# Supplementary material for: Evolutionary game on mutually influenceing double-layer network
Source: PLoS One. 2025 Jan 31;20(1):e0317923. doi: 10.1371/journal.pone.0317923 (PMC11785339; doi:10.1371/journal.pone.0317923)
Supplement: S1 Data — (ZIP) [file pone.0317923.s001.zip]

Archive with 2,122 entries (2,122 files):
- average.txt
- b=1.01_a=0.05_frequency.txt
- b=1.01_a=0.15_frequency.txt
- b=1.01_a=0.1_frequency.txt
- b=1.01_a=0.25_frequency.txt
- b=1.01_a=0.2_frequency.txt
- b=1.01_a=0.35_frequency.txt
- b=1.01_a=0.3_frequency.txt
- b=1.01_a=0.45_frequency.txt
- b=1.01_a=0.4_frequency.txt
- b=1.01_a=0.55_frequency.txt
- b=1.01_a=0.5_frequency.txt
- b=1.01_a=0.65_frequency.txt
- b=1.01_a=0.6_frequency.txt
- b=1.01_a=0.75_frequency.txt
- b=1.01_a=0.7_frequency.txt
- b=1.01_a=0.85_frequency.txt
- b=1.01_a=0.8_frequency.txt
- b=1.01_a=0.95_frequency.txt
- b=1.01_a=0.9_frequency.txt
- b=1.01_a=0_frequency.txt
- b=1.01_a=1_frequency.txt
- b=1.02_a=0.05_frequency.txt
- b=1.02_a=0.15_frequency.txt
- b=1.02_a=0.1_frequency.txt
- b=1.02_a=0.25_frequency.txt
- b=1.02_a=0.2_frequency.txt
- b=1.02_a=0.35_frequency.txt
- b=1.02_a=0.3_frequency.txt
- b=1.02_a=0.45_frequency.txt
- b=1.02_a=0.4_frequency.txt
- b=1.02_a=0.55_frequency.txt
- b=1.02_a=0.5_frequency.txt
- b=1.02_a=0.65_frequency.txt
- b=1.02_a=0.6_frequency.txt
- b=1.02_a=0.75_frequency.txt
- b=1.02_a=0.7_frequency.txt
- b=1.02_a=0.85_frequency.txt
- b=1.02_a=0.8_frequency.txt
- b=1.02_a=0.95_frequency.txt
- b=1.02_a=0.9_frequency.txt
- b=1.02_a=0_frequency.txt
- b=1.02_a=1_frequency.txt
- b=1.03_a=0.05_frequency.txt
- b=1.03_a=0.15_frequency.txt
- b=1.03_a=0.1_frequency.txt
- b=1.03_a=0.25_frequency.txt
- b=1.03_a=0.2_frequency.txt
- b=1.03_a=0.35_frequency.txt
- b=1.03_a=0.3_frequency.txt
- b=1.03_a=0.45_frequency.txt
- b=1.03_a=0.4_frequency.txt
- b=1.03_a=0.55_frequency.txt
- b=1.03_a=0.5_frequency.txt
- b=1.03_a=0.65_frequency.txt
- b=1.03_a=0.6_frequency.txt
- b=1.03_a=0.75_frequency.txt
- b=1.03_a=0.7_frequency.txt
- b=1.03_a=0.85_frequency.txt
- b=1.03_a=0.8_frequency.txt
- b=1.03_a=0.95_frequency.txt
- b=1.03_a=0.9_frequency.txt
- b=1.03_a=0_frequency.txt
- b=1.03_a=1_frequency.txt
- b=1.04_a=0.05_frequency.txt
- b=1.04_a=0.15_frequency.txt
- b=1.04_a=0.1_frequency.txt
- b=1.04_a=0.25_frequency.txt
- b=1.04_a=0.2_frequency.txt
- b=1.04_a=0.35_frequency.txt
- b=1.04_a=0.3_frequency.txt
- b=1.04_a=0.45_frequency.txt
- b=1.04_a=0.4_frequency.txt
- b=1.04_a=0.55_frequency.txt
- b=1.04_a=0.5_frequency.txt
- b=1.04_a=0.65_frequency.txt
- b=1.04_a=0.6_frequency.txt
- b=1.04_a=0.75_frequency.txt
- b=1.04_a=0.7_frequency.txt
- b=1.04_a=0.85_frequency.txt
- b=1.04_a=0.8_frequency.txt
- b=1.04_a=0.95_frequency.txt
- b=1.04_a=0.9_frequency.txt
- b=1.04_a=0_frequency.txt
- b=1.04_a=1_frequency.txt
- b=1.05_a=0.05_frequency.txt
- b=1.05_a=0.15_frequency.txt
- b=1.05_a=0.1_frequency.txt
- b=1.05_a=0.25_frequency.txt
- b=1.05_a=0.2_frequency.txt
- b=1.05_a=0.35_frequency.txt
- b=1.05_a=0.3_frequency.txt
- b=1.05_a=0.45_frequency.txt
- b=1.05_a=0.4_frequency.txt
- b=1.05_a=0.55_frequency.txt
- b=1.05_a=0.5_frequency.txt
- b=1.05_a=0.65_frequency.txt
- b=1.05_a=0.6_frequency.txt
- b=1.05_a=0.75_frequency.txt
- b=1.05_a=0.7_frequency.txt
- b=1.05_a=0.85_frequency.txt
- b=1.05_a=0.8_frequency.txt
- b=1.05_a=0.95_frequency.txt
- b=1.05_a=0.9_frequency.txt
- b=1.05_a=0_frequency.txt
- b=1.05_a=1_frequency.txt
- b=1.06_a=0.05_frequency.txt
- b=1.06_a=0.15_frequency.txt
- b=1.06_a=0.1_frequency.txt
- b=1.06_a=0.25_frequency.txt
- b=1.06_a=0.2_frequency.txt
- b=1.06_a=0.35_frequency.txt
- b=1.06_a=0.3_frequency.txt
- b=1.06_a=0.45_frequency.txt
- b=1.06_a=0.4_frequency.txt
- b=1.06_a=0.55_frequency.txt
- b=1.06_a=0.5_frequency.txt
- b=1.06_a=0.65_frequency.txt
- b=1.06_a=0.6_frequency.txt
- b=1.06_a=0.75_frequency.txt
- b=1.06_a=0.7_frequency.txt
- b=1.06_a=0.85_frequency.txt
- b=1.06_a=0.8_frequency.txt
- b=1.06_a=0.95_frequency.txt
- b=1.06_a=0.9_frequency.txt
- b=1.06_a=0_frequency.txt
- b=1.06_a=1_frequency.txt
- b=1.07_a=0.05_frequency.txt
- b=1.07_a=0.15_frequency.txt
- b=1.07_a=0.1_frequency.txt
- b=1.07_a=0.25_frequency.txt
- b=1.07_a=0.2_frequency.txt
- b=1.07_a=0.35_frequency.txt
- b=1.07_a=0.3_frequency.txt
- b=1.07_a=0.45_frequency.txt
- b=1.07_a=0.4_frequency.txt
- b=1.07_a=0.55_frequency.txt
- b=1.07_a=0.5_frequency.txt
- b=1.07_a=0.65_frequency.txt
- b=1.07_a=0.6_frequency.txt
- b=1.07_a=0.75_frequency.txt
- b=1.07_a=0.7_frequency.txt
- b=1.07_a=0.85_frequency.txt
- b=1.07_a=0.8_frequency.txt
- b=1.07_a=0.95_frequency.txt
- b=1.07_a=0.9_frequency.txt
- b=1.07_a=0_frequency.txt
- b=1.07_a=1_frequency.txt
- b=1.08_a=0.05_frequency.txt
- b=1.08_a=0.15_frequency.txt
- b=1.08_a=0.1_frequency.txt
- b=1.08_a=0.25_frequency.txt
- b=1.08_a=0.2_frequency.txt
- b=1.08_a=0.35_frequency.txt
- b=1.08_a=0.3_frequency.txt
- b=1.08_a=0.45_frequency.txt
- b=1.08_a=0.4_frequency.txt
- b=1.08_a=0.55_frequency.txt
- b=1.08_a=0.5_frequency.txt
- b=1.08_a=0.65_frequency.txt
- b=1.08_a=0.6_frequency.txt
- b=1.08_a=0.75_frequency.txt
- b=1.08_a=0.7_frequency.txt
- b=1.08_a=0.85_frequency.txt
- b=1.08_a=0.8_frequency.txt
- b=1.08_a=0.95_frequency.txt
- b=1.08_a=0.9_frequency.txt
- b=1.08_a=0_frequency.txt
- b=1.08_a=1_frequency.txt
- b=1.09_a=0.05_frequency.txt
- b=1.09_a=0.15_frequency.txt
- b=1.09_a=0.1_frequency.txt
- b=1.09_a=0.25_frequency.txt
- b=1.09_a=0.2_frequency.txt
- b=1.09_a=0.35_frequency.txt
- b=1.09_a=0.3_frequency.txt
- b=1.09_a=0.45_frequency.txt
- b=1.09_a=0.4_frequency.txt
- b=1.09_a=0.55_frequency.txt
- b=1.09_a=0.5_frequency.txt
- b=1.09_a=0.65_frequency.txt
- b=1.09_a=0.6_frequency.txt
- b=1.09_a=0.75_frequency.txt
- b=1.09_a=0.7_frequency.txt
- b=1.09_a=0.85_frequency.txt
- b=1.09_a=0.8_frequency.txt
- b=1.09_a=0.95_frequency.txt
- b=1.09_a=0.9_frequency.txt
- b=1.09_a=0_frequency.txt
- b=1.09_a=1_frequency.txt
- b=1.11_a=0.05_frequency.txt
- b=1.11_a=0.15_frequency.txt
- b=1.11_a=0.1_frequency.txt
- b=1.11_a=0.25_frequency.txt
- b=1.11_a=0.2_frequency.txt
- b=1.11_a=0.35_frequency.txt
- b=1.11_a=0.3_frequency.txt
- b=1.11_a=0.45_frequency.txt
- b=1.11_a=0.4_frequency.txt
- b=1.11_a=0.55_frequency.txt
- b=1.11_a=0.5_frequency.txt
- b=1.11_a=0.65_frequency.txt
- b=1.11_a=0.6_frequency.txt
- b=1.11_a=0.75_frequency.txt
- b=1.11_a=0.7_frequency.txt
- b=1.11_a=0.85_frequency.txt
- b=1.11_a=0.8_frequency.txt
- b=1.11_a=0.95_frequency.txt
- b=1.11_a=0.9_frequency.txt
- b=1.11_a=0_frequency.txt
- b=1.11_a=1_frequency.txt
- b=1.12_a=0.05_frequency.txt
- b=1.12_a=0.15_frequency.txt
- b=1.12_a=0.1_frequency.txt
- b=1.12_a=0.25_frequency.txt
- b=1.12_a=0.2_frequency.txt
- b=1.12_a=0.35_frequency.txt
- b=1.12_a=0.3_frequency.txt
- b=1.12_a=0.45_frequency.txt
- b=1.12_a=0.4_frequency.txt
- b=1.12_a=0.55_frequency.txt
- b=1.12_a=0.5_frequency.txt
- b=1.12_a=0.65_frequency.txt
- b=1.12_a=0.6_frequency.txt
- b=1.12_a=0.75_frequency.txt
- b=1.12_a=0.7_frequency.txt
- b=1.12_a=0.85_frequency.txt
- b=1.12_a=0.8_frequency.txt
- b=1.12_a=0.95_frequency.txt
- b=1.12_a=0.9_frequency.txt
- b=1.12_a=0_frequency.txt
- b=1.12_a=1_frequency.txt
- b=1.13_a=0.05_frequency.txt
- b=1.13_a=0.15_frequency.txt
- b=1.13_a=0.1_frequency.txt
- b=1.13_a=0.25_frequency.txt
- b=1.13_a=0.2_frequency.txt
- b=1.13_a=0.35_frequency.txt
- b=1.13_a=0.3_frequency.txt
- b=1.13_a=0.45_frequency.txt
- b=1.13_a=0.4_frequency.txt
- b=1.13_a=0.55_frequency.txt
- b=1.13_a=0.5_frequency.txt
- b=1.13_a=0.65_frequency.txt
- b=1.13_a=0.6_frequency.txt
- b=1.13_a=0.75_frequency.txt
- b=1.13_a=0.7_frequency.txt
- b=1.13_a=0.85_frequency.txt
- b=1.13_a=0.8_frequency.txt
- b=1.13_a=0.95_frequency.txt
- b=1.13_a=0.9_frequency.txt
- b=1.13_a=0_frequency.txt
- b=1.13_a=1_frequency.txt
- b=1.14_a=0.05_frequency.txt
- b=1.14_a=0.15_frequency.txt
- b=1.14_a=0.1_frequency.txt
- b=1.14_a=0.25_frequency.txt
- b=1.14_a=0.2_frequency.txt
- b=1.14_a=0.35_frequency.txt
- b=1.14_a=0.3_frequency.txt
- b=1.14_a=0.45_frequency.txt
- b=1.14_a=0.4_frequency.txt
- b=1.14_a=0.55_frequency.txt
- b=1.14_a=0.5_frequency.txt
- b=1.14_a=0.65_frequency.txt
- b=1.14_a=0.6_frequency.txt
- b=1.14_a=0.75_frequency.txt
- b=1.14_a=0.7_frequency.txt
- b=1.14_a=0.85_frequency.txt
- b=1.14_a=0.8_frequency.txt
- b=1.14_a=0.95_frequency.txt
- b=1.14_a=0.9_frequency.txt
- b=1.14_a=0_frequency.txt
- b=1.14_a=1_frequency.txt
- b=1.15_a=0.05_frequency.txt
- b=1.15_a=0.15_frequency.txt
- b=1.15_a=0.1_frequency.txt
- b=1.15_a=0.25_frequency.txt
- b=1.15_a=0.2_frequency.txt
- b=1.15_a=0.35_frequency.txt
- b=1.15_a=0.3_frequency.txt
- b=1.15_a=0.45_frequency.txt
- b=1.15_a=0.4_frequency.txt
- b=1.15_a=0.55_frequency.txt
- b=1.15_a=0.5_frequency.txt
- b=1.15_a=0.65_frequency.txt
- b=1.15_a=0.6_frequency.txt
- b=1.15_a=0.75_frequency.txt
- b=1.15_a=0.7_frequency.txt
- b=1.15_a=0.85_frequency.txt
- b=1.15_a=0.8_frequency.txt
- b=1.15_a=0.95_frequency.txt
- b=1.15_a=0.9_frequency.txt
- b=1.15_a=0_frequency.txt
- b=1.15_a=1_frequency.txt
- b=1.16_a=0.05_frequency.txt
- b=1.16_a=0.15_frequency.txt
- b=1.16_a=0.1_frequency.txt
- b=1.16_a=0.25_frequency.txt
- b=1.16_a=0.2_frequency.txt
[truncated: 1,822 more entries]
