# Supplementary material for: Evolutionary game on mutually influenceing double-layer network
Source: PLoS One. 2025 Jan 31;20(1):e0317923. doi: 10.1371/journal.pone.0317923 (PMC11785339; doi:10.1371/journal.pone.0317923)
Supplement: S1 Data — (ZIP) [file pone.0317923.s001.zip › average.txt]

1	0	0	0.773347	0.638268
1	0.05	0	0.878037	0.640068
1	0.1	0	0.891734	0.638906
1	0.15	0	0.900226	0.648708
1	0.2	0	0.909427	0.654503
1	0.25	0	0.911849	0.659474
1	0.3	0	0.914672	0.668487
1	0.35	0	0.784147	0.727192
1	0.4	0	0.657994	0.779528
1	0.45	0	0.630245	0.812045
1	0.5	0	0.618629	0.874331
1	0.55	0	0.597021	0.998244
1	0.6	0	0.553225	1
1	0.65	0	0.538275	1
1	0.7	0	0.53415	1
1	0.75	0	0.5306	1
1	0.8	0	0.52725	1
1	0.85	0	0.527975	1
1	0.9	0	0.52965	1
1	0.95	0	0.5297	1
1	1	0	0.526675	1
1.01	0	0	0.728967	0.517662
1.01	0.05	0	0.887097	0.523329
1.01	0.1	0	0.908085	0.53469
1.01	0.15	0	0.918547	0.548335
1.01	0.2	0	0.86423	0.575071
1.01	0.25	0	0.741956	0.625253
1.01	0.3	0	0.674046	0.671102
1.01	0.35	0	0.61961	0.702011
1.01	0.4	0	0.596455	0.724459
1.01	0.45	0	0.595421	0.763474
1.01	0.5	0	0.593325	0.817016
1.01	0.55	0	0.596733	0.93265
1.01	0.6	0	0.5564	1
1.01	0.65	0	0.5345	1
1.01	0.7	0	0.5299	1
1.01	0.75	0	0.528475	1
1.01	0.8	0	0.52915	1
1.01	0.85	0	0.52575	1
1.01	0.9	0	0.529825	1
1.01	0.95	0	0.5287	1
1.01	1	0	0.5298	1
1.02	0	0	0.716726	0.396406
1.02	0.05	0	0.853228	0.41331
1.02	0.1	0	0.626885	0.450689
1.02	0.15	0	0.566407	0.489186
1.02	0.2	0	0.560795	0.524943
1.02	0.25	0	0.563864	0.568008
1.02	0.3	0	0.560376	0.604042
1.02	0.35	0	0.558424	0.632454
1.02	0.4	0	0.558167	0.666662
1.02	0.45	0	0.560607	0.704349
1.02	0.5	0	0.566376	0.758985
1.02	0.55	0	0.575476	0.852252
1.02	0.6	0	0.564425	1
1.02	0.65	0	0.5346	1
1.02	0.7	0	0.525975	1
1.02	0.75	0	0.523825	1
1.02	0.8	0	0.523175	1
1.02	0.85	0	0.525575	1
1.02	0.9	0	0.5274	1
1.02	0.95	0	0.5287	1
1.02	1	0	0.529275	1
1.03	0	0	0.713403	0.244867
1.03	0.05	0	0.539847	0.2874
1.03	0.1	0	0.508191	0.330832
1.03	0.15	0	0.50619	0.379292
1.03	0.2	0	0.509316	0.432128
1.03	0.25	0	0.51439	0.475518
1.03	0.3	0	0.517785	0.515357
1.03	0.35	0	0.524527	0.558088
1.03	0.4	0	0.526434	0.592783
1.03	0.45	0	0.532222	0.637351
1.03	0.5	0	0.54146	0.689265
1.03	0.55	0	0.556828	0.779701
1.03	0.6	0	0.569408	0.956343
1.03	0.65	0	0.534875	1
1.03	0.7	0	0.523775	1
1.03	0.75	0	0.5207	1
1.03	0.8	0	0.520425	1
1.03	0.85	0	0.522475	1
1.03	0.9	0	0.523825	1
1.03	0.95	0	0.52025	1
1.03	1	0	0.5277	1
1.04	0	0	0.70755	0
1.04	0.05	0	0.474937	0
1.04	0.1	0	0.477883	0.129824
1.04	0.15	0	0.482404	0.247457
1.04	0.2	0	0.486368	0.315455
1.04	0.25	0	0.490427	0.379605
1.04	0.3	0	0.494554	0.430213
1.04	0.35	0	0.499328	0.480096
1.04	0.4	0	0.50545	0.520148
1.04	0.45	0	0.51344	0.569548
1.04	0.5	0	0.520844	0.620052
1.04	0.55	0	0.536219	0.708157
1.04	0.6	0	0.556674	0.860162
1.04	0.65	0	0.5368	1
1.04	0.7	0	0.521175	1
1.04	0.75	0	0.521275	1
1.04	0.8	0	0.520975	1
1.04	0.85	0	0.527175	1
1.04	0.9	0	0.524575	1
1.04	0.95	0	0.53075	1
1.04	1	0	0.526925	1
1.05	0	0	0.702123	0
1.05	0.05	0	0.462807	0
1.05	0.1	0	0.466475	0
1.05	0.15	0	0.470697	0
1.05	0.2	0	0.474473	0.15663
1.05	0.25	0	0.477592	0.258905
1.05	0.3	0	0.480573	0.328545
1.05	0.35	0	0.484575	0.391118
1.05	0.4	0	0.49018	0.44505
1.05	0.45	0	0.498067	0.494289
1.05	0.5	0	0.507724	0.55407
1.05	0.55	0	0.52017	0.629702
1.05	0.6	0	0.540493	0.764856
1.05	0.65	0	0.544625	0.999756
1.05	0.7	0	0.522125	1
1.05	0.75	0	0.5173	1
1.05	0.8	0	0.51785	1
1.05	0.85	0	0.523475	1
1.05	0.9	0	0.528275	1
1.05	0.95	0	0.527575	1
1.05	1	0	0.5256	1
1.06	0	0	0.696851	0
1.06	0.05	0	0.454838	0
1.06	0.1	0	0.459002	0
1.06	0.15	0	0.464979	0
1.06	0.2	0	0.469952	0
1.06	0.25	0	0.474002	0.0276212
1.06	0.3	0	0.474348	0.201534
1.06	0.35	0	0.475946	0.289705
1.06	0.4	0	0.48032	0.357764
1.06	0.45	0	0.485753	0.405869
1.06	0.5	0	0.49438	0.463662
1.06	0.55	0	0.506958	0.550494
1.06	0.6	0	0.525498	0.676146
1.06	0.65	0	0.545076	0.91872
1.06	0.7	0	0.51965	1
1.06	0.75	0	0.517975	1
1.06	0.8	0	0.513375	1
1.06	0.85	0	0.518875	1
1.06	0.9	0	0.52095	1
1.06	0.95	0	0.52235	1
1.06	1	0	0.523125	1
1.07	0	0	0.693261	0
1.07	0.05	0	0.447622	0
1.07	0.1	0	0.452823	0
1.07	0.15	0	0.45953	0
1.07	0.2	0	0.465342	0
1.07	0.25	0	0.47032	0
1.07	0.3	0	0.474576	0
1.07	0.35	0	0.473964	0.143991
1.07	0.4	0	0.476097	0.233688
1.07	0.45	0	0.480301	0.291585
1.07	0.5	0	0.487077	0.365849
1.07	0.55	0	0.497023	0.456149
1.07	0.6	0	0.511954	0.582485
1.07	0.65	0	0.533322	0.785359
1.07	0.7	0	0.528625	1
1.07	0.75	0	0.51455	1
1.07	0.8	0	0.5163	1
1.07	0.85	0	0.520275	1
1.07	0.9	0	0.523125	1
1.07	0.95	0	0.52595	1
1.07	1	0	0.524925	1
1.08	0	0	0.690083	0
1.08	0.05	0	0.441205	0
1.08	0.1	0	0.446236	0
1.08	0.15	0	0.454364	0
1.08	0.2	0	0.461002	0
1.08	0.25	0	0.466498	0
1.08	0.3	0	0.471307	0
1.08	0.35	0	0.475428	0
1.08	0.4	0	0.478635	0.0163614
1.08	0.45	0	0.479864	0.135197
1.08	0.5	0	0.483034	0.218239
1.08	0.55	0	0.490239	0.338502
1.08	0.6	0	0.502856	0.475174
1.08	0.65	0	0.523094	0.684282
1.08	0.7	0	0.5299	1
1.08	0.75	0	0.519725	1
1.08	0.8	0	0.5202	1
1.08	0.85	0	0.519	1
1.08	0.9	0	0.52455	1
1.08	0.95	0	0.52725	1
1.08	1	0	0.528725	1
1.09	0	0	0.685994	0
1.09	0.05	0	0.435609	0
1.09	0.1	0	0.440414	0
1.09	0.15	0	0.449311	0
1.09	0.2	0	0.456753	0
1.09	0.25	0	0.463023	0
1.09	0.3	0	0.468376	0
1.09	0.35	0	0.472607	0
1.09	0.4	0	0.476807	0
1.09	0.45	0	0.481794	0
1.09	0.5	0	0.485531	0
1.09	0.55	0	0.487722	0.0460406
1.09	0.6	0	0.49298	0.324941
1.09	0.65	0	0.512184	0.569692
1.09	0.7	0	0.535599	0.959512
1.09	0.75	0	0.5172	1
1.09	0.8	0	0.517075	1
1.09	0.85	0	0.5201	1
1.09	0.9	0	0.52065	1
1.09	0.95	0	0.5222	1
1.09	1	0	0.5264	1
1.1	0	0	0.683505	0
1.1	0.05	0	0.430268	0
1.1	0.1	0	0.434591	0
1.1	0.15	0	0.444562	0
1.1	0.2	0	0.452556	0
1.1	0.25	0	0.459204	0
1.1	0.3	0	0.464993	0
1.1	0.35	0	0.470096	0
1.1	0.4	0	0.474225	0
1.1	0.45	0	0.479615	0
1.1	0.5	0	0.483768	0
1.1	0.55	0	0.487001	0
1.1	0.6	0	0.489716	0.0363436
1.1	0.65	0	0.502415	0.420069
1.1	0.7	0	0.526643	0.803627
1.1	0.75	0	0.51975	1
1.1	0.8	0	0.51565	1
1.1	0.85	0	0.519875	1
1.1	0.9	0	0.5204	1
1.1	0.95	0	0.523675	1
1.1	1	0	0.52125	1
1.11	0	0	0.677371	0
1.11	0.05	0	0.425198	0
1.11	0.1	0	0.429183	0
1.11	0.15	0	0.439859	0
1.11	0.2	0	0.448544	0
1.11	0.25	0	0.455812	0
1.11	0.3	0	0.462098	0
1.11	0.35	0	0.467338	0
1.11	0.4	0	0.471811	0
1.11	0.45	0	0.477818	0
1.11	0.5	0	0.482246	0
1.11	0.55	0	0.48568	0
1.11	0.6	0	0.488821	0
1.11	0.65	0	0.493692	0.154248
1.11	0.7	0	0.518467	0.627354
1.11	0.75	0	0.519125	1
1.11	0.8	0	0.518225	1
1.11	0.85	0	0.5157	1
1.11	0.9	0	0.51915	1
1.11	0.95	0	0.5221	1
1.11	1	0	0.5233	1
1.12	0	0	0.674257	0
1.12	0.05	0	0.42087	0
1.12	0.1	0	0.424957	0
1.12	0.15	0	0.435166	0
1.12	0.2	0	0.444525	0
1.12	0.25	0	0.452402	0
1.12	0.3	0	0.459111	0
1.12	0.35	0	0.464788	0
1.12	0.4	0	0.469736	0
1.12	0.45	0	0.475842	0
1.12	0.5	0	0.480423	0
1.12	0.55	0	0.484485	0
1.12	0.6	0	0.487651	0
1.12	0.65	0	0.49034	0
1.12	0.7	0	0.50628	0.408016
1.12	0.75	0	0.520714	0.987396
1.12	0.8	0	0.514621	1
1.12	0.85	0	0.517075	1
1.12	0.9	0	0.51585	1
1.12	0.95	0	0.518575	1
1.12	1	0	0.520825	1
1.13	0	0	0.665026	0
1.13	0.05	0	0.416572	0
1.13	0.1	0	0.421077	0
1.13	0.15	0	0.430757	0
1.13	0.2	0	0.440544	0
1.13	0.25	0	0.448797	0
1.13	0.3	0	0.455984	0
1.13	0.35	0	0.462242	0
1.13	0.4	0	0.467468	0
1.13	0.45	0	0.473796	0
1.13	0.5	0	0.479088	0
1.13	0.55	0	0.483068	0
1.13	0.6	0	0.486636	0
1.13	0.65	0	0.489596	0
1.13	0.7	0	0.492557	0.0156892
1.13	0.75	0	0.525686	0.906101
1.13	0.8	0	0.5179	1
1.13	0.85	0	0.515325	1
1.13	0.9	0	0.5196	1
1.13	0.95	0	0.524025	1
1.13	1	0	0.52085	1
1.14	0	0	0.658503	0
1.14	0.05	0	0.412376	0
1.14	0.1	0	0.417492	0
1.14	0.15	0	0.426408	0
1.14	0.2	0	0.436932	0
1.14	0.25	0	0.445677	0
1.14	0.3	0	0.453046	0
1.14	0.35	0	0.459722	0
1.14	0.4	0	0.465414	0
1.14	0.45	0	0.471782	0
1.14	0.5	0	0.477278	0
1.14	0.55	0	0.481715	0
1.14	0.6	0	0.485718	0
1.14	0.65	0	0.488802	0
1.14	0.7	0	0.491507	0
1.14	0.75	0	0.518536	0.6394
1.14	0.8	0	0.522875	1
1.14	0.85	0	0.518375	1
1.14	0.9	0	0.52035	1
1.14	0.95	0	0.518975	1
1.14	1	0	0.5235	1
1.15	0	0	0.643539	0
1.15	0.05	0	0.408785	0
1.15	0.1	0	0.413619	0
1.15	0.15	0	0.422177	0
1.15	0.2	0	0.433165	0
1.15	0.25	0	0.442294	0
1.15	0.3	0	0.450265	0
1.15	0.35	0	0.456972	0
1.15	0.4	0	0.46305	0
1.15	0.45	0	0.469742	0
1.15	0.5	0	0.47578	0
1.15	0.55	0	0.480487	0
1.15	0.6	0	0.484728	0
1.15	0.65	0	0.488123	0
1.15	0.7	0	0.49067	0
1.15	0.75	0	0.501718	0.225078
1.15	0.8	0	0.522975	1
1.15	0.85	0	0.5159	1
1.15	0.9	0	0.522525	1
1.15	0.95	0	0.516925	1
1.15	1	0	0.518525	1
1.16	0	0	0.622412	0
1.16	0.05	0	0.40519	0
1.16	0.1	0	0.410588	0
1.16	0.15	0	0.417965	0
1.16	0.2	0	0.429574	0
1.16	0.25	0	0.43923	0
1.16	0.3	0	0.447348	0
1.16	0.35	0	0.454821	0
1.16	0.4	0	0.460978	0
1.16	0.45	0	0.467768	0
1.16	0.5	0	0.474229	0
1.16	0.55	0	0.479458	0
1.16	0.6	0	0.483638	0
1.16	0.65	0	0.487314	0
1.16	0.7	0	0.49026	0
1.16	0.75	0	0.492646	0
1.16	0.8	0	0.521475	1
1.16	0.85	0	0.517	1
1.16	0.9	0	0.51915	1
1.16	0.95	0	0.5205	1
1.16	1	0	0.519475	1
1.17	0	0	0.592209	0
1.17	0.05	0	0.401786	0
1.17	0.1	0	0.407209	0
1.17	0.15	0	0.413942	0
1.17	0.2	0	0.426128	0
1.17	0.25	0	0.435926	0
1.17	0.3	0	0.444562	0
1.17	0.35	0	0.452366	0
1.17	0.4	0	0.459025	0
1.17	0.45	0	0.465602	0
1.17	0.5	0	0.472543	0
1.17	0.55	0	0.477876	0
1.17	0.6	0	0.482462	0
1.17	0.65	0	0.486447	0
1.17	0.7	0	0.489711	0
1.17	0.75	0	0.492104	0
1.17	0.8	0	0.522941	0.883151
1.17	0.85	0	0.52095	1
1.17	0.9	0	0.519125	1
1.17	0.95	0	0.516075	1
1.17	1	0	0.514075	1
1.18	0	0	0.556976	0
1.18	0.05	0	0.398293	0
1.18	0.1	0	0.404022	0
1.18	0.15	0	0.410146	0
1.18	0.2	0	0.422479	0
1.18	0.25	0	0.432873	0
1.18	0.3	0	0.44187	0
1.18	0.35	0	0.450003	0
1.18	0.4	0	0.457109	0
1.18	0.45	0	0.463752	0
1.18	0.5	0	0.470983	0
1.18	0.55	0	0.476644	0
1.18	0.6	0	0.481428	0
1.18	0.65	0	0.485627	0
1.18	0.7	0	0.488716	0
1.18	0.75	0	0.491464	0
1.18	0.8	0	0.508885	0.350971
1.18	0.85	0	0.52215	1
1.18	0.9	0	0.51825	1
1.18	0.95	0	0.5178	1
1.18	1	0	0.51335	1
1.19	0	0	0.527462	0
1.19	0.05	0	0.395167	0
1.19	0.1	0	0.401048	0
1.19	0.15	0	0.407423	0
1.19	0.2	0	0.418891	0
1.19	0.25	0	0.42982	0
1.19	0.3	0	0.43913	0
1.19	0.35	0	0.44747	0
1.19	0.4	0	0.454712	0
1.19	0.45	0	0.461774	0
1.19	0.5	0	0.469399	0
1.19	0.55	0	0.475382	0
1.19	0.6	0	0.480398	0
1.19	0.65	0	0.484816	0
1.19	0.7	0	0.48826	0
1.19	0.75	0	0.49112	0
1.19	0.8	0	0.500681	0.146848
1.19	0.85	0	0.522225	1
1.19	0.9	0	0.5195	1
1.19	0.95	0	0.5163	1
1.19	1	0	0.516275	1
1.2	0	0	0.491178	0
1.2	0.05	0	0.392098	0
1.2	0.1	0	0.398125	0
1.2	0.15	0	0.404632	0
1.2	0.2	0	0.415481	0
1.2	0.25	0	0.426701	0
1.2	0.3	0	0.436504	0
1.2	0.35	0	0.445101	0
1.2	0.4	0	0.453008	0
1.2	0.45	0	0.459809	0
1.2	0.5	0	0.467971	0
1.2	0.55	0	0.474122	0
1.2	0.6	0	0.479325	0
1.2	0.65	0	0.484008	0
1.2	0.7	0	0.487562	0
1.2	0.75	0	0.490702	0
1.2	0.8	0	0.493128	0
1.2	0.85	0	0.525075	1
1.2	0.9	0	0.51945	1
1.2	0.95	0	0.518575	1
1.2	1	0	0.51465	1
1.21	0	0	0.461608	0
1.21	0.05	0	0.389121	0
1.21	0.1	0	0.395336	0
1.21	0.15	0	0.40176	0
1.21	0.2	0	0.412051	0
1.21	0.25	0	0.423773	0
1.21	0.3	0	0.433889	0
1.21	0.35	0	0.442869	0
1.21	0.4	0	0.450834	0
1.21	0.45	0	0.457868	0
1.21	0.5	0	0.46634	0
1.21	0.55	0	0.472747	0
1.21	0.6	0	0.478337	0
1.21	0.65	0	0.483102	0
1.21	0.7	0	0.48713	0
1.21	0.75	0	0.490142	0
1.21	0.8	0	0.492781	0
1.21	0.85	0	0.523502	0.999784
1.21	0.9	0	0.52345	1
1.21	0.95	0	0.5187	1
1.21	1	0	0.5178	1
1.22	0	0	0.437485	0
1.22	0.05	0	0.386044	0
1.22	0.1	0	0.39263	0
1.22	0.15	0	0.399236	0
1.22	0.2	0	0.408798	0
1.22	0.25	0	0.420852	0
1.22	0.3	0	0.431156	0
1.22	0.35	0	0.440556	0
1.22	0.4	0	0.448922	0
1.22	0.45	0	0.45599	0
1.22	0.5	0	0.464597	0
1.22	0.55	0	0.471333	0
1.22	0.6	0	0.477295	0
1.22	0.65	0	0.482241	0
1.22	0.7	0	0.486344	0
1.22	0.75	0	0.489763	0
1.22	0.8	0	0.492376	0
1.22	0.85	0	0.527476	0.972448
1.22	0.9	0	0.519575	1
1.22	0.95	0	0.5142	1
1.22	1	0	0.5196	1
1.23	0	0	0.420467	0
1.23	0.05	0	0.383431	0
1.23	0.1	0	0.389928	0
1.23	0.15	0	0.396754	0
1.23	0.2	0	0.4055	0
1.23	0.25	0	0.417725	0
1.23	0.3	0	0.428695	0
1.23	0.35	0	0.438059	0
1.23	0.4	0	0.446804	0
1.23	0.45	0	0.454361	0
1.23	0.5	0	0.462961	0
1.23	0.55	0	0.47038	0
1.23	0.6	0	0.476274	0
1.23	0.65	0	0.481456	0
1.23	0.7	0	0.485762	0
1.23	0.75	0	0.489277	0
1.23	0.8	0	0.492111	0
1.23	0.85	0	0.516228	0.478048
1.23	0.9	0	0.5191	1
1.23	0.95	0	0.512775	1
1.23	1	0	0.517025	1
1.24	0	0	0.404955	0
1.24	0.05	0	0.380649	0
1.24	0.1	0	0.38738	0
1.24	0.15	0	0.394213	0
1.24	0.2	0	0.402111	0
1.24	0.25	0	0.41519	0
1.24	0.3	0	0.425914	0
1.24	0.35	0	0.435995	0
1.24	0.4	0	0.445018	0
1.24	0.45	0	0.452692	0
1.24	0.5	0	0.46139	0
1.24	0.55	0	0.469075	0
1.24	0.6	0	0.475152	0
1.24	0.65	0	0.480619	0
1.24	0.7	0	0.48513	0
1.24	0.75	0	0.488576	0
1.24	0.8	0	0.491842	0
1.24	0.85	0	0.496418	0.0341179
1.24	0.9	0	0.524575	1
1.24	0.95	0	0.513225	1
1.24	1	0	0.51625	1
1.25	0	0	0.394303	0
1.25	0.05	0	0.377931	0
1.25	0.1	0	0.38468	0
1.25	0.15	0	0.391688	0
1.25	0.2	0	0.398809	0
1.25	0.25	0	0.412062	0
1.25	0.3	0	0.423406	0
1.25	0.35	0	0.433743	0
1.25	0.4	0	0.443124	0
1.25	0.45	0	0.451077	0
1.25	0.5	0	0.459787	0
1.25	0.55	0	0.467583	0
1.25	0.6	0	0.474093	0
1.25	0.65	0	0.479993	0
1.25	0.7	0	0.484443	0
1.25	0.75	0	0.488255	0
1.25	0.8	0	0.491569	0
1.25	0.85	0	0.494246	0
1.25	0.9	0	0.52035	1
1.25	0.95	0	0.515875	1
1.25	1	0	0.511775	1
1.26	0	0	0.384631	0
1.26	0.05	0	0.375426	0
1.26	0.1	0	0.382462	0
1.26	0.15	0	0.389382	0
1.26	0.2	0	0.396588	0
1.26	0.25	0	0.409369	0
1.26	0.3	0	0.421092	0
1.26	0.35	0	0.431489	0
1.26	0.4	0	0.441002	0
1.26	0.45	0	0.44943	0
1.26	0.5	0	0.458105	0
1.26	0.55	0	0.466277	0
1.26	0.6	0	0.473231	0
1.26	0.65	0	0.478766	0
1.26	0.7	0	0.483655	0
1.26	0.75	0	0.487743	0
1.26	0.8	0	0.491104	0
1.26	0.85	0	0.493892	0
1.26	0.9	0	0.525075	1
1.26	0.95	0	0.51365	1
1.26	1	0	0.51665	1
1.27	0	0	0.376739	0
1.27	0.05	0	0.373168	0
1.27	0.1	0	0.380076	0
1.27	0.15	0	0.387162	0
1.27	0.2	0	0.394411	0
1.27	0.25	0	0.4065	0
1.27	0.3	0	0.418712	0
1.27	0.35	0	0.429222	0
1.27	0.4	0	0.439141	0
1.27	0.45	0	0.447687	0
1.27	0.5	0	0.456662	0
1.27	0.55	0	0.464988	0
1.27	0.6	0	0.471993	0
1.27	0.65	0	0.478182	0
1.27	0.7	0	0.48307	0
1.27	0.75	0	0.487396	0
1.27	0.8	0	0.490689	0
1.27	0.85	0	0.493454	0
1.27	0.9	0	0.523075	1
1.27	0.95	0	0.51475	1
1.27	1	0	0.51115	1
1.28	0	0	0.372644	0
1.28	0.05	0	0.370727	0
1.28	0.1	0	0.377649	0
1.28	0.15	0	0.384903	0
1.28	0.2	0	0.392159	0
1.28	0.25	0	0.403653	0
1.28	0.3	0	0.416064	0
1.28	0.35	0	0.427084	0
1.28	0.4	0	0.437078	0
1.28	0.45	0	0.446043	0
1.28	0.5	0	0.454851	0
1.28	0.55	0	0.463807	0
1.28	0.6	0	0.471123	0
1.28	0.65	0	0.477199	0
1.28	0.7	0	0.48259	0
1.28	0.75	0	0.486791	0
1.28	0.8	0	0.490308	0
1.28	0.85	0	0.493554	0
1.28	0.9	0	0.524075	1
1.28	0.95	0	0.51505	1
1.28	1	0	0.51575	1
1.29	0	0	0.367664	0
1.29	0.05	0	0.36837	0
1.29	0.1	0	0.375408	0
1.29	0.15	0	0.382822	0
1.29	0.2	0	0.390067	0
1.29	0.25	0	0.400721	0
1.29	0.3	0	0.41362	0
1.29	0.35	0	0.424847	0
1.29	0.4	0	0.435445	0
1.29	0.45	0	0.444373	0
1.29	0.5	0	0.453362	0
1.29	0.55	0	0.462456	0
1.29	0.6	0	0.469991	0
1.29	0.65	0	0.476581	0
1.29	0.7	0	0.481908	0
1.29	0.75	0	0.486259	0
1.29	0.8	0	0.490056	0
1.29	0.85	0	0.493055	0
1.29	0.9	0	0.530202	0.995065
1.29	0.95	0	0.516125	1
1.29	1	0	0.511875	1
1.3	0	0	0.363665	0
1.3	0.05	0	0.365921	0
1.3	0.1	0	0.373219	0
1.3	0.15	0	0.38058	0
1.3	0.2	0	0.387949	0
1.3	0.25	0	0.39798	0
1.3	0.3	0	0.411117	0
1.3	0.35	0	0.422863	0
1.3	0.4	0	0.433443	0
1.3	0.45	0	0.442739	0
1.3	0.5	0	0.451671	0
1.3	0.55	0	0.461198	0
1.3	0.6	0	0.46884	0
1.3	0.65	0	0.475624	0
1.3	0.7	0	0.481276	0
1.3	0.75	0	0.485621	0
1.3	0.8	0	0.489484	0
1.3	0.85	0	0.492905	0
1.3	0.9	0	0.523034	0.989987
1.3	0.95	0	0.5149	1
1.3	1	0	0.515425	1
1.31	0	0	0.360852	0
1.31	0.05	0	0.36397	0
1.31	0.1	0	0.371155	0
1.31	0.15	0	0.378401	0
1.31	0.2	0	0.385952	0
1.31	0.25	0	0.395479	0
1.31	0.3	0	0.408736	0
1.31	0.35	0	0.420609	0
1.31	0.4	0	0.431638	0
1.31	0.45	0	0.44108	0
1.31	0.5	0	0.450058	0
1.31	0.55	0	0.459762	0
1.31	0.6	0	0.467939	0
1.31	0.65	0	0.474787	0
1.31	0.7	0	0.480559	0
1.31	0.75	0	0.485251	0
1.31	0.8	0	0.489308	0
1.31	0.85	0	0.492619	0
1.31	0.9	0	0.526412	0.777915
1.31	0.95	0	0.5156	1
1.31	1	0	0.515225	1
1.32	0	0	0.356761	0
1.32	0.05	0	0.361817	0
1.32	0.1	0	0.368914	0
1.32	0.15	0	0.376464	0
1.32	0.2	0	0.38397	0
1.32	0.25	0	0.39276	0
1.32	0.3	0	0.406454	0
1.32	0.35	0	0.418537	0
1.32	0.4	0	0.429489	0
1.32	0.45	0	0.439497	0
1.32	0.5	0	0.448337	0
1.32	0.55	0	0.458587	0
1.32	0.6	0	0.466763	0
1.32	0.65	0	0.474086	0
1.32	0.7	0	0.479949	0
1.32	0.75	0	0.484699	0
1.32	0.8	0	0.488998	0
1.32	0.85	0	0.492317	0
1.32	0.9	0	0.497765	0.0356323
1.32	0.95	0	0.51265	1
1.32	1	0	0.515125	1
1.33	0	0	0.354114	0
1.33	0.05	0	0.359679	0
1.33	0.1	0	0.366995	0
1.33	0.15	0	0.374414	0
1.33	0.2	0	0.382022	0
1.33	0.25	0	0.390015	0
1.33	0.3	0	0.404038	0
1.33	0.35	0	0.416421	0
1.33	0.4	0	0.427933	0
1.33	0.45	0	0.43787	0
1.33	0.5	0	0.446933	0
1.33	0.55	0	0.457165	0
1.33	0.6	0	0.465814	0
1.33	0.65	0	0.473084	0
1.33	0.7	0	0.479348	0
1.33	0.75	0	0.484324	0
1.33	0.8	0	0.488844	0
1.33	0.85	0	0.492155	0
1.33	0.9	0	0.503499	0.163811
1.33	0.95	0	0.513725	1
1.33	1	0	0.5151	1
1.34	0	0	0.352416	0
1.34	0.05	0	0.357642	0
1.34	0.1	0	0.364844	0
1.34	0.15	0	0.372383	0
1.34	0.2	0	0.380155	0
1.34	0.25	0	0.387727	0
1.34	0.3	0	0.40148	0
1.34	0.35	0	0.414262	0
1.34	0.4	0	0.425965	0
1.34	0.45	0	0.436283	0
1.34	0.5	0	0.445174	0
1.34	0.55	0	0.455987	0
1.34	0.6	0	0.464793	0
1.34	0.65	0	0.472282	0
1.34	0.7	0	0.478624	0
1.34	0.75	0	0.483619	0
1.34	0.8	0	0.488243	0
1.34	0.85	0	0.491873	0
1.34	0.9	0	0.495059	0
1.34	0.95	0	0.514475	1
1.34	1	0	0.5103	1
1.35	0	0	0.349666	0
1.35	0.05	0	0.355484	0
1.35	0.1	0	0.362935	0
1.35	0.15	0	0.370482	0
1.35	0.2	0	0.378245	0
1.35	0.25	0	0.385958	0
1.35	0.3	0	0.399372	0
1.35	0.35	0	0.412387	0
1.35	0.4	0	0.424173	0
1.35	0.45	0	0.434703	0
1.35	0.5	0	0.443949	0
1.35	0.55	0	0.454744	0
1.35	0.6	0	0.463701	0
1.35	0.65	0	0.471332	0
1.35	0.7	0	0.478037	0
1.35	0.75	0	0.483267	0
1.35	0.8	0	0.488036	0
1.35	0.85	0	0.491512	0
1.35	0.9	0	0.495387	0.0077551
1.35	0.95	0	0.51495	1
1.35	1	0	0.51075	1
1.36	0	0	0.347483	0
1.36	0.05	0	0.353662	0
1.36	0.1	0	0.360981	0
1.36	0.15	0	0.368479	0
1.36	0.2	0	0.376373	0
1.36	0.25	0	0.384106	0
1.36	0.3	0	0.397131	0
1.36	0.35	0	0.41016	0
1.36	0.4	0	0.422375	0
1.36	0.45	0	0.43318	0
1.36	0.5	0	0.442659	0
1.36	0.55	0	0.453375	0
1.36	0.6	0	0.462692	0
1.36	0.65	0	0.470498	0
1.36	0.7	0	0.477184	0
1.36	0.75	0	0.482767	0
1.36	0.8	0	0.487447	0
1.36	0.85	0	0.491491	0
1.36	0.9	0	0.494682	0
1.36	0.95	0	0.510275	1
1.36	1	0	0.508175	1
1.37	0	0	0.345678	0
1.37	0.05	0	0.351445	0
1.37	0.1	0	0.359013	0
1.37	0.15	0	0.366738	0
1.37	0.2	0	0.374631	0
1.37	0.25	0	0.382536	0
1.37	0.3	0	0.394559	0
1.37	0.35	0	0.408077	0
1.37	0.4	0	0.420538	0
1.37	0.45	0	0.431452	0
1.37	0.5	0	0.441127	0
1.37	0.55	0	0.452011	0
1.37	0.6	0	0.461645	0
1.37	0.65	0	0.469727	0
1.37	0.7	0	0.476624	0
1.37	0.75	0	0.48236	0
1.37	0.8	0	0.487207	0
1.37	0.85	0	0.491078	0
1.37	0.9	0	0.494568	0
1.37	0.95	0	0.512725	1
1.37	1	0	0.50825	1
1.38	0	0	0.343022	0
1.38	0.05	0	0.349718	0
1.38	0.1	0	0.357261	0
1.38	0.15	0	0.364927	0
1.38	0.2	0	0.372805	0
1.38	0.25	0	0.380716	0
1.38	0.3	0	0.392314	0
1.38	0.35	0	0.406068	0
1.38	0.4	0	0.418758	0
1.38	0.45	0	0.429783	0
1.38	0.5	0	0.439856	0
1.38	0.55	0	0.450639	0
1.38	0.6	0	0.46058	0
1.38	0.65	0	0.468884	0
1.38	0.7	0	0.475944	0
1.38	0.75	0	0.481778	0
1.38	0.8	0	0.486735	0
1.38	0.85	0	0.490905	0
1.38	0.9	0	0.494481	0
1.38	0.95	0	0.515	1
1.38	1	0	0.5121	1
1.39	0	0	0.340806	0
1.39	0.05	0	0.347861	0
1.39	0.1	0	0.355477	0
1.39	0.15	0	0.363229	0
1.39	0.2	0	0.371031	0
1.39	0.25	0	0.379053	0
1.39	0.3	0	0.389838	0
1.39	0.35	0	0.404018	0
1.39	0.4	0	0.416917	0
1.39	0.45	0	0.428404	0
1.39	0.5	0	0.438432	0
1.39	0.55	0	0.449577	0
1.39	0.6	0	0.459511	0
1.39	0.65	0	0.467812	0
1.39	0.7	0	0.475376	0
1.39	0.75	0	0.481496	0
1.39	0.8	0	0.486375	0
1.39	0.85	0	0.490736	0
1.39	0.9	0	0.494413	0
1.39	0.95	0	0.51385	1
1.39	1	0	0.510625	1
1.4	0	0	0.338992	0
1.4	0.05	0	0.346115	0
1.4	0.1	0	0.353719	0
1.4	0.15	0	0.361447	0
1.4	0.2	0	0.369277	0
1.4	0.25	0	0.377344	0
1.4	0.3	0	0.387497	0
1.4	0.35	0	0.401988	0
1.4	0.4	0	0.415122	0
1.4	0.45	0	0.426806	0
1.4	0.5	0	0.437318	0
1.4	0.55	0	0.447894	0
1.4	0.6	0	0.458457	0
1.4	0.65	0	0.467	0
1.4	0.7	0	0.474662	0
1.4	0.75	0	0.480903	0
1.4	0.8	0	0.486127	0
1.4	0.85	0	0.490336	0
1.4	0.9	0	0.494207	0
1.4	0.95	0	0.514175	1
1.4	1	0	0.511028	1
1.41	0	0	0.336964	0
1.41	0.05	0	0.344183	0
1.41	0.1	0	0.351772	0
1.41	0.15	0	0.359717	0
1.41	0.2	0	0.36763	0
1.41	0.25	0	0.375616	0
1.41	0.3	0	0.385361	0
1.41	0.35	0	0.399896	0
1.41	0.4	0	0.413272	0
1.41	0.45	0	0.425186	0
1.41	0.5	0	0.435815	0
1.41	0.55	0	0.446816	0
1.41	0.6	0	0.457299	0
1.41	0.65	0	0.46623	0
1.41	0.7	0	0.473974	0
1.41	0.75	0	0.480338	0
1.41	0.8	0	0.485661	0
1.41	0.85	0	0.490157	0
1.41	0.9	0	0.49406	0
1.41	0.95	0	0.5149	1
1.41	1	0	0.511625	1
1.42	0	0	0.335123	0
1.42	0.05	0	0.3425	0
1.42	0.1	0	0.350157	0
1.42	0.15	0	0.357826	0
1.42	0.2	0	0.36604	0
1.42	0.25	0	0.374079	0
1.42	0.3	0	0.383009	0
1.42	0.35	0	0.397962	0
1.42	0.4	0	0.411553	0
1.42	0.45	0	0.423767	0
1.42	0.5	0	0.434364	0
1.42	0.55	0	0.445443	0
1.42	0.6	0	0.456423	0
1.42	0.65	0	0.465358	0
1.42	0.7	0	0.473427	0
1.42	0.75	0	0.479818	0
1.42	0.8	0	0.485258	0
1.42	0.85	0	0.489916	0
1.42	0.9	0	0.493844	0
1.42	0.95	0	0.517125	1
1.42	1	0	0.5112	1
1.43	0	0	0.333501	0
1.43	0.05	0	0.340681	0
1.43	0.1	0	0.348536	0
1.43	0.15	0	0.356222	0
1.43	0.2	0	0.364242	0
1.43	0.25	0	0.372457	0
1.43	0.3	0	0.380868	0
1.43	0.35	0	0.395988	0
1.43	0.4	0	0.40979	0
1.43	0.45	0	0.422293	0
1.43	0.5	0	0.433068	0
1.43	0.55	0	0.444106	0
1.43	0.6	0	0.455274	0
1.43	0.65	0	0.464472	0
1.43	0.7	0	0.472588	0
1.43	0.75	0	0.479405	0
1.43	0.8	0	0.485033	0
1.43	0.85	0	0.489762	0
1.43	0.9	0	0.493815	0
1.43	0.95	0	0.509875	1
1.43	1	0	0.5104	1
1.44	0	0	0.331357	0
1.44	0.05	0	0.339	0
1.44	0.1	0	0.346849	0
1.44	0.15	0	0.354678	0
1.44	0.2	0	0.362628	0
1.44	0.25	0	0.370886	0
1.44	0.3	0	0.37922	0
1.44	0.35	0	0.393895	0
1.44	0.4	0	0.408197	0
1.44	0.45	0	0.420518	0
1.44	0.5	0	0.431741	0
1.44	0.55	0	0.442716	0
1.44	0.6	0	0.454216	0
1.44	0.65	0	0.46361	0
1.44	0.7	0	0.471899	0
1.44	0.75	0	0.479036	0
1.44	0.8	0	0.484656	0
1.44	0.85	0	0.489386	0
1.44	0.9	0	0.493554	0
1.44	0.95	0	0.51205	1
1.44	1	0	0.511	1
1.45	0	0	0.329739	0
1.45	0.05	0	0.337276	0
1.45	0.1	0	0.344989	0
1.45	0.15	0	0.352977	0
1.45	0.2	0	0.361239	0
1.45	0.25	0	0.369411	0
1.45	0.3	0	0.377775	0
1.45	0.35	0	0.392013	0
1.45	0.4	0	0.406328	0
1.45	0.45	0	0.419063	0
1.45	0.5	0	0.430476	0
1.45	0.55	0	0.441328	0
1.45	0.6	0	0.453245	0
1.45	0.65	0	0.462619	0
1.45	0.7	0	0.471284	0
1.45	0.75	0	0.478292	0
1.45	0.8	0	0.484365	0
1.45	0.85	0	0.489149	0
1.45	0.9	0	0.493312	0
1.45	0.95	0	0.50985	1
1.45	1	0	0.5074	1
1.46	0	0	0.327976	0
1.46	0.05	0	0.335632	0
1.46	0.1	0	0.343504	0
1.46	0.15	0	0.351513	0
1.46	0.2	0	0.359522	0
1.46	0.25	0	0.367978	0
1.46	0.3	0	0.376105	0
1.46	0.35	0	0.389939	0
1.46	0.4	0	0.404635	0
1.46	0.45	0	0.417608	0
1.46	0.5	0	0.42922	0
1.46	0.55	0	0.440099	0
1.46	0.6	0	0.451965	0
1.46	0.65	0	0.46187	0
1.46	0.7	0	0.470563	0
1.46	0.75	0	0.477795	0
1.46	0.8	0	0.483801	0
1.46	0.85	0	0.488956	0
1.46	0.9	0	0.493163	0
1.46	0.95	0	0.511425	1
1.46	1	0	0.510425	1
1.47	0	0	0.326339	0
1.47	0.05	0	0.33393	0
1.47	0.1	0	0.341829	0
1.47	0.15	0	0.349884	0
1.47	0.2	0	0.358043	0
1.47	0.25	0	0.366344	0
1.47	0.3	0	0.374811	0
1.47	0.35	0	0.38804	0
1.47	0.4	0	0.402794	0
1.47	0.45	0	0.416178	0
1.47	0.5	0	0.427901	0
1.47	0.55	0	0.438682	0
1.47	0.6	0	0.451077	0
1.47	0.65	0	0.46104	0
1.47	0.7	0	0.469976	0
1.47	0.75	0	0.477382	0
1.47	0.8	0	0.483571	0
1.47	0.85	0	0.488654	0
1.47	0.9	0	0.493088	0
1.47	0.95	0	0.51305	1
1.47	1	0	0.50765	1
1.48	0	0	0.324763	0
1.48	0.05	0	0.33248	0
1.48	0.1	0	0.340373	0
1.48	0.15	0	0.348352	0
1.48	0.2	0	0.356543	0
1.48	0.25	0	0.364874	0
1.48	0.3	0	0.373418	0
1.48	0.35	0	0.38595	0
1.48	0.4	0	0.401077	0
1.48	0.45	0	0.414536	0
1.48	0.5	0	0.426386	0
1.48	0.55	0	0.437344	0
1.48	0.6	0	0.449947	0
1.48	0.65	0	0.460256	0
1.48	0.7	0	0.469494	0
1.48	0.75	0	0.476754	0
1.48	0.8	0	0.483223	0
1.48	0.85	0	0.488473	0
1.48	0.9	0	0.493046	0
1.48	0.95	0	0.509825	1
1.48	1	0	0.50625	1
1.49	0	0	0.323242	0
1.49	0.05	0	0.33083	0
1.49	0.1	0	0.338748	0
1.49	0.15	0	0.346791	0
1.49	0.2	0	0.355033	0
1.49	0.25	0	0.363412	0
1.49	0.3	0	0.371884	0
1.49	0.35	0	0.38392	0
1.49	0.4	0	0.399388	0
1.49	0.45	0	0.413	0
1.49	0.5	0	0.425231	0
1.49	0.55	0	0.436189	0
1.49	0.6	0	0.448827	0
1.49	0.65	0	0.459514	0
1.49	0.7	0	0.468577	0
1.49	0.75	0	0.476349	0
1.49	0.8	0	0.482991	0
1.49	0.85	0	0.488225	0
1.49	0.9	0	0.492756	0
1.49	0.95	0	0.51525	1
1.49	1	0	0.5109	1
1.5	0	0	0.32162	0
1.5	0.05	0	0.329424	0
1.5	0.1	0	0.337352	0
1.5	0.15	0	0.345353	0
1.5	0.2	0	0.353594	0
1.5	0.25	0	0.361983	0
1.5	0.3	0	0.370565	0
1.5	0.35	0	0.382022	0
1.5	0.4	0	0.397693	0
1.5	0.45	0	0.41157	0
1.5	0.5	0	0.423917	0
1.5	0.55	0	0.435154	0
1.5	0.6	0	0.44778	0
1.5	0.65	0	0.458545	0
1.5	0.7	0	0.467849	0
1.5	0.75	0	0.475861	0
1.5	0.8	0	0.482429	0
1.5	0.85	0	0.487818	0
1.5	0.9	0	0.492704	0
1.5	0.95	0	0.5133	1
1.5	1	0	0.5079	1
1.51	0	0	0.319962	0
1.51	0.05	0	0.327843	0
1.51	0.1	0	0.335784	0
1.51	0.15	0	0.34383	0
1.51	0.2	0	0.352146	0
1.51	0.25	0	0.360532	0
1.51	0.3	0	0.369093	0
1.51	0.35	0	0.38004	0
1.51	0.4	0	0.396018	0
1.51	0.45	0	0.410148	0
1.51	0.5	0	0.422662	0
1.51	0.55	0	0.434	0
1.51	0.6	0	0.44681	0
1.51	0.65	0	0.457692	0
1.51	0.7	0	0.467288	0
1.51	0.75	0	0.475277	0
1.51	0.8	0	0.482018	0
1.51	0.85	0	0.487915	0
1.51	0.9	0	0.492595	0
1.51	0.95	0	0.514525	1
1.51	1	0	0.509475	1
1.52	0	0	0.318392	0
1.52	0.05	0	0.326297	0
1.52	0.1	0	0.334145	0
1.52	0.15	0	0.342422	0
1.52	0.2	0	0.350662	0
1.52	0.25	0	0.359127	0
1.52	0.3	0	0.367822	0
1.52	0.35	0	0.378073	0
1.52	0.4	0	0.394333	0
1.52	0.45	0	0.408434	0
1.52	0.5	0	0.421245	0
1.52	0.55	0	0.432834	0
1.52	0.6	0	0.445653	0
1.52	0.65	0	0.456635	0
1.52	0.7	0	0.466606	0
1.52	0.75	0	0.474916	0
1.52	0.8	0	0.481785	0
1.52	0.85	0	0.487316	0
1.52	0.9	0	0.492256	0
1.52	0.95	0	0.51455	1
1.52	1	0	0.506175	1
1.53	0	0	0.317118	0
1.53	0.05	0	0.324754	0
1.53	0.1	0	0.332822	0
1.53	0.15	0	0.340958	0
1.53	0.2	0	0.349146	0
1.53	0.25	0	0.357682	0
1.53	0.3	0	0.366353	0
1.53	0.35	0	0.375998	0
1.53	0.4	0	0.392489	0
1.53	0.45	0	0.407048	0
1.53	0.5	0	0.419945	0
1.53	0.55	0	0.431724	0
1.53	0.6	0	0.444521	0
1.53	0.65	0	0.45596	0
1.53	0.7	0	0.465979	0
1.53	0.75	0	0.474303	0
1.53	0.8	0	0.481526	0
1.53	0.85	0	0.48738	0
1.53	0.9	0	0.49205	0
1.53	0.95	0	0.51445	1
1.53	1	0	0.507475	1
1.54	0	0	0.315584	0
1.54	0.05	0	0.323291	0
1.54	0.1	0	0.331375	0
1.54	0.15	0	0.339494	0
1.54	0.2	0	0.347952	0
1.54	0.25	0	0.356383	0
1.54	0.3	0	0.365021	0
1.54	0.35	0	0.374138	0
1.54	0.4	0	0.39075	0
1.54	0.45	0	0.40545	0
1.54	0.5	0	0.418738	0
1.54	0.55	0	0.430522	0
1.54	0.6	0	0.443385	0
1.54	0.65	0	0.454972	0
1.54	0.7	0	0.465298	0
1.54	0.75	0	0.47388	0
1.54	0.8	0	0.481009	0
1.54	0.85	0	0.486987	0
1.54	0.9	0	0.49223	0
1.54	0.95	0	0.5113	1
1.54	1	0	0.5041	1
1.55	0	0	0.313851	0
1.55	0.05	0	0.321875	0
1.55	0.1	0	0.329985	0
1.55	0.15	0	0.338251	0
1.55	0.2	0	0.346472	0
1.55	0.25	0	0.355107	0
1.55	0.3	0	0.363635	0
1.55	0.35	0	0.372788	0
1.55	0.4	0	0.388991	0
1.55	0.45	0	0.404093	0
1.55	0.5	0	0.417338	0
1.55	0.55	0	0.429364	0
1.55	0.6	0	0.442234	0
1.55	0.65	0	0.454331	0
1.55	0.7	0	0.464554	0
1.55	0.75	0	0.473471	0
1.55	0.8	0	0.48061	0
1.55	0.85	0	0.486662	0
1.55	0.9	0	0.491978	0
1.55	0.95	0	0.51095	1
1.55	1	0	0.5098	1
1.56	0	0	0.312439	0
1.56	0.05	0	0.320393	0
1.56	0.1	0	0.328595	0
1.56	0.15	0	0.336758	0
1.56	0.2	0	0.345151	0
1.56	0.25	0	0.353755	0
1.56	0.3	0	0.36256	0
1.56	0.35	0	0.371657	0
1.56	0.4	0	0.387345	0
1.56	0.45	0	0.402637	0
1.56	0.5	0	0.416154	0
1.56	0.55	0	0.42829	0
1.56	0.6	0	0.441278	0
1.56	0.65	0	0.453393	0
1.56	0.7	0	0.46384	0
1.56	0.75	0	0.472733	0
1.56	0.8	0	0.480401	0
1.56	0.85	0	0.486326	0
1.56	0.9	0	0.491836	0
1.56	0.95	0	0.51065	1
1.56	1	0	0.509375	1
1.57	0	0	0.311002	0
1.57	0.05	0	0.319075	0
1.57	0.1	0	0.327277	0
1.57	0.15	0	0.335447	0
1.57	0.2	0	0.343889	0
1.57	0.25	0	0.352383	0
1.57	0.3	0	0.361182	0
1.57	0.35	0	0.370334	0
1.57	0.4	0	0.385597	0
1.57	0.45	0	0.400888	0
1.57	0.5	0	0.414744	0
1.57	0.55	0	0.427134	0
1.57	0.6	0	0.4402	0
1.57	0.65	0	0.452545	0
1.57	0.7	0	0.463177	0
1.57	0.75	0	0.472177	0
1.57	0.8	0	0.479803	0
1.57	0.85	0	0.486366	0
1.57	0.9	0	0.491711	0
1.57	0.95	0	0.50975	1
1.57	1	0	0.5158	1
1.58	0	0	0.309597	0
1.58	0.05	0	0.317588	0
1.58	0.1	0	0.325921	0
1.58	0.15	0	0.334141	0
1.58	0.2	0	0.342609	0
1.58	0.25	0	0.35108	0
1.58	0.3	0	0.359908	0
1.58	0.35	0	0.369152	0
1.58	0.4	0	0.383992	0
1.58	0.45	0	0.399584	0
1.58	0.5	0	0.413573	0
1.58	0.55	0	0.426267	0
1.58	0.6	0	0.439078	0
1.58	0.65	0	0.451601	0
1.58	0.7	0	0.462359	0
1.58	0.75	0	0.471819	0
1.58	0.8	0	0.479586	0
1.58	0.85	0	0.485898	0
1.58	0.9	0	0.491389	0
1.58	0.95	0	0.51025	1
1.58	1	0	0.504975	1
1.59	0	0	0.30827	0
1.59	0.05	0	0.316244	0
1.59	0.1	0	0.324382	0
1.59	0.15	0	0.332776	0
1.59	0.2	0	0.341125	0
1.59	0.25	0	0.349732	0
1.59	0.3	0	0.358581	0
1.59	0.35	0	0.367981	0
1.59	0.4	0	0.382281	0
1.59	0.45	0	0.398071	0
1.59	0.5	0	0.412253	0
1.59	0.55	0	0.425055	0
1.59	0.6	0	0.437955	0
1.59	0.65	0	0.450779	0
1.59	0.7	0	0.461683	0
1.59	0.75	0	0.471319	0
1.59	0.8	0	0.479113	0
1.59	0.85	0	0.485898	0
1.59	0.9	0	0.491368	0
1.59	0.95	0	0.511625	1
1.59	1	0	0.507425	1
1.6	0	0	0.306767	0
1.6	0.05	0	0.314934	0
1.6	0.1	0	0.323114	0
1.6	0.15	0	0.331342	0
1.6	0.2	0	0.339897	0
1.6	0.25	0	0.348601	0
1.6	0.3	0	0.357425	0
1.6	0.35	0	0.366704	0
1.6	0.4	0	0.380596	0
1.6	0.45	0	0.396619	0
1.6	0.5	0	0.410954	0
1.6	0.55	0	0.424058	0
1.6	0.6	0	0.436751	0
1.6	0.65	0	0.449983	0
1.6	0.7	0	0.461077	0
1.6	0.75	0	0.470777	0
1.6	0.8	0	0.478757	0
1.6	0.85	0	0.485389	0
1.6	0.9	0	0.491118	0
1.6	0.95	0	0.514175	1
1.6	1	0	0.5104	1
1.61	0	0	0.305465	0
1.61	0.05	0	0.313642	0
1.61	0.1	0	0.321744	0
1.61	0.15	0	0.330139	0
1.61	0.2	0	0.338694	0
1.61	0.25	0	0.347217	0
1.61	0.3	0	0.356227	0
1.61	0.35	0	0.365436	0
1.61	0.4	0	0.378843	0
1.61	0.45	0	0.395127	0
1.61	0.5	0	0.409754	0
1.61	0.55	0	0.422898	0
1.61	0.6	0	0.435678	0
1.61	0.65	0	0.449156	0
1.61	0.7	0	0.46045	0
1.61	0.75	0	0.47019	0
1.61	0.8	0	0.478488	0
1.61	0.85	0	0.485291	0
1.61	0.9	0	0.491069	0
1.61	0.95	0	0.513687	0.994997
1.61	1	0	0.511625	0.999945
1.62	0	0	0.304035	0
1.62	0.05	0	0.31223	0
1.62	0.1	0	0.320471	0
1.62	0.15	0	0.328916	0
1.62	0.2	0	0.337386	0
1.62	0.25	0	0.346086	0
1.62	0.3	0	0.354932	0
1.62	0.35	0	0.364404	0
1.62	0.4	0	0.377011	0
1.62	0.45	0	0.393625	0
1.62	0.5	0	0.408324	0
1.62	0.55	0	0.421878	0
1.62	0.6	0	0.434635	0
1.62	0.65	0	0.448294	0
1.62	0.7	0	0.459569	0
1.62	0.75	0	0.469709	0
1.62	0.8	0	0.478142	0
1.62	0.85	0	0.48503	0
1.62	0.9	0	0.490866	0
1.62	0.95	0	0.511225	1
1.62	1	0	0.5102	1
1.63	0	0	0.302789	0
1.63	0.05	0	0.310958	0
1.63	0.1	0	0.319225	0
1.63	0.15	0	0.32746	0
1.63	0.2	0	0.336118	0
1.63	0.25	0	0.344978	0
1.63	0.3	0	0.353821	0
1.63	0.35	0	0.363139	0
1.63	0.4	0	0.375273	0
1.63	0.45	0	0.392156	0
1.63	0.5	0	0.407105	0
1.63	0.55	0	0.420604	0
1.63	0.6	0	0.433525	0
1.63	0.65	0	0.447362	0
1.63	0.7	0	0.45896	0
1.63	0.75	0	0.469186	0
1.63	0.8	0	0.47769	0
1.63	0.85	0	0.484781	0
1.63	0.9	0	0.490726	0
1.63	0.95	0	0.514125	0.999957
1.63	1	0	0.51035	1
1.64	0	0	0.301497	0
1.64	0.05	0	0.309631	0
1.64	0.1	0	0.317878	0
1.64	0.15	0	0.326342	0
1.64	0.2	0	0.334825	0
1.64	0.25	0	0.343606	0
1.64	0.3	0	0.352651	0
1.64	0.35	0	0.361853	0
1.64	0.4	0	0.37361	0
1.64	0.45	0	0.390617	0
1.64	0.5	0	0.405982	0
1.64	0.55	0	0.419556	0
1.64	0.6	0	0.432337	0
1.64	0.65	0	0.446434	0
1.64	0.7	0	0.458149	0
1.64	0.75	0	0.468788	0
1.64	0.8	0	0.477406	0
1.64	0.85	0	0.484476	0
1.64	0.9	0	0.490495	0
1.64	0.95	0	0.51185	1
1.64	1	0	0.512425	1
1.65	0	0	0.299947	0
1.65	0.05	0	0.308367	0
1.65	0.1	0	0.316628	0
1.65	0.15	0	0.325102	0
1.65	0.2	0	0.333776	0
1.65	0.25	0	0.342495	0
1.65	0.3	0	0.351341	0
1.65	0.35	0	0.360809	0
1.65	0.4	0	0.37201	0
1.65	0.45	0	0.389187	0
1.65	0.5	0	0.404507	0
1.65	0.55	0	0.418522	0
1.65	0.6	0	0.431259	0
1.65	0.65	0	0.445551	0
1.65	0.7	0	0.457378	0
1.65	0.75	0	0.468205	0
1.65	0.8	0	0.476946	0
1.65	0.85	0	0.48425	0
1.65	0.9	0	0.490161	0
1.65	0.95	0	0.514085	0.999213
1.65	1	0	0.5103	1
1.66	0	0	0.298683	0
1.66	0.05	0	0.307057	0
1.66	0.1	0	0.315412	0
1.66	0.15	0	0.324	0
1.66	0.2	0	0.332471	0
1.66	0.25	0	0.341227	0
1.66	0.3	0	0.350193	0
1.66	0.35	0	0.359672	0
1.66	0.4	0	0.370145	0
1.66	0.45	0	0.387687	0
1.66	0.5	0	0.403258	0
1.66	0.55	0	0.417397	0
1.66	0.6	0	0.430182	0
1.66	0.65	0	0.444976	0
1.66	0.7	0	0.456913	0
1.66	0.75	0	0.467656	0
1.66	0.8	0	0.476605	0
1.66	0.85	0	0.483874	0
1.66	0.9	0	0.489991	0
1.66	0.95	0	0.507295	0.986535
1.66	1	0	0.5098	1
1.67	0	0	0.297412	0
1.67	0.05	0	0.305804	0
1.67	0.1	0	0.314119	0
1.67	0.15	0	0.32267	0
1.67	0.2	0	0.331445	0
1.67	0.25	0	0.340078	0
1.67	0.3	0	0.349133	0
1.67	0.35	0	0.358639	0
1.67	0.4	0	0.368729	0
1.67	0.45	0	0.386482	0
1.67	0.5	0	0.402069	0
1.67	0.55	0	0.416342	0
1.67	0.6	0	0.429133	0
1.67	0.65	0	0.443799	0
1.67	0.7	0	0.456069	0
1.67	0.75	0	0.467029	0
1.67	0.8	0	0.476145	0
1.67	0.85	0	0.483667	0
1.67	0.9	0	0.490171	0
1.67	0.95	0	0.51725	0.918427
1.67	1	0	0.51105	1
1.68	0	0	0.296298	0
1.68	0.05	0	0.304522	0
1.68	0.1	0	0.312978	0
1.68	0.15	0	0.32159	0
1.68	0.2	0	0.330103	0
1.68	0.25	0	0.339024	0
1.68	0.3	0	0.348044	0
1.68	0.35	0	0.357368	0
1.68	0.4	0	0.367683	0
1.68	0.45	0	0.384897	0
1.68	0.5	0	0.400793	0
1.68	0.55	0	0.415378	0
1.68	0.6	0	0.428157	0
1.68	0.65	0	0.442949	0
1.68	0.7	0	0.455391	0
1.68	0.75	0	0.46663	0
1.68	0.8	0	0.475769	0
1.68	0.85	0	0.48333	0
1.68	0.9	0	0.489916	0
1.68	0.95	0	0.514523	0.945875
1.68	1	0	0.512825	1
1.69	0	0	0.295022	0
1.69	0.05	0	0.303347	0
1.69	0.1	0	0.311708	0
1.69	0.15	0	0.320363	0
1.69	0.2	0	0.328943	0
1.69	0.25	0	0.337839	0
1.69	0.3	0	0.34689	0
1.69	0.35	0	0.356399	0
1.69	0.4	0	0.366673	0
1.69	0.45	0	0.383301	0
1.69	0.5	0	0.399485	0
1.69	0.55	0	0.414139	0
1.69	0.6	0	0.427311	0
1.69	0.65	0	0.44224	0
1.69	0.7	0	0.454741	0
1.69	0.75	0	0.46603	0
1.69	0.8	0	0.475343	0
1.69	0.85	0	0.483229	0
1.69	0.9	0	0.489624	0
1.69	0.95	0	0.513222	0.911628
1.69	1	0	0.512575	1
1.7	0	0	0.293602	0
1.7	0.05	0	0.302119	0
1.7	0.1	0	0.310503	0
1.7	0.15	0	0.319051	0
1.7	0.2	0	0.32783	0
1.7	0.25	0	0.336755	0
1.7	0.3	0	0.345778	0
1.7	0.35	0	0.355215	0
1.7	0.4	0	0.365579	0
1.7	0.45	0	0.381949	0
1.7	0.5	0	0.39832	0
1.7	0.55	0	0.413074	0
1.7	0.6	0	0.426409	0
1.7	0.65	0	0.441478	0
1.7	0.7	0	0.454176	0
1.7	0.75	0	0.465647	0
1.7	0.8	0	0.475004	0
1.7	0.85	0	0.482931	0
1.7	0.9	0	0.48974	0
1.7	0.95	0	0.521134	0.965042
1.7	1	0	0.520275	0.999947
1.71	0	0	0.292489	0
1.71	0.05	0	0.300816	0
1.71	0.1	0	0.309419	0
1.71	0.15	0	0.318064	0
1.71	0.2	0	0.326618	0
1.71	0.25	0	0.33553	0
1.71	0.3	0	0.344681	0
1.71	0.35	0	0.354216	0
1.71	0.4	0	0.364465	0
1.71	0.45	0	0.380382	0
1.71	0.5	0	0.397068	0
1.71	0.55	0	0.41205	0
1.71	0.6	0	0.425491	0
1.71	0.65	0	0.440281	0
1.71	0.7	0	0.453461	0
1.71	0.75	0	0.464947	0
1.71	0.8	0	0.474704	0
1.71	0.85	0	0.482646	0
1.71	0.9	0	0.489443	0
1.71	0.95	0	0.514874	0.923991
1.71	1	0	0.515825	0.999938
1.72	0	0	0.29121	0
1.72	0.05	0	0.299731	0
1.72	0.1	0	0.30821	0
1.72	0.15	0	0.316804	0
1.72	0.2	0	0.325479	0
1.72	0.25	0	0.3344	0
1.72	0.3	0	0.343424	0
1.72	0.35	0	0.353029	0
1.72	0.4	0	0.363528	0
1.72	0.45	0	0.37894	0
1.72	0.5	0	0.395772	0
1.72	0.55	0	0.41087	0
1.72	0.6	0	0.424446	0
1.72	0.65	0	0.439498	0
1.72	0.7	0	0.45281	0
1.72	0.75	0	0.464424	0
1.72	0.8	0	0.474309	0
1.72	0.85	0	0.48257	0
1.72	0.9	0	0.489359	0
1.72	0.95	0	0.51362	0.738803
1.72	1	0	0.507725	1
1.73	0	0	0.289921	0
1.73	0.05	0	0.298522	0
1.73	0.1	0	0.307109	0
1.73	0.15	0	0.315774	0
1.73	0.2	0	0.324471	0
1.73	0.25	0	0.333401	0
1.73	0.3	0	0.342389	0
1.73	0.35	0	0.352056	0
1.73	0.4	0	0.362383	0
1.73	0.45	0	0.37743	0
1.73	0.5	0	0.394456	0
1.73	0.55	0	0.409687	0
1.73	0.6	0	0.423625	0
1.73	0.65	0	0.438644	0
1.73	0.7	0	0.451998	0
1.73	0.75	0	0.464044	0
1.73	0.8	0	0.473949	0
1.73	0.85	0	0.482183	0
1.73	0.9	0	0.489107	0
1.73	0.95	0	0.5134	0.782718
1.73	1	0	0.5215	1
1.74	0	0	0.288655	0
1.74	0.05	0	0.297307	0
1.74	0.1	0	0.305721	0
1.74	0.15	0	0.314619	0
1.74	0.2	0	0.323277	0
1.74	0.25	0	0.332295	0
1.74	0.3	0	0.341508	0
1.74	0.35	0	0.350997	0
1.74	0.4	0	0.36146	0
1.74	0.45	0	0.376025	0
1.74	0.5	0	0.393156	0
1.74	0.55	0	0.408656	0
1.74	0.6	0	0.422593	0
1.74	0.65	0	0.437727	0
1.74	0.7	0	0.451412	0
1.74	0.75	0	0.463494	0
1.74	0.8	0	0.473631	0
1.74	0.85	0	0.481988	0
1.74	0.9	0	0.489035	0
1.74	0.95	0	0.513525	0.676989
1.74	1	0	0.517475	1
1.75	0	0	0.287554	0
1.75	0.05	0	0.296198	0
1.75	0.1	0	0.304765	0
1.75	0.15	0	0.313358	0
1.75	0.2	0	0.322262	0
1.75	0.25	0	0.331178	0
1.75	0.3	0	0.340212	0
1.75	0.35	0	0.349889	0
1.75	0.4	0	0.360367	0
1.75	0.45	0	0.374618	0
1.75	0.5	0	0.392105	0
1.75	0.55	0	0.407748	0
1.75	0.6	0	0.421926	0
1.75	0.65	0	0.436805	0
1.75	0.7	0	0.450719	0
1.75	0.75	0	0.462761	0
1.75	0.8	0	0.473197	0
1.75	0.85	0	0.481733	0
1.75	0.9	0	0.488833	0
1.75	0.95	0	0.510007	0.598069
1.75	1	0	0.517811	0.999636
1.76	0	0	0.286398	0
1.76	0.05	0	0.295006	0
1.76	0.1	0	0.303558	0
1.76	0.15	0	0.312353	0
1.76	0.2	0	0.321084	0
1.76	0.25	0	0.330139	0
1.76	0.3	0	0.339313	0
1.76	0.35	0	0.348856	0
1.76	0.4	0	0.359299	0
1.76	0.45	0	0.373084	0
1.76	0.5	0	0.390699	0
1.76	0.55	0	0.406801	0
1.76	0.6	0	0.421001	0
1.76	0.65	0	0.435953	0
1.76	0.7	0	0.449855	0
1.76	0.75	0	0.462409	0
1.76	0.8	0	0.472827	0
1.76	0.85	0	0.481382	0
1.76	0.9	0	0.488695	0
1.76	0.95	0	0.513813	0.708
1.76	1	0	0.514726	0.999978
1.77	0	0	0.285099	0
1.77	0.05	0	0.293829	0
1.77	0.1	0	0.302478	0
1.77	0.15	0	0.311291	0
1.77	0.2	0	0.320004	0
1.77	0.25	0	0.329095	0
1.77	0.3	0	0.338231	0
1.77	0.35	0	0.34788	0
1.77	0.4	0	0.358338	0
1.77	0.45	0	0.371496	0
1.77	0.5	0	0.389493	0
1.77	0.55	0	0.405581	0
1.77	0.6	0	0.419977	0
1.77	0.65	0	0.435008	0
1.77	0.7	0	0.449411	0
1.77	0.75	0	0.461961	0
1.77	0.8	0	0.472369	0
1.77	0.85	0	0.481281	0
1.77	0.9	0	0.488444	0
1.77	0.95	0	0.508589	0.641136
1.77	1	0	0.513825	1
1.78	0	0	0.284025	0
1.78	0.05	0	0.292722	0
1.78	0.1	0	0.301353	0
1.78	0.15	0	0.310153	0
1.78	0.2	0	0.318904	0
1.78	0.25	0	0.328001	0
1.78	0.3	0	0.337282	0
1.78	0.35	0	0.34693	0
1.78	0.4	0	0.357363	0
1.78	0.45	0	0.370127	0
1.78	0.5	0	0.388182	0
1.78	0.55	0	0.40439	0
1.78	0.6	0	0.418983	0
1.78	0.65	0	0.434257	0
1.78	0.7	0	0.44849	0
1.78	0.75	0	0.461265	0
1.78	0.8	0	0.472037	0
1.78	0.85	0	0.480845	0
1.78	0.9	0	0.488346	0
1.78	0.95	0	0.510317	0.508669
1.78	1	0	0.516725	1
1.79	0	0	0.282825	0
1.79	0.05	0	0.291498	0
1.79	0.1	0	0.300163	0
1.79	0.15	0	0.309087	0
1.79	0.2	0	0.317759	0
1.79	0.25	0	0.327035	0
1.79	0.3	0	0.336249	0
1.79	0.35	0	0.345869	0
1.79	0.4	0	0.356387	0
1.79	0.45	0	0.368564	0
1.79	0.5	0	0.386925	0
1.79	0.55	0	0.403332	0
1.79	0.6	0	0.418249	0
1.79	0.65	0	0.433241	0
1.79	0.7	0	0.447942	0
1.79	0.75	0	0.460778	0
1.79	0.8	0	0.471578	0
1.79	0.85	0	0.480708	0
1.79	0.9	0	0.488368	0
1.79	0.95	0	0.511409	0.584023
1.79	1	0	0.521825	1
1.8	0	0	0.281629	0
1.8	0.05	0	0.29041	0
1.8	0.1	0	0.299151	0
1.8	0.15	0	0.307919	0
1.8	0.2	0	0.316888	0
1.8	0.25	0	0.325941	0
1.8	0.3	0	0.335223	0
1.8	0.35	0	0.344935	0
1.8	0.4	0	0.3554	0
1.8	0.45	0	0.367158	0
1.8	0.5	0	0.385719	0
1.8	0.55	0	0.40234	0
1.8	0.6	0	0.417232	0
1.8	0.65	0	0.43226	0
1.8	0.7	0	0.447179	0
1.8	0.75	0	0.460139	0
1.8	0.8	0	0.471165	0
1.8	0.85	0	0.480335	0
1.8	0.9	0	0.488151	0
1.8	0.95	0	0.508309	0.468646
1.8	1	0	0.517455	0.999868
1.81	0	0	0.280486	0
1.81	0.05	0	0.289209	0
1.81	0.1	0	0.297918	0
1.81	0.15	0	0.306964	0
1.81	0.2	0	0.31583	0
1.81	0.25	0	0.324868	0
1.81	0.3	0	0.334294	0
1.81	0.35	0	0.343807	0
1.81	0.4	0	0.354405	0
1.81	0.45	0	0.365666	0
1.81	0.5	0	0.38454	0
1.81	0.55	0	0.40121	0
1.81	0.6	0	0.416249	0
1.81	0.65	0	0.431508	0
1.81	0.7	0	0.446557	0
1.81	0.75	0	0.459677	0
1.81	0.8	0	0.470675	0
1.81	0.85	0	0.480132	0
1.81	0.9	0	0.487957	0
1.81	0.95	0	0.511773	0.586462
1.81	1	0	0.520325	0.999875
1.82	0	0	0.27936	0
1.82	0.05	0	0.288109	0
1.82	0.1	0	0.29695	0
1.82	0.15	0	0.305839	0
1.82	0.2	0	0.314762	0
1.82	0.25	0	0.323986	0
1.82	0.3	0	0.333107	0
1.82	0.35	0	0.342888	0
1.82	0.4	0	0.353409	0
1.82	0.45	0	0.364259	0
1.82	0.5	0	0.383157	0
1.82	0.55	0	0.400067	0
1.82	0.6	0	0.415395	0
1.82	0.65	0	0.430403	0
1.82	0.7	0	0.445974	0
1.82	0.75	0	0.459267	0
1.82	0.8	0	0.470515	0
1.82	0.85	0	0.479897	0
1.82	0.9	0	0.487868	0
1.82	0.95	0	0.508414	0.360033
1.82	1	0	0.521475	0.999869
1.83	0	0	0.278246	0
1.83	0.05	0	0.287028	0
1.83	0.1	0	0.29586	0
1.83	0.15	0	0.304752	0
1.83	0.2	0	0.313679	0
1.83	0.25	0	0.322907	0
1.83	0.3	0	0.332107	0
1.83	0.35	0	0.341921	0
1.83	0.4	0	0.352448	0
1.83	0.45	0	0.363402	0
1.83	0.5	0	0.381847	0
1.83	0.55	0	0.399072	0
1.83	0.6	0	0.414491	0
1.83	0.65	0	0.429581	0
1.83	0.7	0	0.445112	0
1.83	0.75	0	0.45851	0
1.83	0.8	0	0.470082	0
1.83	0.85	0	0.479618	0
1.83	0.9	0	0.487778	0
1.83	0.95	0	0.505818	0.387328
1.83	1	0	0.5244	1
1.84	0	0	0.277013	0
1.84	0.05	0	0.285989	0
1.84	0.1	0	0.294913	0
1.84	0.15	0	0.303767	0
1.84	0.2	0	0.312688	0
1.84	0.25	0	0.321785	0
1.84	0.3	0	0.331286	0
1.84	0.35	0	0.340947	0
1.84	0.4	0	0.351388	0
1.84	0.45	0	0.36241	0
1.84	0.5	0	0.380667	0
1.84	0.55	0	0.398	0
1.84	0.6	0	0.413622	0
1.84	0.65	0	0.428664	0
1.84	0.7	0	0.444485	0
1.84	0.75	0	0.457916	0
1.84	0.8	0	0.4697	0
1.84	0.85	0	0.479286	0
1.84	0.9	0	0.487562	0
1.84	0.95	0	0.503914	0.303137
1.84	1	0	0.526325	1
1.85	0	0	0.275777	0
1.85	0.05	0	0.284979	0
1.85	0.1	0	0.293702	0
1.85	0.15	0	0.302665	0
1.85	0.2	0	0.311724	0
1.85	0.25	0	0.320901	0
1.85	0.3	0	0.33031	0
1.85	0.35	0	0.340148	0
1.85	0.4	0	0.350551	0
1.85	0.45	0	0.361549	0
1.85	0.5	0	0.379367	0
1.85	0.55	0	0.396915	0
1.85	0.6	0	0.412855	0
1.85	0.65	0	0.427712	0
1.85	0.7	0	0.443731	0
1.85	0.75	0	0.457389	0
1.85	0.8	0	0.469375	0
1.85	0.85	0	0.479182	0
1.85	0.9	0	0.487265	0
1.85	0.95	0	0.507238	0.438844
1.85	1	0	0.527975	1
1.86	0	0	0.274743	0
1.86	0.05	0	0.283729	0
1.86	0.1	0	0.29276	0
1.86	0.15	0	0.301718	0
1.86	0.2	0	0.310807	0
1.86	0.25	0	0.319873	0
1.86	0.3	0	0.32941	0
1.86	0.35	0	0.339143	0
1.86	0.4	0	0.349575	0
1.86	0.45	0	0.360617	0
1.86	0.5	0	0.378108	0
1.86	0.55	0	0.395905	0
1.86	0.6	0	0.411859	0
1.86	0.65	0	0.426965	0
1.86	0.7	0	0.44312	0
1.86	0.75	0	0.457094	0
1.86	0.8	0	0.46904	0
1.86	0.85	0	0.478892	0
1.86	0.9	0	0.487244	0
1.86	0.95	0	0.505137	0.324766
1.86	1	0	0.525102	0.999787
1.87	0	0	0.273745	0
1.87	0.05	0	0.282655	0
1.87	0.1	0	0.291696	0
1.87	0.15	0	0.300767	0
1.87	0.2	0	0.309754	0
1.87	0.25	0	0.31886	0
1.87	0.3	0	0.328399	0
1.87	0.35	0	0.338261	0
1.87	0.4	0	0.348706	0
1.87	0.45	0	0.359691	0
1.87	0.5	0	0.37692	0
1.87	0.55	0	0.394773	0
1.87	0.6	0	0.410886	0
1.87	0.65	0	0.425982	0
1.87	0.7	0	0.442254	0
1.87	0.75	0	0.456451	0
1.87	0.8	0	0.468626	0
1.87	0.85	0	0.478719	0
1.87	0.9	0	0.486992	0
1.87	0.95	0	0.503447	0.31229
1.87	1	0	0.524146	0.999877
1.88	0	0	0.272658	0
1.88	0.05	0	0.281696	0
1.88	0.1	0	0.290628	0
1.88	0.15	0	0.299666	0
1.88	0.2	0	0.308786	0
1.88	0.25	0	0.317982	0
1.88	0.3	0	0.327483	0
1.88	0.35	0	0.337169	0
1.88	0.4	0	0.347765	0
1.88	0.45	0	0.35885	0
1.88	0.5	0	0.375619	0
1.88	0.55	0	0.393839	0
1.88	0.6	0	0.409944	0
1.88	0.65	0	0.424917	0
1.88	0.7	0	0.441873	0
1.88	0.75	0	0.455874	0
1.88	0.8	0	0.468231	0
1.88	0.85	0	0.47838	0
1.88	0.9	0	0.486846	0
1.88	0.95	0	0.508103	0.386532
1.88	1	0	0.524531	0.999776
1.89	0	0	0.271485	0
1.89	0.05	0	0.280589	0
1.89	0.1	0	0.289672	0
1.89	0.15	0	0.298588	0
1.89	0.2	0	0.307877	0
1.89	0.25	0	0.31702	0
1.89	0.3	0	0.326402	0
1.89	0.35	0	0.336241	0
1.89	0.4	0	0.346903	0
1.89	0.45	0	0.357913	0
1.89	0.5	0	0.374353	0
1.89	0.55	0	0.392663	0
1.89	0.6	0	0.409182	0
1.89	0.65	0	0.423943	0
1.89	0.7	0	0.44105	0
1.89	0.75	0	0.455427	0
1.89	0.8	0	0.467737	0
1.89	0.85	0	0.478128	0
1.89	0.9	0	0.486852	0
1.89	0.95	0	0.503028	0.255885
1.89	1	0	0.533	0.999789
1.9	0	0	0.270416	0
1.9	0.05	0	0.279524	0
1.9	0.1	0	0.288587	0
1.9	0.15	0	0.297717	0
1.9	0.2	0	0.306835	0
1.9	0.25	0	0.316028	0
1.9	0.3	0	0.3255	0
1.9	0.35	0	0.335432	0
1.9	0.4	0	0.34604	0
1.9	0.45	0	0.3569	0
1.9	0.5	0	0.373145	0
1.9	0.55	0	0.391638	0
1.9	0.6	0	0.408295	0
1.9	0.65	0	0.423177	0
1.9	0.7	0	0.440235	0
1.9	0.75	0	0.45477	0
1.9	0.8	0	0.467336	0
1.9	0.85	0	0.477862	0
1.9	0.9	0	0.48644	0
1.9	0.95	0	0.500994	0.180164
1.9	1	0	0.53075	0.999873
1.91	0	0	0.269238	0
1.91	0.05	0	0.278488	0
1.91	0.1	0	0.287452	0
1.91	0.15	0	0.296602	0
1.91	0.2	0	0.305873	0
1.91	0.25	0	0.31511	0
1.91	0.3	0	0.324631	0
1.91	0.35	0	0.334638	0
1.91	0.4	0	0.345055	0
1.91	0.45	0	0.356208	0
1.91	0.5	0	0.37192	0
1.91	0.55	0	0.390653	0
1.91	0.6	0	0.407301	0
1.91	0.65	0	0.422281	0
1.91	0.7	0	0.439463	0
1.91	0.75	0	0.454174	0
1.91	0.8	0	0.467092	0
1.91	0.85	0	0.477676	0
1.91	0.9	0	0.486467	0
1.91	0.95	0	0.505307	0.272704
1.91	1	0	0.526186	0.999658
1.92	0	0	0.26828	0
1.92	0.05	0	0.277362	0
1.92	0.1	0	0.286613	0
1.92	0.15	0	0.295579	0
1.92	0.2	0	0.304856	0
1.92	0.25	0	0.314304	0
1.92	0.3	0	0.323643	0
1.92	0.35	0	0.333676	0
1.92	0.4	0	0.344358	0
1.92	0.45	0	0.355478	0
1.92	0.5	0	0.370662	0
1.92	0.55	0	0.389452	0
1.92	0.6	0	0.406372	0
1.92	0.65	0	0.42161	0
1.92	0.7	0	0.438841	0
1.92	0.75	0	0.453649	0
1.92	0.8	0	0.466519	0
1.92	0.85	0	0.477289	0
1.92	0.9	0	0.48628	0
1.92	0.95	0	0.50343	0.283623
1.92	1	0	0.529075	0.999738
1.93	0	0	0.267108	0
1.93	0.05	0	0.276377	0
1.93	0.1	0	0.285556	0
1.93	0.15	0	0.294715	0
1.93	0.2	0	0.303848	0
1.93	0.25	0	0.313311	0
1.93	0.3	0	0.322807	0
1.93	0.35	0	0.332811	0
1.93	0.4	0	0.343327	0
1.93	0.45	0	0.35462	0
1.93	0.5	0	0.369348	0
1.93	0.55	0	0.388377	0
1.93	0.6	0	0.405382	0
1.93	0.65	0	0.420892	0
1.93	0.7	0	0.438203	0
1.93	0.75	0	0.453089	0
1.93	0.8	0	0.466332	0
1.93	0.85	0	0.476926	0
1.93	0.9	0	0.486113	0
1.93	0.95	0	0.502434	0.262774
1.93	1	0	0.5286	0.999565
1.94	0	0	0.266223	0
1.94	0.05	0	0.275331	0
1.94	0.1	0	0.284556	0
1.94	0.15	0	0.293727	0
1.94	0.2	0	0.302946	0
1.94	0.25	0	0.312445	0
1.94	0.3	0	0.321841	0
1.94	0.35	0	0.331855	0
1.94	0.4	0	0.342539	0
1.94	0.45	0	0.35361	0
1.94	0.5	0	0.368029	0
1.94	0.55	0	0.387375	0
1.94	0.6	0	0.404429	0
1.94	0.65	0	0.420034	0
1.94	0.7	0	0.43737	0
1.94	0.75	0	0.452537	0
1.94	0.8	0	0.465875	0
1.94	0.85	0	0.47676	0
1.94	0.9	0	0.485945	0
1.94	0.95	0	0.502076	0.213885
1.94	1	0	0.530575	0.999504
1.95	0	0	0.264929	0
1.95	0.05	0	0.274187	0
1.95	0.1	0	0.283613	0
1.95	0.15	0	0.292746	0
1.95	0.2	0	0.302053	0
[truncated: 121 more rows]
