# Supplementary material for: Evolutionary game on mutually influenceing double-layer network
Source: PLoS One. 2025 Jan 31;20(1):e0317923. doi: 10.1371/journal.pone.0317923 (PMC11785339; doi:10.1371/journal.pone.0317923)
Supplement: S1 Data — (ZIP) [file pone.0317923.s001.zip › b=1.01_a=0.05_frequency.txt]

0	0.497725	0.400175
1	0.498950	0.349350
2	0.497675	0.324100
3	0.499850	0.308750
4	0.498550	0.302150
5	0.500250	0.299125
6	0.496875	0.295000
7	0.498800	0.293500
8	0.495175	0.292275
9	0.494800	0.292750
10	0.497925	0.296100
11	0.498900	0.300950
12	0.498450	0.305525
13	0.502625	0.307675
14	0.500475	0.310550
15	0.500750	0.316575
16	0.499775	0.323375
17	0.498725	0.330675
18	0.502300	0.336025
19	0.504700	0.340625
20	0.506500	0.348950
21	0.505100	0.355150
22	0.504475	0.359750
23	0.506500	0.366375
24	0.504825	0.372650
25	0.504150	0.377350
26	0.505800	0.382775
27	0.506400	0.389550
28	0.510475	0.393575
29	0.510850	0.397250
30	0.506025	0.403350
31	0.508325	0.404550
32	0.509575	0.409700
33	0.513450	0.414675
34	0.513925	0.421150
35	0.517650	0.423650
36	0.519875	0.427975
37	0.512675	0.434100
38	0.512350	0.440975
39	0.514525	0.444025
40	0.516300	0.448675
41	0.519575	0.449525
42	0.518100	0.450925
43	0.518850	0.454000
44	0.521575	0.457700
45	0.517975	0.461950
46	0.520125	0.463800
47	0.521750	0.469075
48	0.524850	0.473500
49	0.524275	0.477225
50	0.526325	0.480650
51	0.526550	0.480900
52	0.523550	0.483850
53	0.525475	0.483125
54	0.526900	0.484075
55	0.527725	0.486825
56	0.529075	0.488975
57	0.531200	0.489925
58	0.528725	0.493125
59	0.530475	0.491800
60	0.530700	0.492025
61	0.531525	0.490925
62	0.531575	0.492275
63	0.530825	0.493100
64	0.531450	0.493975
65	0.533975	0.494425
66	0.535450	0.495600
67	0.535825	0.495875
68	0.538100	0.497875
69	0.538225	0.498625
70	0.540475	0.498375
71	0.541600	0.498625
72	0.540750	0.498725
73	0.539175	0.500450
74	0.541350	0.502150
75	0.543525	0.503450
76	0.542050	0.504100
77	0.543525	0.502650
78	0.544075	0.501000
79	0.547825	0.501625
80	0.546625	0.501975
81	0.545725	0.504775
82	0.549475	0.502975
83	0.547200	0.503800
84	0.547300	0.505875
85	0.550025	0.508025
86	0.549525	0.510150
87	0.551225	0.509725
88	0.550850	0.505750
89	0.550875	0.509825
90	0.549350	0.509675
91	0.548000	0.511375
92	0.554850	0.509700
93	0.556400	0.510025
94	0.555775	0.510400
95	0.553725	0.508575
96	0.553200	0.508650
97	0.555975	0.510325
98	0.556125	0.514325
99	0.556450	0.515550
100	0.559125	0.518125
101	0.558150	0.517725
102	0.563125	0.515775
103	0.561775	0.518500
104	0.562450	0.519250
105	0.561975	0.518975
106	0.561250	0.519350
107	0.564275	0.520950
108	0.565525	0.518650
109	0.564575	0.522275
110	0.565725	0.520125
111	0.565100	0.519925
112	0.566875	0.519575
113	0.567750	0.515150
114	0.565825	0.515200
115	0.566425	0.514950
116	0.568025	0.514525
117	0.571925	0.513275
118	0.571325	0.514700
119	0.568700	0.513050
120	0.571750	0.514225
121	0.571350	0.513900
122	0.572275	0.513550
123	0.574250	0.514250
124	0.574250	0.516775
125	0.570475	0.517575
126	0.571000	0.517350
127	0.571825	0.515600
128	0.574300	0.515800
129	0.574150	0.517500
130	0.577000	0.517325
131	0.577200	0.519050
132	0.578650	0.524500
133	0.579700	0.524400
134	0.581000	0.524650
135	0.581175	0.525950
136	0.581075	0.526075
137	0.580975	0.525225
138	0.584025	0.527500
139	0.582300	0.528500
140	0.584525	0.529575
141	0.583350	0.529725
142	0.585750	0.527150
143	0.584075	0.525475
144	0.583750	0.524525
145	0.583750	0.524175
146	0.582700	0.526250
147	0.583550	0.525250
148	0.583325	0.527750
149	0.584750	0.526450
150	0.587900	0.525800
151	0.587650	0.522925
152	0.590650	0.523100
153	0.589825	0.523100
154	0.591050	0.524775
155	0.592375	0.526925
156	0.590750	0.529375
157	0.593525	0.531350
158	0.591850	0.529575
159	0.591025	0.531275
160	0.592500	0.532925
161	0.593750	0.534075
162	0.592175	0.533400
163	0.591950	0.531500
164	0.594075	0.535875
165	0.593525	0.536925
166	0.596325	0.533825
167	0.598000	0.533025
168	0.598250	0.532725
169	0.597550	0.531225
170	0.595025	0.532475
171	0.594900	0.529950
172	0.596850	0.531825
173	0.595975	0.531825
174	0.599625	0.533150
175	0.600775	0.535075
176	0.602825	0.532200
177	0.599950	0.534875
178	0.599900	0.534400
179	0.599700	0.532200
180	0.602975	0.532050
181	0.603700	0.533225
182	0.604925	0.532700
183	0.605150	0.530950
184	0.605575	0.530050
185	0.606800	0.529175
186	0.605450	0.527450
187	0.604900	0.528125
188	0.606625	0.524375
189	0.608275	0.522975
190	0.608725	0.525975
191	0.608950	0.527400
192	0.607900	0.527175
193	0.604925	0.526600
194	0.608475	0.525400
195	0.608425	0.527725
196	0.609825	0.530750
197	0.609850	0.528575
198	0.611875	0.531175
199	0.610650	0.532475
200	0.608300	0.533825
201	0.609750	0.535425
202	0.615225	0.533950
203	0.612775	0.536525
204	0.611475	0.537525
205	0.611075	0.535450
206	0.611025	0.534350
207	0.610375	0.535400
208	0.612675	0.534325
209	0.615400	0.533075
210	0.614900	0.535275
211	0.618300	0.537025
212	0.618125	0.535050
213	0.617875	0.534100
214	0.617850	0.531575
215	0.616900	0.531425
216	0.618450	0.529925
217	0.617425	0.528575
218	0.619175	0.526700
219	0.620875	0.525700
220	0.620600	0.527825
221	0.617150	0.527750
222	0.617450	0.528875
223	0.617275	0.531175
224	0.620000	0.528300
225	0.620750	0.528975
226	0.620550	0.527925
227	0.618600	0.530425
228	0.616900	0.531450
229	0.620200	0.531075
230	0.620725	0.532475
231	0.620175	0.532375
232	0.621225	0.530700
233	0.622450	0.527625
234	0.623775	0.530475
235	0.624400	0.528700
236	0.625075	0.527925
237	0.625600	0.527350
238	0.627600	0.527575
239	0.627850	0.527075
240	0.626700	0.525300
241	0.627250	0.525650
242	0.624325	0.527925
243	0.629050	0.529975
244	0.629200	0.530650
245	0.629550	0.529600
246	0.629750	0.531900
247	0.631325	0.530225
248	0.627825	0.534425
249	0.629575	0.533000
250	0.630850	0.533875
251	0.631100	0.537075
252	0.633875	0.535350
253	0.635375	0.533675
254	0.632750	0.532925
255	0.631475	0.533375
256	0.631450	0.532125
257	0.635300	0.529500
258	0.635600	0.529500
259	0.635250	0.530250
260	0.633025	0.530325
261	0.634225	0.530375
262	0.635125	0.530650
263	0.634150	0.526800
264	0.637450	0.526625
265	0.638050	0.524500
266	0.638600	0.522525
267	0.639200	0.522200
268	0.638100	0.520725
269	0.635900	0.520575
270	0.638325	0.521200
271	0.637100	0.519850
272	0.638625	0.520900
273	0.640250	0.523375
274	0.637800	0.521875
275	0.642200	0.523200
276	0.640600	0.523075
277	0.639475	0.520600
278	0.641225	0.521500
279	0.638700	0.522450
280	0.639250	0.520250
281	0.643475	0.519650
282	0.644700	0.519475
283	0.642075	0.519850
284	0.644775	0.519700
285	0.645400	0.520450
286	0.644250	0.519300
287	0.643450	0.521450
288	0.645825	0.522050
289	0.645500	0.523150
290	0.646450	0.522575
291	0.645750	0.521275
292	0.644000	0.523050
293	0.645975	0.523325
294	0.646850	0.522450
295	0.647800	0.521125
296	0.646700	0.519125
297	0.647475	0.519250
298	0.648450	0.518700
299	0.647400	0.518400
300	0.647000	0.519225
301	0.651600	0.521700
302	0.650575	0.518925
303	0.651725	0.518625
304	0.650825	0.517750
305	0.651825	0.515625
306	0.652700	0.513500
307	0.653775	0.515800
308	0.651150	0.517625
309	0.652050	0.515800
310	0.651250	0.514725
311	0.649850	0.512875
312	0.654025	0.516500
313	0.652950	0.517200
314	0.655075	0.516175
315	0.654675	0.517800
316	0.657000	0.519450
317	0.655750	0.522500
318	0.654675	0.524850
319	0.656500	0.525700
320	0.658225	0.526550
321	0.657100	0.527725
322	0.656275	0.526750
323	0.656625	0.527475
324	0.660475	0.523925
325	0.658500	0.521225
326	0.660975	0.520025
327	0.661875	0.518775
328	0.664150	0.519325
329	0.661900	0.520100
330	0.662625	0.518475
331	0.664125	0.519325
332	0.665175	0.518075
333	0.662850	0.517925
334	0.661200	0.518400
335	0.662300	0.521125
336	0.662225	0.526150
337	0.661475	0.526000
338	0.662300	0.525550
339	0.662525	0.527050
340	0.663575	0.526375
341	0.662225	0.527375
342	0.663875	0.527750
343	0.662975	0.528250
344	0.667075	0.524100
345	0.664675	0.522850
346	0.666075	0.524625
347	0.666500	0.525075
348	0.664350	0.523775
349	0.662825	0.523700
350	0.661400	0.524525
351	0.663900	0.523775
352	0.666350	0.525225
353	0.666475	0.521975
354	0.667375	0.521500
355	0.664775	0.522025
356	0.666950	0.519275
357	0.668600	0.520300
358	0.668950	0.520200
359	0.668800	0.517300
360	0.669200	0.519000
361	0.667550	0.517100
362	0.669275	0.513650
363	0.669850	0.513275
364	0.670075	0.514375
365	0.669550	0.514750
366	0.672425	0.516500
367	0.671600	0.517625
368	0.672600	0.520550
369	0.672325	0.522725
370	0.672200	0.522575
371	0.673875	0.524125
372	0.674150	0.527425
373	0.673450	0.527025
374	0.675600	0.526475
375	0.673625	0.526125
376	0.674250	0.526075
377	0.673625	0.526075
378	0.675575	0.525750
379	0.674475	0.530800
380	0.673625	0.529325
381	0.673475	0.529200
382	0.677075	0.529200
383	0.674350	0.526500
384	0.675150	0.529625
385	0.677025	0.532750
386	0.676525	0.532550
387	0.676700	0.532950
388	0.675150	0.533575
389	0.678200	0.532275
390	0.677650	0.532575
391	0.676775	0.532550
392	0.678575	0.532275
393	0.679825	0.532725
394	0.676925	0.530375
395	0.675700	0.529150
396	0.678450	0.531750
397	0.678975	0.531275
398	0.680150	0.533075
399	0.681275	0.534300
400	0.680750	0.534000
401	0.680375	0.536125
402	0.679725	0.536200
403	0.680475	0.534850
404	0.681025	0.535825
405	0.682625	0.533450
406	0.681075	0.534100
407	0.682075	0.532600
408	0.682350	0.532475
409	0.682250	0.533200
410	0.681250	0.534100
411	0.684250	0.533825
412	0.684025	0.534175
413	0.684450	0.532625
414	0.684600	0.534175
415	0.681400	0.536725
416	0.680725	0.535325
417	0.682625	0.535825
418	0.681550	0.536275
419	0.681325	0.538275
420	0.684550	0.538325
421	0.685275	0.535025
422	0.685000	0.535125
423	0.683650	0.534950
424	0.684200	0.534000
425	0.684500	0.535025
426	0.686625	0.535150
427	0.686450	0.534900
428	0.685750	0.533500
429	0.686925	0.533125
430	0.684025	0.530150
431	0.687600	0.533025
432	0.684825	0.535375
433	0.686175	0.537125
434	0.688800	0.537300
435	0.686925	0.536200
436	0.689125	0.536975
437	0.686325	0.535325
438	0.689200	0.535125
439	0.686800	0.535525
440	0.689850	0.537650
441	0.689525	0.539925
442	0.688700	0.536350
443	0.691350	0.536975
444	0.688775	0.539175
445	0.688625	0.540775
446	0.688375	0.539700
447	0.689000	0.536700
448	0.689425	0.533950
449	0.690975	0.533650
450	0.690175	0.532725
451	0.693200	0.533475
452	0.694600	0.535775
453	0.691500	0.534625
454	0.691225	0.533525
455	0.694950	0.532150
456	0.692850	0.531850
457	0.692450	0.529150
458	0.692200	0.530125
459	0.693775	0.528575
460	0.692325	0.528275
461	0.695300	0.525375
462	0.696075	0.525125
463	0.696075	0.525650
464	0.695825	0.524075
465	0.696525	0.522800
466	0.695450	0.524125
467	0.693775	0.522200
468	0.694100	0.525250
469	0.694175	0.526150
470	0.696975	0.528075
471	0.695500	0.529775
472	0.694425	0.531425
473	0.694200	0.530050
474	0.694850	0.527825
475	0.696000	0.530900
476	0.696175	0.531000
477	0.695750	0.531650
478	0.698175	0.532200
479	0.695250	0.533600
480	0.695725	0.531075
481	0.695525	0.531375
482	0.695475	0.532900
483	0.696050	0.532025
484	0.695725	0.532625
485	0.698425	0.532950
486	0.698675	0.530225
487	0.696450	0.530100
488	0.698425	0.529775
489	0.696350	0.532625
490	0.699075	0.529250
491	0.699000	0.530200
492	0.697625	0.525925
493	0.698775	0.525875
494	0.699850	0.526525
495	0.697975	0.524100
496	0.698000	0.525950
497	0.698450	0.524750
498	0.698975	0.525850
499	0.699200	0.525225
500	0.697800	0.525150
501	0.698325	0.524750
502	0.698650	0.527300
503	0.700500	0.526725
504	0.700725	0.528275
505	0.698600	0.526425
506	0.700225	0.527575
507	0.700350	0.529575
508	0.701075	0.529750
509	0.701250	0.528150
510	0.700500	0.529125
511	0.701800	0.532075
512	0.701975	0.533625
513	0.701600	0.533175
514	0.700825	0.531675
515	0.702125	0.530850
516	0.702100	0.531950
517	0.702775	0.530425
518	0.703400	0.528625
519	0.701275	0.527850
520	0.704925	0.527250
521	0.703025	0.528925
522	0.703325	0.528925
523	0.706650	0.528250
524	0.706425	0.529825
525	0.706300	0.527775
526	0.704950	0.528800
527	0.704100	0.528200
528	0.703375	0.526050
529	0.703075	0.528825
530	0.703650	0.527750
531	0.704325	0.527150
532	0.706150	0.524200
533	0.706975	0.521825
534	0.706950	0.523875
535	0.704500	0.522525
536	0.706375	0.519675
537	0.706600	0.521625
538	0.706775	0.521650
539	0.705525	0.522800
540	0.708850	0.521800
541	0.709175	0.523750
542	0.708350	0.525550
543	0.709950	0.523675
544	0.710300	0.523125
545	0.708825	0.524900
546	0.710475	0.523775
547	0.708725	0.523525
548	0.709600	0.518700
549	0.710925	0.520625
550	0.710050	0.519525
551	0.710975	0.516275
552	0.712050	0.516325
553	0.710900	0.517525
554	0.711275	0.517425
555	0.711725	0.516850
556	0.712100	0.518225
557	0.710800	0.514425
558	0.712325	0.513275
559	0.715125	0.514375
560	0.714675	0.512975
561	0.712650	0.515100
562	0.711200	0.512375
563	0.712450	0.515525
564	0.712625	0.516975
565	0.715150	0.514975
566	0.715400	0.518350
567	0.715725	0.519625
568	0.715525	0.521125
569	0.716075	0.524025
570	0.717500	0.523250
571	0.714800	0.523725
572	0.715400	0.521825
573	0.713925	0.520400
574	0.714625	0.519525
575	0.715550	0.518675
576	0.716400	0.519750
577	0.716025	0.519800
578	0.715625	0.520075
579	0.715425	0.518575
580	0.715600	0.516625
581	0.714950	0.516975
582	0.717225	0.516100
583	0.716825	0.515450
584	0.717125	0.517975
585	0.718075	0.520000
586	0.717075	0.520350
587	0.719325	0.520025
588	0.720550	0.520750
589	0.717400	0.520825
590	0.720725	0.516325
591	0.720600	0.516350
592	0.717575	0.518675
593	0.716925	0.520925
594	0.719250	0.522450
595	0.719775	0.523475
596	0.718875	0.527100
597	0.720650	0.527850
598	0.720900	0.529875
599	0.720650	0.530600
600	0.719725	0.528600
601	0.718275	0.527675
602	0.721400	0.526175
603	0.721150	0.526925
604	0.721975	0.528400
605	0.721575	0.527775
606	0.721150	0.528575
607	0.719375	0.529400
608	0.720100	0.528850
609	0.722325	0.530075
610	0.722675	0.532625
611	0.722025	0.538050
612	0.721050	0.538475
613	0.720950	0.541150
614	0.720675	0.542075
615	0.722425	0.539150
616	0.721775	0.539475
617	0.724850	0.536375
618	0.722825	0.536350
619	0.722600	0.537125
620	0.721750	0.536950
621	0.722850	0.533050
622	0.721750	0.533075
623	0.723200	0.532025
624	0.723400	0.531600
625	0.722450	0.529075
626	0.722450	0.527775
627	0.721525	0.525600
628	0.721950	0.526675
629	0.724425	0.524875
630	0.724550	0.522800
631	0.725100	0.523775
632	0.725325	0.525925
633	0.727600	0.524550
634	0.726175	0.521925
635	0.727650	0.522950
636	0.727950	0.525000
637	0.727450	0.525775
638	0.725250	0.523450
639	0.725450	0.519225
640	0.727700	0.519825
641	0.726100	0.518650
642	0.724625	0.519775
643	0.726975	0.520575
644	0.726575	0.521500
645	0.726225	0.521550
646	0.726425	0.521650
647	0.726525	0.523050
648	0.726500	0.523575
649	0.725925	0.524900
650	0.727325	0.525100
651	0.727500	0.525450
652	0.729750	0.525950
653	0.728975	0.524575
654	0.728700	0.526350
655	0.728225	0.526250
656	0.728175	0.531425
657	0.729475	0.530975
658	0.730125	0.534200
659	0.730125	0.533025
660	0.729325	0.531600
661	0.730975	0.529325
662	0.730900	0.530225
663	0.730200	0.527350
664	0.731275	0.528175
665	0.730925	0.523650
666	0.731050	0.521275
667	0.729700	0.520050
668	0.730050	0.525875
669	0.731625	0.525425
670	0.731775	0.526775
671	0.730425	0.526425
672	0.728250	0.523025
673	0.729500	0.522800
674	0.729025	0.522525
675	0.730000	0.524250
676	0.730300	0.523275
677	0.731050	0.524475
678	0.732725	0.526450
679	0.731100	0.524975
680	0.731500	0.527750
681	0.730000	0.527200
682	0.729675	0.526725
683	0.731675	0.526775
684	0.728800	0.529725
685	0.730450	0.528525
686	0.732450	0.526375
687	0.733550	0.525400
688	0.733650	0.527425
689	0.732650	0.527325
690	0.730600	0.527225
691	0.732600	0.525175
692	0.733350	0.523625
693	0.732775	0.522400
694	0.735100	0.521675
695	0.735475	0.521100
696	0.734675	0.516000
697	0.736250	0.516625
698	0.735250	0.513400
699	0.735625	0.515250
700	0.734675	0.517175
701	0.737150	0.521075
702	0.734975	0.520550
703	0.735125	0.520825
704	0.736100	0.522250
705	0.735900	0.521925
706	0.737100	0.522000
707	0.735900	0.522975
708	0.737075	0.524525
709	0.735325	0.523125
710	0.735550	0.522400
711	0.737925	0.522400
712	0.737600	0.521525
713	0.736650	0.518950
714	0.735500	0.517825
715	0.735475	0.519175
716	0.736600	0.521725
717	0.735400	0.523575
718	0.735225	0.523400
719	0.734800	0.524075
720	0.735150	0.525875
721	0.736725	0.526875
722	0.736850	0.526425
723	0.737900	0.526125
724	0.738925	0.527050
725	0.739200	0.528550
726	0.736150	0.523575
727	0.737175	0.523475
728	0.739800	0.524175
729	0.738500	0.527550
730	0.739350	0.526150
731	0.740625	0.526500
732	0.739875	0.527600
733	0.739625	0.527775
734	0.739775	0.528700
735	0.739700	0.532450
736	0.739250	0.532300
737	0.737675	0.532425
738	0.741125	0.533550
739	0.741000	0.534575
740	0.741125	0.531525
741	0.741600	0.534050
742	0.742800	0.534075
743	0.739350	0.533525
744	0.739975	0.535500
745	0.739750	0.534525
746	0.740900	0.533675
747	0.738500	0.536075
748	0.739150	0.533375
749	0.739350	0.534625
750	0.738425	0.530950
751	0.739975	0.529600
752	0.740000	0.531225
753	0.741725	0.528325
754	0.743075	0.528600
755	0.741250	0.529225
756	0.739450	0.528700
757	0.738750	0.531175
758	0.739650	0.530625
759	0.740525	0.531625
760	0.741975	0.533850
761	0.743050	0.536575
762	0.742725	0.536850
763	0.742850	0.537825
764	0.740850	0.537700
765	0.742375	0.538475
766	0.743350	0.536800
767	0.744325	0.534325
768	0.743125	0.533675
769	0.744925	0.533000
770	0.744600	0.533225
771	0.744775	0.530625
772	0.745200	0.531050
773	0.744925	0.533675
774	0.744300	0.533525
775	0.746225	0.533650
776	0.748125	0.532875
777	0.746700	0.535025
778	0.746600	0.534850
779	0.747000	0.532375
780	0.747075	0.531025
781	0.746850	0.532775
782	0.747075	0.530450
783	0.746425	0.530050
784	0.744800	0.535000
785	0.746975	0.534975
786	0.748200	0.535325
787	0.747425	0.534350
788	0.747150	0.531750
789	0.746425	0.533625
790	0.746400	0.533425
791	0.746875	0.534600
792	0.744925	0.534275
793	0.749025	0.531600
794	0.747925	0.527275
795	0.746125	0.528075
796	0.747950	0.530300
797	0.747800	0.530725
798	0.746675	0.530350
799	0.746675	0.531550
800	0.748200	0.531350
801	0.748375	0.532150
802	0.748525	0.529500
803	0.748025	0.530625
804	0.747025	0.530400
805	0.748950	0.531900
806	0.749200	0.530700
807	0.748200	0.529925
808	0.749275	0.529000
809	0.748925	0.531675
810	0.747875	0.528800
811	0.747300	0.528275
812	0.749225	0.530625
813	0.748925	0.529225
814	0.748400	0.529975
815	0.751525	0.526525
816	0.752975	0.527350
817	0.751050	0.527175
818	0.752350	0.528700
819	0.750300	0.529000
820	0.749450	0.529200
821	0.750675	0.528150
822	0.752425	0.529200
823	0.751000	0.526200
824	0.750100	0.528400
825	0.751250	0.528050
826	0.752075	0.527125
827	0.751525	0.527825
828	0.752100	0.525475
829	0.750300	0.524525
830	0.751325	0.522975
831	0.751450	0.522225
832	0.751775	0.523725
833	0.753250	0.526900
834	0.753500	0.528250
835	0.751500	0.528125
836	0.751575	0.528650
837	0.752925	0.530000
838	0.752725	0.533000
839	0.753125	0.532375
840	0.750875	0.533600
841	0.752925	0.532125
842	0.751250	0.529975
843	0.752900	0.532150
844	0.752275	0.532725
845	0.753475	0.532175
846	0.755025	0.530775
847	0.754700	0.535200
848	0.753825	0.534850
849	0.752150	0.535225
850	0.752050	0.533475
851	0.754125	0.531625
852	0.755575	0.534350
853	0.753875	0.537075
854	0.754375	0.535575
855	0.756175	0.535450
856	0.753150	0.534250
857	0.753675	0.535675
858	0.751625	0.535475
859	0.753025	0.536025
860	0.753175	0.534275
861	0.755600	0.529550
862	0.751600	0.529275
863	0.752325	0.529950
864	0.753525	0.529350
865	0.752225	0.529375
866	0.753150	0.529825
867	0.752650	0.532225
868	0.753850	0.531600
869	0.754775	0.528825
870	0.754875	0.531450
871	0.754375	0.530675
872	0.754650	0.530675
873	0.756525	0.530625
874	0.754450	0.531850
875	0.755775	0.530775
876	0.753950	0.527875
877	0.754800	0.529575
878	0.756025	0.528975
879	0.755225	0.529425
880	0.754675	0.530200
881	0.753775	0.526375
882	0.755125	0.525900
883	0.757175	0.524700
884	0.754825	0.525900
885	0.756525	0.525325
886	0.756750	0.525550
887	0.757375	0.527125
888	0.757050	0.529275
889	0.756175	0.526875
890	0.756000	0.527350
891	0.756775	0.528600
892	0.758000	0.529600
893	0.758750	0.529650
894	0.757600	0.530525
895	0.756500	0.531850
896	0.758125	0.531725
897	0.759500	0.533100
898	0.760625	0.533700
899	0.756825	0.534450
900	0.758075	0.534725
901	0.758600	0.537700
902	0.759675	0.538300
903	0.760000	0.538475
904	0.758225	0.538100
905	0.758750	0.540575
906	0.760400	0.542000
907	0.759675	0.543475
908	0.759225	0.539375
909	0.759625	0.536350
910	0.760125	0.536675
911	0.760725	0.537600
912	0.760050	0.537600
913	0.759225	0.535850
914	0.758750	0.536475
915	0.760125	0.535850
916	0.760775	0.537275
917	0.762600	0.536100
918	0.761475	0.535125
919	0.761125	0.533800
920	0.761075	0.531975
921	0.761750	0.531475
922	0.761050	0.529075
923	0.760700	0.531150
924	0.759600	0.530275
925	0.759600	0.530450
926	0.758925	0.530850
927	0.760200	0.530600
928	0.759300	0.531175
929	0.762100	0.530750
930	0.759700	0.532700
931	0.759550	0.531725
932	0.761725	0.527825
933	0.760550	0.527475
934	0.760025	0.525500
935	0.760100	0.525275
936	0.759375	0.523875
937	0.760525	0.525025
938	0.760100	0.524575
939	0.762200	0.524050
940	0.762850	0.522950
941	0.763175	0.525425
942	0.763800	0.523650
943	0.763475	0.524425
944	0.764800	0.524175
945	0.762275	0.521475
946	0.762925	0.523450
947	0.763425	0.525150
948	0.762350	0.522550
949	0.761900	0.522425
950	0.764825	0.521100
951	0.762075	0.522375
952	0.763300	0.524725
953	0.761075	0.522575
954	0.761025	0.519425
955	0.760650	0.516050
956	0.762925	0.515425
957	0.761225	0.515425
958	0.763800	0.519100
959	0.763050	0.520700
960	0.765175	0.518950
961	0.764450	0.519375
962	0.763875	0.521000
963	0.764350	0.519600
964	0.763500	0.522000
965	0.763300	0.520950
966	0.763975	0.519450
967	0.762375	0.519575
968	0.764200	0.522100
969	0.764675	0.521925
970	0.764600	0.522600
971	0.766125	0.521775
972	0.766275	0.522675
973	0.765275	0.520325
974	0.765425	0.524525
975	0.763425	0.526175
976	0.764375	0.524775
977	0.764700	0.526900
978	0.764850	0.526825
979	0.766125	0.527825
980	0.764250	0.529000
981	0.765275	0.529325
982	0.766025	0.530375
983	0.764625	0.526025
984	0.765350	0.526775
985	0.765825	0.527375
986	0.767275	0.530450
987	0.765975	0.530125
988	0.764925	0.528000
989	0.765850	0.526725
990	0.765100	0.523700
991	0.765425	0.523525
992	0.766425	0.524175
993	0.766250	0.526325
994	0.766475	0.526550
995	0.766675	0.527100
996	0.765925	0.527275
997	0.765575	0.528375
998	0.765875	0.530275
999	0.766200	0.530050
1000	0.767400	0.527975
1001	0.766800	0.530200
1002	0.767300	0.526925
1003	0.768125	0.527100
1004	0.767850	0.529500
1005	0.767100	0.530025
1006	0.766450	0.531200
1007	0.766650	0.530000
1008	0.768375	0.529825
1009	0.766025	0.527800
1010	0.765350	0.527925
1011	0.765650	0.526925
1012	0.765925	0.527725
1013	0.766850	0.528325
1014	0.765975	0.527175
1015	0.767225	0.528175
1016	0.767375	0.527975
1017	0.767775	0.529975
1018	0.767575	0.530550
1019	0.767000	0.530475
1020	0.766150	0.531575
1021	0.765300	0.531525
1022	0.766200	0.528400
1023	0.766100	0.528375
1024	0.766200	0.527725
1025	0.766525	0.528675
1026	0.767250	0.529075
1027	0.767375	0.530750
1028	0.769250	0.531125
1029	0.768400	0.535050
1030	0.766550	0.536100
1031	0.767800	0.535225
1032	0.768575	0.536800
1033	0.766500	0.538075
1034	0.768475	0.535575
1035	0.766600	0.536050
1036	0.765925	0.537175
1037	0.766950	0.534225
1038	0.767425	0.535250
1039	0.766550	0.530125
1040	0.765275	0.528625
1041	0.765425	0.528400
1042	0.765550	0.526025
1043	0.767300	0.526675
1044	0.767700	0.525725
1045	0.769350	0.526550
1046	0.768550	0.527600
1047	0.766450	0.527525
1048	0.766050	0.526425
1049	0.766900	0.527875
1050	0.766925	0.526925
1051	0.767825	0.529125
1052	0.768525	0.531725
1053	0.767075	0.535275
1054	0.767325	0.533550
1055	0.765775	0.532850
1056	0.767150	0.532950
1057	0.767525	0.530825
1058	0.767975	0.531725
1059	0.767925	0.530875
1060	0.766775	0.530175
1061	0.766375	0.529700
1062	0.768775	0.528975
1063	0.768025	0.529375
1064	0.769025	0.526800
1065	0.769600	0.527600
1066	0.768850	0.530325
1067	0.769675	0.531600
1068	0.770350	0.529950
1069	0.770075	0.528050
1070	0.769625	0.526650
1071	0.771325	0.528925
1072	0.768475	0.532350
1073	0.770025	0.531100
1074	0.769800	0.530700
1075	0.770050	0.529200
1076	0.770050	0.527975
1077	0.768850	0.531075
1078	0.769925	0.529875
1079	0.770750	0.528150
1080	0.769750	0.529675
1081	0.768925	0.529175
1082	0.768975	0.529150
1083	0.768800	0.528750
1084	0.768850	0.531750
1085	0.768300	0.530325
1086	0.767700	0.532550
1087	0.769975	0.533500
1088	0.769900	0.530500
1089	0.770750	0.532725
1090	0.771000	0.533000
1091	0.769825	0.532000
1092	0.769200	0.532025
1093	0.769500	0.529950
1094	0.772100	0.528875
1095	0.769675	0.528350
1096	0.770650	0.528925
1097	0.771775	0.531850
1098	0.772550	0.526475
1099	0.772700	0.527400
1100	0.771450	0.527625
1101	0.771575	0.527725
1102	0.770950	0.527425
1103	0.772550	0.528925
1104	0.772025	0.530300
1105	0.770750	0.526750
1106	0.772800	0.524975
1107	0.771350	0.523575
1108	0.773475	0.521150
1109	0.774400	0.519550
1110	0.772450	0.518825
1111	0.772500	0.515175
1112	0.773900	0.513375
1113	0.774950	0.512525
1114	0.772700	0.513200
1115	0.773825	0.512825
1116	0.772600	0.511950
1117	0.770525	0.512750
1118	0.771700	0.513475
1119	0.773625	0.512050
1120	0.771800	0.513150
1121	0.774350	0.514650
1122	0.775125	0.518525
1123	0.774625	0.515825
1124	0.776250	0.517950
1125	0.773950	0.518075
1126	0.773400	0.516875
1127	0.772325	0.517650
1128	0.774025	0.515925
1129	0.774200	0.520450
1130	0.773525	0.520200
1131	0.775675	0.520600
1132	0.774175	0.523900
1133	0.775000	0.524225
1134	0.774725	0.525250
1135	0.774650	0.523275
1136	0.773675	0.526275
1137	0.773500	0.526950
1138	0.774350	0.529575
1139	0.773700	0.529675
1140	0.774600	0.528750
1141	0.774350	0.528850
1142	0.774325	0.528425
1143	0.774300	0.526750
1144	0.775300	0.526950
1145	0.776025	0.528975
1146	0.775950	0.528325
1147	0.775650	0.526775
1148	0.777175	0.528875
1149	0.776425	0.528825
1150	0.776950	0.531375
1151	0.778300	0.533100
1152	0.775975	0.532400
1153	0.777200	0.532825
1154	0.775575	0.532475
1155	0.775525	0.531300
1156	0.775300	0.534725
1157	0.776275	0.535950
1158	0.775600	0.535325
1159	0.778200	0.536975
1160	0.779050	0.535875
1161	0.776775	0.536200
1162	0.778225	0.537500
1163	0.777025	0.534550
1164	0.778300	0.534825
1165	0.777950	0.536025
1166	0.777350	0.538425
1167	0.776625	0.537600
1168	0.777175	0.537825
1169	0.777550	0.540275
1170	0.776700	0.535825
1171	0.777200	0.536525
1172	0.777250	0.533625
1173	0.777025	0.533000
1174	0.778575	0.534875
1175	0.778075	0.534200
1176	0.777925	0.536425
1177	0.777300	0.535100
1178	0.778075	0.532125
1179	0.778425	0.530100
1180	0.777725	0.531450
1181	0.778800	0.531550
1182	0.778250	0.529650
1183	0.779075	0.529950
1184	0.779525	0.528800
1185	0.779400	0.531425
1186	0.779375	0.530075
1187	0.779650	0.532025
1188	0.779425	0.531000
1189	0.777525	0.529475
1190	0.777500	0.529425
1191	0.777100	0.528625
1192	0.778900	0.528350
1193	0.778475	0.529675
1194	0.778550	0.529700
1195	0.780225	0.527200
1196	0.780275	0.530675
1197	0.778450	0.532375
1198	0.780125	0.533475
1199	0.780525	0.532750
1200	0.780175	0.531700
1201	0.779925	0.533650
1202	0.778325	0.533775
1203	0.778525	0.535725
1204	0.779550	0.535125
1205	0.776100	0.535550
1206	0.776850	0.534050
1207	0.778400	0.535825
1208	0.780225	0.534300
1209	0.781400	0.532300
1210	0.778925	0.532675
1211	0.780100	0.536100
1212	0.778825	0.535275
1213	0.781775	0.536150
1214	0.781450	0.536875
1215	0.779875	0.540025
1216	0.780925	0.539700
1217	0.781000	0.539575
1218	0.780850	0.540425
1219	0.781000	0.537725
1220	0.781125	0.537400
1221	0.780325	0.537150
1222	0.781475	0.537375
1223	0.783625	0.536275
1224	0.781575	0.534175
1225	0.782200	0.536950
1226	0.781925	0.536000
1227	0.782275	0.536200
1228	0.782800	0.535650
1229	0.782450	0.534000
1230	0.781425	0.532625
1231	0.784400	0.534950
1232	0.781800	0.535700
1233	0.782225	0.533525
1234	0.782200	0.530900
1235	0.785600	0.532875
1236	0.783525	0.532875
1237	0.783100	0.533125
1238	0.783850	0.533000
1239	0.783925	0.534725
1240	0.783600	0.535175
1241	0.784425	0.532075
1242	0.784700	0.535700
1243	0.782850	0.537050
1244	0.783675	0.535850
1245	0.783300	0.537175
1246	0.783800	0.535250
1247	0.783850	0.537850
1248	0.783000	0.537550
1249	0.783425	0.540375
1250	0.783350	0.536850
1251	0.784825	0.539250
1252	0.784675	0.538900
1253	0.784300	0.537375
1254	0.786325	0.538875
1255	0.785050	0.538450
1256	0.784050	0.533775
1257	0.786725	0.533950
1258	0.785775	0.535775
1259	0.786800	0.533475
1260	0.787400	0.531300
1261	0.785800	0.531975
1262	0.786000	0.532175
1263	0.786750	0.533650
1264	0.785875	0.530300
1265	0.785450	0.533050
1266	0.784825	0.535475
1267	0.784625	0.538575
1268	0.785900	0.535700
1269	0.786775	0.534200
1270	0.787125	0.534125
1271	0.787025	0.532475
1272	0.787425	0.533400
1273	0.787775	0.534500
1274	0.787300	0.536450
1275	0.786525	0.535000
1276	0.786925	0.532275
1277	0.788425	0.531000
1278	0.788300	0.528650
1279	0.787250	0.530075
1280	0.787275	0.529175
1281	0.788725	0.530275
1282	0.787250	0.530175
1283	0.785625	0.529700
1284	0.786475	0.530000
1285	0.787925	0.533375
1286	0.787800	0.531425
1287	0.787525	0.530825
1288	0.788200	0.529400
1289	0.789975	0.528350
1290	0.788275	0.527600
1291	0.789225	0.525975
1292	0.788175	0.525800
1293	0.788850	0.522900
1294	0.788700	0.523275
1295	0.789425	0.524225
1296	0.789050	0.521475
1297	0.787875	0.521750
1298	0.787325	0.523425
1299	0.788925	0.522750
1300	0.786975	0.523925
1301	0.787225	0.519950
1302	0.787900	0.518975
1303	0.788850	0.519625
1304	0.788425	0.519050
1305	0.789075	0.519150
1306	0.789050	0.517575
1307	0.788175	0.520275
1308	0.787650	0.519175
1309	0.787350	0.519475
1310	0.788600	0.518475
1311	0.788525	0.520650
1312	0.787800	0.517250
1313	0.789800	0.518800
1314	0.788125	0.518800
1315	0.789350	0.522800
1316	0.789325	0.521825
1317	0.789950	0.521250
1318	0.788925	0.519125
1319	0.787250	0.518425
1320	0.788150	0.518325
1321	0.789425	0.519050
1322	0.788250	0.521100
1323	0.787525	0.521100
1324	0.787750	0.518750
1325	0.787550	0.520650
1326	0.787175	0.521175
1327	0.789000	0.523125
1328	0.787975	0.525775
1329	0.788100	0.527200
1330	0.789275	0.526000
1331	0.787925	0.524425
1332	0.787650	0.525600
1333	0.788800	0.525125
1334	0.789700	0.523575
1335	0.789350	0.523725
1336	0.790075	0.523750
1337	0.789200	0.525775
1338	0.788475	0.529475
1339	0.788050	0.530325
1340	0.788775	0.530375
1341	0.787775	0.530425
1342	0.789100	0.529475
1343	0.789550	0.530425
1344	0.790775	0.530350
1345	0.791425	0.530225
1346	0.792200	0.529225
1347	0.791050	0.528075
1348	0.790475	0.529500
1349	0.789875	0.531275
1350	0.791025	0.532825
1351	0.789925	0.534450
1352	0.789875	0.535200
1353	0.789375	0.534150
1354	0.790225	0.535350
1355	0.790675	0.535475
1356	0.790075	0.533750
1357	0.792075	0.538200
1358	0.790825	0.536075
1359	0.789950	0.534200
1360	0.790825	0.535400
1361	0.791100	0.534675
1362	0.788825	0.532100
1363	0.790875	0.531450
1364	0.791800	0.527600
1365	0.792325	0.528450
1366	0.790675	0.529350
1367	0.792325	0.530925
1368	0.794275	0.530525
1369	0.793525	0.529425
1370	0.792475	0.530675
1371	0.792575	0.528400
1372	0.792525	0.529025
1373	0.793375	0.529000
1374	0.792525	0.527175
1375	0.792275	0.527000
1376	0.791000	0.529400
1377	0.790475	0.530050
1378	0.792325	0.531875
1379	0.794075	0.527950
1380	0.792425	0.526725
1381	0.791925	0.527025
1382	0.791825	0.527350
1383	0.791200	0.525525
1384	0.792125	0.524500
1385	0.792500	0.524450
1386	0.792250	0.527425
1387	0.792050	0.527775
1388	0.791850	0.524875
1389	0.792725	0.523600
1390	0.793475	0.526700
1391	0.793300	0.526725
1392	0.792750	0.525350
1393	0.793050	0.526125
1394	0.793475	0.525100
1395	0.793600	0.524325
1396	0.793450	0.526075
1397	0.792450	0.527750
1398	0.793500	0.525375
1399	0.794075	0.525850
1400	0.793900	0.528775
1401	0.793500	0.530350
1402	0.794325	0.532750
1403	0.793125	0.530275
1404	0.794500	0.530600
1405	0.793400	0.530700
1406	0.792625	0.526700
1407	0.793075	0.526025
1408	0.793975	0.526600
1409	0.794550	0.527850
1410	0.793650	0.532075
1411	0.793925	0.534350
1412	0.794475	0.534150
1413	0.795025	0.533725
1414	0.794275	0.531750
1415	0.793075	0.532225
1416	0.793250	0.532100
1417	0.793975	0.532475
1418	0.794325	0.534525
1419	0.794400	0.536625
1420	0.794975	0.539575
1421	0.795150	0.536400
1422	0.795900	0.537725
1423	0.793750	0.537875
1424	0.794350	0.539100
1425	0.796625	0.537625
1426	0.797000	0.532650
1427	0.795500	0.533200
1428	0.793650	0.529675
1429	0.793900	0.526200
1430	0.793850	0.528200
1431	0.795425	0.528275
1432	0.794950	0.528375
1433	0.797200	0.526800
1434	0.796300	0.527925
1435	0.795175	0.527225
1436	0.796225	0.527600
1437	0.795950	0.526650
1438	0.795150	0.529000
1439	0.797025	0.531600
1440	0.796875	0.530275
1441	0.796950	0.532700
1442	0.795300	0.531525
1443	0.797200	0.532475
1444	0.795675	0.533650
1445	0.795400	0.534625
1446	0.797300	0.534475
1447	0.797225	0.536325
1448	0.796550	0.534050
1449	0.795025	0.533175
1450	0.797325	0.531575
1451	0.797200	0.531650
1452	0.797325	0.531600
1453	0.796625	0.532475
1454	0.797025	0.537075
1455	0.796525	0.535700
1456	0.798400	0.537000
1457	0.798325	0.534200
1458	0.797675	0.533975
1459	0.797175	0.532100
1460	0.797100	0.533225
1461	0.798650	0.531500
1462	0.798425	0.529700
1463	0.799275	0.527175
1464	0.798550	0.527700
1465	0.796925	0.527375
1466	0.798525	0.526475
1467	0.797050	0.526950
1468	0.798300	0.528400
1469	0.799050	0.528900
1470	0.796675	0.527850
1471	0.797450	0.528800
1472	0.799150	0.528575
1473	0.798200	0.526625
1474	0.798350	0.525900
1475	0.799500	0.525550
1476	0.799225	0.525300
1477	0.798750	0.524700
1478	0.799275	0.526150
1479	0.799475	0.527250
1480	0.798125	0.525000
1481	0.797225	0.525700
1482	0.797950	0.525825
1483	0.798950	0.525175
1484	0.800075	0.524625
1485	0.797575	0.521800
1486	0.798550	0.517375
1487	0.798875	0.517500
1488	0.800600	0.516450
1489	0.799575	0.518000
1490	0.798600	0.516775
1491	0.799550	0.518225
1492	0.799700	0.518200
1493	0.798875	0.518300
1494	0.799450	0.517625
1495	0.798950	0.516925
1496	0.799325	0.520500
1497	0.797875	0.522700
1498	0.799825	0.522400
1499	0.799325	0.521375
1500	0.798425	0.521725
1501	0.799725	0.518825
1502	0.799875	0.518600
1503	0.801450	0.519425
1504	0.800525	0.519025
1505	0.802200	0.518500
1506	0.802425	0.515225
1507	0.800550	0.515100
1508	0.800350	0.515700
1509	0.800100	0.518150
1510	0.800325	0.517500
1511	0.799175	0.518875
1512	0.800525	0.522575
1513	0.800800	0.519350
1514	0.799575	0.520100
1515	0.801450	0.521675
1516	0.801100	0.521425
1517	0.801250	0.521775
1518	0.801575	0.524450
1519	0.801900	0.524025
1520	0.802625	0.522825
1521	0.803200	0.521575
1522	0.802625	0.523975
1523	0.802000	0.524225
1524	0.802350	0.524125
1525	0.801150	0.521850
1526	0.801875	0.521000
1527	0.802300	0.520900
1528	0.802125	0.522600
1529	0.802300	0.520250
1530	0.802300	0.520575
1531	0.801275	0.519725
1532	0.802175	0.519625
1533	0.802100	0.519600
1534	0.801600	0.521125
1535	0.802925	0.521425
1536	0.802650	0.520625
1537	0.802125	0.518025
1538	0.803025	0.520125
1539	0.803225	0.518500
1540	0.802625	0.518725
1541	0.803000	0.519550
1542	0.804475	0.520175
1543	0.804050	0.520500
1544	0.802200	0.519250
1545	0.803825	0.518675
1546	0.803975	0.520450
1547	0.803550	0.523300
1548	0.804275	0.521150
1549	0.803350	0.519275
1550	0.802725	0.521825
1551	0.803700	0.523025
1552	0.803900	0.524100
1553	0.805225	0.521450
1554	0.803600	0.521200
1555	0.803925	0.521150
1556	0.803800	0.518100
1557	0.804350	0.518925
1558	0.803100	0.517050
1559	0.804225	0.517125
1560	0.804475	0.521125
1561	0.803875	0.520525
1562	0.803975	0.520725
1563	0.805625	0.521325
1564	0.804600	0.523900
1565	0.803900	0.529025
1566	0.804200	0.527625
1567	0.805500	0.527050
1568	0.804575	0.528125
1569	0.806150	0.529850
1570	0.805925	0.530550
1571	0.805675	0.529100
1572	0.805225	0.528675
1573	0.805225	0.529250
1574	0.806000	0.528525
1575	0.805200	0.527900
1576	0.804775	0.530225
1577	0.806875	0.528400
1578	0.807225	0.527050
1579	0.805850	0.529525
1580	0.806075	0.529775
1581	0.807575	0.531000
1582	0.806225	0.526875
1583	0.805575	0.526250
1584	0.804650	0.528900
1585	0.806400	0.531050
1586	0.806400	0.532450
1587	0.806225	0.531000
1588	0.806250	0.529875
1589	0.806725	0.527725
1590	0.806775	0.526100
1591	0.807100	0.528675
1592	0.807650	0.526900
1593	0.807325	0.526400
1594	0.805750	0.527125
1595	0.806875	0.530775
1596	0.807550	0.531475
1597	0.805025	0.532800
1598	0.805350	0.532600
1599	0.806275	0.535525
1600	0.807325	0.536550
1601	0.807450	0.535075
1602	0.807300	0.533625
1603	0.806950	0.531800
1604	0.806950	0.528925
1605	0.808400	0.529300
1606	0.807675	0.532175
1607	0.806575	0.532825
1608	0.806150	0.532150
1609	0.808175	0.528175
1610	0.807350	0.532250
1611	0.807625	0.531375
1612	0.808550	0.536150
1613	0.807950	0.534725
1614	0.807925	0.533850
1615	0.807400	0.536150
1616	0.807150	0.534425
1617	0.809675	0.535625
1618	0.808150	0.529725
1619	0.807950	0.528575
1620	0.808200	0.530825
1621	0.806650	0.530850
1622	0.807600	0.530550
1623	0.809225	0.535175
1624	0.808450	0.533225
1625	0.808025	0.533100
1626	0.807700	0.533850
1627	0.807300	0.530250
1628	0.808750	0.532000
1629	0.808050	0.530400
1630	0.808225	0.530775
1631	0.808225	0.530325
1632	0.807050	0.533475
1633	0.808825	0.533525
1634	0.809375	0.536000
1635	0.808200	0.537375
1636	0.807725	0.535775
1637	0.808150	0.538500
1638	0.809775	0.541025
1639	0.809350	0.539850
1640	0.808400	0.541750
1641	0.808225	0.543750
1642	0.806125	0.542225
1643	0.808725	0.543150
1644	0.809575	0.542200
1645	0.810625	0.540075
1646	0.810275	0.538500
1647	0.809875	0.537825
1648	0.809475	0.537825
1649	0.811975	0.537925
1650	0.810150	0.536875
1651	0.808550	0.537575
1652	0.808900	0.537325
1653	0.809450	0.536400
1654	0.808600	0.537000
1655	0.810350	0.538450
1656	0.809500	0.536450
1657	0.809875	0.536400
1658	0.808950	0.534900
1659	0.808250	0.534450
1660	0.808275	0.535800
1661	0.809525	0.536250
1662	0.811300	0.536575
1663	0.810075	0.533675
1664	0.808825	0.534600
1665	0.809200	0.536600
1666	0.810475	0.533425
1667	0.811650	0.532125
1668	0.811100	0.529550
1669	0.809100	0.528675
1670	0.809900	0.527875
1671	0.808575	0.527525
1672	0.809425	0.526425
1673	0.809125	0.528950
1674	0.810525	0.528450
1675	0.811375	0.527000
1676	0.811575	0.528975
1677	0.810700	0.526100
1678	0.811125	0.529475
1679	0.810125	0.527550
1680	0.810150	0.530300
1681	0.808500	0.531050
1682	0.808600	0.530750
1683	0.810750	0.531825
1684	0.808875	0.527225
1685	0.810075	0.525550
1686	0.810800	0.524125
1687	0.809550	0.524525
1688	0.810975	0.523525
1689	0.811100	0.522175
1690	0.811100	0.525075
1691	0.812450	0.525125
1692	0.811950	0.523375
1693	0.810850	0.525725
1694	0.810525	0.527600
1695	0.811900	0.527950
1696	0.812425	0.529025
1697	0.812400	0.531450
1698	0.811750	0.527850
1699	0.810850	0.528125
1700	0.810375	0.527700
1701	0.812525	0.527975
1702	0.813275	0.527775
1703	0.812550	0.526275
1704	0.812000	0.526950
1705	0.812200	0.526225
1706	0.813750	0.525225
1707	0.813075	0.526950
1708	0.813125	0.528375
1709	0.813700	0.524375
1710	0.812250	0.521950
1711	0.812450	0.524450
1712	0.813000	0.523050
1713	0.813200	0.522550
1714	0.814150	0.524375
1715	0.813575	0.526150
1716	0.814050	0.524275
1717	0.813025	0.522725
1718	0.813725	0.524550
1719	0.814125	0.525025
1720	0.814275	0.526100
1721	0.814050	0.526150
1722	0.813550	0.526775
1723	0.815475	0.524950
1724	0.815150	0.522875
1725	0.815450	0.522450
1726	0.815950	0.520475
1727	0.816025	0.522650
1728	0.813075	0.520875
1729	0.812625	0.519425
1730	0.814550	0.519225
1731	0.815600	0.522350
1732	0.815825	0.523850
1733	0.813975	0.521650
1734	0.815775	0.519150
1735	0.813850	0.519275
1736	0.814075	0.520800
1737	0.813675	0.521525
1738	0.814575	0.518200
1739	0.815875	0.519000
1740	0.815000	0.517075
1741	0.813225	0.517200
1742	0.814325	0.519875
1743	0.815100	0.520625
1744	0.815525	0.520925
1745	0.816225	0.518300
1746	0.816725	0.518725
1747	0.815350	0.516650
1748	0.816250	0.515800
1749	0.814700	0.516650
1750	0.814950	0.515625
1751	0.815450	0.518425
1752	0.815325	0.520100
1753	0.815200	0.519100
1754	0.815025	0.519675
1755	0.814400	0.519600
1756	0.816050	0.519200
1757	0.817025	0.520000
1758	0.818100	0.521100
1759	0.816750	0.521000
1760	0.817625	0.519550
1761	0.816025	0.521400
1762	0.816700	0.518825
1763	0.816525	0.518100
1764	0.816875	0.520450
1765	0.815550	0.520350
1766	0.816725	0.523350
1767	0.816275	0.524925
1768	0.815825	0.524275
1769	0.815750	0.523350
1770	0.816075	0.522125
1771	0.816000	0.524225
1772	0.816325	0.522300
1773	0.816700	0.522900
1774	0.814775	0.522750
1775	0.816725	0.523825
1776	0.816200	0.526575
1777	0.815675	0.528250
1778	0.816200	0.532075
1779	0.817225	0.532900
1780	0.817575	0.534425
1781	0.817375	0.536725
1782	0.816800	0.534725
1783	0.817550	0.533650
1784	0.817425	0.533775
1785	0.817225	0.532625
1786	0.817475	0.535550
1787	0.816825	0.539175
1788	0.817075	0.537375
1789	0.817450	0.535725
1790	0.817550	0.535425
1791	0.818525	0.535550
1792	0.817650	0.536625
1793	0.815325	0.536025
1794	0.817350	0.533975
1795	0.817900	0.533675
1796	0.817750	0.534550
1797	0.817225	0.533525
1798	0.817250	0.533450
1799	0.817675	0.535600
1800	0.816975	0.534675
1801	0.818250	0.535150
1802	0.817575	0.535975
1803	0.817450	0.534350
1804	0.817075	0.535025
1805	0.817200	0.533775
1806	0.816500	0.534625
1807	0.817400	0.534375
1808	0.817775	0.532400
1809	0.817950	0.531875
1810	0.819000	0.529250
1811	0.819175	0.526950
1812	0.819000	0.526625
1813	0.818525	0.528300
1814	0.817575	0.529750
1815	0.817800	0.532875
1816	0.819675	0.527825
1817	0.818025	0.528900
1818	0.818325	0.529175
1819	0.818650	0.530800
1820	0.818350	0.526450
1821	0.819600	0.525300
1822	0.819300	0.527075
1823	0.819500	0.528450
1824	0.819050	0.528075
1825	0.819175	0.528325
1826	0.819475	0.527625
1827	0.819850	0.529600
1828	0.819875	0.531725
1829	0.818750	0.528275
1830	0.819850	0.532175
1831	0.819625	0.529525
1832	0.819325	0.529500
1833	0.819075	0.529900
1834	0.820050	0.530625
1835	0.818725	0.527125
1836	0.820150	0.525700
1837	0.818525	0.526075
1838	0.819500	0.528125
1839	0.820225	0.528650
1840	0.819500	0.528375
1841	0.818925	0.527500
1842	0.817100	0.524350
1843	0.818150	0.525125
1844	0.818525	0.523000
1845	0.819375	0.528800
1846	0.820200	0.530425
1847	0.819250	0.528700
1848	0.819125	0.526075
1849	0.818400	0.525425
1850	0.820250	0.526225
1851	0.820900	0.524125
1852	0.820325	0.526925
1853	0.820875	0.526250
1854	0.819650	0.527275
1855	0.819725	0.526300
1856	0.819350	0.528600
1857	0.819275	0.528325
1858	0.818600	0.530150
1859	0.819475	0.531375
1860	0.820950	0.528875
1861	0.821425	0.529250
1862	0.821100	0.531800
1863	0.820850	0.530175
1864	0.820450	0.527275
1865	0.819925	0.527800
1866	0.821075	0.527750
1867	0.821100	0.530750
1868	0.821300	0.532600
1869	0.819775	0.529925
1870	0.820025	0.530800
1871	0.820675	0.531450
1872	0.821100	0.533200
1873	0.820975	0.531125
1874	0.821750	0.530075
1875	0.821125	0.531225
1876	0.820175	0.530275
1877	0.821850	0.531725
1878	0.821400	0.534550
1879	0.819825	0.532075
1880	0.819800	0.532375
1881	0.820150	0.531700
1882	0.819625	0.534250
1883	0.818800	0.533650
1884	0.820650	0.530375
1885	0.820825	0.530225
1886	0.820675	0.531475
1887	0.821000	0.530325
1888	0.821025	0.528500
1889	0.821350	0.532200
1890	0.820650	0.531950
1891	0.821175	0.532225
1892	0.821800	0.531075
1893	0.821125	0.530250
1894	0.821675	0.531625
1895	0.821675	0.531925
1896	0.822825	0.531075
1897	0.821925	0.528300
1898	0.821250	0.527475
1899	0.821350	0.527775
1900	0.822000	0.527450
1901	0.821525	0.525675
1902	0.820825	0.527350
1903	0.821150	0.524425
1904	0.823250	0.523325
1905	0.821200	0.523725
1906	0.822950	0.524225
1907	0.820850	0.524325
1908	0.821575	0.524600
1909	0.821175	0.522675
1910	0.821100	0.521900
1911	0.821775	0.520750
1912	0.821950	0.519450
1913	0.823375	0.519650
1914	0.823775	0.519300
1915	0.822000	0.523425
1916	0.821325	0.521875
1917	0.822375	0.525600
1918	0.822375	0.523725
1919	0.822825	0.525100
1920	0.822825	0.527925
1921	0.821875	0.527450
1922	0.823100	0.528050
1923	0.822325	0.532600
1924	0.823575	0.531475
1925	0.822850	0.532925
1926	0.822700	0.529400
1927	0.823875	0.530200
1928	0.823500	0.532050
1929	0.821825	0.529500
1930	0.821425	0.530000
1931	0.822625	0.528775
1932	0.821750	0.528675
1933	0.822775	0.527650
1934	0.824600	0.524950
1935	0.824400	0.522175
1936	0.822000	0.518925
1937	0.822525	0.518075
1938	0.823275	0.518725
1939	0.823075	0.520900
1940	0.822825	0.519800
1941	0.822550	0.522625
1942	0.823225	0.523450
1943	0.823450	0.523525
1944	0.824175	0.523375
1945	0.823100	0.526225
1946	0.823375	0.525225
1947	0.823925	0.522025
1948	0.822625	0.520550
1949	0.822425	0.518725
1950	0.822525	0.518975
1951	0.823875	0.521525
1952	0.823575	0.525125
1953	0.823325	0.524400
1954	0.822950	0.525200
1955	0.822950	0.525725
1956	0.821675	0.526325
1957	0.821500	0.527050
1958	0.820775	0.528375
1959	0.822850	0.528975
1960	0.823725	0.528575
1961	0.823425	0.528900
1962	0.824125	0.528600
1963	0.823125	0.529150
1964	0.822725	0.529750
1965	0.823950	0.531250
1966	0.823600	0.531100
1967	0.823375	0.530050
1968	0.823850	0.532625
1969	0.823675	0.530725
1970	0.823900	0.531150
1971	0.824975	0.530800
1972	0.826175	0.525975
1973	0.824700	0.525225
1974	0.824900	0.526350
1975	0.825175	0.529350
1976	0.824125	0.528500
1977	0.824500	0.527000
1978	0.824475	0.530200
1979	0.825000	0.529650
1980	0.823925	0.531150
1981	0.825850	0.531450
1982	0.825125	0.531800
1983	0.824625	0.530050
1984	0.823850	0.525500
1985	0.824350	0.526175
1986	0.823950	0.529125
1987	0.822975	0.527975
1988	0.822600	0.527275
1989	0.822675	0.527475
1990	0.824100	0.523375
1991	0.823225	0.523950
1992	0.824175	0.524300
1993	0.823525	0.521425
1994	0.822900	0.520300
1995	0.824325	0.522100
1996	0.824200	0.524125
1997	0.825050	0.523900
1998	0.823950	0.524000
1999	0.826350	0.523275
[truncated: 8,000 more rows]
