# Supplementary material for: Evolutionary game on mutually influenceing double-layer network
Source: PLoS One. 2025 Jan 31;20(1):e0317923. doi: 10.1371/journal.pone.0317923 (PMC11785339; doi:10.1371/journal.pone.0317923)
Supplement: S1 Data — (ZIP) [file pone.0317923.s001.zip › b=1.01_a=0.15_frequency.txt]

0	0.498075	0.398225
1	0.499875	0.346925
2	0.496750	0.320175
3	0.496800	0.301400
4	0.499725	0.293000
5	0.498500	0.289725
6	0.498975	0.287350
7	0.498700	0.286925
8	0.502775	0.287450
9	0.501625	0.288850
10	0.495825	0.295075
11	0.495425	0.298500
12	0.497050	0.302800
13	0.494950	0.304775
14	0.498125	0.307775
15	0.494250	0.311825
16	0.498450	0.321650
17	0.497775	0.326375
18	0.495775	0.332475
19	0.495250	0.337325
20	0.496850	0.343875
21	0.497125	0.348975
22	0.500600	0.353575
23	0.497950	0.360950
24	0.496675	0.366950
25	0.501125	0.370425
26	0.497950	0.375150
27	0.495375	0.381075
28	0.495800	0.388325
29	0.498425	0.396250
30	0.496800	0.403900
31	0.502050	0.410825
32	0.504325	0.415750
33	0.506100	0.422800
34	0.502775	0.430425
35	0.508500	0.436550
36	0.508825	0.443900
37	0.505500	0.448850
38	0.504100	0.454350
39	0.505525	0.458850
40	0.508025	0.465375
41	0.508850	0.468175
42	0.507675	0.471800
43	0.507850	0.475750
44	0.513475	0.478625
45	0.515350	0.483300
46	0.515425	0.484175
47	0.510625	0.483525
48	0.510075	0.485700
49	0.509200	0.488675
50	0.513525	0.494400
51	0.515800	0.499325
52	0.513225	0.500050
53	0.511950	0.504750
54	0.513450	0.507950
55	0.510675	0.509275
56	0.514125	0.512525
57	0.514775	0.513100
58	0.516775	0.516475
59	0.518700	0.515250
60	0.514675	0.515175
61	0.517275	0.517300
62	0.516925	0.518025
63	0.516475	0.517550
64	0.516600	0.520550
65	0.518050	0.519675
66	0.519600	0.520400
67	0.520875	0.520075
68	0.518300	0.520025
69	0.520800	0.522575
70	0.523725	0.526600
71	0.522725	0.528500
72	0.522775	0.529475
73	0.528075	0.532000
74	0.527175	0.528950
75	0.524125	0.532700
76	0.525625	0.533400
77	0.529075	0.536025
78	0.525400	0.535425
79	0.526050	0.534200
80	0.527125	0.536925
81	0.530300	0.536200
82	0.526550	0.535450
83	0.524925	0.539375
84	0.527950	0.541650
85	0.528750	0.541975
86	0.529175	0.545475
87	0.530875	0.546450
88	0.533400	0.549825
89	0.532900	0.550425
90	0.532450	0.552275
91	0.534625	0.550450
92	0.536875	0.552575
93	0.533100	0.552500
94	0.531525	0.551525
95	0.530250	0.553100
96	0.529100	0.551575
97	0.529900	0.550950
98	0.537450	0.551025
99	0.536975	0.554000
100	0.537300	0.551975
101	0.537125	0.555750
102	0.534425	0.556025
103	0.537550	0.556725
104	0.534950	0.556125
105	0.537650	0.554350
106	0.539825	0.554650
107	0.538625	0.553500
108	0.537925	0.553600
109	0.540200	0.547100
110	0.544500	0.546800
111	0.540175	0.547550
112	0.544225	0.550100
113	0.543025	0.552150
114	0.541500	0.551350
115	0.544900	0.556175
116	0.545775	0.554875
117	0.546225	0.554400
118	0.543925	0.555125
119	0.542750	0.556175
120	0.544075	0.554475
121	0.544200	0.555850
122	0.541600	0.556950
123	0.546425	0.557725
124	0.546300	0.559500
125	0.543950	0.557900
126	0.545275	0.557025
127	0.545925	0.559000
128	0.545675	0.559075
129	0.545750	0.561700
130	0.549000	0.560575
131	0.553075	0.561100
132	0.552800	0.563125
133	0.552525	0.563225
134	0.555175	0.564100
135	0.554300	0.564500
136	0.555825	0.567875
137	0.554175	0.568425
138	0.558925	0.570375
139	0.557225	0.571950
140	0.556925	0.574275
141	0.557250	0.574325
142	0.558450	0.573600
143	0.558225	0.573325
144	0.559550	0.571025
145	0.559400	0.570025
146	0.557800	0.571325
147	0.557900	0.570300
148	0.556900	0.569775
149	0.558625	0.570325
150	0.560550	0.571100
151	0.560100	0.572825
152	0.560625	0.571675
153	0.563050	0.572525
154	0.563025	0.571225
155	0.560175	0.572325
156	0.561950	0.573100
157	0.564575	0.571125
158	0.558325	0.572825
159	0.560150	0.573000
160	0.558725	0.569975
161	0.560325	0.569100
162	0.560650	0.570525
163	0.561825	0.572625
164	0.562550	0.571975
165	0.562400	0.572775
166	0.562000	0.575875
167	0.562650	0.577875
168	0.562400	0.576950
169	0.567225	0.575500
170	0.567200	0.575975
171	0.566375	0.576175
172	0.565075	0.575550
173	0.563075	0.574925
174	0.566600	0.573975
175	0.568425	0.572325
176	0.567325	0.569800
177	0.564525	0.571075
178	0.566150	0.573025
179	0.567775	0.572725
180	0.565850	0.574950
181	0.566500	0.573625
182	0.568250	0.573350
183	0.571125	0.574025
184	0.569500	0.574075
185	0.568625	0.575700
186	0.570875	0.573275
187	0.567800	0.574075
188	0.568775	0.571575
189	0.571450	0.573750
190	0.571975	0.570300
191	0.573200	0.571175
192	0.572600	0.572075
193	0.574175	0.571350
194	0.570525	0.569375
195	0.572925	0.566675
196	0.572075	0.565875
197	0.573425	0.568900
198	0.572925	0.569300
199	0.573150	0.571025
200	0.575475	0.572800
201	0.574800	0.575075
202	0.574575	0.573375
203	0.578075	0.572475
204	0.572450	0.572250
205	0.574700	0.573975
206	0.574875	0.573150
207	0.574000	0.574050
208	0.575000	0.573875
209	0.578825	0.575400
210	0.578800	0.575100
211	0.581450	0.572725
212	0.580175	0.575750
213	0.578925	0.576375
214	0.581125	0.577900
215	0.581000	0.576300
216	0.580025	0.577700
217	0.577375	0.576525
218	0.579625	0.578600
219	0.580975	0.575975
220	0.578675	0.574150
221	0.579800	0.578925
222	0.579350	0.575825
223	0.582300	0.576225
224	0.579050	0.577175
225	0.580475	0.581850
226	0.579925	0.579625
227	0.581475	0.580850
228	0.583625	0.579650
229	0.585225	0.576450
230	0.585125	0.576325
231	0.583575	0.572825
232	0.581750	0.573425
233	0.581725	0.575750
234	0.580125	0.576400
235	0.582975	0.576950
236	0.581875	0.575175
237	0.582900	0.578050
238	0.582900	0.580025
239	0.581375	0.579950
240	0.585950	0.580275
241	0.583275	0.583025
242	0.582475	0.583325
243	0.581950	0.583950
244	0.582450	0.583625
245	0.583725	0.584750
246	0.586200	0.585575
247	0.584400	0.586025
248	0.582025	0.586925
249	0.581200	0.585425
250	0.583200	0.585750
251	0.585025	0.584300
252	0.585825	0.584575
253	0.584625	0.583725
254	0.585050	0.585525
255	0.584700	0.585300
256	0.584600	0.584500
257	0.588050	0.584775
258	0.584950	0.586100
259	0.588025	0.586825
260	0.586975	0.586525
261	0.586075	0.587175
262	0.589125	0.586925
263	0.589275	0.589350
264	0.588500	0.587475
265	0.587075	0.588875
266	0.589375	0.588775
267	0.588400	0.586075
268	0.589075	0.586450
269	0.591825	0.583475
270	0.586275	0.583650
271	0.585375	0.583275
272	0.586950	0.587350
273	0.589300	0.586975
274	0.587775	0.586900
275	0.589625	0.591025
276	0.589550	0.590825
277	0.587600	0.590725
278	0.589650	0.591150
279	0.588925	0.592175
280	0.588550	0.588350
281	0.590250	0.589025
282	0.585800	0.588825
283	0.588375	0.588550
284	0.587475	0.589175
285	0.589675	0.592875
286	0.589225	0.591525
287	0.592675	0.593650
288	0.592150	0.594650
289	0.593575	0.592350
290	0.593975	0.590275
291	0.593875	0.590400
292	0.592175	0.589400
293	0.591575	0.587400
294	0.592475	0.587325
295	0.593700	0.583850
296	0.593225	0.580500
297	0.592925	0.578400
298	0.595800	0.576700
299	0.594350	0.575025
300	0.593975	0.573000
301	0.595075	0.574375
302	0.596625	0.570825
303	0.597525	0.569825
304	0.595375	0.568275
305	0.595300	0.567950
306	0.595750	0.565175
307	0.595575	0.566425
308	0.594275	0.567550
309	0.597525	0.566750
310	0.595500	0.567575
311	0.590900	0.565975
312	0.594375	0.564600
313	0.599050	0.563800
314	0.595975	0.566050
315	0.595325	0.568850
316	0.596850	0.571125
317	0.596850	0.571650
318	0.599250	0.574650
319	0.598175	0.572350
320	0.600875	0.576550
321	0.598000	0.577325
322	0.601425	0.572775
323	0.604025	0.572300
324	0.601850	0.573050
325	0.601325	0.574100
326	0.603300	0.570400
327	0.602475	0.569925
328	0.602275	0.570475
329	0.602850	0.572275
330	0.602950	0.572975
331	0.605150	0.571800
332	0.606900	0.569650
333	0.606475	0.568250
334	0.606950	0.570925
335	0.606575	0.569425
336	0.606125	0.565825
337	0.606050	0.565850
338	0.606025	0.567875
339	0.604500	0.565950
340	0.606625	0.564225
341	0.602825	0.564550
342	0.603650	0.566225
343	0.608750	0.565300
344	0.605200	0.567100
345	0.606000	0.567550
346	0.607325	0.569575
347	0.604700	0.569625
348	0.605975	0.571575
349	0.607650	0.570925
350	0.606200	0.572875
351	0.607775	0.574275
352	0.605550	0.572050
353	0.606300	0.572325
354	0.608925	0.573725
355	0.607575	0.572625
356	0.606350	0.574400
357	0.602500	0.575775
358	0.606000	0.577550
359	0.604525	0.578800
360	0.606475	0.576450
361	0.609350	0.578000
362	0.607625	0.579125
363	0.610050	0.581700
364	0.608825	0.583875
365	0.608875	0.583175
366	0.609300	0.583500
367	0.609125	0.583200
368	0.608450	0.583825
369	0.607675	0.578050
370	0.607075	0.578950
371	0.605125	0.579775
372	0.608975	0.578150
373	0.609900	0.574725
374	0.606650	0.573300
375	0.611025	0.576175
376	0.608675	0.578100
377	0.612425	0.578800
378	0.611775	0.578400
379	0.614125	0.575900
380	0.613850	0.575300
381	0.609675	0.575375
382	0.609775	0.575350
383	0.614125	0.579675
384	0.610050	0.579425
385	0.610100	0.578950
386	0.612500	0.577275
387	0.613225	0.576325
388	0.612325	0.577425
389	0.612925	0.578450
390	0.612325	0.578775
391	0.609975	0.578925
392	0.610725	0.578200
393	0.610075	0.578075
394	0.610800	0.579825
395	0.610650	0.576925
396	0.608250	0.576325
397	0.609700	0.577900
398	0.612825	0.578425
399	0.612450	0.575400
400	0.612750	0.575975
401	0.612650	0.577700
402	0.616800	0.576500
403	0.615150	0.574925
404	0.615175	0.576775
405	0.612050	0.574625
406	0.615675	0.573925
407	0.618375	0.571100
408	0.614000	0.572750
409	0.617450	0.572650
410	0.617175	0.573725
411	0.615650	0.571925
412	0.618350	0.570750
413	0.617525	0.572100
414	0.618025	0.572275
415	0.616250	0.573425
416	0.616775	0.573650
417	0.617950	0.576125
418	0.618850	0.578250
419	0.619550	0.576800
420	0.618825	0.574975
421	0.616225	0.573825
422	0.615300	0.574375
423	0.618300	0.572825
424	0.618100	0.571125
425	0.617150	0.569425
426	0.621750	0.569875
427	0.618250	0.570650
428	0.618375	0.569700
429	0.619375	0.572600
430	0.616100	0.571825
431	0.619650	0.571075
432	0.619775	0.570775
433	0.619550	0.570350
434	0.624575	0.574725
435	0.622675	0.578375
436	0.619275	0.580250
437	0.619650	0.581950
438	0.623100	0.583325
439	0.621425	0.581075
440	0.621550	0.580600
441	0.622000	0.580025
442	0.620100	0.582075
443	0.622425	0.581675
444	0.622850	0.580175
445	0.620450	0.584850
446	0.619275	0.584500
447	0.621600	0.587650
448	0.623650	0.587900
449	0.620300	0.587175
450	0.620825	0.588025
451	0.620275	0.588175
452	0.623050	0.586175
453	0.623825	0.588725
454	0.622600	0.586875
455	0.624700	0.586350
456	0.625450	0.583975
457	0.625550	0.583175
458	0.625775	0.580900
459	0.626850	0.583275
460	0.627525	0.586100
461	0.626675	0.582925
462	0.628100	0.584450
463	0.623900	0.583350
464	0.620575	0.581325
465	0.618100	0.583950
466	0.624400	0.582625
467	0.624900	0.583775
468	0.627325	0.579925
469	0.627375	0.578025
470	0.624400	0.578050
471	0.624150	0.579300
472	0.626725	0.577175
473	0.628325	0.577575
474	0.625925	0.581675
475	0.626825	0.580925
476	0.625325	0.580625
477	0.627650	0.577750
478	0.627350	0.580450
479	0.627775	0.581875
480	0.627800	0.583675
481	0.627650	0.580850
482	0.625725	0.581500
483	0.625575	0.582950
484	0.626875	0.582900
485	0.628950	0.581675
486	0.626325	0.581300
487	0.625825	0.581825
488	0.623050	0.582675
489	0.624525	0.582450
490	0.628800	0.584875
491	0.627850	0.581575
492	0.625375	0.581550
493	0.629850	0.580850
494	0.628450	0.580025
495	0.627675	0.579550
496	0.624850	0.581100
497	0.625400	0.580500
498	0.626150	0.579125
499	0.627675	0.579700
500	0.624925	0.578375
501	0.626850	0.578150
502	0.629400	0.580000
503	0.627150	0.582575
504	0.628225	0.584525
505	0.632850	0.586650
506	0.630100	0.587050
507	0.630225	0.586725
508	0.629275	0.587350
509	0.628325	0.586850
510	0.627500	0.588225
511	0.631750	0.585575
512	0.627925	0.585425
513	0.630500	0.584525
514	0.631900	0.584100
515	0.630575	0.584050
516	0.631375	0.580800
517	0.631925	0.582300
518	0.632175	0.583100
519	0.634150	0.581700
520	0.633500	0.579450
521	0.632825	0.579050
522	0.632250	0.579150
523	0.633750	0.577775
524	0.633675	0.576125
525	0.633075	0.576725
526	0.630825	0.578075
527	0.632525	0.576800
528	0.632750	0.580050
529	0.632275	0.581250
530	0.633825	0.580750
531	0.632775	0.580900
532	0.633525	0.581375
533	0.634400	0.581125
534	0.632425	0.581400
535	0.634875	0.582800
536	0.634450	0.581650
537	0.632375	0.581775
538	0.634875	0.581125
539	0.634775	0.579550
540	0.634825	0.583175
541	0.635350	0.582350
542	0.636025	0.585050
543	0.635225	0.585550
544	0.634925	0.586850
545	0.634125	0.587925
546	0.632875	0.587250
547	0.632050	0.586225
548	0.634925	0.585925
549	0.636700	0.584875
550	0.635050	0.586825
551	0.635000	0.586150
552	0.636400	0.585400
553	0.636525	0.587550
554	0.635350	0.590450
555	0.634600	0.590650
556	0.638725	0.587825
557	0.637600	0.588750
558	0.638450	0.585600
559	0.636125	0.584775
560	0.640100	0.585125
561	0.642175	0.584975
562	0.639800	0.583675
563	0.639225	0.582075
564	0.636750	0.583050
565	0.637250	0.582750
566	0.640200	0.581775
567	0.640550	0.583550
568	0.638625	0.584175
569	0.638300	0.585775
570	0.635825	0.586650
571	0.637350	0.587075
572	0.636250	0.584125
573	0.638350	0.585725
574	0.636450	0.585800
575	0.639125	0.584725
576	0.640400	0.585375
577	0.638850	0.587600
578	0.639350	0.583725
579	0.641100	0.582650
580	0.640625	0.582325
581	0.638450	0.581950
582	0.640100	0.580575
583	0.638175	0.576175
584	0.635800	0.576225
585	0.638500	0.574950
586	0.639125	0.572450
587	0.642225	0.574650
588	0.638400	0.575000
589	0.640475	0.573225
590	0.640975	0.575625
591	0.640750	0.577600
592	0.638300	0.579550
593	0.639925	0.578475
594	0.640150	0.578550
595	0.639150	0.580950
596	0.639650	0.578725
597	0.640300	0.576900
598	0.641500	0.576850
599	0.640900	0.577250
600	0.639450	0.577975
601	0.642075	0.578325
602	0.645600	0.578475
603	0.643475	0.579425
604	0.643225	0.580050
605	0.639250	0.577300
606	0.641675	0.577650
607	0.640275	0.578950
608	0.641525	0.576825
609	0.640350	0.578025
610	0.642400	0.578250
611	0.641825	0.580925
612	0.638275	0.576975
613	0.641500	0.578025
614	0.641875	0.576950
615	0.641300	0.578675
616	0.640725	0.580050
617	0.643150	0.580350
618	0.643125	0.579225
619	0.644450	0.579300
620	0.644375	0.578850
621	0.645150	0.577900
622	0.643550	0.579000
623	0.641325	0.579125
624	0.643250	0.580075
625	0.643000	0.580550
626	0.641300	0.581675
627	0.642500	0.582575
628	0.643300	0.583775
629	0.644250	0.582400
630	0.641125	0.584050
631	0.643125	0.586750
632	0.646800	0.584975
633	0.642950	0.583500
634	0.644050	0.583975
635	0.642825	0.585025
636	0.640725	0.584250
637	0.645750	0.587125
638	0.643100	0.583325
639	0.643000	0.582400
640	0.644950	0.584375
641	0.646775	0.583475
642	0.643900	0.584950
643	0.643875	0.586650
644	0.642675	0.589000
645	0.644750	0.590950
646	0.644250	0.588125
647	0.643475	0.590800
648	0.646825	0.590625
649	0.645575	0.588150
650	0.647700	0.588975
651	0.647100	0.590150
652	0.647325	0.590500
653	0.647450	0.589525
654	0.648675	0.588250
655	0.646175	0.588075
656	0.645550	0.589600
657	0.646050	0.589175
658	0.645625	0.589675
659	0.647100	0.592625
660	0.644675	0.595075
661	0.642625	0.596550
662	0.645300	0.597425
663	0.646775	0.594550
664	0.648450	0.591875
665	0.649800	0.591750
666	0.649675	0.589050
667	0.648625	0.587950
668	0.646950	0.587075
669	0.646800	0.587725
670	0.646100	0.588025
671	0.647450	0.588475
672	0.645675	0.588700
673	0.644825	0.590300
674	0.644625	0.589900
675	0.643000	0.588725
676	0.644800	0.588625
677	0.645150	0.587925
678	0.650150	0.586075
679	0.651975	0.585800
680	0.649025	0.587050
681	0.646625	0.589900
682	0.650200	0.588925
683	0.646200	0.590025
684	0.647375	0.588050
685	0.645325	0.587725
686	0.647350	0.588625
687	0.645400	0.587950
688	0.646400	0.586650
689	0.645600	0.587575
690	0.648300	0.586550
691	0.651500	0.587525
692	0.651725	0.588950
693	0.652625	0.587300
694	0.649725	0.585825
695	0.648575	0.584650
696	0.649650	0.585125
697	0.650525	0.584500
698	0.649425	0.579450
699	0.651425	0.577275
700	0.651550	0.580825
701	0.650125	0.581500
702	0.649900	0.584075
703	0.648975	0.584050
704	0.651075	0.587125
705	0.652475	0.590800
706	0.649800	0.590875
707	0.648175	0.587500
708	0.651225	0.587175
709	0.649250	0.587150
710	0.647825	0.587075
711	0.647250	0.589500
712	0.650175	0.589875
713	0.648500	0.586600
714	0.649675	0.587475
715	0.649125	0.588150
716	0.647175	0.586100
717	0.648750	0.586100
718	0.647700	0.582250
719	0.649200	0.580575
720	0.649250	0.580775
721	0.651000	0.582350
722	0.652475	0.581600
723	0.648925	0.581275
724	0.651425	0.582475
725	0.651225	0.582700
726	0.648625	0.584950
727	0.649775	0.581100
728	0.651175	0.580750
729	0.652250	0.582225
730	0.653025	0.582600
731	0.652100	0.579550
732	0.649925	0.580025
733	0.652200	0.579275
734	0.652550	0.581900
735	0.652000	0.580125
736	0.653250	0.583200
737	0.652850	0.581225
738	0.649450	0.576575
739	0.650250	0.577150
740	0.649650	0.578175
741	0.650850	0.578125
742	0.650425	0.577775
743	0.650675	0.581650
744	0.649725	0.582525
745	0.651775	0.582525
746	0.649425	0.579700
747	0.649625	0.579425
748	0.650125	0.580125
749	0.650000	0.582450
750	0.651650	0.582325
751	0.653725	0.581275
752	0.650925	0.581725
753	0.654675	0.582525
754	0.652075	0.582725
755	0.654275	0.583200
756	0.651125	0.583550
757	0.653325	0.581950
758	0.652425	0.580700
759	0.654150	0.579900
760	0.655875	0.580750
761	0.655400	0.580450
762	0.652275	0.580850
763	0.649950	0.581100
764	0.652575	0.582125
765	0.651875	0.581800
766	0.654775	0.583650
767	0.651175	0.583350
768	0.653650	0.583575
769	0.654350	0.581525
770	0.654950	0.580675
771	0.654875	0.579775
772	0.654475	0.577800
773	0.654325	0.579950
774	0.655750	0.582075
775	0.653950	0.581250
776	0.655925	0.581775
777	0.658050	0.580000
778	0.656275	0.580125
779	0.655000	0.585350
780	0.654200	0.585475
781	0.654250	0.585450
782	0.656800	0.587425
783	0.656325	0.587300
784	0.656550	0.585575
785	0.658050	0.585200
786	0.657975	0.584750
787	0.657475	0.584125
788	0.657450	0.585625
789	0.656250	0.582725
790	0.656125	0.582275
791	0.657250	0.582475
792	0.657525	0.582725
793	0.656725	0.581325
794	0.655350	0.581825
795	0.655000	0.583625
796	0.655900	0.585100
797	0.657425	0.586200
798	0.657275	0.585225
799	0.658025	0.585725
800	0.656500	0.581800
801	0.657725	0.582675
802	0.657225	0.582775
803	0.654450	0.580525
804	0.658100	0.580975
805	0.658400	0.582350
806	0.656975	0.581850
807	0.656775	0.582400
808	0.661425	0.581425
809	0.657175	0.581950
810	0.660750	0.580150
811	0.659200	0.580575
812	0.660125	0.580475
813	0.655525	0.582100
814	0.657450	0.581875
815	0.659050	0.581250
816	0.656950	0.581750
817	0.660150	0.578275
818	0.663250	0.575950
819	0.661525	0.574800
820	0.660275	0.576525
821	0.661250	0.575775
822	0.660650	0.576475
823	0.658725	0.574725
824	0.661175	0.573825
825	0.657525	0.574850
826	0.659600	0.576700
827	0.660475	0.577700
828	0.662225	0.575225
829	0.662875	0.574525
830	0.662725	0.572625
831	0.663700	0.576300
832	0.660750	0.576600
833	0.658375	0.576675
834	0.659600	0.579000
835	0.659000	0.579850
836	0.660750	0.579925
837	0.662150	0.578400
838	0.662075	0.575700
839	0.662900	0.578025
840	0.661800	0.580600
841	0.662475	0.580275
842	0.661050	0.582450
843	0.664000	0.583275
844	0.663650	0.581825
845	0.664950	0.583025
846	0.659450	0.581325
847	0.658825	0.580600
848	0.661225	0.582675
849	0.663025	0.578150
850	0.665050	0.578275
851	0.665100	0.580750
852	0.664450	0.580475
853	0.663050	0.580750
854	0.663600	0.580575
855	0.667850	0.580875
856	0.664075	0.580500
857	0.661975	0.583150
858	0.662850	0.582900
859	0.664950	0.583225
860	0.665750	0.582450
861	0.665800	0.579875
862	0.664250	0.579575
863	0.664075	0.580025
864	0.665075	0.579825
865	0.665400	0.579350
866	0.666800	0.582950
867	0.668050	0.584650
868	0.667550	0.584625
869	0.664275	0.583750
870	0.664400	0.584700
871	0.663150	0.586875
872	0.667775	0.589300
873	0.666500	0.589275
874	0.665275	0.589500
875	0.665075	0.587600
876	0.665600	0.586050
877	0.667575	0.585275
878	0.666600	0.584250
879	0.667950	0.586000
880	0.666575	0.590575
881	0.668475	0.589825
882	0.670650	0.591500
883	0.669500	0.589850
884	0.669450	0.590500
885	0.668425	0.588925
886	0.665500	0.584525
887	0.665875	0.584300
888	0.667825	0.585975
889	0.665925	0.586050
890	0.667775	0.587975
891	0.666875	0.587800
892	0.666325	0.590475
893	0.669050	0.587975
894	0.669500	0.586975
895	0.669375	0.585525
896	0.664825	0.586475
897	0.665225	0.586750
898	0.668775	0.583800
899	0.666450	0.583675
900	0.667750	0.585300
901	0.668275	0.584425
902	0.668900	0.583450
903	0.667550	0.583125
904	0.668125	0.583150
905	0.669925	0.583375
906	0.670275	0.583300
907	0.667550	0.583300
908	0.666700	0.583400
909	0.668525	0.579900
910	0.667325	0.579875
911	0.668575	0.579425
912	0.668000	0.577575
913	0.672750	0.580150
914	0.671175	0.579650
915	0.669150	0.579650
916	0.668575	0.581400
917	0.668950	0.580750
918	0.673425	0.578375
919	0.672575	0.578550
920	0.670250	0.578950
921	0.667350	0.582400
922	0.668275	0.583975
923	0.668075	0.583700
924	0.668900	0.583375
925	0.670475	0.585600
926	0.670900	0.586200
927	0.670975	0.586750
928	0.672200	0.590575
929	0.670625	0.587175
930	0.671650	0.586375
931	0.671475	0.588175
932	0.668325	0.590125
933	0.669375	0.589500
934	0.670850	0.587925
935	0.671850	0.584900
936	0.671700	0.586700
937	0.672225	0.588725
938	0.671650	0.589050
939	0.671500	0.587600
940	0.673175	0.590275
941	0.670125	0.592500
942	0.672350	0.592350
943	0.668350	0.590525
944	0.671350	0.588900
945	0.674875	0.586700
946	0.675975	0.586275
947	0.673075	0.587925
948	0.673025	0.588050
949	0.672400	0.587725
950	0.672350	0.587050
951	0.675450	0.589900
952	0.675625	0.588050
953	0.673700	0.586125
954	0.675175	0.585550
955	0.674725	0.585525
956	0.673550	0.584475
957	0.671825	0.582225
958	0.675050	0.583650
959	0.676000	0.584600
960	0.675875	0.583175
961	0.674375	0.581075
962	0.676150	0.584525
963	0.675900	0.585325
964	0.675700	0.584275
965	0.677425	0.583725
966	0.676725	0.583200
967	0.677550	0.586425
968	0.674425	0.586100
969	0.674050	0.586150
970	0.675325	0.585800
971	0.674325	0.584225
972	0.674800	0.584750
973	0.677000	0.586500
974	0.677725	0.585475
975	0.674400	0.585475
976	0.677200	0.584850
977	0.678175	0.584575
978	0.677150	0.581725
979	0.677000	0.583375
980	0.677025	0.582500
981	0.674400	0.583450
982	0.672650	0.583750
983	0.675800	0.584350
984	0.672400	0.584250
985	0.675850	0.585675
986	0.677500	0.585250
987	0.675900	0.587050
988	0.678675	0.585525
989	0.674650	0.585600
990	0.676550	0.584675
991	0.677325	0.584375
992	0.675825	0.585625
993	0.676350	0.583225
994	0.676775	0.579600
995	0.676275	0.580225
996	0.675450	0.580825
997	0.677025	0.576975
998	0.676775	0.574625
999	0.674375	0.574800
1000	0.675450	0.574850
1001	0.672700	0.573225
1002	0.672375	0.575600
1003	0.673825	0.578150
1004	0.673275	0.577125
1005	0.673825	0.575000
1006	0.675000	0.575800
1007	0.676100	0.575600
1008	0.674150	0.577050
1009	0.674750	0.575625
1010	0.674650	0.576175
1011	0.675100	0.573875
1012	0.674375	0.574800
1013	0.676100	0.573775
1014	0.677275	0.574925
1015	0.677700	0.575400
1016	0.676075	0.575750
1017	0.674150	0.577675
1018	0.676625	0.576275
1019	0.679000	0.575275
1020	0.679550	0.574150
1021	0.677800	0.577100
1022	0.680250	0.574800
1023	0.676175	0.577225
1024	0.675050	0.577925
1025	0.677225	0.576475
1026	0.678000	0.578875
1027	0.680325	0.581075
1028	0.677500	0.579700
1029	0.675200	0.580100
1030	0.675875	0.578000
1031	0.676950	0.577025
1032	0.677575	0.577100
1033	0.678125	0.574300
1034	0.674450	0.578175
1035	0.675100	0.576500
1036	0.674050	0.575700
1037	0.677400	0.575275
1038	0.679175	0.576825
1039	0.677825	0.579400
1040	0.677625	0.581050
1041	0.680425	0.579175
1042	0.679325	0.579300
1043	0.676125	0.579275
1044	0.676225	0.579175
1045	0.675750	0.581050
1046	0.676600	0.579925
1047	0.679275	0.579950
1048	0.680750	0.579625
1049	0.678350	0.579450
1050	0.679325	0.577275
1051	0.679200	0.578400
1052	0.681375	0.578525
1053	0.680575	0.577250
1054	0.680400	0.578975
1055	0.679375	0.578450
1056	0.679275	0.579800
1057	0.678400	0.581025
1058	0.677900	0.583025
1059	0.678025	0.582250
1060	0.680025	0.583000
1061	0.679125	0.585600
1062	0.679750	0.585225
1063	0.680775	0.585950
1064	0.678025	0.584675
1065	0.680125	0.585000
1066	0.679900	0.585425
1067	0.680775	0.587200
1068	0.680775	0.588150
1069	0.680975	0.589425
1070	0.681925	0.588150
1071	0.680000	0.588475
1072	0.683025	0.582900
1073	0.682100	0.583900
1074	0.680350	0.583375
1075	0.680700	0.587600
1076	0.681875	0.587025
1077	0.678825	0.586925
1078	0.680075	0.585075
1079	0.679125	0.585600
1080	0.682725	0.584650
1081	0.683625	0.582350
1082	0.682300	0.580850
1083	0.682750	0.580850
1084	0.682400	0.580850
1085	0.683100	0.580325
1086	0.680675	0.579050
1087	0.680100	0.577425
1088	0.681525	0.575450
1089	0.684100	0.576075
1090	0.683700	0.576175
1091	0.683950	0.573175
1092	0.685375	0.574300
1093	0.682950	0.574575
1094	0.683325	0.573200
1095	0.681600	0.572150
1096	0.682950	0.572675
1097	0.685250	0.574550
1098	0.685900	0.571625
1099	0.685650	0.569750
1100	0.681475	0.568250
1101	0.682125	0.570350
1102	0.683425	0.569900
1103	0.684425	0.569475
1104	0.685400	0.571000
1105	0.683800	0.569775
1106	0.685425	0.568875
1107	0.684375	0.567725
1108	0.683925	0.567425
1109	0.685700	0.568450
1110	0.686375	0.568625
1111	0.685300	0.570175
1112	0.688075	0.568975
1113	0.686350	0.570625
1114	0.685325	0.566750
1115	0.682475	0.566425
1116	0.685250	0.569375
1117	0.684225	0.572050
1118	0.684700	0.571050
1119	0.683400	0.570225
1120	0.684900	0.570675
1121	0.686250	0.569800
1122	0.685625	0.570550
1123	0.686075	0.572775
1124	0.684550	0.570275
1125	0.683875	0.570600
1126	0.683825	0.573400
1127	0.685125	0.572250
1128	0.686700	0.574825
1129	0.685200	0.575550
1130	0.683000	0.574300
1131	0.684175	0.572800
1132	0.684125	0.571375
1133	0.685225	0.572075
1134	0.685100	0.569700
1135	0.686750	0.572275
1136	0.684600	0.572775
1137	0.687300	0.574050
1138	0.688000	0.577875
1139	0.686850	0.577025
1140	0.686700	0.581800
1141	0.684625	0.585000
1142	0.685850	0.585250
1143	0.685350	0.586650
1144	0.682725	0.584875
1145	0.686675	0.584875
1146	0.685675	0.583725
1147	0.687950	0.581625
1148	0.689550	0.580800
1149	0.687750	0.584750
1150	0.687350	0.583225
1151	0.689100	0.582075
1152	0.686325	0.584650
1153	0.688225	0.585150
1154	0.686600	0.586050
1155	0.686650	0.584325
1156	0.686650	0.583025
1157	0.685925	0.583775
1158	0.687600	0.586275
1159	0.685900	0.587750
1160	0.686925	0.587325
1161	0.687700	0.587225
1162	0.687600	0.587550
1163	0.684600	0.584750
1164	0.687050	0.584900
1165	0.687975	0.586525
1166	0.688350	0.581650
1167	0.688000	0.583025
1168	0.687500	0.582175
1169	0.688225	0.582725
1170	0.689400	0.582150
1171	0.687500	0.582500
1172	0.690050	0.582375
1173	0.688475	0.583000
1174	0.687350	0.584250
1175	0.688275	0.581400
1176	0.687325	0.585625
1177	0.690525	0.583850
1178	0.691100	0.583250
1179	0.689900	0.579600
1180	0.691225	0.580475
1181	0.689825	0.581800
1182	0.693525	0.582600
1183	0.689650	0.580000
1184	0.687500	0.582775
1185	0.687475	0.585500
1186	0.688850	0.584250
1187	0.691825	0.585625
1188	0.690775	0.586900
1189	0.690700	0.584950
1190	0.692125	0.583525
1191	0.692650	0.585575
1192	0.691025	0.583700
1193	0.688675	0.584600
1194	0.692750	0.586125
1195	0.693675	0.585975
1196	0.692750	0.588200
1197	0.692150	0.587900
1198	0.689325	0.586950
1199	0.690375	0.587150
1200	0.691750	0.584200
1201	0.689400	0.582375
1202	0.692775	0.582125
1203	0.688250	0.584175
1204	0.691025	0.583175
1205	0.689650	0.584100
1206	0.689400	0.582025
1207	0.689925	0.581700
1208	0.690075	0.583050
1209	0.690800	0.582525
1210	0.689100	0.583025
1211	0.689775	0.583575
1212	0.687225	0.581750
1213	0.688425	0.583700
1214	0.688175	0.585550
1215	0.692550	0.589025
1216	0.692200	0.585075
1217	0.689125	0.583675
1218	0.690450	0.583200
1219	0.690550	0.581000
1220	0.692850	0.579725
1221	0.690300	0.583200
1222	0.693150	0.585150
1223	0.692525	0.584650
1224	0.693550	0.584000
1225	0.692925	0.583900
1226	0.691600	0.582925
1227	0.692250	0.584100
1228	0.690800	0.581825
1229	0.689550	0.582650
1230	0.693450	0.585125
1231	0.692200	0.583825
1232	0.690575	0.584475
1233	0.692125	0.585825
1234	0.692875	0.586275
1235	0.691450	0.586650
1236	0.692400	0.584300
1237	0.694075	0.582150
1238	0.692925	0.581750
1239	0.693400	0.581900
1240	0.692525	0.584075
1241	0.689525	0.584350
1242	0.691450	0.584600
1243	0.692175	0.582175
1244	0.690250	0.580200
1245	0.688625	0.579475
1246	0.690925	0.578725
1247	0.688500	0.583400
1248	0.690225	0.584725
1249	0.690925	0.584450
1250	0.692500	0.584725
1251	0.694125	0.584375
1252	0.692725	0.581425
1253	0.694300	0.579400
1254	0.694450	0.577600
1255	0.693125	0.576250
1256	0.691725	0.578275
1257	0.694350	0.578100
1258	0.694375	0.576750
1259	0.696000	0.579000
1260	0.694800	0.577725
1261	0.694200	0.577850
1262	0.697000	0.575900
1263	0.695575	0.573575
1264	0.693750	0.576600
1265	0.694125	0.576050
1266	0.695150	0.574575
1267	0.695525	0.573975
1268	0.696325	0.574525
1269	0.694750	0.575050
1270	0.693375	0.572475
1271	0.694275	0.572475
1272	0.695050	0.572900
1273	0.694750	0.570800
1274	0.694325	0.570900
1275	0.692775	0.571000
1276	0.694100	0.572725
1277	0.693125	0.571700
1278	0.693450	0.573725
1279	0.695325	0.573300
1280	0.694500	0.573750
1281	0.696825	0.573800
1282	0.697750	0.574125
1283	0.696425	0.577900
1284	0.695800	0.580500
1285	0.696850	0.579975
1286	0.697025	0.580800
1287	0.698075	0.583575
1288	0.700900	0.586325
1289	0.696925	0.583975
1290	0.695700	0.583550
1291	0.696900	0.583175
1292	0.695500	0.584425
1293	0.694575	0.584625
1294	0.695800	0.583425
1295	0.695800	0.581900
1296	0.698275	0.585725
1297	0.697725	0.585825
1298	0.695950	0.584575
1299	0.696250	0.584350
1300	0.696150	0.587250
1301	0.693375	0.586775
1302	0.694850	0.586075
1303	0.696525	0.586375
1304	0.696975	0.588225
1305	0.698800	0.587025
1306	0.696000	0.586650
1307	0.693300	0.586525
1308	0.693475	0.586700
1309	0.696925	0.586775
1310	0.696150	0.586625
1311	0.696975	0.584900
1312	0.697250	0.582625
1313	0.697900	0.581675
1314	0.697400	0.582625
1315	0.698050	0.580700
1316	0.697875	0.582175
1317	0.698725	0.581150
1318	0.699625	0.583550
1319	0.699250	0.585325
1320	0.697975	0.584800
1321	0.700825	0.588350
1322	0.701400	0.589525
1323	0.699050	0.590950
1324	0.700150	0.590050
1325	0.700650	0.589975
1326	0.699700	0.592075
1327	0.699400	0.592350
1328	0.699425	0.593575
1329	0.698500	0.590375
1330	0.702025	0.588900
1331	0.699650	0.591900
1332	0.699750	0.590900
1333	0.700550	0.592075
1334	0.701275	0.591500
1335	0.699875	0.592300
1336	0.700750	0.595825
1337	0.701475	0.595175
1338	0.700600	0.593150
1339	0.698200	0.588725
1340	0.698025	0.589725
1341	0.699400	0.589725
1342	0.699525	0.588450
1343	0.702200	0.588800
1344	0.700750	0.587250
1345	0.697900	0.588200
1346	0.698925	0.586300
1347	0.696950	0.586250
1348	0.697775	0.587025
1349	0.697375	0.584000
1350	0.698625	0.585825
1351	0.701100	0.584925
1352	0.699500	0.584575
1353	0.698850	0.582675
1354	0.697375	0.582950
1355	0.700600	0.581150
1356	0.696800	0.580450
1357	0.696350	0.579750
1358	0.698000	0.578775
1359	0.700400	0.579700
1360	0.699450	0.580950
1361	0.698625	0.581600
1362	0.698525	0.584125
1363	0.698950	0.585850
1364	0.699500	0.585650
1365	0.697925	0.584550
1366	0.698450	0.586450
1367	0.700550	0.587900
1368	0.698025	0.588850
1369	0.697525	0.589750
1370	0.700475	0.594750
1371	0.698575	0.593350
1372	0.698725	0.594425
1373	0.698200	0.592175
1374	0.697850	0.590350
1375	0.698275	0.589025
1376	0.699975	0.585900
1377	0.701500	0.585700
1378	0.699025	0.584450
1379	0.699000	0.581250
1380	0.698550	0.581475
1381	0.699675	0.581300
1382	0.701650	0.582050
1383	0.700925	0.579400
1384	0.703250	0.582050
1385	0.701525	0.581725
1386	0.700625	0.578625
1387	0.699425	0.578425
1388	0.699675	0.580650
1389	0.700300	0.581150
1390	0.700050	0.580225
1391	0.699650	0.581400
1392	0.700400	0.581125
1393	0.700275	0.581850
1394	0.699950	0.581850
1395	0.700750	0.580075
1396	0.700825	0.579100
1397	0.699200	0.581450
1398	0.704325	0.582225
1399	0.702925	0.585450
1400	0.701600	0.584325
1401	0.700475	0.581525
1402	0.700500	0.580650
1403	0.700650	0.581525
1404	0.700200	0.582900
1405	0.702450	0.583550
1406	0.701025	0.585225
1407	0.703425	0.587675
1408	0.700675	0.587675
1409	0.701775	0.586525
1410	0.700450	0.585075
1411	0.701525	0.589650
1412	0.700675	0.589125
1413	0.701200	0.588950
1414	0.701900	0.590900
1415	0.702800	0.591950
1416	0.700525	0.589100
1417	0.703750	0.588475
1418	0.703675	0.587750
1419	0.704350	0.585425
1420	0.703050	0.587900
1421	0.702200	0.586175
1422	0.702325	0.585275
1423	0.701325	0.583725
1424	0.702950	0.586950
1425	0.702150	0.587125
1426	0.701750	0.587050
1427	0.704975	0.587075
1428	0.704250	0.585100
1429	0.705000	0.583150
1430	0.704550	0.579500
1431	0.706575	0.579250
1432	0.704900	0.577975
1433	0.703300	0.578275
1434	0.702700	0.575575
1435	0.704600	0.574750
1436	0.703750	0.574325
1437	0.704000	0.575225
1438	0.703950	0.573150
1439	0.704200	0.571500
1440	0.703250	0.573700
1441	0.704200	0.570300
1442	0.704825	0.569775
1443	0.703750	0.570500
1444	0.704100	0.571325
1445	0.702100	0.569675
1446	0.702550	0.570075
1447	0.703225	0.572175
1448	0.704250	0.572975
1449	0.706725	0.572225
1450	0.706900	0.571850
1451	0.705300	0.571725
1452	0.702550	0.575650
1453	0.702200	0.577100
1454	0.702275	0.577550
1455	0.701750	0.573625
1456	0.702100	0.570925
1457	0.700200	0.568900
1458	0.700575	0.567675
1459	0.700900	0.569925
1460	0.700525	0.569400
1461	0.703250	0.571925
1462	0.700825	0.573425
1463	0.701025	0.572450
1464	0.701125	0.574200
1465	0.699350	0.573850
1466	0.702775	0.573775
1467	0.703800	0.574025
1468	0.704750	0.573825
1469	0.706025	0.574400
1470	0.704550	0.574100
1471	0.704550	0.573725
1472	0.705125	0.575075
1473	0.704350	0.571975
1474	0.703800	0.574550
1475	0.700575	0.572850
1476	0.702525	0.573650
1477	0.703250	0.572650
1478	0.702475	0.572450
1479	0.703125	0.574800
1480	0.702125	0.574175
1481	0.703950	0.576175
1482	0.703150	0.577700
1483	0.703925	0.578575
1484	0.704775	0.578475
1485	0.703875	0.577400
1486	0.703550	0.580275
1487	0.703550	0.582025
1488	0.704800	0.580125
1489	0.702125	0.582600
1490	0.702750	0.581800
1491	0.704500	0.580100
1492	0.703700	0.578300
1493	0.701975	0.579350
1494	0.702550	0.582000
1495	0.703650	0.583600
1496	0.703225	0.583400
1497	0.704525	0.582375
1498	0.705350	0.585425
1499	0.705050	0.588000
1500	0.704575	0.589525
1501	0.703475	0.590050
1502	0.704425	0.589775
1503	0.703950	0.587825
1504	0.704450	0.588275
1505	0.703700	0.588425
1506	0.703650	0.588500
1507	0.704350	0.586875
1508	0.704375	0.587150
1509	0.704125	0.583000
1510	0.703625	0.582400
1511	0.704800	0.585425
1512	0.704050	0.583975
1513	0.704625	0.583975
1514	0.704475	0.582575
1515	0.705975	0.584325
1516	0.705000	0.581675
1517	0.704350	0.580575
1518	0.703600	0.581625
1519	0.705675	0.581775
1520	0.706150	0.578575
1521	0.705800	0.579575
1522	0.704275	0.578175
1523	0.705100	0.579350
1524	0.706900	0.577425
1525	0.707125	0.580800
1526	0.705975	0.581150
1527	0.709300	0.581475
1528	0.706925	0.580875
1529	0.707250	0.583125
1530	0.705475	0.582800
1531	0.703175	0.582375
1532	0.703650	0.585775
1533	0.705400	0.584875
1534	0.705400	0.583800
1535	0.705000	0.583200
1536	0.705275	0.582850
1537	0.704175	0.582850
1538	0.706500	0.581850
1539	0.706350	0.581050
1540	0.704125	0.584625
1541	0.706600	0.588425
1542	0.705550	0.588375
1543	0.706625	0.587325
1544	0.706300	0.587325
1545	0.708075	0.586525
1546	0.706075	0.589350
1547	0.705275	0.587850
1548	0.706650	0.590075
1549	0.705350	0.590525
1550	0.706500	0.590425
1551	0.707100	0.585225
1552	0.707450	0.585075
1553	0.702850	0.584800
1554	0.705575	0.584450
1555	0.706200	0.587075
1556	0.705150	0.586350
1557	0.705475	0.585875
1558	0.707350	0.588275
1559	0.707925	0.588325
1560	0.708625	0.585825
1561	0.706775	0.587525
1562	0.707675	0.588600
1563	0.707100	0.587750
1564	0.707650	0.590050
1565	0.707425	0.591650
1566	0.707175	0.595500
1567	0.707800	0.595850
1568	0.706550	0.595525
1569	0.706125	0.591850
1570	0.703850	0.591125
1571	0.703900	0.590550
1572	0.705775	0.592200
1573	0.707275	0.591050
1574	0.707425	0.590875
1575	0.709050	0.588675
1576	0.707150	0.588275
1577	0.704725	0.586375
1578	0.707475	0.586075
1579	0.705025	0.585275
1580	0.706750	0.585250
1581	0.705600	0.585125
1582	0.706625	0.583125
1583	0.709225	0.582450
1584	0.707525	0.582400
1585	0.707550	0.579400
1586	0.708175	0.578350
1587	0.708275	0.577000
1588	0.711225	0.578700
1589	0.710875	0.580725
1590	0.710425	0.581550
1591	0.708850	0.582225
1592	0.708650	0.580550
1593	0.706275	0.583650
1594	0.710175	0.582100
1595	0.711350	0.583650
1596	0.706800	0.582925
1597	0.706975	0.582450
1598	0.706050	0.580400
1599	0.708175	0.578800
1600	0.709000	0.579600
1601	0.710900	0.578025
1602	0.710575	0.576600
1603	0.711475	0.579125
1604	0.710350	0.577725
1605	0.709850	0.579975
1606	0.711200	0.579675
1607	0.710475	0.578075
1608	0.710275	0.576675
1609	0.710750	0.579450
1610	0.710425	0.580450
1611	0.711950	0.581575
1612	0.711650	0.579475
1613	0.711875	0.578300
1614	0.708625	0.578550
1615	0.708900	0.577575
1616	0.711875	0.579000
1617	0.709575	0.577250
1618	0.711625	0.574800
1619	0.711425	0.572100
1620	0.713450	0.572525
1621	0.710825	0.572650
1622	0.711500	0.573575
1623	0.711150	0.575425
1624	0.711625	0.574300
1625	0.711175	0.571300
1626	0.711450	0.572975
1627	0.710700	0.572775
1628	0.710725	0.573100
1629	0.708875	0.576575
1630	0.709250	0.578450
1631	0.709950	0.576625
1632	0.709250	0.573900
1633	0.709075	0.573300
1634	0.708575	0.574550
1635	0.710075	0.574600
1636	0.710875	0.577250
1637	0.709600	0.579200
1638	0.707725	0.577800
1639	0.710075	0.579750
1640	0.711775	0.579525
1641	0.708225	0.579575
1642	0.709375	0.578800
1643	0.709625	0.580475
1644	0.710575	0.578600
1645	0.714650	0.580200
1646	0.711400	0.579225
1647	0.709775	0.577825
1648	0.708325	0.576525
1649	0.710875	0.575325
1650	0.711800	0.574600
1651	0.710975	0.571550
1652	0.710100	0.573375
1653	0.712575	0.574650
1654	0.714350	0.570600
1655	0.713400	0.571350
1656	0.713750	0.574075
1657	0.713625	0.573025
1658	0.712500	0.571075
1659	0.711700	0.567750
1660	0.711800	0.565600
1661	0.712975	0.564650
1662	0.714250	0.565575
1663	0.714025	0.564950
1664	0.711275	0.566150
1665	0.711575	0.567000
1666	0.713275	0.568025
1667	0.711200	0.565150
1668	0.712425	0.566125
1669	0.713175	0.567925
1670	0.715300	0.567100
1671	0.714000	0.565000
1672	0.714825	0.562675
1673	0.711150	0.564525
1674	0.714675	0.565825
1675	0.712850	0.565400
1676	0.712700	0.566875
1677	0.712800	0.564650
1678	0.714000	0.564425
1679	0.713525	0.565000
1680	0.712750	0.565975
1681	0.713275	0.567700
1682	0.716000	0.568575
1683	0.718625	0.568550
1684	0.717800	0.567150
1685	0.715075	0.572300
1686	0.716825	0.572175
1687	0.717200	0.574700
1688	0.714950	0.572375
1689	0.716025	0.573925
1690	0.717325	0.574100
1691	0.716350	0.573750
1692	0.715850	0.573150
1693	0.717650	0.575625
1694	0.718500	0.576800
1695	0.719125	0.576125
1696	0.715975	0.577625
1697	0.716250	0.577325
1698	0.717050	0.576575
1699	0.719100	0.577675
1700	0.716875	0.579700
1701	0.716975	0.578675
1702	0.716400	0.579425
1703	0.718150	0.578700
1704	0.718150	0.578625
1705	0.717775	0.575425
1706	0.717675	0.577725
1707	0.716700	0.576600
1708	0.717425	0.578525
1709	0.719150	0.577800
1710	0.717575	0.577000
1711	0.717575	0.579625
1712	0.717175	0.579625
1713	0.717050	0.581200
1714	0.719075	0.581525
1715	0.717200	0.579750
1716	0.717025	0.579275
1717	0.717600	0.580725
1718	0.717775	0.580175
1719	0.715775	0.579100
1720	0.716650	0.580675
1721	0.719050	0.582475
1722	0.716700	0.584475
1723	0.717400	0.585000
1724	0.716500	0.583750
1725	0.718925	0.583100
1726	0.719475	0.584425
1727	0.716350	0.585475
1728	0.718350	0.582725
1729	0.718875	0.581150
1730	0.718650	0.580225
1731	0.717200	0.579575
1732	0.718800	0.579225
1733	0.719300	0.581000
1734	0.718400	0.580975
1735	0.720050	0.579575
1736	0.722100	0.579975
1737	0.719525	0.582700
1738	0.717200	0.583075
1739	0.718800	0.581175
1740	0.718850	0.577875
1741	0.719675	0.577025
1742	0.721475	0.574575
1743	0.718075	0.572625
1744	0.716875	0.570075
1745	0.717675	0.570625
1746	0.717750	0.570575
1747	0.719275	0.567000
1748	0.719300	0.566850
1749	0.720375	0.567225
1750	0.721200	0.567275
1751	0.719500	0.569400
1752	0.719750	0.568850
1753	0.718975	0.571650
1754	0.719050	0.571600
1755	0.721400	0.571025
1756	0.722025	0.572650
1757	0.721625	0.573425
1758	0.722300	0.574125
1759	0.721025	0.572050
1760	0.721150	0.570650
1761	0.720250	0.569750
1762	0.721975	0.571550
1763	0.722775	0.571650
1764	0.723375	0.571400
1765	0.720800	0.572700
1766	0.721550	0.571700
1767	0.721950	0.571275
1768	0.722100	0.569975
1769	0.722775	0.568250
1770	0.721325	0.568200
1771	0.720500	0.569575
1772	0.719500	0.571100
1773	0.723525	0.573125
1774	0.723000	0.574550
1775	0.722600	0.574950
1776	0.722025	0.576650
1777	0.723150	0.575750
1778	0.724350	0.576475
1779	0.722275	0.577325
1780	0.721525	0.576550
1781	0.719700	0.576700
1782	0.721000	0.576900
1783	0.720450	0.574800
1784	0.721100	0.574450
1785	0.722750	0.571950
1786	0.722275	0.572725
1787	0.722075	0.572575
1788	0.722600	0.574550
1789	0.722025	0.574175
1790	0.721475	0.575200
1791	0.722225	0.574175
1792	0.722750	0.576125
1793	0.726625	0.579050
1794	0.726200	0.578250
1795	0.722300	0.580625
1796	0.725150	0.580900
1797	0.725950	0.582100
1798	0.723125	0.583250
1799	0.722375	0.582850
1800	0.721250	0.586525
1801	0.722275	0.585350
1802	0.720575	0.587250
1803	0.721075	0.584175
1804	0.719450	0.587825
1805	0.723075	0.589575
1806	0.722600	0.586350
1807	0.724450	0.585275
1808	0.723050	0.584950
1809	0.722725	0.584050
1810	0.723975	0.585075
1811	0.724850	0.588400
1812	0.723225	0.588800
1813	0.724350	0.589300
1814	0.726225	0.590250
1815	0.724775	0.589975
1816	0.727350	0.585425
1817	0.723575	0.583075
1818	0.725950	0.582375
1819	0.726450	0.584250
1820	0.726900	0.583975
1821	0.726600	0.583050
1822	0.728775	0.582575
1823	0.725275	0.582750
1824	0.725725	0.584600
1825	0.727400	0.581850
1826	0.727900	0.581200
1827	0.726475	0.579025
1828	0.725275	0.578400
1829	0.725100	0.578900
1830	0.725550	0.578875
1831	0.723825	0.579400
1832	0.727025	0.581400
1833	0.725700	0.579300
1834	0.725675	0.582275
1835	0.726200	0.582700
1836	0.723650	0.583525
1837	0.725175	0.582900
1838	0.725350	0.585450
1839	0.726400	0.585225
1840	0.727600	0.582725
1841	0.725525	0.580550
1842	0.726900	0.577150
1843	0.726325	0.577925
1844	0.725400	0.577475
1845	0.723200	0.576400
1846	0.724925	0.577750
1847	0.726250	0.577975
1848	0.728225	0.579425
1849	0.727100	0.580575
1850	0.724800	0.580875
1851	0.723475	0.578375
1852	0.725825	0.577725
1853	0.726250	0.575600
1854	0.725950	0.575375
1855	0.725750	0.574250
1856	0.726450	0.576000
1857	0.726225	0.575300
1858	0.726475	0.576650
1859	0.725800	0.575075
1860	0.725400	0.575775
1861	0.728575	0.574825
1862	0.726075	0.574400
1863	0.728700	0.573275
1864	0.728800	0.573375
1865	0.728975	0.571700
1866	0.727650	0.569875
1867	0.726625	0.570925
1868	0.726175	0.571250
1869	0.727575	0.571550
1870	0.726700	0.573100
1871	0.724650	0.571975
1872	0.727425	0.574875
1873	0.729325	0.576250
1874	0.727750	0.578600
1875	0.728025	0.579275
1876	0.727675	0.578475
1877	0.727275	0.578700
1878	0.727950	0.578025
1879	0.726350	0.576925
1880	0.728825	0.576050
1881	0.725300	0.577975
1882	0.729100	0.573975
1883	0.728175	0.572025
1884	0.726075	0.571700
1885	0.726900	0.571350
1886	0.727550	0.574375
1887	0.725200	0.572900
1888	0.725700	0.573225
1889	0.726400	0.571925
1890	0.726425	0.571925
1891	0.727875	0.569850
1892	0.730050	0.569725
1893	0.728875	0.572550
1894	0.728700	0.569750
1895	0.727075	0.569925
1896	0.728525	0.571125
1897	0.729325	0.570275
1898	0.727675	0.571700
1899	0.726800	0.569050
1900	0.727825	0.569125
1901	0.728975	0.569675
1902	0.727900	0.572600
1903	0.727225	0.572250
1904	0.726375	0.574725
1905	0.726825	0.575450
1906	0.726000	0.575025
1907	0.728175	0.573900
1908	0.727200	0.571975
1909	0.725350	0.571925
1910	0.726550	0.570500
1911	0.725625	0.569350
1912	0.727725	0.568350
1913	0.727550	0.571000
1914	0.727150	0.568450
1915	0.727100	0.565925
1916	0.726750	0.570750
1917	0.726650	0.572000
1918	0.727650	0.573000
1919	0.729525	0.571575
1920	0.729425	0.569575
1921	0.727775	0.568625
1922	0.729450	0.568150
1923	0.727700	0.569175
1924	0.728700	0.568000
1925	0.727100	0.570375
1926	0.729000	0.570925
1927	0.730050	0.570325
1928	0.731000	0.569325
1929	0.729200	0.567700
1930	0.727250	0.570850
1931	0.728750	0.570150
1932	0.728950	0.573325
1933	0.727650	0.573175
1934	0.730100	0.569750
1935	0.729000	0.569700
1936	0.730575	0.570575
1937	0.726750	0.568875
1938	0.726250	0.570625
1939	0.727700	0.571725
1940	0.724425	0.570575
1941	0.729925	0.571275
1942	0.730950	0.570675
1943	0.730225	0.570175
1944	0.727600	0.568850
1945	0.728700	0.568175
1946	0.726450	0.569325
1947	0.727725	0.567500
1948	0.728300	0.568650
1949	0.729025	0.567500
1950	0.727725	0.570075
1951	0.728900	0.566625
1952	0.729375	0.564650
1953	0.732275	0.566325
1954	0.729175	0.565325
1955	0.728675	0.567100
1956	0.728375	0.568800
1957	0.727100	0.570075
1958	0.728250	0.572950
1959	0.727475	0.572350
1960	0.729475	0.572725
1961	0.731250	0.570325
1962	0.732125	0.569950
1963	0.731050	0.569450
1964	0.730025	0.569200
1965	0.729875	0.569200
1966	0.729575	0.569700
1967	0.731375	0.570475
1968	0.733050	0.573000
1969	0.730825	0.571525
1970	0.731500	0.571675
1971	0.732475	0.573250
1972	0.730525	0.575400
1973	0.729125	0.578075
1974	0.732025	0.579600
1975	0.732000	0.577025
1976	0.731750	0.580875
1977	0.730925	0.579650
1978	0.727800	0.579225
1979	0.728675	0.577425
1980	0.731900	0.576550
1981	0.732975	0.577100
1982	0.731950	0.580025
1983	0.729125	0.579375
1984	0.728450	0.581525
1985	0.730350	0.584625
1986	0.731100	0.578675
1987	0.731050	0.575200
1988	0.732000	0.576025
1989	0.734400	0.577225
1990	0.731350	0.577150
1991	0.733350	0.576325
1992	0.731100	0.575900
1993	0.732050	0.577550
1994	0.731875	0.576125
1995	0.729000	0.576850
1996	0.730950	0.579650
1997	0.731275	0.583400
1998	0.729300	0.582775
1999	0.729850	0.585525
[truncated: 8,000 more rows]
