# Supplementary material for: Evolutionary game on mutually influenceing double-layer network
Source: PLoS One. 2025 Jan 31;20(1):e0317923. doi: 10.1371/journal.pone.0317923 (PMC11785339; doi:10.1371/journal.pone.0317923)
Supplement: S1 Data — (ZIP) [file pone.0317923.s001.zip › b=1.01_a=0.1_frequency.txt]

0	0.500350	0.396375
1	0.496525	0.349450
2	0.500950	0.321650
3	0.499100	0.308825
4	0.493950	0.299275
5	0.496050	0.294150
6	0.496800	0.291950
7	0.491200	0.293425
8	0.492675	0.294675
9	0.493775	0.295875
10	0.497675	0.300225
11	0.499100	0.303225
12	0.499250	0.308125
13	0.499075	0.313750
14	0.499900	0.320675
15	0.496875	0.324425
16	0.499150	0.331275
17	0.496425	0.336825
18	0.497975	0.344250
19	0.498625	0.348675
20	0.498550	0.352850
21	0.502925	0.360375
22	0.503000	0.367025
23	0.501825	0.375800
24	0.503300	0.383500
25	0.502825	0.387475
26	0.502425	0.397275
27	0.497050	0.401950
28	0.497050	0.405850
29	0.501625	0.411425
30	0.503150	0.417225
31	0.508300	0.421475
32	0.508825	0.425250
33	0.508125	0.428150
34	0.509300	0.433975
35	0.508300	0.435800
36	0.512400	0.436475
37	0.507525	0.441325
38	0.507425	0.445425
39	0.511850	0.450425
40	0.508675	0.453600
41	0.509500	0.458450
42	0.511575	0.462500
43	0.513625	0.467200
44	0.515250	0.470000
45	0.511075	0.473100
46	0.509900	0.475875
47	0.511900	0.479200
48	0.516400	0.480900
49	0.511125	0.486500
50	0.516375	0.488500
51	0.519250	0.490750
52	0.516200	0.493200
53	0.516675	0.495875
54	0.521475	0.496500
55	0.519325	0.499250
56	0.520375	0.505625
57	0.518850	0.508100
58	0.520375	0.509775
59	0.519600	0.512775
60	0.518575	0.514925
61	0.522900	0.518200
62	0.526125	0.519450
63	0.524600	0.522925
64	0.525050	0.525950
65	0.524750	0.526275
66	0.525275	0.526775
67	0.525025	0.528225
68	0.527400	0.531125
69	0.530625	0.531575
70	0.530050	0.532300
71	0.528850	0.533875
72	0.527900	0.536425
73	0.527525	0.536225
74	0.528300	0.538600
75	0.530500	0.541300
76	0.533375	0.539975
77	0.530475	0.540950
78	0.531175	0.541575
79	0.528925	0.541225
80	0.530150	0.543550
81	0.531225	0.543300
82	0.535000	0.544350
83	0.534825	0.544275
84	0.532650	0.542850
85	0.534700	0.541125
86	0.537025	0.544825
87	0.542650	0.544250
88	0.541325	0.543150
89	0.536075	0.543100
90	0.539675	0.543425
91	0.540625	0.543675
92	0.538025	0.543600
93	0.539650	0.545375
94	0.539650	0.546450
95	0.542275	0.545000
96	0.540300	0.544400
97	0.539050	0.544375
98	0.543625	0.546225
99	0.545525	0.544000
100	0.542475	0.544750
101	0.544700	0.545600
102	0.548500	0.545025
103	0.546925	0.545200
104	0.550275	0.545300
105	0.547575	0.547000
106	0.546550	0.549300
107	0.548050	0.550675
108	0.548525	0.554325
109	0.546700	0.553900
110	0.549650	0.552450
111	0.552275	0.550350
112	0.549400	0.550500
113	0.550525	0.550350
114	0.549775	0.551200
115	0.551250	0.553500
116	0.553225	0.553875
117	0.555325	0.553500
118	0.559225	0.556200
119	0.553200	0.556050
120	0.553400	0.557250
121	0.557575	0.556225
122	0.559850	0.558225
123	0.559525	0.558650
124	0.558925	0.559500
125	0.560475	0.559775
126	0.560375	0.562550
127	0.559575	0.563550
128	0.561350	0.564500
129	0.562675	0.563700
130	0.562000	0.563750
131	0.563500	0.563575
132	0.566175	0.563850
133	0.563725	0.565950
134	0.560475	0.561400
135	0.559500	0.561650
136	0.561400	0.559650
137	0.563325	0.556875
138	0.562700	0.556150
139	0.566050	0.557450
140	0.566300	0.557225
141	0.565850	0.553050
142	0.566400	0.551075
143	0.568500	0.550125
144	0.565400	0.551175
145	0.571350	0.549925
146	0.568750	0.548550
147	0.569025	0.549425
148	0.569425	0.549750
149	0.565850	0.551650
150	0.567725	0.548875
151	0.567275	0.548175
152	0.566850	0.546300
153	0.569825	0.545100
154	0.569275	0.545800
155	0.571450	0.546500
156	0.572200	0.548500
157	0.573375	0.547525
158	0.576475	0.548375
159	0.568925	0.549025
160	0.572075	0.550325
161	0.572450	0.549900
162	0.572875	0.548450
163	0.569425	0.548300
164	0.570975	0.549975
165	0.576225	0.550925
166	0.571050	0.550775
167	0.575150	0.551925
168	0.575275	0.553550
169	0.576625	0.553200
170	0.578625	0.550100
171	0.579700	0.549500
172	0.580000	0.550975
173	0.582000	0.548775
174	0.578275	0.547450
175	0.577900	0.547325
176	0.575225	0.544575
177	0.579900	0.544800
178	0.578725	0.546425
179	0.581500	0.546850
180	0.583575	0.547175
181	0.582375	0.544550
182	0.582650	0.547150
183	0.583800	0.548725
184	0.582225	0.547225
185	0.582750	0.546350
186	0.580175	0.546175
187	0.581600	0.548075
188	0.584625	0.550925
189	0.587800	0.547650
190	0.589350	0.550025
191	0.586550	0.551650
192	0.586225	0.551425
193	0.587625	0.549750
194	0.591350	0.548275
195	0.586925	0.549925
196	0.585775	0.553300
197	0.587525	0.553900
198	0.588450	0.553150
199	0.589900	0.553125
200	0.586275	0.552475
201	0.585900	0.553425
202	0.586825	0.551850
203	0.592000	0.552075
204	0.593175	0.553100
205	0.591900	0.551100
206	0.590525	0.551275
207	0.593750	0.549625
208	0.592400	0.547625
209	0.590925	0.546400
210	0.592800	0.546250
211	0.593350	0.547625
212	0.595125	0.547675
213	0.592450	0.544975
214	0.593000	0.545550
215	0.597075	0.546650
216	0.593425	0.546000
217	0.594075	0.546325
218	0.596700	0.546775
219	0.596425	0.548925
220	0.595300	0.547925
221	0.592650	0.549550
222	0.593900	0.551950
223	0.595025	0.551175
224	0.597200	0.553050
225	0.597475	0.553925
226	0.595200	0.551000
227	0.593575	0.550900
228	0.595150	0.552100
229	0.597175	0.551625
230	0.597500	0.552125
231	0.596225	0.552200
232	0.594450	0.553975
233	0.596550	0.552400
234	0.596800	0.549425
235	0.597950	0.549275
236	0.598350	0.548350
237	0.599475	0.549500
238	0.602000	0.550125
239	0.600850	0.550850
240	0.601650	0.547900
241	0.601025	0.547975
242	0.600075	0.549825
243	0.600650	0.552650
244	0.602075	0.549200
245	0.600400	0.550100
246	0.599775	0.549150
247	0.602625	0.551075
248	0.601150	0.547525
249	0.604650	0.549675
250	0.605300	0.551325
251	0.603400	0.553875
252	0.602600	0.554125
253	0.605075	0.551050
254	0.604300	0.552150
255	0.607725	0.554200
256	0.609525	0.554350
257	0.604100	0.552625
258	0.603700	0.552225
259	0.603200	0.553925
260	0.604850	0.551875
261	0.604000	0.551700
262	0.606675	0.553025
263	0.606675	0.555150
264	0.607275	0.555750
265	0.609525	0.555500
266	0.607600	0.554650
267	0.607425	0.555875
268	0.607500	0.554450
269	0.608450	0.555775
270	0.614100	0.553475
271	0.609975	0.552425
272	0.607875	0.553175
273	0.608875	0.552525
274	0.607725	0.551075
275	0.611875	0.550400
276	0.611700	0.551225
277	0.612800	0.550950
278	0.609850	0.550375
279	0.613325	0.551150
280	0.615000	0.550350
281	0.611950	0.548900
282	0.614625	0.547375
283	0.612800	0.549575
284	0.615850	0.548725
285	0.615475	0.550100
286	0.617550	0.550075
287	0.614825	0.552300
288	0.617175	0.548775
289	0.617725	0.548225
290	0.616475	0.548350
291	0.618000	0.549100
292	0.617325	0.547625
293	0.614300	0.548625
294	0.617500	0.546250
295	0.618725	0.547900
296	0.617825	0.548925
297	0.618800	0.550300
298	0.619800	0.552050
299	0.618725	0.553775
300	0.618200	0.552475
301	0.619825	0.553375
302	0.618050	0.556225
303	0.616175	0.557075
304	0.618350	0.553825
305	0.616875	0.551725
306	0.618875	0.553900
307	0.617650	0.554700
308	0.616625	0.555425
309	0.619600	0.554525
310	0.622625	0.557225
311	0.622500	0.560225
312	0.619200	0.560000
313	0.623075	0.561700
314	0.622550	0.562625
315	0.620575	0.558625
316	0.621425	0.559575
317	0.622425	0.561250
318	0.623025	0.557675
319	0.623525	0.558500
320	0.625775	0.558500
321	0.623775	0.556275
322	0.622375	0.554650
323	0.625000	0.553175
324	0.625625	0.550300
325	0.624025	0.549425
326	0.623775	0.547600
327	0.625375	0.546500
328	0.624925	0.548750
329	0.624025	0.548500
330	0.624100	0.549050
331	0.626775	0.551350
332	0.627825	0.548500
333	0.626875	0.548800
334	0.625875	0.551325
335	0.626425	0.550900
336	0.627275	0.550150
337	0.627750	0.553500
338	0.628550	0.553875
339	0.627150	0.553225
340	0.628500	0.554275
341	0.629900	0.554025
342	0.629325	0.555425
343	0.627050	0.555350
344	0.629775	0.553100
345	0.629825	0.552100
346	0.630850	0.553300
347	0.628425	0.553450
348	0.629875	0.553750
349	0.630750	0.552800
350	0.632125	0.552550
351	0.629500	0.551600
352	0.631150	0.553975
353	0.631150	0.553625
354	0.632750	0.550725
355	0.631775	0.550750
356	0.632775	0.551175
357	0.631200	0.551375
358	0.631425	0.548925
359	0.631725	0.546150
360	0.633300	0.545525
361	0.632975	0.545000
362	0.634125	0.546825
363	0.635275	0.546800
364	0.634225	0.545650
365	0.633850	0.546425
366	0.636525	0.547250
367	0.634125	0.545975
368	0.633725	0.543450
369	0.635600	0.543925
370	0.638000	0.546575
371	0.637450	0.544925
372	0.636100	0.546725
373	0.636850	0.547425
374	0.636875	0.547500
375	0.634650	0.549450
376	0.632375	0.553050
377	0.633050	0.553525
378	0.633200	0.554500
379	0.633675	0.554325
380	0.636075	0.553225
381	0.639725	0.555450
382	0.636975	0.554800
383	0.636750	0.554525
384	0.637250	0.553350
385	0.637675	0.552025
386	0.638350	0.551625
387	0.637850	0.553400
388	0.636200	0.554800
389	0.634500	0.553350
390	0.635750	0.551350
391	0.639575	0.549925
392	0.637575	0.549600
393	0.640125	0.546400
394	0.637050	0.548825
395	0.638900	0.549825
396	0.639175	0.551350
397	0.640100	0.549550
398	0.639200	0.550275
399	0.638625	0.545200
400	0.639525	0.544650
401	0.636975	0.543550
402	0.637050	0.539500
403	0.639175	0.541200
404	0.637550	0.540450
405	0.636250	0.540500
406	0.640250	0.539975
407	0.639750	0.539000
408	0.639600	0.538150
409	0.640175	0.536675
410	0.639650	0.537600
411	0.639700	0.537625
412	0.639775	0.536125
413	0.640300	0.537325
414	0.640750	0.534675
415	0.641325	0.533100
416	0.641725	0.534100
417	0.643775	0.536725
418	0.642350	0.535125
419	0.642475	0.536675
420	0.640950	0.535700
421	0.639225	0.537900
422	0.639475	0.538075
423	0.640200	0.537850
424	0.641100	0.539550
425	0.641150	0.540450
426	0.641300	0.540550
427	0.642125	0.543550
428	0.642275	0.544825
429	0.642675	0.545225
430	0.642350	0.546275
431	0.643150	0.549150
432	0.643200	0.550625
433	0.643300	0.550875
434	0.643825	0.553000
435	0.646825	0.553775
436	0.644525	0.552925
437	0.645150	0.552275
438	0.644400	0.554475
439	0.645275	0.553300
440	0.644450	0.555025
441	0.646525	0.554900
442	0.644825	0.558875
443	0.644575	0.559150
444	0.647600	0.559650
445	0.646500	0.557600
446	0.650700	0.558850
447	0.645700	0.558900
448	0.647250	0.557025
449	0.647450	0.554650
450	0.643225	0.554250
451	0.645025	0.552425
452	0.645425	0.552250
453	0.645750	0.550100
454	0.644350	0.548900
455	0.647225	0.551250
456	0.647250	0.552300
457	0.645000	0.553225
458	0.647200	0.555075
459	0.645200	0.554800
460	0.647525	0.554500
461	0.646500	0.557325
462	0.647125	0.556550
463	0.648950	0.559500
464	0.649450	0.557800
465	0.647775	0.556750
466	0.650600	0.558400
467	0.648850	0.555850
468	0.650250	0.557050
469	0.652475	0.556875
470	0.652725	0.555525
471	0.651575	0.555525
472	0.650900	0.553325
473	0.649525	0.555000
474	0.648950	0.555225
475	0.650650	0.552350
476	0.649950	0.552000
477	0.650875	0.548400
478	0.650100	0.547800
479	0.649700	0.551000
480	0.650900	0.549600
481	0.650725	0.548875
482	0.650525	0.547450
483	0.651375	0.546125
484	0.650375	0.547350
485	0.650075	0.549725
486	0.650325	0.550100
487	0.650000	0.551100
488	0.653725	0.548450
489	0.655775	0.552225
490	0.654275	0.552725
491	0.654700	0.551750
492	0.654850	0.549875
493	0.653200	0.551325
494	0.655950	0.554075
495	0.653675	0.554225
496	0.652825	0.555850
497	0.654825	0.553975
498	0.656350	0.552350
499	0.656425	0.549050
500	0.653925	0.546750
501	0.654200	0.546900
502	0.655725	0.547000
503	0.654950	0.545600
504	0.655625	0.544950
505	0.655275	0.546875
506	0.656450	0.548900
507	0.658125	0.549200
508	0.655900	0.549450
509	0.655175	0.550350
510	0.655500	0.551600
511	0.656525	0.548350
512	0.654200	0.546975
513	0.653175	0.546525
514	0.652300	0.545575
515	0.652525	0.547125
516	0.653275	0.548525
517	0.653925	0.550350
518	0.657500	0.552125
519	0.658050	0.552175
520	0.656275	0.552175
521	0.649975	0.551425
522	0.653000	0.552375
523	0.655300	0.551825
524	0.657125	0.551100
525	0.658500	0.552100
526	0.656900	0.548850
527	0.656175	0.549825
528	0.656775	0.553500
529	0.657450	0.554125
530	0.658675	0.557000
531	0.657950	0.557525
532	0.659550	0.559375
533	0.658950	0.558100
534	0.661775	0.559350
535	0.658675	0.556400
536	0.657300	0.558675
537	0.659225	0.561100
538	0.659725	0.559650
539	0.660875	0.559725
540	0.657650	0.561750
541	0.657050	0.564050
542	0.658275	0.564275
543	0.657575	0.563025
544	0.658325	0.559275
545	0.660525	0.561775
546	0.662475	0.561625
547	0.661450	0.559500
548	0.661950	0.559525
549	0.662075	0.559925
550	0.660175	0.563150
551	0.662625	0.562300
552	0.661475	0.563750
553	0.661625	0.563550
554	0.663050	0.563575
555	0.661250	0.563200
556	0.659975	0.562975
557	0.663475	0.564300
558	0.663025	0.564325
559	0.663750	0.562025
560	0.663800	0.558800
561	0.664275	0.560325
562	0.663675	0.562250
563	0.664375	0.562250
564	0.664050	0.562475
565	0.663875	0.562550
566	0.664875	0.562875
567	0.664200	0.564400
568	0.664275	0.562750
569	0.666575	0.562600
570	0.664275	0.564700
571	0.664950	0.561350
572	0.663600	0.559425
573	0.662775	0.558000
574	0.664650	0.559500
575	0.663950	0.561975
576	0.663125	0.560250
577	0.667275	0.560325
578	0.665875	0.559300
579	0.665800	0.560075
580	0.664350	0.558700
581	0.666825	0.558725
582	0.668600	0.557900
583	0.669025	0.561125
584	0.670950	0.559625
585	0.667750	0.556975
586	0.666825	0.558675
587	0.667525	0.557950
588	0.668925	0.557675
589	0.667925	0.555150
590	0.667050	0.555975
591	0.668775	0.555350
592	0.670050	0.558425
593	0.667575	0.558425
594	0.670075	0.557825
595	0.668325	0.556275
596	0.669475	0.556400
597	0.668300	0.558675
598	0.667900	0.556700
599	0.670700	0.556525
600	0.671475	0.556150
601	0.672125	0.554700
602	0.672325	0.555600
603	0.671900	0.555800
604	0.670325	0.555475
605	0.672825	0.557400
606	0.672200	0.554700
607	0.671975	0.556350
608	0.670575	0.554700
609	0.670250	0.555250
610	0.671350	0.554475
611	0.671850	0.555175
612	0.670125	0.558700
613	0.670600	0.556900
614	0.669175	0.555400
615	0.670000	0.554300
616	0.670325	0.554300
617	0.670300	0.553850
618	0.672025	0.553375
619	0.673150	0.555975
620	0.671875	0.555950
621	0.671900	0.554950
622	0.671500	0.554800
623	0.672275	0.553975
624	0.669300	0.555225
625	0.670150	0.555175
626	0.670925	0.555150
627	0.673200	0.553650
628	0.674750	0.554350
629	0.677250	0.553775
630	0.674400	0.551475
631	0.675250	0.551650
632	0.671275	0.550500
633	0.669975	0.552200
634	0.670100	0.549525
635	0.669650	0.551500
636	0.672225	0.548625
637	0.674500	0.547425
638	0.673275	0.544975
639	0.673725	0.546775
640	0.678425	0.546250
641	0.675150	0.546575
642	0.674400	0.544250
643	0.675175	0.544550
644	0.674250	0.545675
645	0.675325	0.544325
646	0.673225	0.541975
647	0.673250	0.544125
648	0.674025	0.544750
649	0.676375	0.544825
650	0.675350	0.545275
651	0.677525	0.547550
652	0.678325	0.549450
653	0.677600	0.549675
654	0.677900	0.552600
655	0.676125	0.551225
656	0.673725	0.550725
657	0.676450	0.547500
658	0.675675	0.548575
659	0.674450	0.549650
660	0.671125	0.547525
661	0.673550	0.548175
662	0.676950	0.550000
663	0.677450	0.551300
664	0.675675	0.552275
665	0.675550	0.549375
666	0.677875	0.550500
667	0.676600	0.547725
668	0.675650	0.549450
669	0.676775	0.548975
670	0.674400	0.548725
671	0.675450	0.547800
672	0.675575	0.549300
673	0.675725	0.549400
674	0.675650	0.550575
675	0.674525	0.551450
676	0.676550	0.552075
677	0.675400	0.550450
678	0.675375	0.548675
679	0.676425	0.550800
680	0.679725	0.550200
681	0.677350	0.553450
682	0.679550	0.551650
683	0.678500	0.555575
684	0.678250	0.555100
685	0.680575	0.555675
686	0.681100	0.558725
687	0.678075	0.559125
688	0.678025	0.556050
689	0.681725	0.556750
690	0.681850	0.558425
691	0.679075	0.559475
692	0.679725	0.558225
693	0.682500	0.555125
694	0.682175	0.551425
695	0.682625	0.553025
696	0.682825	0.553725
697	0.683275	0.554250
698	0.679875	0.554625
699	0.682700	0.554925
700	0.685600	0.551975
701	0.685925	0.552300
702	0.683075	0.550000
703	0.681300	0.548450
704	0.684300	0.546200
705	0.681125	0.545850
706	0.682175	0.545600
707	0.681900	0.546675
708	0.681725	0.547175
709	0.681725	0.549200
710	0.681600	0.550575
711	0.681050	0.550250
712	0.680000	0.551050
713	0.683275	0.549200
714	0.685100	0.550775
715	0.681100	0.551525
716	0.680850	0.551525
717	0.684400	0.553175
718	0.684375	0.551925
719	0.683200	0.553275
720	0.683450	0.552700
721	0.682075	0.551300
722	0.683150	0.553000
723	0.682350	0.554800
724	0.681075	0.556600
725	0.680850	0.557100
726	0.682850	0.555450
727	0.685675	0.556975
728	0.684775	0.555225
729	0.682675	0.556525
730	0.684475	0.552250
731	0.686750	0.549875
732	0.684800	0.548300
733	0.684875	0.547750
734	0.682875	0.547575
735	0.682575	0.546675
736	0.683700	0.547250
737	0.683300	0.543975
738	0.683400	0.546550
739	0.684375	0.546325
740	0.685175	0.546775
741	0.684875	0.546375
742	0.684325	0.545575
743	0.686200	0.546025
744	0.683350	0.547725
745	0.682150	0.550450
746	0.683500	0.550300
747	0.687000	0.551825
748	0.685925	0.551950
749	0.686525	0.551325
750	0.686725	0.554050
751	0.685900	0.552275
752	0.688575	0.552525
753	0.687225	0.552750
754	0.687075	0.555575
755	0.686550	0.552100
756	0.685600	0.553850
757	0.684900	0.554500
758	0.686075	0.554000
759	0.685775	0.553700
760	0.686150	0.553650
761	0.686500	0.553475
762	0.687075	0.553925
763	0.683725	0.558050
764	0.685550	0.554675
765	0.685375	0.551700
766	0.686225	0.553675
767	0.685475	0.556775
768	0.684250	0.559250
769	0.685925	0.557675
770	0.685450	0.554325
771	0.686050	0.554550
772	0.685375	0.553000
773	0.684475	0.552025
774	0.685475	0.551300
775	0.687550	0.550000
776	0.686600	0.549900
777	0.686900	0.548250
778	0.690300	0.548100
779	0.688825	0.549175
780	0.687900	0.549500
781	0.687975	0.553100
782	0.688200	0.553850
783	0.687250	0.549850
784	0.689350	0.550225
785	0.686425	0.548150
786	0.687300	0.549225
787	0.685000	0.551150
788	0.688375	0.548950
789	0.688575	0.548225
790	0.690350	0.548000
791	0.689450	0.549575
792	0.689250	0.548600
793	0.690975	0.548000
794	0.688600	0.547375
795	0.688125	0.546025
796	0.688850	0.548500
797	0.689600	0.548575
798	0.689875	0.547725
799	0.687275	0.547500
800	0.687500	0.547575
801	0.689525	0.547425
802	0.690450	0.547125
803	0.691225	0.545650
804	0.689125	0.546750
805	0.689175	0.545100
806	0.691500	0.543600
807	0.691950	0.546625
808	0.689725	0.547175
809	0.693225	0.549400
810	0.691825	0.548550
811	0.691300	0.549125
812	0.691575	0.545725
813	0.694700	0.545525
814	0.691850	0.543475
815	0.692325	0.545775
816	0.688000	0.544025
817	0.690775	0.543600
818	0.691575	0.542500
819	0.691025	0.542900
820	0.691250	0.543175
821	0.692250	0.544225
822	0.692975	0.544025
823	0.695250	0.541000
824	0.694875	0.540375
825	0.694750	0.542350
826	0.693400	0.544250
827	0.693375	0.545525
828	0.693050	0.547125
829	0.692450	0.545150
830	0.692025	0.544775
831	0.694375	0.544400
832	0.693200	0.543850
833	0.692450	0.541975
834	0.693400	0.542250
835	0.693400	0.542600
836	0.693300	0.545800
837	0.695450	0.546175
838	0.695425	0.544750
839	0.694175	0.547225
840	0.694775	0.548775
841	0.696300	0.548975
842	0.694175	0.547900
843	0.695125	0.549125
844	0.697125	0.550350
845	0.693900	0.553250
846	0.693275	0.550650
847	0.693800	0.550250
848	0.695900	0.548350
849	0.696950	0.550575
850	0.696100	0.549250
851	0.695675	0.549125
852	0.696775	0.551975
853	0.694750	0.552375
854	0.694450	0.556350
855	0.695250	0.557175
856	0.693575	0.557225
857	0.694125	0.557250
858	0.692300	0.556900
859	0.694825	0.553900
860	0.694600	0.549800
861	0.695250	0.550775
862	0.697150	0.550550
863	0.695250	0.547750
864	0.697650	0.550625
865	0.698575	0.550600
866	0.698950	0.550450
867	0.699025	0.551450
868	0.698925	0.549650
869	0.695650	0.546650
870	0.697100	0.545625
871	0.695475	0.542675
872	0.696200	0.541725
873	0.697725	0.544425
874	0.696525	0.548625
875	0.697725	0.547650
876	0.699100	0.547550
877	0.700600	0.544950
878	0.699375	0.542600
879	0.698525	0.540325
880	0.698775	0.540200
881	0.698375	0.540950
882	0.698500	0.541800
883	0.700350	0.543875
884	0.700000	0.547100
885	0.701350	0.548125
886	0.700375	0.546950
887	0.701550	0.547875
888	0.699675	0.549925
889	0.701475	0.552750
890	0.697750	0.553450
891	0.701925	0.554850
892	0.701150	0.555475
893	0.703150	0.553900
894	0.702900	0.553200
895	0.699975	0.552425
896	0.702250	0.548675
897	0.703575	0.550250
898	0.701650	0.549375
899	0.701900	0.550725
900	0.702025	0.553175
901	0.701075	0.555000
902	0.703275	0.553075
903	0.702125	0.551250
904	0.702875	0.550525
905	0.704150	0.551600
906	0.705875	0.552350
907	0.704325	0.553400
908	0.705975	0.551925
909	0.703900	0.551450
910	0.704325	0.550200
911	0.704400	0.552075
912	0.706050	0.550200
913	0.704225	0.550750
914	0.706400	0.555175
915	0.706300	0.553550
916	0.702625	0.552500
917	0.700250	0.552650
918	0.703350	0.549025
919	0.701900	0.552525
920	0.704675	0.554175
921	0.704550	0.552450
922	0.706325	0.552900
923	0.705400	0.553950
924	0.703875	0.553975
925	0.704850	0.554475
926	0.706350	0.556425
927	0.707000	0.559275
928	0.705450	0.558775
929	0.707225	0.559875
930	0.709000	0.559050
931	0.709175	0.558825
932	0.708100	0.556300
933	0.707200	0.554975
934	0.705750	0.557600
935	0.706650	0.560975
936	0.707275	0.559700
937	0.707950	0.559625
938	0.708675	0.557250
939	0.710025	0.558825
940	0.707900	0.558050
941	0.708400	0.558150
942	0.706050	0.556325
943	0.709325	0.558025
944	0.710250	0.558375
945	0.710475	0.557450
946	0.710575	0.557525
947	0.712300	0.557800
948	0.709675	0.557575
949	0.707125	0.560000
950	0.709800	0.560525
951	0.709300	0.560600
952	0.712625	0.560775
953	0.708425	0.559925
954	0.710475	0.561250
955	0.709925	0.561500
956	0.709425	0.562525
957	0.707575	0.562600
958	0.708200	0.561675
959	0.709250	0.558450
960	0.710775	0.556900
961	0.711725	0.556475
962	0.712275	0.555200
963	0.711950	0.554550
964	0.709925	0.555550
965	0.711425	0.559350
966	0.710450	0.559250
967	0.709850	0.559575
968	0.709375	0.558275
969	0.709825	0.558850
970	0.709825	0.556875
971	0.712000	0.553125
972	0.711675	0.549250
973	0.712650	0.549475
974	0.712750	0.551075
975	0.713750	0.552750
976	0.712125	0.551000
977	0.712900	0.551500
978	0.714725	0.550900
979	0.713400	0.552025
980	0.712125	0.550400
981	0.713600	0.550225
982	0.714950	0.550625
983	0.714250	0.552525
984	0.713125	0.552725
985	0.711050	0.551775
986	0.711725	0.549925
987	0.710800	0.549625
988	0.711275	0.552400
989	0.712825	0.554250
990	0.712850	0.553125
991	0.714500	0.554000
992	0.712800	0.555400
993	0.711875	0.551950
994	0.712575	0.548400
995	0.714975	0.553000
996	0.714950	0.552375
997	0.713400	0.553475
998	0.713900	0.552875
999	0.711875	0.553375
1000	0.714300	0.551375
1001	0.714300	0.551300
1002	0.715125	0.551150
1003	0.715575	0.551200
1004	0.716550	0.551525
1005	0.714300	0.551950
1006	0.716150	0.550875
1007	0.716125	0.550775
1008	0.715875	0.548750
1009	0.716550	0.546925
1010	0.714700	0.544875
1011	0.717300	0.543200
1012	0.718950	0.544575
1013	0.715850	0.545825
1014	0.717350	0.549700
1015	0.716625	0.548950
1016	0.717800	0.550350
1017	0.716350	0.549125
1018	0.718325	0.550500
1019	0.716825	0.548725
1020	0.718800	0.547550
1021	0.718550	0.548075
1022	0.718425	0.549900
1023	0.716975	0.551025
1024	0.716400	0.554575
1025	0.718850	0.552800
1026	0.720025	0.553700
1027	0.717275	0.553500
1028	0.718050	0.552850
1029	0.720450	0.552075
1030	0.719475	0.553000
1031	0.717200	0.555625
1032	0.715775	0.553050
1033	0.717475	0.554050
1034	0.718050	0.551000
1035	0.718475	0.550825
1036	0.719925	0.552000
1037	0.718950	0.552975
1038	0.717550	0.550850
1039	0.718425	0.552525
1040	0.719925	0.552450
1041	0.720075	0.555025
1042	0.719825	0.555625
1043	0.719000	0.555150
1044	0.717125	0.553650
1045	0.717675	0.552125
1046	0.718800	0.552550
1047	0.718325	0.553500
1048	0.719325	0.550325
1049	0.716925	0.549950
1050	0.717900	0.551075
1051	0.721225	0.551225
1052	0.721900	0.552675
1053	0.719825	0.551200
1054	0.722875	0.555225
1055	0.719875	0.554425
1056	0.719475	0.557575
1057	0.722250	0.556825
1058	0.723125	0.555450
1059	0.719625	0.555275
1060	0.721900	0.556225
1061	0.719775	0.556300
1062	0.722100	0.556425
1063	0.722575	0.554650
1064	0.723250	0.554400
1065	0.720650	0.555425
1066	0.721975	0.555875
1067	0.721825	0.554425
1068	0.721925	0.555250
1069	0.723700	0.555325
1070	0.722025	0.555700
1071	0.723725	0.554600
1072	0.724400	0.552700
1073	0.723225	0.552850
1074	0.723050	0.551475
1075	0.720825	0.548150
1076	0.721275	0.548850
1077	0.720775	0.549075
1078	0.722600	0.549050
1079	0.721600	0.548450
1080	0.722950	0.550650
1081	0.722450	0.548925
1082	0.723175	0.549375
1083	0.724325	0.547650
1084	0.722925	0.548475
1085	0.724000	0.548850
1086	0.723000	0.549350
1087	0.722450	0.551675
1088	0.724025	0.550325
1089	0.722850	0.551900
1090	0.721975	0.552175
1091	0.724375	0.553750
1092	0.727325	0.554425
1093	0.726800	0.554925
1094	0.725925	0.555650
1095	0.726375	0.555925
1096	0.726675	0.557225
1097	0.725575	0.554900
1098	0.725275	0.552875
1099	0.722725	0.551925
1100	0.726375	0.551525
1101	0.723875	0.551650
1102	0.727750	0.551150
1103	0.725500	0.551975
1104	0.723700	0.551675
1105	0.724375	0.551725
1106	0.725075	0.551425
1107	0.723450	0.553275
1108	0.728025	0.553725
1109	0.727225	0.554350
1110	0.726225	0.555025
1111	0.728925	0.556600
1112	0.728750	0.553625
1113	0.729575	0.552225
1114	0.727750	0.553950
1115	0.727675	0.554375
1116	0.727875	0.554850
1117	0.729350	0.558075
1118	0.728100	0.557225
1119	0.728775	0.557450
1120	0.728025	0.557000
1121	0.730575	0.556875
1122	0.729400	0.553575
1123	0.731700	0.553650
1124	0.730250	0.554150
1125	0.730150	0.554450
1126	0.728625	0.555675
1127	0.729875	0.555525
1128	0.729750	0.552375
1129	0.729900	0.554925
1130	0.729600	0.555350
1131	0.727350	0.551900
1132	0.729200	0.552775
1133	0.728975	0.554375
1134	0.731000	0.553375
1135	0.729175	0.554450
1136	0.729800	0.555500
1137	0.730350	0.554100
1138	0.730100	0.553625
1139	0.729250	0.553950
1140	0.730550	0.551975
1141	0.730475	0.551000
1142	0.732625	0.549350
1143	0.734200	0.548975
1144	0.732600	0.547400
1145	0.731550	0.547275
1146	0.731625	0.550050
1147	0.732000	0.549325
1148	0.732225	0.549225
1149	0.731700	0.549625
1150	0.731025	0.551750
1151	0.731725	0.552725
1152	0.733725	0.551875
1153	0.732450	0.550675
1154	0.732975	0.549950
1155	0.733625	0.547100
1156	0.731000	0.546875
1157	0.733050	0.549300
1158	0.733950	0.546750
1159	0.732875	0.547250
1160	0.731300	0.547350
1161	0.730925	0.549125
1162	0.730025	0.548850
1163	0.731350	0.548325
1164	0.732000	0.547075
1165	0.729875	0.546150
1166	0.732050	0.544650
1167	0.733925	0.547375
1168	0.734725	0.547425
1169	0.734375	0.550450
1170	0.733150	0.551325
1171	0.732950	0.549900
1172	0.734850	0.551900
1173	0.735725	0.550800
1174	0.737625	0.550575
1175	0.735500	0.551800
1176	0.733500	0.552250
1177	0.734900	0.548500
1178	0.735500	0.550750
1179	0.735250	0.548900
1180	0.735125	0.549500
1181	0.732700	0.550125
1182	0.733275	0.552900
1183	0.734875	0.553700
1184	0.734300	0.550175
1185	0.736275	0.550375
1186	0.734825	0.553325
1187	0.733650	0.554100
1188	0.732625	0.551175
1189	0.733150	0.548225
1190	0.733650	0.547725
1191	0.736250	0.549650
1192	0.734825	0.547500
1193	0.736650	0.546225
1194	0.736925	0.546250
1195	0.738100	0.548375
1196	0.737050	0.550225
1197	0.738025	0.551250
1198	0.738175	0.552925
1199	0.737050	0.555600
1200	0.734850	0.558125
1201	0.735100	0.559100
1202	0.734550	0.557750
1203	0.734150	0.558350
1204	0.733750	0.557575
1205	0.734375	0.557125
1206	0.737650	0.556850
1207	0.735150	0.557000
1208	0.736050	0.557500
1209	0.736950	0.558825
1210	0.734950	0.560250
1211	0.734925	0.563350
1212	0.735025	0.561000
1213	0.736375	0.559675
1214	0.736450	0.557200
1215	0.736250	0.556475
1216	0.735675	0.558300
1217	0.737875	0.557625
1218	0.739700	0.556225
1219	0.739125	0.554500
1220	0.738800	0.556125
1221	0.738825	0.556425
1222	0.738575	0.557525
1223	0.737050	0.556175
1224	0.736750	0.560350
1225	0.738575	0.558025
1226	0.738400	0.560825
1227	0.737750	0.560025
1228	0.739200	0.560875
1229	0.739300	0.557350
1230	0.737625	0.557425
1231	0.739400	0.554600
1232	0.739375	0.555250
1233	0.739375	0.554075
1234	0.739175	0.552325
1235	0.738875	0.555975
1236	0.737875	0.555175
1237	0.738375	0.556150
1238	0.737425	0.557075
1239	0.739300	0.555825
1240	0.738500	0.554675
1241	0.738000	0.553850
1242	0.738825	0.553175
1243	0.737400	0.555450
1244	0.739125	0.555675
1245	0.738925	0.554725
1246	0.738600	0.552375
1247	0.739050	0.550700
1248	0.740100	0.549325
1249	0.737775	0.547750
1250	0.739125	0.549400
1251	0.738200	0.550550
1252	0.738675	0.549600
1253	0.738675	0.547425
1254	0.737950	0.547375
1255	0.738900	0.549525
1256	0.740550	0.551300
1257	0.740775	0.552325
1258	0.738100	0.551175
1259	0.737350	0.553000
1260	0.737475	0.552725
1261	0.738175	0.552800
1262	0.739100	0.551775
1263	0.740600	0.548875
1264	0.740000	0.546875
1265	0.736575	0.546950
1266	0.734850	0.548700
1267	0.740150	0.550050
1268	0.739150	0.550300
1269	0.740275	0.550450
1270	0.741850	0.548475
1271	0.740300	0.549550
1272	0.739975	0.548825
1273	0.738600	0.547475
1274	0.738625	0.546100
1275	0.739525	0.544975
1276	0.742400	0.546475
1277	0.740175	0.545975
1278	0.739850	0.545225
1279	0.741725	0.545650
1280	0.740550	0.548000
1281	0.740275	0.545650
1282	0.741100	0.546850
1283	0.740625	0.548300
1284	0.741500	0.548050
1285	0.741800	0.548950
1286	0.740100	0.545525
1287	0.741475	0.545500
1288	0.740200	0.544725
1289	0.742400	0.544975
1290	0.743575	0.543800
1291	0.741650	0.541475
1292	0.739475	0.541975
1293	0.739650	0.544925
1294	0.741200	0.542425
1295	0.740875	0.541825
1296	0.741000	0.543075
1297	0.740700	0.543825
1298	0.743600	0.540825
1299	0.741450	0.540000
1300	0.742350	0.540925
1301	0.740500	0.539625
1302	0.741425	0.540450
1303	0.742775	0.538600
1304	0.741550	0.540050
1305	0.742425	0.541075
1306	0.741825	0.542575
1307	0.741750	0.542825
1308	0.744150	0.544675
1309	0.744325	0.548175
1310	0.743975	0.548350
1311	0.741725	0.549800
1312	0.741500	0.551500
1313	0.742400	0.553000
1314	0.744000	0.550775
1315	0.745500	0.552675
1316	0.743675	0.554400
1317	0.742925	0.555225
1318	0.743025	0.557275
1319	0.744075	0.558025
1320	0.743525	0.557700
1321	0.742075	0.557000
1322	0.744450	0.556725
1323	0.746550	0.556125
1324	0.743200	0.559050
1325	0.744100	0.559200
1326	0.744250	0.559225
1327	0.744525	0.556050
1328	0.743150	0.557075
1329	0.744275	0.556000
1330	0.740825	0.556150
1331	0.742000	0.558500
1332	0.745800	0.560075
1333	0.745250	0.559925
1334	0.745375	0.557825
1335	0.744825	0.558450
1336	0.745900	0.557450
1337	0.744300	0.558325
1338	0.745300	0.559850
1339	0.745525	0.558075
1340	0.747850	0.560300
1341	0.748300	0.560575
1342	0.747025	0.558425
1343	0.744900	0.558050
1344	0.747225	0.557700
1345	0.747175	0.555250
1346	0.746225	0.554850
1347	0.745925	0.556850
1348	0.747300	0.555400
1349	0.748700	0.553625
1350	0.747725	0.552025
1351	0.746925	0.550200
1352	0.747050	0.549275
1353	0.746825	0.548750
1354	0.748625	0.548975
1355	0.747775	0.548075
1356	0.746000	0.546050
1357	0.746625	0.547475
1358	0.746250	0.544800
1359	0.744450	0.546450
1360	0.745450	0.544300
1361	0.749375	0.546050
1362	0.747825	0.546500
1363	0.747250	0.549175
1364	0.744875	0.551675
1365	0.747550	0.551100
1366	0.747875	0.549850
1367	0.747700	0.546525
1368	0.748550	0.545200
1369	0.748050	0.546225
1370	0.747525	0.549350
1371	0.746075	0.550100
1372	0.749650	0.547700
1373	0.749500	0.547000
1374	0.747925	0.544375
1375	0.748525	0.543725
1376	0.749275	0.543375
1377	0.749775	0.544775
1378	0.749225	0.546725
1379	0.748925	0.549200
1380	0.749100	0.548300
1381	0.747125	0.547400
1382	0.749375	0.549750
1383	0.748875	0.547625
1384	0.749925	0.548700
1385	0.748150	0.550925
1386	0.748875	0.549575
1387	0.750725	0.549700
1388	0.753375	0.552800
1389	0.750025	0.553200
1390	0.749875	0.552200
1391	0.750100	0.552050
1392	0.749775	0.550475
1393	0.749225	0.550300
1394	0.750600	0.549850
1395	0.749175	0.552550
1396	0.749325	0.550075
1397	0.749550	0.550350
1398	0.748075	0.550700
1399	0.750925	0.549225
1400	0.752350	0.550450
1401	0.751825	0.550275
1402	0.748750	0.549625
1403	0.751250	0.551225
1404	0.750175	0.546975
1405	0.750275	0.544425
1406	0.751400	0.545250
1407	0.749525	0.543225
1408	0.749975	0.544325
1409	0.748650	0.545125
1410	0.750750	0.546775
1411	0.751075	0.547425
1412	0.752600	0.546900
1413	0.751525	0.543825
1414	0.753200	0.541250
1415	0.749875	0.540425
1416	0.750300	0.540625
1417	0.750925	0.541500
1418	0.753325	0.539325
1419	0.752625	0.540300
1420	0.750725	0.540025
1421	0.751250	0.539325
1422	0.751600	0.537550
1423	0.751075	0.540375
1424	0.751050	0.540725
1425	0.753475	0.539475
1426	0.753850	0.540700
1427	0.752650	0.543450
1428	0.752450	0.545500
1429	0.752125	0.544775
1430	0.753650	0.546275
1431	0.752950	0.547225
1432	0.753350	0.548850
1433	0.753150	0.548050
1434	0.752100	0.547825
1435	0.753475	0.547000
1436	0.751425	0.548975
1437	0.754475	0.550350
1438	0.751525	0.550075
1439	0.753650	0.549475
1440	0.753025	0.549950
1441	0.753625	0.548900
1442	0.754000	0.550150
1443	0.751750	0.551075
1444	0.752725	0.550025
1445	0.753625	0.550600
1446	0.752100	0.546100
1447	0.752425	0.543275
1448	0.753700	0.546800
1449	0.752025	0.543950
1450	0.753550	0.546525
1451	0.753400	0.546450
1452	0.752475	0.548550
1453	0.751800	0.547525
1454	0.749675	0.545375
1455	0.753225	0.545300
1456	0.754250	0.546875
1457	0.752875	0.546475
1458	0.753400	0.547675
1459	0.753075	0.547700
1460	0.753175	0.547500
1461	0.754800	0.546225
1462	0.754300	0.542725
1463	0.756050	0.544850
1464	0.753550	0.546800
1465	0.753900	0.547200
1466	0.756425	0.546625
1467	0.755425	0.546975
1468	0.755000	0.548250
1469	0.753825	0.547775
1470	0.753425	0.545500
1471	0.755650	0.544450
1472	0.755800	0.544150
1473	0.756025	0.546600
1474	0.755700	0.547625
1475	0.754600	0.548600
1476	0.756700	0.546850
1477	0.756775	0.546125
1478	0.755075	0.549750
1479	0.755550	0.551425
1480	0.754375	0.548550
1481	0.755850	0.547975
1482	0.757600	0.548125
1483	0.758025	0.549500
1484	0.756575	0.547000
1485	0.757425	0.548650
1486	0.757700	0.547475
1487	0.757125	0.548900
1488	0.757100	0.550275
1489	0.755425	0.553300
1490	0.755975	0.554725
1491	0.756850	0.555850
1492	0.755900	0.553525
1493	0.756550	0.556425
1494	0.757100	0.560325
1495	0.756650	0.559275
1496	0.756850	0.555925
1497	0.755975	0.555900
1498	0.757350	0.555050
1499	0.757250	0.553300
1500	0.755875	0.553950
1501	0.756850	0.553725
1502	0.757500	0.552925
1503	0.756825	0.554750
1504	0.757475	0.556850
1505	0.757275	0.555450
1506	0.758175	0.556025
1507	0.757725	0.554400
1508	0.757800	0.556550
1509	0.758500	0.553650
1510	0.759300	0.553575
1511	0.758750	0.553050
1512	0.758575	0.552525
1513	0.758875	0.550825
1514	0.759775	0.551000
1515	0.758025	0.549375
1516	0.759125	0.548600
1517	0.758675	0.549550
1518	0.759100	0.549925
1519	0.759050	0.550675
1520	0.758800	0.550625
1521	0.760025	0.549900
1522	0.760750	0.550850
1523	0.760100	0.550575
1524	0.760825	0.550275
1525	0.757400	0.550425
1526	0.758275	0.551950
1527	0.758325	0.551875
1528	0.758475	0.550575
1529	0.758200	0.554275
1530	0.761225	0.554950
1531	0.760750	0.552550
1532	0.760225	0.553000
1533	0.758725	0.551025
1534	0.759250	0.548925
1535	0.760075	0.551100
1536	0.760775	0.550400
1537	0.760375	0.550625
1538	0.761000	0.552250
1539	0.761950	0.548375
1540	0.759850	0.547075
1541	0.760750	0.546625
1542	0.760925	0.548250
1543	0.760600	0.548575
1544	0.758725	0.549125
1545	0.758675	0.548200
1546	0.759100	0.550250
1547	0.759950	0.547175
1548	0.760225	0.546150
1549	0.760800	0.547775
1550	0.762325	0.543600
1551	0.760900	0.543475
1552	0.761800	0.542050
1553	0.763100	0.544050
1554	0.763375	0.542050
1555	0.764125	0.540750
1556	0.762275	0.541875
1557	0.761225	0.542175
1558	0.762825	0.541000
1559	0.761625	0.542900
1560	0.760750	0.539350
1561	0.762375	0.538875
1562	0.761400	0.542525
1563	0.760800	0.543625
1564	0.761750	0.543475
1565	0.760825	0.544525
1566	0.761725	0.544775
1567	0.762050	0.549275
1568	0.762225	0.545125
1569	0.763550	0.545125
1570	0.762550	0.547425
1571	0.763450	0.548325
1572	0.760550	0.549325
1573	0.760650	0.550650
1574	0.760750	0.550100
1575	0.761625	0.553550
1576	0.761625	0.556275
1577	0.763075	0.555275
1578	0.761600	0.557475
1579	0.762775	0.560400
1580	0.760975	0.559225
1581	0.762550	0.562600
1582	0.762825	0.562600
1583	0.763725	0.560575
1584	0.763175	0.560700
1585	0.762875	0.562675
1586	0.760825	0.561950
1587	0.761325	0.562750
1588	0.761400	0.560250
1589	0.763200	0.560450
1590	0.761600	0.558375
1591	0.762300	0.556900
1592	0.762700	0.555100
1593	0.762475	0.555275
1594	0.764075	0.553325
1595	0.763800	0.551825
1596	0.761350	0.550175
1597	0.760600	0.552450
1598	0.763100	0.552725
1599	0.765075	0.550150
1600	0.765100	0.551000
1601	0.762350	0.550800
1602	0.763625	0.549075
1603	0.765075	0.549875
1604	0.764250	0.551300
1605	0.762525	0.549025
1606	0.765900	0.548250
1607	0.765850	0.546950
1608	0.765650	0.547600
1609	0.765675	0.551825
1610	0.764250	0.551125
1611	0.764850	0.547425
1612	0.762525	0.548225
1613	0.762475	0.549650
1614	0.762775	0.550225
1615	0.763350	0.549125
1616	0.764050	0.549475
1617	0.761825	0.548900
1618	0.763575	0.546400
1619	0.763525	0.548650
1620	0.763875	0.547650
1621	0.765075	0.549100
1622	0.765150	0.546500
1623	0.765750	0.544975
1624	0.764925	0.545650
1625	0.766125	0.544400
1626	0.764525	0.544575
1627	0.764525	0.544400
1628	0.766875	0.547925
1629	0.767450	0.545200
1630	0.764675	0.546800
1631	0.765100	0.544700
1632	0.765425	0.543075
1633	0.765250	0.546675
1634	0.764375	0.548075
1635	0.767200	0.549525
1636	0.765175	0.551675
1637	0.765325	0.550500
1638	0.766000	0.548050
1639	0.764500	0.549900
1640	0.767075	0.546900
1641	0.767025	0.544075
1642	0.768100	0.546100
1643	0.767150	0.546375
1644	0.767525	0.545675
1645	0.766725	0.547275
1646	0.765000	0.549900
1647	0.765275	0.548425
1648	0.765875	0.547175
1649	0.766075	0.551000
1650	0.766725	0.548625
1651	0.767375	0.549875
1652	0.765975	0.552350
1653	0.764100	0.552725
1654	0.765425	0.553025
1655	0.765850	0.551225
1656	0.767775	0.550500
1657	0.768300	0.548775
1658	0.766975	0.553225
1659	0.768425	0.554425
1660	0.766675	0.554575
1661	0.766875	0.554125
1662	0.767025	0.556175
1663	0.769100	0.558550
1664	0.767125	0.558100
1665	0.766975	0.556550
1666	0.767950	0.554525
1667	0.769800	0.555750
1668	0.768925	0.555900
1669	0.768100	0.555650
1670	0.768200	0.558350
1671	0.767625	0.560275
1672	0.766725	0.559825
1673	0.767050	0.558800
1674	0.767800	0.555175
1675	0.768375	0.555100
1676	0.770300	0.556000
1677	0.769500	0.555275
1678	0.767425	0.555225
1679	0.766775	0.555125
1680	0.768050	0.555825
1681	0.770425	0.557625
1682	0.769575	0.558950
1683	0.767275	0.556925
1684	0.769175	0.555150
1685	0.770400	0.554375
1686	0.769675	0.553300
1687	0.769750	0.552675
1688	0.769325	0.551100
1689	0.769600	0.550775
1690	0.769225	0.547400
1691	0.769400	0.545925
1692	0.770625	0.548125
1693	0.769875	0.548850
1694	0.769475	0.550950
1695	0.770025	0.549375
1696	0.770525	0.548975
1697	0.768600	0.547375
1698	0.769300	0.549475
1699	0.770325	0.549950
1700	0.768175	0.548400
1701	0.769375	0.548650
1702	0.768825	0.549225
1703	0.769550	0.549075
1704	0.770800	0.550350
1705	0.769950	0.548575
1706	0.771125	0.546500
1707	0.770475	0.545450
1708	0.771750	0.545425
1709	0.770875	0.544725
1710	0.770150	0.547350
1711	0.770075	0.550225
1712	0.771525	0.548375
1713	0.771650	0.546725
1714	0.772075	0.547250
1715	0.771950	0.545775
1716	0.772600	0.544425
1717	0.774025	0.543625
1718	0.771575	0.545250
1719	0.771900	0.543850
1720	0.772450	0.544100
1721	0.771150	0.541025
1722	0.770700	0.539075
1723	0.772150	0.540275
1724	0.771350	0.540475
1725	0.772025	0.539750
1726	0.773300	0.538200
1727	0.774225	0.538650
1728	0.773675	0.538175
1729	0.771675	0.536950
1730	0.772875	0.540550
1731	0.773225	0.541875
1732	0.773475	0.542325
1733	0.773400	0.542500
1734	0.772450	0.543925
1735	0.773400	0.543125
1736	0.772550	0.544025
1737	0.770725	0.544975
1738	0.773200	0.543075
1739	0.771725	0.542350
1740	0.774150	0.542625
1741	0.774325	0.542050
1742	0.773725	0.542075
1743	0.773700	0.544375
1744	0.774450	0.545075
1745	0.775275	0.544925
1746	0.773200	0.545275
1747	0.774650	0.545500
1748	0.774975	0.549150
1749	0.775025	0.547225
1750	0.775300	0.543800
1751	0.775550	0.544400
1752	0.775425	0.543700
1753	0.776525	0.545725
1754	0.774000	0.544575
1755	0.776025	0.544125
1756	0.774575	0.545175
1757	0.775375	0.548150
1758	0.775275	0.548125
1759	0.774750	0.552350
1760	0.773625	0.552625
1761	0.773975	0.553200
1762	0.774900	0.552275
1763	0.774550	0.551775
1764	0.774500	0.550000
1765	0.776325	0.550750
1766	0.776100	0.552575
1767	0.774500	0.550875
1768	0.775950	0.550475
1769	0.774150	0.547950
1770	0.775275	0.548700
1771	0.775850	0.550775
1772	0.776025	0.548500
1773	0.776350	0.547150
1774	0.776500	0.545375
1775	0.777525	0.548700
1776	0.774900	0.548700
1777	0.774800	0.551325
1778	0.775250	0.551025
1779	0.775350	0.551150
1780	0.775200	0.550825
1781	0.777025	0.552350
1782	0.775700	0.552350
1783	0.776825	0.551500
1784	0.775650	0.550450
1785	0.776275	0.551625
1786	0.777650	0.554125
1787	0.777975	0.556350
1788	0.777875	0.555175
1789	0.777675	0.554900
1790	0.777375	0.556200
1791	0.778075	0.556300
1792	0.778200	0.556575
1793	0.776825	0.557675
1794	0.776050	0.557775
1795	0.775075	0.559525
1796	0.776500	0.558225
1797	0.777900	0.557700
1798	0.777150	0.556550
1799	0.776900	0.554950
1800	0.776025	0.554525
1801	0.776500	0.554925
1802	0.776575	0.556825
1803	0.777475	0.556700
1804	0.777700	0.558725
1805	0.777925	0.559850
1806	0.776175	0.560850
1807	0.777100	0.558525
1808	0.778575	0.561525
1809	0.779225	0.558100
1810	0.778175	0.556150
1811	0.777175	0.556000
1812	0.777900	0.557650
1813	0.779025	0.558300
1814	0.779775	0.559750
1815	0.778875	0.556850
1816	0.777350	0.557600
1817	0.778725	0.555475
1818	0.777875	0.554250
1819	0.777750	0.555150
1820	0.778300	0.553800
1821	0.779475	0.553800
1822	0.776650	0.553975
1823	0.776725	0.550350
1824	0.777100	0.553725
1825	0.779450	0.555650
1826	0.780200	0.554625
1827	0.778950	0.553600
1828	0.780075	0.553600
1829	0.779450	0.556750
1830	0.777675	0.554700
1831	0.779400	0.553825
1832	0.779650	0.552375
1833	0.779375	0.551400
1834	0.780775	0.555725
1835	0.777575	0.557650
1836	0.779450	0.558175
1837	0.778550	0.554975
1838	0.779250	0.551750
1839	0.778225	0.553325
1840	0.780025	0.553300
1841	0.781650	0.549075
1842	0.780550	0.548875
1843	0.779475	0.549450
1844	0.780775	0.550450
1845	0.781650	0.550150
1846	0.780900	0.550775
1847	0.779875	0.552375
1848	0.782325	0.552825
1849	0.780450	0.555350
1850	0.780950	0.558025
1851	0.781625	0.556825
1852	0.782350	0.556725
1853	0.782200	0.556225
1854	0.781200	0.558225
1855	0.782325	0.557200
1856	0.781125	0.557975
1857	0.779800	0.558075
1858	0.780075	0.559400
1859	0.782225	0.559925
1860	0.782725	0.559325
1861	0.782250	0.557300
1862	0.782825	0.560100
1863	0.784125	0.557875
1864	0.784125	0.557375
1865	0.783675	0.555725
1866	0.782375	0.556475
1867	0.783250	0.556450
1868	0.783325	0.556650
1869	0.783975	0.554325
1870	0.784175	0.552575
1871	0.783175	0.550850
1872	0.784500	0.549675
1873	0.784525	0.546700
1874	0.783925	0.548400
1875	0.783625	0.546325
1876	0.783150	0.548825
1877	0.784125	0.549575
1878	0.784025	0.550600
1879	0.783900	0.550850
1880	0.784725	0.552400
1881	0.783900	0.552050
1882	0.785025	0.547825
1883	0.784625	0.548325
1884	0.785075	0.547175
1885	0.785275	0.548675
1886	0.782500	0.547975
1887	0.783400	0.547225
1888	0.784200	0.546850
1889	0.785175	0.549200
1890	0.784975	0.549875
1891	0.780150	0.547850
1892	0.781800	0.551200
1893	0.782075	0.550900
1894	0.783025	0.549350
1895	0.782250	0.546075
1896	0.781600	0.547125
1897	0.782350	0.547400
1898	0.783475	0.546775
1899	0.783825	0.546600
1900	0.784325	0.548050
1901	0.785175	0.548500
1902	0.783775	0.548275
1903	0.782650	0.549275
1904	0.783150	0.550050
1905	0.784725	0.546575
1906	0.785625	0.542025
1907	0.784300	0.542150
1908	0.783975	0.542975
1909	0.784300	0.543550
1910	0.784275	0.542625
1911	0.784025	0.540625
1912	0.784950	0.540775
1913	0.784875	0.542450
1914	0.785750	0.539900
1915	0.786250	0.540575
1916	0.783850	0.539925
1917	0.785075	0.541375
1918	0.785575	0.542325
1919	0.786575	0.541925
1920	0.785150	0.541175
1921	0.784125	0.543625
1922	0.784500	0.544825
1923	0.786000	0.546375
1924	0.787450	0.545750
1925	0.785650	0.543550
1926	0.785100	0.540525
1927	0.786925	0.541525
1928	0.785875	0.538125
1929	0.785300	0.541100
1930	0.786125	0.542825
1931	0.785875	0.542675
1932	0.785700	0.542200
1933	0.784275	0.540650
1934	0.783950	0.539300
1935	0.783275	0.539350
1936	0.785275	0.540850
1937	0.784600	0.543600
1938	0.784050	0.543650
1939	0.784925	0.540875
1940	0.785300	0.542150
1941	0.784575	0.541525
1942	0.786150	0.540625
1943	0.785150	0.537425
1944	0.786450	0.538700
1945	0.785425	0.541225
1946	0.785600	0.542800
1947	0.787425	0.546100
1948	0.785300	0.547500
1949	0.785875	0.548500
1950	0.784075	0.546525
1951	0.784000	0.549500
1952	0.783525	0.547050
1953	0.784350	0.547750
1954	0.786025	0.547200
1955	0.786100	0.546000
1956	0.786200	0.544500
1957	0.785075	0.549600
1958	0.786125	0.548275
1959	0.785500	0.547775
1960	0.785475	0.547275
1961	0.785950	0.547825
1962	0.785025	0.547600
1963	0.785900	0.551250
1964	0.786925	0.553875
1965	0.786525	0.553225
1966	0.788950	0.554850
1967	0.788575	0.553500
1968	0.786450	0.549425
1969	0.787200	0.549075
1970	0.785975	0.548150
1971	0.785625	0.547425
1972	0.785875	0.545500
1973	0.788425	0.545025
1974	0.787500	0.545475
1975	0.786150	0.544575
1976	0.786850	0.545825
1977	0.786775	0.545950
1978	0.786550	0.546375
1979	0.787550	0.547425
1980	0.785600	0.546275
1981	0.788250	0.546700
1982	0.786650	0.546175
1983	0.786000	0.547100
1984	0.784800	0.551175
1985	0.785625	0.551175
1986	0.787825	0.551675
1987	0.788625	0.552625
1988	0.789025	0.552525
1989	0.788825	0.551350
1990	0.788975	0.550425
1991	0.788850	0.548850
1992	0.788525	0.550375
1993	0.787850	0.545750
1994	0.787950	0.546700
1995	0.788600	0.547225
1996	0.789175	0.549025
1997	0.789025	0.550100
1998	0.790650	0.549200
1999	0.789450	0.547500
[truncated: 8,000 more rows]
