# Supplementary material for: Evolutionary game on mutually influenceing double-layer network
Source: PLoS One. 2025 Jan 31;20(1):e0317923. doi: 10.1371/journal.pone.0317923 (PMC11785339; doi:10.1371/journal.pone.0317923)
Supplement: S1 Data — (ZIP) [file pone.0317923.s001.zip › b=1.01_a=0.25_frequency.txt]

0	0.504400	0.410675
1	0.499650	0.360900
2	0.497975	0.335200
3	0.500500	0.318700
4	0.499775	0.315575
5	0.497050	0.312350
6	0.499550	0.312200
7	0.497125	0.315675
8	0.493175	0.316575
9	0.497525	0.320700
10	0.498775	0.325950
11	0.500700	0.330350
12	0.499850	0.335550
13	0.500075	0.342700
14	0.495550	0.349625
15	0.496100	0.359175
16	0.491475	0.364100
17	0.496375	0.373450
18	0.495950	0.378150
19	0.502250	0.385150
20	0.497025	0.389575
21	0.497425	0.397925
22	0.496250	0.400875
23	0.499000	0.410575
24	0.499075	0.415500
25	0.501400	0.420800
26	0.501175	0.426225
27	0.498750	0.430950
28	0.500950	0.437725
29	0.500400	0.443475
30	0.498200	0.448000
31	0.505100	0.451925
32	0.501150	0.459475
33	0.500125	0.463475
34	0.500025	0.467450
35	0.500900	0.473200
36	0.505750	0.477875
37	0.505450	0.482450
38	0.501150	0.486800
39	0.501125	0.491125
40	0.502025	0.496300
41	0.503950	0.499800
42	0.503000	0.504075
43	0.501225	0.507425
44	0.502200	0.512050
45	0.504650	0.515450
46	0.504450	0.518775
47	0.507175	0.521525
48	0.506050	0.524875
49	0.509375	0.526900
50	0.505125	0.526950
51	0.504975	0.529100
52	0.505900	0.534075
53	0.508125	0.534925
54	0.508350	0.534600
55	0.510800	0.535575
56	0.510250	0.538125
57	0.510575	0.540475
58	0.511450	0.543325
59	0.513425	0.549550
60	0.512700	0.550550
61	0.512400	0.556175
62	0.511300	0.557375
63	0.511200	0.559100
64	0.515325	0.562425
65	0.518525	0.562500
66	0.518725	0.566875
67	0.512850	0.568500
68	0.517025	0.568200
69	0.513800	0.568050
70	0.515950	0.571000
71	0.519800	0.573500
72	0.519725	0.574975
73	0.521700	0.575575
74	0.520175	0.577800
75	0.521600	0.580475
76	0.520650	0.579750
77	0.521475	0.580900
78	0.520400	0.584025
79	0.523175	0.587350
80	0.523425	0.588925
81	0.519825	0.591850
82	0.525125	0.593050
83	0.524250	0.594200
84	0.525325	0.595625
85	0.531375	0.593475
86	0.525250	0.590875
87	0.528550	0.591875
88	0.526575	0.593500
89	0.527650	0.593450
90	0.529350	0.593075
91	0.528175	0.592600
92	0.529950	0.594275
93	0.531200	0.593775
94	0.528550	0.595775
95	0.528625	0.596100
96	0.527400	0.592675
97	0.530350	0.596400
98	0.531725	0.594850
99	0.534100	0.596775
100	0.532500	0.598100
101	0.532225	0.596600
102	0.533975	0.595675
103	0.530650	0.596975
104	0.529975	0.597500
105	0.532475	0.596775
106	0.533275	0.597425
107	0.534475	0.598075
108	0.536300	0.599000
109	0.535100	0.598650
110	0.532925	0.598900
111	0.532725	0.599250
112	0.532475	0.598925
113	0.536000	0.601225
114	0.533150	0.601200
115	0.536125	0.602400
116	0.538475	0.603800
117	0.541725	0.608025
118	0.539150	0.607500
119	0.539200	0.608075
120	0.536300	0.609150
121	0.536125	0.611325
122	0.540600	0.611300
123	0.543400	0.612850
124	0.538725	0.615525
125	0.542275	0.616950
126	0.542800	0.620250
127	0.540425	0.621450
128	0.541625	0.620900
129	0.546775	0.620375
130	0.544575	0.621675
131	0.546425	0.620575
132	0.546750	0.621350
133	0.546275	0.622075
134	0.545275	0.622925
135	0.540250	0.620675
136	0.544650	0.620950
137	0.544625	0.620350
138	0.546350	0.620725
139	0.544475	0.621225
140	0.545225	0.619525
141	0.545400	0.619525
142	0.546725	0.620975
143	0.550300	0.619800
144	0.551125	0.618850
145	0.551650	0.617250
146	0.549425	0.619475
147	0.548550	0.620675
148	0.551075	0.623275
149	0.546575	0.622225
150	0.548400	0.624300
151	0.546375	0.624675
152	0.549200	0.623450
153	0.551700	0.622575
154	0.550250	0.623225
155	0.550925	0.622650
156	0.551275	0.622550
157	0.551175	0.620675
158	0.553775	0.622700
159	0.550875	0.625500
160	0.553900	0.627675
161	0.554850	0.627825
162	0.552275	0.628225
163	0.550350	0.627450
164	0.549075	0.628300
165	0.553675	0.627900
166	0.552300	0.626350
167	0.554250	0.626825
168	0.552350	0.627850
169	0.552650	0.623925
170	0.557600	0.625500
171	0.557575	0.622950
172	0.557425	0.624475
173	0.558100	0.624300
174	0.557975	0.624050
175	0.556300	0.622475
176	0.556975	0.621850
177	0.558375	0.621375
178	0.558475	0.620350
179	0.558275	0.622325
180	0.557400	0.626750
181	0.560300	0.623525
182	0.561025	0.626175
183	0.559600	0.624250
184	0.562675	0.625325
185	0.563700	0.623050
186	0.561325	0.625100
187	0.561200	0.624800
188	0.561200	0.624625
189	0.561525	0.623625
190	0.560425	0.622150
191	0.560250	0.619575
192	0.562875	0.618950
193	0.561100	0.619000
194	0.560300	0.617875
195	0.562950	0.618850
196	0.560225	0.617075
197	0.563050	0.620625
198	0.562375	0.619950
199	0.562875	0.620925
200	0.564275	0.619450
201	0.566650	0.620900
202	0.563925	0.622000
203	0.565425	0.619925
204	0.560525	0.621500
205	0.563525	0.620000
206	0.562275	0.617625
207	0.568500	0.618475
208	0.567775	0.620425
209	0.569050	0.621700
210	0.566450	0.621325
211	0.568025	0.621975
212	0.566650	0.618575
213	0.565825	0.618975
214	0.566825	0.618000
215	0.568850	0.618325
216	0.567750	0.618025
217	0.566425	0.617150
218	0.567100	0.616950
219	0.573575	0.616325
220	0.568075	0.615900
221	0.565550	0.614100
222	0.567350	0.616450
223	0.568300	0.614525
224	0.567150	0.615225
225	0.565300	0.615375
226	0.568175	0.616250
227	0.569750	0.617175
228	0.572725	0.619775
229	0.571275	0.618575
230	0.569950	0.619450
231	0.573050	0.619250
232	0.570950	0.619450
233	0.572475	0.619725
234	0.569600	0.622075
235	0.571450	0.620325
236	0.571000	0.621800
237	0.572100	0.622550
238	0.572875	0.623600
239	0.576800	0.623775
240	0.574025	0.626025
241	0.573650	0.626325
242	0.572075	0.625225
243	0.572450	0.628400
244	0.575375	0.629125
245	0.573100	0.630300
246	0.571200	0.629625
247	0.572275	0.628350
248	0.572825	0.627975
249	0.576150	0.631900
250	0.576425	0.631050
251	0.573850	0.632250
252	0.571750	0.633875
253	0.576575	0.632950
254	0.573500	0.635250
255	0.575450	0.632450
256	0.573175	0.631600
257	0.575050	0.633275
258	0.576375	0.630500
259	0.575350	0.631300
260	0.573425	0.631175
261	0.574600	0.633050
262	0.580500	0.634700
263	0.579100	0.635350
264	0.578075	0.635950
265	0.578225	0.635850
266	0.576700	0.635550
267	0.578250	0.633600
268	0.575600	0.634275
269	0.577600	0.631100
270	0.575550	0.629600
271	0.578225	0.630700
272	0.580525	0.632625
273	0.580550	0.632075
274	0.580550	0.633425
275	0.579750	0.634650
276	0.579550	0.634650
277	0.578000	0.633700
278	0.578025	0.632825
279	0.581475	0.635350
280	0.581975	0.633525
281	0.584000	0.635275
282	0.583500	0.636250
283	0.580600	0.638100
284	0.580600	0.636900
285	0.583450	0.636600
286	0.579725	0.635900
287	0.580350	0.635750
288	0.582175	0.636325
289	0.579125	0.635175
290	0.581325	0.633375
291	0.581400	0.632625
292	0.583300	0.632950
293	0.578200	0.631225
294	0.579050	0.630925
295	0.583050	0.632200
296	0.581600	0.631425
297	0.581250	0.629400
298	0.581975	0.631550
299	0.582225	0.631825
300	0.580400	0.631525
301	0.584175	0.630900
302	0.582000	0.633600
303	0.584175	0.636200
304	0.584550	0.636925
305	0.583950	0.635750
306	0.583350	0.636050
307	0.584325	0.636250
308	0.583750	0.636400
309	0.584275	0.639750
310	0.582875	0.639200
311	0.583350	0.640600
312	0.583400	0.640350
313	0.583325	0.641325
314	0.583275	0.643475
315	0.585775	0.643050
316	0.582225	0.642650
317	0.581225	0.642700
318	0.583025	0.643975
319	0.584475	0.645100
320	0.584300	0.646675
321	0.582325	0.644775
322	0.587025	0.642850
323	0.584150	0.641700
324	0.580325	0.643000
325	0.585175	0.641775
326	0.585625	0.643400
327	0.584675	0.642625
328	0.586275	0.644050
329	0.585800	0.644650
330	0.584850	0.643600
331	0.582700	0.641475
332	0.585600	0.640475
333	0.583525	0.642325
334	0.585550	0.641150
335	0.587200	0.637775
336	0.585175	0.639550
337	0.587325	0.637425
338	0.585200	0.637375
339	0.586900	0.637350
340	0.587575	0.636375
341	0.585375	0.636775
342	0.587500	0.634625
343	0.586100	0.634025
344	0.588650	0.632275
345	0.588775	0.633325
346	0.587475	0.633800
347	0.588225	0.632875
348	0.588850	0.632325
349	0.587725	0.632575
350	0.589175	0.632150
351	0.590000	0.633050
352	0.588150	0.631700
353	0.590150	0.632075
354	0.589075	0.633925
355	0.588800	0.633800
356	0.586725	0.637925
357	0.588050	0.641200
358	0.588050	0.640950
359	0.586800	0.641475
360	0.585200	0.641825
361	0.587900	0.642350
362	0.587325	0.639350
363	0.588800	0.640475
364	0.588275	0.640825
365	0.588750	0.641625
366	0.589925	0.644675
367	0.588575	0.644600
368	0.585675	0.642650
369	0.588400	0.644925
370	0.590425	0.646000
371	0.589750	0.645825
372	0.586625	0.643150
373	0.587775	0.641725
374	0.588675	0.643600
375	0.585750	0.640825
376	0.587750	0.640975
377	0.591775	0.645600
378	0.590050	0.645475
379	0.588625	0.644125
380	0.588725	0.643575
381	0.591750	0.642050
382	0.591200	0.645500
383	0.588425	0.643725
384	0.591025	0.643875
385	0.593200	0.646575
386	0.591125	0.647450
387	0.590825	0.646725
388	0.592300	0.645150
389	0.590100	0.643375
390	0.584950	0.643125
391	0.589025	0.641100
392	0.590400	0.638325
393	0.591025	0.636200
394	0.590875	0.634000
395	0.594075	0.634100
396	0.594025	0.634225
397	0.592625	0.633525
398	0.592050	0.635725
399	0.592650	0.636450
400	0.594825	0.635250
401	0.594250	0.635000
402	0.592825	0.637950
403	0.594625	0.639750
404	0.595900	0.640200
405	0.594500	0.640325
406	0.590850	0.639800
407	0.594300	0.640600
408	0.590875	0.638875
409	0.592550	0.637975
410	0.592425	0.636525
411	0.593475	0.637975
412	0.594825	0.639925
413	0.594450	0.638500
414	0.593125	0.635425
415	0.595100	0.637050
416	0.593725	0.636350
417	0.592450	0.635375
418	0.591000	0.635925
419	0.593200	0.637450
420	0.594525	0.635900
421	0.593050	0.635225
422	0.590725	0.633150
423	0.592500	0.632375
424	0.593525	0.633650
425	0.591775	0.635825
426	0.591900	0.636525
427	0.594575	0.637225
428	0.595850	0.634325
429	0.596600	0.635225
430	0.599200	0.635075
431	0.595925	0.635975
432	0.596750	0.637325
433	0.599525	0.636000
434	0.596050	0.639025
435	0.596700	0.638125
436	0.599075	0.640275
437	0.597975	0.639800
438	0.597375	0.638825
439	0.594000	0.636175
440	0.598200	0.634850
441	0.597200	0.637925
442	0.598150	0.636525
443	0.597525	0.636350
444	0.600950	0.633750
445	0.604275	0.635000
446	0.599850	0.634350
447	0.599400	0.636100
448	0.600775	0.633925
449	0.600350	0.633850
450	0.600275	0.634200
451	0.600175	0.635325
452	0.600625	0.635825
453	0.603525	0.635700
454	0.603150	0.637975
455	0.601100	0.637950
456	0.602275	0.636625
457	0.598025	0.634575
458	0.598375	0.637975
459	0.598975	0.637250
460	0.599600	0.635900
461	0.596225	0.633525
462	0.596000	0.632525
463	0.597375	0.632525
464	0.600075	0.633350
465	0.596850	0.632950
466	0.601950	0.632900
467	0.599725	0.632475
468	0.601200	0.629900
469	0.598900	0.627875
470	0.597000	0.630200
471	0.599000	0.632000
472	0.597125	0.634125
473	0.597825	0.633000
474	0.600800	0.630300
475	0.599350	0.632425
476	0.598700	0.634825
477	0.601500	0.630900
478	0.599825	0.630850
479	0.600375	0.633600
480	0.601525	0.635000
481	0.600875	0.635825
482	0.600725	0.636300
483	0.598550	0.637200
484	0.599425	0.635325
485	0.602500	0.633450
486	0.597875	0.635500
487	0.602825	0.638425
488	0.603175	0.636750
489	0.602150	0.634500
490	0.602475	0.633900
491	0.602625	0.633825
492	0.602400	0.635000
493	0.602100	0.634525
494	0.601900	0.636150
495	0.598775	0.634975
496	0.600700	0.632350
497	0.601225	0.633100
498	0.597225	0.632475
499	0.599525	0.631325
500	0.600700	0.630550
501	0.600500	0.634025
502	0.599100	0.633825
503	0.598350	0.633625
504	0.596675	0.635275
505	0.599025	0.634975
506	0.601025	0.635650
507	0.601325	0.635275
508	0.598950	0.633275
509	0.596075	0.636125
510	0.595175	0.634475
511	0.599425	0.636775
512	0.601025	0.637550
513	0.599700	0.636825
514	0.599775	0.638675
515	0.599325	0.637625
516	0.602350	0.639325
517	0.598650	0.637125
518	0.599800	0.636400
519	0.601075	0.638675
520	0.601275	0.639275
521	0.601400	0.639850
522	0.602175	0.641575
523	0.602875	0.641100
524	0.599950	0.641825
525	0.601475	0.636175
526	0.602500	0.636075
527	0.604675	0.639700
528	0.602550	0.641925
529	0.604875	0.640350
530	0.603175	0.639375
531	0.605100	0.638175
532	0.603500	0.639300
533	0.604100	0.638900
534	0.603675	0.638875
535	0.601925	0.639125
536	0.602700	0.641300
537	0.603450	0.641425
538	0.607975	0.643425
539	0.603250	0.644125
540	0.602450	0.640575
541	0.602100	0.639550
542	0.602000	0.641075
543	0.601600	0.639500
544	0.601775	0.639125
545	0.605675	0.637075
546	0.603625	0.634975
547	0.602225	0.635375
548	0.604150	0.636225
549	0.603150	0.635500
550	0.603575	0.638200
551	0.603000	0.639225
552	0.605225	0.638500
553	0.607825	0.636500
554	0.607475	0.635600
555	0.608700	0.635875
556	0.606825	0.635725
557	0.605300	0.637475
558	0.603925	0.635325
559	0.604550	0.639450
560	0.604400	0.638475
561	0.611850	0.636475
562	0.609550	0.635625
563	0.607300	0.634075
564	0.606525	0.633950
565	0.604900	0.632975
566	0.606550	0.631750
567	0.605425	0.632850
568	0.605600	0.633900
569	0.605300	0.633575
570	0.602325	0.634650
571	0.603825	0.637525
572	0.603250	0.637900
573	0.606700	0.637650
574	0.608925	0.639275
575	0.608875	0.639100
576	0.608500	0.638475
577	0.608700	0.640275
578	0.611775	0.641775
579	0.608175	0.642725
580	0.607750	0.643600
581	0.608000	0.643325
582	0.607550	0.641925
583	0.608550	0.645450
584	0.609725	0.647050
585	0.610500	0.646925
586	0.609825	0.646750
587	0.609350	0.646425
588	0.608550	0.646875
589	0.608475	0.646150
590	0.608325	0.644550
591	0.604675	0.645725
592	0.605800	0.646050
593	0.606950	0.647100
594	0.609700	0.646000
595	0.609600	0.645975
596	0.608425	0.646175
597	0.608225	0.647275
598	0.610000	0.649425
599	0.610000	0.648350
600	0.612200	0.644875
601	0.612225	0.643975
602	0.612175	0.643850
603	0.610050	0.644625
604	0.609750	0.642525
605	0.608850	0.642450
606	0.611850	0.643025
607	0.612125	0.642075
608	0.610900	0.642800
609	0.611050	0.643700
610	0.609900	0.644100
611	0.611900	0.645375
612	0.611350	0.645050
613	0.610825	0.644000
614	0.613675	0.643125
615	0.613375	0.644900
616	0.611500	0.642550
617	0.616050	0.645525
618	0.611400	0.643750
619	0.613225	0.643700
620	0.614400	0.644750
621	0.613000	0.643975
622	0.613150	0.643625
623	0.613050	0.644075
624	0.611550	0.645325
625	0.612400	0.645075
626	0.613000	0.644150
627	0.613375	0.645125
628	0.613700	0.646675
629	0.615150	0.644500
630	0.613825	0.643650
631	0.616525	0.643175
632	0.612575	0.642100
633	0.612800	0.643350
634	0.612650	0.642350
635	0.614400	0.642350
636	0.613325	0.642850
637	0.617950	0.643225
638	0.615825	0.642675
639	0.615225	0.643750
640	0.614425	0.643075
641	0.616025	0.642200
642	0.617200	0.640650
643	0.616350	0.639750
644	0.615000	0.638975
645	0.613250	0.636775
646	0.616950	0.636000
647	0.614575	0.636075
648	0.615875	0.636775
649	0.615350	0.635950
650	0.615650	0.637825
651	0.613175	0.638850
652	0.616050	0.640675
653	0.612525	0.641725
654	0.612875	0.642800
655	0.613250	0.638950
656	0.616800	0.640150
657	0.615725	0.639325
658	0.614900	0.640475
659	0.615575	0.641250
660	0.615000	0.641800
661	0.617000	0.641000
662	0.615000	0.642700
663	0.614975	0.642150
664	0.610775	0.641150
665	0.614100	0.643400
666	0.614850	0.641700
667	0.614075	0.643125
668	0.616325	0.642550
669	0.618200	0.640675
670	0.618950	0.638900
671	0.617900	0.639975
672	0.616025	0.639025
673	0.613275	0.638225
674	0.614250	0.638200
675	0.614750	0.639000
676	0.615225	0.640450
677	0.614800	0.643350
678	0.614000	0.642425
679	0.613750	0.643125
680	0.613650	0.641675
681	0.615125	0.641075
682	0.614475	0.641825
683	0.614025	0.642575
684	0.617650	0.642875
685	0.616100	0.643225
686	0.614050	0.641325
687	0.614850	0.643900
688	0.617850	0.643725
689	0.620350	0.641100
690	0.617575	0.638250
691	0.617250	0.639450
692	0.618050	0.638150
693	0.617675	0.637525
694	0.617875	0.638875
695	0.618825	0.636475
696	0.619650	0.637925
697	0.616850	0.637525
698	0.617300	0.635625
699	0.615750	0.636525
700	0.615450	0.638025
701	0.617950	0.639050
702	0.615525	0.639000
703	0.615675	0.639950
704	0.617000	0.640050
705	0.617700	0.640150
706	0.619625	0.638900
707	0.620650	0.638900
708	0.619900	0.642000
709	0.620875	0.638675
710	0.619125	0.635575
711	0.618775	0.638900
712	0.618875	0.641975
713	0.619850	0.642875
714	0.618625	0.639625
715	0.618775	0.638650
716	0.619275	0.639350
717	0.620750	0.639175
718	0.615900	0.640075
719	0.618025	0.639925
720	0.619700	0.640475
721	0.617675	0.641550
722	0.616950	0.641400
723	0.616300	0.643000
724	0.615425	0.643325
725	0.615025	0.641425
726	0.616600	0.645500
727	0.615175	0.644250
728	0.616125	0.644625
729	0.616525	0.646225
730	0.616800	0.646975
731	0.620425	0.646575
732	0.615325	0.647100
733	0.616700	0.649025
734	0.617475	0.650250
735	0.617375	0.650400
736	0.618975	0.650175
737	0.619475	0.648950
738	0.617000	0.647100
739	0.616350	0.648350
740	0.616500	0.647575
741	0.616950	0.647275
742	0.614775	0.648125
743	0.617200	0.648250
744	0.616725	0.647675
745	0.618375	0.649700
746	0.618200	0.651825
747	0.619475	0.650250
748	0.620525	0.646200
749	0.619625	0.647700
750	0.621900	0.648725
751	0.619050	0.648300
752	0.616150	0.648475
753	0.620525	0.644875
754	0.619650	0.644975
755	0.614975	0.643825
756	0.618275	0.644600
757	0.619450	0.644950
758	0.620975	0.645250
759	0.622100	0.648400
760	0.619425	0.648375
761	0.622350	0.647325
762	0.620850	0.648550
763	0.619925	0.646500
764	0.621575	0.647225
765	0.623225	0.648825
766	0.619875	0.648125
767	0.619025	0.647275
768	0.619925	0.648175
769	0.617500	0.649750
770	0.618650	0.647000
771	0.620500	0.646000
772	0.623775	0.646700
773	0.619325	0.647600
774	0.622175	0.650725
775	0.620875	0.652850
776	0.619050	0.651575
777	0.621075	0.653350
778	0.619075	0.654250
779	0.622125	0.656050
780	0.618550	0.654850
781	0.619600	0.654150
782	0.619175	0.653100
783	0.620300	0.652800
784	0.621075	0.654625
785	0.621575	0.651575
786	0.622675	0.651300
787	0.621050	0.650325
788	0.619675	0.650350
789	0.621350	0.649500
790	0.622400	0.645000
791	0.620025	0.646275
792	0.620425	0.647800
793	0.618725	0.646675
794	0.619000	0.649725
795	0.618250	0.651125
796	0.618250	0.650500
797	0.621200	0.650075
798	0.621350	0.651800
799	0.618250	0.649800
800	0.620025	0.651400
801	0.620975	0.650175
802	0.623325	0.648800
803	0.624900	0.648850
804	0.623050	0.646075
805	0.623050	0.645325
806	0.625850	0.641775
807	0.623050	0.641225
808	0.624600	0.640325
809	0.624350	0.638650
810	0.623350	0.639625
811	0.622975	0.639725
812	0.624275	0.640400
813	0.621700	0.640900
814	0.620800	0.641275
815	0.623225	0.641150
816	0.626025	0.640025
817	0.625650	0.639450
818	0.625525	0.639175
819	0.622600	0.639075
820	0.620275	0.641250
821	0.624925	0.638750
822	0.624600	0.636700
823	0.623600	0.638300
824	0.624125	0.639700
825	0.623375	0.640225
826	0.623600	0.640700
827	0.623625	0.639375
828	0.622050	0.638625
829	0.622600	0.639925
830	0.621350	0.638900
831	0.624675	0.639800
832	0.624475	0.639600
833	0.624650	0.639175
834	0.622975	0.637100
835	0.624900	0.638850
836	0.625150	0.639625
837	0.625100	0.641775
838	0.626425	0.641675
839	0.625325	0.640100
840	0.624400	0.643150
841	0.624900	0.643775
842	0.626425	0.644975
843	0.623675	0.643075
844	0.624000	0.641575
845	0.625850	0.643175
846	0.624725	0.642850
847	0.626300	0.640975
848	0.623425	0.644200
849	0.622325	0.643750
850	0.622100	0.639525
851	0.622275	0.639750
852	0.621175	0.639750
853	0.624300	0.639700
854	0.625375	0.639625
855	0.622750	0.637300
856	0.623025	0.636525
857	0.624900	0.635775
858	0.622700	0.634775
859	0.623925	0.635550
860	0.619600	0.635800
861	0.622425	0.635650
862	0.622675	0.634850
863	0.622000	0.632975
864	0.618350	0.636000
865	0.622650	0.634525
866	0.622500	0.633850
867	0.623175	0.633150
868	0.624375	0.634875
869	0.625575	0.635000
870	0.624650	0.632425
871	0.624175	0.632800
872	0.622625	0.632400
873	0.625050	0.633450
874	0.624300	0.633075
875	0.621725	0.632450
876	0.619900	0.632750
877	0.622450	0.635150
878	0.624800	0.636725
879	0.627200	0.637100
880	0.625450	0.634350
881	0.626275	0.636725
882	0.626300	0.636600
883	0.622700	0.634700
884	0.623200	0.632550
885	0.622725	0.634350
886	0.625750	0.635200
887	0.625475	0.633575
888	0.623575	0.633875
889	0.620400	0.632700
890	0.622300	0.633125
891	0.622425	0.631850
892	0.624225	0.634175
893	0.625125	0.635400
894	0.622775	0.635825
895	0.621525	0.635625
896	0.621675	0.636000
897	0.622125	0.634125
898	0.623500	0.631800
899	0.621425	0.630425
900	0.623900	0.627500
901	0.624350	0.629575
902	0.623925	0.629975
903	0.624925	0.629175
904	0.625400	0.632775
905	0.621675	0.630600
906	0.619600	0.628550
907	0.622025	0.629400
908	0.622725	0.629425
909	0.621275	0.632950
910	0.620900	0.634025
911	0.621850	0.635775
912	0.624450	0.636450
913	0.625275	0.637100
914	0.622550	0.638075
915	0.622625	0.639500
916	0.621550	0.641400
917	0.622650	0.644925
918	0.624475	0.642100
919	0.621800	0.640825
920	0.624650	0.642025
921	0.621875	0.641825
922	0.626375	0.640050
923	0.624900	0.638775
924	0.623900	0.637125
925	0.619775	0.637925
926	0.621600	0.636700
927	0.618550	0.636600
928	0.621125	0.638100
929	0.625725	0.639675
930	0.623325	0.640625
931	0.626075	0.641725
932	0.625425	0.644550
933	0.624600	0.646150
934	0.622825	0.645375
935	0.624025	0.645350
936	0.623000	0.644500
937	0.619225	0.643325
938	0.621625	0.643050
939	0.620725	0.644350
940	0.618600	0.644050
941	0.621250	0.642300
942	0.623125	0.643025
943	0.621675	0.638925
944	0.619850	0.641025
945	0.620575	0.640025
946	0.621325	0.642525
947	0.619650	0.644100
948	0.623225	0.648250
949	0.624650	0.650175
950	0.624175	0.651475
951	0.624975	0.650875
952	0.622325	0.650850
953	0.623825	0.650850
954	0.623350	0.650900
955	0.621475	0.652250
956	0.624075	0.652825
957	0.623800	0.653100
958	0.623575	0.652225
959	0.622550	0.651025
960	0.622825	0.651125
961	0.623575	0.650425
962	0.625525	0.648500
963	0.622175	0.647475
964	0.621975	0.646425
965	0.625875	0.650325
966	0.624550	0.649450
967	0.623750	0.648950
968	0.625700	0.648250
969	0.621700	0.650675
970	0.623375	0.649625
971	0.623800	0.653075
972	0.625125	0.652400
973	0.627200	0.651200
974	0.624750	0.651475
975	0.624425	0.651600
976	0.622700	0.654400
977	0.624525	0.651925
978	0.623650	0.650500
979	0.622175	0.649675
980	0.625025	0.651125
981	0.622000	0.649225
982	0.624650	0.649575
983	0.624450	0.647500
984	0.626225	0.649925
985	0.629400	0.650100
986	0.627175	0.648300
987	0.628300	0.650100
988	0.626175	0.648850
989	0.623075	0.649000
990	0.626075	0.647825
991	0.625975	0.647550
992	0.624925	0.649775
993	0.626400	0.650125
994	0.626050	0.648300
995	0.624925	0.651550
996	0.628050	0.653125
997	0.625700	0.654075
998	0.625625	0.654975
999	0.628350	0.654625
1000	0.626725	0.652975
1001	0.628100	0.655325
1002	0.627975	0.656175
1003	0.627375	0.655700
1004	0.628400	0.654925
1005	0.626550	0.653125
1006	0.628750	0.654550
1007	0.627125	0.652375
1008	0.625650	0.651825
1009	0.623675	0.651575
1010	0.626200	0.651625
1011	0.626825	0.650000
1012	0.628350	0.651275
1013	0.627050	0.650550
1014	0.628375	0.650525
1015	0.625875	0.651100
1016	0.626525	0.650575
1017	0.629250	0.649275
1018	0.629875	0.650625
1019	0.628050	0.647500
1020	0.628650	0.648050
1021	0.626950	0.648475
1022	0.627550	0.648225
1023	0.627200	0.648175
1024	0.627975	0.649750
1025	0.627375	0.649425
1026	0.630425	0.649250
1027	0.626375	0.648700
1028	0.630000	0.650725
1029	0.629150	0.650650
1030	0.629950	0.651675
1031	0.628850	0.654375
1032	0.627075	0.655575
1033	0.627350	0.655200
1034	0.630125	0.655575
1035	0.631200	0.654650
1036	0.630000	0.652225
1037	0.628650	0.651900
1038	0.627425	0.653525
1039	0.626750	0.653100
1040	0.628500	0.650300
1041	0.630400	0.648100
1042	0.631600	0.648275
1043	0.632775	0.649450
1044	0.631450	0.650950
1045	0.632275	0.649875
1046	0.632225	0.652150
1047	0.630700	0.649775
1048	0.629650	0.648200
1049	0.633100	0.648000
1050	0.631525	0.647525
1051	0.629525	0.645875
1052	0.628925	0.648625
1053	0.629700	0.649250
1054	0.631175	0.651350
1055	0.631825	0.651850
1056	0.629575	0.651825
1057	0.632075	0.651850
1058	0.631850	0.651200
1059	0.630325	0.649775
1060	0.631325	0.650375
1061	0.630500	0.648525
1062	0.629150	0.647650
1063	0.628600	0.647000
1064	0.631200	0.647075
1065	0.630600	0.647150
1066	0.634650	0.646200
1067	0.631375	0.646000
1068	0.636625	0.648750
1069	0.633975	0.651375
1070	0.633600	0.650450
1071	0.631275	0.651000
1072	0.632250	0.651425
1073	0.634550	0.651300
1074	0.633125	0.650675
1075	0.632800	0.650125
1076	0.632700	0.647550
1077	0.636000	0.646700
1078	0.634675	0.645675
1079	0.631100	0.644125
1080	0.633225	0.642850
1081	0.632775	0.643550
1082	0.631525	0.646675
1083	0.634225	0.644600
1084	0.633400	0.646075
1085	0.631025	0.643975
1086	0.633750	0.642825
1087	0.635175	0.643075
1088	0.635450	0.642975
1089	0.631800	0.642000
1090	0.632650	0.642725
1091	0.633700	0.640625
1092	0.632825	0.640925
1093	0.631475	0.642900
1094	0.634050	0.641775
1095	0.635850	0.642175
1096	0.634350	0.645300
1097	0.633350	0.644200
1098	0.632450	0.645375
1099	0.632675	0.647675
1100	0.634450	0.648175
1101	0.636650	0.646325
1102	0.636625	0.645475
1103	0.632800	0.646550
1104	0.636200	0.646550
1105	0.636250	0.645900
1106	0.632675	0.644475
1107	0.633875	0.646375
1108	0.635700	0.643500
1109	0.635200	0.641750
1110	0.636750	0.639700
1111	0.637175	0.637500
1112	0.634100	0.636075
1113	0.635050	0.635425
1114	0.634750	0.635750
1115	0.637375	0.635325
1116	0.636625	0.635225
1117	0.635150	0.637725
1118	0.633675	0.638975
1119	0.634475	0.636650
1120	0.637200	0.638100
1121	0.636700	0.636525
1122	0.634100	0.637175
1123	0.635475	0.637650
1124	0.636225	0.637925
1125	0.638700	0.638775
1126	0.637475	0.638175
1127	0.633300	0.639550
1128	0.635625	0.639300
1129	0.634600	0.640925
1130	0.634675	0.639825
1131	0.633000	0.638650
1132	0.633900	0.635750
1133	0.631675	0.636475
1134	0.633125	0.637275
1135	0.636725	0.637650
1136	0.636075	0.639450
1137	0.636900	0.640150
1138	0.635625	0.637925
1139	0.638300	0.638425
1140	0.637450	0.635500
1141	0.635400	0.636475
1142	0.633025	0.638775
1143	0.634525	0.641175
1144	0.637300	0.641300
1145	0.635425	0.644275
1146	0.637975	0.643125
1147	0.638675	0.642300
1148	0.637125	0.644000
1149	0.637625	0.644200
1150	0.637950	0.643050
1151	0.636375	0.642375
1152	0.635650	0.639975
1153	0.636325	0.638825
1154	0.636175	0.639250
1155	0.638425	0.639900
1156	0.638225	0.635625
1157	0.637400	0.634550
1158	0.633525	0.636775
1159	0.633175	0.636500
1160	0.635575	0.639025
1161	0.633675	0.639675
1162	0.635625	0.640075
1163	0.639475	0.641625
1164	0.637425	0.641325
1165	0.637175	0.639550
1166	0.637075	0.639350
1167	0.635050	0.641425
1168	0.636500	0.639650
1169	0.637575	0.642125
1170	0.638750	0.640375
1171	0.639225	0.642325
1172	0.637325	0.638300
1173	0.637800	0.639350
1174	0.639025	0.640700
1175	0.639175	0.640450
1176	0.637850	0.638750
1177	0.639450	0.642725
1178	0.639225	0.644550
1179	0.637750	0.645150
1180	0.636900	0.642875
1181	0.637675	0.643200
1182	0.636800	0.641375
1183	0.639550	0.642600
1184	0.636200	0.641525
1185	0.639250	0.640825
1186	0.641975	0.641050
1187	0.639450	0.640625
1188	0.639875	0.639925
1189	0.641550	0.639500
1190	0.640525	0.641175
1191	0.637075	0.640575
1192	0.639225	0.639175
1193	0.641925	0.640500
1194	0.639225	0.641100
1195	0.639050	0.639975
1196	0.638425	0.641375
1197	0.639400	0.639050
1198	0.640325	0.636150
1199	0.639950	0.636600
1200	0.639350	0.640025
1201	0.640825	0.638700
1202	0.640900	0.638175
1203	0.641600	0.639175
1204	0.640075	0.638025
1205	0.640000	0.637125
1206	0.637500	0.637700
1207	0.634025	0.638625
1208	0.637850	0.640375
1209	0.638125	0.639275
1210	0.636275	0.639075
1211	0.637800	0.639125
1212	0.636250	0.640500
1213	0.638600	0.642950
1214	0.639700	0.643300
1215	0.638225	0.645300
1216	0.637700	0.645200
1217	0.640975	0.646025
1218	0.639425	0.646075
1219	0.638925	0.645650
1220	0.637250	0.642450
1221	0.637900	0.641900
1222	0.638675	0.642425
1223	0.639025	0.641550
1224	0.637925	0.641625
1225	0.636650	0.641700
1226	0.636600	0.641175
1227	0.635675	0.640900
1228	0.635725	0.638925
1229	0.638275	0.638500
1230	0.639900	0.638825
1231	0.638650	0.637350
1232	0.637150	0.637500
1233	0.637875	0.636925
1234	0.635325	0.638150
1235	0.636675	0.637275
1236	0.640700	0.635550
1237	0.640250	0.634950
1238	0.643175	0.635300
1239	0.638575	0.636500
1240	0.641625	0.635625
1241	0.639725	0.632625
1242	0.640525	0.632550
1243	0.637475	0.635250
1244	0.639475	0.634725
1245	0.640325	0.635150
1246	0.639975	0.636675
1247	0.639400	0.638175
1248	0.640150	0.640575
1249	0.640250	0.641875
1250	0.639350	0.639025
1251	0.638950	0.639275
1252	0.639625	0.638925
1253	0.641650	0.637400
1254	0.640750	0.636225
1255	0.637525	0.637450
1256	0.640825	0.638750
1257	0.640525	0.633900
1258	0.640050	0.634075
1259	0.641050	0.633550
1260	0.640550	0.634100
1261	0.640600	0.633875
1262	0.639350	0.634200
1263	0.638575	0.635375
1264	0.638100	0.634050
1265	0.640875	0.635925
1266	0.640900	0.635525
1267	0.640250	0.635050
1268	0.640200	0.634950
1269	0.642000	0.633450
1270	0.643550	0.634650
1271	0.642550	0.632250
1272	0.642575	0.633525
1273	0.645650	0.634375
1274	0.643150	0.635175
1275	0.640600	0.634275
1276	0.641600	0.635475
1277	0.641000	0.635050
1278	0.640550	0.630450
1279	0.641000	0.632150
1280	0.642350	0.632850
1281	0.645925	0.632850
1282	0.644500	0.634550
1283	0.641825	0.634400
1284	0.641700	0.633600
1285	0.642500	0.633225
1286	0.643425	0.634725
1287	0.640275	0.632950
1288	0.640450	0.634175
1289	0.642225	0.636250
1290	0.640575	0.637000
1291	0.641075	0.636600
1292	0.642850	0.636450
1293	0.641000	0.635300
1294	0.641575	0.636450
1295	0.643350	0.637025
1296	0.641525	0.638025
1297	0.643050	0.638475
1298	0.639825	0.640375
1299	0.639450	0.641600
1300	0.638225	0.643800
1301	0.639150	0.644475
1302	0.642250	0.645425
1303	0.643625	0.643025
1304	0.641650	0.643175
1305	0.641925	0.644850
1306	0.641250	0.645050
1307	0.640625	0.644475
1308	0.640500	0.643375
1309	0.642650	0.644225
1310	0.639825	0.643550
1311	0.642925	0.639050
1312	0.643525	0.636925
1313	0.644575	0.634800
1314	0.644375	0.633650
1315	0.643650	0.632375
1316	0.639875	0.633625
1317	0.641750	0.633375
1318	0.642075	0.634300
1319	0.641650	0.631525
1320	0.641925	0.633175
1321	0.641875	0.634650
1322	0.639450	0.633400
1323	0.643775	0.631425
1324	0.640375	0.630750
1325	0.639100	0.631400
1326	0.641450	0.632400
1327	0.645550	0.631500
1328	0.641275	0.630725
1329	0.640950	0.632250
1330	0.643550	0.630650
1331	0.642225	0.631125
1332	0.642250	0.632200
1333	0.639950	0.633850
1334	0.640775	0.634625
1335	0.643125	0.638925
1336	0.641000	0.639975
1337	0.641025	0.639900
1338	0.644175	0.639425
1339	0.644450	0.635875
1340	0.640075	0.635700
1341	0.643300	0.638550
1342	0.644250	0.639725
1343	0.641225	0.638700
1344	0.641050	0.635925
1345	0.640675	0.634375
1346	0.640475	0.636325
1347	0.640550	0.638725
1348	0.640900	0.640275
1349	0.641275	0.641400
1350	0.643025	0.641625
1351	0.643000	0.644350
1352	0.640725	0.644700
1353	0.640825	0.644425
1354	0.640050	0.647100
1355	0.643200	0.648100
1356	0.642325	0.648400
1357	0.643600	0.648475
1358	0.641600	0.651650
1359	0.643550	0.651600
1360	0.644900	0.650150
1361	0.643775	0.649325
1362	0.643325	0.652775
1363	0.646150	0.654425
1364	0.643725	0.655300
1365	0.641925	0.654925
1366	0.641125	0.657150
1367	0.644050	0.656800
1368	0.642575	0.658825
1369	0.643675	0.658425
1370	0.641725	0.658725
1371	0.644000	0.656725
1372	0.643025	0.654650
1373	0.643075	0.653425
1374	0.643450	0.652700
1375	0.643725	0.653625
1376	0.643700	0.653025
1377	0.644625	0.654200
1378	0.640025	0.652225
1379	0.641700	0.650025
1380	0.645750	0.649700
1381	0.643150	0.650300
1382	0.643800	0.651575
1383	0.644150	0.653100
1384	0.643825	0.651800
1385	0.643950	0.654725
1386	0.645925	0.654650
1387	0.644500	0.654000
1388	0.645500	0.652475
1389	0.646300	0.651550
1390	0.645675	0.650325
1391	0.644875	0.651825
1392	0.645800	0.650775
1393	0.646250	0.651250
1394	0.646850	0.651375
1395	0.642675	0.652275
1396	0.642225	0.652200
1397	0.644125	0.653700
1398	0.644875	0.652400
1399	0.645800	0.651725
1400	0.645050	0.652725
1401	0.646600	0.651950
1402	0.646575	0.652650
1403	0.646475	0.651550
1404	0.647400	0.649675
1405	0.646050	0.650925
1406	0.647525	0.650525
1407	0.644725	0.648650
1408	0.644800	0.647800
1409	0.646125	0.648625
1410	0.643650	0.650975
1411	0.645575	0.651725
1412	0.648100	0.651150
1413	0.648175	0.652425
1414	0.643525	0.651375
1415	0.642650	0.654075
1416	0.643775	0.653425
1417	0.647850	0.649900
1418	0.644950	0.649175
1419	0.647500	0.649000
1420	0.647650	0.649650
1421	0.648125	0.647975
1422	0.645500	0.646200
1423	0.647075	0.646175
1424	0.646575	0.647100
1425	0.646525	0.647575
1426	0.647925	0.651625
1427	0.647075	0.650750
1428	0.644825	0.652200
1429	0.644800	0.654950
1430	0.643275	0.656375
1431	0.645925	0.654825
1432	0.646250	0.655750
1433	0.645500	0.657975
1434	0.643750	0.658350
1435	0.643825	0.658225
1436	0.645375	0.659100
1437	0.644750	0.657475
1438	0.645700	0.655500
1439	0.645375	0.657550
1440	0.644375	0.656100
1441	0.643150	0.657600
1442	0.646050	0.657400
1443	0.644250	0.655600
1444	0.646900	0.656450
1445	0.645550	0.655600
1446	0.644725	0.656225
1447	0.643400	0.658725
1448	0.644925	0.660925
1449	0.646075	0.656975
1450	0.647575	0.655250
1451	0.647975	0.656600
1452	0.643400	0.655750
1453	0.648600	0.655200
1454	0.646150	0.653700
1455	0.648300	0.656025
1456	0.648175	0.652825
1457	0.646725	0.649800
1458	0.646900	0.648150
1459	0.648475	0.646075
1460	0.650900	0.644425
1461	0.648625	0.643900
1462	0.649275	0.644600
1463	0.647425	0.644875
1464	0.646075	0.645625
1465	0.648850	0.646400
1466	0.646125	0.648225
1467	0.649200	0.647250
1468	0.647125	0.649000
1469	0.648525	0.650650
1470	0.646900	0.649000
1471	0.645950	0.646550
1472	0.644125	0.649225
1473	0.646150	0.652300
1474	0.650050	0.649375
1475	0.647875	0.652150
1476	0.648450	0.653400
1477	0.647575	0.653600
1478	0.647750	0.657550
1479	0.648700	0.656300
1480	0.648125	0.657050
1481	0.648625	0.655575
1482	0.651375	0.657575
1483	0.650975	0.659925
1484	0.647950	0.659950
1485	0.649450	0.658975
1486	0.648000	0.657050
1487	0.651250	0.654700
1488	0.648850	0.652800
1489	0.650425	0.650800
1490	0.651775	0.651800
1491	0.648925	0.653425
1492	0.649150	0.652500
1493	0.650750	0.653975
1494	0.650600	0.651300
1495	0.651900	0.651775
1496	0.650875	0.651850
1497	0.650450	0.653375
1498	0.651050	0.653275
1499	0.652100	0.652925
1500	0.649450	0.653900
1501	0.652225	0.653700
1502	0.652675	0.654900
1503	0.652625	0.657525
1504	0.652650	0.657550
1505	0.651650	0.654925
1506	0.652850	0.653500
1507	0.653925	0.654000
1508	0.652975	0.656875
1509	0.652200	0.658075
1510	0.650950	0.660775
1511	0.652100	0.659200
1512	0.651750	0.657700
1513	0.651825	0.655500
1514	0.650175	0.654200
1515	0.650825	0.654775
1516	0.652150	0.654275
1517	0.652425	0.652275
1518	0.651150	0.652625
1519	0.652875	0.651500
1520	0.652975	0.652125
1521	0.654975	0.652525
1522	0.655550	0.650925
1523	0.657500	0.651825
1524	0.654150	0.652025
1525	0.654475	0.653475
1526	0.654100	0.650975
1527	0.655250	0.652275
1528	0.652075	0.655600
1529	0.650775	0.656150
1530	0.649475	0.653250
1531	0.652700	0.652775
1532	0.653150	0.649350
1533	0.652125	0.649650
1534	0.654500	0.652175
1535	0.650475	0.654150
1536	0.648925	0.653200
1537	0.650600	0.650750
1538	0.650725	0.652300
1539	0.654100	0.652150
1540	0.654500	0.653550
1541	0.655500	0.654825
1542	0.656700	0.654800
1543	0.654675	0.657150
1544	0.650300	0.656575
1545	0.653975	0.654900
1546	0.655475	0.654925
1547	0.653375	0.654275
1548	0.654250	0.654075
1549	0.652075	0.651800
1550	0.653150	0.651100
1551	0.651525	0.650500
1552	0.650325	0.649575
1553	0.649800	0.652225
1554	0.651050	0.649775
1555	0.653425	0.650300
1556	0.653000	0.647825
1557	0.653600	0.646825
1558	0.652875	0.644350
1559	0.652500	0.646475
1560	0.653475	0.644075
1561	0.651850	0.642225
1562	0.649875	0.645575
1563	0.652725	0.644725
1564	0.653150	0.640675
1565	0.654650	0.641400
1566	0.655100	0.642825
1567	0.655575	0.640175
1568	0.654925	0.640875
1569	0.653250	0.642900
1570	0.652900	0.642775
1571	0.653075	0.644900
1572	0.652525	0.642200
1573	0.652300	0.644025
1574	0.656500	0.644250
1575	0.656200	0.644850
1576	0.653800	0.643875
1577	0.652400	0.641225
1578	0.654275	0.643325
1579	0.653050	0.646000
1580	0.654775	0.642975
1581	0.656575	0.643075
1582	0.654700	0.642275
1583	0.652725	0.642325
1584	0.652150	0.642375
1585	0.650825	0.641525
1586	0.649300	0.640175
1587	0.652700	0.641875
1588	0.651100	0.641475
1589	0.652800	0.641125
1590	0.651975	0.641050
1591	0.654400	0.641450
1592	0.656850	0.641400
1593	0.656325	0.639600
1594	0.654400	0.641275
1595	0.653300	0.641200
1596	0.650775	0.638200
1597	0.652550	0.636925
1598	0.654375	0.638475
1599	0.654075	0.640050
1600	0.653800	0.640875
1601	0.650775	0.641275
1602	0.653875	0.644175
1603	0.654475	0.644450
1604	0.651325	0.643125
1605	0.651225	0.644850
1606	0.651900	0.643800
1607	0.653075	0.643275
1608	0.654850	0.644125
1609	0.655300	0.646350
1610	0.654125	0.644200
1611	0.655650	0.643350
1612	0.653550	0.645500
1613	0.653375	0.642875
1614	0.655725	0.644225
1615	0.656275	0.644775
1616	0.658200	0.647375
1617	0.657075	0.647525
1618	0.655600	0.648475
1619	0.655850	0.649050
1620	0.654525	0.649025
1621	0.652300	0.649175
1622	0.657500	0.649075
1623	0.654275	0.649850
1624	0.655375	0.650575
1625	0.653500	0.647750
1626	0.651700	0.647125
1627	0.654025	0.648250
1628	0.654650	0.645225
1629	0.655250	0.643075
1630	0.656150	0.645000
1631	0.658100	0.647975
1632	0.655050	0.647350
1633	0.655225	0.648100
1634	0.656200	0.647400
1635	0.654150	0.648425
1636	0.656175	0.650225
1637	0.655025	0.648375
1638	0.651050	0.646900
1639	0.655375	0.647750
1640	0.653600	0.645075
1641	0.652500	0.647000
1642	0.652450	0.646350
1643	0.651800	0.648275
1644	0.652150	0.649200
1645	0.653525	0.648225
1646	0.653475	0.646675
1647	0.655450	0.647475
1648	0.654300	0.645200
1649	0.654950	0.647225
1650	0.656050	0.649825
1651	0.656000	0.648875
1652	0.656125	0.649125
1653	0.653150	0.648325
1654	0.654950	0.648300
1655	0.655025	0.646550
1656	0.652100	0.646350
1657	0.655950	0.646425
1658	0.654300	0.645300
1659	0.656025	0.644550
1660	0.656025	0.641350
1661	0.651700	0.639200
1662	0.655350	0.639750
1663	0.652350	0.637750
1664	0.655100	0.636800
1665	0.654200	0.636125
1666	0.653800	0.640400
1667	0.652200	0.641150
1668	0.654250	0.643550
1669	0.653100	0.644075
1670	0.653925	0.646400
1671	0.651225	0.647725
1672	0.651200	0.647950
1673	0.655700	0.647300
1674	0.654600	0.647750
1675	0.655975	0.647775
1676	0.655075	0.646600
1677	0.654025	0.647475
1678	0.650650	0.648575
1679	0.653450	0.648250
1680	0.652775	0.646450
1681	0.655100	0.647500
1682	0.653500	0.647475
1683	0.650750	0.647675
1684	0.655600	0.650050
1685	0.654900	0.648425
1686	0.657250	0.649725
1687	0.654400	0.650675
1688	0.651975	0.647900
1689	0.654300	0.646475
1690	0.654675	0.645100
1691	0.653275	0.645325
1692	0.652500	0.647425
1693	0.651100	0.645425
1694	0.650850	0.648375
1695	0.650650	0.648600
1696	0.651225	0.647800
1697	0.650825	0.645975
1698	0.649925	0.646900
1699	0.650750	0.646500
1700	0.653425	0.646675
1701	0.653100	0.644775
1702	0.653650	0.645875
1703	0.651750	0.644750
1704	0.653025	0.649175
1705	0.651700	0.647925
1706	0.653150	0.646475
1707	0.655875	0.647025
1708	0.655300	0.647700
1709	0.655025	0.646750
1710	0.654075	0.644050
1711	0.655325	0.645200
1712	0.654200	0.645150
1713	0.649975	0.647050
1714	0.654200	0.649425
1715	0.655350	0.648900
1716	0.656100	0.648425
1717	0.655450	0.649625
1718	0.654700	0.650150
1719	0.655500	0.648225
1720	0.656175	0.647725
1721	0.656375	0.645350
1722	0.655950	0.646125
1723	0.655225	0.647000
1724	0.655600	0.649000
1725	0.657600	0.650225
1726	0.654000	0.649200
1727	0.653475	0.655150
1728	0.654475	0.651150
1729	0.656475	0.648750
1730	0.656925	0.650350
1731	0.657000	0.650275
1732	0.654475	0.652700
1733	0.655025	0.651975
1734	0.656875	0.652950
1735	0.658700	0.651600
1736	0.655625	0.655650
1737	0.656175	0.654175
1738	0.654675	0.653000
1739	0.649525	0.651450
1740	0.653050	0.653525
1741	0.652275	0.654075
1742	0.651675	0.652575
1743	0.655400	0.650900
1744	0.655425	0.649075
1745	0.653825	0.650150
1746	0.654175	0.649825
1747	0.654050	0.648250
1748	0.654600	0.646575
1749	0.655325	0.645750
1750	0.653175	0.645825
1751	0.658100	0.643075
1752	0.656625	0.643025
1753	0.657150	0.640225
1754	0.657625	0.639600
1755	0.657250	0.639050
1756	0.657950	0.636575
1757	0.655425	0.637300
1758	0.657425	0.636050
1759	0.654750	0.636225
1760	0.657675	0.638775
1761	0.658050	0.636450
1762	0.658800	0.634150
1763	0.657200	0.639800
1764	0.656325	0.640975
1765	0.655850	0.640650
1766	0.658350	0.640625
1767	0.653650	0.640100
1768	0.655575	0.640825
1769	0.656500	0.639875
1770	0.656950	0.641425
1771	0.657050	0.642200
1772	0.655850	0.641925
1773	0.655800	0.643225
1774	0.655750	0.643000
1775	0.654025	0.642850
1776	0.656425	0.641825
1777	0.656775	0.642725
1778	0.653075	0.644675
1779	0.654200	0.644650
1780	0.652900	0.642850
1781	0.653125	0.644725
1782	0.657675	0.646300
1783	0.657450	0.648950
1784	0.656350	0.648100
1785	0.655775	0.648100
1786	0.653525	0.648750
1787	0.653325	0.647975
1788	0.654200	0.645675
1789	0.653575	0.646325
1790	0.654950	0.644450
1791	0.653175	0.645625
1792	0.656675	0.645150
1793	0.656050	0.643800
1794	0.658875	0.643150
1795	0.657350	0.644575
1796	0.657075	0.646150
1797	0.657000	0.646450
1798	0.656025	0.643950
1799	0.654350	0.644075
1800	0.658425	0.644675
1801	0.658475	0.643750
1802	0.657825	0.647400
1803	0.658175	0.644975
1804	0.654900	0.643900
1805	0.656275	0.642325
1806	0.654725	0.645600
1807	0.656775	0.646225
1808	0.656850	0.645575
1809	0.655475	0.646675
1810	0.654000	0.647100
1811	0.657150	0.645525
1812	0.657575	0.645275
1813	0.657600	0.646775
1814	0.657325	0.648575
1815	0.659150	0.647650
1816	0.656675	0.648000
1817	0.656575	0.648325
1818	0.657075	0.647350
1819	0.656600	0.645700
1820	0.655125	0.646950
1821	0.656675	0.645100
1822	0.656875	0.646650
1823	0.656975	0.647800
1824	0.654375	0.648325
1825	0.655500	0.648450
1826	0.655775	0.648400
1827	0.655600	0.646500
1828	0.659575	0.648150
1829	0.658525	0.648325
1830	0.658025	0.650675
1831	0.658250	0.649425
1832	0.660100	0.648200
1833	0.660650	0.652100
1834	0.657275	0.652125
1835	0.658375	0.652925
1836	0.659975	0.652775
1837	0.657150	0.652825
1838	0.657150	0.651500
1839	0.657975	0.651750
1840	0.657375	0.651050
1841	0.657950	0.650600
1842	0.658425	0.649350
1843	0.659675	0.647325
1844	0.661325	0.644000
1845	0.659275	0.644725
1846	0.658675	0.647675
1847	0.662825	0.646375
1848	0.660825	0.645200
1849	0.660750	0.644625
1850	0.654800	0.645750
1851	0.656250	0.645650
1852	0.657450	0.644900
1853	0.660750	0.644550
1854	0.659550	0.644950
1855	0.659775	0.645150
1856	0.657625	0.644275
1857	0.654625	0.642325
1858	0.658525	0.643025
1859	0.657850	0.642700
1860	0.660775	0.643425
1861	0.660675	0.645675
1862	0.661550	0.643650
1863	0.660150	0.642875
1864	0.660100	0.643150
1865	0.661300	0.644775
1866	0.659850	0.645300
1867	0.659875	0.643575
1868	0.656800	0.645575
1869	0.657350	0.648275
1870	0.659975	0.649000
1871	0.660775	0.651475
1872	0.658900	0.650350
1873	0.658450	0.650975
1874	0.657100	0.653625
1875	0.659450	0.652425
1876	0.658275	0.653575
1877	0.658975	0.654175
1878	0.658100	0.655925
1879	0.659075	0.654075
1880	0.659925	0.653125
1881	0.660575	0.649100
1882	0.662200	0.649100
1883	0.661750	0.647725
1884	0.661150	0.648075
1885	0.657425	0.648575
1886	0.657450	0.650625
1887	0.657075	0.649400
1888	0.658925	0.651900
1889	0.660125	0.649700
1890	0.659300	0.647625
1891	0.657450	0.645175
1892	0.658250	0.643950
1893	0.655975	0.643350
1894	0.657200	0.643575
1895	0.656275	0.643550
1896	0.656975	0.645350
1897	0.656650	0.646700
1898	0.655575	0.648525
1899	0.655975	0.649625
1900	0.656750	0.647575
1901	0.657075	0.647600
1902	0.657350	0.648800
1903	0.658625	0.651375
1904	0.659175	0.649425
1905	0.657050	0.649450
1906	0.656850	0.647975
1907	0.655725	0.650075
1908	0.656175	0.649475
1909	0.658275	0.650650
1910	0.658100	0.651800
1911	0.659075	0.651950
1912	0.660575	0.652725
1913	0.657925	0.653925
1914	0.658525	0.651825
1915	0.659875	0.653575
1916	0.658425	0.649200
1917	0.660075	0.650475
1918	0.660100	0.650075
1919	0.659225	0.652575
1920	0.654250	0.651950
1921	0.658050	0.654925
1922	0.655800	0.654125
1923	0.658825	0.654750
1924	0.657150	0.653525
1925	0.658300	0.652500
1926	0.660500	0.652300
1927	0.660075	0.649925
1928	0.658500	0.651525
1929	0.659575	0.650375
1930	0.660700	0.652500
1931	0.659700	0.651750
1932	0.660075	0.651925
1933	0.659475	0.651125
1934	0.656100	0.652725
1935	0.659050	0.646525
1936	0.661850	0.647550
1937	0.660025	0.648300
1938	0.657625	0.647525
1939	0.659500	0.647350
1940	0.659350	0.647350
1941	0.663075	0.644275
1942	0.661525	0.646800
1943	0.659925	0.643550
1944	0.657750	0.642825
1945	0.658325	0.645225
1946	0.657075	0.643175
1947	0.656225	0.645400
1948	0.659875	0.645525
1949	0.660450	0.646875
1950	0.659175	0.645325
1951	0.659150	0.646675
1952	0.656925	0.649625
1953	0.659350	0.650325
1954	0.658650	0.648400
1955	0.662275	0.648750
1956	0.660425	0.651050
1957	0.659000	0.651700
1958	0.660850	0.650675
1959	0.660850	0.651175
1960	0.662225	0.651575
1961	0.658000	0.650325
1962	0.656800	0.649175
1963	0.658800	0.647750
1964	0.658925	0.645650
1965	0.657975	0.646650
1966	0.658800	0.649700
1967	0.658850	0.648875
1968	0.659300	0.650975
1969	0.662225	0.651400
1970	0.659825	0.652200
1971	0.664125	0.650075
1972	0.660425	0.649375
1973	0.660375	0.649750
1974	0.660775	0.652325
1975	0.661375	0.652800
1976	0.658125	0.653325
1977	0.656250	0.654475
1978	0.660625	0.652975
1979	0.656325	0.651625
1980	0.658950	0.653125
1981	0.659625	0.656225
1982	0.662725	0.656650
1983	0.660200	0.656300
1984	0.661200	0.655750
1985	0.660400	0.655100
1986	0.659225	0.655650
1987	0.658500	0.655400
1988	0.660675	0.654900
1989	0.659300	0.652850
1990	0.661425	0.651900
1991	0.660125	0.651900
1992	0.660250	0.654325
1993	0.661450	0.653250
1994	0.660550	0.649975
1995	0.662375	0.651625
1996	0.660400	0.650350
1997	0.660950	0.648650
1998	0.663275	0.647675
1999	0.663950	0.648750
[truncated: 8,000 more rows]
