# Supplementary material for: Evolutionary game on mutually influenceing double-layer network
Source: PLoS One. 2025 Jan 31;20(1):e0317923. doi: 10.1371/journal.pone.0317923 (PMC11785339; doi:10.1371/journal.pone.0317923)
Supplement: S1 Data — (ZIP) [file pone.0317923.s001.zip › b=1.01_a=0.2_frequency.txt]

0	0.502775	0.404175
1	0.501400	0.350825
2	0.499700	0.323825
3	0.500925	0.307625
4	0.497400	0.298125
5	0.494750	0.292825
6	0.494225	0.288775
7	0.496925	0.290275
8	0.493725	0.294675
9	0.496750	0.298975
10	0.496750	0.303400
11	0.497200	0.309500
12	0.493150	0.315925
13	0.500225	0.320975
14	0.498050	0.325375
15	0.500825	0.332225
16	0.498350	0.338750
17	0.495575	0.346000
18	0.496300	0.352700
19	0.498650	0.360200
20	0.498375	0.368250
21	0.498050	0.375900
22	0.494675	0.382500
23	0.498950	0.390950
24	0.495600	0.399050
25	0.494800	0.404875
26	0.499875	0.411775
27	0.498950	0.414825
28	0.499275	0.419400
29	0.497625	0.424275
30	0.503450	0.429725
31	0.502850	0.434925
32	0.499150	0.441150
33	0.504100	0.446000
34	0.502550	0.450550
35	0.505150	0.456575
36	0.504050	0.460750
37	0.506325	0.465700
38	0.505450	0.471000
39	0.506225	0.476450
40	0.507775	0.481625
41	0.506025	0.486200
42	0.507425	0.491375
43	0.507125	0.496725
44	0.508475	0.499225
45	0.504100	0.502725
46	0.509050	0.504875
47	0.507700	0.508525
48	0.506375	0.512900
49	0.508325	0.516675
50	0.513775	0.521150
51	0.509925	0.522250
52	0.508650	0.523575
53	0.511375	0.526675
54	0.514075	0.529800
55	0.515075	0.532450
56	0.514775	0.534650
57	0.514525	0.536500
58	0.514625	0.540475
59	0.513950	0.546050
60	0.515625	0.549300
61	0.515475	0.553450
62	0.517250	0.554175
63	0.516900	0.556000
64	0.521225	0.557825
65	0.521800	0.560850
66	0.520400	0.566925
67	0.522200	0.568525
68	0.520075	0.570175
69	0.523200	0.570075
70	0.526525	0.570250
71	0.523900	0.569500
72	0.520425	0.570900
73	0.520525	0.571525
74	0.525800	0.569875
75	0.525250	0.572925
76	0.526825	0.571575
77	0.522675	0.574750
78	0.525000	0.575975
79	0.525400	0.580950
80	0.524250	0.582600
81	0.526225	0.582875
82	0.526500	0.581525
83	0.527450	0.583100
84	0.529175	0.582475
85	0.527850	0.582975
86	0.527525	0.587700
87	0.528450	0.588900
88	0.531050	0.589525
89	0.529000	0.590000
90	0.530250	0.588800
91	0.530875	0.587200
92	0.532000	0.584350
93	0.531325	0.582675
94	0.528850	0.584025
95	0.532775	0.584775
96	0.531025	0.584575
97	0.533250	0.586375
98	0.535650	0.586225
99	0.534300	0.583300
100	0.534675	0.585500
101	0.529225	0.587800
102	0.532150	0.587325
103	0.533900	0.589075
104	0.534775	0.589675
105	0.537325	0.585125
106	0.535225	0.586500
107	0.535250	0.586975
108	0.541250	0.586900
109	0.541800	0.587550
110	0.541975	0.584100
111	0.543575	0.582100
112	0.542325	0.581275
113	0.541150	0.582750
114	0.541500	0.583275
115	0.538450	0.585075
116	0.541425	0.583250
117	0.539300	0.583825
118	0.539325	0.583300
119	0.542700	0.587125
120	0.543725	0.586775
121	0.544550	0.586175
122	0.543225	0.586575
123	0.544225	0.586050
124	0.545575	0.585875
125	0.544950	0.586950
126	0.539300	0.587600
127	0.544450	0.588800
128	0.542400	0.590225
129	0.543225	0.591800
130	0.546300	0.592650
131	0.545450	0.591875
132	0.549300	0.590925
133	0.548475	0.590100
134	0.546275	0.590700
135	0.546275	0.591650
136	0.550250	0.593275
137	0.546875	0.592450
138	0.549500	0.592400
139	0.546625	0.592500
140	0.549200	0.592150
141	0.545700	0.592825
142	0.550300	0.592750
143	0.550650	0.594150
144	0.552025	0.594025
145	0.549600	0.594900
146	0.549800	0.597125
147	0.553025	0.597750
148	0.553675	0.600075
149	0.554800	0.598225
150	0.555350	0.599925
151	0.556200	0.602375
152	0.553525	0.599650
153	0.555300	0.599725
154	0.552375	0.600675
155	0.557575	0.599625
156	0.554625	0.598575
157	0.555925	0.599425
158	0.556600	0.600050
159	0.557000	0.602675
160	0.556700	0.603350
161	0.560300	0.607075
162	0.559650	0.603225
163	0.560125	0.605025
164	0.557450	0.605775
165	0.560450	0.606250
166	0.562450	0.606450
167	0.563325	0.606725
168	0.562425	0.608225
169	0.560925	0.608250
170	0.560550	0.607875
171	0.562100	0.607550
172	0.559000	0.605525
173	0.563025	0.606300
174	0.562475	0.604950
175	0.563925	0.604500
176	0.562525	0.606000
177	0.563550	0.607225
178	0.562625	0.604675
179	0.563625	0.601850
180	0.564925	0.602850
181	0.565450	0.602825
182	0.563375	0.603075
183	0.563900	0.602825
184	0.563725	0.603525
185	0.564525	0.604400
186	0.566375	0.602350
187	0.566725	0.604400
188	0.568800	0.606575
189	0.566025	0.606600
190	0.564175	0.603825
191	0.566675	0.605150
192	0.568275	0.604700
193	0.564625	0.603600
194	0.565200	0.601050
195	0.566200	0.601900
196	0.564950	0.603350
197	0.564950	0.602825
198	0.570475	0.605750
199	0.569275	0.608050
200	0.566400	0.607875
201	0.565425	0.608200
202	0.567175	0.605825
203	0.567000	0.605300
204	0.566775	0.606000
205	0.567575	0.604375
206	0.567575	0.605500
207	0.570175	0.604225
208	0.572525	0.604750
209	0.573625	0.605500
210	0.572900	0.608525
211	0.571500	0.607900
212	0.568125	0.607125
213	0.569575	0.608475
214	0.571275	0.606475
215	0.573025	0.610025
216	0.570050	0.610050
217	0.573850	0.608750
218	0.573725	0.608725
219	0.575275	0.608575
220	0.573400	0.607150
221	0.571225	0.608650
222	0.575325	0.607800
223	0.572800	0.610250
224	0.574900	0.611525
225	0.574075	0.611525
226	0.575550	0.610600
227	0.576975	0.610875
228	0.573500	0.614500
229	0.575800	0.614475
230	0.576775	0.611700
231	0.574500	0.611175
232	0.575100	0.611625
233	0.577900	0.611225
234	0.575725	0.608650
235	0.573100	0.609825
236	0.574400	0.610475
237	0.574100	0.614900
238	0.574200	0.615325
239	0.572500	0.616550
240	0.575900	0.615975
241	0.577500	0.615775
242	0.574525	0.619875
243	0.574700	0.620075
244	0.577150	0.618400
245	0.578725	0.620200
246	0.575475	0.620425
247	0.575150	0.619025
248	0.576150	0.619375
249	0.579775	0.618850
250	0.579000	0.618900
251	0.578375	0.617275
252	0.577550	0.616525
253	0.576225	0.617175
254	0.576925	0.618475
255	0.580225	0.618425
256	0.577925	0.614500
257	0.577775	0.614225
258	0.578425	0.612650
259	0.581950	0.614125
260	0.581625	0.613650
261	0.583700	0.612525
262	0.581450	0.610350
263	0.581075	0.611050
264	0.581225	0.611025
265	0.582500	0.614250
266	0.588125	0.610625
267	0.587200	0.609300
268	0.585175	0.610925
269	0.586300	0.609100
270	0.583925	0.611000
271	0.582000	0.609825
272	0.584175	0.609525
273	0.582650	0.611100
274	0.584800	0.610125
275	0.583600	0.608900
276	0.584950	0.609675
277	0.584275	0.605925
278	0.585600	0.605175
279	0.586450	0.608700
280	0.585825	0.608950
281	0.587325	0.610125
282	0.582800	0.611050
283	0.585425	0.611725
284	0.586800	0.612600
285	0.588725	0.612125
286	0.584800	0.607900
287	0.586000	0.607775
288	0.585725	0.610925
289	0.585450	0.607475
290	0.588025	0.609725
291	0.590450	0.607875
292	0.587275	0.608625
293	0.588425	0.610025
294	0.590300	0.612075
295	0.588550	0.611950
296	0.590550	0.612575
297	0.590750	0.611700
298	0.595175	0.609950
299	0.589425	0.610900
300	0.588250	0.610300
301	0.588725	0.610325
302	0.591850	0.607750
303	0.591075	0.609025
304	0.593750	0.607550
305	0.591950	0.606575
306	0.587875	0.604025
307	0.590900	0.602475
308	0.592825	0.604275
309	0.590975	0.603250
310	0.593125	0.603175
311	0.591025	0.603500
312	0.591300	0.602875
313	0.591000	0.604875
314	0.592250	0.603650
315	0.592425	0.602500
316	0.589525	0.603475
317	0.592575	0.603350
318	0.594900	0.603100
319	0.593925	0.603225
320	0.592100	0.600050
321	0.593200	0.599175
322	0.595200	0.599750
323	0.595975	0.599000
324	0.595625	0.600050
325	0.598750	0.601100
326	0.595475	0.602050
327	0.597350	0.602450
328	0.597300	0.603900
329	0.596150	0.600125
330	0.596500	0.601350
331	0.596225	0.602825
332	0.597375	0.602925
333	0.597175	0.602200
334	0.597250	0.602375
335	0.598125	0.600275
336	0.600000	0.600025
337	0.597900	0.599250
338	0.597300	0.601700
339	0.593950	0.601150
340	0.593950	0.599450
341	0.593450	0.602700
342	0.595750	0.604050
343	0.596750	0.604025
344	0.595400	0.605625
345	0.596700	0.607100
346	0.593475	0.605950
347	0.592225	0.607150
348	0.593300	0.605575
349	0.596250	0.605025
350	0.599475	0.606625
351	0.598850	0.607925
352	0.596475	0.610850
353	0.599675	0.610450
354	0.595150	0.610525
355	0.596050	0.610500
356	0.594400	0.610250
357	0.597625	0.609275
358	0.599800	0.609725
359	0.596900	0.610125
360	0.598925	0.610250
361	0.597850	0.611375
362	0.595325	0.608250
363	0.596850	0.604750
364	0.597525	0.604925
365	0.599100	0.605950
366	0.597900	0.604700
367	0.600200	0.603900
368	0.603975	0.607250
369	0.602725	0.607900
370	0.603875	0.610125
371	0.599250	0.607725
372	0.602000	0.609800
373	0.601275	0.608425
374	0.604025	0.607750
375	0.603050	0.607875
376	0.601725	0.609625
377	0.603375	0.608900
378	0.604900	0.607475
379	0.600950	0.605950
380	0.603425	0.605075
381	0.601700	0.606175
382	0.602200	0.607675
383	0.601700	0.605825
384	0.602525	0.608350
385	0.601375	0.608225
386	0.599625	0.609250
387	0.602400	0.605875
388	0.602875	0.605775
389	0.604000	0.606825
390	0.603375	0.607575
391	0.602075	0.610350
392	0.603375	0.608875
393	0.604200	0.610375
394	0.603100	0.610050
395	0.602400	0.611100
396	0.602075	0.612200
397	0.602550	0.609825
398	0.606300	0.611975
399	0.605275	0.610700
400	0.606525	0.611925
401	0.603500	0.617125
402	0.603425	0.617175
403	0.604075	0.614600
404	0.604775	0.615975
405	0.603375	0.614900
406	0.605350	0.615500
407	0.606675	0.614900
408	0.608550	0.614275
409	0.607250	0.615675
410	0.606300	0.616900
411	0.603325	0.614000
412	0.605550	0.616575
413	0.605000	0.613950
414	0.604700	0.613100
415	0.606250	0.611450
416	0.606050	0.610550
417	0.606350	0.610625
418	0.605875	0.608275
419	0.605425	0.606225
420	0.604175	0.606075
421	0.606700	0.608350
422	0.608450	0.606225
423	0.605425	0.610500
424	0.605425	0.610275
425	0.603950	0.609150
426	0.605425	0.609100
427	0.603300	0.611575
428	0.607400	0.610750
429	0.604750	0.610200
430	0.603525	0.611350
431	0.607525	0.612700
432	0.609375	0.614225
433	0.609500	0.614625
434	0.609825	0.614650
435	0.613400	0.614625
436	0.611150	0.614775
437	0.610975	0.614400
438	0.612175	0.615075
439	0.613075	0.613275
440	0.612450	0.613100
441	0.612325	0.613575
442	0.609975	0.613550
443	0.611275	0.614375
444	0.610850	0.619550
445	0.608950	0.617950
446	0.610275	0.618025
447	0.610750	0.618750
448	0.609525	0.621500
449	0.609250	0.621825
450	0.609900	0.619850
451	0.611325	0.621825
452	0.611975	0.625375
453	0.610850	0.624700
454	0.609250	0.622450
455	0.613125	0.624025
456	0.610600	0.627750
457	0.611675	0.627950
458	0.613150	0.627325
459	0.612675	0.624850
460	0.615600	0.623125
461	0.614550	0.623175
462	0.615150	0.622475
463	0.612325	0.620450
464	0.613725	0.620575
465	0.613650	0.620275
466	0.612525	0.621525
467	0.614025	0.622125
468	0.615400	0.622050
469	0.615350	0.621900
470	0.613450	0.621100
471	0.612575	0.621925
472	0.612425	0.621850
473	0.611750	0.622500
474	0.612550	0.624350
475	0.614150	0.624525
476	0.613175	0.622850
477	0.613550	0.620275
478	0.615725	0.620750
479	0.618825	0.617125
480	0.616625	0.617200
481	0.615000	0.617550
482	0.613325	0.616400
483	0.614125	0.618725
484	0.617450	0.616775
485	0.617900	0.616400
486	0.619525	0.615575
487	0.619775	0.616400
488	0.614575	0.617025
489	0.615925	0.617700
490	0.615900	0.615250
491	0.614250	0.615500
492	0.614150	0.616550
493	0.614725	0.616850
494	0.615350	0.617900
495	0.615075	0.617875
496	0.618000	0.618575
497	0.616525	0.618575
498	0.618425	0.614100
499	0.618975	0.614150
500	0.617700	0.614775
501	0.618175	0.615375
502	0.617725	0.614375
503	0.617425	0.617400
504	0.615150	0.616700
505	0.617200	0.617500
506	0.616225	0.617925
507	0.616400	0.619350
508	0.618550	0.620700
509	0.620550	0.619800
510	0.619275	0.621475
511	0.618225	0.623125
512	0.621075	0.621150
513	0.619100	0.620650
514	0.617125	0.618775
515	0.617625	0.615850
516	0.615550	0.618325
517	0.616575	0.616825
518	0.619825	0.616850
519	0.619350	0.614550
520	0.617475	0.615175
521	0.618900	0.619275
522	0.618725	0.620100
523	0.622075	0.619250
524	0.618975	0.620750
525	0.619875	0.620650
526	0.621525	0.617125
527	0.621000	0.615875
528	0.620025	0.617175
529	0.622925	0.615600
530	0.622475	0.615075
531	0.620425	0.613875
532	0.621750	0.614825
533	0.619925	0.614925
534	0.620500	0.613950
535	0.623750	0.615675
536	0.623300	0.614850
537	0.626125	0.614925
538	0.625550	0.613050
539	0.620700	0.614575
540	0.623650	0.611600
541	0.624450	0.612300
542	0.622850	0.611475
543	0.623825	0.612900
544	0.621500	0.614125
545	0.619275	0.613925
546	0.622525	0.614975
547	0.620375	0.614525
548	0.622425	0.614000
549	0.619625	0.616725
550	0.621175	0.616400
551	0.620175	0.615550
552	0.619475	0.615225
553	0.624550	0.614025
554	0.619575	0.614075
555	0.624100	0.612500
556	0.623825	0.613350
557	0.623750	0.610825
558	0.620250	0.612475
559	0.619675	0.612650
560	0.621175	0.610925
561	0.619750	0.611325
562	0.619575	0.610925
563	0.622350	0.613575
564	0.619725	0.613575
565	0.623400	0.614400
566	0.624475	0.615625
567	0.621300	0.614550
568	0.621575	0.614575
569	0.621800	0.615525
570	0.623100	0.615300
571	0.622775	0.617600
572	0.625200	0.617375
573	0.625450	0.620950
574	0.625075	0.622075
575	0.625350	0.620100
576	0.624400	0.622250
577	0.625850	0.621550
578	0.624125	0.619675
579	0.625450	0.619400
580	0.625600	0.619850
581	0.625225	0.616900
582	0.621275	0.616725
583	0.621125	0.615375
584	0.622550	0.616175
585	0.623975	0.616975
586	0.623375	0.617050
587	0.622950	0.618550
588	0.624750	0.612050
589	0.624075	0.613100
590	0.625050	0.617875
591	0.623350	0.620300
592	0.624350	0.623050
593	0.622725	0.619875
594	0.625050	0.616575
595	0.624950	0.615375
596	0.624150	0.616275
597	0.624800	0.614650
598	0.625775	0.616475
599	0.624075	0.617675
600	0.622650	0.617875
601	0.626425	0.615625
602	0.622375	0.613275
603	0.624350	0.612175
604	0.625325	0.612400
605	0.624325	0.610075
606	0.624550	0.610350
607	0.627025	0.607625
608	0.626225	0.606675
609	0.626800	0.604975
610	0.625325	0.608375
611	0.624400	0.609100
612	0.623700	0.606675
613	0.624525	0.605400
614	0.628150	0.605900
615	0.623175	0.604925
616	0.626125	0.605175
617	0.625325	0.605450
618	0.626175	0.605175
619	0.626950	0.606125
620	0.629050	0.608700
621	0.625550	0.609925
622	0.625750	0.610400
623	0.623400	0.610050
624	0.622125	0.607350
625	0.626100	0.606700
626	0.628300	0.606775
627	0.622675	0.608300
628	0.626475	0.607975
629	0.627000	0.607150
630	0.627250	0.608600
631	0.628525	0.608925
632	0.626250	0.612000
633	0.625825	0.612000
634	0.627625	0.611300
635	0.629925	0.611350
636	0.627725	0.612825
637	0.629475	0.616075
638	0.630325	0.616775
639	0.631375	0.616550
640	0.628000	0.618025
641	0.627575	0.619650
642	0.626000	0.623625
643	0.629400	0.625425
644	0.629100	0.627750
645	0.630250	0.626250
646	0.630700	0.624475
647	0.628700	0.624175
648	0.628500	0.622350
649	0.628850	0.624275
650	0.629675	0.623250
651	0.628350	0.620100
652	0.630350	0.620550
653	0.627950	0.621000
654	0.630450	0.621900
655	0.629650	0.621900
656	0.631575	0.618125
657	0.630450	0.619625
658	0.628500	0.618175
659	0.629125	0.615875
660	0.629750	0.613500
661	0.629775	0.612050
662	0.627625	0.613750
663	0.629950	0.612550
664	0.632650	0.612900
665	0.632400	0.613975
666	0.635225	0.613775
667	0.633000	0.615000
668	0.633775	0.614200
669	0.629200	0.614150
670	0.631675	0.617225
671	0.633500	0.617125
672	0.636575	0.617400
673	0.635975	0.614800
674	0.632775	0.612525
675	0.632900	0.617050
676	0.633725	0.615050
677	0.635700	0.618000
678	0.632550	0.620500
679	0.633175	0.619750
680	0.635250	0.618250
681	0.634925	0.616250
682	0.631300	0.616350
683	0.634000	0.614375
684	0.634750	0.614475
685	0.633225	0.615350
686	0.635675	0.618800
687	0.635100	0.619675
688	0.634125	0.619550
689	0.635500	0.619450
690	0.633775	0.620975
691	0.632500	0.619525
692	0.631400	0.619700
693	0.632800	0.618075
694	0.633700	0.616750
695	0.634075	0.613625
696	0.634125	0.614825
697	0.635000	0.613675
698	0.638050	0.616550
699	0.638775	0.617075
700	0.633175	0.616300
701	0.636900	0.616450
702	0.636625	0.617200
703	0.637725	0.617725
704	0.637600	0.617825
705	0.637000	0.615475
706	0.638250	0.617200
707	0.635775	0.614400
708	0.636750	0.614075
709	0.637125	0.614975
710	0.638025	0.615450
711	0.636700	0.614075
712	0.638575	0.614575
713	0.638150	0.613700
714	0.638100	0.614500
715	0.641025	0.613700
716	0.637250	0.615850
717	0.638300	0.615275
718	0.637050	0.614800
719	0.637400	0.613600
720	0.637150	0.613200
721	0.639925	0.615325
722	0.640825	0.613600
723	0.640500	0.613125
724	0.639375	0.613850
725	0.640900	0.615125
726	0.638775	0.615500
727	0.641725	0.614975
728	0.639400	0.613900
729	0.637750	0.614875
730	0.640425	0.615800
731	0.640275	0.615025
732	0.642875	0.615050
733	0.638725	0.612650
734	0.639650	0.610125
735	0.638025	0.611900
736	0.635450	0.610175
737	0.637350	0.610475
738	0.639025	0.607325
739	0.638050	0.608775
740	0.640350	0.611400
741	0.636900	0.612450
742	0.638000	0.612125
743	0.638125	0.612575
744	0.641150	0.613275
745	0.641975	0.614825
746	0.639925	0.613475
747	0.640875	0.613550
748	0.640250	0.613675
749	0.637475	0.614450
750	0.640050	0.612225
751	0.637700	0.613725
752	0.638525	0.611100
753	0.637575	0.614650
754	0.639925	0.610675
755	0.642300	0.612600
756	0.643000	0.612275
757	0.640700	0.614250
758	0.638850	0.614550
759	0.638300	0.611825
760	0.640875	0.613450
761	0.640525	0.614100
762	0.639950	0.612350
763	0.637875	0.609850
764	0.638850	0.613375
765	0.637875	0.612775
766	0.637350	0.610575
767	0.639325	0.608075
768	0.636550	0.608400
769	0.637350	0.606925
770	0.636275	0.605150
771	0.639700	0.605575
772	0.637125	0.604800
773	0.639400	0.603825
774	0.639575	0.603700
775	0.636125	0.603800
776	0.635975	0.602875
777	0.639100	0.603450
778	0.639850	0.602750
779	0.641800	0.603900
780	0.636850	0.602550
781	0.637600	0.602975
782	0.637425	0.604175
783	0.639700	0.602800
784	0.639025	0.602575
785	0.641525	0.605350
786	0.642625	0.605150
787	0.640500	0.605475
788	0.640750	0.604200
789	0.641400	0.604450
790	0.639975	0.606000
791	0.639400	0.607300
792	0.638000	0.603525
793	0.639450	0.603175
794	0.640250	0.604775
795	0.642150	0.603050
796	0.640450	0.603425
797	0.643175	0.602025
798	0.640425	0.604150
799	0.638975	0.605300
800	0.640200	0.604750
801	0.639150	0.604250
802	0.640175	0.603425
803	0.641950	0.602725
804	0.641550	0.604725
805	0.638975	0.603425
806	0.638900	0.606100
807	0.640600	0.607125
808	0.639650	0.609525
809	0.639525	0.610375
810	0.639975	0.608900
811	0.639550	0.608550
812	0.640650	0.608950
813	0.643675	0.608300
814	0.641075	0.606000
815	0.643350	0.607925
816	0.641800	0.610875
817	0.640000	0.610525
818	0.639100	0.609325
819	0.644000	0.610975
820	0.641325	0.610600
821	0.639475	0.609950
822	0.638100	0.611200
823	0.638025	0.612050
824	0.639275	0.611975
825	0.641350	0.610375
826	0.641250	0.611075
827	0.638500	0.614200
828	0.640525	0.614200
829	0.638150	0.616925
830	0.639075	0.618075
831	0.639750	0.618175
832	0.641375	0.616300
833	0.640050	0.617500
834	0.639100	0.619025
835	0.641100	0.618050
836	0.641025	0.615550
837	0.642950	0.613900
838	0.640250	0.615150
839	0.640800	0.612975
840	0.640100	0.612200
841	0.643150	0.612075
842	0.641725	0.610525
843	0.643850	0.612625
844	0.641950	0.610775
845	0.639525	0.612450
846	0.637500	0.608675
847	0.642800	0.606450
848	0.645625	0.606825
849	0.646250	0.606075
850	0.645200	0.605025
851	0.645125	0.605950
852	0.644225	0.605325
853	0.645100	0.603350
854	0.645675	0.602050
855	0.645000	0.600900
856	0.645025	0.601975
857	0.645225	0.600925
858	0.644000	0.601875
859	0.646675	0.601500
860	0.647050	0.601675
861	0.642900	0.603375
862	0.646375	0.604375
863	0.645425	0.605425
864	0.646225	0.603025
865	0.645700	0.604825
866	0.645125	0.605700
867	0.642925	0.602475
868	0.648400	0.600350
869	0.647725	0.600025
870	0.647150	0.599725
871	0.646125	0.600050
872	0.645325	0.598875
873	0.645900	0.600575
874	0.645150	0.600200
875	0.646550	0.601375
876	0.644850	0.601825
877	0.644550	0.601100
878	0.645875	0.604400
879	0.646700	0.607950
880	0.646975	0.608775
881	0.645100	0.609950
882	0.648375	0.608500
883	0.645600	0.607775
884	0.647325	0.610675
885	0.645225	0.610325
886	0.644100	0.611325
887	0.647225	0.612125
888	0.645925	0.611825
889	0.641450	0.612375
890	0.643500	0.612775
891	0.644600	0.612325
892	0.645725	0.613800
893	0.646875	0.615575
894	0.645650	0.614825
895	0.644875	0.617325
896	0.649775	0.617050
897	0.645150	0.616525
898	0.646575	0.615250
899	0.647225	0.616350
900	0.645675	0.615800
901	0.644675	0.616350
902	0.647050	0.616875
903	0.645175	0.617025
904	0.644025	0.617300
905	0.648200	0.616125
906	0.645175	0.614925
907	0.642575	0.616125
908	0.646175	0.618925
909	0.646725	0.619200
910	0.649050	0.619075
911	0.647775	0.620375
912	0.645275	0.616925
913	0.645175	0.615900
914	0.645050	0.614425
915	0.647800	0.613700
916	0.646800	0.610900
917	0.645675	0.609825
918	0.648250	0.610250
919	0.646275	0.610275
920	0.647575	0.612825
921	0.647375	0.613775
922	0.644475	0.614700
923	0.647925	0.615350
924	0.648400	0.616750
925	0.647175	0.615050
926	0.647000	0.614650
927	0.646625	0.614375
928	0.645650	0.616950
929	0.644450	0.616425
930	0.648525	0.619225
931	0.649275	0.619650
932	0.651400	0.618150
933	0.647475	0.622900
934	0.646125	0.622950
935	0.647075	0.621850
936	0.645475	0.620375
937	0.647750	0.620650
938	0.647350	0.621425
939	0.648250	0.624000
940	0.647900	0.625075
941	0.649050	0.623600
942	0.650800	0.621200
943	0.651375	0.620725
944	0.648950	0.620000
945	0.648825	0.620700
946	0.647550	0.620825
947	0.650450	0.620375
948	0.649300	0.620550
949	0.645300	0.621275
950	0.649000	0.622550
951	0.650625	0.624525
952	0.649300	0.626750
953	0.646875	0.625025
954	0.650000	0.624075
955	0.648775	0.627750
956	0.650325	0.623125
957	0.647850	0.624525
958	0.645400	0.622550
959	0.648575	0.622175
960	0.647850	0.622300
961	0.649025	0.622850
962	0.649800	0.621700
963	0.652400	0.621925
964	0.651425	0.623775
965	0.650625	0.623875
966	0.650450	0.622325
967	0.648550	0.620900
968	0.650625	0.620275
969	0.653200	0.618275
970	0.651175	0.620725
971	0.649825	0.622475
972	0.647600	0.619900
973	0.647625	0.622075
974	0.650500	0.622325
975	0.651675	0.621050
976	0.651775	0.617700
977	0.651675	0.619175
978	0.655925	0.619950
979	0.653200	0.620575
980	0.655300	0.620025
981	0.652550	0.620350
982	0.652000	0.619975
983	0.653050	0.619350
984	0.654000	0.619925
985	0.655550	0.618100
986	0.653175	0.617150
987	0.652050	0.616850
988	0.650075	0.613975
989	0.650800	0.616025
990	0.652550	0.617675
991	0.651100	0.618325
992	0.653225	0.617725
993	0.653650	0.616225
994	0.654600	0.618325
995	0.652225	0.618050
996	0.653200	0.616800
997	0.651275	0.616075
998	0.653350	0.616700
999	0.654250	0.616575
1000	0.655700	0.613625
1001	0.653350	0.612875
1002	0.654675	0.613175
1003	0.655400	0.612350
1004	0.654750	0.612575
1005	0.656925	0.612825
1006	0.657950	0.613925
1007	0.656125	0.613050
1008	0.656475	0.613400
1009	0.655250	0.615725
1010	0.653775	0.616625
1011	0.652975	0.616850
1012	0.653375	0.616425
1013	0.654600	0.616250
1014	0.655925	0.616450
1015	0.654750	0.615650
1016	0.654200	0.614300
1017	0.656175	0.611800
1018	0.655075	0.612175
1019	0.653325	0.609150
1020	0.651275	0.608300
1021	0.651975	0.608975
1022	0.653475	0.611200
1023	0.655400	0.610950
1024	0.655250	0.611225
1025	0.653250	0.612675
1026	0.655075	0.610700
1027	0.653875	0.611625
1028	0.655750	0.610050
1029	0.655125	0.609650
1030	0.653200	0.608850
1031	0.654700	0.608475
1032	0.652875	0.609600
1033	0.653675	0.610650
1034	0.656200	0.609175
1035	0.656925	0.606775
1036	0.652550	0.606275
1037	0.651775	0.606825
1038	0.654500	0.610900
1039	0.656825	0.609825
1040	0.657150	0.608975
1041	0.658000	0.607525
1042	0.656500	0.608350
1043	0.656600	0.607650
1044	0.654150	0.607225
1045	0.655500	0.609125
1046	0.655025	0.607475
1047	0.655375	0.607675
1048	0.652775	0.608300
1049	0.657000	0.608350
1050	0.656700	0.605350
1051	0.654100	0.603600
1052	0.654750	0.603950
1053	0.655025	0.605875
1054	0.656700	0.606100
1055	0.654500	0.604500
1056	0.657725	0.603575
1057	0.660200	0.604550
1058	0.657225	0.605425
1059	0.657175	0.607175
1060	0.658075	0.607575
1061	0.658825	0.604800
1062	0.659000	0.604700
1063	0.657625	0.604150
1064	0.658125	0.600750
1065	0.661525	0.599600
1066	0.658250	0.599050
1067	0.658125	0.599875
1068	0.659700	0.602800
1069	0.655300	0.604175
1070	0.657650	0.603225
1071	0.656950	0.603350
1072	0.660325	0.602850
1073	0.658975	0.605175
1074	0.657725	0.605000
1075	0.656575	0.603050
1076	0.657050	0.605650
1077	0.658075	0.606425
1078	0.659575	0.605625
1079	0.658450	0.608175
1080	0.660275	0.605150
1081	0.657725	0.607200
1082	0.657050	0.608175
1083	0.656225	0.605850
1084	0.656575	0.603825
1085	0.659450	0.604250
1086	0.657450	0.601825
1087	0.658500	0.598100
1088	0.659600	0.598300
1089	0.659175	0.597925
1090	0.660075	0.597550
1091	0.657050	0.598500
1092	0.654775	0.598650
1093	0.655625	0.599250
1094	0.655750	0.597950
1095	0.655600	0.598400
1096	0.656600	0.597350
1097	0.656600	0.596825
1098	0.656500	0.598575
1099	0.658425	0.599575
1100	0.658100	0.600750
1101	0.658700	0.598675
1102	0.659000	0.601175
1103	0.659125	0.600850
1104	0.658200	0.603225
1105	0.659675	0.601550
1106	0.656325	0.602775
1107	0.658650	0.602800
1108	0.659550	0.603400
1109	0.658475	0.604875
1110	0.657225	0.604100
1111	0.659925	0.606450
1112	0.658600	0.606450
1113	0.659800	0.606150
1114	0.662075	0.607775
1115	0.659700	0.606150
1116	0.660775	0.606675
1117	0.660475	0.604950
1118	0.660725	0.605500
1119	0.662775	0.604275
1120	0.660675	0.604550
1121	0.658100	0.606200
1122	0.659200	0.609075
1123	0.657400	0.606850
1124	0.660625	0.608550
1125	0.658400	0.609975
1126	0.658750	0.607025
1127	0.659750	0.609100
1128	0.658350	0.608225
1129	0.658500	0.606925
1130	0.654700	0.605250
1131	0.658175	0.606200
1132	0.657300	0.605675
1133	0.656525	0.605625
1134	0.656700	0.604250
1135	0.657475	0.603625
1136	0.657375	0.602825
1137	0.657125	0.604075
1138	0.658525	0.605650
1139	0.658075	0.605400
1140	0.662625	0.604425
1141	0.660800	0.603275
1142	0.660700	0.605600
1143	0.656625	0.603850
1144	0.659950	0.604225
1145	0.660625	0.604925
1146	0.659275	0.605725
1147	0.659325	0.603450
1148	0.660125	0.606225
1149	0.657900	0.608875
1150	0.657625	0.608500
1151	0.660425	0.609425
1152	0.659150	0.610000
1153	0.658400	0.608225
1154	0.660225	0.609075
1155	0.660950	0.613900
1156	0.660100	0.614075
1157	0.661375	0.612525
1158	0.663500	0.615400
1159	0.661975	0.615350
1160	0.662325	0.617425
1161	0.661875	0.617975
1162	0.659275	0.616775
1163	0.659225	0.613550
1164	0.660825	0.610800
1165	0.661050	0.613250
1166	0.663125	0.612800
1167	0.663900	0.611150
1168	0.662200	0.610800
1169	0.664650	0.607825
1170	0.660725	0.606075
1171	0.660600	0.604875
1172	0.661275	0.603550
1173	0.662775	0.602375
1174	0.660875	0.602425
1175	0.663625	0.603000
1176	0.661050	0.606325
1177	0.659125	0.608625
1178	0.662125	0.606525
1179	0.661650	0.606250
1180	0.659875	0.606950
1181	0.659775	0.607975
1182	0.661100	0.607175
1183	0.658975	0.606975
1184	0.663150	0.605700
1185	0.662000	0.605875
1186	0.659050	0.607300
1187	0.659125	0.611800
1188	0.660375	0.611450
1189	0.660125	0.611275
1190	0.658700	0.608650
1191	0.659825	0.608750
1192	0.660900	0.607650
1193	0.658400	0.606450
1194	0.659425	0.608475
1195	0.660800	0.610025
1196	0.662175	0.610225
1197	0.661500	0.611375
1198	0.659725	0.612900
1199	0.660800	0.612300
1200	0.660125	0.611950
1201	0.658525	0.611150
1202	0.660625	0.612325
1203	0.660525	0.612025
1204	0.658600	0.611475
1205	0.658150	0.611900
1206	0.661100	0.613275
1207	0.658650	0.614150
1208	0.661200	0.615575
1209	0.656900	0.616125
1210	0.658300	0.615625
1211	0.655900	0.614250
1212	0.658225	0.613750
1213	0.659600	0.614950
1214	0.661125	0.616175
1215	0.661650	0.616400
1216	0.658700	0.613850
1217	0.657625	0.616675
1218	0.659000	0.614475
1219	0.659550	0.611375
1220	0.661675	0.611075
1221	0.661825	0.613875
1222	0.662950	0.614000
1223	0.662625	0.611725
1224	0.663325	0.610975
1225	0.660450	0.608550
1226	0.660000	0.611650
1227	0.662000	0.615550
1228	0.663250	0.615250
1229	0.662325	0.615350
1230	0.664675	0.615575
1231	0.663125	0.617050
1232	0.664350	0.615675
1233	0.663625	0.614600
1234	0.667300	0.613800
1235	0.665775	0.612900
1236	0.663725	0.612950
1237	0.663150	0.613950
1238	0.663850	0.616025
1239	0.663475	0.615350
1240	0.664000	0.616125
1241	0.666975	0.615725
1242	0.664875	0.614775
1243	0.664525	0.612700
1244	0.665375	0.612775
1245	0.665475	0.613525
1246	0.664425	0.612350
1247	0.662300	0.610600
1248	0.661725	0.611625
1249	0.665600	0.611275
1250	0.661750	0.612525
1251	0.663725	0.613025
1252	0.664575	0.614800
1253	0.663800	0.614100
1254	0.662975	0.613875
1255	0.662400	0.615575
1256	0.665100	0.615100
1257	0.663900	0.615250
1258	0.663800	0.615650
1259	0.661475	0.617825
1260	0.666600	0.619075
1261	0.665775	0.621225
1262	0.666725	0.623750
1263	0.663850	0.623325
1264	0.661375	0.621275
1265	0.662825	0.625275
1266	0.664250	0.624350
1267	0.664625	0.623600
1268	0.665700	0.621525
1269	0.664100	0.622700
1270	0.664525	0.622875
1271	0.664400	0.623350
1272	0.665450	0.622275
1273	0.666325	0.621050
1274	0.664425	0.621200
1275	0.665950	0.620900
1276	0.667225	0.622025
1277	0.665925	0.621700
1278	0.662175	0.621325
1279	0.661050	0.622250
1280	0.664450	0.619650
1281	0.665750	0.620725
1282	0.664900	0.617300
1283	0.663025	0.613500
1284	0.664325	0.611825
1285	0.662550	0.609250
1286	0.664750	0.607825
1287	0.663800	0.606900
1288	0.665075	0.607100
1289	0.664650	0.608375
1290	0.663725	0.606825
1291	0.666450	0.609825
1292	0.668025	0.610650
1293	0.666800	0.608975
1294	0.666375	0.610350
1295	0.669150	0.608950
1296	0.667225	0.609300
1297	0.666025	0.611850
1298	0.665175	0.611250
1299	0.666425	0.609425
1300	0.667575	0.613150
1301	0.666550	0.613950
1302	0.667225	0.613650
1303	0.668775	0.617050
1304	0.665825	0.613825
1305	0.666500	0.616225
1306	0.663850	0.615650
1307	0.663625	0.617100
1308	0.665250	0.616800
1309	0.666525	0.617125
1310	0.667350	0.618800
1311	0.664475	0.620850
1312	0.666700	0.622375
1313	0.667275	0.619875
1314	0.664325	0.619125
1315	0.666300	0.617625
1316	0.667125	0.616450
1317	0.666775	0.614775
1318	0.664675	0.613725
1319	0.663625	0.610675
1320	0.664150	0.611125
1321	0.665500	0.611025
1322	0.665600	0.611125
1323	0.665375	0.608425
1324	0.665025	0.606050
1325	0.664750	0.607350
1326	0.665125	0.606825
1327	0.662600	0.608400
1328	0.664325	0.606425
1329	0.664225	0.606000
1330	0.665600	0.608875
1331	0.666550	0.609050
1332	0.668075	0.610000
1333	0.666875	0.608525
1334	0.665700	0.609400
1335	0.666725	0.607850
1336	0.663750	0.609925
1337	0.667675	0.611025
1338	0.667375	0.613350
1339	0.666700	0.612925
1340	0.664200	0.614175
1341	0.665525	0.614050
1342	0.663950	0.614525
1343	0.666700	0.612825
1344	0.667375	0.611975
1345	0.664625	0.610350
1346	0.669400	0.607925
1347	0.665100	0.607425
1348	0.667175	0.609200
1349	0.666100	0.608275
1350	0.666900	0.610300
1351	0.664225	0.610700
1352	0.664800	0.612250
1353	0.663075	0.610575
1354	0.661300	0.611300
1355	0.664075	0.612625
1356	0.666050	0.609375
1357	0.667450	0.610500
1358	0.666325	0.611075
1359	0.664950	0.608750
1360	0.663950	0.610650
1361	0.666975	0.610575
1362	0.666300	0.609075
1363	0.665975	0.607800
1364	0.669025	0.610675
1365	0.668100	0.610050
1366	0.666400	0.608850
1367	0.668775	0.607725
1368	0.669575	0.608450
1369	0.668925	0.607900
1370	0.670150	0.606925
1371	0.669475	0.608400
1372	0.668450	0.609650
1373	0.667475	0.611700
1374	0.667150	0.609700
1375	0.667100	0.610525
1376	0.665875	0.612275
1377	0.666325	0.612475
1378	0.668825	0.614850
1379	0.669450	0.613725
1380	0.668650	0.613275
1381	0.667925	0.617000
1382	0.666125	0.618125
1383	0.666825	0.616875
1384	0.664700	0.616325
1385	0.665900	0.616525
1386	0.667700	0.617075
1387	0.666800	0.615000
1388	0.667875	0.616375
1389	0.666050	0.615350
1390	0.668075	0.614125
1391	0.667000	0.612050
1392	0.666950	0.613025
1393	0.668375	0.612250
1394	0.668200	0.612625
1395	0.665400	0.612275
1396	0.667700	0.613125
1397	0.666075	0.613200
1398	0.666675	0.612650
1399	0.670000	0.612425
1400	0.668825	0.612725
1401	0.666800	0.613925
1402	0.667800	0.612000
1403	0.670025	0.610950
1404	0.667425	0.613175
1405	0.668150	0.615175
1406	0.667350	0.616050
1407	0.668900	0.613875
1408	0.666925	0.613250
1409	0.667250	0.611275
1410	0.666625	0.608475
1411	0.665425	0.607400
1412	0.665475	0.608650
1413	0.663450	0.608450
1414	0.667250	0.612475
1415	0.670575	0.611450
1416	0.673175	0.611575
1417	0.671075	0.610400
1418	0.670925	0.610225
1419	0.668700	0.612825
1420	0.668825	0.613375
1421	0.670275	0.612725
1422	0.670000	0.611100
1423	0.672150	0.612400
1424	0.670125	0.612575
1425	0.668600	0.612700
1426	0.669925	0.614625
1427	0.670125	0.611175
1428	0.669975	0.612875
1429	0.668050	0.609250
1430	0.669525	0.611175
1431	0.669575	0.611050
1432	0.667850	0.611125
1433	0.668575	0.611300
1434	0.667850	0.612550
1435	0.671075	0.612025
1436	0.673000	0.611650
1437	0.669075	0.609900
1438	0.671425	0.611800
1439	0.668925	0.611375
1440	0.670225	0.610800
1441	0.671950	0.609875
1442	0.672125	0.610650
1443	0.673875	0.612200
1444	0.672275	0.610975
1445	0.674500	0.612025
1446	0.673250	0.609350
1447	0.671775	0.608425
1448	0.670450	0.608050
1449	0.668600	0.608175
1450	0.673525	0.608650
1451	0.671625	0.609075
1452	0.671600	0.606675
1453	0.672925	0.607175
1454	0.671575	0.605600
1455	0.672575	0.605650
1456	0.673750	0.606800
1457	0.672125	0.607300
1458	0.673175	0.607425
1459	0.672125	0.607150
1460	0.672275	0.603125
1461	0.674050	0.604900
1462	0.671975	0.604450
1463	0.672425	0.603525
1464	0.671725	0.604525
1465	0.673000	0.606675
1466	0.672625	0.607475
1467	0.671825	0.608650
1468	0.670275	0.609300
1469	0.672550	0.607950
1470	0.673100	0.609350
1471	0.673675	0.611225
1472	0.671975	0.611650
1473	0.674500	0.612375
1474	0.676125	0.613900
1475	0.674025	0.611525
1476	0.672225	0.612300
1477	0.671700	0.614450
1478	0.673375	0.613300
1479	0.673825	0.612875
1480	0.669125	0.610450
1481	0.671875	0.610650
1482	0.668775	0.611700
1483	0.668250	0.612375
1484	0.670650	0.614900
1485	0.673325	0.614500
1486	0.669425	0.614175
1487	0.669775	0.614175
1488	0.670950	0.614825
1489	0.671125	0.612725
1490	0.669650	0.611375
1491	0.671225	0.614375
1492	0.671775	0.617250
1493	0.670225	0.621225
1494	0.673100	0.621225
1495	0.672650	0.621125
1496	0.671850	0.623600
1497	0.673550	0.621925
1498	0.670975	0.621350
1499	0.671875	0.620750
1500	0.672300	0.622600
1501	0.673200	0.620700
1502	0.672350	0.619575
1503	0.676075	0.619375
1504	0.674275	0.619450
1505	0.675675	0.618150
1506	0.673525	0.617800
1507	0.673550	0.617825
1508	0.674000	0.618225
1509	0.673050	0.615850
1510	0.672425	0.618825
1511	0.675475	0.620125
1512	0.674025	0.621375
1513	0.676225	0.620075
1514	0.675100	0.620975
1515	0.673575	0.620725
1516	0.673000	0.622875
1517	0.675200	0.620425
1518	0.672800	0.620600
1519	0.674275	0.620125
1520	0.674300	0.618175
1521	0.672775	0.616125
1522	0.676025	0.614975
1523	0.675450	0.615050
1524	0.676100	0.616350
1525	0.676025	0.615200
1526	0.673650	0.614675
1527	0.676300	0.615975
1528	0.675525	0.616875
1529	0.674425	0.616900
1530	0.673925	0.617775
1531	0.676675	0.618550
1532	0.675875	0.617300
1533	0.674050	0.619050
1534	0.676125	0.619000
1535	0.673975	0.617200
1536	0.675875	0.617725
1537	0.676100	0.617525
1538	0.675950	0.616575
1539	0.676875	0.616600
1540	0.678300	0.616975
1541	0.677300	0.619600
1542	0.675750	0.619000
1543	0.676675	0.619375
1544	0.676525	0.617375
1545	0.673550	0.617775
1546	0.674850	0.618225
1547	0.672650	0.619325
1548	0.674800	0.619525
1549	0.675450	0.616425
1550	0.674975	0.619850
1551	0.674975	0.617425
1552	0.674375	0.618725
1553	0.678175	0.618750
1554	0.677700	0.618700
1555	0.677400	0.619125
1556	0.677350	0.619150
1557	0.678525	0.616500
1558	0.677300	0.613200
1559	0.678025	0.613825
1560	0.675225	0.615325
1561	0.676350	0.614600
1562	0.677775	0.612875
1563	0.676900	0.613300
1564	0.673800	0.611750
1565	0.677825	0.609050
1566	0.676150	0.607600
1567	0.675725	0.607525
1568	0.677650	0.606775
1569	0.676775	0.608000
1570	0.674500	0.606275
1571	0.673025	0.607600
1572	0.672175	0.607175
1573	0.673150	0.611375
1574	0.673300	0.614475
1575	0.674425	0.618325
1576	0.674100	0.619350
1577	0.674425	0.620550
1578	0.674600	0.620325
1579	0.673425	0.620325
1580	0.672400	0.620025
1581	0.671200	0.622650
1582	0.673475	0.623925
1583	0.676850	0.628825
1584	0.674750	0.628800
1585	0.673325	0.627925
1586	0.675125	0.629150
1587	0.673450	0.629300
1588	0.672925	0.627450
1589	0.671400	0.626600
1590	0.672700	0.624800
1591	0.672675	0.625425
1592	0.673225	0.623775
1593	0.674775	0.623875
1594	0.674075	0.624925
1595	0.673475	0.627000
1596	0.677475	0.625500
1597	0.676450	0.623675
1598	0.675750	0.623350
1599	0.676375	0.625650
1600	0.676425	0.627350
1601	0.675400	0.626575
1602	0.675900	0.627350
1603	0.677075	0.626175
1604	0.678050	0.630375
1605	0.679575	0.629525
1606	0.677775	0.627400
1607	0.675275	0.624975
1608	0.677650	0.623525
1609	0.677175	0.621350
1610	0.674850	0.618100
1611	0.675425	0.616150
1612	0.673425	0.615250
1613	0.674600	0.614100
1614	0.675375	0.614100
1615	0.678100	0.615075
1616	0.677225	0.616625
1617	0.675225	0.613675
1618	0.674300	0.613950
1619	0.675900	0.613750
1620	0.676250	0.612600
1621	0.676825	0.612600
1622	0.677825	0.614200
1623	0.676450	0.611925
1624	0.675950	0.612700
1625	0.676325	0.615150
1626	0.674650	0.613000
1627	0.676700	0.612250
1628	0.675475	0.610675
1629	0.675500	0.611500
1630	0.679100	0.610325
1631	0.674700	0.610050
1632	0.674650	0.608100
1633	0.677600	0.609200
1634	0.675875	0.605375
1635	0.676150	0.604875
1636	0.678025	0.603500
1637	0.677350	0.602950
1638	0.676925	0.603625
1639	0.677200	0.605125
1640	0.676225	0.604550
1641	0.675575	0.605800
1642	0.675675	0.606725
1643	0.674875	0.607875
1644	0.675950	0.610650
1645	0.675975	0.607000
1646	0.674800	0.607875
1647	0.676025	0.608450
1648	0.676625	0.608125
1649	0.678375	0.611250
1650	0.676000	0.611125
1651	0.677875	0.612225
1652	0.674050	0.612525
1653	0.675675	0.615450
1654	0.676700	0.617150
1655	0.677150	0.617550
1656	0.676775	0.617675
1657	0.676475	0.617200
1658	0.676400	0.620150
1659	0.675400	0.624050
1660	0.679000	0.622475
1661	0.678625	0.621925
1662	0.675975	0.623050
1663	0.675300	0.625475
1664	0.678850	0.625450
1665	0.676575	0.622225
1666	0.678125	0.620275
1667	0.676275	0.619400
1668	0.676675	0.620650
1669	0.678100	0.622150
1670	0.679875	0.620725
1671	0.681425	0.618950
1672	0.680000	0.618825
1673	0.679925	0.617275
1674	0.676800	0.618525
1675	0.678825	0.617350
1676	0.680250	0.615825
1677	0.682325	0.614800
1678	0.680775	0.617475
1679	0.678200	0.617450
1680	0.679525	0.617800
1681	0.679300	0.617325
1682	0.678625	0.617800
1683	0.679225	0.619900
1684	0.676950	0.618325
1685	0.679550	0.617900
1686	0.680275	0.615850
1687	0.679625	0.615825
1688	0.680125	0.616150
1689	0.680225	0.616175
1690	0.678925	0.617275
1691	0.680575	0.616200
1692	0.679850	0.616950
1693	0.680825	0.616000
1694	0.680725	0.617500
1695	0.678550	0.612625
1696	0.679575	0.612500
1697	0.681250	0.614825
1698	0.680000	0.612675
1699	0.678475	0.610400
1700	0.679475	0.610425
1701	0.679425	0.609925
1702	0.677175	0.608300
1703	0.680625	0.607875
1704	0.681000	0.604650
1705	0.679900	0.603175
1706	0.679675	0.602000
1707	0.679050	0.602725
1708	0.677950	0.604625
1709	0.683025	0.606075
1710	0.680825	0.603400
1711	0.681900	0.602200
1712	0.680250	0.602700
1713	0.678425	0.605000
1714	0.680325	0.609100
1715	0.682525	0.608200
1716	0.681500	0.608300
1717	0.682450	0.608150
1718	0.682850	0.605825
1719	0.682900	0.607775
1720	0.680850	0.607525
1721	0.681550	0.606275
1722	0.678925	0.608725
1723	0.681700	0.607800
1724	0.682650	0.608475
1725	0.682550	0.609025
1726	0.679225	0.607325
1727	0.681800	0.604975
1728	0.681450	0.606575
1729	0.682000	0.606125
1730	0.677550	0.607625
1731	0.679375	0.608800
1732	0.680875	0.611100
1733	0.681275	0.609400
1734	0.681875	0.610600
1735	0.679875	0.612450
1736	0.680875	0.614875
1737	0.679150	0.612150
1738	0.679550	0.613100
1739	0.678825	0.613900
1740	0.680400	0.613200
1741	0.677850	0.612000
1742	0.679750	0.615625
1743	0.679225	0.615525
1744	0.679925	0.618400
1745	0.678750	0.616800
1746	0.681500	0.617350
1747	0.681575	0.616100
1748	0.680250	0.612775
1749	0.680725	0.614150
1750	0.678975	0.617325
1751	0.679600	0.613125
1752	0.680275	0.615175
1753	0.681525	0.616200
1754	0.680500	0.614600
1755	0.680725	0.612350
1756	0.679475	0.611275
1757	0.681600	0.612275
1758	0.683100	0.613975
1759	0.679675	0.611675
1760	0.682700	0.615150
1761	0.679800	0.613350
1762	0.679150	0.613725
1763	0.676575	0.612325
1764	0.680200	0.612925
1765	0.677750	0.608450
1766	0.679325	0.610050
1767	0.678175	0.609775
1768	0.676650	0.611925
1769	0.675675	0.608575
1770	0.676725	0.610575
1771	0.675600	0.611525
1772	0.678400	0.608725
1773	0.679075	0.607575
1774	0.676125	0.606650
1775	0.676900	0.606725
1776	0.679225	0.607975
1777	0.680275	0.608975
1778	0.684075	0.609075
1779	0.679375	0.607575
1780	0.679850	0.607800
1781	0.678550	0.610125
1782	0.678875	0.610500
1783	0.679325	0.610575
1784	0.678950	0.611050
1785	0.679625	0.611850
1786	0.679600	0.613125
1787	0.678800	0.612700
1788	0.680000	0.614600
1789	0.682075	0.612850
1790	0.682400	0.614475
1791	0.681725	0.615575
1792	0.681500	0.615700
1793	0.679825	0.617825
1794	0.684425	0.616550
1795	0.681500	0.615975
1796	0.681575	0.616550
1797	0.678900	0.616200
1798	0.679750	0.616275
1799	0.680475	0.618075
1800	0.680400	0.619025
1801	0.678650	0.620275
1802	0.680075	0.617825
1803	0.680225	0.617000
1804	0.680975	0.617175
1805	0.681900	0.616075
1806	0.682300	0.615375
1807	0.680350	0.615225
1808	0.681650	0.610925
1809	0.678000	0.611550
1810	0.676925	0.611600
1811	0.682775	0.608900
1812	0.680700	0.609350
1813	0.682500	0.609650
1814	0.680875	0.608675
1815	0.681750	0.610600
1816	0.683925	0.612675
1817	0.679875	0.610650
1818	0.681200	0.609450
1819	0.681750	0.611325
1820	0.681700	0.613175
1821	0.682025	0.612700
1822	0.682950	0.611550
1823	0.679900	0.612325
1824	0.680575	0.612950
1825	0.681025	0.614375
1826	0.679125	0.615375
1827	0.683050	0.616925
1828	0.682200	0.619050
1829	0.683400	0.621700
1830	0.683225	0.621300
1831	0.683550	0.619550
1832	0.682725	0.619875
1833	0.684550	0.617950
1834	0.684225	0.616425
1835	0.684100	0.615800
1836	0.684475	0.615175
1837	0.681250	0.617250
1838	0.680950	0.618225
1839	0.683875	0.618300
1840	0.682050	0.618850
1841	0.682325	0.619275
1842	0.685100	0.619575
1843	0.684625	0.621200
1844	0.685125	0.624400
1845	0.683975	0.623075
1846	0.683425	0.620700
1847	0.681575	0.620700
1848	0.680925	0.619625
1849	0.683150	0.618625
1850	0.682575	0.622650
1851	0.682200	0.622475
1852	0.682525	0.621800
1853	0.683300	0.622100
1854	0.682875	0.623600
1855	0.681175	0.623750
1856	0.679700	0.625525
1857	0.684075	0.627225
1858	0.681850	0.626125
1859	0.680575	0.625950
1860	0.683175	0.626125
1861	0.682825	0.625050
1862	0.682275	0.622875
1863	0.682200	0.623325
1864	0.683450	0.622600
1865	0.685800	0.622225
1866	0.682250	0.625125
1867	0.682225	0.624425
1868	0.681575	0.625650
1869	0.680100	0.625025
1870	0.681500	0.621950
1871	0.683450	0.623625
1872	0.682025	0.621050
1873	0.685000	0.622225
1874	0.687500	0.621025
1875	0.683300	0.620775
1876	0.684025	0.618700
1877	0.683300	0.619625
1878	0.684225	0.618050
1879	0.684475	0.620800
1880	0.684800	0.619725
1881	0.682950	0.619575
1882	0.682675	0.622200
1883	0.683250	0.623050
1884	0.682675	0.624325
1885	0.683550	0.627250
1886	0.683525	0.625725
1887	0.683600	0.624125
1888	0.685925	0.626650
1889	0.684775	0.626500
1890	0.684725	0.624975
1891	0.685250	0.625650
1892	0.686575	0.622675
1893	0.685625	0.622125
1894	0.688125	0.621875
1895	0.686650	0.620900
1896	0.686875	0.620250
1897	0.686050	0.618050
1898	0.685675	0.614925
1899	0.684825	0.615425
1900	0.683050	0.616875
1901	0.686850	0.619625
1902	0.686875	0.619775
1903	0.687925	0.620150
1904	0.686625	0.620650
1905	0.685600	0.619350
1906	0.683750	0.621425
1907	0.682800	0.620875
1908	0.685475	0.621375
1909	0.686525	0.618550
1910	0.684925	0.617375
1911	0.687050	0.613550
1912	0.683300	0.610950
1913	0.685325	0.610175
1914	0.685650	0.613150
1915	0.684500	0.615275
1916	0.683575	0.615625
1917	0.682225	0.617450
1918	0.684850	0.617600
1919	0.684375	0.617725
1920	0.683800	0.616300
1921	0.684900	0.615950
1922	0.686800	0.614100
1923	0.686650	0.613225
1924	0.685450	0.611550
1925	0.686400	0.608125
1926	0.687050	0.610800
1927	0.686700	0.609100
1928	0.685725	0.609150
1929	0.685150	0.609575
1930	0.685700	0.606775
1931	0.686275	0.604075
1932	0.685475	0.605725
1933	0.683800	0.604325
1934	0.686750	0.603050
1935	0.686800	0.602600
1936	0.685625	0.603700
1937	0.683625	0.601875
1938	0.683775	0.601875
1939	0.685450	0.601575
1940	0.686675	0.599600
1941	0.686175	0.599050
1942	0.685650	0.601075
1943	0.688050	0.601275
1944	0.685000	0.603500
1945	0.685600	0.600900
1946	0.686575	0.601775
1947	0.686425	0.603250
1948	0.684650	0.602375
1949	0.686550	0.601625
1950	0.683550	0.602100
1951	0.686725	0.603050
1952	0.685275	0.604800
1953	0.683050	0.604700
1954	0.684425	0.601000
1955	0.683975	0.599025
1956	0.684525	0.598050
1957	0.685075	0.597850
1958	0.683850	0.600975
1959	0.685900	0.598775
1960	0.684150	0.600725
1961	0.685450	0.601825
1962	0.686875	0.601975
1963	0.685725	0.600900
1964	0.688125	0.602000
1965	0.685725	0.598450
1966	0.686700	0.599325
1967	0.685650	0.596700
1968	0.686700	0.597100
1969	0.686050	0.596650
1970	0.686250	0.596200
1971	0.685950	0.596975
1972	0.686025	0.597125
1973	0.682875	0.598025
1974	0.682750	0.598725
1975	0.681700	0.599225
1976	0.685125	0.601925
1977	0.683800	0.600925
1978	0.683025	0.604150
1979	0.684500	0.603125
1980	0.685025	0.604950
1981	0.684575	0.609500
1982	0.684925	0.612200
1983	0.685000	0.611775
1984	0.684200	0.611975
1985	0.684550	0.612075
1986	0.685550	0.612800
1987	0.682550	0.613675
1988	0.686350	0.611000
1989	0.686200	0.608575
1990	0.686150	0.606650
1991	0.686625	0.608775
1992	0.686175	0.609300
1993	0.683150	0.608625
1994	0.686275	0.608900
1995	0.687700	0.607550
1996	0.688150	0.607875
1997	0.686500	0.607350
1998	0.686425	0.606600
1999	0.684050	0.608100
[truncated: 8,000 more rows]
