# Supplementary material for: Evolutionary game on mutually influenceing double-layer network
Source: PLoS One. 2025 Jan 31;20(1):e0317923. doi: 10.1371/journal.pone.0317923 (PMC11785339; doi:10.1371/journal.pone.0317923)
Supplement: S1 Data — (ZIP) [file pone.0317923.s001.zip › b=1.01_a=0.35_frequency.txt]

0	0.499075	0.398150
1	0.499475	0.348000
2	0.495150	0.323775
3	0.498125	0.311000
4	0.497025	0.301325
5	0.495900	0.296650
6	0.496450	0.294475
7	0.498675	0.300600
8	0.494550	0.305650
9	0.496325	0.309500
10	0.493375	0.313925
11	0.498375	0.320400
12	0.500725	0.325600
13	0.497700	0.334075
14	0.495550	0.340475
15	0.498175	0.345775
16	0.499525	0.351275
17	0.500425	0.362025
18	0.499000	0.372150
19	0.500000	0.379650
20	0.498450	0.389150
21	0.496900	0.396400
22	0.496250	0.404775
23	0.499325	0.413525
24	0.496900	0.421650
25	0.496350	0.425275
26	0.495625	0.433425
27	0.498975	0.437300
28	0.497875	0.443100
29	0.497975	0.450425
30	0.498100	0.456575
31	0.503150	0.464075
32	0.503500	0.473450
33	0.500350	0.479875
34	0.496000	0.484150
35	0.497250	0.491175
36	0.501675	0.495000
37	0.502350	0.501325
38	0.501500	0.504450
39	0.502275	0.510125
40	0.499300	0.514675
41	0.501950	0.518100
42	0.500650	0.521775
43	0.502775	0.521800
44	0.505650	0.525450
45	0.509350	0.527875
46	0.503100	0.532375
47	0.502050	0.534225
48	0.501800	0.538075
49	0.503800	0.540500
50	0.504600	0.542650
51	0.503000	0.542325
52	0.506075	0.542900
53	0.505375	0.547575
54	0.507150	0.550550
55	0.507450	0.554525
56	0.508950	0.557100
57	0.509350	0.562575
58	0.510050	0.563750
59	0.510925	0.566125
60	0.507675	0.570500
61	0.509700	0.574375
62	0.510200	0.575425
63	0.508325	0.577450
64	0.506825	0.579025
65	0.507750	0.581075
66	0.510125	0.580400
67	0.511950	0.586200
68	0.511800	0.584175
69	0.509500	0.587475
70	0.514375	0.589850
71	0.513825	0.591450
72	0.513225	0.593600
73	0.509125	0.594750
74	0.512275	0.597400
75	0.511950	0.599275
76	0.516900	0.601300
77	0.513925	0.605525
78	0.515300	0.605400
79	0.516275	0.607250
80	0.517875	0.611450
81	0.516150	0.610075
82	0.516625	0.611150
83	0.515900	0.610600
84	0.515900	0.612475
85	0.517025	0.615200
86	0.521025	0.615300
87	0.518400	0.616600
88	0.517275	0.618025
89	0.514575	0.618675
90	0.517050	0.618750
91	0.521825	0.621450
92	0.522475	0.623425
93	0.517575	0.624950
94	0.519075	0.626575
95	0.525175	0.624850
96	0.525925	0.624175
97	0.521050	0.627425
98	0.521800	0.626050
99	0.517175	0.627750
100	0.520125	0.629000
101	0.518750	0.630100
102	0.523625	0.630675
103	0.525375	0.631675
104	0.526550	0.633575
105	0.525450	0.633975
106	0.525850	0.634025
107	0.523525	0.632250
108	0.525300	0.635525
109	0.523375	0.632725
110	0.525150	0.635525
111	0.524100	0.634425
112	0.523275	0.637550
113	0.526325	0.634900
114	0.526325	0.638575
115	0.527325	0.637125
116	0.527650	0.637125
117	0.530825	0.636925
118	0.531650	0.635400
119	0.530225	0.635800
120	0.531425	0.638775
121	0.532300	0.637100
122	0.537225	0.638600
123	0.532175	0.640575
124	0.532575	0.640675
125	0.534450	0.643100
126	0.535150	0.640275
127	0.532275	0.640975
128	0.534150	0.641225
129	0.533350	0.641700
130	0.533425	0.643000
131	0.535875	0.644000
132	0.533925	0.646400
133	0.535075	0.647350
134	0.535075	0.648300
135	0.537725	0.651625
136	0.534300	0.650025
137	0.536725	0.649200
138	0.536925	0.648300
139	0.531750	0.648800
140	0.535875	0.648775
141	0.537225	0.647900
142	0.538825	0.649575
143	0.537025	0.650700
144	0.533875	0.651150
145	0.534925	0.649375
146	0.537100	0.649875
147	0.540475	0.650400
148	0.539775	0.651975
149	0.539325	0.649425
150	0.540875	0.648075
151	0.540675	0.646725
152	0.541825	0.650150
153	0.541325	0.650975
154	0.540625	0.650400
155	0.538425	0.652075
156	0.539600	0.653725
157	0.539650	0.653125
158	0.541250	0.654625
159	0.542525	0.653050
160	0.541825	0.654075
161	0.539900	0.652075
162	0.540850	0.654175
163	0.544775	0.654725
164	0.542875	0.655000
165	0.541675	0.656725
166	0.541400	0.656950
167	0.541600	0.655600
168	0.544475	0.657750
169	0.543350	0.657200
170	0.545350	0.655825
171	0.545400	0.656725
172	0.544400	0.658300
173	0.541800	0.659475
174	0.542875	0.659650
175	0.545250	0.661350
176	0.545500	0.661425
177	0.548100	0.663550
178	0.544525	0.661825
179	0.542425	0.662450
180	0.545175	0.663225
181	0.544550	0.663925
182	0.543950	0.663475
183	0.545150	0.664175
184	0.543225	0.663575
185	0.548400	0.664275
186	0.546025	0.664375
187	0.546625	0.665150
188	0.546350	0.665450
189	0.547025	0.665000
190	0.545950	0.664725
191	0.549075	0.665700
192	0.546750	0.664225
193	0.547600	0.662850
194	0.550175	0.663025
195	0.550775	0.664525
196	0.545650	0.666350
197	0.547225	0.667300
198	0.547875	0.667525
199	0.549125	0.670425
200	0.550050	0.670025
201	0.550900	0.671550
202	0.550300	0.671550
203	0.547950	0.671375
204	0.550775	0.670325
205	0.551875	0.669700
206	0.548600	0.669500
207	0.550875	0.668800
208	0.549775	0.669250
209	0.547450	0.671825
210	0.548175	0.672600
211	0.548925	0.671400
212	0.547975	0.673400
213	0.546450	0.674650
214	0.544825	0.675250
215	0.545550	0.675400
216	0.549775	0.677950
217	0.552175	0.677775
218	0.553750	0.677975
219	0.551725	0.676350
220	0.553625	0.678525
221	0.551350	0.677450
222	0.551975	0.676550
223	0.551775	0.678275
224	0.553550	0.679725
225	0.552725	0.678950
226	0.555150	0.679075
227	0.550925	0.679125
228	0.554075	0.678175
229	0.553825	0.679100
230	0.554325	0.677000
231	0.555000	0.676725
232	0.555175	0.678050
233	0.555150	0.674225
234	0.553625	0.675925
235	0.557100	0.675950
236	0.555400	0.677950
237	0.556550	0.673850
238	0.554150	0.675525
239	0.555275	0.677250
240	0.555175	0.678425
241	0.553850	0.680150
242	0.557850	0.677500
243	0.559100	0.675925
244	0.559900	0.677600
245	0.557075	0.676625
246	0.554525	0.676500
247	0.553250	0.676800
248	0.556975	0.675600
249	0.558450	0.674600
250	0.556700	0.676400
251	0.558050	0.676300
252	0.556775	0.678800
253	0.558800	0.680100
254	0.559650	0.680700
255	0.562325	0.682575
256	0.562025	0.680375
257	0.558625	0.678350
258	0.559225	0.680525
259	0.560000	0.680475
260	0.562225	0.679975
261	0.564300	0.680350
262	0.559775	0.680150
263	0.562600	0.679950
264	0.558750	0.678350
265	0.559525	0.680725
266	0.560125	0.681700
267	0.559300	0.682400
268	0.561225	0.684600
269	0.563400	0.684950
270	0.564050	0.681775
271	0.562625	0.679400
272	0.563575	0.681850
273	0.560850	0.683075
274	0.561275	0.681775
275	0.561250	0.681250
276	0.561775	0.678525
277	0.564275	0.679800
278	0.564500	0.678700
279	0.565750	0.678750
280	0.563275	0.680850
281	0.561575	0.681050
282	0.560700	0.681075
283	0.561025	0.683175
284	0.564200	0.680850
285	0.565675	0.680675
286	0.563275	0.681150
287	0.566800	0.681600
288	0.565625	0.680800
289	0.564150	0.677450
290	0.565450	0.675950
291	0.562800	0.673550
292	0.563925	0.674425
293	0.565850	0.675300
294	0.564975	0.675225
295	0.565025	0.674550
296	0.564050	0.675000
297	0.565150	0.675825
298	0.563775	0.674425
299	0.565075	0.675400
300	0.566125	0.674725
301	0.567550	0.675525
302	0.568575	0.676200
303	0.569025	0.677275
304	0.566250	0.676350
305	0.566175	0.676975
306	0.565050	0.679575
307	0.567425	0.679100
308	0.564300	0.676925
309	0.569200	0.677750
310	0.569875	0.678350
311	0.568525	0.677350
312	0.567350	0.678875
313	0.568275	0.678775
314	0.565950	0.677675
315	0.567850	0.676275
316	0.569175	0.675225
317	0.569450	0.674850
318	0.568050	0.675800
319	0.569850	0.674300
320	0.568475	0.677050
321	0.567475	0.677550
322	0.570350	0.676500
323	0.568750	0.679075
324	0.566425	0.682675
325	0.568950	0.681975
326	0.569450	0.680700
327	0.573925	0.678950
328	0.570150	0.678025
329	0.566300	0.675975
330	0.568700	0.676975
331	0.568550	0.680350
332	0.570400	0.681825
333	0.569950	0.681650
334	0.566975	0.679350
335	0.567875	0.679425
336	0.567925	0.679850
337	0.567250	0.680575
338	0.571075	0.677750
339	0.567600	0.678050
340	0.568100	0.677050
341	0.568575	0.676875
342	0.569250	0.677750
343	0.571275	0.676800
344	0.567850	0.675600
345	0.567250	0.675325
346	0.566100	0.673000
347	0.568850	0.673400
348	0.566000	0.671475
349	0.567875	0.671700
350	0.568675	0.672575
351	0.568500	0.670525
352	0.566175	0.669425
353	0.570900	0.669300
354	0.571925	0.669350
355	0.572450	0.668625
356	0.572725	0.668625
357	0.568825	0.669125
358	0.570150	0.671600
359	0.568000	0.671100
360	0.569050	0.672550
361	0.571300	0.673875
362	0.570000	0.674000
363	0.571350	0.673600
364	0.571675	0.673775
365	0.570675	0.674325
366	0.570375	0.676300
367	0.573150	0.674900
368	0.570325	0.675225
369	0.572500	0.674300
370	0.568675	0.675675
371	0.569825	0.677050
372	0.570800	0.677100
373	0.569525	0.680975
374	0.569450	0.680700
375	0.568275	0.681550
376	0.568125	0.682625
377	0.570425	0.683625
378	0.569625	0.683750
379	0.569450	0.683850
380	0.569775	0.683550
381	0.569475	0.684475
382	0.570050	0.684250
383	0.566325	0.684975
384	0.568475	0.684625
385	0.570050	0.684125
386	0.569900	0.686150
387	0.569725	0.688525
388	0.571375	0.687550
389	0.571525	0.689100
390	0.571725	0.687150
391	0.570675	0.683650
392	0.571075	0.683500
393	0.571725	0.683750
394	0.573625	0.684775
395	0.572400	0.685050
396	0.569475	0.682525
397	0.570900	0.683200
398	0.570425	0.683700
399	0.571150	0.684150
400	0.569925	0.684325
401	0.572675	0.683025
402	0.571550	0.682200
403	0.572450	0.681100
404	0.572800	0.679600
405	0.573625	0.679800
406	0.570250	0.681125
407	0.573200	0.681800
408	0.573900	0.680800
409	0.573600	0.679350
410	0.571075	0.682625
411	0.575475	0.680925
412	0.573725	0.679600
413	0.572925	0.678400
414	0.572175	0.678825
415	0.571425	0.678125
416	0.571025	0.680025
417	0.575475	0.681900
418	0.575225	0.681350
419	0.575675	0.679625
420	0.574775	0.679500
421	0.572950	0.680275
422	0.577825	0.680500
423	0.577550	0.677825
424	0.575125	0.679475
425	0.574850	0.679425
426	0.575675	0.678625
427	0.578300	0.677375
428	0.576850	0.677050
429	0.575975	0.677250
430	0.574175	0.679475
431	0.576000	0.681050
432	0.575475	0.681100
433	0.577200	0.680925
434	0.575575	0.681450
435	0.575475	0.682575
436	0.577025	0.683200
437	0.577350	0.680775
438	0.576600	0.683000
439	0.578075	0.684275
440	0.579275	0.684900
441	0.579000	0.687350
442	0.579525	0.688350
443	0.578625	0.688500
444	0.576925	0.689100
445	0.575325	0.688375
446	0.575200	0.689975
447	0.578100	0.691600
448	0.578600	0.689025
449	0.576900	0.688775
450	0.577600	0.689250
451	0.575625	0.687900
452	0.578675	0.688750
453	0.578500	0.688875
454	0.576725	0.689300
455	0.578175	0.690050
456	0.577700	0.688275
457	0.579950	0.687550
458	0.579650	0.687825
459	0.577350	0.685200
460	0.580875	0.684575
461	0.581425	0.684750
462	0.581575	0.683025
463	0.580300	0.681000
464	0.580250	0.682975
465	0.577425	0.683875
466	0.573575	0.684825
467	0.575675	0.684800
468	0.577750	0.685225
469	0.579250	0.686275
470	0.581925	0.685125
471	0.580900	0.682425
472	0.581200	0.684275
473	0.583575	0.685600
474	0.579425	0.684050
475	0.578200	0.683475
476	0.581600	0.683550
477	0.581925	0.685450
478	0.584100	0.685825
479	0.580400	0.687675
480	0.582600	0.688200
481	0.583025	0.687575
482	0.581075	0.688275
483	0.582550	0.687275
484	0.581750	0.686875
485	0.582525	0.684800
486	0.581200	0.683500
487	0.580375	0.684825
488	0.581150	0.686925
489	0.582800	0.684750
490	0.581200	0.684400
491	0.582750	0.683925
492	0.584375	0.686225
493	0.585225	0.685450
494	0.583175	0.684825
495	0.584150	0.682850
496	0.584425	0.682900
497	0.580975	0.682125
498	0.583100	0.685150
499	0.581525	0.683675
500	0.581625	0.683800
501	0.583225	0.683200
502	0.584150	0.682400
503	0.583325	0.682375
504	0.585850	0.681900
505	0.583800	0.680875
506	0.584325	0.681550
507	0.585925	0.680025
508	0.585225	0.677850
509	0.582950	0.679575
510	0.582450	0.676950
511	0.579550	0.676650
512	0.583475	0.675550
513	0.584375	0.677725
514	0.584675	0.678250
515	0.582500	0.678125
516	0.583100	0.678350
517	0.582325	0.679375
518	0.583975	0.679750
519	0.582100	0.678400
520	0.582750	0.679575
521	0.582450	0.680075
522	0.584850	0.681025
523	0.583425	0.680125
524	0.585650	0.679900
525	0.581650	0.678025
526	0.578150	0.678275
527	0.579050	0.677125
528	0.579100	0.676850
529	0.580125	0.679850
530	0.580050	0.681475
531	0.581975	0.684225
532	0.579025	0.683125
533	0.579450	0.683450
534	0.581425	0.683450
535	0.581050	0.681850
536	0.580900	0.681250
537	0.583350	0.682750
538	0.587225	0.683825
539	0.585925	0.685350
540	0.584025	0.683175
541	0.584750	0.682725
542	0.585475	0.678725
543	0.587750	0.679400
544	0.585275	0.682250
545	0.582700	0.683900
546	0.583525	0.686200
547	0.581850	0.684100
548	0.579900	0.684275
549	0.582175	0.681375
550	0.584400	0.681650
551	0.583500	0.681150
552	0.580225	0.681025
553	0.582950	0.679575
554	0.582475	0.681725
555	0.581825	0.681025
556	0.582975	0.681825
557	0.580725	0.677850
558	0.580850	0.676150
559	0.581700	0.677175
560	0.583250	0.677775
561	0.583950	0.680850
562	0.582000	0.683025
563	0.586050	0.682350
564	0.585150	0.683775
565	0.584325	0.684125
566	0.583475	0.686275
567	0.583475	0.687325
568	0.582975	0.683950
569	0.583300	0.683500
570	0.582625	0.682200
571	0.581350	0.683825
572	0.582500	0.682100
573	0.583675	0.684425
574	0.584475	0.684425
575	0.583875	0.685825
576	0.586300	0.684425
577	0.585750	0.685025
578	0.586025	0.685775
579	0.585900	0.685850
580	0.584575	0.683875
581	0.583850	0.684050
582	0.584900	0.682400
583	0.584225	0.682800
584	0.584700	0.683600
585	0.585050	0.680775
586	0.583825	0.681900
587	0.582225	0.682525
588	0.583200	0.683825
589	0.585375	0.682975
590	0.583950	0.681725
591	0.584500	0.679450
592	0.586425	0.678625
593	0.585175	0.677975
594	0.584000	0.678875
595	0.586025	0.680250
596	0.583925	0.680425
597	0.583100	0.679925
598	0.578275	0.681250
599	0.583550	0.683925
600	0.583550	0.683600
601	0.587400	0.685950
602	0.586775	0.685425
603	0.585550	0.687025
604	0.584475	0.686300
605	0.582650	0.686650
606	0.580900	0.688875
607	0.582775	0.689400
608	0.583900	0.688100
609	0.586725	0.691950
610	0.587775	0.691300
611	0.585775	0.690000
612	0.584125	0.693925
613	0.581125	0.691375
614	0.581925	0.692275
615	0.584925	0.691000
616	0.583075	0.695375
617	0.587175	0.693475
618	0.583500	0.690875
619	0.585050	0.691400
620	0.583550	0.692825
621	0.583275	0.694050
622	0.585800	0.694775
623	0.586100	0.696350
624	0.587150	0.695200
625	0.588525	0.693400
626	0.584275	0.692225
627	0.583500	0.693375
628	0.587750	0.693150
629	0.587350	0.693150
630	0.587750	0.692375
631	0.587650	0.691900
632	0.591375	0.691925
633	0.587575	0.692875
634	0.586750	0.692250
635	0.587525	0.689375
636	0.587125	0.689925
637	0.585350	0.689300
638	0.588950	0.689875
639	0.588300	0.689050
640	0.586200	0.687775
641	0.585775	0.684375
642	0.586000	0.682475
643	0.589825	0.680925
644	0.592800	0.682150
645	0.588475	0.684575
646	0.588700	0.683825
647	0.586625	0.686450
648	0.588050	0.688375
649	0.587050	0.687825
650	0.587925	0.685425
651	0.588725	0.683750
652	0.587775	0.683950
653	0.588350	0.683525
654	0.592525	0.686250
655	0.591900	0.684825
656	0.593525	0.685100
657	0.589800	0.684450
658	0.590600	0.686675
659	0.592575	0.686475
660	0.590800	0.685550
661	0.591200	0.685675
662	0.588450	0.686500
663	0.592000	0.685625
664	0.587850	0.683200
665	0.588725	0.683800
666	0.588800	0.682700
667	0.586425	0.682225
668	0.590450	0.684400
669	0.590025	0.685700
670	0.590875	0.686900
671	0.591625	0.685450
672	0.592175	0.686050
673	0.591625	0.686500
674	0.593450	0.687300
675	0.594250	0.685250
676	0.592800	0.682250
677	0.593425	0.684450
678	0.593925	0.684825
679	0.592475	0.686500
680	0.589875	0.687875
681	0.591325	0.688075
682	0.590850	0.689275
683	0.592425	0.687550
684	0.589600	0.686725
685	0.586375	0.687250
686	0.590500	0.685250
687	0.588425	0.684700
688	0.593250	0.685325
689	0.592875	0.687700
690	0.591825	0.689600
691	0.591575	0.689600
692	0.593350	0.690975
693	0.591500	0.688275
694	0.592725	0.690525
695	0.589775	0.692950
696	0.588500	0.692025
697	0.592475	0.693000
698	0.589625	0.692625
699	0.591500	0.693575
700	0.592350	0.693725
701	0.589975	0.692850
702	0.591300	0.693550
703	0.589150	0.694700
704	0.591250	0.695250
705	0.589025	0.695350
706	0.590075	0.697000
707	0.591750	0.693700
708	0.591600	0.693275
709	0.593525	0.693900
710	0.591950	0.690975
711	0.593975	0.692850
712	0.592000	0.693700
713	0.592675	0.695450
714	0.591875	0.695725
715	0.592975	0.695350
716	0.596275	0.697400
717	0.591825	0.695625
718	0.591450	0.690725
719	0.592750	0.692650
720	0.590425	0.694125
721	0.589550	0.693100
722	0.588900	0.692600
723	0.587625	0.692225
724	0.591450	0.693250
725	0.595700	0.691900
726	0.590975	0.692800
727	0.593375	0.691775
728	0.593675	0.693925
729	0.589575	0.691900
730	0.591750	0.693700
731	0.596625	0.694200
732	0.595525	0.691575
733	0.593300	0.690300
734	0.589275	0.691800
735	0.591675	0.693150
736	0.594300	0.693900
737	0.593875	0.694800
738	0.594950	0.691950
739	0.594000	0.691475
740	0.594875	0.691575
741	0.595125	0.691525
742	0.593300	0.693900
743	0.590875	0.693900
744	0.592150	0.691525
745	0.596175	0.690850
746	0.595650	0.691325
747	0.592925	0.692025
748	0.593050	0.694275
749	0.594525	0.694925
750	0.592850	0.694425
751	0.592275	0.693275
752	0.595775	0.692275
753	0.597075	0.693525
754	0.597025	0.692725
755	0.596750	0.692800
756	0.597925	0.691500
757	0.595400	0.694625
758	0.594475	0.695150
759	0.595425	0.695400
760	0.597225	0.695625
761	0.598050	0.697625
762	0.594250	0.698325
763	0.593500	0.695800
764	0.592100	0.693400
765	0.592950	0.691650
766	0.594650	0.689650
767	0.591700	0.690225
768	0.592175	0.688575
769	0.597600	0.688575
770	0.594925	0.688875
771	0.594700	0.690350
772	0.596275	0.688550
773	0.593350	0.692650
774	0.595900	0.690450
775	0.593925	0.692275
776	0.596375	0.692900
777	0.596075	0.692975
778	0.593350	0.691100
779	0.596750	0.692150
780	0.595950	0.692800
781	0.597075	0.692025
782	0.598000	0.691525
783	0.596525	0.690525
784	0.594000	0.690375
785	0.594825	0.688500
786	0.594725	0.691125
787	0.595075	0.693300
788	0.597725	0.695475
789	0.596450	0.697375
790	0.595775	0.694050
791	0.593175	0.695525
792	0.596125	0.696325
793	0.595750	0.697500
794	0.596525	0.699975
795	0.595725	0.700425
796	0.595000	0.698800
797	0.594850	0.698425
798	0.595225	0.699725
799	0.596750	0.698450
800	0.597900	0.699450
801	0.595950	0.698000
802	0.595725	0.698225
803	0.595125	0.699725
804	0.592600	0.698925
805	0.593675	0.699000
806	0.595150	0.698200
807	0.596725	0.698175
808	0.593150	0.699675
809	0.593625	0.700475
810	0.593400	0.700275
811	0.597050	0.699950
812	0.594825	0.700075
813	0.595425	0.702400
814	0.593875	0.703250
815	0.595925	0.703800
816	0.595175	0.703250
817	0.593425	0.701150
818	0.595250	0.700925
819	0.596375	0.699850
820	0.597050	0.701775
821	0.597500	0.702200
822	0.597650	0.701200
823	0.598475	0.701875
824	0.595925	0.701550
825	0.593975	0.701975
826	0.596375	0.700025
827	0.597800	0.701325
828	0.597850	0.700600
829	0.594650	0.703150
830	0.598450	0.703875
831	0.597875	0.703250
832	0.595975	0.701650
833	0.596125	0.702800
834	0.595800	0.704225
835	0.596300	0.704275
836	0.597750	0.703025
837	0.599400	0.698275
838	0.597025	0.697175
839	0.596500	0.692825
840	0.597350	0.691525
841	0.597350	0.689550
842	0.597050	0.687200
843	0.595850	0.689000
844	0.598025	0.688500
845	0.597375	0.688575
846	0.597775	0.687800
847	0.597875	0.688100
848	0.597625	0.690375
849	0.598075	0.692050
850	0.599300	0.689450
851	0.595025	0.689350
852	0.596150	0.688450
853	0.599175	0.685450
854	0.597025	0.686025
855	0.598400	0.686700
856	0.598950	0.685875
857	0.599900	0.685650
858	0.601375	0.686175
859	0.602475	0.684950
860	0.601550	0.686050
861	0.601675	0.686300
862	0.602350	0.685075
863	0.599225	0.685750
864	0.600450	0.686525
865	0.601175	0.689850
866	0.597775	0.688875
867	0.600000	0.692575
868	0.601275	0.690350
869	0.599350	0.688825
870	0.598750	0.690450
871	0.599700	0.690675
872	0.599700	0.690900
873	0.600900	0.692100
874	0.597750	0.691975
875	0.599300	0.694200
876	0.599550	0.695600
877	0.599150	0.695875
878	0.597800	0.697975
879	0.598525	0.697825
880	0.599075	0.699075
881	0.599625	0.697275
882	0.601900	0.697850
883	0.597525	0.694600
884	0.596925	0.695100
885	0.599450	0.694075
886	0.601600	0.695625
887	0.601625	0.694925
888	0.601575	0.695725
889	0.600550	0.696050
890	0.601250	0.698775
891	0.598550	0.700250
892	0.601025	0.698225
893	0.599675	0.696450
894	0.600775	0.696100
895	0.600300	0.696875
896	0.600725	0.698475
897	0.604200	0.699175
898	0.598475	0.699225
899	0.603200	0.701125
900	0.604425	0.700575
901	0.602300	0.698825
902	0.604575	0.694675
903	0.604000	0.695775
904	0.601625	0.694950
905	0.600775	0.692350
906	0.601925	0.693350
907	0.602850	0.697925
908	0.604200	0.696725
909	0.601950	0.694650
910	0.600775	0.694950
911	0.601225	0.698675
912	0.602725	0.697550
913	0.603525	0.696350
914	0.603000	0.691975
915	0.603550	0.691825
916	0.604275	0.690525
917	0.602675	0.690700
918	0.604325	0.691100
919	0.604300	0.693275
920	0.602225	0.690900
921	0.599850	0.688950
922	0.602525	0.689750
923	0.604225	0.689850
924	0.603975	0.690050
925	0.601075	0.688425
926	0.599375	0.689875
927	0.604450	0.688650
928	0.605075	0.692775
929	0.603775	0.690925
930	0.604225	0.689600
931	0.601725	0.689200
932	0.603125	0.688800
933	0.603550	0.689225
934	0.602750	0.689350
935	0.603500	0.689625
936	0.603625	0.689700
937	0.600525	0.692475
938	0.604100	0.695075
939	0.605375	0.695325
940	0.600350	0.694650
941	0.603500	0.694300
942	0.602525	0.693775
943	0.603050	0.694000
944	0.601950	0.693825
945	0.601825	0.695850
946	0.601125	0.694575
947	0.601775	0.693700
948	0.601250	0.692600
949	0.602800	0.691575
950	0.602000	0.692000
951	0.599750	0.693650
952	0.602600	0.696900
953	0.603650	0.696750
954	0.604875	0.698500
955	0.604500	0.697225
956	0.605225	0.694300
957	0.605425	0.695275
958	0.606275	0.696600
959	0.603150	0.695475
960	0.605725	0.696125
961	0.603025	0.700000
962	0.603400	0.701925
963	0.604200	0.703650
964	0.604375	0.705575
965	0.606500	0.705000
966	0.608300	0.706575
967	0.605625	0.705225
968	0.604950	0.702300
969	0.605000	0.700250
970	0.604375	0.699275
971	0.604575	0.700025
972	0.603600	0.701075
973	0.603350	0.701800
974	0.603725	0.701325
975	0.601950	0.700650
976	0.603500	0.701275
977	0.608100	0.698275
978	0.605325	0.698400
979	0.606700	0.697650
980	0.607525	0.697000
981	0.601875	0.693925
982	0.599275	0.692950
983	0.602500	0.692425
984	0.602375	0.691750
985	0.602450	0.690450
986	0.601300	0.691650
987	0.602300	0.691225
988	0.601325	0.694025
989	0.602150	0.693650
990	0.603750	0.695800
991	0.602350	0.695900
992	0.601125	0.697925
993	0.601350	0.695525
994	0.603725	0.695575
995	0.602150	0.694725
996	0.605000	0.692875
997	0.601525	0.691950
998	0.602175	0.693725
999	0.602025	0.694950
1000	0.602325	0.694900
1001	0.607075	0.693350
1002	0.606425	0.691875
1003	0.604775	0.692625
1004	0.606225	0.692950
1005	0.602900	0.689525
1006	0.605400	0.688200
1007	0.601200	0.686975
1008	0.600425	0.687425
1009	0.599650	0.687125
1010	0.600100	0.688050
1011	0.602000	0.687250
1012	0.604000	0.686275
1013	0.603425	0.685825
1014	0.601350	0.686550
1015	0.600625	0.685625
1016	0.601825	0.687475
1017	0.605525	0.687975
1018	0.603425	0.686200
1019	0.603000	0.685825
1020	0.602925	0.687000
1021	0.602325	0.684900
1022	0.603775	0.683225
1023	0.603375	0.683600
1024	0.601800	0.680700
1025	0.598850	0.684575
1026	0.601475	0.684125
1027	0.602475	0.685300
1028	0.602525	0.685025
1029	0.601825	0.685825
1030	0.603825	0.688650
1031	0.603550	0.690775
1032	0.603300	0.687075
1033	0.605325	0.686800
1034	0.604275	0.686275
1035	0.602000	0.690425
1036	0.603575	0.691900
1037	0.605550	0.692500
1038	0.605575	0.692325
1039	0.604250	0.694700
1040	0.606850	0.695550
1041	0.604225	0.696050
1042	0.603475	0.697200
1043	0.603475	0.696750
1044	0.605050	0.692850
1045	0.600925	0.693950
1046	0.604200	0.694775
1047	0.604200	0.690800
1048	0.602450	0.691200
1049	0.601225	0.691800
1050	0.604150	0.693075
1051	0.606150	0.694450
1052	0.602675	0.694275
1053	0.604200	0.695750
1054	0.603550	0.694600
1055	0.602750	0.696000
1056	0.602400	0.698950
1057	0.604200	0.700625
1058	0.604800	0.698625
1059	0.602700	0.699200
1060	0.603625	0.699125
1061	0.602675	0.697875
1062	0.602850	0.698275
1063	0.605950	0.698025
1064	0.603400	0.697275
1065	0.602050	0.695100
1066	0.601700	0.693575
1067	0.603250	0.693200
1068	0.604100	0.690600
1069	0.604250	0.691475
1070	0.605175	0.691575
1071	0.605600	0.690000
1072	0.602675	0.688225
1073	0.602925	0.691650
1074	0.604450	0.692975
1075	0.605075	0.693075
1076	0.604925	0.694025
1077	0.606875	0.692750
1078	0.603975	0.692625
1079	0.601825	0.692600
1080	0.602950	0.692425
1081	0.605275	0.692400
1082	0.607025	0.692500
1083	0.606375	0.690275
1084	0.606100	0.692100
1085	0.605350	0.689400
1086	0.607925	0.687225
1087	0.605525	0.687175
1088	0.604650	0.689200
1089	0.604750	0.689800
1090	0.603900	0.691500
1091	0.602850	0.693400
1092	0.604750	0.694775
1093	0.602425	0.697375
1094	0.604650	0.696250
1095	0.607375	0.698900
1096	0.603825	0.697475
1097	0.603850	0.700250
1098	0.604350	0.701550
1099	0.604425	0.700850
1100	0.603200	0.700725
1101	0.603775	0.700475
1102	0.604450	0.701050
1103	0.606250	0.700225
1104	0.605925	0.699625
1105	0.605525	0.700375
1106	0.605175	0.699525
1107	0.604650	0.698850
1108	0.603400	0.698100
1109	0.605750	0.698525
1110	0.608125	0.702325
1111	0.605350	0.700350
1112	0.604625	0.699150
1113	0.603375	0.698850
1114	0.605150	0.697400
1115	0.608375	0.698200
1116	0.606800	0.697900
1117	0.604375	0.698850
1118	0.607250	0.699150
1119	0.606725	0.700025
1120	0.607075	0.699675
1121	0.607675	0.700475
1122	0.608650	0.700000
1123	0.607825	0.699700
1124	0.606425	0.700125
1125	0.607325	0.699200
1126	0.608275	0.697950
1127	0.610225	0.695900
1128	0.609025	0.695625
1129	0.606550	0.695975
1130	0.605925	0.697475
1131	0.607600	0.698950
1132	0.608225	0.699000
1133	0.607025	0.698175
1134	0.608175	0.698075
1135	0.606225	0.699950
1136	0.605800	0.701550
1137	0.604225	0.701150
1138	0.606475	0.701100
1139	0.609650	0.700225
1140	0.608625	0.700875
1141	0.606975	0.701025
1142	0.605500	0.700625
1143	0.607350	0.700425
1144	0.606200	0.701525
1145	0.605075	0.702050
1146	0.607600	0.703225
1147	0.605800	0.700625
1148	0.605225	0.700200
1149	0.608075	0.696725
1150	0.607600	0.695000
1151	0.604800	0.694600
1152	0.605625	0.697025
1153	0.605650	0.697050
1154	0.607100	0.693675
1155	0.602625	0.695250
1156	0.605800	0.695175
1157	0.604250	0.697500
1158	0.606825	0.696425
1159	0.604975	0.695325
1160	0.605475	0.695075
1161	0.606525	0.696750
1162	0.603725	0.696125
1163	0.604625	0.695000
1164	0.604675	0.694350
1165	0.607525	0.693025
1166	0.605975	0.692025
1167	0.603200	0.693200
1168	0.606875	0.693625
1169	0.606925	0.694175
1170	0.604050	0.692625
1171	0.604000	0.694125
1172	0.603100	0.692500
1173	0.604575	0.693025
1174	0.603800	0.691875
1175	0.605525	0.693675
1176	0.604650	0.693825
1177	0.602650	0.694250
1178	0.602925	0.694500
1179	0.602925	0.693600
1180	0.602175	0.693850
1181	0.602950	0.693975
1182	0.607225	0.692125
1183	0.604350	0.691525
1184	0.602950	0.691450
1185	0.602625	0.692275
1186	0.603450	0.692675
1187	0.604750	0.692425
1188	0.602700	0.692300
1189	0.605375	0.692875
1190	0.603000	0.693800
1191	0.605175	0.695300
1192	0.602700	0.695450
1193	0.600625	0.696500
1194	0.600475	0.695800
1195	0.602350	0.697225
1196	0.600450	0.694775
1197	0.599575	0.697100
1198	0.599850	0.697200
1199	0.601450	0.697850
1200	0.601175	0.699400
1201	0.604925	0.697575
1202	0.604275	0.697575
1203	0.604550	0.695325
1204	0.601800	0.695125
1205	0.604325	0.693850
1206	0.605025	0.692900
1207	0.603625	0.692250
1208	0.606250	0.691550
1209	0.605075	0.692250
1210	0.604425	0.692950
1211	0.605425	0.693350
1212	0.606300	0.694150
1213	0.604475	0.690700
1214	0.603350	0.689225
1215	0.603175	0.691800
1216	0.606200	0.691075
1217	0.605725	0.690550
1218	0.605150	0.690375
1219	0.606100	0.690375
1220	0.607625	0.692150
1221	0.603000	0.693525
1222	0.602975	0.694600
1223	0.602300	0.695250
1224	0.605750	0.695500
1225	0.606625	0.695750
1226	0.605100	0.695250
1227	0.607200	0.695700
1228	0.606825	0.697425
1229	0.604825	0.698300
1230	0.606525	0.696650
1231	0.606875	0.699050
1232	0.608100	0.698000
1233	0.608575	0.697700
1234	0.607475	0.698200
1235	0.606200	0.700225
1236	0.606700	0.701700
1237	0.605150	0.703250
1238	0.603325	0.701325
1239	0.604825	0.702375
1240	0.607775	0.701100
1241	0.607050	0.700050
1242	0.606250	0.698875
1243	0.608200	0.698325
1244	0.607900	0.697125
1245	0.607075	0.698400
1246	0.606925	0.696575
1247	0.606125	0.697525
1248	0.603025	0.695925
1249	0.604575	0.698375
1250	0.605025	0.697250
1251	0.606475	0.696625
1252	0.605350	0.696900
1253	0.607200	0.696925
1254	0.605775	0.692525
1255	0.606100	0.693825
1256	0.604625	0.694075
1257	0.605525	0.696400
1258	0.603375	0.696400
1259	0.602625	0.695575
1260	0.602850	0.694625
1261	0.607300	0.693050
1262	0.606225	0.691950
1263	0.605050	0.692125
1264	0.606000	0.692775
1265	0.606800	0.696625
1266	0.606225	0.695925
1267	0.604175	0.695025
1268	0.605325	0.693875
1269	0.610275	0.693125
1270	0.606850	0.694375
1271	0.604600	0.694025
1272	0.603400	0.694875
1273	0.603875	0.693500
1274	0.604100	0.695350
1275	0.603925	0.696300
1276	0.607325	0.694200
1277	0.606650	0.694300
1278	0.605425	0.695850
1279	0.608550	0.693400
1280	0.606975	0.692025
1281	0.605275	0.691625
1282	0.605175	0.690250
1283	0.605075	0.690875
1284	0.607625	0.691800
1285	0.604850	0.692175
1286	0.604800	0.693750
1287	0.605775	0.693625
1288	0.605075	0.694425
1289	0.603800	0.694800
1290	0.603950	0.694350
1291	0.604250	0.694075
1292	0.605875	0.696675
1293	0.606750	0.696800
1294	0.608125	0.696275
1295	0.606650	0.694325
1296	0.605500	0.694550
1297	0.606500	0.694875
1298	0.605525	0.695525
1299	0.602325	0.693875
1300	0.603525	0.692100
1301	0.605250	0.691750
1302	0.606975	0.692950
1303	0.607925	0.695600
1304	0.608375	0.697200
1305	0.606600	0.697900
1306	0.606850	0.695900
1307	0.606525	0.696775
1308	0.608125	0.694100
1309	0.608400	0.694750
1310	0.607625	0.691050
1311	0.604600	0.688375
1312	0.607850	0.688425
1313	0.602200	0.687175
1314	0.603425	0.683800
1315	0.602125	0.685750
1316	0.603900	0.689100
1317	0.604800	0.689800
1318	0.604625	0.690775
1319	0.604600	0.691500
1320	0.605775	0.693250
1321	0.607900	0.690725
1322	0.606625	0.690875
1323	0.603025	0.694225
1324	0.603625	0.692000
1325	0.602225	0.693025
1326	0.603900	0.694850
1327	0.604475	0.693475
1328	0.605100	0.694600
1329	0.606225	0.691425
1330	0.605825	0.692650
1331	0.607175	0.693700
1332	0.607500	0.691625
1333	0.607900	0.689950
1334	0.607575	0.690650
1335	0.607225	0.693125
1336	0.610275	0.694375
1337	0.606525	0.694400
1338	0.609850	0.692275
1339	0.607475	0.691225
1340	0.607400	0.688225
1341	0.603675	0.690500
1342	0.605425	0.690650
1343	0.605675	0.690650
1344	0.609175	0.691550
1345	0.608125	0.691750
1346	0.605925	0.690775
1347	0.607825	0.692375
1348	0.605025	0.694150
1349	0.605300	0.691475
1350	0.606475	0.691575
1351	0.607500	0.693850
1352	0.607275	0.691575
1353	0.609275	0.691475
1354	0.614350	0.692325
1355	0.607875	0.693150
1356	0.609150	0.693975
1357	0.608350	0.690825
1358	0.608875	0.689475
1359	0.608575	0.691775
1360	0.607300	0.694025
1361	0.606125	0.699000
1362	0.607375	0.700525
1363	0.608075	0.700075
1364	0.604925	0.698750
1365	0.608325	0.698575
1366	0.604875	0.700625
1367	0.605825	0.700275
1368	0.606075	0.700725
1369	0.604700	0.698225
1370	0.604100	0.697225
1371	0.606225	0.698300
1372	0.607600	0.698225
1373	0.606750	0.698900
1374	0.607150	0.696950
1375	0.607900	0.697600
1376	0.607125	0.699025
1377	0.606750	0.699100
1378	0.604425	0.699750
1379	0.606775	0.701750
1380	0.606725	0.698325
1381	0.607775	0.699925
1382	0.605850	0.698325
1383	0.607050	0.698950
1384	0.609325	0.700625
1385	0.606325	0.698850
1386	0.604550	0.699725
1387	0.605025	0.698150
1388	0.605450	0.699675
1389	0.606325	0.700175
1390	0.605975	0.701325
1391	0.608075	0.701200
1392	0.604700	0.701400
1393	0.606450	0.701800
1394	0.607275	0.698000
1395	0.607875	0.695475
1396	0.607000	0.695350
1397	0.606925	0.696050
1398	0.608025	0.694200
1399	0.605975	0.693125
1400	0.607950	0.693750
1401	0.606800	0.692750
1402	0.607825	0.691725
1403	0.608350	0.693250
1404	0.607575	0.693800
1405	0.608525	0.695225
1406	0.607225	0.694650
1407	0.605050	0.693150
1408	0.606300	0.693300
1409	0.604850	0.692825
1410	0.605000	0.690000
1411	0.606975	0.690975
1412	0.609725	0.689825
1413	0.608850	0.690000
1414	0.609825	0.691425
1415	0.608200	0.693125
1416	0.607825	0.693425
1417	0.605825	0.694950
1418	0.607675	0.697025
1419	0.607225	0.697850
1420	0.606725	0.695650
1421	0.607700	0.694400
1422	0.607275	0.695325
1423	0.607825	0.695325
1424	0.607500	0.697500
1425	0.609500	0.694575
1426	0.609550	0.695650
1427	0.609475	0.694375
1428	0.608675	0.690950
1429	0.606875	0.692925
1430	0.608975	0.694525
1431	0.607525	0.694525
1432	0.607900	0.694525
1433	0.607050	0.696825
1434	0.607525	0.698450
1435	0.606475	0.697775
1436	0.604175	0.698125
1437	0.608700	0.698400
1438	0.610025	0.698700
1439	0.609375	0.699950
1440	0.608200	0.702775
1441	0.606050	0.701225
1442	0.608800	0.700600
1443	0.610150	0.701425
1444	0.609650	0.700900
1445	0.611475	0.700200
1446	0.611650	0.699300
1447	0.608625	0.701625
1448	0.606775	0.702675
1449	0.607375	0.702450
1450	0.612700	0.703225
1451	0.610775	0.702700
1452	0.611075	0.702075
1453	0.608500	0.702025
1454	0.607275	0.703650
1455	0.608675	0.705350
1456	0.609050	0.705875
1457	0.611275	0.705350
1458	0.608650	0.707525
1459	0.611650	0.705550
1460	0.609950	0.703300
1461	0.609200	0.704800
1462	0.610075	0.703725
1463	0.607550	0.702975
1464	0.610075	0.704000
1465	0.605875	0.705700
1466	0.608850	0.706350
1467	0.610650	0.705000
1468	0.608175	0.703125
1469	0.610950	0.706825
1470	0.610050	0.705675
1471	0.609250	0.708075
1472	0.610575	0.707925
1473	0.610625	0.706575
1474	0.609875	0.707275
1475	0.611175	0.705225
1476	0.611750	0.704125
1477	0.610500	0.703575
1478	0.611775	0.705200
1479	0.611600	0.705800
1480	0.612475	0.701000
1481	0.612350	0.699300
1482	0.611350	0.698150
1483	0.610800	0.697500
1484	0.613350	0.694650
1485	0.614850	0.696175
1486	0.615850	0.694825
1487	0.612275	0.694925
1488	0.612025	0.695025
1489	0.611925	0.695750
1490	0.613125	0.696675
1491	0.613500	0.697325
1492	0.610075	0.700900
1493	0.613350	0.701025
1494	0.613025	0.701375
1495	0.611450	0.698675
1496	0.610400	0.698175
1497	0.611025	0.696600
1498	0.610975	0.695775
1499	0.610000	0.697225
1500	0.609875	0.693850
1501	0.611300	0.695050
1502	0.610200	0.694950
1503	0.612850	0.698025
1504	0.615325	0.697425
1505	0.614525	0.694025
1506	0.610775	0.698125
1507	0.612025	0.698275
1508	0.612550	0.699350
1509	0.611700	0.702900
1510	0.611025	0.702125
1511	0.610725	0.704475
1512	0.613725	0.704675
1513	0.611225	0.705425
1514	0.614050	0.703650
1515	0.612875	0.702300
1516	0.611075	0.704000
1517	0.612425	0.705600
1518	0.613650	0.703875
1519	0.613675	0.701800
1520	0.615250	0.705225
1521	0.611975	0.704325
1522	0.610600	0.706450
1523	0.612500	0.704900
1524	0.611350	0.705075
1525	0.611725	0.703950
1526	0.612850	0.705300
1527	0.612925	0.706400
1528	0.612925	0.703950
1529	0.612075	0.702100
1530	0.608800	0.699275
1531	0.609075	0.700200
1532	0.611100	0.701375
1533	0.611375	0.701450
1534	0.613000	0.701925
1535	0.613775	0.701475
1536	0.612125	0.701500
1537	0.617275	0.701875
1538	0.615700	0.701550
1539	0.613775	0.701725
1540	0.612450	0.700825
1541	0.613525	0.698925
1542	0.613250	0.698875
1543	0.613225	0.701625
1544	0.614575	0.700175
1545	0.612750	0.701000
1546	0.611700	0.698375
1547	0.612425	0.698950
1548	0.613675	0.699400
1549	0.614625	0.698750
1550	0.612750	0.696525
1551	0.612725	0.694950
1552	0.616225	0.694125
1553	0.614850	0.694375
1554	0.615125	0.691850
1555	0.613600	0.692725
1556	0.614625	0.694625
1557	0.612450	0.695800
1558	0.612375	0.696175
1559	0.612025	0.693750
1560	0.610350	0.691050
1561	0.612500	0.691650
1562	0.613375	0.693125
1563	0.612500	0.694375
1564	0.611025	0.695200
1565	0.611750	0.694400
1566	0.611875	0.693350
1567	0.614250	0.695325
1568	0.610825	0.693750
1569	0.608775	0.691825
1570	0.610425	0.694600
1571	0.612700	0.694275
1572	0.611325	0.696250
1573	0.610650	0.694650
1574	0.613475	0.694325
1575	0.612775	0.694300
1576	0.609000	0.692050
1577	0.613275	0.693725
1578	0.612475	0.694825
1579	0.613075	0.694925
1580	0.614550	0.695075
1581	0.610550	0.694475
1582	0.609350	0.695550
1583	0.611750	0.696050
1584	0.615850	0.700425
1585	0.611975	0.702500
1586	0.614925	0.702075
1587	0.611700	0.700000
1588	0.612800	0.700175
1589	0.611225	0.699975
1590	0.609325	0.698400
1591	0.608725	0.699000
1592	0.609075	0.698100
1593	0.611000	0.697750
1594	0.609650	0.698225
1595	0.609525	0.696850
1596	0.611150	0.697625
1597	0.610475	0.697550
1598	0.611150	0.697100
1599	0.609350	0.697350
1600	0.608950	0.700000
1601	0.611800	0.700750
1602	0.610550	0.701700
1603	0.611900	0.701500
1604	0.607125	0.701925
1605	0.609550	0.700125
1606	0.610500	0.702575
1607	0.609400	0.701525
1608	0.609800	0.701000
1609	0.607275	0.699600
1610	0.608875	0.698350
1611	0.606425	0.697050
1612	0.607550	0.697975
1613	0.608625	0.696050
1614	0.607125	0.697550
1615	0.609125	0.696250
1616	0.609525	0.696900
1617	0.607925	0.697075
1618	0.609800	0.698325
1619	0.610950	0.697825
1620	0.611125	0.698900
1621	0.612950	0.699650
1622	0.611250	0.701325
1623	0.608350	0.701125
1624	0.611675	0.698675
1625	0.611650	0.697500
1626	0.608975	0.696100
1627	0.608550	0.696050
1628	0.606725	0.698125
1629	0.610550	0.700175
1630	0.610850	0.697775
1631	0.608250	0.697525
1632	0.607575	0.699200
1633	0.607250	0.698500
1634	0.607550	0.699125
1635	0.609550	0.700350
1636	0.606975	0.700300
1637	0.609925	0.698500
1638	0.609375	0.699425
1639	0.609925	0.697525
1640	0.609750	0.698225
1641	0.607575	0.697275
1642	0.609725	0.697225
1643	0.609425	0.698375
1644	0.610900	0.696275
1645	0.610200	0.696900
1646	0.610425	0.696875
1647	0.612475	0.695550
1648	0.612550	0.701375
1649	0.611075	0.700775
1650	0.609100	0.698900
1651	0.610500	0.700275
1652	0.612075	0.701500
1653	0.609000	0.700050
1654	0.610325	0.699000
1655	0.608950	0.700450
1656	0.610775	0.702250
1657	0.611150	0.700225
1658	0.611575	0.698100
1659	0.608975	0.699150
1660	0.609075	0.698175
1661	0.611550	0.695975
1662	0.611500	0.695325
1663	0.611600	0.695350
1664	0.610750	0.698400
1665	0.608050	0.697125
1666	0.607750	0.696850
1667	0.610575	0.699300
1668	0.611525	0.703725
1669	0.608650	0.703475
1670	0.610950	0.703250
1671	0.610125	0.703125
1672	0.610925	0.705575
1673	0.612175	0.706050
1674	0.611525	0.705700
1675	0.610200	0.705375
1676	0.610875	0.702450
1677	0.611250	0.704625
1678	0.611650	0.705875
1679	0.610875	0.703000
1680	0.610950	0.702375
1681	0.607575	0.701475
1682	0.609800	0.701225
1683	0.611950	0.700500
1684	0.612975	0.698250
1685	0.611750	0.698000
1686	0.615425	0.699825
1687	0.614200	0.697425
1688	0.616825	0.698800
1689	0.615525	0.698900
1690	0.612825	0.700675
1691	0.612875	0.698725
1692	0.615975	0.699325
1693	0.615425	0.702250
1694	0.615150	0.700175
1695	0.613275	0.700375
1696	0.612275	0.699575
1697	0.611975	0.701550
1698	0.612250	0.699000
1699	0.611150	0.699600
1700	0.612825	0.699100
1701	0.611725	0.698775
1702	0.612650	0.700650
1703	0.612625	0.703250
1704	0.613750	0.702125
1705	0.613850	0.700800
1706	0.613200	0.700925
1707	0.609900	0.701125
1708	0.611350	0.701775
1709	0.613225	0.702050
1710	0.609850	0.702250
1711	0.610375	0.700550
1712	0.610475	0.700425
1713	0.609325	0.700900
1714	0.609225	0.699275
1715	0.610675	0.699400
1716	0.611250	0.700675
1717	0.612350	0.701400
1718	0.614300	0.701475
1719	0.611175	0.700250
1720	0.608100	0.700400
1721	0.613100	0.700925
1722	0.611400	0.702425
1723	0.614850	0.701725
1724	0.616025	0.701600
1725	0.615725	0.701475
1726	0.615100	0.703525
1727	0.613475	0.704950
1728	0.612575	0.706925
1729	0.615175	0.704875
1730	0.614925	0.703725
1731	0.612925	0.702550
1732	0.612075	0.704800
1733	0.610100	0.705700
1734	0.611475	0.705625
1735	0.613050	0.705625
1736	0.613175	0.704150
1737	0.615775	0.707400
1738	0.616700	0.706500
1739	0.614200	0.707000
1740	0.612800	0.707475
1741	0.615325	0.708625
1742	0.614225	0.707800
1743	0.614700	0.708925
1744	0.613275	0.709350
1745	0.614675	0.709400
1746	0.613500	0.708100
1747	0.617375	0.707475
1748	0.615175	0.707600
1749	0.615575	0.706550
1750	0.612875	0.705550
1751	0.611875	0.707275
1752	0.612875	0.708425
1753	0.614000	0.709300
1754	0.616575	0.709525
1755	0.615550	0.707900
1756	0.614475	0.708000
1757	0.615200	0.707750
1758	0.612650	0.707200
1759	0.613025	0.707600
1760	0.613375	0.706325
1761	0.612775	0.703975
1762	0.611975	0.703200
1763	0.610275	0.703075
1764	0.610500	0.702975
1765	0.610600	0.702350
1766	0.610950	0.698875
1767	0.611425	0.700950
1768	0.611825	0.699500
1769	0.614200	0.700700
1770	0.612950	0.698575
1771	0.611500	0.698500
1772	0.612500	0.699075
1773	0.612150	0.700875
1774	0.610825	0.702025
1775	0.611725	0.699775
1776	0.614675	0.700200
1777	0.613500	0.700900
1778	0.612600	0.703300
1779	0.612650	0.705775
1780	0.611975	0.705200
1781	0.610175	0.703600
1782	0.610475	0.706125
1783	0.613525	0.707225
1784	0.615325	0.708600
1785	0.615375	0.705375
1786	0.611700	0.706425
1787	0.613400	0.707325
1788	0.608375	0.707500
1789	0.611400	0.707875
1790	0.612350	0.706350
1791	0.614500	0.706550
1792	0.613100	0.704225
1793	0.614525	0.702875
1794	0.611900	0.705775
1795	0.613200	0.704775
1796	0.614050	0.705300
1797	0.615525	0.705325
1798	0.614575	0.705225
1799	0.616325	0.705525
1800	0.616325	0.705100
1801	0.619475	0.707025
1802	0.617050	0.705025
1803	0.618300	0.703800
1804	0.614725	0.701825
1805	0.613000	0.702025
1806	0.613575	0.700875
1807	0.615300	0.699175
1808	0.613550	0.702175
1809	0.613900	0.701350
1810	0.611675	0.700775
1811	0.614625	0.701150
1812	0.618025	0.699575
1813	0.616250	0.704700
1814	0.615600	0.701925
1815	0.614900	0.703050
1816	0.613775	0.702300
1817	0.613825	0.700900
1818	0.615925	0.702900
1819	0.616025	0.702975
1820	0.613225	0.705825
1821	0.614425	0.704275
1822	0.612850	0.700150
1823	0.614350	0.698675
1824	0.613675	0.699625
1825	0.617100	0.700175
1826	0.616175	0.698275
1827	0.614475	0.699225
1828	0.613250	0.698225
1829	0.614000	0.697925
1830	0.610750	0.695775
1831	0.611125	0.695175
1832	0.612725	0.695425
1833	0.612150	0.697250
1834	0.612500	0.696450
1835	0.612150	0.695650
1836	0.614650	0.694500
1837	0.611525	0.694750
1838	0.615000	0.697550
1839	0.614650	0.698175
1840	0.615125	0.696475
1841	0.611150	0.697950
1842	0.613325	0.697625
1843	0.615500	0.697150
1844	0.616075	0.696125
1845	0.616500	0.697625
1846	0.613050	0.699325
1847	0.613500	0.699750
1848	0.612875	0.698075
1849	0.615175	0.699225
1850	0.615500	0.700625
1851	0.616175	0.701000
1852	0.614525	0.701250
1853	0.612550	0.702600
1854	0.614650	0.700950
1855	0.613250	0.701650
1856	0.611675	0.702500
1857	0.611125	0.703750
1858	0.614050	0.700975
1859	0.613575	0.699025
1860	0.615350	0.700000
1861	0.618025	0.698550
1862	0.617900	0.698475
1863	0.615525	0.700225
1864	0.615425	0.702125
1865	0.615575	0.702600
1866	0.616150	0.700900
1867	0.613825	0.700800
1868	0.616950	0.700575
1869	0.613375	0.700950
1870	0.615525	0.701050
1871	0.614925	0.703125
1872	0.614750	0.703800
1873	0.613950	0.703325
1874	0.613875	0.704175
1875	0.612225	0.701200
1876	0.612450	0.701150
1877	0.614375	0.700150
1878	0.615500	0.703225
1879	0.613925	0.703400
1880	0.613650	0.704550
1881	0.615150	0.703375
1882	0.616325	0.705550
1883	0.613775	0.706500
1884	0.611875	0.708050
1885	0.613500	0.706175
1886	0.612225	0.705200
1887	0.611750	0.706500
1888	0.613450	0.706400
1889	0.614000	0.706675
1890	0.615250	0.706325
1891	0.615000	0.707050
1892	0.616625	0.704175
1893	0.613575	0.706875
1894	0.611775	0.704300
1895	0.614400	0.705625
1896	0.614450	0.704225
1897	0.614775	0.705700
1898	0.615500	0.706600
1899	0.614800	0.708850
1900	0.614950	0.707175
1901	0.616850	0.710275
1902	0.615625	0.709225
1903	0.614825	0.710325
1904	0.615675	0.708900
1905	0.615350	0.709150
1906	0.615325	0.709875
1907	0.614475	0.710000
1908	0.616750	0.707225
1909	0.615025	0.706525
1910	0.615300	0.705375
1911	0.614325	0.704450
1912	0.614625	0.704625
1913	0.613475	0.705550
1914	0.614975	0.704800
1915	0.615975	0.703100
1916	0.612825	0.706025
1917	0.613325	0.706100
1918	0.616050	0.707950
1919	0.615650	0.707825
1920	0.614000	0.708600
1921	0.613150	0.708525
1922	0.616200	0.707850
1923	0.617325	0.708475
1924	0.615600	0.708975
1925	0.614175	0.710400
1926	0.615175	0.711350
1927	0.615000	0.711600
1928	0.617075	0.711825
1929	0.616675	0.710450
1930	0.613200	0.708725
1931	0.615850	0.710550
1932	0.616775	0.710300
1933	0.615050	0.709325
1934	0.619675	0.708250
1935	0.617975	0.709225
1936	0.619550	0.710975
1937	0.615525	0.708600
1938	0.616700	0.709775
1939	0.616975	0.708700
1940	0.618850	0.708150
1941	0.618125	0.707850
1942	0.620225	0.708150
1943	0.616700	0.706900
1944	0.616075	0.707575
1945	0.615150	0.708175
1946	0.613425	0.705850
1947	0.615275	0.704050
1948	0.615500	0.705150
1949	0.614550	0.705600
1950	0.618225	0.704700
1951	0.618500	0.705925
1952	0.617525	0.707675
1953	0.615600	0.708850
1954	0.618250	0.710450
1955	0.615975	0.709250
1956	0.615400	0.706875
1957	0.615950	0.710050
1958	0.616925	0.709100
1959	0.619800	0.710625
1960	0.617825	0.710300
1961	0.616675	0.712850
1962	0.618225	0.709250
1963	0.615325	0.708375
1964	0.613725	0.708675
1965	0.612775	0.708400
1966	0.617600	0.707175
1967	0.617225	0.701950
1968	0.617500	0.701925
1969	0.616325	0.704250
1970	0.617500	0.703800
1971	0.616800	0.706850
1972	0.616075	0.703250
1973	0.615100	0.702850
1974	0.615600	0.701525
1975	0.617000	0.701675
1976	0.618525	0.704825
1977	0.613700	0.703025
1978	0.613400	0.700725
1979	0.613575	0.702200
1980	0.616450	0.700925
1981	0.616925	0.701025
1982	0.613925	0.699650
1983	0.613500	0.698750
1984	0.616775	0.700950
1985	0.615725	0.700250
1986	0.615725	0.701975
1987	0.617800	0.700400
1988	0.617500	0.700800
1989	0.616025	0.701050
1990	0.616200	0.703275
1991	0.617775	0.703775
1992	0.613700	0.703975
1993	0.615500	0.703150
1994	0.615200	0.701125
1995	0.616925	0.701275
1996	0.614400	0.701325
1997	0.615875	0.700925
1998	0.616700	0.701525
1999	0.615675	0.702200
[truncated: 8,000 more rows]
