# Supplementary material for: Evolutionary game on mutually influenceing double-layer network
Source: PLoS One. 2025 Jan 31;20(1):e0317923. doi: 10.1371/journal.pone.0317923 (PMC11785339; doi:10.1371/journal.pone.0317923)
Supplement: S1 Data — (ZIP) [file pone.0317923.s001.zip › b=1.01_a=0.3_frequency.txt]

0	0.499525	0.400075
1	0.500400	0.352000
2	0.498150	0.327100
3	0.497500	0.313300
4	0.495150	0.307075
5	0.492350	0.303725
6	0.498200	0.300050
7	0.493850	0.303900
8	0.494250	0.305350
9	0.492175	0.305950
10	0.492350	0.312625
11	0.488350	0.318225
12	0.496550	0.323800
13	0.491125	0.332450
14	0.494825	0.338650
15	0.491350	0.346200
16	0.494150	0.355400
17	0.493925	0.360325
18	0.496875	0.369025
19	0.494350	0.379125
20	0.498475	0.385975
21	0.499725	0.390475
22	0.499925	0.396375
23	0.499075	0.403175
24	0.498150	0.410150
25	0.497275	0.415450
26	0.499900	0.421025
27	0.496925	0.428750
28	0.500250	0.435025
29	0.499700	0.439375
30	0.502675	0.448200
31	0.502825	0.452650
32	0.502750	0.458650
33	0.502175	0.463075
34	0.504150	0.467425
35	0.504775	0.472075
36	0.504275	0.477175
37	0.505325	0.482325
38	0.501400	0.486600
39	0.501925	0.491400
40	0.504550	0.494225
41	0.502375	0.500500
42	0.504150	0.506025
43	0.507375	0.507900
44	0.506750	0.512650
45	0.507875	0.515900
46	0.504000	0.518650
47	0.507350	0.522075
48	0.507500	0.526125
49	0.508925	0.530150
50	0.508100	0.531875
51	0.510775	0.533450
52	0.507825	0.535775
53	0.509500	0.540650
54	0.509525	0.542975
55	0.511325	0.543850
56	0.508400	0.548175
57	0.510925	0.550725
58	0.512825	0.553425
59	0.511350	0.557400
60	0.514025	0.559275
61	0.511650	0.560300
62	0.511750	0.563775
63	0.516000	0.566825
64	0.518525	0.572050
65	0.516900	0.573875
66	0.517400	0.578400
67	0.517200	0.581050
68	0.515050	0.582025
69	0.513050	0.578875
70	0.512200	0.582150
71	0.512500	0.583800
72	0.518000	0.586800
73	0.517175	0.584900
74	0.517375	0.586475
75	0.515600	0.589225
76	0.517200	0.588475
77	0.518450	0.590300
78	0.519475	0.591900
79	0.519975	0.590200
80	0.518350	0.592300
81	0.518875	0.595050
82	0.517700	0.595800
83	0.521200	0.595800
84	0.521375	0.596325
85	0.523075	0.598350
86	0.522500	0.596325
87	0.521225	0.599700
88	0.523825	0.603925
89	0.524975	0.603475
90	0.524050	0.602300
91	0.523125	0.605650
92	0.524400	0.602825
93	0.525750	0.605725
94	0.526975	0.606000
95	0.524225	0.606125
96	0.525650	0.606525
97	0.527350	0.605925
98	0.530400	0.607350
99	0.524550	0.609875
100	0.525050	0.613525
101	0.527100	0.614850
102	0.525975	0.614875
103	0.525925	0.615500
104	0.526850	0.616075
105	0.524900	0.616400
106	0.528025	0.613800
107	0.528025	0.615675
108	0.525500	0.616175
109	0.529300	0.616775
110	0.531675	0.618500
111	0.532700	0.617675
112	0.531200	0.617600
113	0.532775	0.616425
114	0.530675	0.618050
115	0.529150	0.618650
116	0.532475	0.618125
117	0.534900	0.618900
118	0.532825	0.623800
119	0.534150	0.622600
120	0.531650	0.625000
121	0.530125	0.626400
122	0.532325	0.628175
123	0.532900	0.627650
124	0.536225	0.630400
125	0.536425	0.629450
126	0.534075	0.627175
127	0.535525	0.630600
128	0.532550	0.631200
129	0.532975	0.629850
130	0.536100	0.633025
131	0.534000	0.634825
132	0.535550	0.638375
133	0.537375	0.636925
134	0.538600	0.636375
135	0.538875	0.637775
136	0.537875	0.639475
137	0.539150	0.636300
138	0.540550	0.638075
139	0.538700	0.637875
140	0.537975	0.635275
141	0.538800	0.636975
142	0.542400	0.634750
143	0.540100	0.634975
144	0.541375	0.633475
145	0.540075	0.635025
146	0.541675	0.635350
147	0.542700	0.637400
148	0.539400	0.639650
149	0.538000	0.640175
150	0.543175	0.640425
151	0.542000	0.642250
152	0.545150	0.643700
153	0.543525	0.642200
154	0.542675	0.641575
155	0.544925	0.641975
156	0.547100	0.641175
157	0.542775	0.640900
158	0.544075	0.639500
159	0.543600	0.640675
160	0.544200	0.641750
161	0.546200	0.640325
162	0.547825	0.639625
163	0.547550	0.638175
164	0.543375	0.638625
165	0.547650	0.635200
166	0.545250	0.637375
167	0.546625	0.637575
168	0.546375	0.636725
169	0.547725	0.638975
170	0.546750	0.635150
171	0.549625	0.634300
172	0.550725	0.633000
173	0.546975	0.633225
174	0.552975	0.632900
175	0.551050	0.635750
176	0.552550	0.638050
177	0.549875	0.637100
178	0.551075	0.639450
179	0.551900	0.639025
180	0.553750	0.639900
181	0.555350	0.641500
182	0.550825	0.641300
183	0.548575	0.640225
184	0.550725	0.641625
185	0.548825	0.641950
186	0.550200	0.639675
187	0.552425	0.640525
188	0.552975	0.640375
189	0.555600	0.638350
190	0.557775	0.635400
191	0.557475	0.636075
192	0.554400	0.637775
193	0.551225	0.636875
194	0.551900	0.639250
195	0.550700	0.639800
196	0.553950	0.642075
197	0.555050	0.643900
198	0.554050	0.644825
199	0.553500	0.647125
200	0.554875	0.647200
201	0.556250	0.647850
202	0.554225	0.647075
203	0.556200	0.646550
204	0.554950	0.645425
205	0.554600	0.647500
206	0.554925	0.648125
207	0.553750	0.648025
208	0.556750	0.648850
209	0.556550	0.647775
210	0.554450	0.650925
211	0.556350	0.651175
212	0.558550	0.647550
213	0.557425	0.645875
214	0.562000	0.646175
215	0.558400	0.649925
216	0.559300	0.651625
217	0.561400	0.650875
218	0.558400	0.646250
219	0.559700	0.646950
220	0.560225	0.647600
221	0.561925	0.649075
222	0.561850	0.649550
223	0.562325	0.646925
224	0.563500	0.649025
225	0.564700	0.647475
226	0.563975	0.646625
227	0.564475	0.648000
228	0.563900	0.646700
229	0.564875	0.647325
230	0.565300	0.645300
231	0.567375	0.643800
232	0.565925	0.643800
233	0.567775	0.643650
234	0.564800	0.644450
235	0.564625	0.644850
236	0.564150	0.644850
237	0.564075	0.646175
238	0.564025	0.645150
239	0.567325	0.644125
240	0.566650	0.643425
241	0.568125	0.645800
242	0.565950	0.648175
243	0.567075	0.649550
244	0.562600	0.650000
245	0.565625	0.651425
246	0.566525	0.654700
247	0.568150	0.653425
248	0.568725	0.652900
249	0.568275	0.653850
250	0.566325	0.653875
251	0.569125	0.650500
252	0.569475	0.651025
253	0.571175	0.650875
254	0.571000	0.651950
255	0.571050	0.650725
256	0.567525	0.651975
257	0.567150	0.650850
258	0.569700	0.650550
259	0.569925	0.649175
260	0.571825	0.646550
261	0.571075	0.646800
262	0.568700	0.646100
263	0.568325	0.646325
264	0.567425	0.648450
265	0.566300	0.649975
266	0.566750	0.650075
267	0.571300	0.648050
268	0.574100	0.645850
269	0.569600	0.643675
270	0.568850	0.646000
271	0.571150	0.646150
272	0.567925	0.647825
273	0.569675	0.649450
274	0.572325	0.645975
275	0.573525	0.646150
276	0.572175	0.643675
277	0.571100	0.644475
278	0.570475	0.644400
279	0.569050	0.645425
280	0.568575	0.645550
281	0.568925	0.645475
282	0.566850	0.646600
283	0.570350	0.648375
284	0.569650	0.650900
285	0.573075	0.649950
286	0.569875	0.649750
287	0.569900	0.646250
288	0.569900	0.647725
289	0.571075	0.647625
290	0.570225	0.648600
291	0.570225	0.646675
292	0.567825	0.647700
293	0.573225	0.645300
294	0.572575	0.645550
295	0.574200	0.647950
296	0.578150	0.648550
297	0.574625	0.650125
298	0.574200	0.650525
299	0.576900	0.648975
300	0.574675	0.650050
301	0.571325	0.649700
302	0.572275	0.652125
303	0.574825	0.651600
304	0.572125	0.651050
305	0.575525	0.652400
306	0.572925	0.653525
307	0.574125	0.653875
308	0.571975	0.653500
309	0.569850	0.656900
310	0.573350	0.655250
311	0.571650	0.657975
312	0.574200	0.657375
313	0.575275	0.657700
314	0.576800	0.656925
315	0.576750	0.657250
316	0.578650	0.656700
317	0.574550	0.655800
318	0.572975	0.658375
319	0.575600	0.655150
320	0.574575	0.654150
321	0.573775	0.652750
322	0.576250	0.652225
323	0.576600	0.652175
324	0.575100	0.654450
325	0.576525	0.653125
326	0.577375	0.652975
327	0.577775	0.655425
328	0.576700	0.652050
329	0.579775	0.653750
330	0.573525	0.652050
331	0.576025	0.650925
332	0.574925	0.651725
333	0.576375	0.649500
334	0.578150	0.649800
335	0.575950	0.652750
336	0.573700	0.651425
337	0.573275	0.651825
338	0.575400	0.652175
339	0.574675	0.653950
340	0.578425	0.654975
341	0.578225	0.655525
342	0.578850	0.657650
343	0.576500	0.657625
344	0.575675	0.658675
345	0.577150	0.658200
346	0.574000	0.659450
347	0.576625	0.661450
348	0.574975	0.663675
349	0.573075	0.665000
350	0.574675	0.663700
351	0.577075	0.663150
352	0.576900	0.663400
353	0.577775	0.664500
354	0.577450	0.664075
355	0.579375	0.665700
356	0.578625	0.664775
357	0.575325	0.664325
358	0.577325	0.662600
359	0.576475	0.661375
360	0.576075	0.663100
361	0.579150	0.663250
362	0.579150	0.664825
363	0.581475	0.666050
364	0.579325	0.666875
365	0.577975	0.666800
366	0.577000	0.667175
367	0.576925	0.667800
368	0.579200	0.668475
369	0.580925	0.668325
370	0.579150	0.667975
371	0.579625	0.667150
372	0.579400	0.670450
373	0.578750	0.668450
374	0.580875	0.667225
375	0.579600	0.665650
376	0.581600	0.662825
377	0.581050	0.662450
378	0.580125	0.664925
379	0.584300	0.665400
380	0.581600	0.663875
381	0.578900	0.663375
382	0.580700	0.665625
383	0.580850	0.662350
384	0.577850	0.663200
385	0.580450	0.664050
386	0.580250	0.666000
387	0.580700	0.663050
388	0.584250	0.664750
389	0.582075	0.664525
390	0.583200	0.664725
391	0.582125	0.660625
392	0.578225	0.662625
393	0.577425	0.663075
394	0.580575	0.663500
395	0.581350	0.662525
396	0.580925	0.661900
397	0.583400	0.658975
398	0.581625	0.660350
399	0.579850	0.659500
400	0.582475	0.658850
401	0.584700	0.658350
402	0.586200	0.657525
403	0.584225	0.659475
404	0.582975	0.659000
405	0.582925	0.660575
406	0.580775	0.659350
407	0.579400	0.659575
408	0.581250	0.657925
409	0.580950	0.657275
410	0.578025	0.656225
411	0.580775	0.655825
412	0.581300	0.656175
413	0.580100	0.656575
414	0.580275	0.659625
415	0.581275	0.660100
416	0.582850	0.661325
417	0.582225	0.661025
418	0.581800	0.659875
419	0.582125	0.659650
420	0.581500	0.662425
421	0.579625	0.662750
422	0.581425	0.664175
423	0.582925	0.663275
424	0.581600	0.666075
425	0.582900	0.664525
426	0.585875	0.661125
427	0.581600	0.661225
428	0.584375	0.660325
429	0.583550	0.660300
430	0.585425	0.663200
431	0.582875	0.662475
432	0.581475	0.661975
433	0.580650	0.660325
434	0.582775	0.662225
435	0.579800	0.662675
436	0.584675	0.662750
437	0.586550	0.663675
438	0.584625	0.661325
439	0.585175	0.663850
440	0.583550	0.663925
441	0.586425	0.665750
442	0.586525	0.667700
443	0.585450	0.665500
444	0.586775	0.666400
445	0.586300	0.666050
446	0.585350	0.662775
447	0.585700	0.661225
448	0.587850	0.661675
449	0.585500	0.659800
450	0.586550	0.660525
451	0.584750	0.659700
452	0.587125	0.659000
453	0.586325	0.658575
454	0.587825	0.658600
455	0.588625	0.657075
456	0.590325	0.657700
457	0.589350	0.659900
458	0.589750	0.661775
459	0.590275	0.660900
460	0.590250	0.661025
461	0.589675	0.657800
462	0.590175	0.657825
463	0.592625	0.657875
464	0.589675	0.655700
465	0.589250	0.655500
466	0.589675	0.656575
467	0.592825	0.657000
468	0.592000	0.656550
469	0.593875	0.657800
470	0.597050	0.658475
471	0.591025	0.662400
472	0.591000	0.658750
473	0.587375	0.660225
474	0.591550	0.662725
475	0.588975	0.664375
476	0.588875	0.663325
477	0.588050	0.664325
478	0.585525	0.664450
479	0.588625	0.666275
480	0.590475	0.665300
481	0.589750	0.665400
482	0.593050	0.666400
483	0.590300	0.666550
484	0.589450	0.663900
485	0.589375	0.664425
486	0.587650	0.664400
487	0.590750	0.667425
488	0.592475	0.668100
489	0.592575	0.669300
490	0.591875	0.668875
491	0.590775	0.666325
492	0.595250	0.664025
493	0.595900	0.665875
494	0.596150	0.662200
495	0.593900	0.663675
496	0.593975	0.664950
497	0.591975	0.665450
498	0.594075	0.666050
499	0.592950	0.664200
500	0.594850	0.664475
501	0.593725	0.662825
502	0.592775	0.659675
503	0.593825	0.661450
504	0.595525	0.663300
505	0.592450	0.665125
506	0.592075	0.662700
507	0.594600	0.663625
508	0.593250	0.662675
509	0.595075	0.660550
510	0.596225	0.661125
511	0.595750	0.659625
512	0.594150	0.659575
513	0.592350	0.660675
514	0.593000	0.661475
515	0.596075	0.661150
516	0.595675	0.662575
517	0.593900	0.660750
518	0.592875	0.662650
519	0.596375	0.664400
520	0.595675	0.663550
521	0.594275	0.663525
522	0.597150	0.665625
523	0.594300	0.666250
524	0.594725	0.664875
525	0.595400	0.667900
526	0.599375	0.668350
527	0.598850	0.667900
528	0.597325	0.669675
529	0.597900	0.666900
530	0.598375	0.667625
531	0.598950	0.667750
532	0.595775	0.666950
533	0.592650	0.666925
534	0.594100	0.667425
535	0.594650	0.668675
536	0.594175	0.669875
537	0.594600	0.673100
538	0.596250	0.673475
539	0.595075	0.674075
540	0.597775	0.672625
541	0.597200	0.669125
542	0.595050	0.668450
543	0.596325	0.668800
544	0.596725	0.668975
545	0.594450	0.667625
546	0.597100	0.666100
547	0.598675	0.667700
548	0.598900	0.669400
549	0.598475	0.669100
550	0.598425	0.670375
551	0.598875	0.669250
552	0.596975	0.667150
553	0.597075	0.668775
554	0.600800	0.666550
555	0.600925	0.665775
556	0.599175	0.664825
557	0.603075	0.666300
558	0.601975	0.667125
559	0.599725	0.666575
560	0.599650	0.665225
561	0.599800	0.666625
562	0.600250	0.665125
563	0.599250	0.665275
564	0.599725	0.663950
565	0.599075	0.662725
566	0.597775	0.662225
567	0.600600	0.662100
568	0.595700	0.660275
569	0.596850	0.658175
570	0.595600	0.657725
571	0.595475	0.657600
572	0.596725	0.660225
573	0.597550	0.662700
574	0.598450	0.663275
575	0.599775	0.662100
576	0.600250	0.664425
577	0.603325	0.666400
578	0.602475	0.666150
579	0.600775	0.666025
580	0.600675	0.663700
581	0.600425	0.664875
582	0.599150	0.666875
583	0.599950	0.665325
584	0.600000	0.666275
585	0.599625	0.668250
586	0.600000	0.668050
587	0.599500	0.669875
588	0.600050	0.670500
589	0.600350	0.672725
590	0.600375	0.671900
591	0.599250	0.667525
592	0.596375	0.670050
593	0.599850	0.668925
594	0.601525	0.668225
595	0.596300	0.671875
596	0.599900	0.673950
597	0.600875	0.672475
598	0.603650	0.673425
599	0.602550	0.672025
600	0.599975	0.673575
601	0.598200	0.672925
602	0.599725	0.672150
603	0.600850	0.669400
604	0.600650	0.668675
605	0.596975	0.668600
606	0.601475	0.668075
607	0.598875	0.668125
608	0.599550	0.672125
609	0.600625	0.669875
610	0.603750	0.672575
611	0.602875	0.671400
612	0.601600	0.670775
613	0.601200	0.668525
614	0.598075	0.667000
615	0.603425	0.666800
616	0.604100	0.665250
617	0.602350	0.664425
618	0.599825	0.661800
619	0.599725	0.664475
620	0.600925	0.663725
621	0.600975	0.665250
622	0.604150	0.667250
623	0.601650	0.670475
624	0.600675	0.670175
625	0.603400	0.670250
626	0.602375	0.670975
627	0.600425	0.674350
628	0.602525	0.674375
629	0.603850	0.673825
630	0.603600	0.673925
631	0.601025	0.676075
632	0.600800	0.675800
633	0.604750	0.677025
634	0.601875	0.678500
635	0.606875	0.676225
636	0.601625	0.675050
637	0.601800	0.675500
638	0.601925	0.676000
639	0.603500	0.677100
640	0.602525	0.675550
641	0.603075	0.677800
642	0.602975	0.676550
643	0.602575	0.677975
644	0.603950	0.675825
645	0.603125	0.675050
646	0.602625	0.673950
647	0.601675	0.675775
648	0.603000	0.674425
649	0.603025	0.673150
650	0.602725	0.677150
651	0.603600	0.674450
652	0.601900	0.672200
653	0.603000	0.671150
654	0.604650	0.673650
655	0.601925	0.670200
656	0.601725	0.673125
657	0.601050	0.671250
658	0.603525	0.670625
659	0.602950	0.670025
660	0.603450	0.669500
661	0.605575	0.671575
662	0.604025	0.672550
663	0.606850	0.674225
664	0.602200	0.672225
665	0.600700	0.672775
666	0.603825	0.674125
667	0.603250	0.674050
668	0.601350	0.675800
669	0.605650	0.673675
670	0.603500	0.676250
671	0.602675	0.675975
672	0.602425	0.674475
673	0.601125	0.674800
674	0.602225	0.674000
675	0.602050	0.673825
676	0.604225	0.676725
677	0.604375	0.673550
678	0.605300	0.674075
679	0.602225	0.672850
680	0.602625	0.672350
681	0.601025	0.671750
682	0.600700	0.671550
683	0.603175	0.672700
684	0.605875	0.669425
685	0.605675	0.670700
686	0.605850	0.670450
687	0.605650	0.668925
688	0.606450	0.668250
689	0.607575	0.667750
690	0.603175	0.665125
691	0.605800	0.667175
692	0.609300	0.668100
693	0.607125	0.668725
694	0.607000	0.669400
695	0.607250	0.670625
696	0.606850	0.671450
697	0.603875	0.670425
698	0.605025	0.673250
699	0.605900	0.673425
700	0.606225	0.675350
701	0.606725	0.674075
702	0.606300	0.675450
703	0.606025	0.675675
704	0.607125	0.672775
705	0.609475	0.672350
706	0.610625	0.673850
707	0.607050	0.675675
708	0.606375	0.674475
709	0.604800	0.674025
710	0.604975	0.675950
711	0.606150	0.674500
712	0.604925	0.671350
713	0.604425	0.672725
714	0.606375	0.673100
715	0.607000	0.673550
716	0.612700	0.674025
717	0.609375	0.673850
718	0.608500	0.673750
719	0.608400	0.675675
720	0.605550	0.675600
721	0.608375	0.676875
722	0.607800	0.676525
723	0.607175	0.677500
724	0.609100	0.682375
725	0.605850	0.681200
726	0.608075	0.680075
727	0.608800	0.680700
728	0.610925	0.679725
729	0.609175	0.677675
730	0.609600	0.677300
731	0.611275	0.676000
732	0.608925	0.677075
733	0.608350	0.676375
734	0.607775	0.674975
735	0.611225	0.674625
736	0.611675	0.673050
737	0.609800	0.675775
738	0.609800	0.676375
739	0.611025	0.677875
740	0.609375	0.677225
741	0.609350	0.675550
742	0.609050	0.675025
743	0.608125	0.672600
744	0.609900	0.672275
745	0.610250	0.670750
746	0.612825	0.669700
747	0.609850	0.668725
748	0.610550	0.666625
749	0.610775	0.666325
750	0.608075	0.668125
751	0.608175	0.666000
752	0.608425	0.667250
753	0.612350	0.668950
754	0.610150	0.666950
755	0.608725	0.664325
756	0.607425	0.664225
757	0.609300	0.663850
758	0.608275	0.665325
759	0.610525	0.665525
760	0.606750	0.665050
761	0.605875	0.667425
762	0.606575	0.669800
763	0.607575	0.668175
764	0.610875	0.672275
765	0.609350	0.673325
766	0.607625	0.672700
767	0.610475	0.672000
768	0.608850	0.668150
769	0.608000	0.668900
770	0.611075	0.670750
771	0.611450	0.672600
772	0.608925	0.674150
773	0.612600	0.676000
774	0.611275	0.676300
775	0.613325	0.676225
776	0.611900	0.675275
777	0.611500	0.674900
778	0.612325	0.673750
779	0.611000	0.673700
780	0.609950	0.675350
781	0.610250	0.674875
782	0.610050	0.675050
783	0.614650	0.672975
784	0.612950	0.673750
785	0.613750	0.671950
786	0.613775	0.675175
787	0.612950	0.673850
788	0.610100	0.672425
789	0.610100	0.673475
790	0.607400	0.670825
791	0.611275	0.670975
792	0.610325	0.671050
793	0.609500	0.671025
794	0.609525	0.670175
795	0.609700	0.668025
796	0.610875	0.669800
797	0.611425	0.668400
798	0.612700	0.670725
799	0.613100	0.670225
800	0.610825	0.670525
801	0.613325	0.670125
802	0.612200	0.672550
803	0.612125	0.672500
804	0.611600	0.671850
805	0.609400	0.671450
806	0.608500	0.670325
807	0.609700	0.667325
808	0.613150	0.670475
809	0.610775	0.668825
810	0.612225	0.669250
811	0.611400	0.670075
812	0.611175	0.671400
813	0.615000	0.672175
814	0.612875	0.674625
815	0.614175	0.676675
816	0.611825	0.674975
817	0.611275	0.673850
818	0.614875	0.672650
819	0.611950	0.672450
820	0.610575	0.670975
821	0.610225	0.668900
822	0.610450	0.667200
823	0.609925	0.668925
824	0.611075	0.670450
825	0.609750	0.674700
826	0.612800	0.673600
827	0.611650	0.673275
828	0.613600	0.674600
829	0.610275	0.670675
830	0.613500	0.670450
831	0.612625	0.669725
832	0.611200	0.667175
833	0.611075	0.667200
834	0.608850	0.666675
835	0.611575	0.667025
836	0.614225	0.669450
837	0.614325	0.668075
838	0.613700	0.664925
839	0.610475	0.662475
840	0.612250	0.665750
841	0.612775	0.665575
842	0.614800	0.665050
843	0.613275	0.664750
844	0.611000	0.665700
845	0.612375	0.665200
846	0.610125	0.664425
847	0.610500	0.665300
848	0.611975	0.665525
849	0.613025	0.662500
850	0.612625	0.662750
851	0.615050	0.664000
852	0.614075	0.666250
853	0.614125	0.665900
854	0.612725	0.664425
855	0.612275	0.666300
856	0.617425	0.668150
857	0.616025	0.666575
858	0.614150	0.667850
859	0.614425	0.667400
860	0.615300	0.669925
861	0.613750	0.668200
862	0.614650	0.669750
863	0.613000	0.667750
864	0.616575	0.665525
865	0.612475	0.669675
866	0.613225	0.670075
867	0.614475	0.669875
868	0.615050	0.668425
869	0.610475	0.670650
870	0.611975	0.670575
871	0.612025	0.672125
872	0.611900	0.673875
873	0.614150	0.671850
874	0.614325	0.672800
875	0.614750	0.672700
876	0.615175	0.674250
877	0.615350	0.672025
878	0.611600	0.672650
879	0.612125	0.672100
880	0.611475	0.672725
881	0.615675	0.676175
882	0.614250	0.677025
883	0.611975	0.677050
884	0.611875	0.675750
885	0.613675	0.675875
886	0.615875	0.675925
887	0.615650	0.674575
888	0.616475	0.677250
889	0.614100	0.675025
890	0.616200	0.674225
891	0.616625	0.675300
892	0.613950	0.673350
893	0.613625	0.672425
894	0.613225	0.672100
895	0.612850	0.669225
896	0.616050	0.670975
897	0.614000	0.670175
898	0.613350	0.668100
899	0.613375	0.668700
900	0.614450	0.669700
901	0.616425	0.670575
902	0.618550	0.668325
903	0.618925	0.668925
904	0.618250	0.670125
905	0.617450	0.669000
906	0.615625	0.669175
907	0.615800	0.667775
908	0.615100	0.666825
909	0.617325	0.666850
910	0.615025	0.666750
911	0.615350	0.667725
912	0.616050	0.670650
913	0.613950	0.669900
914	0.612150	0.670100
915	0.611775	0.672600
916	0.614100	0.671375
917	0.613925	0.671175
918	0.616250	0.672500
919	0.611700	0.671150
920	0.613975	0.672325
921	0.614600	0.671775
922	0.613075	0.672000
923	0.612650	0.672175
924	0.613000	0.672750
925	0.612575	0.672725
926	0.614150	0.672625
927	0.612400	0.672075
928	0.614050	0.671975
929	0.614075	0.672225
930	0.613925	0.670950
931	0.613700	0.668800
932	0.616300	0.671250
933	0.617475	0.670650
934	0.617375	0.672125
935	0.615725	0.675350
936	0.617525	0.672175
937	0.616725	0.674325
938	0.614650	0.675325
939	0.615975	0.675350
940	0.616375	0.673075
941	0.617700	0.671700
942	0.613875	0.674100
943	0.612550	0.674875
944	0.615150	0.672625
945	0.615050	0.671700
946	0.613850	0.669775
947	0.617325	0.668175
948	0.615875	0.666050
949	0.613075	0.665300
950	0.615400	0.667225
951	0.613325	0.668025
952	0.613025	0.667050
953	0.614000	0.670075
954	0.615625	0.671500
955	0.614650	0.671350
956	0.616525	0.670150
957	0.615225	0.671250
958	0.617300	0.672350
959	0.619425	0.669850
960	0.620400	0.669925
961	0.617700	0.671600
962	0.618600	0.671600
963	0.617200	0.669625
964	0.614175	0.668825
965	0.616275	0.666700
966	0.617300	0.666000
967	0.619200	0.666600
968	0.620850	0.668450
969	0.615175	0.667450
970	0.615475	0.667800
971	0.617275	0.665675
972	0.617850	0.663200
973	0.619200	0.666225
974	0.617050	0.663400
975	0.616875	0.661225
976	0.615600	0.661875
977	0.616000	0.662500
978	0.617925	0.662600
979	0.618375	0.662375
980	0.621225	0.663375
981	0.619250	0.663050
982	0.620150	0.663500
983	0.617900	0.666850
984	0.618050	0.666300
985	0.615825	0.665100
986	0.620275	0.666000
987	0.618650	0.664475
988	0.617525	0.664975
989	0.618525	0.665275
990	0.617075	0.663875
991	0.616500	0.664725
992	0.619150	0.667175
993	0.616575	0.665975
994	0.614025	0.669475
995	0.614075	0.669950
996	0.615475	0.669400
997	0.616775	0.669100
998	0.618700	0.669700
999	0.618775	0.667925
1000	0.617850	0.668350
1001	0.616775	0.668475
1002	0.619650	0.665125
1003	0.620675	0.666150
1004	0.617750	0.666475
1005	0.617150	0.665075
1006	0.617250	0.666525
1007	0.619200	0.666950
1008	0.618100	0.669375
1009	0.615775	0.670525
1010	0.618600	0.673500
1011	0.617200	0.674600
1012	0.616500	0.675125
1013	0.613925	0.674350
1014	0.617475	0.671775
1015	0.619400	0.673650
1016	0.618150	0.672750
1017	0.614975	0.674825
1018	0.616550	0.675450
1019	0.619700	0.675500
1020	0.619225	0.677450
1021	0.616875	0.680275
1022	0.617125	0.678650
1023	0.617050	0.679975
1024	0.617325	0.683775
1025	0.617725	0.680225
1026	0.616725	0.680075
1027	0.619100	0.677925
1028	0.618075	0.677500
1029	0.617175	0.678625
1030	0.616650	0.678950
1031	0.619650	0.677975
1032	0.617000	0.679425
1033	0.620675	0.679275
1034	0.620175	0.679775
1035	0.616775	0.679975
1036	0.619100	0.677850
1037	0.621850	0.677775
1038	0.620825	0.677825
1039	0.617500	0.678375
1040	0.619375	0.677325
1041	0.619350	0.675800
1042	0.620925	0.678775
1043	0.621050	0.677625
1044	0.617475	0.676300
1045	0.618625	0.675425
1046	0.618350	0.674750
1047	0.621000	0.673175
1048	0.621950	0.674125
1049	0.618600	0.674825
1050	0.619600	0.674575
1051	0.620550	0.674200
1052	0.619075	0.673225
1053	0.618950	0.672975
1054	0.618375	0.676775
1055	0.616375	0.677775
1056	0.620450	0.677750
1057	0.619675	0.677550
1058	0.619575	0.675150
1059	0.617050	0.674625
1060	0.617875	0.673700
1061	0.619000	0.675075
1062	0.619350	0.676550
1063	0.620250	0.679175
1064	0.619475	0.678700
1065	0.622150	0.678525
1066	0.620275	0.679550
1067	0.620375	0.679375
1068	0.620725	0.683725
1069	0.621600	0.684700
1070	0.619050	0.685150
1071	0.618500	0.685475
1072	0.620850	0.685125
1073	0.618825	0.684400
1074	0.617600	0.685975
1075	0.619325	0.684200
1076	0.619525	0.684375
1077	0.621400	0.683225
1078	0.621950	0.681350
1079	0.620000	0.682225
1080	0.621850	0.681600
1081	0.618400	0.680175
1082	0.620125	0.680700
1083	0.617400	0.682700
1084	0.621850	0.680775
1085	0.620600	0.678800
1086	0.621625	0.680800
1087	0.619700	0.679350
1088	0.617875	0.680275
1089	0.619850	0.678850
1090	0.620550	0.679525
1091	0.621650	0.682275
1092	0.621675	0.682425
1093	0.619775	0.680250
1094	0.619050	0.679825
1095	0.617400	0.678375
1096	0.620700	0.678525
1097	0.622000	0.679000
1098	0.623975	0.679025
1099	0.625775	0.678775
1100	0.623450	0.679475
1101	0.624225	0.678525
1102	0.621450	0.677250
1103	0.622350	0.676075
1104	0.620750	0.672550
1105	0.621625	0.673225
1106	0.622875	0.675075
1107	0.619625	0.674700
1108	0.620250	0.675000
1109	0.621525	0.676500
1110	0.622100	0.677750
1111	0.622725	0.674850
1112	0.622325	0.674125
1113	0.623500	0.672275
1114	0.623275	0.671400
1115	0.625175	0.673550
1116	0.621600	0.673675
1117	0.625275	0.674375
1118	0.623750	0.674950
1119	0.623425	0.676275
1120	0.620750	0.676525
1121	0.620900	0.678125
1122	0.623625	0.679650
1123	0.623800	0.680325
1124	0.622975	0.680275
1125	0.621500	0.678700
1126	0.624800	0.679550
1127	0.624975	0.678800
1128	0.624875	0.677475
1129	0.622725	0.674800
1130	0.622700	0.676950
1131	0.622475	0.679025
1132	0.622900	0.680625
1133	0.624400	0.679725
1134	0.620175	0.676850
1135	0.622975	0.675575
1136	0.620850	0.676250
1137	0.623125	0.675200
1138	0.625800	0.673500
1139	0.627075	0.673025
1140	0.622825	0.673350
1141	0.620225	0.673100
1142	0.620050	0.674350
1143	0.621450	0.672275
1144	0.620575	0.671650
1145	0.620175	0.672225
1146	0.624125	0.672800
1147	0.623975	0.671850
1148	0.623325	0.673475
1149	0.622725	0.671850
1150	0.622925	0.673025
1151	0.624950	0.673900
1152	0.623100	0.673750
1153	0.621700	0.673175
1154	0.621675	0.672850
1155	0.624600	0.670275
1156	0.623750	0.671075
1157	0.622175	0.670675
1158	0.617525	0.671000
1159	0.619175	0.670500
1160	0.621525	0.670500
1161	0.620000	0.667375
1162	0.622125	0.668225
1163	0.620750	0.669900
1164	0.622850	0.667675
1165	0.622350	0.666250
1166	0.620375	0.665450
1167	0.620650	0.667650
1168	0.622000	0.668000
1169	0.619225	0.666800
1170	0.623850	0.666950
1171	0.622900	0.668925
1172	0.623075	0.668875
1173	0.621025	0.669550
1174	0.620650	0.668900
1175	0.621325	0.668550
1176	0.622300	0.666150
1177	0.622125	0.667925
1178	0.622450	0.668375
1179	0.622150	0.668100
1180	0.623900	0.672125
1181	0.621650	0.673650
1182	0.622875	0.675100
1183	0.622750	0.672900
1184	0.621650	0.669675
1185	0.623200	0.668750
1186	0.623850	0.666175
1187	0.623575	0.665775
1188	0.622075	0.667900
1189	0.622300	0.665500
1190	0.621800	0.666075
1191	0.620450	0.664800
1192	0.621450	0.663625
1193	0.625200	0.663025
1194	0.623775	0.662475
1195	0.623325	0.664250
1196	0.623325	0.666950
1197	0.621350	0.666925
1198	0.620950	0.667100
1199	0.624525	0.668675
1200	0.624250	0.671250
1201	0.622575	0.670525
1202	0.622650	0.672925
1203	0.621725	0.672350
1204	0.620275	0.673175
1205	0.623000	0.673075
1206	0.624500	0.672350
1207	0.620925	0.673200
1208	0.624525	0.670825
1209	0.626300	0.669100
1210	0.624900	0.670725
1211	0.622050	0.671800
1212	0.622725	0.672225
1213	0.624000	0.671600
1214	0.624450	0.672075
1215	0.625675	0.671300
1216	0.624075	0.671200
1217	0.621675	0.670500
1218	0.623325	0.671700
1219	0.622725	0.674825
1220	0.624775	0.675125
1221	0.625150	0.673775
1222	0.627175	0.674575
1223	0.625925	0.674975
1224	0.625025	0.675125
1225	0.622200	0.672450
1226	0.622050	0.670575
1227	0.622725	0.673100
1228	0.623250	0.675000
1229	0.620725	0.672000
1230	0.624000	0.671625
1231	0.624700	0.673975
1232	0.624100	0.671125
1233	0.624675	0.672550
1234	0.624925	0.672250
1235	0.624100	0.673650
1236	0.624175	0.677300
1237	0.624750	0.676200
1238	0.626175	0.675900
1239	0.625300	0.677000
1240	0.624525	0.675900
1241	0.625000	0.675575
1242	0.624750	0.675650
1243	0.624100	0.673475
1244	0.624250	0.673225
1245	0.623400	0.671750
1246	0.624350	0.672600
1247	0.629550	0.671225
1248	0.627425	0.673275
1249	0.627625	0.671500
1250	0.626900	0.673575
1251	0.622650	0.674875
1252	0.622900	0.674425
1253	0.624475	0.673425
1254	0.625900	0.672150
1255	0.623150	0.672150
1256	0.625150	0.669600
1257	0.625250	0.671900
1258	0.626550	0.670125
1259	0.624600	0.667900
1260	0.627750	0.667050
1261	0.626300	0.665350
1262	0.626425	0.666025
1263	0.626000	0.666700
1264	0.627675	0.669700
1265	0.625625	0.669950
1266	0.624725	0.671750
1267	0.624900	0.669100
1268	0.625100	0.671575
1269	0.627600	0.671350
1270	0.622025	0.670275
1271	0.625275	0.669550
1272	0.626225	0.671375
1273	0.625275	0.673850
1274	0.626450	0.672125
1275	0.627900	0.670150
1276	0.629875	0.670150
1277	0.626775	0.671975
1278	0.626025	0.673350
1279	0.625075	0.670525
1280	0.627275	0.669825
1281	0.626550	0.670700
1282	0.627050	0.668425
1283	0.627750	0.667225
1284	0.627050	0.668975
1285	0.625575	0.672075
1286	0.625550	0.670825
1287	0.623725	0.670425
1288	0.625550	0.669725
1289	0.624725	0.665950
1290	0.627775	0.663950
1291	0.627825	0.660900
1292	0.627075	0.662050
1293	0.624100	0.659075
1294	0.625525	0.660200
1295	0.630575	0.662975
1296	0.626200	0.665325
1297	0.626200	0.664275
1298	0.627675	0.663825
1299	0.626875	0.662175
1300	0.625700	0.663375
1301	0.624325	0.666000
1302	0.626925	0.663850
1303	0.625175	0.665725
1304	0.624500	0.667375
1305	0.625875	0.667650
1306	0.625125	0.668550
1307	0.626375	0.672025
1308	0.624925	0.670325
1309	0.624425	0.672600
1310	0.624125	0.670275
1311	0.627375	0.674000
1312	0.624850	0.672000
1313	0.627575	0.669450
1314	0.626575	0.670100
1315	0.627100	0.669800
1316	0.624800	0.670400
1317	0.625250	0.669050
1318	0.625675	0.667550
1319	0.624725	0.667550
1320	0.625750	0.666300
1321	0.623600	0.668700
1322	0.625825	0.669250
1323	0.627375	0.668475
1324	0.628175	0.665825
1325	0.628550	0.664650
1326	0.628500	0.665450
1327	0.629450	0.666950
1328	0.629425	0.667600
1329	0.625350	0.668900
1330	0.626425	0.666025
1331	0.626000	0.667950
1332	0.626875	0.668175
1333	0.627800	0.666675
1334	0.627275	0.666100
1335	0.626150	0.667100
1336	0.626100	0.668350
1337	0.627000	0.669700
1338	0.625375	0.669425
1339	0.628250	0.670125
1340	0.628600	0.670275
1341	0.628900	0.672900
1342	0.626725	0.670650
1343	0.623325	0.670100
1344	0.625550	0.669750
1345	0.626525	0.668875
1346	0.625025	0.669550
1347	0.628275	0.668800
1348	0.629525	0.669625
1349	0.626750	0.670325
1350	0.626850	0.670200
1351	0.624500	0.671575
1352	0.626050	0.671350
1353	0.625700	0.670475
1354	0.626475	0.669725
1355	0.626675	0.669700
1356	0.627650	0.668925
1357	0.627775	0.669900
1358	0.626325	0.668375
1359	0.625575	0.667625
1360	0.627500	0.669250
1361	0.628075	0.670575
1362	0.629225	0.668500
1363	0.628450	0.670775
1364	0.627775	0.670600
1365	0.625075	0.670725
1366	0.625000	0.670675
1367	0.625950	0.669550
1368	0.625200	0.667450
1369	0.628150	0.667325
1370	0.625775	0.670450
1371	0.625750	0.673075
1372	0.627275	0.672500
1373	0.625675	0.671150
1374	0.627725	0.668600
1375	0.629400	0.671350
1376	0.627800	0.672950
1377	0.628225	0.674500
1378	0.625150	0.673100
1379	0.628025	0.675150
1380	0.627975	0.673875
1381	0.627900	0.674650
1382	0.627975	0.674425
1383	0.625575	0.675075
1384	0.627975	0.676850
1385	0.628350	0.677150
1386	0.626425	0.677075
1387	0.626725	0.678700
1388	0.626525	0.681200
1389	0.626400	0.682500
1390	0.629200	0.682475
1391	0.625925	0.681450
1392	0.626025	0.679775
1393	0.625725	0.680425
1394	0.627500	0.681500
1395	0.631175	0.681525
1396	0.630625	0.681700
1397	0.624800	0.681575
1398	0.629425	0.681975
1399	0.629650	0.681175
1400	0.629025	0.678600
1401	0.627800	0.678175
1402	0.626575	0.678125
1403	0.629525	0.677500
1404	0.629550	0.676200
1405	0.627975	0.677425
1406	0.628625	0.678275
1407	0.629275	0.675775
1408	0.630425	0.675500
1409	0.630525	0.675775
1410	0.630225	0.676650
1411	0.628575	0.676200
1412	0.628150	0.676550
1413	0.627550	0.673525
1414	0.629500	0.672075
1415	0.626850	0.673325
1416	0.629150	0.673300
1417	0.630250	0.671875
1418	0.631300	0.673900
1419	0.629700	0.674025
1420	0.629900	0.674650
1421	0.629550	0.673425
1422	0.628225	0.670725
1423	0.630200	0.671700
1424	0.630150	0.671450
1425	0.629775	0.672200
1426	0.629450	0.668400
1427	0.628725	0.672100
1428	0.629750	0.673350
1429	0.627225	0.673625
1430	0.628875	0.674550
1431	0.629925	0.670400
1432	0.630500	0.672275
1433	0.630500	0.673200
1434	0.627225	0.674275
1435	0.630175	0.672725
1436	0.630250	0.674025
1437	0.630025	0.674100
1438	0.630350	0.674275
1439	0.625625	0.675750
1440	0.629150	0.676925
1441	0.629375	0.679225
1442	0.628175	0.680350
1443	0.627550	0.682300
1444	0.627600	0.683325
1445	0.630575	0.683825
1446	0.630050	0.682150
1447	0.628500	0.680425
1448	0.628875	0.678800
1449	0.626975	0.676875
1450	0.624975	0.673800
1451	0.626025	0.674350
1452	0.625575	0.671925
1453	0.629025	0.673475
1454	0.629400	0.673975
1455	0.631250	0.673350
1456	0.628200	0.672000
1457	0.627275	0.676475
1458	0.627300	0.676250
1459	0.627900	0.677225
1460	0.627900	0.675275
1461	0.627975	0.676425
1462	0.625300	0.673350
1463	0.625850	0.673650
1464	0.625875	0.673800
1465	0.629425	0.674475
1466	0.627150	0.675100
1467	0.628775	0.677725
1468	0.630175	0.678150
1469	0.631750	0.678700
1470	0.627800	0.678150
1471	0.627000	0.677225
1472	0.628075	0.678650
1473	0.628700	0.675875
1474	0.630550	0.676975
1475	0.626575	0.677700
1476	0.628600	0.676550
1477	0.629975	0.675300
1478	0.628125	0.674850
1479	0.627600	0.677200
1480	0.629000	0.676475
1481	0.629200	0.674900
1482	0.630975	0.675050
1483	0.627050	0.679375
1484	0.629925	0.679025
1485	0.628500	0.677975
1486	0.628400	0.681850
1487	0.630050	0.680425
1488	0.631050	0.681550
1489	0.629500	0.680075
1490	0.630375	0.678075
1491	0.627475	0.678150
1492	0.630450	0.679675
1493	0.628875	0.678575
1494	0.630350	0.677150
1495	0.632875	0.677050
1496	0.628200	0.677450
1497	0.631300	0.676700
1498	0.628150	0.678200
1499	0.629350	0.679700
1500	0.628075	0.677750
1501	0.628425	0.679775
1502	0.629600	0.676600
1503	0.629300	0.677775
1504	0.628675	0.676975
1505	0.630400	0.677500
1506	0.630600	0.678500
1507	0.629475	0.680525
1508	0.628300	0.681925
1509	0.627575	0.680050
1510	0.629275	0.681175
1511	0.629500	0.679475
1512	0.628250	0.677625
1513	0.627275	0.678350
1514	0.627725	0.680050
1515	0.627500	0.681925
1516	0.630425	0.683825
1517	0.632050	0.684275
1518	0.631925	0.684575
1519	0.629750	0.684900
1520	0.630950	0.684850
1521	0.631350	0.684075
1522	0.629175	0.683125
1523	0.631150	0.683975
1524	0.629650	0.683800
1525	0.630375	0.683825
1526	0.630100	0.684100
1527	0.631225	0.682600
1528	0.631725	0.682425
1529	0.627875	0.683725
1530	0.629250	0.683025
1531	0.629600	0.682200
1532	0.630225	0.682325
1533	0.631300	0.683200
1534	0.630975	0.682625
1535	0.630175	0.681375
1536	0.630650	0.679675
1537	0.629650	0.678350
1538	0.629075	0.675025
1539	0.629250	0.674050
1540	0.630300	0.673075
1541	0.634900	0.670050
1542	0.633375	0.669475
1543	0.631300	0.669475
1544	0.633000	0.671125
1545	0.632875	0.672700
1546	0.629650	0.672550
1547	0.630325	0.674225
1548	0.633250	0.673275
1549	0.633225	0.675100
1550	0.631375	0.676250
1551	0.630150	0.677900
1552	0.629900	0.677725
1553	0.629950	0.678600
1554	0.631900	0.678325
1555	0.630950	0.679500
1556	0.627525	0.678300
1557	0.628775	0.681250
1558	0.628825	0.681850
1559	0.627700	0.681400
1560	0.630250	0.681375
1561	0.629875	0.682775
1562	0.628425	0.682300
1563	0.627050	0.682325
1564	0.628975	0.680150
1565	0.628175	0.682475
1566	0.632075	0.682700
1567	0.628025	0.683425
1568	0.628700	0.682575
1569	0.629950	0.682400
1570	0.628750	0.681250
1571	0.630175	0.684550
1572	0.629725	0.682675
1573	0.627150	0.684050
1574	0.626800	0.682100
1575	0.630150	0.685825
1576	0.630875	0.684375
1577	0.628850	0.685325
1578	0.631775	0.683400
1579	0.629675	0.682700
1580	0.631275	0.684650
1581	0.632000	0.683350
1582	0.631075	0.683025
1583	0.630725	0.682700
1584	0.629900	0.681875
1585	0.629475	0.681350
1586	0.629950	0.681400
1587	0.630175	0.681950
1588	0.629850	0.680200
1589	0.628350	0.678300
1590	0.627250	0.679425
1591	0.628700	0.678625
1592	0.631600	0.678700
1593	0.633050	0.680750
1594	0.631550	0.679925
1595	0.633000	0.678750
1596	0.634250	0.680050
1597	0.633450	0.678250
1598	0.634625	0.678825
1599	0.632075	0.680325
1600	0.632725	0.678575
1601	0.632150	0.678775
1602	0.633700	0.678525
1603	0.633775	0.676425
1604	0.632525	0.674575
1605	0.632700	0.675325
1606	0.631450	0.674950
1607	0.630625	0.674925
1608	0.631675	0.678950
1609	0.631525	0.679175
1610	0.630125	0.681125
1611	0.630575	0.680900
1612	0.630625	0.682175
1613	0.633200	0.682700
1614	0.631425	0.683625
1615	0.632475	0.685000
1616	0.631225	0.685425
1617	0.629125	0.681850
1618	0.631775	0.682450
1619	0.632650	0.680725
1620	0.631725	0.681000
1621	0.632025	0.681175
1622	0.631825	0.682525
1623	0.630700	0.679325
1624	0.631200	0.677250
1625	0.632275	0.677150
1626	0.631200	0.677775
1627	0.631650	0.675925
1628	0.629700	0.675550
1629	0.630475	0.674375
1630	0.630750	0.671575
1631	0.633550	0.676750
1632	0.631100	0.677400
1633	0.630750	0.675775
1634	0.630975	0.674900
1635	0.632800	0.672450
1636	0.630775	0.673525
1637	0.633450	0.673650
1638	0.632400	0.670700
1639	0.631400	0.672050
1640	0.630750	0.672675
1641	0.626250	0.672700
1642	0.632000	0.673550
1643	0.631200	0.672625
1644	0.632675	0.670300
1645	0.630625	0.670625
1646	0.628225	0.672425
1647	0.629900	0.670250
1648	0.634350	0.672250
1649	0.632050	0.671625
1650	0.629950	0.672800
1651	0.629025	0.674450
1652	0.631725	0.675650
1653	0.629175	0.673725
1654	0.631575	0.674325
1655	0.629575	0.673075
1656	0.633425	0.672850
1657	0.631625	0.674225
1658	0.633850	0.675275
1659	0.633875	0.675050
1660	0.631475	0.673625
1661	0.631125	0.673900
1662	0.630650	0.672550
1663	0.631500	0.670275
1664	0.631025	0.670575
1665	0.630550	0.669700
1666	0.630750	0.670050
1667	0.631825	0.667875
1668	0.632450	0.667500
1669	0.630975	0.664900
1670	0.632925	0.663075
1671	0.632000	0.661900
1672	0.634250	0.660300
1673	0.633250	0.656650
1674	0.630475	0.657400
1675	0.628325	0.659875
1676	0.631725	0.656850
1677	0.632375	0.658125
1678	0.632975	0.655850
1679	0.630400	0.652850
1680	0.630375	0.655475
1681	0.630850	0.655250
1682	0.629625	0.660400
1683	0.630700	0.661475
1684	0.632950	0.660950
1685	0.631300	0.661700
1686	0.634325	0.661825
1687	0.633050	0.660950
1688	0.632375	0.661025
1689	0.628625	0.661425
1690	0.628650	0.659600
1691	0.631650	0.659500
1692	0.631650	0.658950
1693	0.627825	0.660075
1694	0.627650	0.660875
1695	0.628825	0.659000
1696	0.632150	0.658975
1697	0.632450	0.659850
1698	0.631125	0.659875
1699	0.627650	0.658850
1700	0.631200	0.658375
1701	0.631325	0.659050
1702	0.630500	0.662150
1703	0.627425	0.662925
1704	0.630025	0.664800
1705	0.630075	0.666150
1706	0.630650	0.663475
1707	0.631175	0.665150
1708	0.630275	0.665875
1709	0.632000	0.665625
1710	0.628475	0.665500
1711	0.625750	0.666300
1712	0.630800	0.663675
1713	0.629200	0.664050
1714	0.629625	0.664625
1715	0.629825	0.666650
1716	0.632850	0.666775
1717	0.631800	0.667000
1718	0.629350	0.667275
1719	0.628500	0.669450
1720	0.630325	0.667150
1721	0.630950	0.668900
1722	0.632800	0.667550
1723	0.632900	0.667200
1724	0.632000	0.668675
1725	0.631300	0.668225
1726	0.630450	0.669625
1727	0.631600	0.669675
1728	0.633750	0.671675
1729	0.632475	0.670900
1730	0.628150	0.672025
1731	0.632850	0.675250
1732	0.629800	0.676025
1733	0.632225	0.673925
1734	0.632925	0.673775
1735	0.633100	0.672750
1736	0.631550	0.672500
1737	0.629525	0.673425
1738	0.633150	0.674425
1739	0.631325	0.678925
1740	0.633750	0.676900
1741	0.631225	0.675825
1742	0.631550	0.675125
1743	0.630825	0.673950
1744	0.629625	0.673600
1745	0.629400	0.672950
1746	0.629425	0.669750
1747	0.630875	0.669975
1748	0.633350	0.672325
1749	0.631375	0.671975
1750	0.630200	0.670875
1751	0.632625	0.670600
1752	0.632025	0.672750
1753	0.631825	0.670675
1754	0.630325	0.675250
1755	0.632350	0.676100
1756	0.630750	0.675475
1757	0.632925	0.676875
1758	0.633000	0.677025
1759	0.633750	0.680175
1760	0.631625	0.681325
1761	0.633825	0.679950
1762	0.635575	0.681650
1763	0.633800	0.680500
1764	0.634225	0.680925
1765	0.636325	0.678900
1766	0.635725	0.678725
1767	0.634175	0.679475
1768	0.636375	0.678850
1769	0.636075	0.679400
1770	0.637450	0.681075
1771	0.633850	0.679650
1772	0.636050	0.679300
1773	0.633975	0.679375
1774	0.636375	0.677875
1775	0.637400	0.682425
1776	0.636625	0.680475
1777	0.635575	0.680200
1778	0.634825	0.680325
1779	0.633700	0.680300
1780	0.634350	0.676750
1781	0.634750	0.676825
1782	0.636350	0.680150
1783	0.635325	0.677950
1784	0.634900	0.677850
1785	0.635375	0.675600
1786	0.635350	0.675675
1787	0.636425	0.676725
1788	0.633525	0.677725
1789	0.635675	0.679300
1790	0.635825	0.678850
1791	0.634225	0.679450
1792	0.635450	0.680150
1793	0.636350	0.678625
1794	0.633150	0.677550
1795	0.633100	0.680275
1796	0.633950	0.679750
1797	0.632475	0.677125
1798	0.632625	0.678825
1799	0.635425	0.680300
1800	0.634725	0.681325
1801	0.634875	0.680625
1802	0.633475	0.682225
1803	0.633250	0.679700
1804	0.634250	0.682175
1805	0.634375	0.682175
1806	0.635250	0.681625
1807	0.635525	0.681825
1808	0.633225	0.679900
1809	0.634350	0.677925
1810	0.635575	0.676425
1811	0.638550	0.677800
1812	0.634650	0.677500
1813	0.636225	0.674825
1814	0.635125	0.675025
1815	0.636025	0.674800
1816	0.633300	0.674300
1817	0.634225	0.673175
1818	0.634475	0.676325
1819	0.634450	0.675075
1820	0.636000	0.672450
1821	0.633175	0.672225
1822	0.634375	0.674125
1823	0.637050	0.673000
1824	0.636325	0.674425
1825	0.635800	0.672900
1826	0.634525	0.672175
1827	0.633925	0.668800
1828	0.635275	0.668575
1829	0.633000	0.668975
1830	0.635450	0.671775
1831	0.637425	0.675675
1832	0.636575	0.673025
1833	0.636800	0.674025
1834	0.637025	0.678525
1835	0.636225	0.678750
1836	0.637050	0.679275
1837	0.635500	0.679800
1838	0.637250	0.678600
1839	0.635675	0.679025
1840	0.636175	0.679600
1841	0.636625	0.680400
1842	0.637275	0.678675
1843	0.639450	0.680025
1844	0.634875	0.680375
1845	0.635625	0.677825
1846	0.633525	0.678475
1847	0.636525	0.677675
1848	0.635150	0.679600
1849	0.637225	0.676925
1850	0.635975	0.674225
1851	0.638325	0.673550
1852	0.639225	0.673325
1853	0.636975	0.671400
1854	0.638025	0.669925
1855	0.636000	0.669650
1856	0.633400	0.666325
1857	0.637125	0.667425
1858	0.640825	0.665600
1859	0.639200	0.665375
1860	0.638275	0.665975
1861	0.640525	0.664625
1862	0.641075	0.664625
1863	0.641825	0.666825
1864	0.641700	0.665775
1865	0.639600	0.664275
1866	0.637225	0.666275
1867	0.638975	0.665300
1868	0.638975	0.667150
1869	0.640475	0.667250
1870	0.640750	0.670575
1871	0.639150	0.668750
1872	0.640650	0.669925
1873	0.639775	0.669625
1874	0.640825	0.671675
1875	0.639275	0.667925
1876	0.640100	0.666500
1877	0.640700	0.667900
1878	0.639775	0.667025
1879	0.638675	0.667350
1880	0.638800	0.671000
1881	0.638250	0.671300
1882	0.639750	0.671425
1883	0.640875	0.672175
1884	0.638475	0.671500
1885	0.637350	0.673625
1886	0.638975	0.677200
1887	0.637900	0.676675
1888	0.642775	0.676575
1889	0.639450	0.673775
1890	0.637550	0.674375
1891	0.637050	0.671600
1892	0.639575	0.672850
1893	0.638725	0.673150
1894	0.638650	0.673200
1895	0.634875	0.672175
1896	0.637775	0.671125
1897	0.636350	0.670075
1898	0.639475	0.668800
1899	0.640500	0.668200
1900	0.639600	0.666425
1901	0.638225	0.668125
1902	0.638525	0.666850
1903	0.640300	0.663475
1904	0.640775	0.662975
1905	0.638525	0.659700
1906	0.639400	0.661700
1907	0.640175	0.659025
1908	0.636775	0.662225
1909	0.636950	0.662150
1910	0.640375	0.661350
1911	0.639150	0.661950
1912	0.639000	0.661400
1913	0.642875	0.661025
1914	0.640450	0.658450
1915	0.639150	0.659975
1916	0.637275	0.662425
1917	0.641550	0.661475
1918	0.642025	0.662775
1919	0.640475	0.663225
1920	0.638600	0.662575
1921	0.639375	0.662450
1922	0.641625	0.664075
1923	0.640825	0.663300
1924	0.638875	0.666525
1925	0.639475	0.664375
1926	0.641475	0.663225
1927	0.639300	0.663250
1928	0.636600	0.662800
1929	0.638325	0.662650
1930	0.637175	0.665550
1931	0.636650	0.663425
1932	0.641625	0.665000
1933	0.637950	0.666625
1934	0.636375	0.668775
1935	0.637750	0.668425
1936	0.641275	0.667900
1937	0.639400	0.669575
1938	0.637250	0.669025
1939	0.637300	0.669250
1940	0.636475	0.666725
1941	0.636925	0.665875
1942	0.640675	0.665725
1943	0.637275	0.661400
1944	0.637000	0.661025
1945	0.634625	0.662025
1946	0.637500	0.662750
1947	0.638675	0.664150
1948	0.639875	0.663550
1949	0.641450	0.664425
1950	0.641400	0.662500
1951	0.639425	0.662975
1952	0.635500	0.664075
1953	0.637250	0.666950
1954	0.638475	0.667625
1955	0.640000	0.669400
1956	0.637825	0.668925
1957	0.637050	0.667250
1958	0.638725	0.669000
1959	0.637600	0.668500
1960	0.638600	0.666850
1961	0.637800	0.666575
1962	0.638550	0.666425
1963	0.638350	0.664850
1964	0.640250	0.665675
1965	0.640400	0.665000
1966	0.638600	0.663400
1967	0.635525	0.663400
1968	0.635300	0.662125
1969	0.636075	0.663100
1970	0.639700	0.662875
1971	0.636275	0.660050
1972	0.635125	0.660125
1973	0.633000	0.660675
1974	0.635900	0.661025
1975	0.636700	0.664600
1976	0.638475	0.663150
1977	0.640950	0.661600
1978	0.639100	0.662700
1979	0.637175	0.664750
1980	0.637750	0.665200
1981	0.635350	0.666725
1982	0.638600	0.663975
1983	0.637100	0.663825
1984	0.634400	0.662675
1985	0.637800	0.662025
1986	0.636525	0.666850
1987	0.636950	0.668675
1988	0.636275	0.668500
1989	0.634175	0.667100
1990	0.632550	0.668500
1991	0.633625	0.668375
1992	0.634400	0.669000
1993	0.635975	0.670175
1994	0.633625	0.670125
1995	0.635175	0.668625
1996	0.637550	0.667325
1997	0.635475	0.665750
1998	0.637175	0.665050
1999	0.637025	0.666425
[truncated: 8,000 more rows]
