# Supplementary material for: Evolutionary game on mutually influenceing double-layer network
Source: PLoS One. 2025 Jan 31;20(1):e0317923. doi: 10.1371/journal.pone.0317923 (PMC11785339; doi:10.1371/journal.pone.0317923)
Supplement: S1 Data — (ZIP) [file pone.0317923.s001.zip › b=1.01_a=0.45_frequency.txt]

0	0.500975	0.405275
1	0.497450	0.358050
2	0.495550	0.331975
3	0.498300	0.321700
4	0.497425	0.316850
5	0.497750	0.313750
6	0.496700	0.312375
7	0.499325	0.316550
8	0.496625	0.320200
9	0.495450	0.326250
10	0.498250	0.331750
11	0.503075	0.336150
12	0.498050	0.340750
13	0.499475	0.347000
14	0.497050	0.354325
15	0.496900	0.361200
16	0.495225	0.366625
17	0.497100	0.374325
18	0.500350	0.382525
19	0.500025	0.388475
20	0.499575	0.394200
21	0.498675	0.402875
22	0.503200	0.409900
23	0.502825	0.418625
24	0.502400	0.428300
25	0.498650	0.436800
26	0.500550	0.443650
27	0.501850	0.448225
28	0.500300	0.454825
29	0.501575	0.461425
30	0.501950	0.468925
31	0.498775	0.477225
32	0.502325	0.482200
33	0.503350	0.490525
34	0.503950	0.494025
35	0.502050	0.499150
36	0.506325	0.503850
37	0.503850	0.507875
38	0.501950	0.512700
39	0.503900	0.519050
40	0.505800	0.524325
41	0.507625	0.530725
42	0.512375	0.535400
43	0.510525	0.540975
44	0.508450	0.545825
45	0.507975	0.550775
46	0.506375	0.554400
47	0.506625	0.557400
48	0.510225	0.564575
49	0.505450	0.569225
50	0.503575	0.574900
51	0.502500	0.577200
52	0.505425	0.581850
53	0.511875	0.585525
54	0.511025	0.587500
55	0.509900	0.590800
56	0.514225	0.593725
57	0.511350	0.596875
58	0.511625	0.599400
59	0.510825	0.600525
60	0.509950	0.604775
61	0.512900	0.603925
62	0.512875	0.606300
63	0.510775	0.609050
64	0.512575	0.610700
65	0.512850	0.615200
66	0.514350	0.617275
67	0.516150	0.619525
68	0.512125	0.622050
69	0.512600	0.624700
70	0.512075	0.626525
71	0.511725	0.625900
72	0.516650	0.625825
73	0.513125	0.629350
74	0.517050	0.632750
75	0.519250	0.635300
76	0.514625	0.637300
77	0.517150	0.640575
78	0.516700	0.639425
79	0.517150	0.640875
80	0.520825	0.639925
81	0.522025	0.640000
82	0.522500	0.644275
83	0.523425	0.644875
84	0.523950	0.645450
85	0.521025	0.649975
86	0.519025	0.650475
87	0.521975	0.652975
88	0.522750	0.653750
89	0.518425	0.653275
90	0.521200	0.655500
91	0.519650	0.659350
92	0.525725	0.659000
93	0.523925	0.658525
94	0.522625	0.659725
95	0.522575	0.661650
96	0.522650	0.659725
97	0.522800	0.663300
98	0.525900	0.666300
99	0.522900	0.668775
100	0.521525	0.672150
101	0.524725	0.672575
102	0.523475	0.673550
103	0.524800	0.677875
104	0.525975	0.680425
105	0.524750	0.679700
106	0.525050	0.683250
107	0.525700	0.683650
108	0.525125	0.680100
109	0.526825	0.678900
110	0.525150	0.678000
111	0.528450	0.679300
112	0.526375	0.680900
113	0.531475	0.681175
114	0.529300	0.679450
115	0.528200	0.681250
116	0.528225	0.683425
117	0.528000	0.682125
118	0.528400	0.684575
119	0.527750	0.685850
120	0.529325	0.685500
121	0.530075	0.683825
122	0.532200	0.684175
123	0.533450	0.682300
124	0.530575	0.683600
125	0.527700	0.685975
126	0.533875	0.684800
127	0.536250	0.686775
128	0.533450	0.688125
129	0.531900	0.690650
130	0.531950	0.689200
131	0.532000	0.690600
132	0.535050	0.689475
133	0.535225	0.690075
134	0.536100	0.689150
135	0.535400	0.690325
136	0.533675	0.694075
137	0.534550	0.695025
138	0.535475	0.695050
139	0.536100	0.696175
140	0.533450	0.696550
141	0.535450	0.695700
142	0.534300	0.695750
143	0.536050	0.695925
144	0.535575	0.699175
145	0.539250	0.698025
146	0.537025	0.699525
147	0.535675	0.697750
148	0.536600	0.697425
149	0.537075	0.698600
150	0.539025	0.697350
151	0.536225	0.699425
152	0.539700	0.699350
153	0.540350	0.700725
154	0.539600	0.700175
155	0.535575	0.701450
156	0.537475	0.702050
157	0.540675	0.704525
158	0.541350	0.704925
159	0.538150	0.704950
160	0.541100	0.703500
161	0.542050	0.705650
162	0.539200	0.706125
163	0.539350	0.703650
164	0.541425	0.705500
165	0.542675	0.705825
166	0.544425	0.707150
167	0.541525	0.709650
168	0.542375	0.709625
169	0.540325	0.712700
170	0.540300	0.709475
171	0.544125	0.710650
172	0.542000	0.714625
173	0.543425	0.715575
174	0.543250	0.714900
175	0.542100	0.718050
176	0.539600	0.717950
177	0.543300	0.719400
178	0.542175	0.720100
179	0.544300	0.719350
180	0.544925	0.720700
181	0.547350	0.719250
182	0.546125	0.718025
183	0.543975	0.716900
184	0.545100	0.717550
185	0.545950	0.715325
186	0.545150	0.715500
187	0.547175	0.718925
188	0.546450	0.717600
189	0.547625	0.715725
190	0.547250	0.716200
191	0.550600	0.715500
192	0.550400	0.715625
193	0.551650	0.715225
194	0.550600	0.717000
195	0.551025	0.715850
196	0.550175	0.715250
197	0.551000	0.717375
198	0.548125	0.714725
199	0.548675	0.717150
200	0.547750	0.717400
201	0.550325	0.718750
202	0.548775	0.718000
203	0.551650	0.718200
204	0.552775	0.715875
205	0.549975	0.715475
206	0.550275	0.717100
207	0.550625	0.715300
208	0.549650	0.716250
209	0.550650	0.715625
210	0.548725	0.716100
211	0.552125	0.717600
212	0.552075	0.715900
213	0.548325	0.716325
214	0.550375	0.715775
215	0.550875	0.713325
216	0.551250	0.714225
217	0.550700	0.717250
218	0.551300	0.716150
219	0.547600	0.718175
220	0.547725	0.717475
221	0.549275	0.715300
222	0.550425	0.714325
223	0.551300	0.716625
224	0.549900	0.718250
225	0.550725	0.720775
226	0.550450	0.720050
227	0.554500	0.721100
228	0.553675	0.721450
229	0.552925	0.720250
230	0.555525	0.718500
231	0.552750	0.719225
232	0.549750	0.718425
233	0.551850	0.716800
234	0.552300	0.716250
235	0.554600	0.717125
236	0.553650	0.717700
237	0.554275	0.716975
238	0.552125	0.717300
239	0.551425	0.717450
240	0.554575	0.716225
241	0.553975	0.714850
242	0.555200	0.713625
243	0.555425	0.713975
244	0.555425	0.715600
245	0.554025	0.715725
246	0.555000	0.716150
247	0.551750	0.717000
248	0.553325	0.716925
249	0.552225	0.715300
250	0.552600	0.715800
251	0.555150	0.718175
252	0.554875	0.717375
253	0.551700	0.721075
254	0.551775	0.719475
255	0.556300	0.718675
256	0.554500	0.717225
257	0.554675	0.718200
258	0.552775	0.717950
259	0.553775	0.719400
260	0.553025	0.719550
261	0.554750	0.720650
262	0.555550	0.717675
263	0.557900	0.719000
264	0.555200	0.717975
265	0.553575	0.718400
266	0.554575	0.716350
267	0.554125	0.718150
268	0.556025	0.717850
269	0.555975	0.718350
270	0.556075	0.718875
271	0.553325	0.718325
272	0.555775	0.720825
273	0.556400	0.720675
274	0.559625	0.722425
275	0.557350	0.724975
276	0.555850	0.726650
277	0.556450	0.725875
278	0.556075	0.727075
279	0.556425	0.727925
280	0.557150	0.726650
281	0.556900	0.727300
282	0.552475	0.726975
283	0.558950	0.727825
284	0.555925	0.726550
285	0.556500	0.729300
286	0.556850	0.727900
287	0.556700	0.728325
288	0.558650	0.726800
289	0.560275	0.726725
290	0.558075	0.726925
291	0.560275	0.726475
292	0.559675	0.725725
293	0.558725	0.727075
294	0.558775	0.727250
295	0.556650	0.728900
296	0.558050	0.728925
297	0.558100	0.727525
298	0.560900	0.727900
299	0.559325	0.731325
300	0.558525	0.730475
301	0.559150	0.729300
302	0.558925	0.728375
303	0.558850	0.728375
304	0.558200	0.728425
305	0.558250	0.729475
306	0.556475	0.728100
307	0.559225	0.728425
308	0.563050	0.728775
309	0.561700	0.727600
310	0.559750	0.727700
311	0.562400	0.728375
312	0.561725	0.729075
313	0.562225	0.729925
314	0.562150	0.730675
315	0.560650	0.729800
316	0.560100	0.728650
317	0.560525	0.730750
318	0.563050	0.729825
319	0.565775	0.731175
320	0.564000	0.733350
321	0.562625	0.733200
322	0.561800	0.731900
323	0.563150	0.732525
324	0.561375	0.735250
325	0.563625	0.732650
326	0.563125	0.732725
327	0.564150	0.733700
328	0.564275	0.732275
329	0.564425	0.734075
330	0.565350	0.734350
331	0.566625	0.734400
332	0.565200	0.734975
333	0.566100	0.736100
334	0.567525	0.736600
335	0.564950	0.737975
336	0.567750	0.735625
337	0.565925	0.734725
338	0.563400	0.736175
339	0.563800	0.738025
340	0.560900	0.737050
341	0.564900	0.739075
342	0.565125	0.739500
343	0.565350	0.738675
344	0.565375	0.738500
345	0.565800	0.740850
346	0.565725	0.738850
347	0.563650	0.738650
348	0.561150	0.734975
349	0.566175	0.736550
350	0.563500	0.734775
351	0.564475	0.734725
352	0.565425	0.734950
353	0.563625	0.737725
354	0.562950	0.735525
355	0.563425	0.736375
356	0.561275	0.733300
357	0.563150	0.735075
358	0.563625	0.736350
359	0.564100	0.734475
360	0.561975	0.735425
361	0.562250	0.733650
362	0.564425	0.732975
363	0.563950	0.733450
364	0.562525	0.732250
365	0.560775	0.730450
366	0.560500	0.730250
367	0.562475	0.729100
368	0.562950	0.729925
369	0.564100	0.730000
370	0.564525	0.729000
371	0.567500	0.730825
372	0.565925	0.727875
373	0.565325	0.726425
374	0.564875	0.727250
375	0.564800	0.729550
376	0.565075	0.727975
377	0.567000	0.728100
378	0.567700	0.730775
379	0.565575	0.730625
380	0.564175	0.728325
381	0.564475	0.727725
382	0.564300	0.729175
383	0.564225	0.730475
384	0.564725	0.728400
385	0.566275	0.730650
386	0.563750	0.728675
387	0.565400	0.728125
388	0.566275	0.731200
389	0.566175	0.729750
390	0.566225	0.729275
391	0.562875	0.730775
392	0.567850	0.731025
393	0.563175	0.732400
394	0.566475	0.732775
395	0.567875	0.732325
396	0.563450	0.731775
397	0.568475	0.733325
398	0.568225	0.733525
399	0.566475	0.733850
400	0.564600	0.733300
401	0.565100	0.735225
402	0.566425	0.738150
403	0.566350	0.739025
404	0.568000	0.735400
405	0.566025	0.736175
406	0.569325	0.736250
407	0.567275	0.735975
408	0.563700	0.737025
409	0.567150	0.734475
410	0.565700	0.733150
411	0.566450	0.735050
412	0.566300	0.736300
413	0.567325	0.738625
414	0.563000	0.740100
415	0.564450	0.739325
416	0.567125	0.737500
417	0.570150	0.736075
418	0.565850	0.733100
419	0.564550	0.733575
420	0.565950	0.733450
421	0.568525	0.733175
422	0.568625	0.737025
423	0.568500	0.733150
424	0.568900	0.732000
425	0.565825	0.731675
426	0.565625	0.734775
427	0.569750	0.732150
428	0.568550	0.731425
429	0.567450	0.729875
430	0.567100	0.734325
431	0.567700	0.736725
432	0.569375	0.737125
433	0.568550	0.737900
434	0.568600	0.738300
435	0.568025	0.738200
436	0.569725	0.737200
437	0.570475	0.737450
438	0.569675	0.739200
439	0.568075	0.737575
440	0.566300	0.737525
441	0.569925	0.737150
442	0.570825	0.737225
443	0.568600	0.735725
444	0.567400	0.738625
445	0.567700	0.740275
446	0.567325	0.741275
447	0.567075	0.738850
448	0.566550	0.738575
449	0.566775	0.738525
450	0.568925	0.738200
451	0.568900	0.738200
452	0.569925	0.738800
453	0.567825	0.740250
454	0.568825	0.740200
455	0.569825	0.739150
456	0.569775	0.738425
457	0.569200	0.736800
458	0.567125	0.736650
459	0.568775	0.736375
460	0.569350	0.737800
461	0.568425	0.737225
462	0.567250	0.736275
463	0.568800	0.734650
464	0.570775	0.733500
465	0.568350	0.732775
466	0.567050	0.732925
467	0.570675	0.731150
468	0.571700	0.731800
469	0.569625	0.731250
470	0.570300	0.733550
471	0.568800	0.736125
472	0.568450	0.737525
473	0.570225	0.737250
474	0.571650	0.733950
475	0.571175	0.735900
476	0.572075	0.737550
477	0.572825	0.734825
478	0.570375	0.736425
479	0.572300	0.738525
480	0.570800	0.740175
481	0.569700	0.737600
482	0.569850	0.738475
483	0.568800	0.740575
484	0.567900	0.742525
485	0.569450	0.743500
486	0.568700	0.744375
487	0.570325	0.745950
488	0.571350	0.745725
489	0.573250	0.744975
490	0.571675	0.744850
491	0.573100	0.746950
492	0.572325	0.746250
493	0.572025	0.743300
494	0.571350	0.746525
495	0.569250	0.748425
496	0.569325	0.747300
497	0.571475	0.748575
498	0.571000	0.748200
499	0.569700	0.751225
500	0.571675	0.753500
501	0.573475	0.753575
502	0.572825	0.752975
503	0.573950	0.752225
504	0.572850	0.754675
505	0.573025	0.757025
506	0.573175	0.756000
507	0.573400	0.756450
508	0.575875	0.754925
509	0.573675	0.755750
510	0.570475	0.754825
511	0.572875	0.753075
512	0.574100	0.752325
513	0.573600	0.751475
514	0.571625	0.749650
515	0.573500	0.750725
516	0.572725	0.752775
517	0.573225	0.751025
518	0.572000	0.752525
519	0.573650	0.749600
520	0.573950	0.748625
521	0.571350	0.747825
522	0.570050	0.748875
523	0.573525	0.750150
524	0.573775	0.748825
525	0.575300	0.749375
526	0.573575	0.748725
527	0.574000	0.749800
528	0.575625	0.745750
529	0.573075	0.747700
530	0.573000	0.750000
531	0.573550	0.749175
532	0.574025	0.749625
533	0.576550	0.753075
534	0.574900	0.754500
535	0.571175	0.754700
536	0.576150	0.754725
537	0.574225	0.753450
538	0.572675	0.753925
539	0.572275	0.755400
540	0.575475	0.755800
541	0.573075	0.754425
542	0.573875	0.756450
543	0.575650	0.757075
544	0.573425	0.758075
545	0.574100	0.756800
546	0.574425	0.757725
547	0.573225	0.757950
548	0.574775	0.755075
549	0.575300	0.753500
550	0.574300	0.753000
551	0.575075	0.754125
552	0.577000	0.754050
553	0.576350	0.753800
554	0.575375	0.756375
555	0.577600	0.753775
556	0.575425	0.752475
557	0.576425	0.752500
558	0.574400	0.753200
559	0.572625	0.751625
560	0.575550	0.749425
561	0.574225	0.748700
562	0.576600	0.749250
563	0.575400	0.750125
564	0.574675	0.752100
565	0.573700	0.751025
566	0.572175	0.751475
567	0.575500	0.753800
568	0.572300	0.754850
569	0.575550	0.754600
570	0.572300	0.752250
571	0.570250	0.750325
572	0.571350	0.750100
573	0.575600	0.749175
574	0.573700	0.747125
575	0.574875	0.748000
576	0.575550	0.747125
577	0.577550	0.747100
578	0.576400	0.747000
579	0.573825	0.748250
580	0.571450	0.748550
581	0.573475	0.749675
582	0.572325	0.748000
583	0.573500	0.748875
584	0.575600	0.749275
585	0.575675	0.748700
586	0.576925	0.747100
587	0.573775	0.746850
588	0.572350	0.747850
589	0.575550	0.748750
590	0.574200	0.749300
591	0.574475	0.748525
592	0.573100	0.748950
593	0.575500	0.749175
594	0.574875	0.750825
595	0.576575	0.751350
596	0.577225	0.751825
597	0.574700	0.751725
598	0.575225	0.752025
599	0.573450	0.751675
600	0.573150	0.752875
601	0.577900	0.754625
602	0.578425	0.755550
603	0.573425	0.751350
604	0.575000	0.754150
605	0.577025	0.754025
606	0.574575	0.753275
607	0.574975	0.755125
608	0.577675	0.756525
609	0.574350	0.756200
610	0.573700	0.756025
611	0.577150	0.757300
612	0.577275	0.756850
613	0.577125	0.756125
614	0.580125	0.754275
615	0.576750	0.754725
616	0.577750	0.754450
617	0.578225	0.752900
618	0.576975	0.754375
619	0.576625	0.755450
620	0.576175	0.757000
621	0.575850	0.757025
622	0.576600	0.757125
623	0.577000	0.754950
624	0.579225	0.751875
625	0.577775	0.755000
626	0.577650	0.753475
627	0.575575	0.752925
628	0.577350	0.751775
629	0.576075	0.751925
630	0.576950	0.752150
631	0.577650	0.751700
632	0.575725	0.752275
633	0.575275	0.749800
634	0.572875	0.750125
635	0.574100	0.750375
636	0.575025	0.752550
637	0.573575	0.754725
638	0.575750	0.756500
639	0.577200	0.756200
640	0.576875	0.756375
641	0.574550	0.756300
642	0.572725	0.751575
643	0.577325	0.751825
644	0.575625	0.751850
645	0.575800	0.751300
646	0.577350	0.749350
647	0.576425	0.748650
648	0.577075	0.748625
649	0.578550	0.749500
650	0.577625	0.749675
651	0.576000	0.749150
652	0.573925	0.750875
653	0.576300	0.749375
654	0.574700	0.749950
655	0.577700	0.751575
656	0.578000	0.752800
657	0.579575	0.752725
658	0.578000	0.751900
659	0.581000	0.749425
660	0.577025	0.750900
661	0.574500	0.750725
662	0.576400	0.750425
663	0.576050	0.749375
664	0.574975	0.748400
665	0.573900	0.747175
666	0.575500	0.743850
667	0.576125	0.746000
668	0.574900	0.746850
669	0.576375	0.747250
670	0.579825	0.747350
671	0.577100	0.746775
672	0.576825	0.746075
673	0.575500	0.745750
674	0.575075	0.747200
675	0.576475	0.747000
676	0.575275	0.748050
677	0.577125	0.746550
678	0.577250	0.747550
679	0.576375	0.747200
680	0.578600	0.746525
681	0.579725	0.744725
682	0.580125	0.742375
683	0.576975	0.742575
684	0.578425	0.744275
685	0.574675	0.745675
686	0.575675	0.745425
687	0.577925	0.745825
688	0.576550	0.747425
689	0.577600	0.749650
690	0.577575	0.747225
691	0.575950	0.748425
692	0.576100	0.748850
693	0.576175	0.748250
694	0.574950	0.750575
695	0.577775	0.752425
696	0.576300	0.755525
697	0.578450	0.754725
698	0.578700	0.754825
699	0.577075	0.755950
700	0.578325	0.756400
701	0.576900	0.755975
702	0.578350	0.755375
703	0.578200	0.754300
704	0.577900	0.752325
705	0.577475	0.754225
706	0.576800	0.753250
707	0.576500	0.755000
708	0.577275	0.756000
709	0.576675	0.755375
710	0.574650	0.751650
711	0.576250	0.753350
712	0.575925	0.750400
713	0.575600	0.751725
714	0.574900	0.751450
715	0.574650	0.751900
716	0.576525	0.750950
717	0.577150	0.751750
718	0.575900	0.752100
719	0.576725	0.752150
720	0.578500	0.753975
721	0.574325	0.754500
722	0.576400	0.754825
723	0.575050	0.754875
724	0.576125	0.754175
725	0.578450	0.754775
726	0.576175	0.754325
727	0.575775	0.753375
728	0.577425	0.753150
729	0.576350	0.750225
730	0.578500	0.750000
731	0.579675	0.750050
732	0.575800	0.749200
733	0.574700	0.749975
734	0.575075	0.751300
735	0.574625	0.754100
736	0.574175	0.753150
737	0.574825	0.750025
738	0.578125	0.750675
739	0.578600	0.750675
740	0.580925	0.751675
741	0.577375	0.750900
742	0.576475	0.753325
743	0.576750	0.753075
744	0.577750	0.753375
745	0.576500	0.756100
746	0.576550	0.756150
747	0.578850	0.757250
748	0.577975	0.755975
749	0.577150	0.755800
750	0.576775	0.756625
751	0.577800	0.759150
752	0.576875	0.755925
753	0.578450	0.757350
754	0.576850	0.757750
755	0.576725	0.756975
756	0.578475	0.757775
757	0.575450	0.756625
758	0.578775	0.755325
759	0.578650	0.755250
760	0.576525	0.755425
761	0.577375	0.755075
762	0.578275	0.755650
763	0.578300	0.757075
764	0.576975	0.755875
765	0.578925	0.757900
766	0.578475	0.757975
767	0.576000	0.758050
768	0.577375	0.756925
769	0.578475	0.756150
770	0.577650	0.756350
771	0.581500	0.754800
772	0.580325	0.754075
773	0.579400	0.752050
774	0.579225	0.750675
775	0.579375	0.750175
776	0.577950	0.750200
777	0.579025	0.749900
778	0.578025	0.750950
779	0.580800	0.750400
780	0.580775	0.753975
781	0.580575	0.754825
782	0.579025	0.753350
783	0.581950	0.752075
784	0.582750	0.750800
785	0.581000	0.751050
786	0.581525	0.748700
787	0.581825	0.749175
788	0.581600	0.749925
789	0.581550	0.749800
790	0.578850	0.748625
791	0.579025	0.749900
792	0.577150	0.748500
793	0.579725	0.745400
794	0.580600	0.742300
795	0.581375	0.742350
796	0.581875	0.742200
797	0.579700	0.743150
798	0.581100	0.740750
799	0.580125	0.741450
800	0.581950	0.742675
801	0.581075	0.743350
802	0.579100	0.741025
803	0.579600	0.741700
804	0.581250	0.741125
805	0.580625	0.740925
806	0.583850	0.740375
807	0.582450	0.742025
808	0.580925	0.741400
809	0.582225	0.743175
810	0.583725	0.744625
811	0.584675	0.744375
812	0.582625	0.744950
813	0.580025	0.745650
814	0.580975	0.747625
815	0.581600	0.748700
816	0.582625	0.749550
817	0.582725	0.749075
818	0.582125	0.750525
819	0.581725	0.752800
820	0.580650	0.753450
821	0.581000	0.753200
822	0.581875	0.752750
823	0.578900	0.753775
824	0.579575	0.753650
825	0.578625	0.754275
826	0.579450	0.753050
827	0.581300	0.752150
828	0.582250	0.751775
829	0.581350	0.752075
830	0.580950	0.751950
831	0.580550	0.753250
832	0.582900	0.754725
833	0.580400	0.754375
834	0.579525	0.756475
835	0.580925	0.756125
836	0.579400	0.758950
837	0.579225	0.760225
838	0.579350	0.760450
839	0.579550	0.758825
840	0.579375	0.758775
841	0.579500	0.759525
842	0.580050	0.761600
843	0.578925	0.759725
844	0.580275	0.759200
845	0.581350	0.761200
846	0.582650	0.761175
847	0.578425	0.761200
848	0.579425	0.760775
849	0.579725	0.761375
850	0.580725	0.759450
851	0.578750	0.759050
852	0.579625	0.755750
853	0.577425	0.755650
854	0.577700	0.753725
855	0.577600	0.751925
856	0.579275	0.751825
857	0.580150	0.753800
858	0.580950	0.754700
859	0.582675	0.754775
860	0.581375	0.756100
861	0.582150	0.753325
862	0.582175	0.754550
863	0.581250	0.754100
864	0.578000	0.754850
865	0.579000	0.755175
866	0.579925	0.753675
867	0.580925	0.754350
868	0.580850	0.754275
869	0.581925	0.756700
870	0.581075	0.756925
871	0.580825	0.757225
872	0.584500	0.757550
873	0.582025	0.757150
874	0.583025	0.757700
875	0.583275	0.759925
876	0.582825	0.757500
877	0.579850	0.755125
878	0.581975	0.757450
879	0.582925	0.755950
880	0.583950	0.758350
881	0.582250	0.757100
882	0.583675	0.755900
883	0.581975	0.754675
884	0.581125	0.754225
885	0.582225	0.754925
886	0.582125	0.754400
887	0.582200	0.753525
888	0.584125	0.752275
889	0.584625	0.749825
890	0.583775	0.751175
891	0.586000	0.749550
892	0.583025	0.747675
893	0.583950	0.744150
894	0.584650	0.745525
895	0.582725	0.746500
896	0.583975	0.744375
897	0.582900	0.743925
898	0.584125	0.742775
899	0.583525	0.742925
900	0.584700	0.743100
901	0.583450	0.745250
902	0.585850	0.744275
903	0.583425	0.744250
904	0.582325	0.745850
905	0.582700	0.746375
906	0.582450	0.746775
907	0.581850	0.748575
908	0.583900	0.748925
909	0.584075	0.746625
910	0.584525	0.747475
911	0.581800	0.745775
912	0.581075	0.745150
913	0.581825	0.744275
914	0.580675	0.745475
915	0.580025	0.747525
916	0.583825	0.749475
917	0.584225	0.751825
918	0.582300	0.754025
919	0.581100	0.751575
920	0.581875	0.752200
921	0.582675	0.751700
922	0.583600	0.751500
923	0.581025	0.752275
924	0.578775	0.750800
925	0.577775	0.751075
926	0.580200	0.752150
927	0.580700	0.752200
928	0.582825	0.750700
929	0.579925	0.750350
930	0.583575	0.749400
931	0.581625	0.749175
932	0.579775	0.748825
933	0.582375	0.746825
934	0.582425	0.747175
935	0.580325	0.747800
936	0.579550	0.751725
937	0.580700	0.752525
938	0.581725	0.753025
939	0.581550	0.752400
940	0.581750	0.751100
941	0.582325	0.748900
942	0.580275	0.747625
943	0.581950	0.745100
944	0.582125	0.746125
945	0.582275	0.746775
946	0.580600	0.747450
947	0.576850	0.746875
948	0.578550	0.745975
949	0.577925	0.744050
950	0.580025	0.746750
951	0.580800	0.745925
952	0.582350	0.748600
953	0.578400	0.748350
954	0.582325	0.750075
955	0.581350	0.748050
956	0.577475	0.749400
957	0.579150	0.751150
958	0.581675	0.750600
959	0.581200	0.750425
960	0.581100	0.752900
961	0.581925	0.752750
962	0.585250	0.751025
963	0.583125	0.751725
964	0.581875	0.750850
965	0.580825	0.751025
966	0.580600	0.749800
967	0.582975	0.750875
968	0.581450	0.747675
969	0.578825	0.748075
970	0.577150	0.749475
971	0.581975	0.748700
972	0.583275	0.749125
973	0.581250	0.748300
974	0.580500	0.748100
975	0.578125	0.748825
976	0.581000	0.751200
977	0.579250	0.751025
978	0.578800	0.752850
979	0.580550	0.753100
980	0.581825	0.751700
981	0.581550	0.752100
982	0.582550	0.752750
983	0.582275	0.751600
984	0.582800	0.752850
985	0.583175	0.749625
986	0.583450	0.749125
987	0.581850	0.747100
988	0.581200	0.747050
989	0.582500	0.748350
990	0.580925	0.749300
991	0.582050	0.750425
992	0.582525	0.749950
993	0.584775	0.748800
994	0.581475	0.746500
995	0.581725	0.749150
996	0.580150	0.748150
997	0.580500	0.747950
998	0.581950	0.746900
999	0.585625	0.748275
1000	0.579075	0.747225
1001	0.581575	0.747300
1002	0.579900	0.748050
1003	0.577700	0.747750
1004	0.582050	0.748625
1005	0.580725	0.750475
1006	0.582125	0.750600
1007	0.585750	0.749075
1008	0.583700	0.748400
1009	0.584400	0.746650
1010	0.582950	0.744800
1011	0.579875	0.746550
1012	0.581500	0.746625
1013	0.582325	0.750025
1014	0.580800	0.752425
1015	0.582500	0.751875
1016	0.583750	0.754600
1017	0.582375	0.756750
1018	0.579050	0.754600
1019	0.582250	0.751050
1020	0.580825	0.750350
1021	0.581375	0.749075
1022	0.581250	0.749750
1023	0.581000	0.749150
1024	0.582400	0.748700
1025	0.583775	0.748200
1026	0.584725	0.745625
1027	0.583425	0.748325
1028	0.583475	0.746325
1029	0.584125	0.745950
1030	0.583000	0.744125
1031	0.581575	0.744975
1032	0.582250	0.745725
1033	0.584475	0.745725
1034	0.583700	0.749825
1035	0.583050	0.751225
1036	0.581225	0.751825
1037	0.582725	0.751875
1038	0.582650	0.751400
1039	0.584300	0.749050
1040	0.581250	0.751125
1041	0.583525	0.753475
1042	0.581575	0.754625
1043	0.583325	0.756025
1044	0.582850	0.755175
1045	0.583025	0.753150
1046	0.584625	0.752625
1047	0.584850	0.753150
1048	0.585200	0.753675
1049	0.584750	0.752900
1050	0.580750	0.753550
1051	0.580200	0.754275
1052	0.582500	0.755000
1053	0.585650	0.754700
1054	0.585325	0.754150
1055	0.586425	0.754400
1056	0.582550	0.753925
1057	0.580025	0.753225
1058	0.578525	0.752900
1059	0.582675	0.751825
1060	0.582900	0.751850
1061	0.582400	0.753175
1062	0.581400	0.753825
1063	0.581250	0.753275
1064	0.582375	0.752400
1065	0.582200	0.750350
1066	0.584550	0.751100
1067	0.582875	0.750750
1068	0.585225	0.749750
1069	0.581075	0.751675
1070	0.578525	0.750725
1071	0.581350	0.749425
1072	0.581275	0.750900
1073	0.581950	0.753975
1074	0.579950	0.754675
1075	0.582150	0.754375
1076	0.581850	0.754900
1077	0.582300	0.754025
1078	0.583500	0.755700
1079	0.583450	0.755875
1080	0.580725	0.757225
1081	0.579850	0.756050
1082	0.578675	0.756200
1083	0.582600	0.755925
1084	0.582975	0.754050
1085	0.581450	0.755150
1086	0.581300	0.753500
1087	0.581450	0.756125
1088	0.584900	0.754650
1089	0.582800	0.754500
1090	0.582475	0.756150
1091	0.579850	0.756450
1092	0.582025	0.757725
1093	0.581325	0.757825
1094	0.584675	0.758675
1095	0.582500	0.756775
1096	0.584575	0.756200
1097	0.579925	0.755775
1098	0.581200	0.755725
1099	0.583725	0.757100
1100	0.583625	0.758050
1101	0.584775	0.756575
1102	0.583575	0.754625
1103	0.583850	0.755725
1104	0.585625	0.757075
1105	0.583325	0.756450
1106	0.582200	0.757075
1107	0.580725	0.755800
1108	0.580600	0.753425
1109	0.580575	0.755775
1110	0.582475	0.756500
1111	0.583050	0.755575
1112	0.582625	0.757500
1113	0.583300	0.755050
1114	0.581975	0.756175
1115	0.580000	0.756200
1116	0.581125	0.756950
1117	0.580475	0.757975
1118	0.579100	0.756825
1119	0.582725	0.756425
1120	0.583375	0.756425
1121	0.580800	0.757400
1122	0.581550	0.758750
1123	0.579050	0.758950
1124	0.581875	0.759500
1125	0.581125	0.759200
1126	0.582125	0.757275
1127	0.583625	0.756700
1128	0.584175	0.754500
1129	0.585825	0.752125
1130	0.582625	0.752675
1131	0.582525	0.753525
1132	0.580075	0.753300
1133	0.581475	0.750425
1134	0.584875	0.748975
1135	0.586450	0.749000
1136	0.584450	0.750000
1137	0.583300	0.747875
1138	0.583050	0.748450
1139	0.582175	0.750650
1140	0.580350	0.751250
1141	0.584975	0.750250
1142	0.582500	0.750500
1143	0.581825	0.749325
1144	0.586700	0.748975
1145	0.581925	0.750625
1146	0.580425	0.749075
1147	0.584725	0.749875
1148	0.583975	0.747725
1149	0.581675	0.749100
1150	0.582325	0.752600
1151	0.581200	0.750900
1152	0.580375	0.752675
1153	0.583775	0.751375
1154	0.580950	0.754350
1155	0.582625	0.753925
1156	0.581475	0.755500
1157	0.581775	0.754950
1158	0.583325	0.755325
1159	0.579225	0.755975
1160	0.581275	0.758075
1161	0.582625	0.757150
1162	0.582250	0.757375
1163	0.584300	0.754000
1164	0.581750	0.753600
1165	0.581800	0.753175
1166	0.579000	0.753225
1167	0.580825	0.755175
1168	0.582350	0.755050
1169	0.585125	0.755325
1170	0.583700	0.755725
1171	0.581925	0.756575
1172	0.583025	0.758275
1173	0.582950	0.757500
1174	0.581125	0.753600
1175	0.582750	0.753800
1176	0.582100	0.752650
1177	0.582575	0.753425
1178	0.586050	0.753150
1179	0.583625	0.752375
1180	0.583775	0.749775
1181	0.582125	0.750250
1182	0.584725	0.749500
1183	0.585050	0.749800
1184	0.582800	0.751800
1185	0.582850	0.750900
1186	0.581475	0.752850
1187	0.584275	0.751750
1188	0.583500	0.752100
1189	0.585250	0.753900
1190	0.586350	0.754375
1191	0.583275	0.754250
1192	0.579675	0.751850
1193	0.580450	0.752150
1194	0.581875	0.750200
1195	0.584375	0.748300
1196	0.584225	0.748325
1197	0.584075	0.745925
1198	0.583275	0.747175
1199	0.583000	0.751350
1200	0.582100	0.751600
1201	0.581900	0.751300
1202	0.584325	0.752675
1203	0.584325	0.752175
1204	0.584550	0.753075
1205	0.582175	0.752600
1206	0.583875	0.753675
1207	0.582250	0.754200
1208	0.582850	0.752550
1209	0.580625	0.750775
1210	0.581925	0.752600
1211	0.582350	0.752425
1212	0.582750	0.754275
1213	0.581425	0.754150
1214	0.582175	0.752850
1215	0.581150	0.755450
1216	0.580875	0.756000
1217	0.579875	0.755625
1218	0.582475	0.756425
1219	0.582375	0.756875
1220	0.581525	0.758525
1221	0.581375	0.753850
1222	0.583475	0.751825
1223	0.580900	0.749725
1224	0.581400	0.751625
1225	0.583650	0.751900
1226	0.580750	0.752275
1227	0.578600	0.754225
1228	0.580525	0.755250
1229	0.582275	0.750825
1230	0.582375	0.750500
1231	0.584050	0.752625
1232	0.580775	0.750800
1233	0.582625	0.749600
1234	0.583675	0.748650
1235	0.583825	0.749725
1236	0.584075	0.750175
1237	0.582200	0.748475
1238	0.583600	0.751825
1239	0.584325	0.751850
1240	0.582475	0.753125
1241	0.584350	0.751950
1242	0.583575	0.754175
1243	0.583950	0.750475
1244	0.583575	0.753300
1245	0.582525	0.754100
1246	0.585250	0.755025
1247	0.585175	0.755050
1248	0.584650	0.757125
1249	0.585225	0.756275
1250	0.581950	0.756925
1251	0.582950	0.756900
1252	0.580475	0.757650
1253	0.582050	0.755900
1254	0.582050	0.755000
1255	0.584125	0.757525
1256	0.585875	0.755725
1257	0.583100	0.752700
1258	0.584075	0.751275
1259	0.583525	0.752000
1260	0.582750	0.755475
1261	0.581250	0.755525
1262	0.582425	0.756825
1263	0.585075	0.755925
1264	0.583225	0.753475
1265	0.581425	0.753150
1266	0.582500	0.754100
1267	0.584825	0.755050
1268	0.584500	0.755000
1269	0.587975	0.754250
1270	0.588025	0.753375
1271	0.585700	0.752250
1272	0.585975	0.753200
1273	0.583025	0.755700
1274	0.584675	0.757225
1275	0.585325	0.756675
1276	0.585350	0.757025
1277	0.583375	0.756650
1278	0.583925	0.756575
1279	0.587150	0.759200
1280	0.585150	0.759300
1281	0.586875	0.758100
1282	0.585100	0.757075
1283	0.583750	0.759475
1284	0.585550	0.762525
1285	0.584525	0.762725
1286	0.584775	0.761900
1287	0.584450	0.760850
1288	0.586375	0.761275
1289	0.585475	0.760175
1290	0.586450	0.760375
1291	0.586325	0.760100
1292	0.588925	0.760100
1293	0.586450	0.760050
1294	0.585150	0.759875
1295	0.583050	0.760125
1296	0.584550	0.759100
1297	0.586850	0.761450
1298	0.586800	0.762600
1299	0.586850	0.761575
1300	0.584425	0.760775
1301	0.585575	0.761550
1302	0.585750	0.762350
1303	0.584100	0.762950
1304	0.584925	0.763425
1305	0.585925	0.763050
1306	0.585025	0.762725
1307	0.587050	0.761475
1308	0.588300	0.761550
1309	0.590125	0.761650
1310	0.589300	0.760875
1311	0.590100	0.761200
1312	0.588800	0.760350
1313	0.586150	0.762250
1314	0.587750	0.763875
1315	0.586475	0.765575
1316	0.587050	0.765800
1317	0.587275	0.765375
1318	0.586375	0.762900
1319	0.586350	0.761125
1320	0.586550	0.761625
1321	0.585350	0.761975
1322	0.586500	0.761175
1323	0.585425	0.762275
1324	0.583850	0.765050
1325	0.585525	0.764025
1326	0.587575	0.765125
1327	0.589225	0.764575
1328	0.585950	0.761875
1329	0.588250	0.759975
1330	0.584900	0.764575
1331	0.585725	0.765225
1332	0.588350	0.761850
1333	0.587175	0.762250
1334	0.588975	0.763400
1335	0.585150	0.762650
1336	0.588450	0.763075
1337	0.586150	0.764325
1338	0.586000	0.764550
1339	0.587700	0.763200
1340	0.587975	0.763300
1341	0.585000	0.761725
1342	0.584525	0.764325
1343	0.584625	0.765800
1344	0.585125	0.765900
1345	0.586375	0.766525
1346	0.588775	0.767300
1347	0.588350	0.765450
1348	0.589525	0.767125
1349	0.586275	0.767700
1350	0.585925	0.768750
1351	0.588350	0.767275
1352	0.586975	0.767625
1353	0.585850	0.767700
1354	0.585700	0.770475
1355	0.586000	0.771700
1356	0.586450	0.771875
1357	0.586875	0.773300
1358	0.586125	0.771750
1359	0.584600	0.769175
1360	0.586600	0.770100
1361	0.586550	0.768725
1362	0.585175	0.767250
1363	0.586200	0.767175
1364	0.586100	0.766425
1365	0.585725	0.766225
1366	0.586625	0.766250
1367	0.584775	0.764550
1368	0.582200	0.764550
1369	0.586100	0.766300
1370	0.585000	0.765475
1371	0.589000	0.763900
1372	0.589150	0.762575
1373	0.587925	0.763450
1374	0.585700	0.765525
1375	0.587000	0.765750
1376	0.584175	0.765350
1377	0.586275	0.765450
1378	0.587925	0.766375
1379	0.588625	0.764825
1380	0.587550	0.765475
1381	0.584775	0.765725
1382	0.586775	0.766925
1383	0.586975	0.766475
1384	0.586750	0.767025
1385	0.585825	0.768350
1386	0.586950	0.769125
1387	0.590500	0.766100
1388	0.588375	0.767475
1389	0.588425	0.769075
1390	0.587175	0.768450
1391	0.586075	0.768325
1392	0.586700	0.767275
1393	0.587775	0.767175
1394	0.587750	0.768200
1395	0.588275	0.767375
1396	0.586900	0.766600
1397	0.585875	0.765925
1398	0.586175	0.766450
1399	0.590250	0.768625
1400	0.588625	0.767000
1401	0.587950	0.765200
1402	0.586225	0.766425
1403	0.586975	0.764950
1404	0.586075	0.762225
1405	0.587700	0.764175
1406	0.588075	0.761925
1407	0.585600	0.760150
1408	0.586925	0.757900
1409	0.586250	0.756325
1410	0.585600	0.756400
1411	0.585625	0.757625
1412	0.588925	0.756525
1413	0.586975	0.755725
1414	0.587750	0.756950
1415	0.589450	0.757475
1416	0.588175	0.755125
1417	0.587925	0.754525
1418	0.587850	0.754075
1419	0.587400	0.752875
1420	0.587400	0.750975
1421	0.586675	0.752450
1422	0.587550	0.750050
1423	0.585850	0.749900
1424	0.587925	0.749000
1425	0.587050	0.747800
1426	0.586675	0.749500
1427	0.589825	0.751250
1428	0.589225	0.751575
1429	0.587350	0.748750
1430	0.588000	0.749050
1431	0.588800	0.749775
1432	0.586150	0.750225
1433	0.588150	0.753125
1434	0.588550	0.753325
1435	0.587900	0.754375
1436	0.588025	0.754000
1437	0.586750	0.751575
1438	0.587175	0.752700
1439	0.586025	0.753275
1440	0.586875	0.755975
1441	0.587850	0.754450
1442	0.587300	0.751775
1443	0.588000	0.751575
1444	0.586475	0.752025
1445	0.587500	0.750975
1446	0.587750	0.750700
1447	0.587750	0.751150
1448	0.586850	0.751025
1449	0.586875	0.748750
1450	0.584625	0.748500
1451	0.585275	0.749900
1452	0.585625	0.750675
1453	0.587875	0.750075
1454	0.588775	0.750850
1455	0.586825	0.752050
1456	0.584050	0.751925
1457	0.587900	0.754550
1458	0.588525	0.752975
1459	0.588825	0.752875
1460	0.584825	0.754300
1461	0.588300	0.753075
1462	0.588300	0.753625
1463	0.587125	0.752600
1464	0.587275	0.754675
1465	0.584450	0.753000
1466	0.583475	0.754700
1467	0.584325	0.755150
1468	0.584125	0.752225
1469	0.585575	0.751025
1470	0.584825	0.751200
1471	0.584675	0.751800
1472	0.584600	0.751825
1473	0.586550	0.750525
1474	0.586525	0.749975
1475	0.583325	0.750675
1476	0.582900	0.751200
1477	0.582900	0.751175
1478	0.586750	0.750025
1479	0.585825	0.750875
1480	0.586025	0.750300
1481	0.587425	0.751225
1482	0.585350	0.751650
1483	0.585775	0.750925
1484	0.586900	0.749900
1485	0.585425	0.749150
1486	0.583675	0.750100
1487	0.585150	0.750575
1488	0.584675	0.750050
1489	0.586650	0.750150
1490	0.587125	0.748700
1491	0.587875	0.748075
1492	0.587725	0.748725
1493	0.586550	0.749325
1494	0.587475	0.749300
1495	0.588150	0.751650
1496	0.588000	0.751725
1497	0.584200	0.753225
1498	0.589600	0.753075
1499	0.587900	0.754525
1500	0.586825	0.755125
1501	0.587600	0.756575
1502	0.588250	0.754550
1503	0.588250	0.752900
1504	0.588500	0.754725
1505	0.586725	0.756475
1506	0.587600	0.755425
1507	0.584300	0.755875
1508	0.586425	0.756600
1509	0.584500	0.755700
1510	0.584350	0.756425
1511	0.586525	0.757550
1512	0.586150	0.759175
1513	0.584525	0.757500
1514	0.587700	0.756400
1515	0.582150	0.756225
1516	0.583575	0.756200
1517	0.582025	0.754950
1518	0.582675	0.753975
1519	0.584050	0.756400
1520	0.582850	0.760700
1521	0.583475	0.760625
1522	0.584400	0.759775
1523	0.584825	0.758275
1524	0.584700	0.757175
1525	0.588075	0.757000
1526	0.586875	0.756500
1527	0.585725	0.756000
1528	0.584075	0.756225
1529	0.581975	0.757400
1530	0.583550	0.757700
1531	0.581575	0.757175
1532	0.583225	0.754825
1533	0.584325	0.754500
1534	0.584775	0.756125
1535	0.585475	0.756950
1536	0.583575	0.758025
1537	0.584700	0.757675
1538	0.584225	0.756475
1539	0.585200	0.755025
1540	0.584050	0.756050
1541	0.587200	0.755525
1542	0.582050	0.755575
1543	0.583500	0.756125
1544	0.584225	0.757150
1545	0.584425	0.756300
1546	0.583825	0.754900
1547	0.582700	0.752375
1548	0.581875	0.753025
1549	0.583150	0.753750
1550	0.582600	0.754600
1551	0.583300	0.752275
1552	0.585050	0.753900
1553	0.585175	0.754650
1554	0.583250	0.753850
1555	0.585050	0.753200
1556	0.585550	0.751500
1557	0.586900	0.750700
1558	0.582425	0.751700
1559	0.584400	0.750275
1560	0.585750	0.752350
1561	0.584600	0.753275
1562	0.586275	0.754875
1563	0.583550	0.754975
1564	0.585800	0.755550
1565	0.584675	0.757600
1566	0.587025	0.757800
1567	0.587775	0.757375
1568	0.586625	0.757650
1569	0.585375	0.757100
1570	0.586525	0.758750
1571	0.587500	0.756350
1572	0.588100	0.755725
1573	0.586275	0.756025
1574	0.584875	0.756700
1575	0.584300	0.758425
1576	0.585225	0.756875
1577	0.585450	0.758175
1578	0.585500	0.756575
1579	0.583525	0.757200
1580	0.586350	0.759400
1581	0.588100	0.759350
1582	0.586825	0.759200
1583	0.584250	0.756850
1584	0.585975	0.756275
1585	0.587275	0.757075
1586	0.587725	0.756475
1587	0.585875	0.757150
1588	0.587225	0.756950
1589	0.586500	0.757125
1590	0.585425	0.759300
1591	0.588050	0.759025
1592	0.587500	0.759650
1593	0.585875	0.758675
1594	0.585800	0.759325
1595	0.588250	0.758575
1596	0.588225	0.758025
1597	0.587275	0.756700
1598	0.588825	0.756800
1599	0.589550	0.756650
1600	0.586300	0.755225
1601	0.587950	0.755975
1602	0.586125	0.755450
1603	0.587150	0.753925
1604	0.585025	0.755425
1605	0.583750	0.756725
1606	0.585525	0.757000
1607	0.584475	0.756000
1608	0.585750	0.759775
1609	0.590050	0.761800
1610	0.587875	0.760450
1611	0.587500	0.761825
1612	0.586250	0.761650
1613	0.584575	0.761575
1614	0.585575	0.760800
1615	0.586350	0.759500
1616	0.585875	0.758725
1617	0.584925	0.761850
1618	0.585100	0.762425
1619	0.586800	0.761050
1620	0.585850	0.760425
1621	0.588375	0.759425
1622	0.586200	0.759550
1623	0.585200	0.758250
1624	0.587025	0.758500
1625	0.586975	0.759150
1626	0.584825	0.758350
1627	0.585525	0.759550
1628	0.586925	0.758975
1629	0.586650	0.759200
1630	0.585825	0.761500
1631	0.583175	0.758800
1632	0.584300	0.760850
1633	0.584750	0.759925
1634	0.584725	0.760275
1635	0.583425	0.761875
1636	0.585725	0.762050
1637	0.583875	0.760975
1638	0.584575	0.760375
1639	0.585700	0.759775
1640	0.585525	0.758725
1641	0.584475	0.757875
1642	0.586400	0.756725
1643	0.587050	0.755000
1644	0.585900	0.756850
1645	0.584150	0.756475
1646	0.584225	0.758675
1647	0.582775	0.757850
1648	0.584025	0.759200
1649	0.584100	0.758050
1650	0.585525	0.758850
1651	0.585100	0.755875
1652	0.587200	0.755125
1653	0.585150	0.755100
1654	0.583575	0.756800
1655	0.581775	0.755000
1656	0.582850	0.753400
1657	0.586425	0.753300
1658	0.584725	0.752625
1659	0.584650	0.752675
1660	0.585225	0.751725
1661	0.585025	0.751900
1662	0.586575	0.751900
1663	0.583625	0.751375
1664	0.583200	0.753475
1665	0.583325	0.756125
1666	0.585425	0.756200
1667	0.583500	0.757450
1668	0.583625	0.755775
1669	0.584950	0.757000
1670	0.586450	0.759675
1671	0.588425	0.757900
1672	0.587275	0.756775
1673	0.584725	0.757625
1674	0.585000	0.759625
1675	0.582675	0.758275
1676	0.582400	0.757050
1677	0.584675	0.758750
1678	0.584775	0.759500
1679	0.584650	0.761175
1680	0.586325	0.761500
1681	0.584175	0.760950
1682	0.582725	0.760650
1683	0.586375	0.761275
1684	0.584750	0.758825
1685	0.584750	0.758825
1686	0.582175	0.758550
1687	0.584325	0.759375
1688	0.583450	0.758175
1689	0.582325	0.756600
1690	0.585300	0.758525
1691	0.584725	0.759950
1692	0.584625	0.760575
1693	0.584375	0.761500
1694	0.584475	0.761500
1695	0.583450	0.761925
1696	0.585950	0.763575
1697	0.588300	0.763125
1698	0.587050	0.761900
1699	0.584250	0.759875
1700	0.586925	0.758400
1701	0.587650	0.760150
1702	0.584000	0.761000
1703	0.585850	0.761325
1704	0.585075	0.760825
1705	0.584875	0.758925
1706	0.586100	0.759825
1707	0.585625	0.759700
1708	0.585700	0.756700
1709	0.588350	0.757825
1710	0.586175	0.756550
1711	0.585075	0.756025
1712	0.586275	0.757150
1713	0.588700	0.756150
1714	0.587800	0.754200
1715	0.585575	0.755350
1716	0.585750	0.756225
1717	0.586350	0.756775
1718	0.586000	0.757650
1719	0.586950	0.757850
1720	0.585500	0.760050
1721	0.586500	0.758025
1722	0.588300	0.759650
1723	0.587450	0.761700
1724	0.587850	0.762300
1725	0.589100	0.761650
1726	0.588500	0.760050
1727	0.590000	0.759725
1728	0.589050	0.759800
1729	0.590175	0.759325
1730	0.586525	0.759075
1731	0.588475	0.758250
1732	0.587125	0.758225
1733	0.586525	0.756725
1734	0.587800	0.761475
1735	0.588675	0.763375
1736	0.587350	0.761875
1737	0.588875	0.763750
1738	0.590250	0.763450
1739	0.587050	0.765375
1740	0.585275	0.765875
1741	0.586525	0.765675
1742	0.587625	0.767875
1743	0.588650	0.769675
1744	0.589475	0.771375
1745	0.589800	0.770375
1746	0.586500	0.769425
1747	0.586775	0.768000
1748	0.588475	0.765625
1749	0.587975	0.766675
1750	0.587875	0.767625
1751	0.586825	0.768900
1752	0.588700	0.768525
1753	0.586650	0.767100
1754	0.590075	0.765925
1755	0.587500	0.767750
1756	0.585225	0.768575
1757	0.583975	0.769175
1758	0.586475	0.767975
1759	0.589050	0.770750
1760	0.590875	0.770325
1761	0.589275	0.768850
1762	0.590425	0.768750
1763	0.587550	0.766075
1764	0.588175	0.765125
1765	0.587425	0.766650
1766	0.589150	0.766250
1767	0.588275	0.764275
1768	0.589575	0.762375
1769	0.589900	0.761525
1770	0.588050	0.762275
1771	0.585950	0.763025
1772	0.586550	0.764125
1773	0.587500	0.762550
1774	0.589025	0.762250
1775	0.588575	0.765650
1776	0.586675	0.763550
1777	0.589675	0.762750
1778	0.589075	0.764875
1779	0.588000	0.766050
1780	0.589150	0.764350
1781	0.588925	0.765150
1782	0.586725	0.765025
1783	0.585750	0.763425
1784	0.587025	0.763375
1785	0.587800	0.765300
1786	0.587150	0.761900
1787	0.588000	0.762350
1788	0.587350	0.761950
1789	0.587375	0.760825
1790	0.587100	0.764150
1791	0.588700	0.765875
1792	0.587275	0.764150
1793	0.589525	0.762850
1794	0.587025	0.763025
1795	0.587925	0.765725
1796	0.586800	0.765400
1797	0.586175	0.766950
1798	0.588150	0.769350
1799	0.586325	0.769925
1800	0.584650	0.769250
1801	0.583800	0.770400
1802	0.585700	0.768975
1803	0.585800	0.769000
1804	0.585075	0.765500
1805	0.586550	0.766150
1806	0.585825	0.768750
1807	0.587850	0.766825
1808	0.585175	0.769250
1809	0.584825	0.766950
1810	0.584075	0.766325
1811	0.584750	0.768925
1812	0.585750	0.768300
1813	0.584650	0.769375
1814	0.586775	0.768175
1815	0.585475	0.769600
1816	0.585375	0.768900
1817	0.587675	0.767775
1818	0.587725	0.768625
1819	0.586525	0.768050
1820	0.587750	0.767500
1821	0.587950	0.767425
1822	0.584300	0.768050
1823	0.587900	0.766975
1824	0.588150	0.769025
1825	0.585825	0.766850
1826	0.584550	0.767150
1827	0.586675	0.765900
1828	0.587100	0.765175
1829	0.587875	0.766550
1830	0.590050	0.767200
1831	0.589675	0.769175
1832	0.587050	0.770425
1833	0.588125	0.770625
1834	0.589925	0.770100
1835	0.589075	0.771525
1836	0.588850	0.769775
1837	0.587000	0.769375
1838	0.587150	0.768400
1839	0.586000	0.768375
1840	0.587025	0.767175
1841	0.589700	0.766700
1842	0.587075	0.764700
1843	0.588400	0.764500
1844	0.589125	0.765575
1845	0.587600	0.766625
1846	0.588350	0.766275
1847	0.589175	0.764125
1848	0.586750	0.763600
1849	0.588700	0.761750
1850	0.586975	0.761425
1851	0.590850	0.760600
1852	0.589775	0.759425
1853	0.590575	0.760850
1854	0.591575	0.762275
1855	0.588000	0.760875
1856	0.588425	0.759800
1857	0.589275	0.761000
1858	0.589125	0.758625
1859	0.591125	0.758375
1860	0.589150	0.758550
1861	0.590475	0.757125
1862	0.590925	0.758175
1863	0.589725	0.760075
1864	0.589800	0.761150
1865	0.590750	0.759750
1866	0.588600	0.758050
1867	0.590075	0.755875
1868	0.590525	0.754500
1869	0.589075	0.754650
1870	0.587325	0.754650
1871	0.588875	0.755850
1872	0.589125	0.754400
1873	0.589050	0.755850
1874	0.589575	0.755625
1875	0.588625	0.753725
1876	0.589400	0.754600
1877	0.590150	0.756875
1878	0.588775	0.757375
1879	0.592150	0.755825
1880	0.591750	0.757100
1881	0.590850	0.757275
1882	0.592675	0.758175
1883	0.590400	0.755975
1884	0.591650	0.758575
1885	0.592325	0.757750
1886	0.591300	0.756725
1887	0.590325	0.756700
1888	0.591350	0.756900
1889	0.591625	0.758975
1890	0.590725	0.760600
1891	0.591425	0.763050
1892	0.593100	0.763750
1893	0.593850	0.762100
1894	0.591900	0.760100
1895	0.592625	0.758825
1896	0.590300	0.756625
1897	0.591650	0.757775
1898	0.590575	0.757100
1899	0.591725	0.757475
1900	0.588500	0.756300
1901	0.588475	0.754700
1902	0.590900	0.753225
1903	0.587000	0.752900
1904	0.589325	0.753800
1905	0.587175	0.755750
1906	0.588500	0.756975
1907	0.589200	0.757600
1908	0.586050	0.758000
1909	0.587925	0.756425
1910	0.587400	0.755975
1911	0.586600	0.756550
1912	0.588400	0.759900
1913	0.589525	0.760150
1914	0.587500	0.761775
1915	0.589525	0.761375
1916	0.588000	0.762375
1917	0.586525	0.760750
1918	0.590400	0.760175
1919	0.590000	0.760750
1920	0.587675	0.760425
1921	0.592050	0.759950
1922	0.586800	0.758425
1923	0.587350	0.757475
1924	0.587625	0.757600
1925	0.588750	0.757950
1926	0.588050	0.760025
1927	0.588250	0.760825
1928	0.589275	0.761575
1929	0.588300	0.759000
1930	0.590425	0.759200
1931	0.589550	0.756200
1932	0.588500	0.755500
1933	0.587275	0.756475
1934	0.587450	0.756150
1935	0.588375	0.756925
1936	0.587850	0.758225
1937	0.590450	0.761775
1938	0.588425	0.760725
1939	0.588425	0.760400
1940	0.591100	0.761325
1941	0.590925	0.760775
1942	0.591575	0.760425
1943	0.588225	0.759150
1944	0.591075	0.758600
1945	0.591350	0.758750
1946	0.588425	0.759575
1947	0.589100	0.757100
1948	0.589000	0.758000
1949	0.588350	0.757975
1950	0.589475	0.757300
1951	0.589425	0.757475
1952	0.589525	0.759700
1953	0.587950	0.759425
1954	0.586650	0.759050
1955	0.588350	0.757900
1956	0.591375	0.757725
1957	0.587525	0.758675
1958	0.586450	0.757850
1959	0.587300	0.756725
1960	0.585025	0.755225
1961	0.588300	0.758225
1962	0.587175	0.755350
1963	0.587175	0.755750
1964	0.587775	0.756550
1965	0.586650	0.757175
1966	0.588350	0.756825
1967	0.589850	0.756950
1968	0.591250	0.758375
1969	0.589150	0.757500
1970	0.588450	0.755525
1971	0.591550	0.755125
1972	0.590550	0.751425
1973	0.588825	0.752700
1974	0.589350	0.753025
1975	0.588750	0.754450
1976	0.587375	0.756000
1977	0.588350	0.754750
1978	0.588250	0.754100
1979	0.587050	0.752025
1980	0.585775	0.752250
1981	0.585225	0.752675
1982	0.588475	0.751925
1983	0.587975	0.749225
1984	0.587975	0.751125
1985	0.584900	0.751425
1986	0.588225	0.750825
1987	0.588875	0.749225
1988	0.586950	0.751775
1989	0.590200	0.753000
1990	0.586475	0.751175
1991	0.585450	0.747750
1992	0.589500	0.748350
1993	0.588325	0.746175
1994	0.590050	0.748000
1995	0.587125	0.749150
1996	0.587775	0.749775
1997	0.588175	0.748750
1998	0.588625	0.748025
1999	0.589200	0.749100
[truncated: 8,000 more rows]
