# Supplementary material for: Evolutionary game on mutually influenceing double-layer network
Source: PLoS One. 2025 Jan 31;20(1):e0317923. doi: 10.1371/journal.pone.0317923 (PMC11785339; doi:10.1371/journal.pone.0317923)
Supplement: S1 Data — (ZIP) [file pone.0317923.s001.zip › b=1.01_a=0.4_frequency.txt]

0	0.500375	0.403000
1	0.498975	0.352100
2	0.498925	0.322100
3	0.498175	0.306250
4	0.495375	0.299750
5	0.495575	0.296925
6	0.493500	0.299575
7	0.496800	0.300975
8	0.493300	0.303025
9	0.496200	0.307850
10	0.493050	0.312200
11	0.489225	0.315025
12	0.490525	0.319275
13	0.491325	0.327100
14	0.492775	0.333050
15	0.496500	0.340000
16	0.492975	0.348625
17	0.499725	0.358475
18	0.500725	0.364525
19	0.501425	0.370225
20	0.495750	0.377700
21	0.494600	0.386050
22	0.492875	0.393475
23	0.494475	0.399625
24	0.500400	0.407125
25	0.500625	0.414700
26	0.502975	0.418725
27	0.495625	0.424500
28	0.496775	0.432425
29	0.495950	0.438975
30	0.501500	0.445250
31	0.502275	0.451700
32	0.497325	0.456750
33	0.496525	0.462425
34	0.498625	0.466750
35	0.496975	0.472325
36	0.499075	0.478750
37	0.498800	0.483275
38	0.502175	0.489300
39	0.503750	0.496275
40	0.501525	0.500125
41	0.502300	0.505650
42	0.499950	0.510125
43	0.503700	0.512800
44	0.504700	0.518925
45	0.506125	0.522025
46	0.504925	0.527650
47	0.503550	0.530725
48	0.505150	0.535400
49	0.504550	0.538450
50	0.505875	0.541425
51	0.508600	0.547450
52	0.506875	0.552175
53	0.505375	0.553075
54	0.505875	0.557425
55	0.501550	0.561475
56	0.505625	0.562600
57	0.506700	0.566150
58	0.512150	0.570275
59	0.508200	0.571725
60	0.506875	0.573575
61	0.509375	0.579175
62	0.508325	0.580050
63	0.511800	0.580800
64	0.505475	0.584125
65	0.505250	0.585800
66	0.510575	0.590225
67	0.514675	0.591475
68	0.511150	0.596175
69	0.507475	0.596375
70	0.510350	0.599375
71	0.510275	0.601425
72	0.510775	0.603650
73	0.515100	0.602925
74	0.514025	0.605850
75	0.515825	0.605350
76	0.512325	0.606475
77	0.513925	0.607800
78	0.512275	0.609525
79	0.513025	0.608575
80	0.516000	0.614000
81	0.514000	0.616675
82	0.515650	0.617850
83	0.519075	0.620100
84	0.520200	0.622125
85	0.513750	0.623525
86	0.518850	0.625850
87	0.515900	0.625875
88	0.517000	0.624275
89	0.518750	0.626450
90	0.520400	0.625300
91	0.520325	0.627775
92	0.518350	0.627800
93	0.517900	0.628925
94	0.517225	0.631125
95	0.517175	0.626100
96	0.519675	0.629950
97	0.519575	0.630450
98	0.520400	0.629525
99	0.521925	0.631375
100	0.518700	0.633450
101	0.521975	0.633375
102	0.522975	0.634575
103	0.523400	0.637250
104	0.523850	0.638500
105	0.527050	0.636000
106	0.525300	0.637075
107	0.524750	0.632975
108	0.527625	0.634625
109	0.528475	0.635200
110	0.529625	0.634925
111	0.526625	0.636725
112	0.529200	0.637750
113	0.527975	0.640600
114	0.529575	0.641825
115	0.530700	0.641975
116	0.529075	0.640800
117	0.528250	0.641350
118	0.529825	0.639375
119	0.532050	0.639700
120	0.531650	0.641050
121	0.531825	0.643125
122	0.533475	0.645900
123	0.531325	0.646725
124	0.531550	0.646325
125	0.533375	0.645875
126	0.532700	0.648200
127	0.531300	0.651725
128	0.530875	0.652375
129	0.528200	0.653900
130	0.530050	0.653975
131	0.530875	0.653075
132	0.533300	0.657175
133	0.535550	0.660275
134	0.538300	0.663175
135	0.535325	0.662600
136	0.538475	0.663100
137	0.537475	0.667150
138	0.536000	0.667550
139	0.537550	0.670425
140	0.535050	0.673150
141	0.535575	0.673725
142	0.537400	0.674575
143	0.537650	0.674825
144	0.537400	0.673225
145	0.535475	0.672275
146	0.535950	0.676025
147	0.534550	0.675300
148	0.538575	0.675850
149	0.533375	0.674025
150	0.537650	0.675250
151	0.539125	0.674300
152	0.540100	0.674100
153	0.540425	0.674000
154	0.541850	0.675150
155	0.537425	0.677600
156	0.537300	0.675400
157	0.537450	0.676100
158	0.539350	0.673900
159	0.538950	0.675600
160	0.539300	0.675375
161	0.542025	0.675000
162	0.541700	0.675000
163	0.542900	0.674425
164	0.543625	0.674425
165	0.542025	0.673600
166	0.542500	0.675925
167	0.540600	0.676750
168	0.542250	0.675425
169	0.543600	0.676800
170	0.544675	0.674825
171	0.544025	0.676125
172	0.545175	0.676700
173	0.543225	0.674675
174	0.542025	0.674150
175	0.542725	0.674900
176	0.543750	0.674300
177	0.543375	0.674350
178	0.545175	0.676625
179	0.545900	0.678000
180	0.542425	0.676075
181	0.542025	0.678650
182	0.541700	0.678550
183	0.543225	0.675700
184	0.543150	0.675925
185	0.542525	0.675600
186	0.545200	0.679450
187	0.545475	0.678625
188	0.543975	0.678475
189	0.544925	0.678925
190	0.544500	0.679050
191	0.543425	0.679300
192	0.543175	0.680325
193	0.547375	0.679550
194	0.543800	0.678150
195	0.546425	0.678850
196	0.546500	0.679725
197	0.546650	0.680375
198	0.546700	0.679250
199	0.544925	0.681675
200	0.547225	0.682425
201	0.547000	0.681725
202	0.547925	0.680475
203	0.545975	0.683400
204	0.546550	0.682000
205	0.551450	0.680125
206	0.549500	0.679675
207	0.548825	0.680100
208	0.551300	0.681600
209	0.551050	0.682525
210	0.550125	0.680750
211	0.548475	0.684075
212	0.547350	0.685000
213	0.547575	0.686950
214	0.549375	0.688425
215	0.550850	0.689350
216	0.552675	0.690000
217	0.552075	0.692425
218	0.547875	0.693325
219	0.546800	0.694550
220	0.548850	0.694475
221	0.549600	0.696425
222	0.556825	0.697475
223	0.552150	0.694825
224	0.553750	0.696025
225	0.552250	0.697775
226	0.548825	0.698125
227	0.551475	0.697225
228	0.550550	0.698125
229	0.550875	0.699025
230	0.550525	0.698625
231	0.551425	0.698850
232	0.549900	0.698300
233	0.551075	0.696800
234	0.553175	0.696350
235	0.552075	0.698100
236	0.550700	0.698250
237	0.550625	0.697350
238	0.554800	0.696300
239	0.556225	0.696550
240	0.553400	0.695050
241	0.553475	0.698350
242	0.555350	0.698425
243	0.555975	0.699025
244	0.556350	0.696675
245	0.554300	0.698450
246	0.555750	0.699700
247	0.557525	0.700250
248	0.553475	0.701075
249	0.555850	0.700025
250	0.558975	0.698500
251	0.556425	0.699375
252	0.557775	0.698775
253	0.557375	0.698400
254	0.557600	0.699850
255	0.557075	0.700200
256	0.558700	0.700800
257	0.559425	0.700550
258	0.556725	0.700450
259	0.556500	0.700275
260	0.557975	0.698825
261	0.557775	0.699000
262	0.559275	0.697625
263	0.556075	0.696750
264	0.558525	0.695900
265	0.560200	0.694775
266	0.557400	0.696075
267	0.560000	0.696375
268	0.562150	0.697925
269	0.561775	0.698850
270	0.559250	0.698800
271	0.559825	0.695550
272	0.560325	0.698225
273	0.561450	0.698075
274	0.562025	0.697525
275	0.559825	0.695850
276	0.558750	0.697525
277	0.561175	0.696600
278	0.561900	0.697525
279	0.562175	0.699250
280	0.561275	0.700900
281	0.560650	0.697375
282	0.558625	0.696550
283	0.561600	0.694575
284	0.559450	0.693925
285	0.557775	0.695050
286	0.559450	0.693775
287	0.559675	0.691125
288	0.563825	0.691975
289	0.563200	0.693700
290	0.563325	0.697225
291	0.561150	0.696300
292	0.560575	0.697925
293	0.560650	0.699825
294	0.559900	0.700025
295	0.558950	0.698975
296	0.561425	0.697825
297	0.564775	0.701825
298	0.560725	0.701150
299	0.558775	0.701800
300	0.561300	0.699650
301	0.561800	0.701125
302	0.562250	0.700125
303	0.562125	0.699975
304	0.560225	0.701175
305	0.563275	0.698625
306	0.566275	0.699725
307	0.559650	0.700425
308	0.561000	0.700825
309	0.562175	0.700775
310	0.563150	0.702150
311	0.564575	0.701750
312	0.562825	0.703675
313	0.563250	0.701450
314	0.564825	0.705075
315	0.564375	0.705075
316	0.565000	0.707300
317	0.566575	0.707025
318	0.564275	0.704700
319	0.563800	0.703200
320	0.563425	0.703275
321	0.563200	0.702825
322	0.561750	0.701525
323	0.561600	0.706175
324	0.566450	0.706050
325	0.567500	0.703275
326	0.566800	0.702975
327	0.562250	0.704200
328	0.565525	0.704725
329	0.562250	0.703925
330	0.565300	0.700275
331	0.564525	0.699925
332	0.565375	0.698925
333	0.565975	0.700000
334	0.568800	0.702900
335	0.568600	0.702000
336	0.567375	0.704225
337	0.571075	0.702050
338	0.569875	0.705450
339	0.563275	0.704825
340	0.560850	0.703150
341	0.563275	0.704275
342	0.567950	0.703725
343	0.568900	0.700925
344	0.571550	0.701925
345	0.572675	0.702350
346	0.572125	0.702400
347	0.568375	0.701425
348	0.571250	0.701625
349	0.568825	0.698125
350	0.568100	0.698875
351	0.568900	0.697725
352	0.568725	0.695525
353	0.566600	0.694075
354	0.569050	0.694600
355	0.572300	0.697675
356	0.571800	0.698125
357	0.568900	0.699250
358	0.573600	0.700175
359	0.568600	0.700675
360	0.570950	0.701000
361	0.566650	0.699450
362	0.568100	0.698575
363	0.567950	0.698250
364	0.569675	0.699425
365	0.567225	0.700700
366	0.567050	0.701425
367	0.567350	0.700750
368	0.567600	0.702100
369	0.566250	0.703725
370	0.569100	0.704850
371	0.570500	0.700950
372	0.568650	0.702425
373	0.571025	0.700700
374	0.573725	0.699825
375	0.574725	0.700850
376	0.574475	0.701825
377	0.572925	0.701600
378	0.572050	0.698425
379	0.569700	0.698825
380	0.569200	0.698425
381	0.569550	0.699000
382	0.570375	0.697125
383	0.572300	0.698025
384	0.569325	0.697025
385	0.569650	0.696800
386	0.571275	0.697550
387	0.570425	0.697125
388	0.570575	0.699750
389	0.568925	0.699450
390	0.567525	0.700100
391	0.570025	0.702650
392	0.570700	0.703050
393	0.569525	0.701575
394	0.569025	0.702675
395	0.567600	0.701825
396	0.571675	0.705975
397	0.570625	0.706550
398	0.571450	0.704950
399	0.572100	0.704050
400	0.571125	0.703475
401	0.570150	0.702800
402	0.570150	0.701975
403	0.571400	0.700675
404	0.572775	0.699300
405	0.572850	0.700350
406	0.572475	0.702225
407	0.572050	0.703350
408	0.573925	0.702550
409	0.575025	0.700150
410	0.571125	0.701600
411	0.572400	0.702725
412	0.570300	0.705025
413	0.572525	0.705175
414	0.572950	0.704075
415	0.572375	0.706425
416	0.572200	0.707725
417	0.572575	0.709325
418	0.571025	0.710825
419	0.570300	0.710700
420	0.567375	0.712375
421	0.571100	0.714250
422	0.571300	0.712525
423	0.574150	0.712675
424	0.574575	0.713075
425	0.574050	0.712075
426	0.574475	0.711475
427	0.574450	0.709400
428	0.573800	0.708925
429	0.572075	0.709075
430	0.573800	0.706925
431	0.571625	0.707250
432	0.572200	0.706850
433	0.572775	0.706175
434	0.572975	0.706350
435	0.574625	0.705475
436	0.572475	0.706000
437	0.571825	0.707225
438	0.575275	0.705500
439	0.573075	0.708650
440	0.574325	0.707925
441	0.575900	0.707825
442	0.576075	0.707700
443	0.574175	0.707275
444	0.575625	0.707450
445	0.575350	0.707050
446	0.573200	0.708575
447	0.574175	0.710125
448	0.575250	0.710675
449	0.573300	0.712675
450	0.573225	0.711550
451	0.574700	0.714450
452	0.573125	0.715925
453	0.572225	0.717150
454	0.575050	0.717475
455	0.573950	0.719025
456	0.574350	0.719125
457	0.576850	0.718725
458	0.574400	0.718400
459	0.574125	0.720025
460	0.575950	0.717775
461	0.577875	0.719150
462	0.578500	0.720025
463	0.577225	0.717075
464	0.579225	0.718400
465	0.576950	0.716875
466	0.577075	0.716725
467	0.572800	0.716150
468	0.572850	0.719375
469	0.574825	0.718100
470	0.574125	0.719700
471	0.577450	0.719550
472	0.577575	0.719775
473	0.576025	0.718950
474	0.576275	0.721000
475	0.575425	0.722725
476	0.577900	0.721650
477	0.574400	0.719325
478	0.575600	0.720975
479	0.574950	0.721150
480	0.577000	0.721425
481	0.578400	0.721850
482	0.579175	0.722550
483	0.576375	0.721475
484	0.575500	0.724875
485	0.575450	0.726500
486	0.575000	0.724375
487	0.576975	0.725125
488	0.575900	0.728150
489	0.576525	0.725750
490	0.578550	0.721500
491	0.577400	0.722100
492	0.578125	0.723775
493	0.579600	0.720425
494	0.577425	0.718950
495	0.577925	0.717275
496	0.578425	0.717225
497	0.579650	0.716475
498	0.580700	0.716350
499	0.579575	0.715575
500	0.581050	0.716400
501	0.578850	0.714525
502	0.577650	0.712875
503	0.580175	0.713200
504	0.580375	0.712975
505	0.578225	0.713725
506	0.579400	0.713925
507	0.577825	0.711500
508	0.579775	0.713350
509	0.580025	0.713625
510	0.580150	0.712900
511	0.580450	0.715425
512	0.578800	0.715125
513	0.577550	0.713850
514	0.579925	0.717000
515	0.579325	0.717400
516	0.579700	0.717050
517	0.578975	0.717825
518	0.579650	0.716000
519	0.579400	0.718750
520	0.580750	0.719325
521	0.578275	0.718950
522	0.578500	0.719025
523	0.578250	0.716250
524	0.580875	0.716000
525	0.581525	0.714925
526	0.580550	0.714850
527	0.580725	0.713175
528	0.580200	0.712750
529	0.581250	0.714200
530	0.581100	0.712150
531	0.577600	0.713525
532	0.579300	0.714500
533	0.577600	0.714875
534	0.580400	0.714375
535	0.581575	0.715125
536	0.582575	0.717475
537	0.581550	0.714400
538	0.579850	0.713100
539	0.580000	0.711800
540	0.578750	0.714200
541	0.581875	0.713475
542	0.585000	0.711700
543	0.581975	0.712725
544	0.580725	0.714075
545	0.580475	0.712625
546	0.583475	0.713350
547	0.583200	0.713450
548	0.582075	0.712575
549	0.582425	0.712575
550	0.580900	0.710650
551	0.581450	0.710500
552	0.582975	0.712275
553	0.580225	0.709600
554	0.578725	0.708125
555	0.579850	0.709050
556	0.579800	0.707050
557	0.584150	0.705750
558	0.583525	0.707050
559	0.583175	0.707050
560	0.583650	0.707475
561	0.583325	0.706800
562	0.584875	0.707750
563	0.584750	0.710925
564	0.582475	0.710275
565	0.582350	0.709850
566	0.580700	0.710550
567	0.585600	0.709625
568	0.585925	0.707975
569	0.583975	0.706675
570	0.582825	0.705250
571	0.581625	0.706000
572	0.582250	0.707875
573	0.582950	0.708975
574	0.584275	0.708550
575	0.587800	0.706725
576	0.584600	0.708150
577	0.584700	0.705525
578	0.583550	0.703450
579	0.584100	0.704125
580	0.580550	0.703000
581	0.584150	0.703400
582	0.582000	0.703450
583	0.582575	0.704525
584	0.581350	0.706075
585	0.580100	0.703675
586	0.586050	0.704125
587	0.582600	0.702050
588	0.581750	0.702475
589	0.580450	0.702175
590	0.578450	0.702625
591	0.581850	0.703875
592	0.581450	0.705825
593	0.580525	0.706675
594	0.582825	0.706375
595	0.583025	0.707525
596	0.583925	0.710350
597	0.582125	0.711850
598	0.583075	0.712525
599	0.580800	0.712800
600	0.580475	0.713350
601	0.581825	0.712275
602	0.580400	0.712200
603	0.584125	0.712425
604	0.583850	0.711950
605	0.583350	0.713700
606	0.582200	0.713250
607	0.583025	0.712875
608	0.582450	0.710925
609	0.579125	0.709675
610	0.578575	0.709625
611	0.580175	0.712175
612	0.578800	0.712250
613	0.577600	0.712900
614	0.580625	0.713250
615	0.580950	0.711100
616	0.578400	0.711150
617	0.580125	0.710050
618	0.577500	0.710325
619	0.580875	0.712300
620	0.580400	0.713875
621	0.578950	0.711175
622	0.581000	0.711350
623	0.580550	0.713075
624	0.580200	0.712525
625	0.578775	0.717000
626	0.581275	0.716725
627	0.579400	0.714675
628	0.578375	0.715225
629	0.580575	0.715050
630	0.580150	0.714625
631	0.581825	0.715825
632	0.582675	0.713425
633	0.581475	0.712200
634	0.580900	0.712625
635	0.579475	0.710175
636	0.583525	0.708250
637	0.581475	0.708900
638	0.584000	0.712650
639	0.583875	0.713200
640	0.582325	0.714775
641	0.581700	0.715050
642	0.579700	0.715225
643	0.581725	0.715850
644	0.580675	0.713350
645	0.582050	0.711125
646	0.582000	0.712300
647	0.579625	0.713475
648	0.580700	0.713100
649	0.580400	0.715675
650	0.581200	0.714725
651	0.583100	0.713700
652	0.583450	0.711425
653	0.580200	0.709425
654	0.579775	0.712875
655	0.577500	0.714150
656	0.578500	0.712550
657	0.579825	0.713350
658	0.581550	0.713450
659	0.578875	0.716000
660	0.580125	0.715775
661	0.579725	0.714200
662	0.577975	0.719150
663	0.580875	0.719700
664	0.579050	0.718300
665	0.579150	0.716100
666	0.580300	0.717875
667	0.580600	0.713875
668	0.581425	0.715425
669	0.579025	0.713625
670	0.577875	0.716775
671	0.576425	0.718225
672	0.577475	0.718850
673	0.578925	0.717850
674	0.581525	0.719150
675	0.578125	0.721200
676	0.579500	0.723625
677	0.576975	0.722500
678	0.579050	0.721525
679	0.579625	0.720175
680	0.582900	0.721775
681	0.583250	0.721525
682	0.582600	0.719525
683	0.581450	0.720625
684	0.581850	0.719000
685	0.582775	0.716300
686	0.581625	0.719550
687	0.579800	0.717400
688	0.578925	0.715400
689	0.582875	0.715375
690	0.581700	0.713350
691	0.584475	0.714375
692	0.581525	0.715100
693	0.578950	0.715875
694	0.580425	0.715500
695	0.582125	0.715925
696	0.585050	0.716225
697	0.583100	0.715000
698	0.580550	0.713900
699	0.582750	0.711950
700	0.581525	0.712975
701	0.583225	0.712050
702	0.584650	0.711925
703	0.583800	0.713800
704	0.587000	0.710975
705	0.583175	0.711425
706	0.584325	0.713625
707	0.581850	0.712575
708	0.583175	0.712700
709	0.583625	0.712750
710	0.584425	0.713750
711	0.584600	0.713675
712	0.581800	0.711750
713	0.583575	0.709625
714	0.586875	0.710625
715	0.586375	0.710375
716	0.583650	0.710125
717	0.586700	0.710425
718	0.586425	0.708150
719	0.587725	0.709525
720	0.583300	0.710950
721	0.584675	0.712950
722	0.584925	0.713000
723	0.585375	0.713650
724	0.584325	0.717325
725	0.582925	0.716500
726	0.583900	0.716775
727	0.581400	0.719600
728	0.584275	0.718650
729	0.583375	0.718375
730	0.584550	0.717875
731	0.583650	0.717425
732	0.585325	0.718850
733	0.585775	0.717225
734	0.581650	0.714675
735	0.583625	0.712975
736	0.583275	0.714425
737	0.583250	0.715225
738	0.584900	0.716075
739	0.587550	0.719025
740	0.584325	0.714700
741	0.584950	0.715300
742	0.586875	0.714650
743	0.583075	0.716975
744	0.583700	0.714700
745	0.584750	0.715700
746	0.584175	0.716775
747	0.587700	0.718775
748	0.584675	0.718425
749	0.585575	0.718000
750	0.587550	0.718800
751	0.585900	0.717700
752	0.583700	0.715750
753	0.586650	0.717125
754	0.586275	0.717925
755	0.587250	0.720875
756	0.586600	0.719750
757	0.585900	0.720275
758	0.586200	0.721400
759	0.585400	0.722550
760	0.584350	0.723300
761	0.585375	0.724600
762	0.587825	0.724400
763	0.588550	0.722875
764	0.587325	0.723400
765	0.587650	0.724150
766	0.587650	0.722475
767	0.589600	0.721750
768	0.584850	0.722750
769	0.587425	0.724450
770	0.586775	0.723125
771	0.586350	0.721750
772	0.583225	0.722625
773	0.584800	0.722150
774	0.586425	0.723050
775	0.584050	0.720875
776	0.582425	0.719925
777	0.584775	0.723600
778	0.587350	0.719975
779	0.586725	0.719675
780	0.587225	0.717025
781	0.585750	0.718975
782	0.583225	0.720025
783	0.587025	0.720775
784	0.582400	0.721925
785	0.580050	0.721075
786	0.584475	0.723650
787	0.583850	0.722100
788	0.582875	0.721750
789	0.585100	0.721150
790	0.583175	0.722500
791	0.585350	0.723350
792	0.587225	0.723100
793	0.586825	0.723550
794	0.585950	0.723525
795	0.584750	0.722400
796	0.585375	0.720175
797	0.584325	0.720675
798	0.584025	0.720525
799	0.585075	0.720900
800	0.583200	0.723325
801	0.585600	0.723575
802	0.582975	0.718400
803	0.588575	0.717875
804	0.583950	0.720475
805	0.586300	0.719650
806	0.588975	0.717525
807	0.588450	0.715325
808	0.586500	0.717325
809	0.585525	0.720375
810	0.585225	0.719925
811	0.585800	0.718725
812	0.587975	0.717300
813	0.588250	0.720225
814	0.586475	0.720475
815	0.585000	0.721150
816	0.582750	0.721425
817	0.584075	0.720850
818	0.585525	0.722950
819	0.585575	0.723550
820	0.587700	0.722100
821	0.586975	0.720800
822	0.588250	0.721425
823	0.585750	0.717025
824	0.584975	0.720100
825	0.587600	0.720425
826	0.588500	0.721200
827	0.588400	0.722350
828	0.588825	0.723075
829	0.591300	0.722675
830	0.587900	0.723550
831	0.586750	0.723425
832	0.587900	0.723850
833	0.588425	0.724550
834	0.586300	0.725600
835	0.586275	0.727450
836	0.584125	0.727800
837	0.587825	0.726775
838	0.587700	0.725450
839	0.586025	0.726950
840	0.587150	0.727200
841	0.589875	0.721875
842	0.590375	0.722700
843	0.588600	0.722750
844	0.590100	0.723275
845	0.589475	0.723650
846	0.589750	0.724275
847	0.590325	0.726175
848	0.590200	0.724800
849	0.587750	0.726425
850	0.588000	0.729875
851	0.588525	0.731200
852	0.586150	0.729575
853	0.589625	0.726825
854	0.588700	0.726700
855	0.586650	0.727625
856	0.587950	0.725475
857	0.587650	0.726450
858	0.585125	0.727900
859	0.586500	0.726725
860	0.587600	0.724250
861	0.586275	0.724775
862	0.585925	0.725375
863	0.586650	0.726400
864	0.586775	0.722850
865	0.585050	0.723350
866	0.586100	0.720450
867	0.586850	0.725650
868	0.588600	0.726850
869	0.587750	0.725525
870	0.588550	0.726000
871	0.587975	0.725275
872	0.588125	0.727125
873	0.589075	0.726600
874	0.588000	0.726075
875	0.586550	0.725600
876	0.591400	0.724175
877	0.588400	0.723400
878	0.589875	0.726575
879	0.591425	0.727800
880	0.587950	0.726475
881	0.589275	0.726250
882	0.590225	0.726900
883	0.589975	0.727725
884	0.590700	0.727950
885	0.590125	0.729425
886	0.588800	0.728675
887	0.590350	0.729625
888	0.591375	0.731225
889	0.589350	0.728575
890	0.588900	0.725825
891	0.588875	0.724275
892	0.590350	0.723100
893	0.588550	0.724450
894	0.587725	0.725400
895	0.585950	0.725025
896	0.587900	0.726050
897	0.588725	0.725300
898	0.590525	0.724300
899	0.591300	0.725500
900	0.590975	0.728125
901	0.592250	0.724650
902	0.588625	0.725450
903	0.590475	0.724475
904	0.591775	0.724375
905	0.589650	0.725350
906	0.590325	0.727425
907	0.591175	0.726175
908	0.586650	0.725900
909	0.591675	0.729100
910	0.591850	0.729125
911	0.592200	0.728100
912	0.593975	0.728700
913	0.592975	0.727325
914	0.592625	0.725875
915	0.594150	0.726750
916	0.590625	0.727650
917	0.591950	0.728025
918	0.592750	0.729175
919	0.591175	0.732650
920	0.591025	0.729625
921	0.588150	0.730450
922	0.587650	0.730625
923	0.587725	0.729475
924	0.589825	0.728025
925	0.591650	0.728425
926	0.592925	0.728425
927	0.587950	0.728475
928	0.590225	0.728725
929	0.590950	0.727000
930	0.592625	0.729125
931	0.591200	0.728750
932	0.591125	0.726175
933	0.589825	0.725225
934	0.593150	0.727025
935	0.590075	0.729100
936	0.591175	0.726775
937	0.593225	0.725525
938	0.592375	0.726350
939	0.593700	0.724150
940	0.590075	0.724175
941	0.590850	0.723200
942	0.589950	0.725325
943	0.587600	0.725200
944	0.587900	0.727800
945	0.587975	0.726250
946	0.588775	0.722775
947	0.588625	0.724200
948	0.588700	0.724600
949	0.590350	0.727750
950	0.589750	0.727825
951	0.591175	0.727725
952	0.589925	0.724725
953	0.592500	0.725500
954	0.591425	0.723675
955	0.592475	0.724875
956	0.590575	0.726800
957	0.588975	0.724500
958	0.591100	0.722875
959	0.590150	0.725700
960	0.591250	0.723825
961	0.593150	0.720000
962	0.591400	0.717575
963	0.588400	0.718425
964	0.588275	0.721000
965	0.587750	0.721500
966	0.590225	0.717850
967	0.590200	0.718450
968	0.590275	0.716425
969	0.590075	0.718550
970	0.589175	0.717525
971	0.587400	0.719375
972	0.589575	0.719800
973	0.591125	0.718975
974	0.589400	0.720025
975	0.588275	0.716925
976	0.590575	0.717650
977	0.590475	0.716800
978	0.587850	0.718050
979	0.590200	0.721125
980	0.588850	0.720850
981	0.591075	0.723400
982	0.589275	0.722200
983	0.587875	0.722575
984	0.590675	0.721375
985	0.592575	0.721675
986	0.591800	0.721300
987	0.591400	0.722725
988	0.588825	0.723700
989	0.590700	0.723425
990	0.591075	0.725100
991	0.590250	0.721825
992	0.590975	0.722675
993	0.590650	0.721700
994	0.590675	0.719975
995	0.591775	0.719575
996	0.591900	0.720400
997	0.591525	0.719175
998	0.590700	0.720750
999	0.588825	0.722350
1000	0.590050	0.720950
1001	0.589400	0.719600
1002	0.588375	0.720675
1003	0.589200	0.721000
1004	0.589050	0.722375
1005	0.590225	0.722950
1006	0.589950	0.725100
1007	0.588675	0.725350
1008	0.587775	0.726750
1009	0.589900	0.727925
1010	0.587350	0.727675
1011	0.590225	0.726000
1012	0.590700	0.724575
1013	0.589575	0.724250
1014	0.590050	0.723350
1015	0.591675	0.720450
1016	0.591000	0.722625
1017	0.590350	0.720400
1018	0.587875	0.718875
1019	0.587125	0.720000
1020	0.587375	0.722150
1021	0.588825	0.723800
1022	0.588075	0.725200
1023	0.587600	0.724625
1024	0.586600	0.725725
1025	0.587725	0.728425
1026	0.588550	0.728200
1027	0.586925	0.726775
1028	0.590800	0.726500
1029	0.589250	0.726900
1030	0.589650	0.726325
1031	0.589100	0.728250
1032	0.591475	0.726225
1033	0.590075	0.722375
1034	0.591900	0.723750
1035	0.589400	0.722625
1036	0.587550	0.721100
1037	0.586950	0.720975
1038	0.587500	0.721800
1039	0.592625	0.719600
1040	0.588950	0.719800
1041	0.591850	0.719350
1042	0.593475	0.718800
1043	0.591500	0.716225
1044	0.589250	0.714625
1045	0.589050	0.717225
1046	0.594175	0.717500
1047	0.593200	0.717875
1048	0.589825	0.717750
1049	0.590950	0.721125
1050	0.593925	0.720475
1051	0.591250	0.720600
1052	0.591575	0.718700
1053	0.591200	0.716750
1054	0.590175	0.715925
1055	0.593300	0.718700
1056	0.593900	0.718925
1057	0.591575	0.718900
1058	0.590600	0.718725
1059	0.588550	0.719100
1060	0.591225	0.716550
1061	0.592975	0.714975
1062	0.592400	0.714500
1063	0.591325	0.714150
1064	0.591475	0.715400
1065	0.589175	0.716200
1066	0.590450	0.713550
1067	0.591925	0.711975
1068	0.589650	0.708800
1069	0.592250	0.708025
1070	0.588650	0.709125
1071	0.590775	0.710325
1072	0.588825	0.708000
1073	0.586450	0.709775
1074	0.588700	0.709350
1075	0.588300	0.708575
1076	0.588075	0.707275
1077	0.590925	0.707775
1078	0.590650	0.709425
1079	0.589925	0.709225
1080	0.591125	0.711900
1081	0.590225	0.710925
1082	0.590325	0.710775
1083	0.589600	0.709800
1084	0.588150	0.707075
1085	0.586050	0.709150
1086	0.591025	0.711550
1087	0.592025	0.708825
1088	0.590575	0.711575
1089	0.590325	0.709150
1090	0.588500	0.711225
1091	0.586775	0.713350
1092	0.586675	0.713675
1093	0.589525	0.714775
1094	0.589575	0.715450
1095	0.588750	0.717625
1096	0.587975	0.716875
1097	0.589100	0.716700
1098	0.591250	0.718650
1099	0.588150	0.719575
1100	0.591650	0.719675
1101	0.588675	0.719600
1102	0.588675	0.721750
1103	0.586150	0.722475
1104	0.588725	0.721000
1105	0.588475	0.718300
1106	0.587525	0.719675
1107	0.586950	0.718700
1108	0.587550	0.718275
1109	0.589400	0.719225
1110	0.587050	0.719700
1111	0.588000	0.720750
1112	0.586750	0.719200
1113	0.588475	0.716700
1114	0.587775	0.717350
1115	0.586100	0.713375
1116	0.586075	0.714600
1117	0.588325	0.715700
1118	0.588850	0.717350
1119	0.587750	0.716700
1120	0.590000	0.716650
1121	0.588200	0.714225
1122	0.587525	0.714150
1123	0.589150	0.716075
1124	0.591025	0.715700
1125	0.589825	0.714950
1126	0.589250	0.714625
1127	0.589400	0.714875
1128	0.587525	0.716275
1129	0.586225	0.717275
1130	0.587100	0.718150
1131	0.591550	0.718175
1132	0.588850	0.717175
1133	0.588325	0.714500
1134	0.589900	0.715575
1135	0.590650	0.715525
1136	0.591050	0.713375
1137	0.591425	0.713525
1138	0.589250	0.715250
1139	0.587225	0.713625
1140	0.588300	0.712750
1141	0.589550	0.712625
1142	0.587800	0.712750
1143	0.588850	0.711900
1144	0.587675	0.714450
1145	0.587850	0.713825
1146	0.587350	0.711000
1147	0.589900	0.712575
1148	0.588900	0.713150
1149	0.588450	0.713500
1150	0.587750	0.716325
1151	0.586775	0.720975
1152	0.583775	0.719975
1153	0.587525	0.720350
1154	0.589225	0.719400
1155	0.590075	0.721050
1156	0.590850	0.722925
1157	0.588925	0.721825
1158	0.587200	0.725275
1159	0.588450	0.725500
1160	0.588775	0.725900
1161	0.589225	0.724725
1162	0.587325	0.725275
1163	0.586400	0.723775
1164	0.587325	0.725050
1165	0.587175	0.723475
1166	0.589400	0.722600
1167	0.587825	0.722025
1168	0.586575	0.722575
1169	0.586850	0.723750
1170	0.588875	0.723950
1171	0.589675	0.722875
1172	0.589675	0.722200
1173	0.587525	0.720725
1174	0.589325	0.722150
1175	0.587325	0.720500
1176	0.586275	0.723100
1177	0.586725	0.723250
1178	0.587025	0.723100
1179	0.585375	0.724250
1180	0.589650	0.725375
1181	0.589400	0.724600
1182	0.589150	0.724625
1183	0.587775	0.724075
1184	0.588225	0.722825
1185	0.585750	0.723200
1186	0.584425	0.725025
1187	0.587225	0.724625
1188	0.587450	0.723150
1189	0.586050	0.724350
1190	0.586275	0.722900
1191	0.586375	0.720350
1192	0.589375	0.722825
1193	0.585425	0.722125
1194	0.584850	0.720075
1195	0.583425	0.720100
1196	0.585475	0.721800
1197	0.586550	0.723575
1198	0.588800	0.725000
1199	0.585250	0.723350
1200	0.586450	0.720925
1201	0.585800	0.719725
1202	0.587125	0.718800
1203	0.585375	0.722000
1204	0.585500	0.723300
1205	0.586825	0.724500
1206	0.586025	0.722750
1207	0.587850	0.723400
1208	0.586775	0.722625
1209	0.588225	0.721825
1210	0.589475	0.721700
1211	0.589550	0.722550
1212	0.589400	0.722625
1213	0.586525	0.721700
1214	0.586825	0.723600
1215	0.589400	0.723100
1216	0.589500	0.721125
1217	0.586200	0.721625
1218	0.586150	0.720000
1219	0.588200	0.719875
1220	0.587600	0.720350
1221	0.591225	0.719575
1222	0.590175	0.720925
1223	0.591100	0.722600
1224	0.590050	0.723925
1225	0.588925	0.722875
1226	0.591550	0.724850
1227	0.587825	0.720750
1228	0.587475	0.719725
1229	0.587900	0.719375
1230	0.586225	0.719150
1231	0.586300	0.719625
1232	0.585450	0.719600
1233	0.589675	0.720650
1234	0.588350	0.722300
1235	0.587525	0.722350
1236	0.590475	0.722975
1237	0.590775	0.720800
1238	0.586325	0.722025
1239	0.587800	0.723100
1240	0.588275	0.725500
1241	0.592475	0.725750
1242	0.587625	0.726400
1243	0.587950	0.725975
1244	0.589125	0.729050
1245	0.587475	0.723425
1246	0.590325	0.725300
1247	0.590250	0.724300
1248	0.588450	0.724600
1249	0.587525	0.722050
1250	0.589250	0.722125
1251	0.589525	0.721775
1252	0.589000	0.724400
1253	0.589500	0.725725
1254	0.590550	0.727950
1255	0.590975	0.730125
1256	0.592800	0.731100
1257	0.590900	0.732500
1258	0.588375	0.732500
1259	0.587675	0.734025
1260	0.586775	0.732900
1261	0.588000	0.733550
1262	0.589600	0.733650
1263	0.592175	0.734950
1264	0.590875	0.733300
1265	0.592350	0.735575
1266	0.591425	0.737825
1267	0.591250	0.735950
1268	0.590150	0.734750
1269	0.592650	0.736125
1270	0.592075	0.734775
1271	0.592125	0.731650
1272	0.590850	0.730850
1273	0.592625	0.729800
1274	0.590550	0.732425
1275	0.590725	0.729700
1276	0.591400	0.729650
1277	0.591250	0.729475
1278	0.593200	0.727925
1279	0.594475	0.728275
1280	0.591375	0.728900
1281	0.593650	0.726600
1282	0.593425	0.728925
1283	0.594400	0.728425
1284	0.594875	0.727250
1285	0.594650	0.726075
1286	0.593925	0.724950
1287	0.592775	0.723050
1288	0.592125	0.725450
1289	0.590700	0.726650
1290	0.591625	0.728375
1291	0.593100	0.725700
1292	0.595950	0.725200
1293	0.594925	0.721950
1294	0.593100	0.723425
1295	0.596425	0.724300
1296	0.595525	0.726200
1297	0.592425	0.726600
1298	0.592825	0.728500
1299	0.595225	0.728725
1300	0.593800	0.728725
1301	0.593925	0.728950
1302	0.593000	0.728000
1303	0.590175	0.727350
1304	0.591125	0.727150
1305	0.590625	0.727300
1306	0.590125	0.728075
1307	0.595025	0.729475
1308	0.594850	0.725625
1309	0.591150	0.726775
1310	0.590325	0.726375
1311	0.590300	0.725100
1312	0.591475	0.725875
1313	0.591725	0.726350
1314	0.592150	0.725400
1315	0.590350	0.724450
1316	0.590875	0.726000
1317	0.592775	0.724925
1318	0.592750	0.721200
1319	0.589900	0.721700
1320	0.591275	0.721575
1321	0.591525	0.720850
1322	0.591950	0.720100
1323	0.592600	0.720875
1324	0.594350	0.723200
1325	0.589950	0.725650
1326	0.590225	0.723250
1327	0.590875	0.725650
1328	0.591725	0.722975
1329	0.592275	0.724875
1330	0.591075	0.723300
1331	0.590825	0.722475
1332	0.590850	0.724125
1333	0.589800	0.725450
1334	0.590850	0.726125
1335	0.594950	0.730250
1336	0.593950	0.730000
1337	0.590825	0.726925
1338	0.591050	0.726100
1339	0.591150	0.728600
1340	0.593025	0.729650
1341	0.593375	0.729750
1342	0.593350	0.727075
1343	0.590150	0.728000
1344	0.591875	0.730100
1345	0.594725	0.727650
1346	0.596700	0.728525
1347	0.592575	0.726525
1348	0.593125	0.725775
1349	0.593500	0.727050
1350	0.591650	0.726425
1351	0.594725	0.726200
1352	0.594175	0.729400
1353	0.593900	0.729400
1354	0.593275	0.728800
1355	0.592975	0.728825
1356	0.592475	0.728225
1357	0.592350	0.726975
1358	0.592400	0.725650
1359	0.595125	0.725200
1360	0.595475	0.725300
1361	0.594200	0.724150
1362	0.593825	0.724275
1363	0.592475	0.725250
1364	0.592125	0.724625
1365	0.591625	0.724875
1366	0.592100	0.725675
1367	0.591975	0.723725
1368	0.591800	0.722350
1369	0.591175	0.720800
1370	0.595200	0.720700
1371	0.593550	0.722675
1372	0.593175	0.724275
1373	0.595475	0.725100
1374	0.592250	0.724800
1375	0.591225	0.724700
1376	0.591750	0.726225
1377	0.591050	0.725325
1378	0.592475	0.726575
1379	0.594100	0.726225
1380	0.593300	0.725725
1381	0.594200	0.726050
1382	0.594400	0.726050
1383	0.595175	0.724125
1384	0.593700	0.723300
1385	0.594675	0.720825
1386	0.595325	0.721575
1387	0.594750	0.723300
1388	0.593175	0.727225
1389	0.594550	0.727950
1390	0.595025	0.728675
1391	0.595525	0.730475
1392	0.595375	0.729500
1393	0.592200	0.729550
1394	0.595300	0.729950
1395	0.595850	0.729825
1396	0.595375	0.731200
1397	0.593150	0.731875
1398	0.593900	0.731400
1399	0.592450	0.731925
1400	0.592500	0.729025
1401	0.593875	0.728925
1402	0.594925	0.730675
1403	0.594800	0.728825
1404	0.594525	0.726875
1405	0.594550	0.727750
1406	0.591925	0.725975
1407	0.592750	0.725050
1408	0.595600	0.726450
1409	0.596075	0.726025
1410	0.595075	0.726675
1411	0.596325	0.728175
1412	0.594825	0.728625
1413	0.592200	0.728825
1414	0.594000	0.728975
1415	0.594725	0.727750
1416	0.593775	0.727050
1417	0.593875	0.726650
1418	0.596075	0.725050
1419	0.594125	0.724800
1420	0.595350	0.722100
1421	0.596300	0.722325
1422	0.593875	0.721750
1423	0.591575	0.720725
1424	0.591450	0.721925
1425	0.592275	0.724425
1426	0.593850	0.727050
1427	0.591075	0.725200
1428	0.594275	0.726450
1429	0.596575	0.725725
1430	0.596275	0.726450
1431	0.594050	0.726075
1432	0.592475	0.725725
1433	0.592550	0.727375
1434	0.597025	0.727225
1435	0.596225	0.728375
1436	0.596100	0.730275
1437	0.593375	0.729150
1438	0.592275	0.729225
1439	0.594000	0.730000
1440	0.595900	0.728250
1441	0.595275	0.727075
1442	0.595525	0.726525
1443	0.596900	0.729775
1444	0.597125	0.730225
1445	0.595400	0.728750
1446	0.596650	0.729375
1447	0.596375	0.732225
1448	0.594675	0.734525
1449	0.596375	0.735150
1450	0.596375	0.733100
1451	0.596475	0.735350
1452	0.596700	0.734175
1453	0.598425	0.731650
1454	0.597825	0.733850
1455	0.595600	0.734600
1456	0.596925	0.734450
1457	0.596100	0.733775
1458	0.594875	0.735150
1459	0.596050	0.735750
1460	0.594075	0.735600
1461	0.592100	0.737350
1462	0.592475	0.736225
1463	0.592650	0.735150
1464	0.595825	0.734325
1465	0.596650	0.734450
1466	0.596425	0.735575
1467	0.595400	0.735375
1468	0.593850	0.737000
1469	0.593850	0.736950
1470	0.593650	0.736575
1471	0.595375	0.738125
1472	0.597000	0.738450
1473	0.595875	0.736750
1474	0.594800	0.737075
1475	0.593775	0.736800
1476	0.595825	0.733500
1477	0.595125	0.733500
1478	0.597450	0.734925
1479	0.599625	0.735575
1480	0.598375	0.734500
1481	0.597500	0.733100
1482	0.597750	0.731600
1483	0.598825	0.733375
1484	0.599225	0.733400
1485	0.598825	0.733625
1486	0.597775	0.732250
1487	0.597125	0.731400
1488	0.601475	0.735550
1489	0.597525	0.733700
1490	0.596250	0.731900
1491	0.595625	0.732100
1492	0.600550	0.732125
1493	0.597025	0.730550
1494	0.598850	0.733225
1495	0.598675	0.735475
1496	0.599850	0.733600
1497	0.601275	0.732000
1498	0.600400	0.730850
1499	0.601625	0.729300
1500	0.600150	0.728050
1501	0.600350	0.730750
1502	0.599725	0.729525
1503	0.600025	0.728725
1504	0.602750	0.727950
1505	0.597150	0.725100
1506	0.595275	0.725875
1507	0.596825	0.726900
1508	0.596350	0.728225
1509	0.597375	0.726475
1510	0.598275	0.725275
1511	0.601250	0.724600
1512	0.598925	0.723100
1513	0.598325	0.726450
1514	0.599025	0.724975
1515	0.598400	0.725575
1516	0.599075	0.723775
1517	0.600275	0.724375
1518	0.598575	0.725725
1519	0.596500	0.726900
1520	0.598800	0.723850
1521	0.599675	0.722925
1522	0.598850	0.722150
1523	0.598550	0.721125
1524	0.597275	0.720950
1525	0.600675	0.720600
1526	0.601675	0.723250
1527	0.599100	0.724675
1528	0.595950	0.725150
1529	0.595050	0.725550
1530	0.597200	0.727250
1531	0.596975	0.727375
1532	0.595625	0.726950
1533	0.595275	0.727550
1534	0.596550	0.725025
1535	0.597625	0.726775
1536	0.598550	0.729025
1537	0.597625	0.731350
1538	0.598250	0.731625
1539	0.598850	0.729900
1540	0.597600	0.728475
1541	0.599900	0.728250
1542	0.595925	0.727350
1543	0.599750	0.729950
1544	0.599950	0.726225
1545	0.600275	0.726650
1546	0.599100	0.726525
1547	0.597250	0.725925
1548	0.602125	0.725925
1549	0.600850	0.726350
1550	0.600100	0.725575
1551	0.598850	0.728475
1552	0.597275	0.729800
1553	0.602125	0.728700
1554	0.600050	0.728225
1555	0.598700	0.728600
1556	0.598125	0.729075
1557	0.599100	0.727625
1558	0.599225	0.728525
1559	0.599600	0.727100
1560	0.599675	0.725900
1561	0.599950	0.728250
1562	0.598775	0.730200
1563	0.599050	0.730450
1564	0.600350	0.730925
1565	0.601225	0.731800
1566	0.600825	0.730800
1567	0.598175	0.729700
1568	0.598950	0.729975
1569	0.597750	0.731450
1570	0.597825	0.732325
1571	0.598275	0.731750
1572	0.599950	0.729425
1573	0.600225	0.728175
1574	0.601550	0.728175
1575	0.599625	0.727850
1576	0.600375	0.725800
1577	0.600200	0.725500
1578	0.599550	0.728700
1579	0.602850	0.725475
1580	0.599075	0.726325
1581	0.597375	0.726600
1582	0.595625	0.730275
1583	0.600025	0.730275
1584	0.598675	0.729700
1585	0.599325	0.728775
1586	0.600625	0.731400
1587	0.598250	0.730375
1588	0.597700	0.732625
1589	0.597925	0.733000
1590	0.599225	0.731650
1591	0.599100	0.731675
1592	0.601800	0.727300
1593	0.601850	0.726875
1594	0.600100	0.725500
1595	0.602525	0.724825
1596	0.601675	0.725325
1597	0.600550	0.727750
1598	0.602650	0.725625
1599	0.602250	0.726050
1600	0.599900	0.726725
1601	0.602025	0.723900
1602	0.599300	0.725625
1603	0.600550	0.725925
1604	0.598100	0.725700
1605	0.598500	0.725325
1606	0.600175	0.725325
1607	0.602225	0.725475
1608	0.600225	0.728375
1609	0.598675	0.727375
1610	0.599550	0.728000
1611	0.600525	0.729775
1612	0.603250	0.728425
1613	0.603650	0.727050
1614	0.599500	0.728625
1615	0.598350	0.728175
1616	0.601125	0.728525
1617	0.599125	0.727900
1618	0.601875	0.727425
1619	0.600700	0.728275
1620	0.600575	0.729475
1621	0.600650	0.731700
1622	0.602525	0.729625
1623	0.601825	0.727775
1624	0.600375	0.726975
1625	0.598375	0.726850
1626	0.599800	0.726050
1627	0.599500	0.724800
1628	0.600525	0.724925
1629	0.599375	0.725050
1630	0.598800	0.723425
1631	0.602025	0.723000
1632	0.598425	0.724000
1633	0.600575	0.724150
1634	0.600225	0.725500
1635	0.601925	0.726375
1636	0.601650	0.727125
1637	0.600400	0.724275
1638	0.600325	0.728175
1639	0.602225	0.727850
1640	0.600025	0.726750
1641	0.600125	0.724800
1642	0.600375	0.725075
1643	0.599775	0.725400
1644	0.598925	0.725725
1645	0.595925	0.724850
1646	0.597900	0.724800
1647	0.597050	0.723525
1648	0.597575	0.723800
1649	0.599425	0.723900
1650	0.599825	0.725150
1651	0.599225	0.726475
1652	0.598625	0.726850
1653	0.599675	0.727500
1654	0.600150	0.728100
1655	0.600500	0.730975
1656	0.596725	0.732000
1657	0.599450	0.731975
1658	0.597725	0.733175
1659	0.595950	0.730750
1660	0.599125	0.730875
1661	0.598950	0.729475
1662	0.599075	0.728350
1663	0.598375	0.730300
1664	0.598000	0.730725
1665	0.598825	0.729575
1666	0.596400	0.729025
1667	0.599025	0.729175
1668	0.598600	0.728775
1669	0.598650	0.727700
1670	0.599625	0.730825
1671	0.597650	0.729300
1672	0.596800	0.729125
1673	0.597925	0.729200
1674	0.600550	0.730200
1675	0.598225	0.731150
1676	0.598825	0.732775
1677	0.599050	0.733650
1678	0.600225	0.735425
1679	0.598200	0.735600
1680	0.598500	0.733925
1681	0.598875	0.734300
1682	0.598975	0.734725
1683	0.598300	0.736025
1684	0.598375	0.737100
1685	0.595475	0.736225
1686	0.598525	0.737275
1687	0.597250	0.737200
1688	0.600850	0.739250
1689	0.597450	0.738200
1690	0.595450	0.736750
1691	0.594825	0.737700
1692	0.595575	0.737275
1693	0.599200	0.736375
1694	0.595700	0.734650
1695	0.597725	0.734525
1696	0.596400	0.733050
1697	0.599425	0.733900
1698	0.597725	0.732650
1699	0.595625	0.731375
1700	0.596525	0.732500
1701	0.598650	0.732900
1702	0.597325	0.731225
1703	0.595750	0.731375
1704	0.596275	0.731300
1705	0.596600	0.730950
1706	0.596950	0.732775
1707	0.593975	0.733350
1708	0.594250	0.731200
1709	0.594175	0.727925
1710	0.591850	0.728100
1711	0.592350	0.728300
1712	0.594150	0.729075
1713	0.596375	0.729400
1714	0.597975	0.727600
1715	0.594100	0.726425
1716	0.595625	0.727500
1717	0.592400	0.726925
1718	0.593275	0.725525
1719	0.594525	0.725125
1720	0.593050	0.726150
1721	0.594775	0.726225
1722	0.595475	0.724600
1723	0.594750	0.723450
1724	0.593925	0.723000
1725	0.595175	0.725075
1726	0.598350	0.725750
1727	0.596325	0.725200
1728	0.596325	0.725925
1729	0.596125	0.726775
1730	0.595450	0.728300
1731	0.595500	0.727225
1732	0.596350	0.727650
1733	0.598725	0.725125
1734	0.597725	0.725625
1735	0.599275	0.726225
1736	0.597450	0.726100
1737	0.598100	0.725325
1738	0.598050	0.724200
1739	0.597025	0.726975
1740	0.598475	0.728575
1741	0.597350	0.729300
1742	0.596325	0.729775
1743	0.598075	0.728500
1744	0.595325	0.729175
1745	0.594875	0.729625
1746	0.597575	0.728950
1747	0.598075	0.728250
1748	0.596950	0.728775
1749	0.596875	0.729100
1750	0.597250	0.730075
1751	0.597400	0.730700
1752	0.597950	0.726675
1753	0.595850	0.725400
1754	0.595150	0.724350
1755	0.598475	0.724725
1756	0.596400	0.724850
1757	0.595925	0.727500
1758	0.597650	0.727125
1759	0.595250	0.726550
1760	0.594950	0.730475
1761	0.596450	0.730025
1762	0.596150	0.727300
1763	0.597775	0.726625
1764	0.599450	0.726175
1765	0.594650	0.726825
1766	0.596525	0.725775
1767	0.597150	0.727250
1768	0.598575	0.725775
1769	0.600450	0.724925
1770	0.601325	0.723475
1771	0.597875	0.723400
1772	0.595500	0.721675
1773	0.596025	0.723975
1774	0.597400	0.723925
1775	0.597000	0.724075
1776	0.596175	0.723200
1777	0.596225	0.724425
1778	0.596725	0.728275
1779	0.595325	0.730000
1780	0.595350	0.727725
1781	0.598225	0.729625
1782	0.594475	0.728525
1783	0.595275	0.730675
1784	0.593300	0.728225
1785	0.596500	0.726475
1786	0.595525	0.726650
1787	0.596075	0.727725
1788	0.595375	0.729375
1789	0.595500	0.728050
1790	0.598200	0.725875
1791	0.596200	0.724025
1792	0.595875	0.723750
1793	0.596250	0.726250
1794	0.596300	0.726750
1795	0.594625	0.727600
1796	0.596725	0.726075
1797	0.595650	0.725325
1798	0.597150	0.724950
1799	0.595450	0.726900
1800	0.596350	0.723500
1801	0.595500	0.725275
1802	0.595775	0.726475
1803	0.596775	0.725900
1804	0.595375	0.725350
1805	0.596475	0.726550
1806	0.594075	0.727050
1807	0.594975	0.728050
1808	0.595275	0.726350
1809	0.593975	0.726750
1810	0.596425	0.725850
1811	0.596625	0.725775
1812	0.599075	0.726075
1813	0.598625	0.725450
1814	0.601300	0.722850
1815	0.597200	0.723275
1816	0.596575	0.720675
1817	0.599225	0.720675
1818	0.596775	0.723375
1819	0.593375	0.724725
1820	0.596375	0.724950
1821	0.596775	0.727925
1822	0.596525	0.728400
1823	0.596825	0.727575
1824	0.596850	0.729425
1825	0.595375	0.727375
1826	0.594725	0.728200
1827	0.593875	0.728650
1828	0.598450	0.729325
1829	0.595750	0.727725
1830	0.594625	0.726350
1831	0.596000	0.726000
1832	0.596750	0.726225
1833	0.595400	0.726650
1834	0.595750	0.727675
1835	0.595450	0.727225
1836	0.596800	0.727450
1837	0.597350	0.725950
1838	0.600700	0.727675
1839	0.597850	0.730625
1840	0.596975	0.731500
1841	0.598575	0.733450
1842	0.598150	0.731975
1843	0.597675	0.730900
1844	0.596375	0.728700
1845	0.596300	0.726550
1846	0.594625	0.727025
1847	0.594625	0.725150
1848	0.594350	0.722925
1849	0.595700	0.722375
1850	0.597525	0.721325
1851	0.595675	0.722425
1852	0.596025	0.724025
1853	0.596900	0.724600
1854	0.597775	0.724100
1855	0.597800	0.725050
1856	0.593875	0.724075
1857	0.596475	0.724925
1858	0.594200	0.724975
1859	0.595150	0.724825
1860	0.597050	0.724750
1861	0.597725	0.726000
1862	0.598575	0.725375
1863	0.593400	0.725625
1864	0.597700	0.723975
1865	0.597650	0.727975
1866	0.596725	0.728900
1867	0.596225	0.729200
1868	0.597225	0.729275
1869	0.598050	0.729275
1870	0.597250	0.728325
1871	0.599950	0.730425
1872	0.598650	0.730325
1873	0.596750	0.730800
1874	0.597700	0.729725
1875	0.598550	0.728650
1876	0.596850	0.728675
1877	0.595250	0.725950
1878	0.595125	0.724575
1879	0.597600	0.724225
1880	0.592975	0.723950
1881	0.597775	0.722500
1882	0.594750	0.724125
1883	0.597625	0.724075
1884	0.592575	0.725100
1885	0.595475	0.722225
1886	0.595775	0.723375
1887	0.595300	0.724425
1888	0.595500	0.725650
1889	0.594700	0.725350
1890	0.592525	0.726500
1891	0.598050	0.724000
1892	0.598100	0.721500
1893	0.598075	0.720450
1894	0.597125	0.717025
1895	0.596875	0.718850
1896	0.598475	0.718900
1897	0.598600	0.716250
1898	0.593850	0.717950
1899	0.593850	0.718025
1900	0.595400	0.719175
1901	0.594575	0.718725
1902	0.593525	0.721825
1903	0.593900	0.723325
1904	0.595025	0.724325
1905	0.594950	0.722325
1906	0.595700	0.722025
1907	0.595075	0.724000
1908	0.595600	0.725225
1909	0.594925	0.727850
1910	0.595150	0.728625
1911	0.595450	0.726900
1912	0.597975	0.728550
1913	0.592450	0.729775
1914	0.594950	0.729350
1915	0.598400	0.726550
1916	0.596350	0.727500
1917	0.593175	0.725575
1918	0.594475	0.727450
1919	0.591700	0.727100
1920	0.593425	0.726025
1921	0.593350	0.726825
1922	0.593850	0.727425
1923	0.593425	0.728275
1924	0.593875	0.728600
1925	0.592950	0.726675
1926	0.593625	0.728400
1927	0.591650	0.729075
1928	0.593075	0.733325
1929	0.593175	0.730525
1930	0.593975	0.731550
1931	0.596250	0.730700
1932	0.596475	0.729350
1933	0.593175	0.730050
1934	0.593725	0.727175
1935	0.596450	0.726775
1936	0.593675	0.726625
1937	0.594025	0.724925
1938	0.596850	0.725000
1939	0.594600	0.725475
1940	0.596800	0.727000
1941	0.593925	0.725575
1942	0.594275	0.725125
1943	0.595375	0.726350
1944	0.594725	0.727625
1945	0.594700	0.726675
1946	0.595000	0.725825
1947	0.596075	0.727650
1948	0.594350	0.727675
1949	0.596325	0.728175
1950	0.593550	0.730225
1951	0.592675	0.728575
1952	0.594275	0.729175
1953	0.595725	0.730650
1954	0.596000	0.732775
1955	0.598000	0.732550
1956	0.596150	0.730500
1957	0.596575	0.730725
1958	0.596700	0.732575
1959	0.595300	0.735300
1960	0.596275	0.733825
1961	0.598600	0.731150
1962	0.595250	0.730800
1963	0.595675	0.730650
1964	0.595175	0.730525
1965	0.596625	0.731275
1966	0.596100	0.732450
1967	0.596250	0.733550
1968	0.597450	0.735100
1969	0.597625	0.735375
1970	0.596700	0.734675
1971	0.595750	0.733275
1972	0.592300	0.732550
1973	0.593925	0.731375
1974	0.591525	0.730975
1975	0.593725	0.728200
1976	0.595350	0.727925
1977	0.593925	0.728900
1978	0.592225	0.729275
1979	0.597000	0.730475
1980	0.598175	0.731025
1981	0.594525	0.732875
1982	0.594225	0.731450
1983	0.593375	0.731650
1984	0.592775	0.731525
1985	0.592725	0.729950
1986	0.593750	0.728325
1987	0.595625	0.728250
1988	0.593050	0.730000
1989	0.596525	0.730650
1990	0.596925	0.728275
1991	0.594100	0.730050
1992	0.594700	0.730750
1993	0.591800	0.727325
1994	0.591450	0.727725
1995	0.595300	0.728450
1996	0.592775	0.728625
1997	0.594575	0.729250
1998	0.597900	0.731000
1999	0.595300	0.731675
[truncated: 8,000 more rows]
