# Supplementary material for: Evolutionary game on mutually influenceing double-layer network
Source: PLoS One. 2025 Jan 31;20(1):e0317923. doi: 10.1371/journal.pone.0317923 (PMC11785339; doi:10.1371/journal.pone.0317923)
Supplement: S1 Data — (ZIP) [file pone.0317923.s001.zip › b=1.01_a=0.55_frequency.txt]

0	0.500725	0.411700
1	0.500975	0.365900
2	0.498650	0.342650
3	0.498625	0.330750
4	0.498625	0.321425
5	0.495150	0.315875
6	0.498925	0.316350
7	0.499275	0.316200
8	0.496375	0.317775
9	0.502075	0.320750
10	0.497725	0.325500
11	0.499875	0.332100
12	0.498250	0.338725
13	0.496100	0.343850
14	0.500850	0.349500
15	0.501500	0.355700
16	0.501525	0.364925
17	0.505075	0.372175
18	0.504350	0.381450
19	0.502325	0.388175
20	0.503975	0.396575
21	0.504725	0.403875
22	0.507400	0.410475
23	0.505800	0.419450
24	0.506025	0.427025
25	0.500100	0.434725
26	0.499700	0.440250
27	0.505925	0.446925
28	0.504575	0.454125
29	0.502500	0.456600
30	0.505625	0.464450
31	0.502200	0.471400
32	0.507025	0.477250
33	0.506650	0.483900
34	0.502750	0.489525
35	0.502750	0.495200
36	0.500775	0.500300
37	0.500125	0.502600
38	0.505250	0.506550
39	0.506150	0.515450
40	0.505300	0.522500
41	0.507725	0.526450
42	0.507775	0.528800
43	0.506900	0.534075
44	0.506000	0.542125
45	0.507175	0.548550
46	0.506650	0.550350
47	0.506875	0.558375
48	0.509575	0.560450
49	0.509275	0.565700
50	0.508050	0.570050
51	0.509850	0.575950
52	0.508750	0.584575
53	0.507100	0.587100
54	0.509300	0.589075
55	0.510000	0.593775
56	0.514950	0.600650
57	0.515650	0.605625
58	0.509850	0.611075
59	0.513050	0.619225
60	0.510850	0.623275
61	0.511950	0.625150
62	0.511775	0.627850
63	0.511900	0.629625
64	0.512925	0.630600
65	0.512950	0.635400
66	0.515200	0.637650
67	0.514725	0.641400
68	0.517125	0.645425
69	0.517825	0.648825
70	0.513875	0.652450
71	0.512725	0.653625
72	0.517450	0.654925
73	0.514625	0.658475
74	0.513250	0.662000
75	0.513150	0.664850
76	0.515225	0.666700
77	0.515200	0.668750
78	0.515775	0.670325
79	0.515100	0.674025
80	0.516300	0.680200
81	0.517800	0.683475
82	0.516525	0.684425
83	0.517925	0.685475
84	0.516850	0.689325
85	0.521275	0.690200
86	0.520425	0.692600
87	0.519625	0.693600
88	0.519325	0.697150
89	0.521950	0.700400
90	0.523450	0.703600
91	0.523100	0.705650
92	0.521975	0.710300
93	0.519450	0.711600
94	0.521575	0.712950
95	0.522950	0.716825
96	0.520525	0.719375
97	0.523125	0.719675
98	0.522825	0.722200
99	0.525100	0.723025
100	0.522650	0.724500
101	0.524450	0.723400
102	0.525075	0.725100
103	0.522925	0.726100
104	0.526100	0.730575
105	0.523325	0.733000
106	0.524325	0.730675
107	0.523400	0.731550
108	0.524075	0.732250
109	0.526200	0.733800
110	0.525600	0.732500
111	0.525500	0.731900
112	0.522900	0.737625
113	0.523050	0.735875
114	0.525475	0.738425
115	0.520050	0.738575
116	0.523250	0.738950
117	0.523000	0.742725
118	0.523875	0.745125
119	0.524150	0.745250
120	0.526850	0.746525
121	0.527600	0.746425
122	0.526975	0.748225
123	0.528875	0.745800
124	0.524550	0.746675
125	0.525450	0.748100
126	0.526225	0.748850
127	0.527450	0.749750
128	0.527200	0.752125
129	0.526225	0.755400
130	0.528575	0.755300
131	0.528525	0.755900
132	0.530950	0.759200
133	0.529075	0.760200
134	0.528225	0.760050
135	0.528275	0.761850
136	0.529475	0.761675
137	0.530300	0.760925
138	0.532100	0.761200
139	0.530650	0.764300
140	0.529400	0.764900
141	0.529975	0.767700
142	0.531150	0.766825
143	0.530775	0.768225
144	0.531500	0.769975
145	0.531725	0.769650
146	0.532325	0.769575
147	0.530025	0.770050
148	0.532450	0.771950
149	0.534125	0.774150
150	0.533475	0.776350
151	0.534425	0.776750
152	0.533475	0.779000
153	0.533575	0.778200
154	0.535800	0.778375
155	0.533525	0.779600
156	0.534150	0.781150
157	0.534000	0.780425
158	0.532725	0.779975
159	0.533150	0.779950
160	0.534625	0.780875
161	0.536425	0.780825
162	0.538700	0.781350
163	0.537000	0.781000
164	0.535025	0.782875
165	0.534450	0.784650
166	0.537400	0.786875
167	0.535625	0.786275
168	0.537575	0.786675
169	0.538150	0.787075
170	0.537925	0.787175
171	0.537625	0.787300
172	0.536775	0.787950
173	0.535575	0.788500
174	0.540750	0.789225
175	0.537350	0.791050
176	0.535275	0.792725
177	0.537525	0.790650
178	0.536275	0.792425
179	0.538100	0.793250
180	0.537675	0.796425
181	0.538625	0.797650
182	0.538550	0.797250
183	0.538600	0.799000
184	0.537375	0.799900
185	0.539025	0.800475
186	0.537425	0.800850
187	0.537975	0.799825
188	0.541925	0.799425
189	0.542675	0.798150
190	0.540850	0.800425
191	0.539475	0.798650
192	0.540100	0.799700
193	0.538650	0.797775
194	0.540950	0.799450
195	0.539475	0.799425
196	0.538875	0.802425
197	0.540475	0.802200
198	0.539200	0.802825
199	0.539975	0.806050
200	0.540900	0.806725
201	0.540250	0.805375
202	0.540250	0.805125
203	0.539700	0.807675
204	0.539500	0.809025
205	0.541400	0.811050
206	0.543025	0.809575
207	0.542100	0.809950
208	0.542675	0.810200
209	0.543750	0.812425
210	0.543075	0.812850
211	0.543025	0.813275
212	0.539275	0.814150
213	0.539250	0.814275
214	0.542225	0.816300
215	0.542550	0.814250
216	0.543225	0.814950
217	0.542300	0.814975
218	0.543600	0.816000
219	0.544000	0.816325
220	0.544075	0.815275
221	0.544625	0.814825
222	0.544450	0.816550
223	0.541625	0.817000
224	0.543000	0.815850
225	0.544075	0.815800
226	0.545200	0.817300
227	0.546000	0.819250
228	0.545725	0.818975
229	0.545950	0.819100
230	0.544125	0.820150
231	0.545300	0.821250
232	0.544950	0.820625
233	0.544300	0.820450
234	0.546325	0.820200
235	0.545825	0.819925
236	0.546875	0.820700
237	0.546600	0.821250
238	0.548500	0.820050
239	0.544725	0.818425
240	0.545075	0.818525
241	0.545200	0.817950
242	0.546250	0.816200
243	0.544700	0.816100
244	0.543800	0.815850
245	0.544525	0.818925
246	0.545650	0.818400
247	0.545175	0.819025
248	0.543725	0.818125
249	0.544250	0.818175
250	0.544225	0.820450
251	0.543450	0.822550
252	0.546300	0.820325
253	0.545750	0.821275
254	0.547200	0.821300
255	0.544925	0.819100
256	0.542575	0.819925
257	0.543950	0.818000
258	0.547100	0.820500
259	0.548050	0.819750
260	0.546525	0.819200
261	0.547350	0.817750
262	0.548050	0.816750
263	0.548050	0.817000
264	0.547225	0.818475
265	0.546600	0.819300
266	0.546875	0.822050
267	0.545400	0.820075
268	0.548475	0.822100
269	0.549475	0.822300
270	0.547100	0.819975
271	0.547075	0.819075
272	0.547175	0.820600
273	0.547700	0.823250
274	0.550550	0.822475
275	0.548975	0.821650
276	0.549375	0.819600
277	0.550725	0.821575
278	0.550750	0.821050
279	0.550400	0.821950
280	0.551400	0.821475
281	0.550075	0.822675
282	0.549725	0.824475
283	0.549975	0.823675
284	0.550125	0.821775
285	0.551000	0.823675
286	0.547675	0.823450
287	0.546725	0.823775
288	0.548625	0.822375
289	0.552475	0.820500
290	0.551925	0.821425
291	0.549850	0.824200
292	0.547525	0.821750
293	0.549125	0.822000
294	0.552225	0.821575
295	0.550850	0.823175
296	0.553350	0.822800
297	0.551775	0.824375
298	0.550450	0.822125
299	0.550025	0.823475
300	0.551775	0.824600
301	0.550425	0.822950
302	0.551350	0.826225
303	0.550250	0.828125
304	0.551100	0.826975
305	0.550900	0.828425
306	0.552875	0.827250
307	0.553250	0.827350
308	0.551475	0.828250
309	0.551725	0.831625
310	0.552175	0.830800
311	0.551750	0.828850
312	0.550350	0.827875
313	0.550875	0.829850
314	0.549675	0.830575
315	0.549400	0.831075
316	0.551475	0.832175
317	0.551650	0.830500
318	0.550525	0.830175
319	0.550575	0.833200
320	0.552275	0.830275
321	0.552575	0.832075
322	0.551550	0.833700
323	0.552125	0.834100
324	0.549800	0.834750
325	0.551975	0.835875
326	0.549650	0.835325
327	0.552425	0.837300
328	0.551325	0.835925
329	0.551975	0.836625
330	0.551700	0.835200
331	0.552750	0.836075
332	0.553275	0.833500
333	0.552675	0.833175
334	0.551900	0.834375
335	0.552250	0.835175
336	0.552075	0.835975
337	0.554475	0.835400
338	0.552550	0.833925
339	0.555600	0.834000
340	0.554375	0.834850
341	0.553375	0.832525
342	0.552125	0.832650
343	0.552600	0.832550
344	0.551925	0.833375
345	0.554100	0.833350
346	0.553725	0.833500
347	0.553375	0.834150
348	0.551400	0.833650
349	0.554325	0.834775
350	0.552000	0.832500
351	0.553850	0.831925
352	0.553250	0.834050
353	0.556250	0.832125
354	0.556150	0.830125
355	0.555200	0.831600
356	0.555050	0.832575
357	0.553850	0.831350
358	0.553450	0.831275
359	0.553325	0.830450
360	0.556525	0.830525
361	0.556075	0.834750
362	0.557550	0.834775
363	0.555075	0.835350
364	0.554625	0.836450
365	0.555125	0.837575
366	0.555800	0.837950
367	0.556700	0.835575
368	0.553950	0.833900
369	0.553700	0.833525
370	0.552525	0.833225
371	0.553800	0.832825
372	0.555225	0.830900
373	0.555800	0.832125
374	0.557200	0.831775
375	0.558050	0.832700
376	0.557600	0.833575
377	0.555125	0.832825
378	0.554225	0.835600
379	0.556675	0.836750
380	0.558025	0.839050
381	0.556700	0.838825
382	0.558850	0.837850
383	0.558325	0.838275
384	0.557750	0.838650
385	0.555850	0.837225
386	0.554300	0.838100
387	0.557475	0.840275
388	0.557325	0.840400
389	0.557375	0.840250
390	0.557725	0.843050
391	0.558575	0.842375
392	0.557375	0.842675
393	0.558225	0.842375
394	0.558550	0.843750
395	0.557550	0.845625
396	0.559325	0.845375
397	0.556900	0.843600
398	0.558175	0.845525
399	0.558950	0.846725
400	0.557350	0.846250
401	0.559675	0.848475
402	0.560525	0.847775
403	0.557725	0.847325
404	0.558350	0.845975
405	0.559400	0.847175
406	0.556650	0.848375
407	0.556225	0.846900
408	0.558125	0.845275
409	0.557275	0.845625
410	0.557425	0.845600
411	0.558825	0.843975
412	0.558275	0.844400
413	0.558675	0.843350
414	0.556825	0.843125
415	0.558225	0.843375
416	0.557600	0.842725
417	0.557750	0.843100
418	0.558750	0.843100
419	0.558775	0.843550
420	0.557850	0.843600
421	0.557400	0.846750
422	0.557000	0.845675
423	0.557225	0.845875
424	0.558875	0.845200
425	0.560325	0.843000
426	0.558400	0.843950
427	0.558350	0.844600
428	0.558250	0.845275
429	0.557150	0.845300
430	0.558925	0.847775
431	0.558900	0.846850
432	0.559725	0.847025
433	0.561075	0.846225
434	0.559450	0.847900
435	0.558500	0.844900
436	0.559175	0.846950
437	0.557225	0.847525
438	0.560025	0.848100
439	0.561600	0.846375
440	0.561100	0.845125
441	0.561275	0.843975
442	0.559200	0.843450
443	0.560400	0.844500
444	0.559075	0.846175
445	0.561275	0.847450
446	0.558950	0.848525
447	0.558550	0.848225
448	0.559325	0.845975
449	0.561750	0.847400
450	0.561125	0.845950
451	0.559075	0.844250
452	0.559775	0.844150
453	0.560250	0.844575
454	0.560375	0.845800
455	0.560175	0.846025
456	0.559800	0.846175
457	0.559125	0.847275
458	0.559800	0.846075
459	0.561225	0.846925
460	0.560825	0.847325
461	0.559550	0.847625
462	0.559800	0.847800
463	0.558575	0.848400
464	0.559250	0.847700
465	0.560450	0.847550
466	0.558050	0.849725
467	0.559275	0.850500
468	0.561525	0.849975
469	0.559400	0.850350
470	0.559225	0.850150
471	0.561100	0.849625
472	0.561050	0.850325
473	0.560450	0.850675
474	0.562725	0.851125
475	0.561525	0.852575
476	0.562375	0.853825
477	0.561350	0.852200
478	0.558225	0.852750
479	0.558650	0.854125
480	0.557500	0.856550
481	0.559325	0.855600
482	0.558800	0.855600
483	0.559875	0.855025
484	0.559350	0.855850
485	0.560625	0.857100
486	0.558400	0.859550
487	0.559825	0.859425
488	0.560825	0.860875
489	0.560150	0.860075
490	0.560300	0.859675
491	0.560325	0.859950
492	0.561175	0.860275
493	0.560625	0.860525
494	0.559425	0.861950
495	0.559850	0.861850
496	0.561250	0.861725
497	0.560175	0.861150
498	0.562400	0.861300
499	0.561450	0.860775
500	0.559925	0.861350
501	0.560425	0.861950
502	0.559125	0.860450
503	0.560425	0.861275
504	0.559300	0.860375
505	0.558350	0.859125
506	0.557925	0.858900
507	0.558850	0.860275
508	0.557050	0.859575
509	0.557525	0.860475
510	0.558400	0.859675
511	0.559050	0.861200
512	0.560025	0.861050
513	0.558525	0.861325
514	0.559425	0.861275
515	0.560125	0.861450
516	0.560450	0.861125
517	0.560350	0.860575
518	0.560825	0.860600
519	0.560625	0.858325
520	0.560225	0.861375
521	0.560475	0.861375
522	0.560250	0.859475
523	0.560000	0.856450
524	0.560350	0.857800
525	0.560900	0.858900
526	0.561375	0.858625
527	0.560475	0.859975
528	0.560200	0.860000
529	0.561250	0.860500
530	0.557500	0.860400
531	0.560075	0.862125
532	0.562200	0.859950
533	0.561325	0.860675
534	0.561000	0.861325
535	0.560350	0.862150
536	0.561675	0.862350
537	0.560375	0.863150
538	0.561450	0.861800
539	0.561800	0.860700
540	0.561225	0.861525
541	0.560325	0.862025
542	0.560525	0.862100
543	0.561375	0.861850
544	0.560675	0.862025
545	0.560675	0.862975
546	0.559375	0.862725
547	0.562000	0.862175
548	0.558750	0.863950
549	0.559625	0.865300
550	0.561225	0.864700
551	0.561575	0.866375
552	0.560975	0.867675
553	0.561425	0.865425
554	0.561025	0.866925
555	0.561075	0.866950
556	0.559750	0.866000
557	0.560950	0.865250
558	0.558400	0.868725
559	0.561050	0.868900
560	0.561650	0.868800
561	0.561475	0.871000
562	0.560900	0.870500
563	0.562400	0.870875
564	0.560100	0.870875
565	0.560500	0.870800
566	0.562025	0.870000
567	0.560575	0.868175
568	0.561450	0.868200
569	0.562800	0.867225
570	0.561450	0.867975
571	0.561025	0.866325
572	0.561000	0.866575
573	0.562750	0.866825
574	0.561075	0.866375
575	0.561750	0.867075
576	0.563675	0.867475
577	0.563775	0.866025
578	0.565350	0.867550
579	0.564050	0.867175
580	0.564300	0.867675
581	0.565250	0.868275
582	0.563275	0.866475
583	0.563525	0.867625
584	0.562800	0.868300
585	0.563450	0.869675
586	0.561525	0.870175
587	0.564500	0.869125
588	0.562850	0.869175
589	0.564675	0.871325
590	0.563075	0.871750
591	0.561425	0.870850
592	0.563200	0.871175
593	0.564600	0.870800
594	0.566050	0.872200
595	0.562750	0.870675
596	0.564900	0.870500
597	0.563850	0.870650
598	0.563650	0.870150
599	0.564950	0.870325
600	0.565325	0.868900
601	0.564525	0.868775
602	0.564425	0.869175
603	0.564950	0.869850
604	0.566100	0.870075
605	0.564825	0.869725
606	0.565300	0.871025
607	0.564425	0.871425
608	0.564375	0.871700
609	0.566025	0.872500
610	0.564950	0.872700
611	0.564750	0.871925
612	0.565125	0.872775
613	0.566875	0.873200
614	0.566225	0.872175
615	0.565925	0.871900
616	0.563500	0.872300
617	0.562625	0.873625
618	0.566175	0.873975
619	0.567150	0.872375
620	0.564975	0.871375
621	0.564900	0.870675
622	0.564600	0.872325
623	0.565125	0.871975
624	0.565050	0.872200
625	0.567125	0.871675
626	0.564525	0.870475
627	0.565325	0.870000
628	0.565175	0.870400
629	0.567400	0.869875
630	0.565650	0.869150
631	0.567000	0.868925
632	0.567250	0.868800
633	0.567500	0.869950
634	0.566925	0.869300
635	0.564800	0.867525
636	0.566650	0.867275
637	0.568000	0.868500
638	0.566625	0.867750
639	0.566425	0.868325
640	0.566125	0.868275
641	0.566700	0.869150
642	0.567650	0.871150
643	0.567100	0.871075
644	0.566500	0.872600
645	0.566825	0.872275
646	0.566875	0.869875
647	0.565500	0.868400
648	0.566150	0.871150
649	0.566425	0.871300
650	0.566900	0.871775
651	0.566125	0.874100
652	0.565425	0.872325
653	0.566300	0.873150
654	0.566175	0.875600
655	0.566200	0.875250
656	0.566850	0.875625
657	0.567850	0.875100
658	0.567950	0.873850
659	0.567700	0.873725
660	0.566650	0.874350
661	0.566350	0.874775
662	0.567700	0.875550
663	0.567475	0.875550
664	0.565875	0.876375
665	0.565900	0.875675
666	0.566975	0.878575
667	0.566525	0.876850
668	0.566675	0.877375
669	0.569150	0.876525
670	0.567575	0.875475
671	0.568000	0.876575
672	0.566850	0.876125
673	0.567275	0.874300
674	0.567800	0.874750
675	0.566400	0.875325
676	0.565600	0.874900
677	0.566225	0.874775
678	0.565750	0.874325
679	0.566050	0.874125
680	0.566800	0.873950
681	0.567925	0.873575
682	0.568150	0.873025
683	0.567650	0.872325
684	0.565550	0.874100
685	0.567200	0.871750
686	0.568275	0.872925
687	0.566600	0.874100
688	0.567575	0.873800
689	0.567725	0.874100
690	0.568225	0.874925
691	0.568600	0.876400
692	0.566875	0.875400
693	0.567575	0.874825
694	0.566625	0.874100
695	0.566525	0.872250
696	0.568250	0.871650
697	0.565275	0.872375
698	0.566500	0.871075
699	0.566725	0.870375
700	0.565850	0.868725
701	0.565125	0.870675
702	0.565025	0.872300
703	0.566875	0.870875
704	0.566650	0.871550
705	0.568100	0.872225
706	0.568100	0.870700
707	0.566375	0.872300
708	0.568000	0.873150
709	0.567375	0.871975
710	0.568575	0.873300
711	0.565925	0.873550
712	0.566250	0.872950
713	0.566800	0.875200
714	0.568025	0.875625
715	0.568025	0.876275
716	0.567750	0.876200
717	0.565700	0.876950
718	0.568800	0.877550
719	0.568500	0.875950
720	0.568825	0.875625
721	0.569450	0.877600
722	0.569000	0.876850
723	0.568450	0.877275
724	0.568800	0.876825
725	0.567775	0.876525
726	0.566825	0.877300
727	0.567925	0.879175
728	0.566175	0.877625
729	0.565275	0.878325
730	0.565900	0.877775
731	0.565825	0.879325
732	0.566225	0.879425
733	0.565900	0.879550
734	0.566575	0.880975
735	0.565075	0.879050
736	0.567425	0.880275
737	0.567750	0.879875
738	0.566800	0.879100
739	0.567625	0.878625
740	0.568500	0.878525
741	0.568225	0.878750
742	0.568775	0.879350
743	0.568200	0.877800
744	0.567975	0.879675
745	0.566425	0.879500
746	0.566725	0.881125
747	0.567550	0.882850
748	0.566950	0.881700
749	0.568000	0.880675
750	0.567125	0.882000
751	0.568425	0.883175
752	0.568000	0.882500
753	0.568650	0.884050
754	0.566675	0.884800
755	0.569950	0.885400
756	0.569600	0.884750
757	0.567125	0.883950
758	0.567675	0.882675
759	0.567875	0.883050
760	0.567950	0.881900
761	0.568075	0.883350
762	0.567800	0.884600
763	0.569050	0.884750
764	0.568725	0.883300
765	0.568775	0.883850
766	0.568075	0.884200
767	0.567575	0.884575
768	0.568325	0.884725
769	0.568750	0.885400
770	0.568225	0.883075
771	0.568600	0.883900
772	0.567750	0.883300
773	0.569450	0.883125
774	0.569050	0.883075
775	0.568075	0.882400
776	0.567625	0.882600
777	0.567000	0.882650
778	0.567925	0.882250
779	0.569175	0.881250
780	0.567550	0.880300
781	0.567625	0.878225
782	0.566050	0.878675
783	0.566125	0.878400
784	0.567150	0.878825
785	0.567475	0.879150
786	0.568575	0.881900
787	0.569350	0.883575
788	0.569300	0.882750
789	0.569625	0.882525
790	0.567875	0.881975
791	0.569100	0.881125
792	0.570775	0.879725
793	0.571300	0.879025
794	0.569700	0.879350
795	0.570150	0.878750
796	0.568000	0.878175
797	0.569025	0.879600
798	0.569150	0.879250
799	0.570600	0.878850
800	0.569725	0.879925
801	0.568375	0.880900
802	0.568325	0.881800
803	0.568325	0.883650
804	0.569425	0.883125
805	0.567950	0.883600
806	0.569125	0.882575
807	0.567575	0.883550
808	0.568850	0.882400
809	0.569025	0.882150
810	0.569600	0.881825
811	0.570250	0.878750
812	0.568550	0.879050
813	0.570175	0.880475
814	0.568525	0.879350
815	0.566725	0.878975
816	0.569050	0.879050
817	0.567925	0.878575
818	0.569150	0.879225
819	0.569200	0.878825
820	0.567775	0.878750
821	0.567525	0.878900
822	0.570450	0.878625
823	0.566250	0.878975
824	0.567425	0.878575
825	0.569300	0.879975
826	0.569225	0.880075
827	0.568450	0.880600
828	0.568075	0.878950
829	0.566000	0.879125
830	0.567650	0.880550
831	0.567100	0.880625
832	0.567975	0.881350
833	0.568175	0.882150
834	0.567725	0.883875
835	0.568725	0.883325
836	0.568600	0.882025
837	0.568200	0.882525
838	0.568175	0.882275
839	0.568500	0.881725
840	0.568650	0.881775
841	0.568050	0.881775
842	0.567225	0.881925
843	0.567400	0.881900
844	0.566350	0.880800
845	0.567600	0.884250
846	0.568175	0.884325
847	0.569225	0.883250
848	0.568775	0.882825
849	0.567700	0.882850
850	0.568750	0.882875
851	0.569050	0.882775
852	0.571050	0.881700
853	0.571400	0.880750
854	0.571775	0.880150
855	0.569200	0.880625
856	0.569350	0.882850
857	0.570050	0.882175
858	0.570775	0.880825
859	0.569050	0.879175
860	0.568600	0.879125
861	0.570225	0.879375
862	0.570000	0.879575
863	0.571000	0.879100
864	0.569475	0.877950
865	0.570475	0.878450
866	0.571000	0.881225
867	0.572375	0.880925
868	0.570850	0.879750
869	0.570650	0.881300
870	0.572000	0.881075
871	0.571775	0.880975
872	0.570100	0.879025
873	0.570900	0.881150
874	0.569900	0.883000
875	0.569250	0.881100
876	0.570000	0.880000
877	0.570900	0.881275
878	0.569875	0.880075
879	0.571225	0.879325
880	0.570500	0.879850
881	0.569975	0.882000
882	0.570000	0.882625
883	0.569950	0.881975
884	0.569575	0.882725
885	0.568500	0.885100
886	0.569550	0.884075
887	0.569125	0.885475
888	0.569675	0.883800
889	0.569875	0.883100
890	0.571175	0.883275
891	0.568300	0.881775
892	0.569725	0.883150
893	0.569750	0.882250
894	0.568775	0.882700
895	0.568250	0.883825
896	0.567150	0.884975
897	0.569250	0.885500
898	0.567225	0.884475
899	0.567750	0.883875
900	0.568775	0.887825
901	0.569925	0.886775
902	0.568375	0.888075
903	0.568400	0.887425
904	0.567900	0.889100
905	0.568875	0.888000
906	0.570175	0.888625
907	0.569075	0.886525
908	0.568925	0.886050
909	0.568700	0.887275
910	0.569750	0.887550
911	0.569550	0.886500
912	0.568300	0.886325
913	0.567775	0.886625
914	0.567975	0.886800
915	0.569450	0.886125
916	0.568925	0.886300
917	0.570175	0.885725
918	0.568425	0.885200
919	0.569250	0.886700
920	0.567750	0.887475
921	0.569125	0.886750
922	0.569525	0.886575
923	0.568075	0.886300
924	0.570800	0.887675
925	0.569675	0.888650
926	0.570600	0.888775
927	0.571300	0.888850
928	0.570850	0.888000
929	0.571200	0.889200
930	0.571325	0.889150
931	0.570625	0.887725
932	0.569750	0.887875
933	0.569500	0.888450
934	0.570075	0.888100
935	0.570400	0.887700
936	0.570825	0.886575
937	0.569225	0.886050
938	0.571125	0.884975
939	0.571600	0.885575
940	0.572275	0.886400
941	0.570825	0.886800
942	0.571450	0.885825
943	0.568850	0.886900
944	0.571750	0.885425
945	0.570275	0.884350
946	0.569050	0.884750
947	0.569275	0.885150
948	0.571650	0.886575
949	0.570575	0.886900
950	0.570225	0.887475
951	0.571150	0.888325
952	0.569550	0.886150
953	0.570850	0.887250
954	0.571850	0.889250
955	0.571225	0.887250
956	0.571975	0.886300
957	0.575600	0.885425
958	0.572150	0.886775
959	0.571650	0.884875
960	0.571325	0.883975
961	0.572200	0.884025
962	0.573575	0.884450
963	0.574200	0.883500
964	0.572850	0.884275
965	0.571825	0.885225
966	0.571150	0.885350
967	0.570000	0.886975
968	0.572375	0.887725
969	0.570975	0.887075
970	0.571900	0.886450
971	0.569125	0.886450
972	0.569375	0.887300
973	0.570475	0.885450
974	0.572225	0.885300
975	0.571125	0.884450
976	0.571350	0.886025
977	0.572750	0.885425
978	0.572425	0.885225
979	0.572725	0.885700
980	0.572625	0.884825
981	0.572225	0.885100
982	0.571250	0.884175
983	0.572300	0.884525
984	0.570925	0.884300
985	0.570500	0.884650
986	0.570075	0.886925
987	0.570650	0.886525
988	0.571300	0.887600
989	0.572125	0.887125
990	0.573300	0.887000
991	0.570275	0.886475
992	0.571450	0.886275
993	0.571050	0.886425
994	0.572525	0.886825
995	0.571550	0.885325
996	0.570700	0.884475
997	0.571750	0.886925
998	0.570375	0.887400
999	0.572275	0.886000
1000	0.572475	0.884950
1001	0.570525	0.884200
1002	0.570675	0.884075
1003	0.569075	0.883000
1004	0.570950	0.884400
1005	0.569200	0.885225
1006	0.570750	0.883750
1007	0.570825	0.884400
1008	0.571625	0.886725
1009	0.571475	0.885650
1010	0.569325	0.885825
1011	0.568875	0.885500
1012	0.570325	0.884950
1013	0.571950	0.885750
1014	0.573625	0.886375
1015	0.573825	0.885750
1016	0.571875	0.884550
1017	0.572900	0.882050
1018	0.571750	0.882900
1019	0.571475	0.882775
1020	0.570975	0.882725
1021	0.571200	0.885450
1022	0.571925	0.885500
1023	0.572200	0.884675
1024	0.572500	0.884925
1025	0.572525	0.885775
1026	0.573250	0.887475
1027	0.572700	0.885675
1028	0.573350	0.886350
1029	0.572900	0.885600
1030	0.572750	0.884800
1031	0.572125	0.886500
1032	0.572050	0.885250
1033	0.570125	0.885675
1034	0.569975	0.884275
1035	0.571125	0.883500
1036	0.571550	0.881925
1037	0.571525	0.881725
1038	0.570850	0.881975
1039	0.571875	0.881350
1040	0.570000	0.882625
1041	0.571725	0.883550
1042	0.572425	0.883275
1043	0.572250	0.881925
1044	0.571975	0.882925
1045	0.573050	0.882700
1046	0.572050	0.882875
1047	0.572500	0.885375
1048	0.573800	0.882750
1049	0.575000	0.882875
1050	0.575500	0.883575
1051	0.572800	0.886125
1052	0.574700	0.883750
1053	0.572750	0.885675
1054	0.572050	0.887825
1055	0.573450	0.888500
1056	0.574750	0.888675
1057	0.575350	0.887125
1058	0.575050	0.886700
1059	0.574250	0.884600
1060	0.574000	0.884875
1061	0.574650	0.885100
1062	0.574575	0.886350
1063	0.573800	0.886275
1064	0.576275	0.884600
1065	0.575675	0.884725
1066	0.575600	0.885475
1067	0.576775	0.885950
1068	0.575025	0.885325
1069	0.573800	0.885700
1070	0.575275	0.886300
1071	0.572950	0.887150
1072	0.575400	0.887775
1073	0.573625	0.888075
1074	0.575450	0.887000
1075	0.574525	0.889750
1076	0.575075	0.888825
1077	0.575225	0.888550
1078	0.575350	0.888775
1079	0.573875	0.886875
1080	0.574000	0.889550
1081	0.574100	0.890175
1082	0.574500	0.889975
1083	0.572725	0.888700
1084	0.574375	0.889700
1085	0.575650	0.890500
1086	0.575400	0.888300
1087	0.574700	0.889375
1088	0.573725	0.889925
1089	0.574875	0.890050
1090	0.576300	0.891000
1091	0.576325	0.891350
1092	0.576025	0.890850
1093	0.576325	0.891650
1094	0.576250	0.891625
1095	0.577350	0.892100
1096	0.578050	0.891500
1097	0.576925	0.892000
1098	0.577100	0.892075
1099	0.576750	0.891775
1100	0.577525	0.891175
1101	0.576825	0.890275
1102	0.576250	0.890350
1103	0.577100	0.889925
1104	0.577375	0.890325
1105	0.577775	0.888800
1106	0.578100	0.889425
1107	0.575750	0.888375
1108	0.576150	0.889075
1109	0.576275	0.889500
1110	0.577050	0.890425
1111	0.577000	0.888925
1112	0.580150	0.889275
1113	0.576975	0.888200
1114	0.578425	0.887950
1115	0.576275	0.888500
1116	0.578900	0.889775
1117	0.578575	0.889425
1118	0.577275	0.888675
1119	0.576650	0.888100
1120	0.578825	0.889900
1121	0.575425	0.889700
1122	0.575425	0.891425
1123	0.577250	0.891475
1124	0.577050	0.890775
1125	0.578800	0.890825
1126	0.578450	0.890600
1127	0.577675	0.891400
1128	0.577850	0.892025
1129	0.577550	0.891350
1130	0.576850	0.891550
1131	0.577175	0.891425
1132	0.577925	0.890175
1133	0.577100	0.890400
1134	0.575975	0.889575
1135	0.575500	0.889300
1136	0.576600	0.889775
1137	0.577775	0.890050
1138	0.577675	0.889625
1139	0.578000	0.889125
1140	0.577575	0.888275
1141	0.578175	0.888500
1142	0.577700	0.887475
1143	0.576325	0.886525
1144	0.577225	0.888525
1145	0.577225	0.889525
1146	0.576700	0.887175
1147	0.577475	0.887850
1148	0.577175	0.888650
1149	0.576700	0.888875
1150	0.577775	0.889175
1151	0.575575	0.889475
1152	0.576775	0.890150
1153	0.576675	0.892175
1154	0.575200	0.892750
1155	0.576375	0.892800
1156	0.576175	0.891800
1157	0.575050	0.892100
1158	0.575075	0.890800
1159	0.574550	0.891075
1160	0.576325	0.891275
1161	0.575175	0.891400
1162	0.577775	0.890300
1163	0.575925	0.890100
1164	0.577925	0.889350
1165	0.576300	0.889600
1166	0.576625	0.889250
1167	0.575600	0.889800
1168	0.574500	0.890250
1169	0.575875	0.890800
1170	0.578750	0.889925
1171	0.576775	0.890325
1172	0.576300	0.890050
1173	0.575725	0.891975
1174	0.575600	0.892975
1175	0.573925	0.894400
1176	0.572975	0.893050
1177	0.573800	0.893675
1178	0.574400	0.892850
1179	0.576150	0.893125
1180	0.574325	0.891725
1181	0.573900	0.891775
1182	0.577275	0.891100
1183	0.576225	0.892725
1184	0.576850	0.892150
1185	0.575225	0.893400
1186	0.576150	0.891475
1187	0.574725	0.892925
1188	0.575725	0.893925
1189	0.574550	0.893550
1190	0.576425	0.894450
1191	0.577300	0.894125
1192	0.578325	0.893775
1193	0.578250	0.893350
1194	0.578675	0.895100
1195	0.578000	0.895150
1196	0.576900	0.893700
1197	0.575275	0.895225
1198	0.574775	0.895900
1199	0.577200	0.894800
1200	0.577500	0.895225
1201	0.576725	0.892800
1202	0.576775	0.893875
1203	0.574825	0.893600
1204	0.577300	0.893800
1205	0.576725	0.893600
1206	0.575050	0.893775
1207	0.578050	0.893675
1208	0.578025	0.895475
1209	0.578000	0.895250
1210	0.577475	0.895625
1211	0.577125	0.894950
1212	0.574700	0.894725
1213	0.574675	0.894550
1214	0.576300	0.895125
1215	0.573425	0.895125
1216	0.575250	0.895475
1217	0.577325	0.898025
1218	0.575125	0.897225
1219	0.574050	0.897400
1220	0.574300	0.898000
1221	0.575650	0.897700
1222	0.575825	0.897000
1223	0.576725	0.898000
1224	0.576425	0.897600
1225	0.576025	0.899075
1226	0.576475	0.898050
1227	0.575550	0.897500
1228	0.576125	0.897550
1229	0.577575	0.897700
1230	0.577825	0.897125
1231	0.577675	0.897825
1232	0.577350	0.897800
1233	0.578275	0.898275
1234	0.579075	0.900525
1235	0.578900	0.900325
1236	0.578225	0.901275
1237	0.579000	0.902000
1238	0.576800	0.901350
1239	0.578550	0.900200
1240	0.578550	0.900025
1241	0.578150	0.898775
1242	0.577425	0.899500
1243	0.576825	0.901800
1244	0.577075	0.901125
1245	0.578100	0.902800
1246	0.577150	0.901825
1247	0.578225	0.900800
1248	0.577600	0.902175
1249	0.577225	0.902250
1250	0.576325	0.900700
1251	0.576300	0.900825
1252	0.579175	0.899750
1253	0.578575	0.900125
1254	0.576850	0.900175
1255	0.577825	0.900550
1256	0.579775	0.900125
1257	0.579675	0.899975
1258	0.578250	0.900925
1259	0.578725	0.900525
1260	0.578875	0.899525
1261	0.577200	0.899550
1262	0.578025	0.897475
1263	0.577175	0.898550
1264	0.579350	0.898100
1265	0.578475	0.898650
1266	0.578400	0.898750
1267	0.579700	0.898750
1268	0.580475	0.898500
1269	0.580025	0.897325
1270	0.578550	0.899475
1271	0.578150	0.898475
1272	0.578025	0.898325
1273	0.577550	0.900175
1274	0.575825	0.900275
1275	0.577850	0.899875
1276	0.575575	0.900250
1277	0.576900	0.901725
1278	0.577125	0.899600
1279	0.577925	0.900175
1280	0.577575	0.897625
1281	0.576800	0.898025
1282	0.577675	0.897950
1283	0.577500	0.898575
1284	0.577025	0.901925
1285	0.577875	0.902100
1286	0.576875	0.902075
1287	0.576650	0.902075
1288	0.577600	0.903475
1289	0.578150	0.903625
1290	0.576700	0.903025
1291	0.576425	0.903250
1292	0.576675	0.901850
1293	0.577575	0.902025
1294	0.577675	0.903650
1295	0.579875	0.904875
1296	0.577950	0.905925
1297	0.577550	0.906575
1298	0.577850	0.907300
1299	0.576775	0.908450
1300	0.577975	0.908125
1301	0.579075	0.908325
1302	0.578150	0.909225
1303	0.577875	0.909150
1304	0.576900	0.909975
1305	0.578600	0.909325
1306	0.578000	0.909625
1307	0.577250	0.908325
1308	0.578325	0.908525
1309	0.576850	0.907250
1310	0.578125	0.907200
1311	0.578200	0.906650
1312	0.579275	0.905475
1313	0.578175	0.904150
1314	0.576875	0.905975
1315	0.576225	0.906925
1316	0.575425	0.907125
1317	0.576675	0.907650
1318	0.577175	0.908600
1319	0.576600	0.908400
1320	0.576625	0.909525
1321	0.577725	0.910450
1322	0.576775	0.908975
1323	0.576500	0.907925
1324	0.576550	0.907100
1325	0.577050	0.906625
1326	0.577025	0.905725
1327	0.577475	0.907525
1328	0.576150	0.907775
1329	0.576400	0.908125
1330	0.577600	0.907925
1331	0.577850	0.907075
1332	0.578525	0.905975
1333	0.580100	0.903400
1334	0.577000	0.904625
1335	0.577550	0.904750
1336	0.579975	0.905450
1337	0.580175	0.904775
1338	0.579500	0.905250
1339	0.578175	0.904950
1340	0.576950	0.905650
1341	0.578775	0.905975
1342	0.580900	0.906300
1343	0.579125	0.905950
1344	0.579050	0.905350
1345	0.579575	0.906175
1346	0.577875	0.906750
1347	0.576500	0.907150
1348	0.577650	0.908700
1349	0.579675	0.907575
1350	0.579950	0.908875
1351	0.579375	0.908825
1352	0.578600	0.907900
1353	0.579725	0.908125
1354	0.578250	0.908525
1355	0.579725	0.909550
1356	0.579900	0.909000
1357	0.577875	0.908225
1358	0.578375	0.908175
1359	0.580075	0.908275
1360	0.578600	0.908150
1361	0.578950	0.907975
1362	0.580275	0.907125
1363	0.578125	0.906925
1364	0.579475	0.905800
1365	0.578150	0.904675
1366	0.580225	0.905025
1367	0.580925	0.906075
1368	0.579100	0.905950
1369	0.579800	0.906100
1370	0.578400	0.905225
1371	0.579400	0.904925
1372	0.580225	0.904800
1373	0.580775	0.906200
1374	0.579275	0.905825
1375	0.579625	0.907075
1376	0.579725	0.905700
1377	0.580125	0.905575
1378	0.580925	0.905700
1379	0.580475	0.905500
1380	0.580950	0.905100
1381	0.580025	0.904225
1382	0.579725	0.904950
1383	0.581325	0.906500
1384	0.579725	0.906125
1385	0.581125	0.906375
1386	0.580625	0.907900
1387	0.580100	0.907500
1388	0.579050	0.907525
1389	0.578700	0.907175
1390	0.578050	0.905450
1391	0.579375	0.906900
1392	0.579800	0.907600
1393	0.580025	0.905625
1394	0.579800	0.904525
1395	0.580225	0.903075
1396	0.582250	0.902075
1397	0.579975	0.900600
1398	0.578300	0.900825
1399	0.579825	0.901625
1400	0.580525	0.902025
1401	0.581025	0.901575
1402	0.580200	0.900125
1403	0.580825	0.900375
1404	0.579275	0.900900
1405	0.578350	0.900300
1406	0.579200	0.901150
1407	0.579100	0.901450
1408	0.579150	0.902675
1409	0.577950	0.902775
1410	0.580900	0.902825
1411	0.580325	0.905575
1412	0.581550	0.904475
1413	0.581225	0.904825
1414	0.581000	0.903950
1415	0.580950	0.904550
1416	0.580075	0.904650
1417	0.578725	0.904350
1418	0.579550	0.903450
1419	0.580550	0.903600
1420	0.581375	0.903925
1421	0.578925	0.903600
1422	0.579675	0.903450
1423	0.580475	0.902850
1424	0.579225	0.901950
1425	0.579225	0.902900
1426	0.580500	0.903825
1427	0.581925	0.904950
1428	0.580600	0.905875
1429	0.580875	0.904600
1430	0.579425	0.904125
1431	0.579975	0.902800
1432	0.580150	0.902150
1433	0.581375	0.903750
1434	0.579100	0.903600
1435	0.580575	0.903400
1436	0.579350	0.903025
1437	0.578350	0.902975
1438	0.579875	0.902125
1439	0.579950	0.902100
1440	0.578400	0.902575
1441	0.579775	0.903775
1442	0.579350	0.902000
1443	0.580650	0.901925
1444	0.580600	0.902375
1445	0.580700	0.901775
1446	0.581700	0.902600
1447	0.581175	0.903850
1448	0.580850	0.903350
1449	0.582650	0.904000
1450	0.581650	0.904550
1451	0.581175	0.904300
1452	0.579650	0.906050
1453	0.580725	0.905525
1454	0.580625	0.904950
1455	0.579700	0.906300
1456	0.579600	0.905950
1457	0.579450	0.906225
1458	0.580875	0.906775
1459	0.579975	0.906450
1460	0.581175	0.906025
1461	0.580900	0.906400
1462	0.580375	0.908400
1463	0.579850	0.908000
1464	0.581000	0.908200
1465	0.579175	0.907425
1466	0.580900	0.908200
1467	0.580500	0.908825
1468	0.580150	0.909325
1469	0.581175	0.908125
1470	0.581450	0.907525
1471	0.581400	0.907550
1472	0.583000	0.908875
1473	0.582100	0.908475
1474	0.582825	0.907675
1475	0.583325	0.907550
1476	0.581400	0.906575
1477	0.581775	0.907600
1478	0.582350	0.907350
1479	0.582850	0.906375
1480	0.581700	0.907250
1481	0.581550	0.907650
1482	0.581050	0.906700
1483	0.581375	0.907050
1484	0.581825	0.905600
1485	0.582825	0.905100
1486	0.581825	0.904825
1487	0.583775	0.904850
1488	0.581025	0.905950
1489	0.582025	0.904000
1490	0.580950	0.903800
1491	0.581275	0.904525
1492	0.582625	0.907025
1493	0.583350	0.905675
1494	0.583575	0.905800
1495	0.582375	0.905925
1496	0.582400	0.904150
1497	0.583000	0.905400
1498	0.585075	0.904800
1499	0.583250	0.904725
1500	0.583450	0.905800
1501	0.582700	0.905275
1502	0.583675	0.907450
1503	0.583925	0.907200
1504	0.583800	0.906000
1505	0.583675	0.906275
1506	0.584600	0.906575
1507	0.583650	0.906450
1508	0.582650	0.906250
1509	0.582900	0.907500
1510	0.582675	0.907025
1511	0.582950	0.904800
1512	0.583650	0.904525
1513	0.582125	0.903325
1514	0.583775	0.903475
1515	0.584650	0.904650
1516	0.583450	0.904325
1517	0.583425	0.904725
1518	0.583250	0.904925
1519	0.583075	0.904550
1520	0.584225	0.904450
1521	0.583875	0.904475
1522	0.584200	0.906600
1523	0.584275	0.906775
1524	0.584225	0.906950
1525	0.582700	0.906275
1526	0.582625	0.904375
1527	0.583750	0.903825
1528	0.582475	0.906275
1529	0.583175	0.906275
1530	0.583500	0.906900
1531	0.583675	0.906350
1532	0.582675	0.907925
1533	0.583475	0.906875
1534	0.584425	0.908275
1535	0.585325	0.906925
1536	0.583850	0.907175
1537	0.583175	0.905400
1538	0.584275	0.907625
1539	0.584050	0.907275
1540	0.581650	0.907525
1541	0.581725	0.908400
1542	0.582275	0.907475
1543	0.584700	0.909200
1544	0.584850	0.909175
1545	0.584675	0.907925
1546	0.584225	0.907725
1547	0.583800	0.908075
1548	0.583475	0.907575
1549	0.582925	0.907650
1550	0.583350	0.905575
1551	0.582800	0.907125
1552	0.583575	0.906400
1553	0.583100	0.905825
1554	0.582650	0.907050
1555	0.584300	0.906725
1556	0.582125	0.907375
1557	0.583250	0.906625
1558	0.584600	0.905075
1559	0.584025	0.904250
1560	0.583700	0.903750
1561	0.583900	0.902850
1562	0.584550	0.903025
1563	0.583875	0.903350
1564	0.585200	0.904200
1565	0.584125	0.903350
1566	0.583200	0.903725
1567	0.583225	0.903950
1568	0.584925	0.905025
1569	0.584775	0.904550
1570	0.584350	0.904625
1571	0.582525	0.903475
1572	0.583225	0.904150
1573	0.581850	0.905375
1574	0.583800	0.905625
1575	0.582925	0.905775
1576	0.582200	0.903275
1577	0.582150	0.902550
1578	0.583050	0.903325
1579	0.582875	0.904050
1580	0.581725	0.904500
1581	0.580500	0.903925
1582	0.582700	0.904525
1583	0.583250	0.904050
1584	0.584325	0.904875
1585	0.584750	0.906350
1586	0.583325	0.905675
1587	0.583475	0.906425
1588	0.582525	0.906425
1589	0.582075	0.905950
1590	0.583525	0.906225
1591	0.582800	0.907125
1592	0.583500	0.906800
1593	0.582775	0.906650
1594	0.583250	0.906400
1595	0.583675	0.906525
1596	0.583100	0.906600
1597	0.583300	0.907875
1598	0.583025	0.907650
1599	0.583450	0.908775
1600	0.582400	0.907450
1601	0.583950	0.908675
1602	0.583275	0.908800
1603	0.583750	0.908975
1604	0.582850	0.907325
1605	0.582825	0.906600
1606	0.583775	0.905200
1607	0.583275	0.904450
1608	0.581875	0.905450
1609	0.582675	0.905225
1610	0.583475	0.905625
1611	0.583025	0.906100
1612	0.584400	0.903900
1613	0.582500	0.904400
1614	0.583675	0.905575
1615	0.583425	0.905250
1616	0.582525	0.905700
1617	0.582700	0.904300
1618	0.582825	0.903075
1619	0.583175	0.904800
1620	0.583625	0.904075
1621	0.583400	0.904225
1622	0.583925	0.906200
1623	0.584400	0.907450
1624	0.583025	0.908200
1625	0.583125	0.906900
1626	0.584875	0.908375
1627	0.584425	0.907525
1628	0.584575	0.907275
1629	0.585000	0.905125
1630	0.583850	0.904700
1631	0.583200	0.903350
1632	0.583200	0.903925
1633	0.583025	0.904850
1634	0.584700	0.904950
1635	0.584975	0.905575
1636	0.583075	0.906325
1637	0.583425	0.905850
1638	0.582375	0.904475
1639	0.581200	0.905400
1640	0.582375	0.908050
1641	0.582375	0.907050
1642	0.581975	0.906475
1643	0.583875	0.905550
1644	0.584200	0.906750
1645	0.583625	0.905500
1646	0.583100	0.905225
1647	0.584075	0.905700
1648	0.584000	0.905600
1649	0.585425	0.905725
1650	0.584725	0.906025
1651	0.584675	0.906475
1652	0.585800	0.906575
1653	0.585000	0.905850
1654	0.585625	0.905150
1655	0.585800	0.903400
1656	0.585275	0.904650
1657	0.583550	0.903700
1658	0.583900	0.902450
1659	0.585025	0.901225
1660	0.585875	0.901950
1661	0.585575	0.904150
1662	0.585050	0.905350
1663	0.584325	0.906125
1664	0.583700	0.904750
1665	0.582600	0.903500
1666	0.585400	0.904950
1667	0.584475	0.905125
1668	0.585900	0.903525
1669	0.584225	0.903675
1670	0.584750	0.903700
1671	0.584025	0.903525
1672	0.584225	0.904125
1673	0.582625	0.904650
1674	0.584225	0.904700
1675	0.584750	0.904075
1676	0.586000	0.904275
1677	0.585975	0.903725
1678	0.585125	0.903375
1679	0.585050	0.902600
1680	0.585225	0.903200
1681	0.584200	0.902750
1682	0.585575	0.904350
1683	0.584275	0.905100
1684	0.584850	0.905325
1685	0.584450	0.905775
1686	0.584825	0.906750
1687	0.585950	0.906250
1688	0.585025	0.906150
1689	0.584125	0.906625
1690	0.584400	0.905775
1691	0.583550	0.905475
1692	0.584125	0.904000
1693	0.583225	0.902725
1694	0.583550	0.902025
1695	0.581875	0.903700
1696	0.584925	0.905275
1697	0.584200	0.905375
1698	0.584750	0.903250
1699	0.583375	0.902575
1700	0.585925	0.902250
1701	0.584225	0.901800
1702	0.582175	0.902400
1703	0.582050	0.901375
1704	0.584375	0.902675
1705	0.583075	0.902325
1706	0.583025	0.902600
1707	0.582800	0.901800
1708	0.584675	0.900025
1709	0.584700	0.902075
1710	0.583725	0.901525
1711	0.581900	0.901525
1712	0.582450	0.903150
1713	0.583400	0.903275
1714	0.583325	0.901550
1715	0.583900	0.903700
1716	0.583400	0.903900
1717	0.581650	0.904150
1718	0.583075	0.903800
1719	0.583575	0.904250
1720	0.582725	0.904675
1721	0.583675	0.902975
1722	0.583300	0.902775
1723	0.582875	0.902250
1724	0.586200	0.902750
1725	0.585000	0.903550
1726	0.582850	0.902150
1727	0.582050	0.902000
1728	0.581375	0.901775
1729	0.583150	0.901225
1730	0.584925	0.900150
1731	0.584100	0.899250
1732	0.582125	0.900875
1733	0.582250	0.901400
1734	0.582800	0.900725
1735	0.582100	0.902350
1736	0.581600	0.904050
1737	0.582950	0.902975
1738	0.582825	0.903250
1739	0.582100	0.902700
1740	0.581925	0.901400
1741	0.581575	0.900250
1742	0.581350	0.900275
1743	0.581175	0.900175
1744	0.581125	0.900300
1745	0.581050	0.901300
1746	0.582550	0.901800
1747	0.582075	0.900925
1748	0.580875	0.900625
1749	0.579425	0.901525
1750	0.580000	0.901725
1751	0.581425	0.902300
1752	0.581525	0.903450
1753	0.581525	0.903750
1754	0.581400	0.902175
1755	0.580900	0.901325
1756	0.580200	0.901650
1757	0.581900	0.900725
1758	0.583425	0.900400
1759	0.583175	0.899800
1760	0.583475	0.900350
1761	0.582350	0.900200
1762	0.580475	0.900150
1763	0.580725	0.901025
1764	0.580125	0.901400
1765	0.580475	0.900600
1766	0.581625	0.899650
1767	0.582825	0.899800
1768	0.581000	0.901150
1769	0.580525	0.900575
1770	0.583025	0.901300
1771	0.581850	0.902525
1772	0.582650	0.901225
1773	0.581050	0.900525
1774	0.580775	0.900350
1775	0.581225	0.898950
1776	0.580250	0.899700
1777	0.582775	0.899425
1778	0.580175	0.898375
1779	0.581775	0.899125
1780	0.583950	0.900175
1781	0.582550	0.899625
1782	0.583000	0.898150
1783	0.582750	0.898925
1784	0.582375	0.901975
1785	0.581350	0.901175
1786	0.581775	0.900350
1787	0.583625	0.901700
1788	0.582275	0.902325
1789	0.583825	0.902375
1790	0.583850	0.901925
1791	0.582975	0.900925
1792	0.582450	0.902100
1793	0.582950	0.901700
1794	0.581400	0.900650
1795	0.582975	0.901175
1796	0.582750	0.901825
1797	0.581150	0.900600
1798	0.582850	0.900200
1799	0.582475	0.900650
1800	0.581625	0.899850
1801	0.581550	0.899825
1802	0.581025	0.900975
1803	0.582675	0.899400
1804	0.583675	0.900925
1805	0.583950	0.901800
1806	0.580975	0.900925
1807	0.582625	0.900275
1808	0.582850	0.900925
1809	0.583625	0.901475
1810	0.582525	0.900150
1811	0.580775	0.901750
1812	0.582175	0.900225
1813	0.583375	0.900900
1814	0.584100	0.901350
1815	0.582175	0.902925
1816	0.582500	0.902525
1817	0.583425	0.903325
1818	0.582325	0.902850
1819	0.583175	0.901875
1820	0.583350	0.904475
1821	0.582825	0.905275
1822	0.582525	0.904200
1823	0.580600	0.903750
1824	0.581900	0.905650
1825	0.581775	0.905000
1826	0.582500	0.904125
1827	0.583125	0.905450
1828	0.583400	0.904400
1829	0.584375	0.904175
1830	0.583800	0.904000
1831	0.582850	0.905750
1832	0.583700	0.906525
1833	0.583225	0.906800
1834	0.584825	0.907025
1835	0.584125	0.906975
1836	0.583600	0.907275
1837	0.582075	0.906725
1838	0.583875	0.905975
1839	0.584550	0.907025
1840	0.584750	0.906325
1841	0.583675	0.906650
1842	0.582550	0.907450
1843	0.583300	0.908300
1844	0.584275	0.907975
1845	0.583775	0.907850
1846	0.583550	0.907325
1847	0.583200	0.907800
1848	0.584800	0.907675
1849	0.582925	0.907800
1850	0.582975	0.909875
1851	0.584225	0.910125
1852	0.585000	0.909625
1853	0.582900	0.909625
1854	0.582925	0.909200
1855	0.582575	0.909500
1856	0.582625	0.909475
1857	0.584900	0.908750
1858	0.582550	0.908975
1859	0.584525	0.909500
1860	0.585200	0.910050
1861	0.583975	0.909450
1862	0.584350	0.910275
1863	0.582775	0.911125
1864	0.583625	0.909725
1865	0.583925	0.910100
1866	0.582650	0.908300
1867	0.583350	0.908525
1868	0.582450	0.908100
1869	0.584150	0.907725
1870	0.583575	0.906625
1871	0.583500	0.906250
1872	0.583950	0.906375
1873	0.583925	0.906900
1874	0.583475	0.906275
1875	0.583900	0.903975
1876	0.584800	0.905375
1877	0.583625	0.903975
1878	0.583475	0.904100
1879	0.582850	0.904300
1880	0.582175	0.903525
1881	0.580950	0.903825
1882	0.581500	0.904300
1883	0.581800	0.905175
1884	0.583500	0.905850
1885	0.582625	0.907150
1886	0.581500	0.908800
1887	0.582850	0.907325
1888	0.581825	0.907925
1889	0.582600	0.905750
1890	0.583225	0.905300
1891	0.583000	0.905250
1892	0.584000	0.906025
1893	0.582225	0.903725
1894	0.582050	0.901125
1895	0.580800	0.901925
1896	0.581350	0.904150
1897	0.580750	0.905475
1898	0.581375	0.906450
1899	0.581025	0.909400
1900	0.580475	0.908475
1901	0.580100	0.907350
1902	0.580300	0.908250
1903	0.582475	0.907900
1904	0.581750	0.906475
1905	0.583450	0.904325
1906	0.585300	0.905050
1907	0.584550	0.904450
1908	0.583250	0.905025
1909	0.583325	0.904300
1910	0.584025	0.905550
1911	0.584675	0.907300
1912	0.583475	0.907375
1913	0.582675	0.907150
1914	0.583275	0.909300
1915	0.583225	0.910475
1916	0.582575	0.910600
1917	0.583925	0.911875
1918	0.583475	0.911725
1919	0.582900	0.912150
1920	0.581750	0.912100
1921	0.581550	0.912800
1922	0.582550	0.914825
1923	0.583225	0.915100
1924	0.582800	0.914350
1925	0.583350	0.913175
1926	0.582175	0.913350
1927	0.583450	0.912575
1928	0.583125	0.913225
1929	0.583875	0.912825
1930	0.585075	0.913675
1931	0.583775	0.912025
1932	0.584675	0.912275
1933	0.584025	0.912350
1934	0.584250	0.912200
1935	0.584925	0.912550
1936	0.583850	0.912625
1937	0.584175	0.912425
1938	0.584825	0.913725
1939	0.585575	0.913800
1940	0.584725	0.914425
1941	0.584250	0.914925
1942	0.583075	0.914325
1943	0.582475	0.914875
1944	0.583000	0.915700
1945	0.583475	0.915350
1946	0.584625	0.914400
1947	0.584300	0.913300
1948	0.582050	0.914300
1949	0.582625	0.914150
1950	0.583525	0.913425
1951	0.583275	0.913200
1952	0.583750	0.912700
1953	0.583175	0.913075
1954	0.585700	0.913250
1955	0.584675	0.913075
1956	0.583650	0.911575
1957	0.584425	0.913075
1958	0.583675	0.913650
1959	0.584425	0.913400
1960	0.585975	0.913600
1961	0.584225	0.915075
1962	0.582950	0.912600
1963	0.584450	0.912950
1964	0.584450	0.911900
1965	0.585325	0.911400
1966	0.586650	0.913025
1967	0.585975	0.910775
1968	0.584775	0.909200
1969	0.584350	0.908700
1970	0.583725	0.909225
1971	0.583100	0.908350
1972	0.584850	0.910025
1973	0.584525	0.910000
1974	0.584225	0.910525
1975	0.585050	0.910425
1976	0.584800	0.909350
1977	0.583950	0.908825
1978	0.584000	0.909950
1979	0.584250	0.909275
1980	0.583175	0.908950
1981	0.582700	0.908450
1982	0.582500	0.908075
1983	0.584875	0.908200
1984	0.582950	0.907750
1985	0.582025	0.906900
1986	0.582725	0.906300
1987	0.583725	0.905100
1988	0.584250	0.905950
1989	0.584975	0.905550
1990	0.583650	0.905525
1991	0.583825	0.905450
1992	0.584500	0.905800
1993	0.585225	0.905600
1994	0.584850	0.905950
1995	0.584075	0.906050
1996	0.583925	0.904150
1997	0.582850	0.904625
1998	0.584650	0.903525
1999	0.584025	0.904450
[truncated: 8,000 more rows]
