# Supplementary material for: Evolutionary game on mutually influenceing double-layer network
Source: PLoS One. 2025 Jan 31;20(1):e0317923. doi: 10.1371/journal.pone.0317923 (PMC11785339; doi:10.1371/journal.pone.0317923)
Supplement: S1 Data — (ZIP) [file pone.0317923.s001.zip › b=1.01_a=0.5_frequency.txt]

0	0.501100	0.407200
1	0.499575	0.359250
2	0.499150	0.333075
3	0.497050	0.319375
4	0.497675	0.315550
5	0.496800	0.312025
6	0.495900	0.316525
7	0.498675	0.316900
8	0.499475	0.321650
9	0.500025	0.326075
10	0.497525	0.329100
11	0.499475	0.332250
12	0.502550	0.337450
13	0.501875	0.345450
14	0.500350	0.351775
15	0.497725	0.356625
16	0.494875	0.362550
17	0.495575	0.371175
18	0.497500	0.375775
19	0.499175	0.382200
20	0.500325	0.387975
21	0.502625	0.393550
22	0.499375	0.398100
23	0.501375	0.405825
24	0.502700	0.411425
25	0.501025	0.418075
26	0.502550	0.425125
27	0.504075	0.431100
28	0.501350	0.436675
29	0.504850	0.443425
30	0.500275	0.447875
31	0.502625	0.454825
32	0.503550	0.459750
33	0.501550	0.463725
34	0.504125	0.473200
35	0.498650	0.476775
36	0.501200	0.481300
37	0.501875	0.488300
38	0.504325	0.496925
39	0.501125	0.501525
40	0.500625	0.507650
41	0.503325	0.512750
42	0.505100	0.520025
43	0.504300	0.525175
44	0.503025	0.526525
45	0.509625	0.535175
46	0.510125	0.540975
47	0.509300	0.546250
48	0.508175	0.551600
49	0.504950	0.554900
50	0.507700	0.559250
51	0.507825	0.563525
52	0.505775	0.569125
53	0.506725	0.571900
54	0.507925	0.572925
55	0.509650	0.574975
56	0.509825	0.579375
57	0.507750	0.576575
58	0.508375	0.579625
59	0.510025	0.584075
60	0.511500	0.587675
61	0.511150	0.591650
62	0.511150	0.593475
63	0.510400	0.597725
64	0.510875	0.599275
65	0.510175	0.602475
66	0.511375	0.603100
67	0.510975	0.605000
68	0.510850	0.609900
69	0.512250	0.612825
70	0.513450	0.616050
71	0.511650	0.618700
72	0.512675	0.619575
73	0.513850	0.623400
74	0.515825	0.627350
75	0.518025	0.629725
76	0.516675	0.633825
77	0.516550	0.634825
78	0.515900	0.634075
79	0.515450	0.636100
80	0.517925	0.637350
81	0.516275	0.638175
82	0.513975	0.642050
83	0.519725	0.642500
84	0.514225	0.642700
85	0.516225	0.645225
86	0.513500	0.645625
87	0.516975	0.647100
88	0.518225	0.649150
89	0.516800	0.653350
90	0.518500	0.653125
91	0.518975	0.653100
92	0.517300	0.656225
93	0.519950	0.656950
94	0.519100	0.661275
95	0.524125	0.663550
96	0.521625	0.666225
97	0.519025	0.667975
98	0.521600	0.669700
99	0.517450	0.670450
100	0.522050	0.669800
101	0.521450	0.670250
102	0.522725	0.673600
103	0.522800	0.677425
104	0.522450	0.679050
105	0.523625	0.679925
106	0.519550	0.683500
107	0.522675	0.684225
108	0.524650	0.685525
109	0.522750	0.686600
110	0.523175	0.685225
111	0.521350	0.687325
112	0.525525	0.688825
113	0.527125	0.689200
114	0.525825	0.691525
115	0.529000	0.691275
116	0.527850	0.692775
117	0.524475	0.694750
118	0.524950	0.695625
119	0.527625	0.695575
120	0.526475	0.697425
121	0.524675	0.698675
122	0.528375	0.701950
123	0.529450	0.701650
124	0.528225	0.702875
125	0.528250	0.705200
126	0.528025	0.705600
127	0.531150	0.705775
128	0.531550	0.705275
129	0.530300	0.705300
130	0.531450	0.705375
131	0.530800	0.708425
132	0.532275	0.709975
133	0.531550	0.710400
134	0.531050	0.711525
135	0.531525	0.709975
136	0.533725	0.711625
137	0.531225	0.713300
138	0.530575	0.713700
139	0.533450	0.711875
140	0.535275	0.712650
141	0.534725	0.714925
142	0.534125	0.717950
143	0.535000	0.718425
144	0.535075	0.721775
145	0.531350	0.723850
146	0.535825	0.725975
147	0.535125	0.724525
148	0.536575	0.727675
149	0.539800	0.729775
150	0.539825	0.729175
151	0.538025	0.728925
152	0.537500	0.729375
153	0.539075	0.734050
154	0.538850	0.734300
155	0.539600	0.733475
156	0.538375	0.732900
157	0.538750	0.733700
158	0.536400	0.735925
159	0.537925	0.734525
160	0.538950	0.735075
161	0.541025	0.735425
162	0.541475	0.734375
163	0.539825	0.735225
164	0.540975	0.737950
165	0.540925	0.738875
166	0.537750	0.739375
167	0.537825	0.740925
168	0.538200	0.742875
169	0.537975	0.744400
170	0.537700	0.746700
171	0.537975	0.745625
172	0.541025	0.745950
173	0.540150	0.746475
174	0.540750	0.746950
175	0.541875	0.746325
176	0.543025	0.746075
177	0.545000	0.747225
178	0.543275	0.746900
179	0.540300	0.747900
180	0.541100	0.749100
181	0.540975	0.748775
182	0.543725	0.749950
183	0.544400	0.750225
184	0.543750	0.746525
185	0.545525	0.744800
186	0.540525	0.747075
187	0.540825	0.747600
188	0.540450	0.747425
189	0.538175	0.747775
190	0.539850	0.745975
191	0.540400	0.746450
192	0.543000	0.744925
193	0.542900	0.743225
194	0.543650	0.742300
195	0.543750	0.744425
196	0.545400	0.746175
197	0.546150	0.745675
198	0.544100	0.742850
199	0.545175	0.743550
200	0.544625	0.747350
201	0.544650	0.750550
202	0.546200	0.750075
203	0.544900	0.750925
204	0.544925	0.751875
205	0.547600	0.752700
206	0.545300	0.753900
207	0.545175	0.756475
208	0.544975	0.756025
209	0.544525	0.753575
210	0.545075	0.754675
211	0.542350	0.754575
212	0.544925	0.754050
213	0.544600	0.753875
214	0.540675	0.752700
215	0.543825	0.751125
216	0.547475	0.752075
217	0.546275	0.753600
218	0.546425	0.755050
219	0.550550	0.756300
220	0.545525	0.755800
221	0.546750	0.756325
222	0.544750	0.755325
223	0.545075	0.757075
224	0.546700	0.757050
225	0.545950	0.757575
226	0.546500	0.757425
227	0.545600	0.759050
228	0.547725	0.757575
229	0.547950	0.755750
230	0.549275	0.755875
231	0.550075	0.753425
232	0.547525	0.756425
233	0.545375	0.755375
234	0.547575	0.756925
235	0.543975	0.759225
236	0.545275	0.759625
237	0.547350	0.759575
238	0.548650	0.759975
239	0.549000	0.759525
240	0.551775	0.760800
241	0.550875	0.762025
242	0.552875	0.763075
243	0.552875	0.761850
244	0.551400	0.763100
245	0.547775	0.764700
246	0.548625	0.765975
247	0.546475	0.765725
248	0.549775	0.764125
249	0.550050	0.765500
250	0.551125	0.762275
251	0.551975	0.760000
252	0.553150	0.759350
253	0.548450	0.760525
254	0.550275	0.761650
255	0.549225	0.761100
256	0.549650	0.761400
257	0.550650	0.762500
258	0.551375	0.762400
259	0.548775	0.762850
260	0.547375	0.764125
261	0.550025	0.766025
262	0.549350	0.765575
263	0.550500	0.765175
264	0.551950	0.766875
265	0.549475	0.767775
266	0.550000	0.767475
267	0.551250	0.766750
268	0.553425	0.766075
269	0.551375	0.765375
270	0.551400	0.764225
271	0.548350	0.764725
272	0.551425	0.766175
273	0.550500	0.767225
274	0.550550	0.766475
275	0.548950	0.769075
276	0.549850	0.767275
277	0.551600	0.767000
278	0.550875	0.768275
279	0.549950	0.768725
280	0.552100	0.767775
281	0.551025	0.768000
282	0.549425	0.765000
283	0.553250	0.764425
284	0.551375	0.764700
285	0.554225	0.766575
286	0.553400	0.765850
287	0.552675	0.765250
288	0.552600	0.764475
289	0.553125	0.764975
290	0.556150	0.766100
291	0.553275	0.764475
292	0.551275	0.765275
293	0.555025	0.766675
294	0.553175	0.768600
295	0.555425	0.769575
296	0.554975	0.768625
297	0.556200	0.770250
298	0.558000	0.772775
299	0.553000	0.773875
300	0.554375	0.772250
301	0.554475	0.773750
302	0.552550	0.777500
303	0.556100	0.779425
304	0.556025	0.778125
305	0.556300	0.779300
306	0.556725	0.777200
307	0.558300	0.777850
308	0.557350	0.776575
309	0.557300	0.777550
310	0.556200	0.775825
311	0.555275	0.775425
312	0.556800	0.778200
313	0.555725	0.778300
314	0.554575	0.777950
315	0.553175	0.778025
316	0.553525	0.778925
317	0.553075	0.777975
318	0.554800	0.775225
319	0.553850	0.775725
320	0.553150	0.777250
321	0.557150	0.776800
322	0.554300	0.776350
323	0.555375	0.777700
324	0.554775	0.779325
325	0.555200	0.776275
326	0.555000	0.776800
327	0.555675	0.779850
328	0.557075	0.782325
329	0.557525	0.782900
330	0.558525	0.783025
331	0.561125	0.784275
332	0.557600	0.786150
333	0.554950	0.787350
334	0.556325	0.784650
335	0.554800	0.782675
336	0.553100	0.779625
337	0.554425	0.777300
338	0.556050	0.780600
339	0.557000	0.781700
340	0.556925	0.781625
341	0.557775	0.783975
342	0.557700	0.782525
343	0.555925	0.780825
344	0.559675	0.780275
345	0.559000	0.781775
346	0.557825	0.779850
347	0.558500	0.783425
348	0.557150	0.784775
349	0.557125	0.785100
350	0.560275	0.786275
351	0.559825	0.783050
352	0.557325	0.780850
353	0.559125	0.783200
354	0.559625	0.784100
355	0.557725	0.782475
356	0.556450	0.780650
357	0.556925	0.781800
358	0.559375	0.781575
359	0.557125	0.781825
360	0.558325	0.779950
361	0.560075	0.778725
362	0.559350	0.778950
363	0.561150	0.779400
364	0.560875	0.781200
365	0.558875	0.777150
366	0.557200	0.776200
367	0.557850	0.775800
368	0.555925	0.774025
369	0.557000	0.775450
370	0.558975	0.773375
371	0.559450	0.776450
372	0.558500	0.776875
373	0.559175	0.776675
374	0.561350	0.774500
375	0.557525	0.774300
376	0.556375	0.773750
377	0.558125	0.772725
378	0.557475	0.773825
379	0.557500	0.774825
380	0.558875	0.773350
381	0.558900	0.770800
382	0.561250	0.772400
383	0.559200	0.772975
384	0.560150	0.774300
385	0.560900	0.774725
386	0.560400	0.776775
387	0.559275	0.777425
388	0.561200	0.780150
389	0.560300	0.779400
390	0.559275	0.778200
391	0.560000	0.778525
392	0.562700	0.779675
393	0.563475	0.781075
394	0.562700	0.784725
395	0.562625	0.783250
396	0.559975	0.783675
397	0.559500	0.785575
398	0.559825	0.784150
399	0.560350	0.781850
400	0.557625	0.781200
401	0.560700	0.781975
402	0.559075	0.781875
403	0.558775	0.780200
404	0.562800	0.783050
405	0.561875	0.786225
406	0.561175	0.786450
407	0.558625	0.786250
408	0.559600	0.785075
409	0.558300	0.783350
410	0.560600	0.783775
411	0.561150	0.782850
412	0.560700	0.782750
413	0.564250	0.781550
414	0.563525	0.782025
415	0.562075	0.782550
416	0.563000	0.784925
417	0.563200	0.784150
418	0.563025	0.784425
419	0.562575	0.786300
420	0.562050	0.786800
421	0.561575	0.787475
422	0.563175	0.787725
423	0.560600	0.787400
424	0.561625	0.790075
425	0.560450	0.788000
426	0.563100	0.787550
427	0.562750	0.789325
428	0.562300	0.788875
429	0.560875	0.787750
430	0.562350	0.787800
431	0.561050	0.789700
432	0.565175	0.791850
433	0.565300	0.792225
434	0.565225	0.790475
435	0.562000	0.789725
436	0.560225	0.790275
437	0.563500	0.788900
438	0.563650	0.790275
439	0.565600	0.790350
440	0.564225	0.788500
441	0.563325	0.786825
442	0.566575	0.789050
443	0.565350	0.788600
444	0.564225	0.788775
445	0.562150	0.790625
446	0.562300	0.789350
447	0.564200	0.789525
448	0.565450	0.789125
449	0.565275	0.791250
450	0.565725	0.791000
451	0.567000	0.791575
452	0.566175	0.790175
453	0.566475	0.790100
454	0.566150	0.792275
455	0.565000	0.791125
456	0.563975	0.790975
457	0.565800	0.790300
458	0.567850	0.791975
459	0.566675	0.791375
460	0.567700	0.789675
461	0.565550	0.791500
462	0.564500	0.789650
463	0.565425	0.788550
464	0.566575	0.790050
465	0.566575	0.790925
466	0.566750	0.792775
467	0.565950	0.794075
468	0.565400	0.796125
469	0.563125	0.793650
470	0.564100	0.792675
471	0.563500	0.791600
472	0.565550	0.791250
473	0.565475	0.793550
474	0.563850	0.792675
475	0.565350	0.794450
476	0.564750	0.791525
477	0.568900	0.789700
478	0.566075	0.788650
479	0.567300	0.790250
480	0.565325	0.792900
481	0.565825	0.792100
482	0.566225	0.791650
483	0.565775	0.790750
484	0.564325	0.788950
485	0.567675	0.790075
486	0.565300	0.788525
487	0.565450	0.784775
488	0.566150	0.787550
489	0.566525	0.788550
490	0.566100	0.790475
491	0.566150	0.790700
492	0.566100	0.792225
493	0.564575	0.793925
494	0.566200	0.794275
495	0.565175	0.797075
496	0.564550	0.795575
497	0.565775	0.794500
498	0.566250	0.796600
499	0.568625	0.797525
500	0.567150	0.798550
501	0.568700	0.795075
502	0.566725	0.794125
503	0.567575	0.792650
504	0.564225	0.793075
505	0.566750	0.793425
506	0.567175	0.793975
507	0.566150	0.795300
508	0.564800	0.792125
509	0.568500	0.792775
510	0.567425	0.793800
511	0.569175	0.792875
512	0.567000	0.793450
513	0.565875	0.794325
514	0.567650	0.795675
515	0.569575	0.795150
516	0.568550	0.795700
517	0.571250	0.795600
518	0.571000	0.793625
519	0.570925	0.793700
520	0.570675	0.792550
521	0.567200	0.792675
522	0.572325	0.792875
523	0.571700	0.793175
524	0.570750	0.793675
525	0.569100	0.791350
526	0.571700	0.793850
527	0.571200	0.792175
528	0.572850	0.795900
529	0.573075	0.797800
530	0.573000	0.796025
531	0.571700	0.795125
532	0.569600	0.795275
533	0.572100	0.794250
534	0.572125	0.789950
535	0.571250	0.789625
536	0.571150	0.790075
537	0.569225	0.791850
538	0.571950	0.791075
539	0.571750	0.791225
540	0.572075	0.791350
541	0.571300	0.790575
542	0.571750	0.792525
543	0.571000	0.792050
544	0.571775	0.791525
545	0.572700	0.792225
546	0.570775	0.792425
547	0.572950	0.794775
548	0.570225	0.795800
549	0.570700	0.796175
550	0.573625	0.796325
551	0.570950	0.797050
552	0.572075	0.795325
553	0.572350	0.794875
554	0.571775	0.794600
555	0.571475	0.796075
556	0.571400	0.798475
557	0.573325	0.797500
558	0.569800	0.796050
559	0.570775	0.794725
560	0.572950	0.791625
561	0.571550	0.792400
562	0.571500	0.793725
563	0.573025	0.794700
564	0.571925	0.796025
565	0.572050	0.795850
566	0.574050	0.797200
567	0.572250	0.797875
568	0.573050	0.797025
569	0.574300	0.794800
570	0.574475	0.792650
571	0.574050	0.794275
572	0.575425	0.794875
573	0.573175	0.792775
574	0.574650	0.792275
575	0.572550	0.793600
576	0.574375	0.795825
577	0.569675	0.792550
578	0.569275	0.792750
579	0.568775	0.793600
580	0.572175	0.791700
581	0.570850	0.791575
582	0.571925	0.790925
583	0.571000	0.789850
584	0.572375	0.792700
585	0.572600	0.793250
586	0.573650	0.792375
587	0.573525	0.788825
588	0.570875	0.792125
589	0.571275	0.793475
590	0.574275	0.793800
591	0.572525	0.793400
592	0.569750	0.792825
593	0.570775	0.792750
594	0.572100	0.793225
595	0.572475	0.793625
596	0.572475	0.797200
597	0.571625	0.795075
598	0.571100	0.794450
599	0.573575	0.794025
600	0.572475	0.793650
601	0.573125	0.792925
602	0.575250	0.793150
603	0.574375	0.794350
604	0.574700	0.796425
605	0.574725	0.795525
606	0.575675	0.795250
607	0.575625	0.793100
608	0.576025	0.792525
609	0.577150	0.793750
610	0.575700	0.792675
611	0.573800	0.795175
612	0.572875	0.794175
613	0.571950	0.790650
614	0.571600	0.790525
615	0.572050	0.789700
616	0.573725	0.791700
617	0.571375	0.791750
618	0.573350	0.791500
619	0.573675	0.794550
620	0.572775	0.792475
621	0.574050	0.791625
622	0.574700	0.791100
623	0.572700	0.792175
624	0.573650	0.794225
625	0.574300	0.795925
626	0.572300	0.794500
627	0.574050	0.792400
628	0.574125	0.793275
629	0.572775	0.793650
630	0.573500	0.796225
631	0.573725	0.794600
632	0.574450	0.792975
633	0.574425	0.796625
634	0.575150	0.793850
635	0.573825	0.794775
636	0.574725	0.795475
637	0.577950	0.794850
638	0.576250	0.793600
639	0.577125	0.793950
640	0.577575	0.791950
641	0.576900	0.790450
642	0.576000	0.787775
643	0.576975	0.786300
644	0.576375	0.786725
645	0.576650	0.783750
646	0.575400	0.782475
647	0.573875	0.784650
648	0.575500	0.784100
649	0.573350	0.781850
650	0.572725	0.780950
651	0.574625	0.780500
652	0.572825	0.781950
653	0.574100	0.782425
654	0.573950	0.782650
655	0.572925	0.784925
656	0.574300	0.786200
657	0.573000	0.787600
658	0.572525	0.786525
659	0.575225	0.787475
660	0.576125	0.786575
661	0.575350	0.786575
662	0.575950	0.786425
663	0.576350	0.787275
664	0.574275	0.787525
665	0.574325	0.789725
666	0.574025	0.790600
667	0.577150	0.790675
668	0.574400	0.790600
669	0.574650	0.792275
670	0.571425	0.793150
671	0.572725	0.792475
672	0.572125	0.792975
673	0.573075	0.790850
674	0.574675	0.791575
675	0.572175	0.792200
676	0.572925	0.795125
677	0.573350	0.795875
678	0.574300	0.795250
679	0.574800	0.793650
680	0.575125	0.795100
681	0.574200	0.793550
682	0.573800	0.791750
683	0.574675	0.791050
684	0.574225	0.790600
685	0.575375	0.792350
686	0.576025	0.793825
687	0.574275	0.794700
688	0.576425	0.795825
689	0.575050	0.795975
690	0.574825	0.795075
691	0.576175	0.797175
692	0.575500	0.797775
693	0.574425	0.797450
694	0.574450	0.796925
695	0.575400	0.796300
696	0.572550	0.794525
697	0.574075	0.792675
698	0.575100	0.795125
699	0.573850	0.796300
700	0.574750	0.795375
701	0.574925	0.796300
702	0.575100	0.795925
703	0.575675	0.797950
704	0.573700	0.797625
705	0.573775	0.801025
706	0.575825	0.802425
707	0.575500	0.800950
708	0.574475	0.801275
709	0.574450	0.800800
710	0.575350	0.800025
711	0.574800	0.798000
712	0.573700	0.798925
713	0.575775	0.798025
714	0.578125	0.797400
715	0.578400	0.794950
716	0.577025	0.794750
717	0.578275	0.794900
718	0.576425	0.796650
719	0.576750	0.797875
720	0.577200	0.797475
721	0.577725	0.797200
722	0.576425	0.797825
723	0.577625	0.797625
724	0.576425	0.797500
725	0.578050	0.798050
726	0.578125	0.798350
727	0.579000	0.796925
728	0.579250	0.797800
729	0.575750	0.798525
730	0.577175	0.799450
731	0.579450	0.800075
732	0.577225	0.799900
733	0.576375	0.799250
734	0.578450	0.797075
735	0.576525	0.798625
736	0.575450	0.799525
737	0.577150	0.798450
738	0.578100	0.798800
739	0.577600	0.800550
740	0.576700	0.799250
741	0.578200	0.798825
742	0.580325	0.800050
743	0.579275	0.799650
744	0.578075	0.801125
745	0.577525	0.801475
746	0.578800	0.801675
747	0.575825	0.802425
748	0.578650	0.801150
749	0.576600	0.801075
750	0.575200	0.801875
751	0.577125	0.802175
752	0.579700	0.799925
753	0.580050	0.799525
754	0.578900	0.799000
755	0.576525	0.798350
756	0.578525	0.799800
757	0.577175	0.799400
758	0.574525	0.799325
759	0.575675	0.798450
760	0.575875	0.800875
761	0.576200	0.802300
762	0.576100	0.802400
763	0.576650	0.800900
764	0.575025	0.800675
765	0.576950	0.800000
766	0.579375	0.799825
767	0.579750	0.801400
768	0.577900	0.802150
769	0.578275	0.801325
770	0.577925	0.801525
771	0.577200	0.801950
772	0.578700	0.802025
773	0.579700	0.800250
774	0.579375	0.800350
775	0.578750	0.800675
776	0.575200	0.802125
777	0.578275	0.803275
778	0.576100	0.803400
779	0.578700	0.803850
780	0.578425	0.802675
781	0.577525	0.804450
782	0.577850	0.802900
783	0.578825	0.801175
784	0.577100	0.800950
785	0.579975	0.802075
786	0.579250	0.802700
787	0.580200	0.799800
788	0.578050	0.799200
789	0.580000	0.799700
790	0.580850	0.799525
791	0.578150	0.797900
792	0.580000	0.799475
793	0.580450	0.801125
794	0.577775	0.801025
795	0.580825	0.798125
796	0.579850	0.797875
797	0.578450	0.797725
798	0.578350	0.798350
799	0.577725	0.799550
800	0.579500	0.799150
801	0.578900	0.798300
802	0.580350	0.796150
803	0.578775	0.797075
804	0.577600	0.798450
805	0.576875	0.798175
806	0.579850	0.797550
807	0.579500	0.800600
808	0.575150	0.799600
809	0.576925	0.799700
810	0.578325	0.797800
811	0.579925	0.797750
812	0.578350	0.799875
813	0.577125	0.799950
814	0.580500	0.798325
815	0.577450	0.796725
816	0.579900	0.798225
817	0.576725	0.801825
818	0.574375	0.802050
819	0.576950	0.802175
820	0.578225	0.802825
821	0.578375	0.802175
822	0.578700	0.801650
823	0.576550	0.803025
824	0.575475	0.804400
825	0.575450	0.804150
826	0.580975	0.802825
827	0.579250	0.803825
828	0.578100	0.801625
829	0.576375	0.803000
830	0.576275	0.801850
831	0.578900	0.801200
832	0.577125	0.802200
833	0.579250	0.804575
834	0.574600	0.802725
835	0.578125	0.804625
836	0.577525	0.803525
837	0.577575	0.803300
838	0.578050	0.804275
839	0.577825	0.806825
840	0.575925	0.804200
841	0.576475	0.806375
842	0.574100	0.804775
843	0.577100	0.807125
844	0.577700	0.805675
845	0.579150	0.806400
846	0.577325	0.805250
847	0.576750	0.805150
848	0.579025	0.804250
849	0.578000	0.802900
850	0.576325	0.800825
851	0.578500	0.800475
852	0.576800	0.801925
853	0.576750	0.801550
854	0.578225	0.803425
855	0.577050	0.802675
856	0.574975	0.802825
857	0.575575	0.799375
858	0.578850	0.799400
859	0.579650	0.801075
860	0.578125	0.801975
861	0.577450	0.801900
862	0.578325	0.802575
863	0.578800	0.802225
864	0.576925	0.801000
865	0.576050	0.800675
866	0.577425	0.802075
867	0.578050	0.800875
868	0.578300	0.800150
869	0.578225	0.800075
870	0.578800	0.801400
871	0.577700	0.801925
872	0.579675	0.801875
873	0.580150	0.801375
874	0.580175	0.801500
875	0.576825	0.800150
876	0.577625	0.799725
877	0.577500	0.798150
878	0.577050	0.801450
879	0.576325	0.800675
880	0.576875	0.799150
881	0.575975	0.798700
882	0.577375	0.800550
883	0.578450	0.800150
884	0.579925	0.800325
885	0.578275	0.799700
886	0.576450	0.799375
887	0.576850	0.799350
888	0.578600	0.798800
889	0.579850	0.798575
890	0.579750	0.796350
891	0.576325	0.794300
892	0.579625	0.792950
893	0.576925	0.792900
894	0.576775	0.794300
895	0.579225	0.794175
896	0.577375	0.795350
897	0.577725	0.797050
898	0.576750	0.798275
899	0.575325	0.800125
900	0.576900	0.799375
901	0.578400	0.798575
902	0.577450	0.798425
903	0.577675	0.800400
904	0.578800	0.801775
905	0.578825	0.800750
906	0.579775	0.802975
907	0.577875	0.802875
908	0.577775	0.804925
909	0.577950	0.804350
910	0.577125	0.803650
911	0.576175	0.807000
912	0.578325	0.806350
913	0.578625	0.808525
914	0.578150	0.806425
915	0.579175	0.806400
916	0.581325	0.807200
917	0.580150	0.806950
918	0.577200	0.805925
919	0.579625	0.807275
920	0.579975	0.809000
921	0.578200	0.806650
922	0.580600	0.808250
923	0.579150	0.807025
924	0.577925	0.805825
925	0.580675	0.804925
926	0.577900	0.806400
927	0.579825	0.807025
928	0.579800	0.807075
929	0.578175	0.807525
930	0.577075	0.806975
931	0.579175	0.807300
932	0.578950	0.807700
933	0.578550	0.804800
934	0.578325	0.803350
935	0.578725	0.805075
936	0.579175	0.805350
937	0.579350	0.804800
938	0.580900	0.803375
939	0.581800	0.805650
940	0.582050	0.806850
941	0.579850	0.807350
942	0.579850	0.808175
943	0.581750	0.807450
944	0.582125	0.806700
945	0.580950	0.808200
946	0.582425	0.806700
947	0.581450	0.808300
948	0.579550	0.809750
949	0.580700	0.810125
950	0.581100	0.809250
951	0.580500	0.810225
952	0.579475	0.808975
953	0.578900	0.809025
954	0.582075	0.808425
955	0.581050	0.806525
956	0.581225	0.806450
957	0.579700	0.807125
958	0.579675	0.808075
959	0.579350	0.805750
960	0.581025	0.806175
961	0.580950	0.808100
962	0.578225	0.810175
963	0.578725	0.810150
964	0.581550	0.808675
965	0.583100	0.808800
966	0.582675	0.809850
967	0.581400	0.811300
968	0.580600	0.810525
969	0.581025	0.810325
970	0.581450	0.810450
971	0.581175	0.812200
972	0.579525	0.811050
973	0.581550	0.811725
974	0.580525	0.811875
975	0.579600	0.811675
976	0.582350	0.812375
977	0.580650	0.811450
978	0.577775	0.811625
979	0.578875	0.810925
980	0.580850	0.810850
981	0.581600	0.812000
982	0.582425	0.809500
983	0.582775	0.808050
984	0.581150	0.808525
985	0.581625	0.808025
986	0.580250	0.806275
987	0.580300	0.803825
988	0.580275	0.805525
989	0.580850	0.805875
990	0.581550	0.805675
991	0.581675	0.806725
992	0.582075	0.808550
993	0.580975	0.807275
994	0.580700	0.808425
995	0.582275	0.806350
996	0.582475	0.807325
997	0.582275	0.807575
998	0.583800	0.806675
999	0.582425	0.804800
1000	0.585150	0.804225
1001	0.586050	0.804650
1002	0.583775	0.805075
1003	0.582650	0.804175
1004	0.582700	0.803075
1005	0.584275	0.802975
1006	0.582650	0.800025
1007	0.582100	0.801500
1008	0.582375	0.801900
1009	0.584400	0.802075
1010	0.583175	0.803350
1011	0.579525	0.801600
1012	0.579800	0.800850
1013	0.583175	0.802225
1014	0.584200	0.802950
1015	0.582100	0.805500
1016	0.583350	0.807150
1017	0.581075	0.805175
1018	0.580900	0.805250
1019	0.580825	0.806375
1020	0.582325	0.803850
1021	0.581625	0.803775
1022	0.581375	0.803150
1023	0.582950	0.804650
1024	0.583850	0.805375
1025	0.583000	0.806025
1026	0.580700	0.805250
1027	0.579675	0.805775
1028	0.579600	0.805000
1029	0.579675	0.804150
1030	0.580825	0.805000
1031	0.578675	0.806075
1032	0.579700	0.807400
1033	0.582050	0.808050
1034	0.581325	0.810850
1035	0.581400	0.812500
1036	0.581675	0.808275
1037	0.579750	0.807825
1038	0.583375	0.809675
1039	0.581125	0.808650
1040	0.578600	0.810775
1041	0.578250	0.810975
1042	0.580700	0.810375
1043	0.579750	0.807875
1044	0.580050	0.808250
1045	0.578700	0.808350
1046	0.581975	0.806275
1047	0.582600	0.808600
1048	0.581125	0.808075
1049	0.579125	0.807350
1050	0.579675	0.806650
1051	0.577575	0.805650
1052	0.576750	0.805250
1053	0.579625	0.806425
1054	0.577600	0.806350
1055	0.579125	0.805825
1056	0.578950	0.804975
1057	0.579875	0.806275
1058	0.580100	0.808075
1059	0.580500	0.808050
1060	0.580800	0.807950
1061	0.580800	0.808650
1062	0.581450	0.809825
1063	0.580125	0.808950
1064	0.580500	0.807575
1065	0.581850	0.806100
1066	0.580475	0.804950
1067	0.578725	0.805225
1068	0.578900	0.805675
1069	0.577750	0.804325
1070	0.580150	0.802625
1071	0.580475	0.804275
1072	0.579225	0.804775
1073	0.580150	0.807025
1074	0.576375	0.805125
1075	0.577025	0.806325
1076	0.577225	0.804825
1077	0.577725	0.808250
1078	0.578975	0.808375
1079	0.579525	0.808925
1080	0.578775	0.806325
1081	0.577050	0.807500
1082	0.580125	0.807200
1083	0.581300	0.807725
1084	0.579075	0.808650
1085	0.580200	0.809775
1086	0.579400	0.810150
1087	0.578850	0.808225
1088	0.579100	0.808775
1089	0.580125	0.810025
1090	0.577675	0.808825
1091	0.577775	0.808875
1092	0.575350	0.808225
1093	0.576625	0.808875
1094	0.577350	0.811150
1095	0.578050	0.811975
1096	0.576625	0.812700
1097	0.578950	0.811125
1098	0.578800	0.809650
1099	0.579525	0.811225
1100	0.581150	0.810075
1101	0.582925	0.808000
1102	0.578350	0.808900
1103	0.579025	0.807775
1104	0.580750	0.808175
1105	0.580450	0.808300
1106	0.579825	0.808400
1107	0.578525	0.807350
1108	0.578050	0.806900
1109	0.578000	0.807025
1110	0.575800	0.806125
1111	0.576875	0.807650
1112	0.576425	0.806900
1113	0.578350	0.807375
1114	0.579000	0.808475
1115	0.578925	0.806975
1116	0.579500	0.808000
1117	0.581125	0.807400
1118	0.579625	0.805900
1119	0.576250	0.806800
1120	0.577550	0.807375
1121	0.578750	0.806125
1122	0.580125	0.807700
1123	0.579275	0.809125
1124	0.581250	0.810175
1125	0.578325	0.810125
1126	0.580675	0.810525
1127	0.579600	0.808025
1128	0.580350	0.810725
1129	0.584075	0.811200
1130	0.580375	0.811875
1131	0.580575	0.812525
1132	0.580600	0.812000
1133	0.579725	0.812275
1134	0.580375	0.813900
1135	0.578075	0.815050
1136	0.580500	0.815275
1137	0.582300	0.815875
1138	0.580700	0.816050
1139	0.581725	0.815100
1140	0.580750	0.813800
1141	0.579400	0.811825
1142	0.579025	0.812700
1143	0.578125	0.809825
1144	0.579500	0.810775
1145	0.579925	0.809650
1146	0.580500	0.809425
1147	0.579225	0.810350
1148	0.580075	0.809525
1149	0.580975	0.806475
1150	0.580350	0.805825
1151	0.581575	0.806500
1152	0.579475	0.804425
1153	0.582375	0.803750
1154	0.581550	0.803600
1155	0.581200	0.803875
1156	0.581975	0.803625
1157	0.581500	0.805250
1158	0.579625	0.804500
1159	0.579625	0.805325
1160	0.579150	0.805275
1161	0.581375	0.803650
1162	0.581525	0.803450
1163	0.580550	0.803550
1164	0.578000	0.801975
1165	0.578975	0.801525
1166	0.580750	0.801650
1167	0.580425	0.802350
1168	0.579950	0.804275
1169	0.579725	0.804400
1170	0.579750	0.804525
1171	0.580175	0.803650
1172	0.582300	0.802350
1173	0.579200	0.801650
1174	0.579375	0.802175
1175	0.579975	0.803775
1176	0.579625	0.807075
1177	0.581625	0.807775
1178	0.583400	0.807550
1179	0.581425	0.805725
1180	0.579175	0.806050
1181	0.580150	0.807250
1182	0.581350	0.805425
1183	0.580100	0.805050
1184	0.582725	0.805600
1185	0.580100	0.807200
1186	0.580450	0.807550
1187	0.583175	0.807175
1188	0.579050	0.805175
1189	0.581675	0.806325
1190	0.582025	0.807450
1191	0.582025	0.807350
1192	0.582325	0.806675
1193	0.579925	0.808525
1194	0.580700	0.809025
1195	0.578450	0.806625
1196	0.579525	0.807825
1197	0.580425	0.806775
1198	0.582100	0.807675
1199	0.581550	0.809075
1200	0.582900	0.807650
1201	0.582475	0.805375
1202	0.582600	0.805975
1203	0.583300	0.807800
1204	0.580550	0.808100
1205	0.581875	0.808500
1206	0.580900	0.808475
1207	0.581900	0.809250
1208	0.581425	0.809325
1209	0.582625	0.808575
1210	0.583300	0.807575
1211	0.582000	0.809225
1212	0.581475	0.807500
1213	0.579050	0.807675
1214	0.581800	0.806325
1215	0.582175	0.805175
1216	0.582250	0.804900
1217	0.580350	0.805825
1218	0.581275	0.808525
1219	0.582100	0.806425
1220	0.583025	0.806750
1221	0.581375	0.807925
1222	0.579775	0.809475
1223	0.580925	0.808750
1224	0.581750	0.807575
1225	0.580675	0.808300
1226	0.578225	0.806250
1227	0.583175	0.807000
1228	0.581750	0.807250
1229	0.583375	0.807950
1230	0.583300	0.809250
1231	0.583425	0.810475
1232	0.583000	0.810050
1233	0.583750	0.809725
1234	0.583125	0.812100
1235	0.583800	0.813575
1236	0.581450	0.813775
1237	0.583050	0.811625
1238	0.583600	0.809375
1239	0.582850	0.811250
1240	0.583400	0.811975
1241	0.584650	0.812675
1242	0.582875	0.810875
1243	0.584300	0.809500
1244	0.583750	0.812000
1245	0.583075	0.812100
1246	0.582325	0.814025
1247	0.582525	0.811500
1248	0.581475	0.809375
1249	0.582700	0.809500
1250	0.583125	0.810575
1251	0.583125	0.811950
1252	0.583850	0.812825
1253	0.583500	0.811200
1254	0.583050	0.810875
1255	0.583575	0.810300
1256	0.581350	0.809925
1257	0.581325	0.810225
1258	0.582825	0.807925
1259	0.582025	0.807725
1260	0.584225	0.807275
1261	0.581275	0.809650
1262	0.583875	0.810500
1263	0.583525	0.810975
1264	0.581625	0.813300
1265	0.581750	0.813800
1266	0.582375	0.814300
1267	0.584875	0.815075
1268	0.584150	0.816525
1269	0.582600	0.814700
1270	0.581375	0.816700
1271	0.580550	0.815500
1272	0.582300	0.817825
1273	0.581275	0.817650
1274	0.581275	0.816875
1275	0.580525	0.815125
1276	0.582125	0.815225
1277	0.582150	0.814000
1278	0.581500	0.815475
1279	0.581725	0.814225
1280	0.584175	0.811900
1281	0.583800	0.811575
1282	0.582975	0.810125
1283	0.584750	0.809625
1284	0.585750	0.810250
1285	0.583975	0.811550
1286	0.584150	0.811000
1287	0.581500	0.809375
1288	0.582325	0.809525
1289	0.583525	0.809725
1290	0.584675	0.810675
1291	0.585475	0.812800
1292	0.584700	0.811950
1293	0.585600	0.811050
1294	0.584525	0.810725
1295	0.585300	0.809200
1296	0.585975	0.808875
1297	0.585125	0.809250
1298	0.583950	0.810725
1299	0.585125	0.809275
1300	0.584250	0.809575
1301	0.582200	0.809500
1302	0.582875	0.809125
1303	0.583125	0.806650
1304	0.583325	0.807075
1305	0.584675	0.807525
1306	0.585825	0.807475
1307	0.585150	0.807600
1308	0.584375	0.806000
1309	0.581200	0.806725
1310	0.582675	0.806025
1311	0.583950	0.804175
1312	0.582375	0.808150
1313	0.580425	0.807800
1314	0.581425	0.806650
1315	0.580500	0.807675
1316	0.582725	0.808675
1317	0.583650	0.808250
1318	0.583750	0.807525
1319	0.582475	0.805950
1320	0.583750	0.806125
1321	0.584200	0.806325
1322	0.582225	0.805700
1323	0.583125	0.806300
1324	0.583700	0.806950
1325	0.583750	0.807350
1326	0.585650	0.808725
1327	0.584050	0.808000
1328	0.583250	0.810300
1329	0.585250	0.810525
1330	0.583425	0.809775
1331	0.584625	0.811725
1332	0.583100	0.811850
1333	0.583525	0.813025
1334	0.583100	0.812500
1335	0.583700	0.811775
1336	0.582900	0.811925
1337	0.582825	0.811600
1338	0.582150	0.812375
1339	0.582300	0.812400
1340	0.582700	0.812825
1341	0.584500	0.811550
1342	0.586175	0.812125
1343	0.584550	0.811550
1344	0.585700	0.810650
1345	0.588600	0.809500
1346	0.587125	0.807625
1347	0.586275	0.809325
1348	0.584500	0.808950
1349	0.585800	0.809350
1350	0.584750	0.811400
1351	0.584000	0.812400
1352	0.584025	0.811525
1353	0.586000	0.811725
1354	0.582850	0.813175
1355	0.584450	0.814550
1356	0.585625	0.814975
1357	0.586300	0.816200
1358	0.584025	0.815475
1359	0.585300	0.817025
1360	0.583375	0.817975
1361	0.583675	0.818300
1362	0.583475	0.817575
1363	0.582125	0.816000
1364	0.583450	0.813900
1365	0.583275	0.812775
1366	0.585425	0.810350
1367	0.583025	0.811100
1368	0.584625	0.810700
1369	0.584625	0.808725
1370	0.586400	0.808700
1371	0.585800	0.809725
1372	0.583625	0.811275
1373	0.582575	0.810625
1374	0.584950	0.812475
1375	0.581000	0.813575
1376	0.582775	0.815125
1377	0.581600	0.816800
1378	0.582600	0.814325
1379	0.582975	0.814225
1380	0.584075	0.814200
1381	0.584350	0.813975
1382	0.584575	0.813850
1383	0.584200	0.813575
1384	0.585575	0.813575
1385	0.583475	0.812325
1386	0.582525	0.809500
1387	0.583800	0.809000
1388	0.582275	0.808350
1389	0.585250	0.807675
1390	0.585375	0.810225
1391	0.585975	0.810100
1392	0.585000	0.811550
1393	0.585275	0.808950
1394	0.584450	0.809000
1395	0.584500	0.809450
1396	0.584900	0.809000
1397	0.584150	0.809850
1398	0.584225	0.806850
1399	0.586000	0.809425
1400	0.587100	0.806500
1401	0.584500	0.805875
1402	0.585325	0.806775
1403	0.585075	0.807250
1404	0.583325	0.806775
1405	0.583750	0.805800
1406	0.581025	0.805425
1407	0.581850	0.806225
1408	0.582575	0.808100
1409	0.580025	0.805775
1410	0.581500	0.804900
1411	0.581350	0.804675
1412	0.581025	0.805625
1413	0.580075	0.803675
1414	0.579025	0.804325
1415	0.581150	0.804300
1416	0.579775	0.804175
1417	0.581400	0.805975
1418	0.579950	0.805075
1419	0.582075	0.803800
1420	0.583500	0.803050
1421	0.583700	0.803000
1422	0.581150	0.803650
1423	0.582425	0.805900
1424	0.583250	0.804850
1425	0.582725	0.806125
1426	0.581550	0.805675
1427	0.582675	0.805950
1428	0.579575	0.805000
1429	0.580300	0.805825
1430	0.583675	0.803650
1431	0.578000	0.803000
1432	0.581125	0.804350
1433	0.579175	0.805000
1434	0.581150	0.806525
1435	0.583475	0.807975
1436	0.580925	0.806825
1437	0.579700	0.807525
1438	0.580925	0.806050
1439	0.582400	0.808925
1440	0.579750	0.808075
1441	0.579775	0.808350
1442	0.581425	0.808000
1443	0.579575	0.809400
1444	0.581000	0.809050
1445	0.582525	0.808825
1446	0.582700	0.806425
1447	0.581950	0.807625
1448	0.582250	0.807900
1449	0.582450	0.807125
1450	0.579650	0.806900
1451	0.580600	0.807525
1452	0.582575	0.806800
1453	0.577875	0.804350
1454	0.579875	0.802825
1455	0.579875	0.804125
1456	0.582100	0.805250
1457	0.583300	0.804800
1458	0.581700	0.806350
1459	0.580700	0.807400
1460	0.578925	0.805850
1461	0.581400	0.806450
1462	0.579400	0.805900
1463	0.582250	0.802750
1464	0.580700	0.802425
1465	0.579150	0.802025
1466	0.579125	0.802375
1467	0.580600	0.803450
1468	0.580700	0.805650
1469	0.579700	0.804650
1470	0.578750	0.806400
1471	0.580450	0.804150
1472	0.580925	0.803550
1473	0.581250	0.806225
1474	0.582025	0.809075
1475	0.581000	0.806350
1476	0.579600	0.808250
1477	0.581450	0.808325
1478	0.580075	0.809025
1479	0.580550	0.806200
1480	0.583275	0.807300
1481	0.580475	0.806100
1482	0.580275	0.806000
1483	0.581550	0.806450
1484	0.582075	0.806600
1485	0.583550	0.805500
1486	0.584125	0.804050
1487	0.583050	0.805125
1488	0.583500	0.805275
1489	0.582625	0.804425
1490	0.583550	0.802500
1491	0.582375	0.802750
1492	0.581000	0.804125
1493	0.581425	0.802500
1494	0.582700	0.801850
1495	0.583500	0.802350
1496	0.582500	0.801625
1497	0.581350	0.801575
1498	0.581075	0.805175
1499	0.582350	0.805350
1500	0.582500	0.805350
1501	0.582625	0.805050
1502	0.582050	0.805100
1503	0.580975	0.805225
1504	0.579600	0.803400
1505	0.581875	0.803025
1506	0.581850	0.805050
1507	0.582475	0.803700
1508	0.580100	0.806075
1509	0.581450	0.806050
1510	0.580225	0.807125
1511	0.579750	0.807125
1512	0.583325	0.806950
1513	0.581300	0.805800
1514	0.581100	0.808550
1515	0.581075	0.808800
1516	0.583875	0.808375
1517	0.581025	0.810625
1518	0.583700	0.810950
1519	0.584125	0.809100
1520	0.583450	0.810700
1521	0.583075	0.809375
1522	0.583150	0.809825
1523	0.582900	0.809625
1524	0.583400	0.809300
1525	0.583325	0.809300
1526	0.586675	0.808775
1527	0.583675	0.809175
1528	0.582425	0.811125
1529	0.582000	0.809975
1530	0.583150	0.807825
1531	0.584350	0.808200
1532	0.583175	0.809125
1533	0.580850	0.808200
1534	0.581975	0.808875
1535	0.583150	0.808825
1536	0.585200	0.807125
1537	0.585625	0.806975
1538	0.582400	0.805675
1539	0.582350	0.806100
1540	0.583525	0.808325
1541	0.584875	0.807650
1542	0.584225	0.808525
1543	0.584650	0.807425
1544	0.585550	0.810200
1545	0.582800	0.809300
1546	0.584300	0.810350
1547	0.585175	0.810775
1548	0.584175	0.811275
1549	0.585400	0.811450
1550	0.583375	0.809750
1551	0.585200	0.810575
1552	0.583900	0.808600
1553	0.582500	0.809025
1554	0.584075	0.808150
1555	0.585125	0.808500
1556	0.583975	0.809625
1557	0.582650	0.808800
1558	0.583250	0.809250
1559	0.584250	0.810025
1560	0.583800	0.811425
1561	0.585000	0.810025
1562	0.582350	0.810575
1563	0.584525	0.811625
1564	0.584100	0.810325
1565	0.585950	0.810200
1566	0.585925	0.811050
1567	0.583525	0.811875
1568	0.584050	0.813250
1569	0.586175	0.813625
1570	0.583450	0.815175
1571	0.584675	0.812450
1572	0.582300	0.811525
1573	0.583925	0.813200
1574	0.582800	0.811825
1575	0.581425	0.811575
1576	0.583925	0.811600
1577	0.584175	0.813375
1578	0.582625	0.816675
1579	0.584050	0.816775
1580	0.583975	0.815975
1581	0.583275	0.816450
1582	0.583000	0.814325
1583	0.584375	0.812450
1584	0.585050	0.812125
1585	0.581800	0.812650
1586	0.583450	0.813375
1587	0.581875	0.814550
1588	0.582725	0.815775
1589	0.584375	0.818175
1590	0.582375	0.816825
1591	0.583025	0.818125
1592	0.582375	0.818825
1593	0.582575	0.818650
1594	0.583325	0.817775
1595	0.582075	0.817275
1596	0.581225	0.818625
1597	0.583475	0.819450
1598	0.583725	0.819450
1599	0.582225	0.821050
1600	0.584300	0.819175
1601	0.581700	0.818325
1602	0.582525	0.816100
1603	0.582425	0.815125
1604	0.581175	0.817125
1605	0.581225	0.815900
1606	0.584325	0.815625
1607	0.584600	0.816425
1608	0.583975	0.816200
1609	0.582350	0.815775
1610	0.583475	0.815000
1611	0.582625	0.817650
1612	0.581475	0.815975
1613	0.581925	0.816325
1614	0.584375	0.817100
1615	0.582050	0.816375
1616	0.584575	0.815775
1617	0.584725	0.815300
1618	0.583200	0.815075
1619	0.584875	0.814800
1620	0.584525	0.815875
1621	0.585425	0.816900
1622	0.583050	0.819300
1623	0.581225	0.819650
1624	0.583700	0.820075
1625	0.585625	0.819500
1626	0.585600	0.817000
1627	0.584525	0.816075
1628	0.586950	0.816625
1629	0.587125	0.812875
1630	0.584225	0.813300
1631	0.585250	0.813700
1632	0.583650	0.813075
1633	0.584900	0.812600
1634	0.585600	0.813850
1635	0.584550	0.815625
1636	0.584800	0.813400
1637	0.585050	0.812650
1638	0.583925	0.813650
1639	0.584825	0.813125
1640	0.585575	0.812750
1641	0.584725	0.812325
1642	0.585600	0.811775
1643	0.583975	0.813175
1644	0.585600	0.812325
1645	0.585025	0.812675
1646	0.586475	0.812050
1647	0.585200	0.812450
1648	0.583425	0.811350
1649	0.584725	0.811900
1650	0.584550	0.813225
1651	0.584175	0.812600
1652	0.584250	0.811425
1653	0.584700	0.811250
1654	0.583725	0.810275
1655	0.585100	0.808850
1656	0.585075	0.808900
1657	0.584300	0.809300
1658	0.584525	0.809900
1659	0.584025	0.809650
1660	0.584950	0.808000
1661	0.583625	0.809875
1662	0.582850	0.810400
1663	0.586975	0.812850
1664	0.586400	0.813150
1665	0.585725	0.813800
1666	0.583825	0.812100
1667	0.585500	0.811625
1668	0.584525	0.813750
1669	0.584350	0.815950
1670	0.585300	0.816775
1671	0.585425	0.814375
1672	0.586475	0.816250
1673	0.584750	0.814275
1674	0.585700	0.812725
1675	0.585475	0.811725
1676	0.584900	0.811575
1677	0.586000	0.810150
1678	0.584225	0.810825
1679	0.585875	0.812900
1680	0.585800	0.812475
1681	0.584875	0.811425
1682	0.584775	0.810725
1683	0.585100	0.812275
1684	0.586800	0.812625
1685	0.587350	0.816475
1686	0.586150	0.815700
1687	0.586750	0.812850
1688	0.585850	0.813450
1689	0.586350	0.813650
1690	0.583450	0.813825
1691	0.583425	0.814125
1692	0.587475	0.814975
1693	0.587225	0.813950
1694	0.585050	0.813475
1695	0.584375	0.813550
1696	0.586800	0.813525
1697	0.587700	0.813500
1698	0.585025	0.814975
1699	0.585125	0.815500
1700	0.585400	0.816350
1701	0.588100	0.819075
1702	0.589325	0.818325
1703	0.589925	0.820100
1704	0.589475	0.820175
1705	0.590625	0.820100
1706	0.589050	0.817825
1707	0.588100	0.817900
1708	0.588425	0.818750
1709	0.587750	0.821100
1710	0.588325	0.821575
1711	0.586150	0.822050
1712	0.587000	0.823325
1713	0.585325	0.822725
1714	0.587925	0.823075
1715	0.587725	0.821500
1716	0.588625	0.820475
1717	0.588525	0.821700
1718	0.589775	0.821550
1719	0.588500	0.820200
1720	0.587750	0.817050
1721	0.589550	0.815725
1722	0.587675	0.817725
1723	0.587850	0.818225
1724	0.588200	0.817550
1725	0.587625	0.817100
1726	0.585975	0.820675
1727	0.585975	0.819725
1728	0.586400	0.819600
1729	0.586800	0.819575
1730	0.587250	0.818975
1731	0.587050	0.818275
1732	0.589100	0.817800
1733	0.587825	0.816425
1734	0.587250	0.817325
1735	0.588175	0.815275
1736	0.588425	0.813175
1737	0.588050	0.814350
1738	0.586675	0.813725
1739	0.587250	0.815700
1740	0.587675	0.815025
1741	0.587825	0.815475
1742	0.587325	0.815025
1743	0.586000	0.815325
1744	0.586475	0.812175
1745	0.587025	0.813000
1746	0.588100	0.811500
1747	0.587375	0.812650
1748	0.589525	0.814200
1749	0.588550	0.814600
1750	0.589850	0.818375
1751	0.589250	0.816175
1752	0.587000	0.816475
1753	0.586700	0.815300
1754	0.587700	0.815450
1755	0.589050	0.815725
1756	0.589275	0.817425
1757	0.587350	0.818600
1758	0.588100	0.819025
1759	0.589425	0.819100
1760	0.588575	0.820450
1761	0.584775	0.822300
1762	0.588075	0.821075
1763	0.585500	0.820700
1764	0.586350	0.822675
1765	0.587825	0.821400
1766	0.589325	0.821475
1767	0.587300	0.820525
1768	0.585150	0.822600
1769	0.584050	0.821575
1770	0.584775	0.821450
1771	0.586875	0.822500
1772	0.589050	0.821225
1773	0.586025	0.821375
1774	0.587925	0.820350
1775	0.585900	0.821600
1776	0.584625	0.824325
1777	0.586950	0.824650
1778	0.586900	0.824675
1779	0.587100	0.823400
1780	0.587325	0.823000
1781	0.584425	0.823850
1782	0.586200	0.822525
1783	0.586150	0.824500
1784	0.582750	0.824725
1785	0.585275	0.823950
1786	0.584450	0.821850
1787	0.585250	0.820850
1788	0.585775	0.821475
1789	0.584850	0.821125
1790	0.583125	0.821050
1791	0.582375	0.819875
1792	0.585875	0.820875
1793	0.583950	0.820750
1794	0.584700	0.819550
1795	0.585150	0.817725
1796	0.583725	0.816100
1797	0.584425	0.819650
1798	0.585675	0.818675
1799	0.584725	0.818275
1800	0.583900	0.818275
1801	0.585550	0.818625
1802	0.583000	0.818425
1803	0.585975	0.816800
1804	0.584700	0.816200
1805	0.584550	0.815050
1806	0.583350	0.816650
1807	0.584625	0.814475
1808	0.582950	0.812625
1809	0.583275	0.811200
1810	0.583150	0.812475
1811	0.582075	0.810725
1812	0.583650	0.811825
1813	0.584475	0.810825
1814	0.583200	0.810575
1815	0.583125	0.812600
1816	0.582325	0.811700
1817	0.584025	0.812950
1818	0.585275	0.813925
1819	0.586225	0.813075
1820	0.583650	0.813300
1821	0.585250	0.813650
1822	0.584825	0.814050
1823	0.585075	0.814025
1824	0.584025	0.814150
1825	0.584650	0.815075
1826	0.585275	0.812625
1827	0.588125	0.811600
1828	0.587375	0.812950
1829	0.585175	0.813550
1830	0.581975	0.814850
1831	0.585350	0.814650
1832	0.584550	0.814475
1833	0.584275	0.814375
1834	0.586225	0.814025
1835	0.587475	0.817075
1836	0.587550	0.817725
1837	0.586000	0.816825
1838	0.586825	0.815650
1839	0.584925	0.812525
1840	0.583125	0.812200
1841	0.583925	0.811100
1842	0.584800	0.811625
1843	0.582650	0.811675
1844	0.581875	0.812375
1845	0.584125	0.813925
1846	0.584375	0.814750
1847	0.585275	0.815525
1848	0.585325	0.815200
1849	0.583600	0.815975
1850	0.583825	0.815175
1851	0.584525	0.815675
1852	0.585275	0.815300
1853	0.583425	0.815375
1854	0.582650	0.816750
1855	0.583125	0.818075
1856	0.583475	0.816500
1857	0.584675	0.814650
1858	0.584975	0.814675
1859	0.583050	0.815350
1860	0.585400	0.812525
1861	0.585575	0.813950
1862	0.584300	0.813650
1863	0.584275	0.813450
1864	0.584050	0.814225
1865	0.584650	0.815800
1866	0.584750	0.816350
1867	0.584375	0.816575
1868	0.585475	0.817650
1869	0.583900	0.818400
1870	0.581025	0.815400
1871	0.580025	0.814025
1872	0.582725	0.813350
1873	0.582975	0.813500
1874	0.584150	0.815350
1875	0.584300	0.815325
1876	0.587150	0.816200
1877	0.584875	0.814600
1878	0.584475	0.815075
1879	0.583725	0.814000
1880	0.582125	0.814350
1881	0.582375	0.813200
1882	0.586300	0.814600
1883	0.585475	0.815050
1884	0.586475	0.814925
1885	0.584925	0.814325
1886	0.584425	0.814875
1887	0.583400	0.813975
1888	0.585275	0.814950
1889	0.584000	0.815100
1890	0.583900	0.813650
1891	0.582175	0.817050
1892	0.580950	0.817225
1893	0.584275	0.817225
1894	0.582825	0.818550
1895	0.584150	0.817000
1896	0.583475	0.820075
1897	0.583775	0.817925
1898	0.584150	0.817975
1899	0.585450	0.817275
1900	0.585975	0.815500
1901	0.586425	0.817850
1902	0.584525	0.815325
1903	0.585300	0.815125
1904	0.584650	0.813875
1905	0.584950	0.814725
1906	0.582475	0.814675
1907	0.583600	0.813450
1908	0.585100	0.811200
1909	0.581700	0.811100
1910	0.583750	0.810250
1911	0.583250	0.812250
1912	0.585300	0.812725
1913	0.586250	0.812075
1914	0.585225	0.813150
1915	0.585900	0.813775
1916	0.585075	0.815150
1917	0.582850	0.813600
1918	0.584900	0.815000
1919	0.586375	0.814400
1920	0.585150	0.813200
1921	0.586775	0.810275
1922	0.583250	0.812350
1923	0.584325	0.810825
1924	0.585975	0.812000
1925	0.584350	0.812600
1926	0.586025	0.812125
1927	0.585775	0.811450
1928	0.585775	0.810775
1929	0.585175	0.810275
1930	0.583225	0.808975
1931	0.583275	0.810650
1932	0.582900	0.810575
1933	0.585525	0.809750
1934	0.585375	0.807200
1935	0.585800	0.805925
1936	0.585850	0.806625
1937	0.586375	0.807150
1938	0.584375	0.809325
1939	0.585625	0.809450
1940	0.582900	0.808675
1941	0.582950	0.807100
1942	0.581800	0.808775
1943	0.582875	0.806800
1944	0.583675	0.807075
1945	0.584150	0.807625
1946	0.580975	0.807625
1947	0.582625	0.807725
1948	0.579925	0.805375
1949	0.582625	0.805875
1950	0.584925	0.807100
1951	0.582700	0.807950
1952	0.582125	0.809500
1953	0.583200	0.810175
1954	0.583925	0.808400
1955	0.584100	0.808700
1956	0.581850	0.806875
1957	0.581725	0.810600
1958	0.583100	0.810825
1959	0.581800	0.811375
1960	0.583225	0.812825
1961	0.582700	0.811700
1962	0.584550	0.814250
1963	0.581300	0.813725
1964	0.581625	0.813925
1965	0.583125	0.815250
1966	0.582750	0.814375
1967	0.580700	0.816375
1968	0.581325	0.817650
1969	0.580850	0.817775
1970	0.583100	0.816900
1971	0.582125	0.816000
1972	0.581125	0.817175
1973	0.584625	0.817725
1974	0.582700	0.818425
1975	0.585525	0.819100
1976	0.584825	0.817675
1977	0.582700	0.817975
1978	0.585050	0.817000
1979	0.583400	0.817425
1980	0.585975	0.817300
1981	0.583800	0.817050
1982	0.582375	0.816300
1983	0.581800	0.814400
1984	0.583425	0.810700
1985	0.584575	0.809625
1986	0.584350	0.811900
1987	0.583650	0.812725
1988	0.583325	0.812950
1989	0.582300	0.812725
1990	0.582125	0.813500
1991	0.582375	0.814175
1992	0.585000	0.813425
1993	0.584575	0.813475
1994	0.583550	0.814025
1995	0.583475	0.812750
1996	0.581100	0.809900
1997	0.582550	0.811550
1998	0.581700	0.814025
1999	0.582625	0.814525
[truncated: 8,000 more rows]
