# Supplementary material for: Evolutionary game on mutually influenceing double-layer network
Source: PLoS One. 2025 Jan 31;20(1):e0317923. doi: 10.1371/journal.pone.0317923 (PMC11785339; doi:10.1371/journal.pone.0317923)
Supplement: S1 Data — (ZIP) [file pone.0317923.s001.zip › b=1.01_a=0.65_frequency.txt]

0	0.498975	0.418575
1	0.500550	0.377625
2	0.504625	0.356450
3	0.502125	0.346600
4	0.504350	0.342000
5	0.500400	0.337200
6	0.505000	0.338800
7	0.504625	0.338575
8	0.500175	0.342975
9	0.496700	0.343750
10	0.501675	0.344050
11	0.502300	0.349050
12	0.504925	0.353000
13	0.499450	0.360875
14	0.498900	0.365425
15	0.502350	0.370625
16	0.504850	0.378200
17	0.503500	0.384775
18	0.500300	0.391925
19	0.501900	0.397375
20	0.507975	0.404750
21	0.508575	0.411225
22	0.505700	0.419375
23	0.509575	0.423475
24	0.507925	0.431400
25	0.509425	0.436600
26	0.506775	0.441725
27	0.505550	0.448675
28	0.507075	0.457050
29	0.508675	0.463925
30	0.504950	0.474650
31	0.509450	0.482825
32	0.510150	0.487650
33	0.509450	0.493850
34	0.509400	0.497750
35	0.506425	0.502875
36	0.509375	0.510025
37	0.508350	0.512225
38	0.510250	0.517175
39	0.510100	0.521800
40	0.513475	0.529150
41	0.512100	0.534025
42	0.512550	0.540550
43	0.511600	0.545475
44	0.511525	0.550325
45	0.512725	0.553975
46	0.514150	0.563525
47	0.517325	0.568150
48	0.514800	0.575850
49	0.513250	0.583050
50	0.513375	0.590550
51	0.513800	0.595375
52	0.515350	0.599975
53	0.514500	0.605800
54	0.516650	0.610450
55	0.519000	0.615875
56	0.516575	0.622100
57	0.518950	0.629275
58	0.522950	0.634400
59	0.520650	0.639325
60	0.520700	0.640925
61	0.520025	0.642900
62	0.517900	0.647050
63	0.519725	0.654050
64	0.514500	0.661375
65	0.515275	0.666975
66	0.515000	0.670975
67	0.515400	0.674925
68	0.518175	0.679425
69	0.519100	0.684025
70	0.522100	0.691025
71	0.519125	0.695250
72	0.521050	0.698200
73	0.518425	0.700300
74	0.518325	0.704550
75	0.521150	0.708350
76	0.517900	0.711975
77	0.516875	0.714000
78	0.520375	0.718375
79	0.518575	0.718100
80	0.522025	0.721025
81	0.520900	0.727550
82	0.518850	0.731525
83	0.517875	0.732875
84	0.521075	0.734850
85	0.520875	0.738950
86	0.521150	0.740500
87	0.520900	0.745825
88	0.519125	0.748250
89	0.521425	0.752975
90	0.522350	0.754250
91	0.521575	0.759075
92	0.521000	0.761525
93	0.521775	0.764525
94	0.522300	0.767725
95	0.520800	0.769950
96	0.522475	0.771525
97	0.522400	0.774400
98	0.521850	0.776900
99	0.522650	0.780050
100	0.524500	0.782300
101	0.523175	0.784425
102	0.522950	0.785625
103	0.524425	0.787050
104	0.523675	0.789575
105	0.523025	0.791750
106	0.525450	0.795800
107	0.523750	0.797975
108	0.523700	0.802325
109	0.523375	0.806050
110	0.523675	0.808275
111	0.523750	0.809150
112	0.523925	0.811125
113	0.524425	0.811450
114	0.523950	0.815825
115	0.523475	0.815800
116	0.524850	0.818525
117	0.523525	0.822250
118	0.522750	0.824800
119	0.522825	0.826450
120	0.523925	0.828775
121	0.523975	0.829350
122	0.524775	0.830875
123	0.522725	0.833625
124	0.523175	0.835400
125	0.524875	0.838650
126	0.527800	0.840200
127	0.525525	0.842825
128	0.523650	0.842725
129	0.524175	0.846375
130	0.524325	0.848900
131	0.523400	0.847175
132	0.526475	0.849450
133	0.524200	0.850875
134	0.524275	0.853125
135	0.525250	0.856075
136	0.525725	0.859575
137	0.526125	0.863775
138	0.526475	0.863100
139	0.526000	0.865450
140	0.526000	0.865675
141	0.524275	0.868025
142	0.524700	0.870025
143	0.524200	0.871125
144	0.524750	0.873450
145	0.524825	0.874300
146	0.525850	0.874825
147	0.525525	0.877950
148	0.526825	0.878650
149	0.526625	0.880650
150	0.526875	0.880475
151	0.528550	0.882150
152	0.528925	0.882575
153	0.527525	0.883900
154	0.528025	0.886275
155	0.528525	0.886825
156	0.528650	0.890325
157	0.531525	0.891500
158	0.530850	0.891225
159	0.530650	0.892025
160	0.528475	0.894725
161	0.530100	0.896025
162	0.529125	0.897025
163	0.529375	0.898350
164	0.529500	0.899575
165	0.529650	0.901100
166	0.530375	0.902450
167	0.528350	0.902975
168	0.527550	0.904425
169	0.528000	0.905850
170	0.528775	0.907275
171	0.526475	0.908625
172	0.528000	0.908575
173	0.528350	0.909325
174	0.528250	0.908650
175	0.527750	0.910950
176	0.528125	0.913225
177	0.528400	0.913950
178	0.528100	0.914650
179	0.527475	0.914575
180	0.528575	0.916125
181	0.529125	0.916525
182	0.530750	0.917025
183	0.529500	0.916650
184	0.529425	0.918225
185	0.529075	0.918650
186	0.528475	0.919075
187	0.530650	0.920750
188	0.530050	0.921250
189	0.530425	0.922675
190	0.531125	0.922950
191	0.530350	0.923475
192	0.531100	0.923000
193	0.530000	0.924375
194	0.529300	0.925125
195	0.530725	0.925850
196	0.529925	0.926200
197	0.529450	0.925275
198	0.529775	0.926775
199	0.530025	0.928025
200	0.530700	0.928300
201	0.530425	0.929850
202	0.531450	0.930875
203	0.531200	0.932125
204	0.530900	0.930175
205	0.531175	0.928725
206	0.529700	0.930125
207	0.530725	0.931075
208	0.530500	0.931650
209	0.530550	0.932150
210	0.530400	0.931800
211	0.531725	0.933200
212	0.530550	0.933625
213	0.531675	0.933825
214	0.531175	0.935300
215	0.529775	0.934125
216	0.530725	0.933725
217	0.530225	0.934075
218	0.530275	0.934525
219	0.529600	0.934950
220	0.529825	0.936400
221	0.531125	0.937850
222	0.530800	0.938825
223	0.530050	0.938650
224	0.531100	0.939175
225	0.531550	0.939875
226	0.531625	0.939275
227	0.531125	0.941125
228	0.533075	0.941200
229	0.531850	0.940600
230	0.531525	0.940700
231	0.531100	0.942325
232	0.531325	0.942450
233	0.531500	0.942100
234	0.531300	0.941875
235	0.531300	0.942325
236	0.530650	0.941950
237	0.531525	0.944325
238	0.531075	0.944450
239	0.531350	0.943975
240	0.531550	0.944450
241	0.531600	0.946225
242	0.532150	0.946975
243	0.531950	0.946725
244	0.532600	0.947550
245	0.532200	0.947125
246	0.531350	0.948175
247	0.530975	0.947950
248	0.530525	0.947000
249	0.530900	0.948625
250	0.531000	0.949325
251	0.530575	0.948425
252	0.530700	0.948675
253	0.531600	0.947900
254	0.532300	0.949825
255	0.531700	0.949675
256	0.532600	0.950575
257	0.531125	0.950550
258	0.532050	0.950500
259	0.530975	0.951900
260	0.530625	0.952150
261	0.531625	0.951775
262	0.531500	0.953625
263	0.531900	0.952575
264	0.531000	0.952925
265	0.532050	0.953075
266	0.531775	0.952925
267	0.531675	0.954075
268	0.532525	0.955075
269	0.532625	0.955150
270	0.531925	0.955325
271	0.532375	0.956125
272	0.531825	0.956475
273	0.532650	0.957450
274	0.532925	0.957850
275	0.534125	0.958225
276	0.533050	0.960025
277	0.533450	0.959250
278	0.532850	0.959875
279	0.532425	0.960075
280	0.531900	0.960850
281	0.533375	0.960900
282	0.533700	0.961375
283	0.532950	0.962200
284	0.532925	0.961850
285	0.533450	0.960225
286	0.533425	0.960325
287	0.533750	0.961200
288	0.533275	0.961125
289	0.533350	0.961550
290	0.533000	0.961475
291	0.532625	0.961575
292	0.532375	0.961575
293	0.533150	0.962800
294	0.532725	0.962425
295	0.532550	0.961925
296	0.532525	0.962000
297	0.534000	0.961650
298	0.533125	0.961700
299	0.532675	0.961725
300	0.532825	0.961150
301	0.532700	0.960975
302	0.532825	0.961975
303	0.533325	0.962475
304	0.533550	0.963850
305	0.532325	0.964050
306	0.532550	0.965425
307	0.532600	0.964450
308	0.532175	0.965075
309	0.533100	0.966150
310	0.533225	0.965400
311	0.533025	0.965150
312	0.532825	0.966925
313	0.532925	0.967475
314	0.534050	0.967475
315	0.533575	0.967750
316	0.533000	0.967950
317	0.533575	0.966975
318	0.533900	0.967350
319	0.533200	0.968075
320	0.533200	0.968575
321	0.532950	0.968800
322	0.532975	0.969275
323	0.533175	0.968925
324	0.533000	0.968950
325	0.533475	0.969950
326	0.533400	0.970875
327	0.532900	0.971100
328	0.533900	0.971950
329	0.533975	0.971825
330	0.534350	0.971850
331	0.533775	0.972500
332	0.533525	0.972175
333	0.534450	0.972675
334	0.534600	0.972400
335	0.534600	0.972850
336	0.533775	0.973650
337	0.534100	0.973700
338	0.534275	0.974000
339	0.534050	0.974050
340	0.534425	0.974475
341	0.534800	0.974625
342	0.533975	0.975200
343	0.533525	0.975525
344	0.533175	0.975325
345	0.533700	0.975650
346	0.534450	0.976050
347	0.534200	0.975650
348	0.534275	0.976225
349	0.534125	0.976350
350	0.532925	0.975975
351	0.533125	0.976250
352	0.533225	0.976350
353	0.533825	0.977725
354	0.533650	0.978200
355	0.533950	0.978300
356	0.534800	0.977525
357	0.534425	0.977575
358	0.534075	0.977925
359	0.534300	0.978750
360	0.534925	0.978300
361	0.534575	0.978725
362	0.534525	0.979350
363	0.534900	0.979225
364	0.534750	0.979350
365	0.534150	0.979500
366	0.533950	0.979750
367	0.534150	0.980200
368	0.533225	0.979975
369	0.533900	0.980000
370	0.533850	0.980375
371	0.534125	0.980800
372	0.534375	0.980850
373	0.534500	0.980575
374	0.533275	0.980600
375	0.533925	0.981075
376	0.534350	0.982250
377	0.534125	0.982025
378	0.534250	0.982475
379	0.534375	0.982625
380	0.533575	0.983075
381	0.533350	0.983500
382	0.534000	0.983525
383	0.533925	0.984075
384	0.533875	0.984475
385	0.533825	0.984425
386	0.534575	0.984875
387	0.534450	0.985000
388	0.534775	0.984800
389	0.534150	0.984825
390	0.534375	0.984925
391	0.534725	0.985050
392	0.534000	0.985175
393	0.534400	0.986075
394	0.535050	0.986125
395	0.534375	0.986050
396	0.534275	0.986875
397	0.534475	0.986850
398	0.535050	0.987550
399	0.535100	0.987125
400	0.535350	0.986700
401	0.535175	0.986725
402	0.534675	0.987950
403	0.535150	0.987950
404	0.534600	0.987700
405	0.534825	0.987750
406	0.535025	0.987250
407	0.534425	0.987575
408	0.535050	0.987775
409	0.534375	0.988075
410	0.534725	0.987900
411	0.534525	0.987850
412	0.533975	0.988000
413	0.534275	0.987825
414	0.534600	0.988200
415	0.534725	0.987975
416	0.534700	0.987850
417	0.534625	0.987700
418	0.534350	0.988300
419	0.534525	0.988300
420	0.534300	0.988375
421	0.534025	0.988450
422	0.534400	0.988800
423	0.534150	0.989250
424	0.534375	0.989025
425	0.534600	0.989350
426	0.534400	0.989950
427	0.535125	0.990200
428	0.534575	0.990300
429	0.534725	0.990025
430	0.534175	0.990150
431	0.534875	0.990125
432	0.534575	0.990400
433	0.534775	0.990600
434	0.534450	0.990275
435	0.534225	0.990750
436	0.533575	0.991300
437	0.533550	0.991275
438	0.533700	0.991500
439	0.533800	0.992275
440	0.533725	0.992200
441	0.534325	0.992125
442	0.534625	0.992225
443	0.534200	0.992050
444	0.534225	0.991875
445	0.534175	0.991750
446	0.534400	0.991800
447	0.534225	0.991900
448	0.534375	0.992150
449	0.533975	0.992075
450	0.534575	0.991725
451	0.534475	0.991775
452	0.534750	0.992150
453	0.534475	0.992775
454	0.534550	0.992650
455	0.534525	0.992675
456	0.534175	0.992575
457	0.533750	0.992400
458	0.534125	0.992825
459	0.535150	0.992950
460	0.534400	0.992450
461	0.534575	0.992300
462	0.535000	0.992525
463	0.534950	0.992000
464	0.534600	0.992050
465	0.534725	0.991575
466	0.534400	0.991650
467	0.534275	0.991800
468	0.534450	0.991800
469	0.534275	0.992125
470	0.534425	0.992625
471	0.534450	0.992650
472	0.534350	0.992900
473	0.534800	0.993100
474	0.534275	0.993050
475	0.534700	0.993250
476	0.534975	0.993225
477	0.534950	0.993375
478	0.534900	0.993100
479	0.535225	0.993225
480	0.534775	0.993550
481	0.534800	0.993500
482	0.534500	0.993425
483	0.534425	0.993350
484	0.534600	0.993475
485	0.534500	0.993875
486	0.534500	0.994275
487	0.534575	0.994350
488	0.534350	0.994200
489	0.534700	0.994075
490	0.534925	0.994200
491	0.534725	0.994550
492	0.534950	0.994950
493	0.534325	0.994575
494	0.534825	0.994550
495	0.534075	0.994625
496	0.534275	0.994875
497	0.534825	0.995150
498	0.534825	0.995175
499	0.534525	0.995125
500	0.534525	0.995025
501	0.534675	0.995175
502	0.534600	0.995125
503	0.534400	0.995275
504	0.534475	0.995125
505	0.534300	0.994800
506	0.534300	0.994800
507	0.534600	0.994800
508	0.534450	0.995175
509	0.534175	0.995200
510	0.533975	0.995450
511	0.534475	0.995300
512	0.534400	0.995050
513	0.534300	0.995375
514	0.534425	0.995625
515	0.534000	0.995900
516	0.534000	0.996075
517	0.534050	0.995975
518	0.534200	0.996125
519	0.534350	0.996125
520	0.534200	0.996025
521	0.534450	0.996050
522	0.534300	0.995900
523	0.533975	0.996225
524	0.534450	0.995850
525	0.534300	0.996125
526	0.534350	0.996150
527	0.534050	0.995875
528	0.534425	0.995775
529	0.534475	0.995550
530	0.534500	0.995575
531	0.534425	0.995450
532	0.534325	0.995275
533	0.534150	0.995275
534	0.534375	0.995450
535	0.534000	0.995400
536	0.534225	0.995300
537	0.534200	0.995200
538	0.534250	0.994775
539	0.534150	0.994475
540	0.533975	0.994425
541	0.534100	0.994600
542	0.534225	0.994800
543	0.533950	0.995200
544	0.534225	0.994950
545	0.534300	0.995075
546	0.534325	0.994850
547	0.533675	0.995075
548	0.534100	0.995250
549	0.534200	0.995525
550	0.534475	0.995400
551	0.534300	0.995300
552	0.533700	0.994900
553	0.533850	0.995075
554	0.534250	0.994775
555	0.533975	0.994650
556	0.534175	0.995125
557	0.533925	0.995350
558	0.534175	0.995200
559	0.534075	0.994775
560	0.533825	0.994925
561	0.534025	0.995150
562	0.533825	0.995375
563	0.534075	0.995225
564	0.533825	0.995700
565	0.534450	0.995800
566	0.534550	0.995475
567	0.534300	0.995600
568	0.534300	0.995950
569	0.534350	0.996150
570	0.534275	0.996050
571	0.534050	0.995675
572	0.534300	0.995625
573	0.534350	0.995525
574	0.534425	0.995525
575	0.534125	0.995475
576	0.534150	0.995900
577	0.534200	0.995700
578	0.534475	0.995375
579	0.533950	0.995725
580	0.534675	0.995825
581	0.534975	0.995525
582	0.534775	0.995675
583	0.534525	0.995850
584	0.534500	0.995550
585	0.534575	0.995550
586	0.534400	0.995700
587	0.534675	0.995550
588	0.534625	0.995600
589	0.534700	0.995850
590	0.534500	0.995950
591	0.534425	0.995725
592	0.534500	0.995375
593	0.534425	0.995575
594	0.534525	0.995900
595	0.534925	0.996125
596	0.534825	0.996075
597	0.534775	0.996000
598	0.534925	0.996025
599	0.534875	0.996250
600	0.534750	0.996425
601	0.534475	0.996475
602	0.534575	0.996575
603	0.534500	0.996550
604	0.534700	0.996500
605	0.534725	0.996925
606	0.535000	0.996700
607	0.534600	0.996225
608	0.535075	0.996250
609	0.535025	0.996450
610	0.534650	0.996275
611	0.534625	0.996075
612	0.534600	0.996225
613	0.534700	0.996400
614	0.534925	0.996375
615	0.534450	0.996550
616	0.534425	0.996850
617	0.534450	0.996800
618	0.534450	0.996725
619	0.534525	0.996575
620	0.534850	0.996750
621	0.534675	0.996925
622	0.534475	0.996800
623	0.534600	0.996875
624	0.534725	0.996975
625	0.534425	0.996850
626	0.534775	0.996925
627	0.534750	0.996925
628	0.534450	0.996975
629	0.534500	0.997050
630	0.534450	0.997325
631	0.534450	0.997425
632	0.534575	0.997625
633	0.534650	0.997800
634	0.534800	0.997750
635	0.534625	0.997800
636	0.534800	0.997850
637	0.534675	0.997925
638	0.534825	0.998100
639	0.534625	0.997825
640	0.534775	0.997775
641	0.534700	0.998050
642	0.534550	0.998100
643	0.534725	0.998100
644	0.534600	0.998150
645	0.534700	0.998150
646	0.534725	0.998350
647	0.534825	0.998425
648	0.534775	0.998225
649	0.534875	0.998275
650	0.534875	0.998325
651	0.534875	0.998400
652	0.534900	0.998325
653	0.534675	0.998450
654	0.534925	0.998600
655	0.534750	0.998600
656	0.534725	0.998475
657	0.534750	0.998425
658	0.534850	0.998325
659	0.534650	0.998350
660	0.534550	0.998425
661	0.534800	0.998650
662	0.534975	0.998600
663	0.535025	0.998575
664	0.534800	0.998575
665	0.534675	0.998700
666	0.534850	0.998800
667	0.534975	0.998875
668	0.534975	0.998750
669	0.534875	0.998675
670	0.534800	0.998500
671	0.534800	0.998650
672	0.534800	0.998575
673	0.534700	0.998675
674	0.534650	0.998825
675	0.534650	0.998650
676	0.534625	0.998575
677	0.534575	0.998700
678	0.534525	0.998700
679	0.534750	0.998850
680	0.534675	0.999050
681	0.534775	0.998750
682	0.534700	0.998700
683	0.534625	0.998800
684	0.534750	0.998650
685	0.534575	0.998850
686	0.534650	0.998875
687	0.534450	0.998950
688	0.534650	0.998850
689	0.534750	0.999025
690	0.534800	0.999100
691	0.534650	0.999050
692	0.534750	0.998950
693	0.534750	0.998975
694	0.534700	0.998900
695	0.534700	0.998800
696	0.534700	0.998950
697	0.534650	0.998925
698	0.534525	0.999025
699	0.534550	0.999225
700	0.534625	0.999175
701	0.534700	0.999075
702	0.534700	0.999075
703	0.534700	0.999025
704	0.534750	0.998925
705	0.534750	0.999050
706	0.534725	0.999000
707	0.534600	0.998975
708	0.534500	0.998750
709	0.534600	0.998800
710	0.534450	0.999050
711	0.534500	0.998975
712	0.534675	0.999000
713	0.534675	0.999025
714	0.534675	0.999000
715	0.534675	0.998800
716	0.534550	0.998700
717	0.534675	0.998725
718	0.534775	0.998650
719	0.534800	0.998725
720	0.534775	0.998700
721	0.534625	0.998825
722	0.534700	0.998975
723	0.534725	0.999075
724	0.534625	0.998925
725	0.534625	0.998875
726	0.534700	0.998850
727	0.534700	0.998800
728	0.534750	0.998900
729	0.534600	0.999025
730	0.534600	0.998825
731	0.534775	0.998850
732	0.534550	0.998900
733	0.534650	0.998975
734	0.534625	0.998950
735	0.534475	0.999225
736	0.534500	0.999100
737	0.534600	0.999050
738	0.534625	0.999050
739	0.534700	0.999225
740	0.534625	0.999050
741	0.534350	0.998975
742	0.534350	0.999050
743	0.534375	0.999075
744	0.534375	0.999025
745	0.534525	0.998925
746	0.534425	0.998950
747	0.534475	0.998975
748	0.534525	0.998925
749	0.534425	0.998900
750	0.534550	0.998925
751	0.534475	0.998875
752	0.534475	0.998975
753	0.534450	0.998975
754	0.534400	0.999075
755	0.534350	0.999050
756	0.534275	0.999050
757	0.534275	0.999150
758	0.534400	0.999050
759	0.534500	0.999025
760	0.534425	0.999100
761	0.534450	0.999175
762	0.534525	0.999300
763	0.534550	0.999250
764	0.534425	0.999275
765	0.534500	0.999225
766	0.534525	0.999250
767	0.534500	0.999050
768	0.534450	0.999025
769	0.534450	0.998900
770	0.534650	0.998900
771	0.534525	0.998900
772	0.534575	0.998900
773	0.534500	0.998875
774	0.534400	0.998950
775	0.534525	0.998900
776	0.534625	0.998900
777	0.534450	0.998975
778	0.534475	0.998775
779	0.534625	0.998875
780	0.534550	0.998950
781	0.534325	0.999000
782	0.534550	0.998925
783	0.534475	0.998850
784	0.534500	0.998850
785	0.534375	0.999075
786	0.534425	0.999075
787	0.534525	0.999025
788	0.534550	0.999000
789	0.534450	0.999100
790	0.534350	0.998825
791	0.534425	0.998925
792	0.534475	0.998825
793	0.534575	0.998775
794	0.534450	0.998750
795	0.534450	0.998900
796	0.534450	0.998925
797	0.534450	0.998975
798	0.534500	0.998850
799	0.534525	0.998775
800	0.534525	0.998850
801	0.534200	0.998950
802	0.534325	0.998800
803	0.534425	0.999000
804	0.534550	0.999075
805	0.534375	0.999075
806	0.534375	0.999050
807	0.534425	0.998975
808	0.534425	0.999125
809	0.534375	0.999200
810	0.534400	0.999225
811	0.534450	0.999175
812	0.534475	0.999275
813	0.534400	0.999225
814	0.534425	0.999275
815	0.534325	0.999350
816	0.534300	0.999425
817	0.534250	0.999325
818	0.534250	0.999200
819	0.534350	0.999350
820	0.534400	0.999475
821	0.534325	0.999475
822	0.534400	0.999400
823	0.534375	0.999450
824	0.534375	0.999400
825	0.534375	0.999350
826	0.534400	0.999400
827	0.534400	0.999425
828	0.534300	0.999600
829	0.534275	0.999575
830	0.534300	0.999625
831	0.534250	0.999625
832	0.534225	0.999650
833	0.534350	0.999625
834	0.534425	0.999550
835	0.534350	0.999550
836	0.534375	0.999600
837	0.534375	0.999650
838	0.534425	0.999750
839	0.534375	0.999700
840	0.534475	0.999600
841	0.534525	0.999575
842	0.534325	0.999550
843	0.534350	0.999575
844	0.534325	0.999600
845	0.534425	0.999550
846	0.534525	0.999625
847	0.534350	0.999750
848	0.534375	0.999775
849	0.534450	0.999725
850	0.534425	0.999725
851	0.534400	0.999750
852	0.534400	0.999700
853	0.534450	0.999675
854	0.534525	0.999650
855	0.534400	0.999675
856	0.534350	0.999800
857	0.534425	0.999750
858	0.534525	0.999750
859	0.534500	0.999825
860	0.534475	0.999825
861	0.534450	0.999875
862	0.534450	0.999875
863	0.534400	0.999825
864	0.534325	0.999775
865	0.534325	0.999800
866	0.534325	0.999875
867	0.534450	0.999850
868	0.534375	0.999925
869	0.534400	0.999900
870	0.534400	0.999875
871	0.534425	0.999875
872	0.534425	0.999875
873	0.534425	0.999875
874	0.534300	0.999900
875	0.534375	0.999900
876	0.534450	0.999925
877	0.534475	0.999900
878	0.534475	0.999950
879	0.534450	0.999950
880	0.534425	0.999925
881	0.534450	0.999975
882	0.534475	1.000000
883	0.534475	1.000000
884	0.534550	1.000000
885	0.534500	1.000000
886	0.534525	1.000000
887	0.534550	1.000000
888	0.534550	1.000000
889	0.534550	1.000000
890	0.534525	1.000000
891	0.534550	1.000000
892	0.534525	1.000000
893	0.534525	1.000000
894	0.534525	1.000000
895	0.534475	1.000000
896	0.534550	1.000000
897	0.534525	1.000000
898	0.534525	1.000000
899	0.534475	1.000000
900	0.534475	1.000000
901	0.534500	1.000000
902	0.534500	1.000000
903	0.534525	1.000000
904	0.534525	1.000000
905	0.534500	1.000000
906	0.534450	1.000000
907	0.534475	1.000000
908	0.534475	1.000000
909	0.534500	1.000000
910	0.534525	1.000000
911	0.534500	1.000000
912	0.534525	1.000000
913	0.534525	1.000000
914	0.534475	1.000000
915	0.534500	1.000000
916	0.534475	1.000000
917	0.534475	1.000000
918	0.534500	1.000000
919	0.534525	1.000000
920	0.534525	1.000000
921	0.534525	1.000000
922	0.534500	1.000000
923	0.534500	1.000000
924	0.534525	1.000000
925	0.534525	1.000000
926	0.534525	1.000000
927	0.534500	1.000000
928	0.534500	1.000000
929	0.534500	1.000000
930	0.534500	1.000000
931	0.534525	1.000000
932	0.534500	1.000000
933	0.534500	1.000000
934	0.534525	1.000000
935	0.534500	1.000000
936	0.534525	1.000000
937	0.534525	1.000000
938	0.534550	1.000000
939	0.534550	1.000000
940	0.534525	1.000000
941	0.534525	1.000000
942	0.534525	1.000000
943	0.534525	1.000000
944	0.534550	1.000000
945	0.534550	1.000000
946	0.534525	1.000000
947	0.534525	1.000000
948	0.534525	1.000000
949	0.534500	1.000000
950	0.534500	1.000000
951	0.534500	1.000000
952	0.534500	1.000000
953	0.534500	1.000000
954	0.534500	1.000000
955	0.534500	1.000000
956	0.534500	1.000000
957	0.534500	1.000000
958	0.534500	1.000000
959	0.534500	1.000000
960	0.534525	1.000000
961	0.534500	1.000000
962	0.534500	1.000000
963	0.534500	1.000000
964	0.534500	1.000000
965	0.534500	1.000000
966	0.534500	1.000000
967	0.534500	1.000000
968	0.534500	1.000000
969	0.534500	1.000000
970	0.534500	1.000000
971	0.534500	1.000000
972	0.534500	1.000000
973	0.534500	1.000000
974	0.534500	1.000000
975	0.534500	1.000000
976	0.534500	1.000000
977	0.534500	1.000000
978	0.534500	1.000000
979	0.534500	1.000000
980	0.534500	1.000000
981	0.534500	1.000000
982	0.534500	1.000000
983	0.534500	1.000000
984	0.534500	1.000000
985	0.534500	1.000000
986	0.534500	1.000000
987	0.534500	1.000000
988	0.534500	1.000000
989	0.534500	1.000000
990	0.534500	1.000000
991	0.534500	1.000000
992	0.534500	1.000000
993	0.534500	1.000000
994	0.534500	1.000000
995	0.534500	1.000000
996	0.534500	1.000000
997	0.534500	1.000000
998	0.534500	1.000000
999	0.534500	1.000000
1000	0.534500	1.000000
1001	0.534500	1.000000
1002	0.534500	1.000000
1003	0.534500	1.000000
1004	0.534500	1.000000
1005	0.534500	1.000000
1006	0.534500	1.000000
1007	0.534500	1.000000
1008	0.534500	1.000000
1009	0.534500	1.000000
1010	0.534500	1.000000
1011	0.534500	1.000000
1012	0.534500	1.000000
1013	0.534500	1.000000
1014	0.534500	1.000000
1015	0.534500	1.000000
1016	0.534500	1.000000
1017	0.534500	1.000000
1018	0.534500	1.000000
1019	0.534500	1.000000
1020	0.534500	1.000000
1021	0.534500	1.000000
1022	0.534500	1.000000
1023	0.534500	1.000000
1024	0.534500	1.000000
1025	0.534500	1.000000
1026	0.534500	1.000000
1027	0.534500	1.000000
1028	0.534500	1.000000
1029	0.534500	1.000000
1030	0.534500	1.000000
1031	0.534500	1.000000
1032	0.534500	1.000000
1033	0.534500	1.000000
1034	0.534500	1.000000
1035	0.534500	1.000000
1036	0.534500	1.000000
1037	0.534500	1.000000
1038	0.534500	1.000000
1039	0.534500	1.000000
1040	0.534500	1.000000
1041	0.534500	1.000000
1042	0.534500	1.000000
1043	0.534500	1.000000
1044	0.534500	1.000000
1045	0.534500	1.000000
1046	0.534500	1.000000
1047	0.534500	1.000000
1048	0.534500	1.000000
1049	0.534500	1.000000
1050	0.534500	1.000000
1051	0.534500	1.000000
1052	0.534500	1.000000
1053	0.534500	1.000000
1054	0.534500	1.000000
1055	0.534500	1.000000
1056	0.534500	1.000000
1057	0.534500	1.000000
1058	0.534500	1.000000
1059	0.534500	1.000000
1060	0.534500	1.000000
1061	0.534500	1.000000
1062	0.534500	1.000000
1063	0.534500	1.000000
1064	0.534500	1.000000
1065	0.534500	1.000000
1066	0.534500	1.000000
1067	0.534500	1.000000
1068	0.534500	1.000000
1069	0.534500	1.000000
1070	0.534500	1.000000
1071	0.534500	1.000000
1072	0.534500	1.000000
1073	0.534500	1.000000
1074	0.534500	1.000000
1075	0.534500	1.000000
1076	0.534500	1.000000
1077	0.534500	1.000000
1078	0.534500	1.000000
1079	0.534500	1.000000
1080	0.534500	1.000000
1081	0.534500	1.000000
1082	0.534500	1.000000
1083	0.534500	1.000000
1084	0.534500	1.000000
1085	0.534500	1.000000
1086	0.534500	1.000000
1087	0.534500	1.000000
1088	0.534500	1.000000
1089	0.534500	1.000000
1090	0.534500	1.000000
1091	0.534500	1.000000
1092	0.534500	1.000000
1093	0.534500	1.000000
1094	0.534500	1.000000
1095	0.534500	1.000000
1096	0.534500	1.000000
1097	0.534500	1.000000
1098	0.534500	1.000000
1099	0.534500	1.000000
1100	0.534500	1.000000
1101	0.534500	1.000000
1102	0.534500	1.000000
1103	0.534500	1.000000
1104	0.534500	1.000000
1105	0.534500	1.000000
1106	0.534500	1.000000
1107	0.534500	1.000000
1108	0.534500	1.000000
1109	0.534500	1.000000
1110	0.534500	1.000000
1111	0.534500	1.000000
1112	0.534500	1.000000
1113	0.534500	1.000000
1114	0.534500	1.000000
1115	0.534500	1.000000
1116	0.534500	1.000000
1117	0.534500	1.000000
1118	0.534500	1.000000
1119	0.534500	1.000000
1120	0.534500	1.000000
1121	0.534500	1.000000
1122	0.534500	1.000000
1123	0.534500	1.000000
1124	0.534500	1.000000
1125	0.534500	1.000000
1126	0.534500	1.000000
1127	0.534500	1.000000
1128	0.534500	1.000000
1129	0.534500	1.000000
1130	0.534500	1.000000
1131	0.534500	1.000000
1132	0.534500	1.000000
1133	0.534500	1.000000
1134	0.534500	1.000000
1135	0.534500	1.000000
1136	0.534500	1.000000
1137	0.534500	1.000000
1138	0.534500	1.000000
1139	0.534500	1.000000
1140	0.534500	1.000000
1141	0.534500	1.000000
1142	0.534500	1.000000
1143	0.534500	1.000000
1144	0.534500	1.000000
1145	0.534500	1.000000
1146	0.534500	1.000000
1147	0.534500	1.000000
1148	0.534500	1.000000
1149	0.534500	1.000000
1150	0.534500	1.000000
1151	0.534500	1.000000
1152	0.534500	1.000000
1153	0.534500	1.000000
1154	0.534500	1.000000
1155	0.534500	1.000000
1156	0.534500	1.000000
1157	0.534500	1.000000
1158	0.534500	1.000000
1159	0.534500	1.000000
1160	0.534500	1.000000
1161	0.534500	1.000000
1162	0.534500	1.000000
1163	0.534500	1.000000
1164	0.534500	1.000000
1165	0.534500	1.000000
1166	0.534500	1.000000
1167	0.534500	1.000000
1168	0.534500	1.000000
1169	0.534500	1.000000
1170	0.534500	1.000000
1171	0.534500	1.000000
1172	0.534500	1.000000
1173	0.534500	1.000000
1174	0.534500	1.000000
1175	0.534500	1.000000
1176	0.534500	1.000000
1177	0.534500	1.000000
1178	0.534500	1.000000
1179	0.534500	1.000000
1180	0.534500	1.000000
1181	0.534500	1.000000
1182	0.534500	1.000000
1183	0.534500	1.000000
1184	0.534500	1.000000
1185	0.534500	1.000000
1186	0.534500	1.000000
1187	0.534500	1.000000
1188	0.534500	1.000000
1189	0.534500	1.000000
1190	0.534500	1.000000
1191	0.534500	1.000000
1192	0.534500	1.000000
1193	0.534500	1.000000
1194	0.534500	1.000000
1195	0.534500	1.000000
1196	0.534500	1.000000
1197	0.534500	1.000000
1198	0.534500	1.000000
1199	0.534500	1.000000
1200	0.534500	1.000000
1201	0.534500	1.000000
1202	0.534500	1.000000
1203	0.534500	1.000000
1204	0.534500	1.000000
1205	0.534500	1.000000
1206	0.534500	1.000000
1207	0.534500	1.000000
1208	0.534500	1.000000
1209	0.534500	1.000000
1210	0.534500	1.000000
1211	0.534500	1.000000
1212	0.534500	1.000000
1213	0.534500	1.000000
1214	0.534500	1.000000
1215	0.534500	1.000000
1216	0.534500	1.000000
1217	0.534500	1.000000
1218	0.534500	1.000000
1219	0.534500	1.000000
1220	0.534500	1.000000
1221	0.534500	1.000000
1222	0.534500	1.000000
1223	0.534500	1.000000
1224	0.534500	1.000000
1225	0.534500	1.000000
1226	0.534500	1.000000
1227	0.534500	1.000000
1228	0.534500	1.000000
1229	0.534500	1.000000
1230	0.534500	1.000000
1231	0.534500	1.000000
1232	0.534500	1.000000
1233	0.534500	1.000000
1234	0.534500	1.000000
1235	0.534500	1.000000
1236	0.534500	1.000000
1237	0.534500	1.000000
1238	0.534500	1.000000
1239	0.534500	1.000000
1240	0.534500	1.000000
1241	0.534500	1.000000
1242	0.534500	1.000000
1243	0.534500	1.000000
1244	0.534500	1.000000
1245	0.534500	1.000000
1246	0.534500	1.000000
1247	0.534500	1.000000
1248	0.534500	1.000000
1249	0.534500	1.000000
1250	0.534500	1.000000
1251	0.534500	1.000000
1252	0.534500	1.000000
1253	0.534500	1.000000
1254	0.534500	1.000000
1255	0.534500	1.000000
1256	0.534500	1.000000
1257	0.534500	1.000000
1258	0.534500	1.000000
1259	0.534500	1.000000
1260	0.534500	1.000000
1261	0.534500	1.000000
1262	0.534500	1.000000
1263	0.534500	1.000000
1264	0.534500	1.000000
1265	0.534500	1.000000
1266	0.534500	1.000000
1267	0.534500	1.000000
1268	0.534500	1.000000
1269	0.534500	1.000000
1270	0.534500	1.000000
1271	0.534500	1.000000
1272	0.534500	1.000000
1273	0.534500	1.000000
1274	0.534500	1.000000
1275	0.534500	1.000000
1276	0.534500	1.000000
1277	0.534500	1.000000
1278	0.534500	1.000000
1279	0.534500	1.000000
1280	0.534500	1.000000
1281	0.534500	1.000000
1282	0.534500	1.000000
1283	0.534500	1.000000
1284	0.534500	1.000000
1285	0.534500	1.000000
1286	0.534500	1.000000
1287	0.534500	1.000000
1288	0.534500	1.000000
1289	0.534500	1.000000
1290	0.534500	1.000000
1291	0.534500	1.000000
1292	0.534500	1.000000
1293	0.534500	1.000000
1294	0.534500	1.000000
1295	0.534500	1.000000
1296	0.534500	1.000000
1297	0.534500	1.000000
1298	0.534500	1.000000
1299	0.534500	1.000000
1300	0.534500	1.000000
1301	0.534500	1.000000
1302	0.534500	1.000000
1303	0.534500	1.000000
1304	0.534500	1.000000
1305	0.534500	1.000000
1306	0.534500	1.000000
1307	0.534500	1.000000
1308	0.534500	1.000000
1309	0.534500	1.000000
1310	0.534500	1.000000
1311	0.534500	1.000000
1312	0.534500	1.000000
1313	0.534500	1.000000
1314	0.534500	1.000000
1315	0.534500	1.000000
1316	0.534500	1.000000
1317	0.534500	1.000000
1318	0.534500	1.000000
1319	0.534500	1.000000
1320	0.534500	1.000000
1321	0.534500	1.000000
1322	0.534500	1.000000
1323	0.534500	1.000000
1324	0.534500	1.000000
1325	0.534500	1.000000
1326	0.534500	1.000000
1327	0.534500	1.000000
1328	0.534500	1.000000
1329	0.534500	1.000000
1330	0.534500	1.000000
1331	0.534500	1.000000
1332	0.534500	1.000000
1333	0.534500	1.000000
1334	0.534500	1.000000
1335	0.534500	1.000000
1336	0.534500	1.000000
1337	0.534500	1.000000
1338	0.534500	1.000000
1339	0.534500	1.000000
1340	0.534500	1.000000
1341	0.534500	1.000000
1342	0.534500	1.000000
1343	0.534500	1.000000
1344	0.534500	1.000000
1345	0.534500	1.000000
1346	0.534500	1.000000
1347	0.534500	1.000000
1348	0.534500	1.000000
1349	0.534500	1.000000
1350	0.534500	1.000000
1351	0.534500	1.000000
1352	0.534500	1.000000
1353	0.534500	1.000000
1354	0.534500	1.000000
1355	0.534500	1.000000
1356	0.534500	1.000000
1357	0.534500	1.000000
1358	0.534500	1.000000
1359	0.534500	1.000000
1360	0.534500	1.000000
1361	0.534500	1.000000
1362	0.534500	1.000000
1363	0.534500	1.000000
1364	0.534500	1.000000
1365	0.534500	1.000000
1366	0.534500	1.000000
1367	0.534500	1.000000
1368	0.534500	1.000000
1369	0.534500	1.000000
1370	0.534500	1.000000
1371	0.534500	1.000000
1372	0.534500	1.000000
1373	0.534500	1.000000
1374	0.534500	1.000000
1375	0.534500	1.000000
1376	0.534500	1.000000
1377	0.534500	1.000000
1378	0.534500	1.000000
1379	0.534500	1.000000
1380	0.534500	1.000000
1381	0.534500	1.000000
1382	0.534500	1.000000
1383	0.534500	1.000000
1384	0.534500	1.000000
1385	0.534500	1.000000
1386	0.534500	1.000000
1387	0.534500	1.000000
1388	0.534500	1.000000
1389	0.534500	1.000000
1390	0.534500	1.000000
1391	0.534500	1.000000
1392	0.534500	1.000000
1393	0.534500	1.000000
1394	0.534500	1.000000
1395	0.534500	1.000000
1396	0.534500	1.000000
1397	0.534500	1.000000
1398	0.534500	1.000000
1399	0.534500	1.000000
1400	0.534500	1.000000
1401	0.534500	1.000000
1402	0.534500	1.000000
1403	0.534500	1.000000
1404	0.534500	1.000000
1405	0.534500	1.000000
1406	0.534500	1.000000
1407	0.534500	1.000000
1408	0.534500	1.000000
1409	0.534500	1.000000
1410	0.534500	1.000000
1411	0.534500	1.000000
1412	0.534500	1.000000
1413	0.534500	1.000000
1414	0.534500	1.000000
1415	0.534500	1.000000
1416	0.534500	1.000000
1417	0.534500	1.000000
1418	0.534500	1.000000
1419	0.534500	1.000000
1420	0.534500	1.000000
1421	0.534500	1.000000
1422	0.534500	1.000000
1423	0.534500	1.000000
1424	0.534500	1.000000
1425	0.534500	1.000000
1426	0.534500	1.000000
1427	0.534500	1.000000
1428	0.534500	1.000000
1429	0.534500	1.000000
1430	0.534500	1.000000
1431	0.534500	1.000000
1432	0.534500	1.000000
1433	0.534500	1.000000
1434	0.534500	1.000000
1435	0.534500	1.000000
1436	0.534500	1.000000
1437	0.534500	1.000000
1438	0.534500	1.000000
1439	0.534500	1.000000
1440	0.534500	1.000000
1441	0.534500	1.000000
1442	0.534500	1.000000
1443	0.534500	1.000000
1444	0.534500	1.000000
1445	0.534500	1.000000
1446	0.534500	1.000000
1447	0.534500	1.000000
1448	0.534500	1.000000
1449	0.534500	1.000000
1450	0.534500	1.000000
1451	0.534500	1.000000
1452	0.534500	1.000000
1453	0.534500	1.000000
1454	0.534500	1.000000
1455	0.534500	1.000000
1456	0.534500	1.000000
1457	0.534500	1.000000
1458	0.534500	1.000000
1459	0.534500	1.000000
1460	0.534500	1.000000
1461	0.534500	1.000000
1462	0.534500	1.000000
1463	0.534500	1.000000
1464	0.534500	1.000000
1465	0.534500	1.000000
1466	0.534500	1.000000
1467	0.534500	1.000000
1468	0.534500	1.000000
1469	0.534500	1.000000
1470	0.534500	1.000000
1471	0.534500	1.000000
1472	0.534500	1.000000
1473	0.534500	1.000000
1474	0.534500	1.000000
1475	0.534500	1.000000
1476	0.534500	1.000000
1477	0.534500	1.000000
1478	0.534500	1.000000
1479	0.534500	1.000000
1480	0.534500	1.000000
1481	0.534500	1.000000
1482	0.534500	1.000000
1483	0.534500	1.000000
1484	0.534500	1.000000
1485	0.534500	1.000000
1486	0.534500	1.000000
1487	0.534500	1.000000
1488	0.534500	1.000000
1489	0.534500	1.000000
1490	0.534500	1.000000
1491	0.534500	1.000000
1492	0.534500	1.000000
1493	0.534500	1.000000
1494	0.534500	1.000000
1495	0.534500	1.000000
1496	0.534500	1.000000
1497	0.534500	1.000000
1498	0.534500	1.000000
1499	0.534500	1.000000
1500	0.534500	1.000000
1501	0.534500	1.000000
1502	0.534500	1.000000
1503	0.534500	1.000000
1504	0.534500	1.000000
1505	0.534500	1.000000
1506	0.534500	1.000000
1507	0.534500	1.000000
1508	0.534500	1.000000
1509	0.534500	1.000000
1510	0.534500	1.000000
1511	0.534500	1.000000
1512	0.534500	1.000000
1513	0.534500	1.000000
1514	0.534500	1.000000
1515	0.534500	1.000000
1516	0.534500	1.000000
1517	0.534500	1.000000
1518	0.534500	1.000000
1519	0.534500	1.000000
1520	0.534500	1.000000
1521	0.534500	1.000000
1522	0.534500	1.000000
1523	0.534500	1.000000
1524	0.534500	1.000000
1525	0.534500	1.000000
1526	0.534500	1.000000
1527	0.534500	1.000000
1528	0.534500	1.000000
1529	0.534500	1.000000
1530	0.534500	1.000000
1531	0.534500	1.000000
1532	0.534500	1.000000
1533	0.534500	1.000000
1534	0.534500	1.000000
1535	0.534500	1.000000
1536	0.534500	1.000000
1537	0.534500	1.000000
1538	0.534500	1.000000
1539	0.534500	1.000000
1540	0.534500	1.000000
1541	0.534500	1.000000
1542	0.534500	1.000000
1543	0.534500	1.000000
1544	0.534500	1.000000
1545	0.534500	1.000000
1546	0.534500	1.000000
1547	0.534500	1.000000
1548	0.534500	1.000000
1549	0.534500	1.000000
1550	0.534500	1.000000
1551	0.534500	1.000000
1552	0.534500	1.000000
1553	0.534500	1.000000
1554	0.534500	1.000000
1555	0.534500	1.000000
1556	0.534500	1.000000
1557	0.534500	1.000000
1558	0.534500	1.000000
1559	0.534500	1.000000
1560	0.534500	1.000000
1561	0.534500	1.000000
1562	0.534500	1.000000
1563	0.534500	1.000000
1564	0.534500	1.000000
1565	0.534500	1.000000
1566	0.534500	1.000000
1567	0.534500	1.000000
1568	0.534500	1.000000
1569	0.534500	1.000000
1570	0.534500	1.000000
1571	0.534500	1.000000
1572	0.534500	1.000000
1573	0.534500	1.000000
1574	0.534500	1.000000
1575	0.534500	1.000000
1576	0.534500	1.000000
1577	0.534500	1.000000
1578	0.534500	1.000000
1579	0.534500	1.000000
1580	0.534500	1.000000
1581	0.534500	1.000000
1582	0.534500	1.000000
1583	0.534500	1.000000
1584	0.534500	1.000000
1585	0.534500	1.000000
1586	0.534500	1.000000
1587	0.534500	1.000000
1588	0.534500	1.000000
1589	0.534500	1.000000
1590	0.534500	1.000000
1591	0.534500	1.000000
1592	0.534500	1.000000
1593	0.534500	1.000000
1594	0.534500	1.000000
1595	0.534500	1.000000
1596	0.534500	1.000000
1597	0.534500	1.000000
1598	0.534500	1.000000
1599	0.534500	1.000000
1600	0.534500	1.000000
1601	0.534500	1.000000
1602	0.534500	1.000000
1603	0.534500	1.000000
1604	0.534500	1.000000
1605	0.534500	1.000000
1606	0.534500	1.000000
1607	0.534500	1.000000
1608	0.534500	1.000000
1609	0.534500	1.000000
1610	0.534500	1.000000
1611	0.534500	1.000000
1612	0.534500	1.000000
1613	0.534500	1.000000
1614	0.534500	1.000000
1615	0.534500	1.000000
1616	0.534500	1.000000
1617	0.534500	1.000000
1618	0.534500	1.000000
1619	0.534500	1.000000
1620	0.534500	1.000000
1621	0.534500	1.000000
1622	0.534500	1.000000
1623	0.534500	1.000000
1624	0.534500	1.000000
1625	0.534500	1.000000
1626	0.534500	1.000000
1627	0.534500	1.000000
1628	0.534500	1.000000
1629	0.534500	1.000000
1630	0.534500	1.000000
1631	0.534500	1.000000
1632	0.534500	1.000000
1633	0.534500	1.000000
1634	0.534500	1.000000
1635	0.534500	1.000000
1636	0.534500	1.000000
1637	0.534500	1.000000
1638	0.534500	1.000000
1639	0.534500	1.000000
1640	0.534500	1.000000
1641	0.534500	1.000000
1642	0.534500	1.000000
1643	0.534500	1.000000
1644	0.534500	1.000000
1645	0.534500	1.000000
1646	0.534500	1.000000
1647	0.534500	1.000000
1648	0.534500	1.000000
1649	0.534500	1.000000
1650	0.534500	1.000000
1651	0.534500	1.000000
1652	0.534500	1.000000
1653	0.534500	1.000000
1654	0.534500	1.000000
1655	0.534500	1.000000
1656	0.534500	1.000000
1657	0.534500	1.000000
1658	0.534500	1.000000
1659	0.534500	1.000000
1660	0.534500	1.000000
1661	0.534500	1.000000
1662	0.534500	1.000000
1663	0.534500	1.000000
1664	0.534500	1.000000
1665	0.534500	1.000000
1666	0.534500	1.000000
1667	0.534500	1.000000
1668	0.534500	1.000000
1669	0.534500	1.000000
1670	0.534500	1.000000
1671	0.534500	1.000000
1672	0.534500	1.000000
1673	0.534500	1.000000
1674	0.534500	1.000000
1675	0.534500	1.000000
1676	0.534500	1.000000
1677	0.534500	1.000000
1678	0.534500	1.000000
1679	0.534500	1.000000
1680	0.534500	1.000000
1681	0.534500	1.000000
1682	0.534500	1.000000
1683	0.534500	1.000000
1684	0.534500	1.000000
1685	0.534500	1.000000
1686	0.534500	1.000000
1687	0.534500	1.000000
1688	0.534500	1.000000
1689	0.534500	1.000000
1690	0.534500	1.000000
1691	0.534500	1.000000
1692	0.534500	1.000000
1693	0.534500	1.000000
1694	0.534500	1.000000
1695	0.534500	1.000000
1696	0.534500	1.000000
1697	0.534500	1.000000
1698	0.534500	1.000000
1699	0.534500	1.000000
1700	0.534500	1.000000
1701	0.534500	1.000000
1702	0.534500	1.000000
1703	0.534500	1.000000
1704	0.534500	1.000000
1705	0.534500	1.000000
1706	0.534500	1.000000
1707	0.534500	1.000000
1708	0.534500	1.000000
1709	0.534500	1.000000
1710	0.534500	1.000000
1711	0.534500	1.000000
1712	0.534500	1.000000
1713	0.534500	1.000000
1714	0.534500	1.000000
1715	0.534500	1.000000
1716	0.534500	1.000000
1717	0.534500	1.000000
1718	0.534500	1.000000
1719	0.534500	1.000000
1720	0.534500	1.000000
1721	0.534500	1.000000
1722	0.534500	1.000000
1723	0.534500	1.000000
1724	0.534500	1.000000
1725	0.534500	1.000000
1726	0.534500	1.000000
1727	0.534500	1.000000
1728	0.534500	1.000000
1729	0.534500	1.000000
1730	0.534500	1.000000
1731	0.534500	1.000000
1732	0.534500	1.000000
1733	0.534500	1.000000
1734	0.534500	1.000000
1735	0.534500	1.000000
1736	0.534500	1.000000
1737	0.534500	1.000000
1738	0.534500	1.000000
1739	0.534500	1.000000
1740	0.534500	1.000000
1741	0.534500	1.000000
1742	0.534500	1.000000
1743	0.534500	1.000000
1744	0.534500	1.000000
1745	0.534500	1.000000
1746	0.534500	1.000000
1747	0.534500	1.000000
1748	0.534500	1.000000
1749	0.534500	1.000000
1750	0.534500	1.000000
1751	0.534500	1.000000
1752	0.534500	1.000000
1753	0.534500	1.000000
1754	0.534500	1.000000
1755	0.534500	1.000000
1756	0.534500	1.000000
1757	0.534500	1.000000
1758	0.534500	1.000000
1759	0.534500	1.000000
1760	0.534500	1.000000
1761	0.534500	1.000000
1762	0.534500	1.000000
1763	0.534500	1.000000
1764	0.534500	1.000000
1765	0.534500	1.000000
1766	0.534500	1.000000
1767	0.534500	1.000000
1768	0.534500	1.000000
1769	0.534500	1.000000
1770	0.534500	1.000000
1771	0.534500	1.000000
1772	0.534500	1.000000
1773	0.534500	1.000000
1774	0.534500	1.000000
1775	0.534500	1.000000
1776	0.534500	1.000000
1777	0.534500	1.000000
1778	0.534500	1.000000
1779	0.534500	1.000000
1780	0.534500	1.000000
1781	0.534500	1.000000
1782	0.534500	1.000000
1783	0.534500	1.000000
1784	0.534500	1.000000
1785	0.534500	1.000000
1786	0.534500	1.000000
1787	0.534500	1.000000
1788	0.534500	1.000000
1789	0.534500	1.000000
1790	0.534500	1.000000
1791	0.534500	1.000000
1792	0.534500	1.000000
1793	0.534500	1.000000
1794	0.534500	1.000000
1795	0.534500	1.000000
1796	0.534500	1.000000
1797	0.534500	1.000000
1798	0.534500	1.000000
1799	0.534500	1.000000
1800	0.534500	1.000000
1801	0.534500	1.000000
1802	0.534500	1.000000
1803	0.534500	1.000000
1804	0.534500	1.000000
1805	0.534500	1.000000
1806	0.534500	1.000000
1807	0.534500	1.000000
1808	0.534500	1.000000
1809	0.534500	1.000000
1810	0.534500	1.000000
1811	0.534500	1.000000
1812	0.534500	1.000000
1813	0.534500	1.000000
1814	0.534500	1.000000
1815	0.534500	1.000000
1816	0.534500	1.000000
1817	0.534500	1.000000
1818	0.534500	1.000000
1819	0.534500	1.000000
1820	0.534500	1.000000
1821	0.534500	1.000000
1822	0.534500	1.000000
1823	0.534500	1.000000
1824	0.534500	1.000000
1825	0.534500	1.000000
1826	0.534500	1.000000
1827	0.534500	1.000000
1828	0.534500	1.000000
1829	0.534500	1.000000
1830	0.534500	1.000000
1831	0.534500	1.000000
1832	0.534500	1.000000
1833	0.534500	1.000000
1834	0.534500	1.000000
1835	0.534500	1.000000
1836	0.534500	1.000000
1837	0.534500	1.000000
1838	0.534500	1.000000
1839	0.534500	1.000000
1840	0.534500	1.000000
1841	0.534500	1.000000
1842	0.534500	1.000000
1843	0.534500	1.000000
1844	0.534500	1.000000
1845	0.534500	1.000000
1846	0.534500	1.000000
1847	0.534500	1.000000
1848	0.534500	1.000000
1849	0.534500	1.000000
1850	0.534500	1.000000
1851	0.534500	1.000000
1852	0.534500	1.000000
1853	0.534500	1.000000
1854	0.534500	1.000000
1855	0.534500	1.000000
1856	0.534500	1.000000
1857	0.534500	1.000000
1858	0.534500	1.000000
1859	0.534500	1.000000
1860	0.534500	1.000000
1861	0.534500	1.000000
1862	0.534500	1.000000
1863	0.534500	1.000000
1864	0.534500	1.000000
1865	0.534500	1.000000
1866	0.534500	1.000000
1867	0.534500	1.000000
1868	0.534500	1.000000
1869	0.534500	1.000000
1870	0.534500	1.000000
1871	0.534500	1.000000
1872	0.534500	1.000000
1873	0.534500	1.000000
1874	0.534500	1.000000
1875	0.534500	1.000000
1876	0.534500	1.000000
1877	0.534500	1.000000
1878	0.534500	1.000000
1879	0.534500	1.000000
1880	0.534500	1.000000
1881	0.534500	1.000000
1882	0.534500	1.000000
1883	0.534500	1.000000
1884	0.534500	1.000000
1885	0.534500	1.000000
1886	0.534500	1.000000
1887	0.534500	1.000000
1888	0.534500	1.000000
1889	0.534500	1.000000
1890	0.534500	1.000000
1891	0.534500	1.000000
1892	0.534500	1.000000
1893	0.534500	1.000000
1894	0.534500	1.000000
1895	0.534500	1.000000
1896	0.534500	1.000000
1897	0.534500	1.000000
1898	0.534500	1.000000
1899	0.534500	1.000000
1900	0.534500	1.000000
1901	0.534500	1.000000
1902	0.534500	1.000000
1903	0.534500	1.000000
1904	0.534500	1.000000
1905	0.534500	1.000000
1906	0.534500	1.000000
1907	0.534500	1.000000
1908	0.534500	1.000000
1909	0.534500	1.000000
1910	0.534500	1.000000
1911	0.534500	1.000000
1912	0.534500	1.000000
1913	0.534500	1.000000
1914	0.534500	1.000000
1915	0.534500	1.000000
1916	0.534500	1.000000
1917	0.534500	1.000000
1918	0.534500	1.000000
1919	0.534500	1.000000
1920	0.534500	1.000000
1921	0.534500	1.000000
1922	0.534500	1.000000
1923	0.534500	1.000000
1924	0.534500	1.000000
1925	0.534500	1.000000
1926	0.534500	1.000000
1927	0.534500	1.000000
1928	0.534500	1.000000
1929	0.534500	1.000000
1930	0.534500	1.000000
1931	0.534500	1.000000
1932	0.534500	1.000000
1933	0.534500	1.000000
1934	0.534500	1.000000
1935	0.534500	1.000000
1936	0.534500	1.000000
1937	0.534500	1.000000
1938	0.534500	1.000000
1939	0.534500	1.000000
1940	0.534500	1.000000
1941	0.534500	1.000000
1942	0.534500	1.000000
1943	0.534500	1.000000
1944	0.534500	1.000000
1945	0.534500	1.000000
1946	0.534500	1.000000
1947	0.534500	1.000000
1948	0.534500	1.000000
1949	0.534500	1.000000
1950	0.534500	1.000000
1951	0.534500	1.000000
1952	0.534500	1.000000
1953	0.534500	1.000000
1954	0.534500	1.000000
1955	0.534500	1.000000
1956	0.534500	1.000000
1957	0.534500	1.000000
1958	0.534500	1.000000
1959	0.534500	1.000000
1960	0.534500	1.000000
1961	0.534500	1.000000
1962	0.534500	1.000000
1963	0.534500	1.000000
1964	0.534500	1.000000
1965	0.534500	1.000000
1966	0.534500	1.000000
1967	0.534500	1.000000
1968	0.534500	1.000000
1969	0.534500	1.000000
1970	0.534500	1.000000
1971	0.534500	1.000000
1972	0.534500	1.000000
1973	0.534500	1.000000
1974	0.534500	1.000000
1975	0.534500	1.000000
1976	0.534500	1.000000
1977	0.534500	1.000000
1978	0.534500	1.000000
1979	0.534500	1.000000
1980	0.534500	1.000000
1981	0.534500	1.000000
1982	0.534500	1.000000
1983	0.534500	1.000000
1984	0.534500	1.000000
1985	0.534500	1.000000
1986	0.534500	1.000000
1987	0.534500	1.000000
1988	0.534500	1.000000
1989	0.534500	1.000000
1990	0.534500	1.000000
1991	0.534500	1.000000
1992	0.534500	1.000000
1993	0.534500	1.000000
1994	0.534500	1.000000
1995	0.534500	1.000000
1996	0.534500	1.000000
1997	0.534500	1.000000
1998	0.534500	1.000000
1999	0.534500	1.000000
[truncated: 8,000 more rows]
