# Supplementary material for: Evolutionary game on mutually influenceing double-layer network
Source: PLoS One. 2025 Jan 31;20(1):e0317923. doi: 10.1371/journal.pone.0317923 (PMC11785339; doi:10.1371/journal.pone.0317923)
Supplement: S1 Data — (ZIP) [file pone.0317923.s001.zip › b=1.01_a=0.6_frequency.txt]

0	0.500650	0.407425
1	0.499150	0.365675
2	0.502400	0.341575
3	0.499850	0.330150
4	0.498425	0.322500
5	0.502525	0.323075
6	0.502300	0.323675
7	0.506325	0.325900
8	0.501325	0.326725
9	0.501500	0.331350
10	0.497425	0.335525
11	0.499550	0.339625
12	0.504975	0.346125
13	0.503100	0.351925
14	0.498250	0.358375
15	0.498250	0.364450
16	0.503125	0.368200
17	0.501200	0.373250
18	0.503500	0.381925
19	0.501575	0.389000
20	0.507625	0.397225
21	0.506575	0.405625
22	0.507225	0.412950
23	0.502100	0.416800
24	0.508850	0.426200
25	0.508950	0.434600
26	0.505800	0.441200
27	0.506250	0.448950
28	0.510325	0.454200
29	0.506125	0.462125
30	0.507300	0.472025
31	0.504500	0.477550
32	0.509125	0.483625
33	0.511525	0.491025
34	0.504750	0.494350
35	0.508750	0.499300
36	0.507125	0.502850
37	0.502900	0.507875
38	0.505725	0.514925
39	0.508250	0.519225
40	0.507300	0.524375
41	0.505550	0.529275
42	0.505675	0.533650
43	0.507975	0.540350
44	0.511100	0.547075
45	0.510325	0.550625
46	0.511700	0.557600
47	0.512800	0.563100
48	0.511250	0.568050
49	0.513600	0.572100
50	0.512325	0.578800
51	0.512575	0.582375
52	0.515675	0.587350
53	0.516050	0.589700
54	0.513150	0.594925
55	0.510925	0.603450
56	0.512650	0.607300
57	0.512450	0.612200
58	0.515050	0.618225
59	0.516775	0.618125
60	0.514125	0.622325
61	0.511200	0.625350
62	0.513550	0.628600
63	0.517200	0.631500
64	0.512850	0.634350
65	0.515150	0.639875
66	0.514250	0.641825
67	0.513575	0.646125
68	0.518250	0.649375
69	0.520925	0.654100
70	0.518125	0.657825
71	0.513450	0.659925
72	0.515250	0.665475
73	0.520075	0.667550
74	0.516350	0.670200
75	0.519375	0.671600
76	0.520075	0.674800
77	0.521575	0.678925
78	0.523325	0.684250
79	0.520650	0.687425
80	0.521450	0.689850
81	0.522425	0.690550
82	0.520350	0.693900
83	0.522875	0.697700
84	0.523225	0.701650
85	0.522250	0.702150
86	0.524825	0.703525
87	0.521150	0.710775
88	0.520375	0.715200
89	0.522975	0.716200
90	0.522300	0.721700
91	0.521625	0.722725
92	0.523700	0.723800
93	0.523975	0.727850
94	0.523950	0.729300
95	0.524175	0.731975
96	0.524575	0.733550
97	0.526950	0.735850
98	0.527650	0.739500
99	0.525425	0.741025
100	0.526250	0.739625
101	0.526925	0.741725
102	0.528125	0.746600
103	0.524300	0.747325
104	0.524675	0.748950
105	0.523475	0.753700
106	0.523075	0.755675
107	0.523675	0.757675
108	0.523775	0.763525
109	0.525775	0.764875
110	0.525900	0.764575
111	0.525600	0.767150
112	0.528075	0.766050
113	0.526275	0.766850
114	0.525150	0.769100
115	0.525425	0.770950
116	0.525975	0.773675
117	0.527600	0.775850
118	0.528025	0.776325
119	0.529700	0.779025
120	0.528675	0.782075
121	0.529850	0.782325
122	0.527875	0.783625
123	0.528050	0.786500
124	0.526700	0.792000
125	0.528600	0.795475
126	0.526325	0.793950
127	0.526800	0.795475
128	0.527050	0.795200
129	0.528450	0.795725
130	0.530275	0.797550
131	0.524725	0.798650
132	0.525875	0.800625
133	0.528425	0.803000
134	0.528025	0.803025
135	0.528950	0.803825
136	0.527475	0.804700
137	0.526825	0.806575
138	0.528175	0.808525
139	0.527425	0.810575
140	0.529400	0.811025
141	0.529350	0.810675
142	0.530575	0.811100
143	0.529950	0.813325
144	0.531400	0.813975
145	0.531900	0.813550
146	0.530550	0.813875
147	0.529575	0.812700
148	0.529725	0.813525
149	0.530725	0.816700
150	0.531950	0.819650
151	0.531650	0.820325
152	0.531125	0.819675
153	0.530150	0.819525
154	0.529500	0.820950
155	0.530175	0.822075
156	0.533175	0.823725
157	0.529625	0.824850
158	0.529300	0.824250
159	0.532075	0.826100
160	0.530825	0.828700
161	0.529850	0.829750
162	0.529850	0.831275
163	0.528550	0.832700
164	0.532050	0.832525
165	0.532775	0.833725
166	0.532275	0.834875
167	0.532850	0.837425
168	0.534475	0.838475
169	0.531275	0.839225
170	0.531375	0.839125
171	0.531225	0.839700
172	0.530625	0.837675
173	0.532075	0.839725
174	0.533500	0.839425
175	0.532275	0.839725
176	0.531950	0.842375
177	0.533150	0.843325
178	0.533050	0.845850
179	0.533375	0.845925
180	0.533375	0.844575
181	0.532125	0.844575
182	0.532550	0.845050
183	0.533950	0.846150
184	0.533250	0.846075
185	0.532475	0.846750
186	0.532900	0.850350
187	0.532775	0.851600
188	0.533275	0.853475
189	0.532900	0.854825
190	0.532350	0.854700
191	0.530675	0.855325
192	0.531625	0.856950
193	0.530925	0.856800
194	0.531600	0.858400
195	0.532450	0.858425
196	0.533350	0.859750
197	0.532225	0.859500
198	0.533425	0.862025
199	0.533950	0.861450
200	0.532375	0.861400
201	0.533700	0.859400
202	0.535375	0.859950
203	0.533350	0.860850
204	0.533925	0.862375
205	0.535475	0.863350
206	0.532675	0.864050
207	0.536225	0.864375
208	0.534475	0.867175
209	0.536375	0.867000
210	0.535600	0.868550
211	0.533075	0.870200
212	0.535725	0.868875
213	0.534725	0.870025
214	0.537000	0.872300
215	0.535925	0.871525
216	0.535800	0.872225
217	0.537025	0.870700
218	0.537325	0.872625
219	0.536075	0.873725
220	0.536025	0.873950
221	0.535750	0.875450
222	0.534950	0.875825
223	0.535375	0.874250
224	0.535525	0.874775
225	0.540600	0.875300
226	0.539500	0.876500
227	0.538900	0.875275
228	0.535250	0.875425
229	0.536200	0.874175
230	0.537900	0.873725
231	0.536825	0.873675
232	0.538550	0.874650
233	0.537300	0.874500
234	0.539200	0.875175
235	0.539000	0.875475
236	0.538775	0.875800
237	0.540575	0.877000
238	0.539650	0.877850
239	0.540250	0.879725
240	0.539825	0.879675
241	0.537025	0.879525
242	0.538150	0.881325
243	0.538750	0.882475
244	0.537500	0.880950
245	0.538625	0.883675
246	0.538625	0.883775
247	0.540075	0.884050
248	0.541225	0.885025
249	0.540525	0.885125
250	0.539900	0.884475
251	0.539975	0.885900
252	0.540450	0.887000
253	0.539750	0.887000
254	0.538850	0.886800
255	0.539300	0.888150
256	0.539450	0.890175
257	0.540075	0.890300
258	0.537925	0.890250
259	0.537675	0.889725
260	0.538950	0.891700
261	0.539400	0.893300
262	0.540350	0.894550
263	0.539525	0.893500
264	0.539950	0.895950
265	0.539100	0.897350
266	0.538450	0.898125
267	0.539925	0.898825
268	0.540125	0.897925
269	0.539775	0.897700
270	0.537950	0.897900
271	0.539800	0.899050
272	0.542400	0.898925
273	0.540925	0.899625
274	0.541625	0.899275
275	0.541100	0.899525
276	0.539725	0.899425
277	0.538675	0.899525
278	0.537475	0.900225
279	0.539750	0.900850
280	0.539375	0.901775
281	0.540100	0.902225
282	0.539825	0.903250
283	0.540025	0.904125
284	0.541575	0.903700
285	0.541575	0.901700
286	0.541600	0.901925
287	0.539675	0.901700
288	0.542325	0.904000
289	0.540775	0.902525
290	0.539950	0.904600
291	0.539700	0.905050
292	0.540925	0.904925
293	0.540700	0.905175
294	0.541275	0.904475
295	0.542250	0.906150
296	0.541550	0.906575
297	0.541925	0.906300
298	0.541400	0.907400
299	0.539825	0.908025
300	0.541050	0.908900
301	0.540200	0.909475
302	0.540425	0.910575
303	0.542200	0.910750
304	0.542975	0.909800
305	0.542125	0.910050
306	0.541725	0.909325
307	0.541875	0.910975
308	0.542050	0.910775
309	0.542275	0.910675
310	0.542425	0.911250
311	0.541550	0.912500
312	0.541175	0.911125
313	0.542150	0.912125
314	0.540650	0.914475
315	0.540250	0.915350
316	0.538950	0.915400
317	0.539900	0.915875
318	0.542000	0.915875
319	0.542075	0.916100
320	0.542325	0.916225
321	0.543675	0.916900
322	0.543000	0.918625
323	0.541550	0.919275
324	0.542050	0.919625
325	0.543000	0.919125
326	0.542575	0.919175
327	0.540450	0.919425
328	0.540525	0.919750
329	0.541825	0.918950
330	0.542750	0.920025
331	0.542450	0.921200
332	0.545575	0.920900
333	0.545175	0.921925
334	0.544550	0.922425
335	0.544075	0.921175
336	0.544000	0.922800
337	0.543100	0.919850
338	0.543175	0.922900
339	0.542225	0.922025
340	0.543375	0.922075
341	0.542950	0.922400
342	0.542300	0.922100
343	0.543075	0.923075
344	0.543350	0.922975
345	0.543550	0.921850
346	0.543825	0.923600
347	0.543100	0.921975
348	0.543550	0.920125
349	0.544550	0.921275
350	0.543625	0.920950
351	0.543650	0.922025
352	0.543725	0.921450
353	0.545175	0.921750
354	0.543775	0.921900
355	0.543350	0.923025
356	0.542525	0.923250
357	0.540125	0.923025
358	0.541625	0.922225
359	0.543275	0.922400
360	0.542575	0.921200
361	0.542525	0.921150
362	0.543275	0.920950
363	0.543525	0.920600
364	0.543200	0.920600
365	0.543775	0.921425
366	0.544825	0.922625
367	0.544475	0.922650
368	0.542975	0.924250
369	0.545100	0.922425
370	0.545650	0.923525
371	0.545425	0.923925
372	0.544375	0.923925
373	0.544225	0.925300
374	0.544675	0.925850
375	0.545125	0.927275
376	0.545100	0.927575
377	0.544325	0.929100
378	0.544050	0.928975
379	0.543525	0.929175
380	0.542600	0.929475
381	0.544150	0.928750
382	0.543900	0.929275
383	0.544350	0.928775
384	0.545075	0.929100
385	0.544125	0.930175
386	0.542925	0.930325
387	0.542975	0.930525
388	0.544950	0.930875
389	0.546125	0.931625
390	0.545150	0.932525
391	0.544050	0.931650
392	0.543825	0.931900
393	0.545275	0.932000
394	0.546400	0.932675
395	0.545350	0.932850
396	0.545300	0.933025
397	0.545550	0.932200
398	0.544700	0.931125
399	0.545425	0.932725
400	0.545025	0.931775
401	0.544725	0.932825
402	0.545450	0.933725
403	0.545950	0.934550
404	0.546200	0.934125
405	0.546125	0.933625
406	0.546425	0.933100
407	0.546875	0.933125
408	0.545725	0.933675
409	0.545600	0.933125
410	0.544975	0.932500
411	0.546075	0.932850
412	0.545550	0.931675
413	0.544650	0.931650
414	0.545775	0.932075
415	0.545375	0.932400
416	0.546300	0.932300
417	0.546575	0.933000
418	0.545375	0.933950
419	0.544925	0.933425
420	0.545750	0.933725
421	0.545075	0.933475
422	0.545475	0.934075
423	0.547275	0.934475
424	0.546075	0.934750
425	0.545450	0.934575
426	0.544375	0.934400
427	0.545375	0.933750
428	0.544775	0.933300
429	0.545175	0.934800
430	0.544975	0.934575
431	0.545900	0.933750
432	0.545150	0.931550
433	0.545850	0.932575
434	0.546250	0.934775
435	0.547375	0.934050
436	0.547075	0.933225
437	0.547150	0.932625
438	0.545775	0.932250
439	0.546275	0.932725
440	0.546150	0.931100
441	0.545275	0.931600
442	0.545600	0.933675
443	0.547075	0.932775
444	0.546600	0.933275
445	0.546900	0.933425
446	0.547975	0.932650
447	0.546750	0.934100
448	0.546850	0.932600
449	0.546800	0.934875
450	0.545925	0.935775
451	0.546075	0.935425
452	0.546700	0.936375
453	0.546525	0.936675
454	0.547900	0.936750
455	0.546975	0.937125
456	0.548625	0.937775
457	0.549025	0.938125
458	0.547775	0.937350
459	0.547250	0.936650
460	0.546950	0.937475
461	0.547525	0.936325
462	0.547625	0.938250
463	0.548025	0.938425
464	0.547350	0.939775
465	0.546925	0.940075
466	0.546050	0.941050
467	0.546775	0.940325
468	0.547175	0.940150
469	0.547650	0.940000
470	0.548300	0.939875
471	0.548925	0.939450
472	0.547900	0.939825
473	0.548475	0.940075
474	0.548350	0.941225
475	0.548475	0.940925
476	0.546650	0.941250
477	0.547225	0.941975
478	0.548650	0.941825
479	0.548725	0.941325
480	0.546850	0.941125
481	0.546250	0.941000
482	0.546600	0.942400
483	0.545925	0.942625
484	0.546850	0.941500
485	0.547550	0.942150
486	0.548325	0.942000
487	0.549650	0.942200
488	0.548950	0.942175
489	0.549650	0.942925
490	0.548700	0.942475
491	0.548150	0.942300
492	0.548925	0.943200
493	0.548300	0.942225
494	0.548475	0.944375
495	0.548825	0.944575
496	0.548975	0.945125
497	0.547675	0.944575
498	0.548325	0.945975
499	0.547950	0.946000
500	0.548025	0.947050
501	0.546925	0.946650
502	0.546975	0.947300
503	0.546650	0.947600
504	0.547200	0.947450
505	0.548325	0.948025
506	0.549100	0.948175
507	0.548375	0.947650
508	0.547200	0.948950
509	0.548400	0.949700
510	0.548325	0.950125
511	0.548450	0.949675
512	0.548300	0.949325
513	0.548400	0.948875
514	0.547800	0.948050
515	0.548600	0.947850
516	0.547550	0.947950
517	0.547350	0.949950
518	0.547425	0.949075
519	0.548625	0.949525
520	0.547875	0.950650
521	0.548450	0.951675
522	0.548525	0.951650
523	0.549150	0.951450
524	0.548975	0.950325
525	0.548675	0.951250
526	0.547600	0.951850
527	0.547725	0.951700
528	0.547050	0.952325
529	0.547650	0.952575
530	0.548225	0.952800
531	0.548525	0.952500
532	0.548000	0.953200
533	0.547600	0.953325
534	0.548675	0.952825
535	0.548800	0.952900
536	0.548075	0.953125
537	0.547650	0.953700
538	0.547075	0.953625
539	0.548700	0.953450
540	0.548150	0.954375
541	0.547500	0.953725
542	0.548325	0.953825
543	0.548725	0.952050
544	0.548800	0.952150
545	0.548425	0.952725
546	0.549475	0.952100
547	0.548700	0.952450
548	0.548625	0.953475
549	0.548800	0.953500
550	0.548700	0.954650
551	0.547950	0.954925
552	0.546825	0.955450
553	0.548725	0.955800
554	0.548900	0.955800
555	0.548975	0.956075
556	0.549400	0.955875
557	0.549150	0.956775
558	0.549050	0.955800
559	0.548650	0.955350
560	0.549475	0.955200
561	0.548075	0.956550
562	0.547900	0.957675
563	0.548225	0.957600
564	0.549050	0.957400
565	0.548450	0.957300
566	0.547850	0.958250
567	0.548850	0.958575
568	0.548800	0.959575
569	0.548775	0.960025
570	0.548800	0.959300
571	0.549200	0.959575
572	0.547950	0.959850
573	0.548325	0.959825
574	0.549025	0.959750
575	0.549125	0.959425
576	0.549350	0.959875
577	0.549075	0.957825
578	0.548475	0.958500
579	0.549075	0.958400
580	0.548950	0.957350
581	0.549825	0.958550
582	0.549225	0.958900
583	0.549100	0.958975
584	0.550275	0.959050
585	0.549275	0.959550
586	0.548675	0.960825
587	0.548300	0.960650
588	0.550300	0.960675
589	0.550200	0.962025
590	0.550075	0.962450
591	0.549775	0.962750
592	0.549750	0.963050
593	0.549300	0.962325
594	0.549425	0.963275
595	0.549200	0.963950
596	0.547900	0.963775
597	0.548575	0.964375
598	0.549750	0.962775
599	0.548825	0.963225
600	0.548850	0.965150
601	0.548750	0.966000
602	0.548850	0.966125
603	0.549675	0.966600
604	0.550125	0.965200
605	0.549375	0.965550
606	0.548525	0.965575
607	0.549425	0.965125
608	0.550300	0.965025
609	0.550075	0.964850
610	0.550275	0.965075
611	0.549425	0.966375
612	0.549725	0.966275
613	0.551250	0.965775
614	0.550725	0.967475
615	0.550525	0.967375
616	0.549425	0.967775
617	0.549525	0.967650
618	0.549350	0.967650
619	0.548950	0.967875
620	0.549600	0.967800
621	0.551375	0.968100
622	0.550925	0.966850
623	0.551400	0.967100
624	0.550625	0.967225
625	0.550200	0.966550
626	0.550550	0.966025
627	0.550600	0.966475
628	0.551225	0.966250
629	0.550025	0.966025
630	0.551325	0.966225
631	0.550350	0.965900
632	0.550375	0.966750
633	0.550825	0.967625
634	0.551250	0.967300
635	0.551550	0.966775
636	0.551375	0.966200
637	0.549675	0.966050
638	0.550100	0.966575
639	0.551275	0.966850
640	0.550250	0.966625
641	0.550275	0.965600
642	0.550625	0.966100
643	0.550325	0.966525
644	0.550850	0.967600
645	0.550550	0.968325
646	0.549575	0.969825
647	0.550200	0.969250
648	0.550475	0.970150
649	0.550475	0.969550
650	0.549825	0.970075
651	0.550100	0.969500
652	0.549775	0.969975
653	0.549825	0.969425
654	0.550125	0.968525
655	0.550150	0.968350
656	0.549150	0.968675
657	0.550000	0.969475
658	0.549725	0.969250
659	0.550125	0.969750
660	0.549650	0.970100
661	0.550575	0.970625
662	0.551125	0.970125
663	0.550625	0.970375
664	0.552025	0.969625
665	0.552125	0.969275
666	0.551700	0.969900
667	0.550475	0.970125
668	0.550350	0.970150
669	0.550725	0.970575
670	0.550100	0.969775
671	0.550275	0.970750
672	0.550075	0.970150
673	0.550050	0.969925
674	0.549800	0.970175
675	0.550525	0.970675
676	0.551550	0.970400
677	0.550825	0.969400
678	0.550025	0.969400
679	0.551400	0.968550
680	0.550950	0.969400
681	0.551100	0.969825
682	0.550850	0.969500
683	0.551075	0.969800
684	0.550550	0.969700
685	0.550425	0.970150
686	0.550225	0.970175
687	0.549900	0.969250
688	0.549175	0.969525
689	0.549650	0.970125
690	0.550400	0.970250
691	0.551325	0.970575
692	0.551650	0.970325
693	0.551050	0.969850
694	0.550550	0.970325
695	0.551050	0.970425
696	0.550800	0.970325
697	0.551325	0.971350
698	0.551600	0.971150
699	0.551075	0.970975
700	0.551075	0.970625
701	0.551325	0.971450
702	0.551475	0.970575
703	0.552100	0.971800
704	0.550725	0.971525
705	0.551550	0.971575
706	0.551075	0.970650
707	0.551075	0.970950
708	0.551650	0.971400
709	0.551700	0.970850
710	0.552375	0.971200
711	0.551825	0.969900
712	0.551250	0.970350
713	0.550450	0.971200
714	0.551225	0.971100
715	0.551350	0.970250
716	0.552125	0.969300
717	0.551875	0.968900
718	0.552200	0.969375
719	0.551325	0.969975
720	0.552050	0.969450
721	0.552325	0.969325
722	0.551500	0.969850
723	0.550825	0.969475
724	0.551625	0.969175
725	0.551350	0.969700
726	0.551925	0.969900
727	0.551650	0.969875
728	0.551975	0.970625
729	0.551500	0.969450
730	0.551450	0.970650
731	0.551550	0.971200
732	0.550750	0.971100
733	0.551325	0.971550
734	0.552000	0.971175
735	0.552125	0.971700
736	0.551850	0.971750
737	0.551525	0.971600
738	0.552325	0.972275
739	0.551925	0.972350
740	0.552375	0.972325
741	0.552550	0.971650
742	0.551750	0.971000
743	0.551575	0.970675
744	0.551275	0.972025
745	0.551150	0.970875
746	0.551600	0.970900
747	0.551975	0.971850
748	0.551550	0.971300
749	0.551875	0.971425
750	0.551025	0.971725
751	0.552025	0.971550
752	0.550825	0.970950
753	0.551350	0.971725
754	0.550875	0.971950
755	0.550750	0.971750
756	0.551750	0.971200
757	0.552650	0.972300
758	0.552350	0.973100
759	0.552850	0.972950
760	0.552600	0.973225
761	0.552000	0.973850
762	0.551525	0.973975
763	0.551750	0.973900
764	0.551025	0.974275
765	0.550850	0.974000
766	0.550800	0.974675
767	0.551100	0.974850
768	0.551725	0.974325
769	0.551975	0.974375
770	0.551525	0.974475
771	0.552475	0.973475
772	0.551275	0.974500
773	0.551150	0.974475
774	0.552125	0.973500
775	0.551475	0.973925
776	0.550850	0.974400
777	0.552425	0.974375
778	0.552275	0.975225
779	0.552625	0.974025
780	0.551975	0.973875
781	0.551925	0.974275
782	0.552375	0.975425
783	0.551450	0.976150
784	0.552375	0.976400
785	0.552100	0.976625
786	0.551550	0.976575
787	0.552650	0.975850
788	0.551475	0.975975
789	0.551725	0.976375
790	0.552000	0.976900
791	0.552425	0.977775
792	0.552950	0.977925
793	0.552200	0.977975
794	0.551150	0.977150
795	0.552225	0.977425
796	0.552125	0.976775
797	0.552775	0.976275
798	0.552825	0.976900
799	0.553225	0.976525
800	0.553275	0.976050
801	0.553050	0.976475
802	0.553550	0.976925
803	0.552525	0.977075
804	0.552450	0.976175
805	0.551925	0.976725
806	0.552225	0.977050
807	0.552575	0.977100
808	0.553125	0.976900
809	0.552975	0.976850
810	0.552600	0.976850
811	0.552725	0.977400
812	0.552700	0.977600
813	0.552150	0.977675
814	0.552750	0.977600
815	0.552175	0.977025
816	0.552725	0.976450
817	0.552200	0.977800
818	0.551725	0.978350
819	0.552475	0.978000
820	0.552725	0.977750
821	0.552700	0.977650
822	0.551650	0.977550
823	0.551525	0.977800
824	0.551400	0.978350
825	0.551525	0.978450
826	0.551675	0.978525
827	0.551475	0.978775
828	0.551175	0.979375
829	0.551800	0.979425
830	0.552400	0.980775
831	0.551800	0.979375
832	0.552825	0.980150
833	0.552125	0.981000
834	0.551900	0.980400
835	0.551675	0.980950
836	0.551850	0.981200
837	0.551475	0.980475
838	0.551875	0.981175
839	0.551400	0.981500
840	0.550950	0.981425
841	0.552575	0.981525
842	0.552825	0.981225
843	0.552450	0.981000
844	0.553100	0.980925
845	0.552650	0.980450
846	0.552250	0.981000
847	0.551650	0.980825
848	0.551950	0.980700
849	0.552175	0.980200
850	0.552475	0.981150
851	0.551650	0.980650
852	0.552225	0.980475
853	0.553175	0.979800
854	0.552900	0.980050
855	0.553450	0.980100
856	0.552825	0.980450
857	0.552475	0.979975
858	0.552700	0.980575
859	0.552600	0.979925
860	0.553075	0.979425
861	0.553050	0.979675
862	0.552850	0.979450
863	0.552700	0.979000
864	0.552750	0.978975
865	0.553100	0.979100
866	0.553150	0.979000
867	0.552575	0.978850
868	0.552475	0.978300
869	0.552250	0.977875
870	0.552575	0.978875
871	0.552100	0.978525
872	0.552925	0.979125
873	0.552775	0.979250
874	0.553700	0.979050
875	0.553550	0.978925
876	0.553200	0.979525
877	0.553350	0.979700
878	0.553375	0.980575
879	0.553000	0.979775
880	0.553475	0.979750
881	0.552625	0.980025
882	0.552625	0.980075
883	0.552225	0.980550
884	0.552500	0.980425
885	0.552775	0.980050
886	0.553025	0.979875
887	0.553025	0.980025
888	0.552875	0.979800
889	0.552750	0.979600
890	0.552025	0.980275
891	0.551350	0.980250
892	0.552775	0.980225
893	0.553250	0.981200
894	0.553275	0.981625
895	0.553075	0.981850
896	0.553425	0.982050
897	0.553250	0.982450
898	0.553675	0.981850
899	0.553400	0.981800
900	0.553100	0.981675
901	0.553550	0.981550
902	0.553550	0.981275
903	0.553800	0.981675
904	0.553675	0.980875
905	0.553575	0.981000
906	0.553450	0.981700
907	0.553500	0.981800
908	0.553875	0.981575
909	0.553375	0.981350
910	0.552825	0.981475
911	0.552650	0.981750
912	0.553350	0.982150
913	0.553200	0.982650
914	0.553525	0.982750
915	0.554100	0.982350
916	0.553950	0.982150
917	0.553775	0.982350
918	0.553375	0.982125
919	0.553350	0.981750
920	0.553925	0.982000
921	0.553450	0.981925
922	0.553625	0.981700
923	0.554225	0.981950
924	0.553800	0.981600
925	0.553125	0.981525
926	0.552975	0.981525
927	0.552900	0.981975
928	0.553350	0.981500
929	0.553325	0.981625
930	0.553125	0.981450
931	0.554000	0.981250
932	0.553800	0.981400
933	0.553700	0.981275
934	0.554150	0.982300
935	0.554325	0.981700
936	0.554375	0.981025
937	0.554175	0.981250
938	0.554425	0.981750
939	0.554000	0.982600
940	0.554000	0.983100
941	0.553775	0.983350
942	0.554275	0.983625
943	0.552950	0.983075
944	0.553900	0.983125
945	0.554250	0.983075
946	0.553975	0.983100
947	0.553375	0.983300
948	0.553425	0.983775
949	0.553875	0.984025
950	0.553575	0.983725
951	0.553675	0.983175
952	0.553700	0.983150
953	0.553250	0.983200
954	0.553325	0.982625
955	0.553750	0.982850
956	0.553950	0.983150
957	0.553875	0.983075
958	0.553975	0.983425
959	0.553950	0.983800
960	0.554225	0.983925
961	0.553775	0.984325
962	0.553775	0.984225
963	0.553575	0.984925
964	0.553625	0.984675
965	0.553700	0.984775
966	0.553475	0.984650
967	0.553700	0.984750
968	0.553125	0.985000
969	0.553775	0.985250
970	0.553050	0.985125
971	0.552825	0.984925
972	0.553500	0.985400
973	0.553750	0.985525
974	0.553600	0.985575
975	0.553700	0.985850
976	0.553600	0.985775
977	0.553425	0.986175
978	0.553625	0.986400
979	0.553100	0.986725
980	0.553025	0.987275
981	0.553275	0.987450
982	0.553100	0.987575
983	0.553900	0.987225
984	0.553650	0.987100
985	0.554200	0.986800
986	0.554225	0.987125
987	0.554300	0.986750
988	0.553400	0.986925
989	0.553600	0.986925
990	0.553375	0.986425
991	0.554275	0.986425
992	0.554900	0.986125
993	0.554625	0.985850
994	0.553950	0.985950
995	0.553750	0.986200
996	0.554200	0.986200
997	0.554325	0.986175
998	0.554350	0.986150
999	0.553925	0.986550
1000	0.554200	0.986675
1001	0.554200	0.986200
1002	0.554500	0.985900
1003	0.554425	0.986625
1004	0.554075	0.986625
1005	0.554000	0.987050
1006	0.554550	0.987025
1007	0.554475	0.986475
1008	0.554450	0.986350
1009	0.554300	0.986450
1010	0.553950	0.986900
1011	0.553600	0.986625
1012	0.554425	0.986150
1013	0.554300	0.985975
1014	0.554425	0.986525
1015	0.553925	0.985950
1016	0.553625	0.986475
1017	0.553450	0.986525
1018	0.553850	0.986850
1019	0.554175	0.986850
1020	0.554075	0.987050
1021	0.553950	0.987025
1022	0.554450	0.987300
1023	0.553875	0.987275
1024	0.554250	0.986950
1025	0.553975	0.986850
1026	0.554775	0.986175
1027	0.554850	0.986225
1028	0.554575	0.986700
1029	0.554575	0.986775
1030	0.554625	0.986125
1031	0.554875	0.985900
1032	0.554550	0.986150
1033	0.555025	0.986000
1034	0.554425	0.985775
1035	0.553975	0.985500
1036	0.553525	0.985425
1037	0.554225	0.985225
1038	0.554250	0.985700
1039	0.554475	0.985475
1040	0.554125	0.985450
1041	0.554375	0.985500
1042	0.554175	0.984525
1043	0.554100	0.984550
1044	0.554050	0.985125
1045	0.554175	0.985375
1046	0.554425	0.985775
1047	0.554525	0.985350
1048	0.554225	0.984675
1049	0.554400	0.985550
1050	0.553850	0.986025
1051	0.553850	0.986675
1052	0.554125	0.986925
1053	0.554750	0.986675
1054	0.554600	0.986600
1055	0.554700	0.986400
1056	0.554525	0.986525
1057	0.554775	0.986475
1058	0.554450	0.986600
1059	0.553950	0.986500
1060	0.554375	0.986775
1061	0.554600	0.986650
1062	0.554575	0.986550
1063	0.555350	0.986625
1064	0.554300	0.986175
1065	0.554600	0.986250
1066	0.554825	0.986100
1067	0.554850	0.986300
1068	0.554600	0.986050
1069	0.554350	0.985750
1070	0.554000	0.986450
1071	0.554400	0.986000
1072	0.554150	0.986075
1073	0.554175	0.986125
1074	0.554250	0.986550
1075	0.554575	0.986300
1076	0.554175	0.986275
1077	0.554850	0.986600
1078	0.554800	0.986725
1079	0.554825	0.986575
1080	0.555250	0.986850
1081	0.555050	0.986525
1082	0.554825	0.986950
1083	0.554600	0.987025
1084	0.554900	0.987075
1085	0.554400	0.987275
1086	0.554825	0.987300
1087	0.554975	0.987100
1088	0.555250	0.987425
1089	0.555975	0.987275
1090	0.555775	0.987150
1091	0.555375	0.987075
1092	0.555250	0.987325
1093	0.555125	0.987650
1094	0.555300	0.987750
1095	0.554650	0.987275
1096	0.555100	0.987550
1097	0.554625	0.988275
1098	0.554700	0.987800
1099	0.555000	0.987850
1100	0.554500	0.987925
1101	0.555000	0.987950
1102	0.555025	0.987700
1103	0.555500	0.987475
1104	0.555450	0.987425
1105	0.555225	0.987200
1106	0.555500	0.987350
1107	0.554775	0.987400
1108	0.555175	0.987025
1109	0.555175	0.987125
1110	0.554550	0.986700
1111	0.554700	0.986600
1112	0.555775	0.987000
1113	0.555825	0.987150
1114	0.556300	0.986850
1115	0.555150	0.987050
1116	0.555225	0.987500
1117	0.555975	0.987750
1118	0.555800	0.987875
1119	0.555725	0.987625
1120	0.555550	0.987600
1121	0.556075	0.987275
1122	0.555425	0.986800
1123	0.554825	0.986725
1124	0.555175	0.986800
1125	0.555200	0.986625
1126	0.555600	0.987025
1127	0.555425	0.986475
1128	0.555125	0.986725
1129	0.555625	0.986250
1130	0.555800	0.986200
1131	0.555175	0.986725
1132	0.555475	0.987050
1133	0.555325	0.987325
1134	0.554850	0.987100
1135	0.554500	0.987850
1136	0.554875	0.987025
1137	0.555375	0.987100
1138	0.555350	0.986475
1139	0.556100	0.987000
1140	0.555325	0.987100
1141	0.555100	0.987225
1142	0.555150	0.987575
1143	0.554800	0.987575
1144	0.555250	0.987700
1145	0.555925	0.987650
1146	0.555675	0.988075
1147	0.554850	0.988150
1148	0.555275	0.987800
1149	0.555275	0.988575
1150	0.555250	0.988525
1151	0.554925	0.987050
1152	0.555500	0.987125
1153	0.555375	0.986900
1154	0.555350	0.987200
1155	0.555325	0.987600
1156	0.555350	0.987600
1157	0.555525	0.987650
1158	0.554875	0.987875
1159	0.554850	0.987675
1160	0.554825	0.987650
1161	0.555150	0.987775
1162	0.555700	0.987875
1163	0.555175	0.987575
1164	0.554925	0.987875
1165	0.555500	0.988575
1166	0.555450	0.988850
1167	0.555075	0.988875
1168	0.555375	0.989025
1169	0.555475	0.989725
1170	0.555425	0.989625
1171	0.555000	0.989775
1172	0.555575	0.990150
1173	0.555475	0.989950
1174	0.555125	0.990150
1175	0.555075	0.990200
1176	0.555000	0.989725
1177	0.555025	0.989900
1178	0.555100	0.990350
1179	0.554800	0.990375
1180	0.555125	0.990550
1181	0.555325	0.990875
1182	0.555050	0.990975
1183	0.555300	0.990375
1184	0.555575	0.990625
1185	0.555200	0.990750
1186	0.555000	0.990750
1187	0.555400	0.990825
1188	0.555225	0.990525
1189	0.555725	0.990525
1190	0.554950	0.990550
1191	0.555000	0.990750
1192	0.555225	0.990675
1193	0.554825	0.990650
1194	0.555350	0.990775
1195	0.555550	0.990675
1196	0.554900	0.990300
1197	0.555100	0.990250
1198	0.554750	0.990000
1199	0.554625	0.990000
1200	0.554800	0.990100
1201	0.554475	0.990350
1202	0.555175	0.990800
1203	0.554900	0.991025
1204	0.554950	0.991050
1205	0.554575	0.991350
1206	0.554300	0.991375
1207	0.554750	0.991200
1208	0.554825	0.991425
1209	0.554850	0.990875
1210	0.554575	0.990775
1211	0.555050	0.990350
1212	0.555125	0.990475
1213	0.554625	0.990625
1214	0.555050	0.990450
1215	0.554800	0.990225
1216	0.554975	0.990275
1217	0.554950	0.990100
1218	0.555350	0.990375
1219	0.555300	0.990450
1220	0.555700	0.989975
1221	0.555250	0.989700
1222	0.555425	0.989850
1223	0.555600	0.990100
1224	0.554925	0.990775
1225	0.555050	0.990700
1226	0.554675	0.990600
1227	0.554225	0.990375
1228	0.555050	0.990250
1229	0.555000	0.990800
1230	0.554925	0.990375
1231	0.555050	0.990525
1232	0.554825	0.990300
1233	0.555400	0.990100
1234	0.555225	0.990150
1235	0.555350	0.990175
1236	0.554925	0.990400
1237	0.555025	0.990450
1238	0.555450	0.991050
1239	0.555450	0.990825
1240	0.555725	0.990500
1241	0.555825	0.990750
1242	0.555625	0.990675
1243	0.555575	0.990050
1244	0.555825	0.990500
1245	0.555675	0.990775
1246	0.555125	0.991150
1247	0.554950	0.991175
1248	0.555825	0.991600
1249	0.555375	0.991125
1250	0.555300	0.991575
1251	0.555225	0.991550
1252	0.555500	0.991475
1253	0.554825	0.991250
1254	0.555150	0.991875
1255	0.555375	0.991700
1256	0.554450	0.991625
1257	0.554550	0.991525
1258	0.554975	0.991550
1259	0.555050	0.991325
1260	0.555375	0.991225
1261	0.555575	0.991175
1262	0.555450	0.991675
1263	0.555200	0.991275
1264	0.554975	0.991300
1265	0.555525	0.991875
1266	0.555525	0.991525
1267	0.555250	0.991375
1268	0.555725	0.991250
1269	0.555150	0.991400
1270	0.555200	0.991575
1271	0.555500	0.991675
1272	0.555175	0.991575
1273	0.555250	0.991725
1274	0.555150	0.991425
1275	0.554875	0.991350
1276	0.555525	0.991175
1277	0.555500	0.991050
1278	0.555675	0.991275
1279	0.555300	0.991275
1280	0.555175	0.990750
1281	0.555550	0.990950
1282	0.555725	0.991250
1283	0.555825	0.991175
1284	0.555575	0.991575
1285	0.555325	0.991650
1286	0.555350	0.991675
1287	0.555450	0.991725
1288	0.555425	0.991550
1289	0.555300	0.991850
1290	0.555550	0.992000
1291	0.555750	0.991625
1292	0.555625	0.991675
1293	0.555450	0.991975
1294	0.555450	0.992100
1295	0.555400	0.991825
1296	0.556200	0.992125
1297	0.554925	0.992050
1298	0.554850	0.991950
1299	0.555650	0.992000
1300	0.555775	0.991200
1301	0.555775	0.991150
1302	0.556150	0.990925
1303	0.556100	0.990725
1304	0.555750	0.990850
1305	0.555250	0.991025
1306	0.556075	0.991450
1307	0.555325	0.992100
1308	0.555850	0.992300
1309	0.555575	0.992400
1310	0.555675	0.992025
1311	0.555725	0.992175
1312	0.555300	0.991975
1313	0.556075	0.991975
1314	0.555800	0.992100
1315	0.556100	0.992300
1316	0.555925	0.992125
1317	0.555750	0.992175
1318	0.555900	0.992500
1319	0.556000	0.992150
1320	0.556075	0.992000
1321	0.555575	0.992525
1322	0.555925	0.992475
1323	0.555750	0.992150
1324	0.555575	0.992225
1325	0.556150	0.992325
1326	0.556050	0.992050
1327	0.556050	0.991900
1328	0.556125	0.991500
1329	0.555975	0.991250
1330	0.556150	0.990825
1331	0.555750	0.990700
1332	0.556050	0.990725
1333	0.555500	0.990725
1334	0.555750	0.990850
1335	0.555825	0.990775
1336	0.555650	0.990875
1337	0.556300	0.990875
1338	0.556250	0.991100
1339	0.555700	0.991350
1340	0.556025	0.991800
1341	0.555950	0.991975
1342	0.556050	0.992025
1343	0.555850	0.991950
1344	0.555850	0.992300
1345	0.555550	0.992500
1346	0.556100	0.992150
1347	0.555900	0.992625
1348	0.555450	0.992750
1349	0.556000	0.993050
1350	0.555975	0.992675
1351	0.555600	0.992500
1352	0.555475	0.992450
1353	0.555375	0.992700
1354	0.555350	0.992275
1355	0.555500	0.992300
1356	0.555700	0.992375
1357	0.556250	0.992200
1358	0.555850	0.992450
1359	0.555775	0.991725
1360	0.555950	0.991825
1361	0.556075	0.992100
1362	0.555175	0.992175
1363	0.555275	0.992350
1364	0.555375	0.992375
1365	0.555075	0.992000
1366	0.555725	0.992300
1367	0.556425	0.992425
1368	0.555925	0.992325
1369	0.555975	0.992550
1370	0.556150	0.992450
1371	0.555525	0.992125
1372	0.555750	0.992475
1373	0.555675	0.992875
1374	0.556575	0.992350
1375	0.556650	0.992150
1376	0.556075	0.992100
1377	0.555950	0.991800
1378	0.556050	0.991425
1379	0.556300	0.991675
1380	0.555775	0.991425
1381	0.556250	0.991450
1382	0.556250	0.991500
1383	0.556400	0.991475
1384	0.556150	0.991125
1385	0.556250	0.991400
1386	0.556075	0.991950
1387	0.555875	0.992025
1388	0.556150	0.991950
1389	0.555725	0.991600
1390	0.555975	0.991700
1391	0.555800	0.992050
1392	0.555925	0.991800
1393	0.556250	0.991600
1394	0.556250	0.991875
1395	0.555925	0.992100
1396	0.556150	0.992150
1397	0.556100	0.991850
1398	0.555700	0.992250
1399	0.556575	0.992125
1400	0.556200	0.991650
1401	0.555950	0.991675
1402	0.555975	0.991375
1403	0.556025	0.991325
1404	0.556250	0.991300
1405	0.556075	0.991775
1406	0.555625	0.991725
1407	0.555875	0.991625
1408	0.555875	0.991750
1409	0.556175	0.992225
1410	0.556575	0.992450
1411	0.556575	0.992500
1412	0.556750	0.992225
1413	0.556125	0.992225
1414	0.555900	0.992275
1415	0.555400	0.992325
1416	0.555850	0.992625
1417	0.555425	0.992475
1418	0.555375	0.992400
1419	0.555525	0.992500
1420	0.556100	0.992750
1421	0.556175	0.993075
1422	0.556375	0.992925
1423	0.556000	0.992650
1424	0.556450	0.992425
1425	0.556775	0.992200
1426	0.556725	0.992350
1427	0.556425	0.992650
1428	0.556325	0.992725
1429	0.556275	0.992400
1430	0.556175	0.992600
1431	0.556450	0.992775
1432	0.556700	0.993075
1433	0.556125	0.992875
1434	0.556350	0.992925
1435	0.556150	0.992600
1436	0.556050	0.992375
1437	0.555825	0.992325
1438	0.556150	0.992075
1439	0.556125	0.991825
1440	0.555700	0.992275
1441	0.555700	0.992775
1442	0.556075	0.992850
1443	0.555500	0.992925
1444	0.555775	0.993100
1445	0.555950	0.993200
1446	0.556150	0.993750
1447	0.555750	0.993850
1448	0.555750	0.993975
1449	0.555750	0.993825
1450	0.555450	0.993925
1451	0.556075	0.994075
1452	0.555850	0.994625
1453	0.555750	0.994825
1454	0.555750	0.994850
1455	0.555575	0.994725
1456	0.555675	0.994550
1457	0.556300	0.994750
1458	0.555900	0.994675
1459	0.555700	0.994600
1460	0.555725	0.994300
1461	0.555850	0.994350
1462	0.556250	0.994450
1463	0.556375	0.994275
1464	0.556175	0.994575
1465	0.555850	0.994625
1466	0.555975	0.994450
1467	0.556350	0.994650
1468	0.555500	0.994350
1469	0.556050	0.994550
1470	0.556175	0.994525
1471	0.556050	0.994475
1472	0.556050	0.994875
1473	0.556200	0.994700
1474	0.556400	0.994525
1475	0.556400	0.994675
1476	0.556125	0.994575
1477	0.556250	0.994900
1478	0.555700	0.994375
1479	0.555675	0.994325
1480	0.555950	0.994150
1481	0.555975	0.994300
1482	0.555975	0.994475
1483	0.555675	0.994650
1484	0.555625	0.994850
1485	0.555600	0.994600
1486	0.555625	0.994400
1487	0.556000	0.994100
1488	0.555600	0.994250
1489	0.555925	0.993925
1490	0.556450	0.994000
1491	0.556650	0.993850
1492	0.556500	0.993600
1493	0.556500	0.993325
1494	0.556225	0.993000
1495	0.555825	0.993200
1496	0.555925	0.993275
1497	0.556025	0.993575
1498	0.555850	0.993575
1499	0.556050	0.993175
1500	0.555950	0.993225
1501	0.555850	0.992875
1502	0.556275	0.992750
1503	0.556400	0.992425
1504	0.556175	0.992350
1505	0.556350	0.992300
1506	0.555975	0.991725
1507	0.555600	0.992000
1508	0.556250	0.992400
1509	0.555875	0.992500
1510	0.555500	0.992425
1511	0.556050	0.992500
1512	0.555650	0.992425
1513	0.555875	0.992700
1514	0.556100	0.992625
1515	0.556350	0.992100
1516	0.556025	0.992275
1517	0.555975	0.992675
1518	0.555725	0.992525
1519	0.556000	0.992975
1520	0.555925	0.992900
1521	0.555575	0.993000
1522	0.555775	0.992650
1523	0.555725	0.992650
1524	0.555975	0.993000
1525	0.555800	0.992925
1526	0.555600	0.993050
1527	0.555275	0.993375
1528	0.555925	0.993350
1529	0.555975	0.993475
1530	0.556175	0.993425
1531	0.556300	0.993700
1532	0.556300	0.993325
1533	0.555925	0.993600
1534	0.556225	0.993350
1535	0.555975	0.993125
1536	0.555825	0.993000
1537	0.556000	0.993250
1538	0.555975	0.993500
1539	0.556075	0.993625
1540	0.556175	0.993725
1541	0.555750	0.993775
1542	0.555850	0.993600
1543	0.555425	0.993625
1544	0.556325	0.993700
1545	0.556175	0.993750
1546	0.555750	0.993850
1547	0.555800	0.993925
1548	0.556025	0.994300
1549	0.555675	0.994350
1550	0.555800	0.994325
1551	0.555925	0.994550
1552	0.555925	0.994450
1553	0.556000	0.994600
1554	0.555975	0.994425
1555	0.555900	0.994275
1556	0.556150	0.993575
1557	0.555975	0.994475
1558	0.555675	0.994600
1559	0.555800	0.994800
1560	0.556225	0.994800
1561	0.556350	0.994675
1562	0.556075	0.994750
1563	0.556400	0.994475
1564	0.556375	0.994475
1565	0.556000	0.994475
1566	0.556100	0.994600
1567	0.556225	0.994700
1568	0.556050	0.994700
1569	0.555900	0.994375
1570	0.556125	0.994475
1571	0.556075	0.994425
1572	0.556150	0.994450
1573	0.555925	0.994425
1574	0.555850	0.994725
1575	0.556350	0.994650
1576	0.556550	0.994350
1577	0.555975	0.994225
1578	0.556125	0.994250
1579	0.556375	0.994375
1580	0.556550	0.994425
1581	0.555925	0.994625
1582	0.556025	0.994750
1583	0.556300	0.994800
1584	0.556050	0.994700
1585	0.555950	0.994775
1586	0.556125	0.994975
1587	0.555825	0.994900
1588	0.556000	0.995000
1589	0.556025	0.994700
1590	0.556225	0.994825
1591	0.556000	0.994475
1592	0.556025	0.994625
1593	0.555900	0.994300
1594	0.556150	0.994525
1595	0.555800	0.994075
1596	0.555825	0.994250
1597	0.556075	0.994050
1598	0.555850	0.994175
1599	0.556225	0.994150
1600	0.556225	0.994025
1601	0.556125	0.993825
1602	0.555925	0.994025
1603	0.556125	0.994100
1604	0.556250	0.994150
1605	0.555525	0.994175
1606	0.555975	0.994075
1607	0.555925	0.994175
1608	0.556125	0.994025
1609	0.556300	0.994025
1610	0.556200	0.994275
1611	0.555775	0.994225
1612	0.556075	0.994525
1613	0.556500	0.994425
1614	0.555975	0.994425
1615	0.556125	0.994400
1616	0.556200	0.994325
1617	0.555875	0.994500
1618	0.555950	0.994550
1619	0.555975	0.994825
1620	0.555875	0.994000
1621	0.555725	0.994250
1622	0.555550	0.994275
1623	0.555775	0.994175
1624	0.555475	0.994350
1625	0.556075	0.994375
1626	0.556150	0.994400
1627	0.555650	0.994400
1628	0.556200	0.994075
1629	0.556300	0.994050
1630	0.556350	0.994100
1631	0.556175	0.994125
1632	0.556450	0.994250
1633	0.556175	0.994225
1634	0.556475	0.994325
1635	0.556100	0.994625
1636	0.556400	0.994800
1637	0.556400	0.994850
1638	0.556750	0.994775
1639	0.556900	0.994925
1640	0.556650	0.994875
1641	0.556900	0.994425
1642	0.556500	0.994550
1643	0.556475	0.994475
1644	0.556275	0.994075
1645	0.555975	0.994100
1646	0.556625	0.994250
1647	0.556600	0.994075
1648	0.556625	0.994100
1649	0.556825	0.994050
1650	0.556350	0.994225
1651	0.556225	0.994125
1652	0.556100	0.994075
1653	0.556175	0.994600
1654	0.556575	0.994625
1655	0.556350	0.994600
1656	0.556675	0.994850
1657	0.556700	0.994450
1658	0.556475	0.994450
1659	0.556675	0.994025
1660	0.556150	0.994325
1661	0.556375	0.994400
1662	0.556450	0.993975
1663	0.556400	0.993975
1664	0.556525	0.994350
1665	0.556550	0.994350
1666	0.556600	0.994250
1667	0.556325	0.994075
1668	0.556775	0.994225
1669	0.556525	0.994650
1670	0.556350	0.994350
1671	0.556450	0.994200
1672	0.556475	0.994775
1673	0.556700	0.994575
1674	0.556800	0.994450
1675	0.556175	0.995250
1676	0.556500	0.995225
1677	0.556500	0.995375
1678	0.556650	0.995300
1679	0.556225	0.995125
1680	0.556225	0.995475
1681	0.556625	0.995550
1682	0.556500	0.995525
1683	0.556450	0.995375
1684	0.556850	0.994825
1685	0.556800	0.995075
1686	0.556550	0.994850
1687	0.556375	0.995125
1688	0.556075	0.995400
1689	0.556500	0.995475
1690	0.556125	0.995550
1691	0.556150	0.995300
1692	0.556125	0.995350
1693	0.556125	0.995125
1694	0.556150	0.994925
1695	0.556075	0.995025
1696	0.556225	0.994975
1697	0.556100	0.995675
1698	0.556450	0.995625
1699	0.556700	0.995425
1700	0.556400	0.995200
1701	0.556450	0.995100
1702	0.556825	0.995000
1703	0.556775	0.995000
1704	0.556875	0.994700
1705	0.556600	0.994750
1706	0.556375	0.994775
1707	0.556250	0.994775
1708	0.556000	0.994425
1709	0.556075	0.994125
1710	0.556175	0.994350
1711	0.556450	0.994375
1712	0.555900	0.994250
1713	0.555975	0.993850
1714	0.555800	0.993800
1715	0.556075	0.993875
1716	0.556450	0.993725
1717	0.555975	0.993775
1718	0.556325	0.993525
1719	0.556175	0.993925
1720	0.556175	0.993600
1721	0.556000	0.993525
1722	0.556300	0.993775
1723	0.556375	0.993625
1724	0.556300	0.993625
1725	0.556225	0.993225
1726	0.556100	0.993550
1727	0.556250	0.993800
1728	0.556050	0.993850
1729	0.556175	0.993900
1730	0.556375	0.994200
1731	0.556700	0.994625
1732	0.556200	0.994725
1733	0.556150	0.995125
1734	0.556425	0.995025
1735	0.556425	0.995175
1736	0.556325	0.995275
1737	0.556250	0.995125
1738	0.556350	0.995150
1739	0.556500	0.995225
1740	0.555975	0.995250
1741	0.556075	0.995200
1742	0.556075	0.995025
1743	0.555925	0.995000
1744	0.556400	0.994725
1745	0.556725	0.994675
1746	0.556450	0.994775
1747	0.556150	0.994675
1748	0.556050	0.995000
1749	0.555550	0.994850
1750	0.556200	0.994675
1751	0.556200	0.994475
1752	0.555875	0.994475
1753	0.556325	0.994650
1754	0.555850	0.994625
1755	0.556025	0.994275
1756	0.556300	0.994200
1757	0.556225	0.994175
1758	0.556475	0.994350
1759	0.556125	0.994600
1760	0.556325	0.994650
1761	0.556500	0.994600
1762	0.556325	0.994225
1763	0.556300	0.994275
1764	0.556300	0.994200
1765	0.556500	0.993975
1766	0.556650	0.993475
1767	0.556750	0.993275
1768	0.556550	0.992975
1769	0.556325	0.993475
1770	0.555975	0.994125
1771	0.556175	0.994675
1772	0.556350	0.994700
1773	0.556375	0.994800
1774	0.556225	0.995250
1775	0.555825	0.994700
1776	0.555825	0.994950
1777	0.555700	0.994950
1778	0.555800	0.995275
1779	0.555675	0.995100
1780	0.555650	0.995100
1781	0.555675	0.995175
1782	0.556050	0.995325
1783	0.556250	0.995200
1784	0.556325	0.994825
1785	0.556150	0.994375
1786	0.556250	0.994700
1787	0.556450	0.994425
1788	0.556200	0.994500
1789	0.556175	0.994625
1790	0.555975	0.994625
1791	0.556075	0.994325
1792	0.556325	0.993900
1793	0.555875	0.993825
1794	0.555875	0.994100
1795	0.555650	0.993825
1796	0.555850	0.993675
1797	0.555775	0.993850
1798	0.555725	0.993975
1799	0.556025	0.993650
1800	0.555850	0.994100
1801	0.555975	0.994250
1802	0.555975	0.994200
1803	0.556300	0.994425
1804	0.556175	0.994300
1805	0.556125	0.994500
1806	0.555825	0.994550
1807	0.555850	0.994575
1808	0.556075	0.994850
1809	0.556400	0.994650
1810	0.556075	0.994725
1811	0.556225	0.994650
1812	0.555825	0.994525
1813	0.555825	0.994725
1814	0.555850	0.994575
1815	0.555950	0.994625
1816	0.555900	0.995150
1817	0.555700	0.995300
1818	0.556000	0.995075
1819	0.556150	0.995650
1820	0.556400	0.995850
1821	0.555950	0.996200
1822	0.556100	0.996225
1823	0.556325	0.996150
1824	0.556075	0.996350
1825	0.555700	0.995950
1826	0.555825	0.995825
1827	0.556025	0.995975
1828	0.556125	0.995925
1829	0.556425	0.995950
1830	0.556150	0.995675
1831	0.556125	0.995575
1832	0.555850	0.995725
1833	0.556050	0.995950
1834	0.555975	0.996025
1835	0.555900	0.995925
1836	0.555875	0.996050
1837	0.555925	0.996125
1838	0.555650	0.996400
1839	0.555575	0.996575
1840	0.555975	0.996600
1841	0.555975	0.996475
1842	0.555975	0.996550
1843	0.556350	0.996325
1844	0.556175	0.996275
1845	0.556175	0.996275
1846	0.556025	0.996200
1847	0.556150	0.996300
1848	0.556075	0.996375
1849	0.556175	0.996200
1850	0.556500	0.996050
1851	0.555850	0.996250
1852	0.556325	0.996100
1853	0.556200	0.996025
1854	0.556050	0.996050
1855	0.555925	0.996050
1856	0.555700	0.996150
1857	0.555850	0.996050
1858	0.555775	0.996100
1859	0.555975	0.996200
1860	0.556075	0.995850
1861	0.556225	0.995425
1862	0.556500	0.995475
1863	0.556000	0.995775
1864	0.556000	0.995600
1865	0.555700	0.995500
1866	0.555925	0.995875
1867	0.556050	0.995575
1868	0.556225	0.995600
1869	0.556000	0.995575
1870	0.555875	0.995500
1871	0.555900	0.995200
1872	0.556000	0.995250
1873	0.555675	0.995450
1874	0.555825	0.995675
1875	0.556150	0.995525
1876	0.555875	0.995600
1877	0.555700	0.995700
1878	0.555575	0.996000
1879	0.555625	0.995800
1880	0.555475	0.995825
1881	0.556025	0.996025
1882	0.555925	0.995775
1883	0.555725	0.995925
1884	0.555775	0.995850
1885	0.556000	0.995750
1886	0.556175	0.995375
1887	0.555975	0.995375
1888	0.555875	0.995900
1889	0.555925	0.996125
1890	0.556100	0.995825
1891	0.555975	0.995500
1892	0.555850	0.995500
1893	0.555700	0.995625
1894	0.556025	0.995925
1895	0.556125	0.995925
1896	0.556000	0.996000
1897	0.556050	0.995875
1898	0.555750	0.996025
1899	0.556075	0.995675
1900	0.556050	0.995950
1901	0.555875	0.995975
1902	0.556000	0.995750
1903	0.556100	0.995800
1904	0.556150	0.995650
1905	0.555925	0.996075
1906	0.556250	0.995900
1907	0.556225	0.996350
1908	0.556000	0.996500
1909	0.556325	0.996625
1910	0.556125	0.996700
1911	0.556050	0.996600
1912	0.556175	0.996250
1913	0.556150	0.996050
1914	0.555800	0.995875
1915	0.555975	0.996175
1916	0.555925	0.996325
1917	0.555925	0.996675
1918	0.556100	0.996375
1919	0.556200	0.996325
1920	0.555800	0.996775
1921	0.555400	0.997075
1922	0.555600	0.996950
1923	0.556150	0.996925
1924	0.556000	0.996825
1925	0.555900	0.996825
1926	0.555750	0.997100
1927	0.556075	0.997075
1928	0.555575	0.996675
1929	0.556075	0.996950
1930	0.556025	0.996875
1931	0.556175	0.997300
1932	0.555675	0.997525
1933	0.556300	0.997450
1934	0.555950	0.997400
1935	0.555900	0.997275
1936	0.556200	0.997075
1937	0.555750	0.997275
1938	0.555775	0.997125
1939	0.555525	0.997275
1940	0.555750	0.997675
1941	0.556100	0.997575
1942	0.556200	0.997475
1943	0.555925	0.997725
1944	0.556050	0.998025
1945	0.556050	0.997900
1946	0.556175	0.998125
1947	0.555975	0.998225
1948	0.556225	0.998100
1949	0.556150	0.998025
1950	0.555925	0.997875
1951	0.555925	0.997825
1952	0.556100	0.997825
1953	0.556075	0.997950
1954	0.555925	0.997825
1955	0.555850	0.998050
1956	0.555725	0.997800
1957	0.555800	0.997800
1958	0.555750	0.997500
1959	0.556125	0.997725
1960	0.556200	0.997750
1961	0.555925	0.997625
1962	0.555975	0.997425
1963	0.556125	0.997725
1964	0.556150	0.997775
1965	0.556100	0.997775
1966	0.555950	0.997750
1967	0.555950	0.997775
1968	0.556050	0.997775
1969	0.556200	0.997525
1970	0.556200	0.997575
1971	0.556325	0.997325
1972	0.556025	0.997525
1973	0.556000	0.997575
1974	0.556175	0.997650
1975	0.556025	0.997475
1976	0.556100	0.997425
1977	0.556175	0.997275
1978	0.556225	0.996950
1979	0.556050	0.996875
1980	0.555950	0.996675
1981	0.556225	0.996275
1982	0.556075	0.996450
1983	0.556100	0.996575
1984	0.555850	0.996525
1985	0.555850	0.996600
1986	0.555875	0.996425
1987	0.555900	0.996500
1988	0.555675	0.996600
1989	0.555750	0.996550
1990	0.556200	0.996475
1991	0.555750	0.996500
1992	0.555850	0.996475
1993	0.555625	0.996575
1994	0.555725	0.996525
1995	0.556000	0.996575
1996	0.555975	0.996550
1997	0.555900	0.996275
1998	0.555400	0.996450
1999	0.555850	0.996300
[truncated: 8,000 more rows]
