# Supplementary material for: Evolutionary game on mutually influenceing double-layer network
Source: PLoS One. 2025 Jan 31;20(1):e0317923. doi: 10.1371/journal.pone.0317923 (PMC11785339; doi:10.1371/journal.pone.0317923)
Supplement: S1 Data — (ZIP) [file pone.0317923.s001.zip › b=1.01_a=0_frequency.txt]

0	0.498200	0.399175
1	0.493450	0.346525
2	0.489750	0.319325
3	0.498950	0.299175
4	0.496450	0.290200
5	0.495775	0.286300
6	0.491900	0.283850
7	0.494450	0.284400
8	0.489300	0.285625
9	0.491850	0.288550
10	0.494775	0.291650
11	0.498675	0.296325
12	0.501275	0.302525
13	0.499500	0.305200
14	0.501250	0.310525
15	0.500175	0.313800
16	0.499425	0.318400
17	0.500925	0.326225
18	0.501600	0.333875
19	0.504200	0.339950
20	0.503250	0.343550
21	0.506950	0.347600
22	0.507900	0.351350
23	0.509950	0.355575
24	0.510125	0.359825
25	0.511625	0.364100
26	0.514650	0.369550
27	0.514500	0.372200
28	0.512950	0.374325
29	0.518650	0.381400
30	0.515950	0.383500
31	0.518150	0.387075
32	0.518675	0.392750
33	0.521600	0.397650
34	0.523425	0.399625
35	0.524075	0.404925
36	0.525975	0.409875
37	0.525825	0.412725
38	0.523600	0.417900
39	0.527750	0.420500
40	0.528000	0.425350
41	0.527200	0.428575
42	0.532775	0.432700
43	0.533850	0.436150
44	0.527550	0.439075
45	0.529750	0.440875
46	0.536175	0.444275
47	0.533450	0.446225
48	0.536325	0.446800
49	0.537275	0.452900
50	0.538025	0.457275
51	0.539075	0.461450
52	0.539850	0.465925
53	0.541400	0.466850
54	0.544325	0.471600
55	0.545825	0.473925
56	0.544475	0.475700
57	0.542950	0.476725
58	0.550550	0.478500
59	0.550075	0.476325
60	0.552175	0.481025
61	0.552000	0.483025
62	0.553900	0.484950
63	0.555975	0.487700
64	0.554775	0.489675
65	0.554300	0.494700
66	0.557675	0.495750
67	0.559850	0.498475
68	0.557500	0.494675
69	0.560350	0.496900
70	0.562925	0.496800
71	0.565525	0.495475
72	0.563575	0.492350
73	0.560400	0.493125
74	0.566275	0.492675
75	0.566475	0.494175
76	0.563750	0.496200
77	0.565575	0.500450
78	0.568175	0.502700
79	0.566475	0.503125
80	0.570150	0.506600
81	0.569675	0.507625
82	0.572425	0.507400
83	0.574825	0.509900
84	0.575050	0.513050
85	0.577025	0.513050
86	0.576725	0.512625
87	0.578750	0.509650
88	0.579800	0.513300
89	0.578275	0.514975
90	0.578875	0.516575
91	0.578900	0.517950
92	0.578775	0.518650
93	0.579125	0.520050
94	0.580950	0.520400
95	0.583700	0.520650
96	0.583775	0.517000
97	0.581425	0.519075
98	0.583075	0.518675
99	0.586025	0.521850
100	0.587525	0.519900
101	0.588650	0.519150
102	0.588550	0.518825
103	0.590500	0.518925
104	0.591325	0.519700
105	0.593200	0.519250
106	0.594675	0.521900
107	0.592375	0.523050
108	0.595350	0.525125
109	0.594225	0.522525
110	0.596700	0.523625
111	0.593350	0.524125
112	0.597050	0.524050
113	0.600050	0.522325
114	0.600625	0.523875
115	0.598525	0.522550
116	0.601575	0.519875
117	0.601575	0.519250
118	0.601075	0.520000
119	0.603700	0.520700
120	0.603100	0.521450
121	0.606350	0.521375
122	0.604575	0.520900
123	0.606700	0.520700
124	0.606050	0.520625
125	0.605200	0.520125
126	0.609325	0.519875
127	0.612825	0.521225
128	0.612725	0.519350
129	0.612000	0.519800
130	0.612600	0.519275
131	0.613500	0.519300
132	0.613175	0.522625
133	0.612500	0.523450
134	0.613850	0.521950
135	0.613875	0.522350
136	0.613550	0.521550
137	0.618000	0.521425
138	0.620250	0.521625
139	0.618925	0.521250
140	0.618900	0.519950
141	0.618850	0.518700
142	0.622025	0.518000
143	0.619700	0.515975
144	0.621675	0.515525
145	0.622700	0.515525
146	0.621625	0.515350
147	0.625675	0.519950
148	0.628500	0.519925
149	0.627175	0.521050
150	0.627050	0.518775
151	0.627625	0.518675
152	0.629300	0.517550
153	0.629700	0.518425
154	0.628850	0.516800
155	0.628300	0.516775
156	0.633075	0.517350
157	0.633375	0.519325
158	0.631900	0.520125
159	0.633950	0.521950
160	0.633725	0.525000
161	0.634800	0.524500
162	0.635150	0.522800
163	0.633700	0.521550
164	0.637625	0.523675
165	0.637025	0.521425
166	0.637275	0.522000
167	0.636325	0.524225
168	0.638075	0.521150
169	0.640950	0.520875
170	0.640100	0.522675
171	0.641800	0.523600
172	0.642050	0.524125
173	0.644650	0.526850
174	0.642550	0.526325
175	0.641525	0.524650
176	0.645675	0.527425
177	0.644250	0.526375
178	0.644975	0.528425
179	0.645425	0.526525
180	0.644975	0.526850
181	0.647425	0.521650
182	0.646700	0.521525
183	0.646075	0.520900
184	0.645375	0.519525
185	0.647875	0.521600
186	0.648600	0.520925
187	0.649175	0.516900
188	0.648175	0.517325
189	0.648150	0.517725
190	0.649100	0.517300
191	0.652925	0.517325
192	0.651775	0.521225
193	0.652825	0.520075
194	0.653050	0.521775
195	0.655175	0.519700
196	0.655650	0.522675
197	0.656425	0.519750
198	0.655600	0.518475
199	0.655375	0.516900
200	0.656475	0.518625
201	0.657075	0.517100
202	0.656650	0.517925
203	0.659125	0.518100
204	0.657700	0.516500
205	0.659525	0.515000
206	0.659975	0.514550
207	0.659200	0.515775
208	0.658050	0.512975
209	0.657800	0.511325
210	0.658825	0.509300
211	0.659700	0.508600
212	0.660825	0.509625
213	0.664000	0.512025
214	0.665375	0.512675
215	0.663050	0.513900
216	0.662550	0.514025
217	0.663200	0.514650
218	0.663550	0.513175
219	0.664575	0.513850
220	0.664050	0.512975
221	0.663700	0.515250
222	0.664200	0.512875
223	0.662625	0.514300
224	0.665925	0.514800
225	0.667000	0.514300
226	0.668250	0.516200
227	0.667750	0.516750
228	0.666900	0.513825
229	0.667450	0.511375
230	0.667600	0.508575
231	0.667875	0.508750
232	0.669325	0.510650
233	0.670775	0.511600
234	0.669775	0.512775
235	0.671225	0.511975
236	0.669575	0.514025
237	0.670500	0.513125
238	0.670225	0.515425
239	0.670000	0.516125
240	0.673200	0.517075
241	0.673600	0.513925
242	0.673475	0.511150
243	0.673225	0.510175
244	0.673575	0.508025
245	0.674275	0.507275
246	0.676700	0.508950
247	0.676150	0.506125
248	0.675375	0.506275
249	0.674875	0.508725
250	0.674575	0.509275
251	0.676450	0.509600
252	0.677025	0.510875
253	0.678675	0.509175
254	0.679250	0.508350
255	0.678425	0.508800
256	0.681725	0.508525
257	0.680950	0.509725
258	0.680600	0.508550
259	0.681100	0.509975
260	0.681100	0.508150
261	0.681175	0.508475
262	0.681700	0.508650
263	0.682750	0.508350
264	0.682800	0.507250
265	0.682975	0.508700
266	0.682925	0.510100
267	0.683450	0.511525
268	0.683350	0.514800
269	0.683300	0.514375
270	0.682200	0.513250
271	0.683575	0.513975
272	0.685500	0.513575
273	0.686475	0.511800
274	0.686350	0.514175
275	0.689200	0.515050
276	0.686050	0.517400
277	0.686325	0.518350
278	0.685325	0.514500
279	0.685325	0.513475
280	0.687400	0.512500
281	0.686225	0.510800
282	0.688775	0.511150
283	0.688250	0.511075
284	0.690900	0.508900
285	0.688650	0.507750
286	0.690900	0.509925
287	0.691575	0.511225
288	0.689800	0.508700
289	0.687475	0.509200
290	0.689625	0.506500
291	0.689925	0.508075
292	0.689050	0.505175
293	0.690325	0.504275
294	0.692425	0.501050
295	0.690300	0.504825
296	0.692150	0.508250
297	0.691425	0.513100
298	0.691325	0.512400
299	0.691000	0.509525
300	0.693725	0.509400
301	0.695325	0.514725
302	0.692700	0.512550
303	0.693625	0.511575
304	0.695575	0.510500
305	0.693250	0.508375
306	0.693975	0.509675
307	0.695050	0.513750
308	0.694275	0.513875
309	0.695350	0.513600
310	0.695350	0.514200
311	0.695800	0.517050
312	0.696675	0.518750
313	0.698850	0.518075
314	0.698425	0.517250
315	0.696300	0.517475
316	0.696325	0.518500
317	0.696900	0.518475
318	0.696100	0.516975
319	0.698225	0.517800
320	0.698775	0.518175
321	0.699475	0.518050
322	0.698150	0.516775
323	0.700225	0.518050
324	0.699100	0.517800
325	0.699675	0.518700
326	0.701800	0.518650
327	0.700550	0.518125
328	0.700975	0.519400
329	0.700175	0.518750
330	0.701300	0.520750
331	0.702200	0.523425
332	0.700200	0.522075
333	0.701000	0.524700
334	0.700575	0.522675
335	0.700550	0.523625
336	0.700975	0.524700
337	0.701475	0.524850
338	0.704575	0.522925
339	0.703275	0.520700
340	0.704825	0.519850
341	0.705675	0.519450
342	0.706325	0.520750
343	0.705625	0.521500
344	0.706650	0.521225
345	0.705075	0.522825
346	0.705775	0.521750
347	0.706775	0.519350
348	0.707325	0.521475
349	0.706550	0.520475
350	0.707150	0.523025
351	0.707000	0.522350
352	0.705875	0.524550
353	0.707475	0.524800
354	0.707375	0.525225
355	0.708275	0.522675
356	0.708625	0.523225
357	0.708700	0.521625
358	0.707375	0.519950
359	0.708475	0.518750
360	0.708850	0.518575
361	0.709250	0.521375
362	0.708700	0.520950
363	0.709600	0.520175
364	0.709825	0.519200
365	0.709650	0.517175
366	0.709200	0.521000
367	0.708775	0.524750
368	0.708775	0.525775
369	0.710775	0.528025
370	0.710525	0.527050
371	0.709825	0.524450
372	0.710925	0.523675
373	0.710000	0.522675
374	0.712250	0.523275
375	0.712575	0.520575
376	0.712850	0.522150
377	0.712375	0.525450
378	0.712425	0.523175
379	0.712725	0.522225
380	0.712325	0.524825
381	0.712150	0.526275
382	0.712925	0.525525
383	0.713625	0.526450
384	0.713800	0.525875
385	0.715350	0.524575
386	0.713725	0.526050
387	0.714725	0.527875
388	0.713925	0.528525
389	0.713175	0.524900
390	0.714525	0.524275
391	0.712750	0.522650
392	0.714500	0.525525
393	0.715200	0.528000
394	0.714075	0.529325
395	0.714350	0.527050
396	0.714850	0.529675
397	0.714625	0.529625
398	0.716650	0.526950
399	0.716650	0.525875
400	0.715825	0.528375
401	0.715175	0.529025
402	0.714900	0.527425
403	0.714325	0.525400
404	0.715175	0.525300
405	0.717400	0.525075
406	0.719950	0.523375
407	0.719475	0.523800
408	0.719675	0.522675
409	0.719150	0.519350
410	0.719250	0.517275
411	0.716625	0.520200
412	0.718425	0.518850
413	0.717400	0.518575
414	0.716975	0.518425
415	0.716525	0.517350
416	0.718600	0.515325
417	0.719475	0.514950
418	0.719900	0.515875
419	0.720100	0.516500
420	0.719650	0.518375
421	0.720700	0.520075
422	0.721525	0.522100
423	0.718650	0.524200
424	0.718925	0.523825
425	0.719575	0.525775
426	0.719875	0.526750
427	0.718750	0.527650
428	0.719000	0.525850
429	0.718425	0.525175
430	0.719650	0.526275
431	0.720150	0.526850
432	0.720550	0.525625
433	0.719400	0.525775
434	0.720050	0.528600
435	0.721050	0.528400
436	0.720750	0.528675
437	0.721450	0.524800
438	0.720500	0.525775
439	0.720425	0.526600
440	0.721325	0.524850
441	0.721725	0.525600
442	0.720150	0.524125
443	0.719925	0.524875
444	0.720000	0.523275
445	0.721175	0.522200
446	0.723075	0.521450
447	0.723450	0.524125
448	0.722025	0.522425
449	0.721950	0.522650
450	0.722450	0.527025
451	0.722925	0.524775
452	0.721600	0.526125
453	0.721900	0.524975
454	0.723825	0.526025
455	0.722050	0.525925
456	0.722075	0.523950
457	0.722125	0.525375
458	0.721950	0.525450
459	0.722550	0.526275
460	0.721925	0.524450
461	0.721225	0.523175
462	0.721675	0.522525
463	0.723975	0.521525
464	0.724775	0.521750
465	0.723325	0.523350
466	0.723475	0.518950
467	0.724525	0.521100
468	0.724350	0.517850
469	0.724125	0.514975
470	0.723700	0.515025
471	0.723350	0.513075
472	0.722975	0.515600
473	0.724975	0.512850
474	0.724750	0.512525
475	0.724475	0.511250
476	0.725050	0.511900
477	0.725450	0.512150
478	0.724025	0.513550
479	0.723600	0.513775
480	0.725250	0.514225
481	0.725550	0.513950
482	0.725175	0.516075
483	0.725700	0.518625
484	0.727175	0.514650
485	0.726050	0.515300
486	0.725575	0.517600
487	0.726125	0.519300
488	0.724125	0.522475
489	0.723975	0.524950
490	0.725650	0.523750
491	0.725400	0.524525
492	0.725250	0.524050
493	0.725175	0.527325
494	0.725575	0.526725
495	0.727125	0.527125
496	0.725300	0.524550
497	0.724900	0.524175
498	0.724675	0.525300
499	0.726000	0.525750
500	0.727125	0.524750
501	0.727150	0.525450
502	0.726225	0.522400
503	0.726375	0.521800
504	0.726650	0.520625
505	0.729025	0.520850
506	0.728475	0.520675
507	0.728525	0.521500
508	0.728675	0.516250
509	0.728300	0.516900
510	0.726800	0.517150
511	0.727175	0.519000
512	0.729075	0.516500
513	0.730450	0.513800
514	0.729200	0.513900
515	0.728750	0.512250
516	0.729500	0.516375
517	0.728075	0.517425
518	0.729900	0.520500
519	0.728375	0.520100
520	0.729100	0.516925
521	0.728650	0.517725
522	0.727725	0.516375
523	0.728750	0.515500
524	0.728925	0.515950
525	0.729450	0.511675
526	0.727700	0.513625
527	0.729500	0.515900
528	0.728900	0.513900
529	0.728650	0.514125
530	0.729525	0.514025
531	0.730350	0.513650
532	0.730575	0.512825
533	0.730350	0.514300
534	0.730225	0.516875
535	0.729900	0.518800
536	0.731050	0.518525
537	0.729775	0.519875
538	0.729050	0.517650
539	0.730775	0.518250
540	0.730800	0.516925
541	0.729525	0.518775
542	0.731600	0.522700
543	0.729900	0.521900
544	0.728850	0.523375
545	0.731525	0.523125
546	0.729450	0.521275
547	0.729950	0.521250
548	0.729925	0.519825
549	0.729725	0.519150
550	0.730950	0.518700
551	0.730575	0.517950
552	0.730025	0.515850
553	0.731450	0.516175
554	0.729675	0.514625
555	0.731025	0.515775
556	0.729875	0.514600
557	0.732125	0.516550
558	0.730725	0.517075
559	0.732025	0.516575
560	0.732975	0.514825
561	0.730950	0.517300
562	0.731550	0.519075
563	0.732025	0.519075
564	0.731075	0.518275
565	0.731675	0.520700
566	0.731900	0.517700
567	0.732100	0.514825
568	0.731825	0.515075
569	0.731950	0.515825
570	0.731725	0.513825
571	0.732500	0.515950
572	0.732550	0.518950
573	0.731875	0.520350
574	0.731900	0.522475
575	0.731300	0.521775
576	0.732275	0.521600
577	0.732375	0.521525
578	0.732050	0.521800
579	0.731550	0.522650
580	0.732700	0.522750
581	0.731975	0.522600
582	0.730900	0.522175
583	0.731625	0.521825
584	0.731675	0.521425
585	0.732350	0.520300
586	0.732350	0.520950
587	0.733500	0.520400
588	0.731350	0.517575
589	0.731600	0.517400
590	0.732125	0.515800
591	0.732200	0.517525
592	0.731050	0.517200
593	0.732500	0.517300
594	0.732600	0.519550
595	0.732475	0.518875
596	0.732675	0.514675
597	0.732400	0.513725
598	0.732175	0.513025
599	0.731700	0.513650
600	0.731850	0.513675
601	0.731850	0.513875
602	0.732575	0.515300
603	0.731225	0.515150
604	0.730975	0.517300
605	0.731275	0.519725
606	0.732050	0.519000
607	0.732300	0.520925
608	0.731350	0.520600
609	0.732650	0.523000
610	0.732700	0.521450
611	0.733600	0.521475
612	0.732750	0.523125
613	0.731575	0.522075
614	0.732575	0.520775
615	0.733275	0.521000
616	0.732550	0.520025
617	0.732825	0.518300
618	0.731600	0.518525
619	0.733100	0.518800
620	0.732400	0.518700
621	0.731750	0.522100
622	0.732300	0.521775
623	0.733200	0.522125
624	0.734075	0.518650
625	0.734525	0.514925
626	0.732800	0.516125
627	0.732400	0.521150
628	0.733025	0.521450
629	0.733050	0.522450
630	0.733425	0.520525
631	0.733675	0.522100
632	0.732575	0.523100
633	0.732225	0.524175
634	0.733150	0.521450
635	0.732950	0.521950
636	0.733125	0.523750
637	0.732100	0.523250
638	0.732775	0.523525
639	0.733375	0.523150
640	0.733400	0.525600
641	0.733125	0.527850
642	0.733350	0.525500
643	0.734600	0.525925
644	0.733000	0.526225
645	0.734125	0.525825
646	0.732975	0.527150
647	0.733075	0.524875
648	0.733325	0.524500
649	0.732925	0.524200
650	0.733950	0.524225
651	0.732975	0.523625
652	0.734950	0.526825
653	0.733700	0.524450
654	0.734925	0.522875
655	0.734825	0.522350
656	0.734575	0.521275
657	0.735350	0.524600
658	0.734950	0.524625
659	0.734850	0.528300
660	0.734800	0.527675
661	0.735000	0.528025
662	0.731900	0.525725
663	0.733825	0.523825
664	0.734375	0.522650
665	0.733900	0.522825
666	0.734300	0.519600
667	0.735000	0.518550
668	0.735125	0.519800
669	0.734700	0.518850
670	0.734675	0.518225
671	0.735525	0.520075
672	0.733750	0.519800
673	0.734200	0.519975
674	0.733500	0.521000
675	0.731925	0.520725
676	0.733775	0.522250
677	0.733875	0.522400
678	0.732875	0.523450
679	0.735075	0.522850
680	0.734650	0.520450
681	0.734500	0.518975
682	0.733900	0.516850
683	0.733700	0.516200
684	0.734025	0.520775
685	0.734050	0.518100
686	0.733550	0.517325
687	0.734100	0.516700
688	0.734350	0.514850
689	0.734250	0.513450
690	0.733425	0.510200
691	0.734000	0.510350
692	0.733975	0.507850
693	0.734250	0.507525
694	0.735300	0.505275
695	0.735225	0.506000
696	0.734450	0.505000
697	0.734525	0.508400
698	0.734925	0.508100
699	0.734950	0.507850
700	0.734200	0.507425
701	0.734650	0.509525
702	0.734225	0.509200
703	0.735150	0.510050
704	0.735500	0.511900
705	0.734600	0.513175
706	0.733850	0.515225
707	0.736000	0.513975
708	0.734300	0.513225
709	0.735575	0.512175
710	0.734500	0.511575
711	0.734825	0.510200
712	0.733800	0.509225
713	0.734900	0.509550
714	0.735375	0.507125
715	0.734800	0.505575
716	0.734925	0.504575
717	0.735175	0.502600
718	0.735050	0.503925
719	0.735350	0.505000
720	0.734800	0.506000
721	0.734175	0.503750
722	0.734875	0.506175
723	0.735050	0.505475
724	0.735050	0.508175
725	0.733850	0.508900
726	0.734925	0.509375
727	0.735500	0.508975
728	0.735550	0.506400
729	0.736200	0.509650
730	0.736350	0.510800
731	0.735850	0.510750
732	0.736425	0.509650
733	0.734575	0.508525
734	0.735100	0.511550
735	0.734025	0.512675
736	0.733900	0.512150
737	0.733875	0.514850
738	0.734650	0.514450
739	0.735275	0.514250
740	0.734600	0.513775
741	0.735350	0.514475
742	0.734825	0.516075
743	0.736150	0.518450
744	0.735025	0.515700
745	0.734600	0.512725
746	0.734600	0.513900
747	0.734325	0.513750
748	0.734000	0.512400
749	0.734600	0.514450
750	0.734250	0.518275
751	0.735075	0.516625
752	0.734075	0.515100
753	0.734350	0.512300
754	0.733650	0.512625
755	0.735025	0.513275
756	0.734275	0.512000
757	0.734825	0.511425
758	0.735500	0.511700
759	0.735725	0.511000
760	0.734700	0.508625
761	0.735300	0.508700
762	0.734325	0.510425
763	0.734975	0.509400
764	0.735050	0.507425
765	0.734725	0.505625
766	0.735475	0.506075
767	0.734300	0.506425
768	0.733725	0.506525
769	0.734950	0.508450
770	0.735125	0.508450
771	0.735625	0.511500
772	0.735425	0.512775
773	0.735900	0.514425
774	0.735800	0.515175
775	0.735775	0.514075
776	0.736475	0.514050
777	0.735875	0.515625
778	0.735800	0.516225
779	0.734900	0.517850
780	0.735625	0.519200
781	0.735225	0.519675
782	0.734550	0.521350
783	0.735675	0.520600
784	0.735375	0.519250
785	0.736000	0.518950
786	0.736000	0.518275
787	0.735450	0.515550
788	0.735850	0.515900
789	0.735000	0.517375
790	0.735050	0.518850
791	0.736475	0.519625
792	0.735850	0.519050
793	0.736575	0.521850
794	0.735200	0.518350
795	0.736325	0.517850
796	0.736125	0.517850
797	0.733275	0.515525
798	0.735350	0.515100
799	0.735000	0.515425
800	0.734100	0.512475
801	0.734725	0.513275
802	0.735450	0.516050
803	0.735525	0.516200
804	0.734275	0.519350
805	0.734625	0.518475
806	0.735675	0.517600
807	0.735300	0.515525
808	0.735525	0.515525
809	0.734925	0.515300
810	0.735600	0.516975
811	0.735525	0.515950
812	0.734800	0.516625
813	0.736175	0.520500
814	0.735025	0.520975
815	0.736350	0.520025
816	0.735700	0.520975
817	0.736825	0.521400
818	0.736100	0.523075
819	0.735325	0.524975
820	0.735200	0.526450
821	0.734300	0.526500
822	0.735800	0.525400
823	0.735875	0.523650
824	0.736025	0.523700
825	0.735325	0.522475
826	0.735225	0.518975
827	0.735650	0.520300
828	0.735075	0.521750
829	0.737100	0.519400
830	0.736100	0.517850
831	0.734575	0.522125
832	0.735400	0.521750
833	0.734950	0.522000
834	0.736100	0.521550
835	0.735250	0.520375
836	0.734875	0.523000
837	0.735050	0.522900
838	0.734175	0.523625
839	0.734650	0.524075
840	0.734675	0.524375
841	0.736125	0.524350
842	0.735975	0.523025
843	0.736250	0.525275
844	0.735925	0.525725
845	0.736225	0.527775
846	0.736225	0.524450
847	0.735875	0.521825
848	0.735600	0.523175
849	0.735925	0.518800
850	0.734650	0.519200
851	0.734400	0.519850
852	0.735825	0.520925
853	0.736000	0.521700
854	0.734800	0.519925
855	0.735725	0.517575
856	0.736125	0.517725
857	0.736625	0.520075
858	0.736475	0.519900
859	0.737750	0.520600
860	0.735425	0.518925
861	0.735400	0.517450
862	0.735325	0.517800
863	0.736475	0.517475
864	0.735400	0.516875
865	0.736175	0.517125
866	0.735625	0.514625
867	0.735475	0.518475
868	0.735100	0.516125
869	0.736075	0.519450
870	0.735325	0.518750
871	0.734975	0.518775
872	0.733375	0.519675
873	0.733850	0.516500
874	0.734550	0.517275
875	0.734150	0.518675
876	0.735675	0.520200
877	0.735250	0.517725
878	0.735325	0.520950
879	0.735625	0.520300
880	0.735975	0.519025
881	0.735000	0.519675
882	0.734800	0.518900
883	0.735250	0.517525
884	0.734600	0.516975
885	0.736350	0.518225
886	0.736400	0.517950
887	0.736525	0.517075
888	0.736125	0.515575
889	0.736650	0.513350
890	0.736550	0.511725
891	0.736200	0.509225
892	0.736800	0.509625
893	0.735700	0.508375
894	0.736200	0.506875
895	0.736300	0.509125
896	0.735450	0.510100
897	0.735175	0.509200
898	0.736000	0.507425
899	0.736925	0.508075
900	0.736675	0.509475
901	0.737100	0.507975
902	0.736125	0.509300
903	0.735375	0.510150
904	0.735250	0.511750
905	0.734725	0.513550
906	0.735125	0.514675
907	0.735550	0.513300
908	0.735775	0.515900
909	0.736075	0.516400
910	0.736325	0.516200
911	0.735100	0.519225
912	0.736375	0.519950
913	0.735375	0.520975
914	0.734700	0.522750
915	0.735375	0.523850
916	0.735050	0.523950
917	0.735725	0.525275
918	0.734375	0.526400
919	0.736400	0.527050
920	0.735250	0.527050
921	0.735100	0.526075
922	0.734925	0.523025
923	0.734875	0.524850
924	0.734575	0.526950
925	0.735750	0.524200
926	0.737025	0.521925
927	0.736750	0.519450
928	0.735700	0.519725
929	0.734725	0.517850
930	0.735675	0.518025
931	0.735200	0.516725
932	0.734650	0.514000
933	0.734475	0.513350
934	0.734700	0.509700
935	0.735000	0.511000
936	0.734425	0.511550
937	0.734475	0.513675
938	0.735250	0.512725
939	0.736400	0.511400
940	0.735825	0.510050
941	0.734550	0.512350
942	0.735675	0.513875
943	0.735500	0.518550
944	0.735275	0.519575
945	0.735275	0.520300
946	0.734600	0.521350
947	0.734800	0.519850
948	0.734300	0.520425
949	0.735125	0.519250
950	0.734675	0.518550
951	0.733500	0.519225
952	0.734925	0.519200
953	0.735025	0.517525
954	0.734900	0.517275
955	0.735025	0.515975
956	0.735100	0.517975
957	0.734150	0.518225
958	0.734500	0.519050
959	0.734800	0.520225
960	0.734925	0.519200
961	0.734775	0.520325
962	0.734975	0.523025
963	0.735075	0.522050
964	0.734300	0.521275
965	0.734325	0.519900
966	0.734300	0.518100
967	0.734625	0.516025
968	0.733875	0.513525
969	0.735000	0.513775
970	0.735000	0.513600
971	0.735625	0.513750
972	0.735350	0.514725
973	0.735150	0.511750
974	0.733425	0.512850
975	0.734475	0.513475
976	0.734875	0.514050
977	0.734575	0.512500
978	0.734575	0.514050
979	0.734375	0.514300
980	0.734850	0.513275
981	0.735450	0.512225
982	0.735100	0.515150
983	0.735150	0.517275
984	0.734600	0.514700
985	0.734275	0.516125
986	0.734950	0.517800
987	0.735000	0.515375
988	0.734850	0.514425
989	0.734575	0.516000
990	0.734775	0.517025
991	0.734500	0.516350
992	0.735775	0.515475
993	0.735275	0.512475
994	0.734900	0.512250
995	0.734375	0.513700
996	0.735050	0.514150
997	0.734225	0.514600
998	0.734725	0.515750
999	0.735525	0.515075
1000	0.734200	0.518950
1001	0.734450	0.518250
1002	0.734275	0.518050
1003	0.734625	0.516100
1004	0.734575	0.516725
1005	0.735300	0.515225
1006	0.734725	0.516250
1007	0.734025	0.515575
1008	0.734075	0.516550
1009	0.734600	0.515000
1010	0.734375	0.515250
1011	0.733575	0.516925
1012	0.733850	0.515775
1013	0.734425	0.513375
1014	0.734800	0.511400
1015	0.734300	0.513150
1016	0.735000	0.513975
1017	0.734600	0.516175
1018	0.734625	0.518200
1019	0.734575	0.519975
1020	0.734825	0.519925
1021	0.734150	0.521800
1022	0.734975	0.520975
1023	0.734375	0.517750
1024	0.734400	0.517300
1025	0.734500	0.518000
1026	0.734900	0.517325
1027	0.734425	0.519625
1028	0.734200	0.518825
1029	0.734375	0.518825
1030	0.734800	0.522050
1031	0.734150	0.521175
1032	0.734550	0.518975
1033	0.734300	0.519125
1034	0.733850	0.519700
1035	0.734150	0.520600
1036	0.734075	0.522400
1037	0.735375	0.522850
1038	0.734225	0.520375
1039	0.734175	0.521800
1040	0.734425	0.522475
1041	0.734325	0.524350
1042	0.734925	0.526450
1043	0.734200	0.525700
1044	0.734325	0.526200
1045	0.734075	0.526400
1046	0.733775	0.526650
1047	0.733325	0.521350
1048	0.732700	0.522575
1049	0.732925	0.521525
1050	0.734150	0.521800
1051	0.734300	0.519850
1052	0.733475	0.520475
1053	0.733275	0.519800
1054	0.733625	0.518475
1055	0.734150	0.520075
1056	0.734275	0.517625
1057	0.733425	0.515575
1058	0.733175	0.516575
1059	0.733250	0.515000
1060	0.734125	0.515200
1061	0.733300	0.516225
1062	0.733750	0.518975
1063	0.734450	0.520525
1064	0.733650	0.521025
1065	0.733175	0.521925
1066	0.733325	0.522400
1067	0.734350	0.521800
1068	0.734050	0.520975
1069	0.732850	0.521775
1070	0.734200	0.522900
1071	0.733825	0.525225
1072	0.733900	0.524575
1073	0.734250	0.522300
1074	0.733725	0.525425
1075	0.733400	0.526650
1076	0.733725	0.526725
1077	0.734825	0.527700
1078	0.733825	0.526350
1079	0.734600	0.528425
1080	0.734000	0.527125
1081	0.733725	0.525150
1082	0.734375	0.524150
1083	0.732950	0.523425
1084	0.733750	0.524575
1085	0.734950	0.528000
1086	0.734250	0.528600
1087	0.733575	0.528475
1088	0.733400	0.526075
1089	0.733850	0.524300
1090	0.733875	0.525525
1091	0.734200	0.524850
1092	0.733450	0.524375
1093	0.734000	0.522350
1094	0.733575	0.521975
1095	0.733075	0.521500
1096	0.733475	0.520150
1097	0.733625	0.518550
1098	0.734450	0.519100
1099	0.734425	0.518025
1100	0.733450	0.514650
1101	0.733400	0.514000
1102	0.733900	0.515400
1103	0.734125	0.513075
1104	0.733950	0.514925
1105	0.733275	0.513175
1106	0.734175	0.512325
1107	0.733550	0.511500
1108	0.733700	0.510175
1109	0.733875	0.508600
1110	0.734025	0.506925
1111	0.733925	0.506850
1112	0.734425	0.507875
1113	0.733725	0.507925
1114	0.733725	0.507625
1115	0.733025	0.513050
1116	0.733925	0.513275
1117	0.733650	0.513150
1118	0.733425	0.513225
1119	0.734950	0.515300
1120	0.734300	0.517600
1121	0.733450	0.517825
1122	0.733325	0.518825
1123	0.733175	0.517900
1124	0.733500	0.515200
1125	0.733550	0.516400
1126	0.733675	0.512100
1127	0.734275	0.513675
1128	0.733750	0.512150
1129	0.733650	0.511725
1130	0.734525	0.513625
1131	0.733000	0.512800
1132	0.733125	0.512750
1133	0.733675	0.512125
1134	0.733925	0.512925
1135	0.733300	0.510625
1136	0.733700	0.508100
1137	0.734125	0.509425
1138	0.734075	0.508650
1139	0.734450	0.507625
1140	0.734250	0.504300
1141	0.733400	0.507250
1142	0.733675	0.511650
1143	0.732400	0.515300
1144	0.733550	0.513675
1145	0.734375	0.513800
1146	0.734150	0.514225
1147	0.733700	0.513975
1148	0.733450	0.514750
1149	0.733750	0.515475
1150	0.734250	0.514625
1151	0.733875	0.515425
1152	0.733375	0.516000
1153	0.733450	0.516175
1154	0.733700	0.517975
1155	0.733300	0.517050
1156	0.733900	0.516750
1157	0.733150	0.516375
1158	0.733525	0.516625
1159	0.733175	0.518225
1160	0.732575	0.517325
1161	0.733000	0.518750
1162	0.733850	0.519125
1163	0.733925	0.520175
1164	0.734650	0.521475
1165	0.733425	0.523525
1166	0.733175	0.522050
1167	0.732625	0.521150
1168	0.732575	0.523425
1169	0.733200	0.522025
1170	0.733625	0.520800
1171	0.733500	0.523300
1172	0.734325	0.522950
1173	0.735225	0.523050
1174	0.734025	0.525375
1175	0.733100	0.524500
1176	0.733750	0.525600
1177	0.733800	0.524950
1178	0.734225	0.525525
1179	0.734400	0.523250
1180	0.733300	0.524550
1181	0.733725	0.524625
1182	0.734350	0.523350
1183	0.734325	0.521775
1184	0.735325	0.523600
1185	0.734050	0.523350
1186	0.733675	0.523650
1187	0.733700	0.524125
1188	0.733800	0.523225
1189	0.734050	0.525450
1190	0.734050	0.523250
1191	0.733450	0.524050
1192	0.734025	0.525525
1193	0.734075	0.524875
1194	0.733875	0.526800
1195	0.733600	0.525175
1196	0.733275	0.525350
1197	0.733725	0.523600
1198	0.733550	0.522200
1199	0.733000	0.522925
1200	0.733400	0.520225
1201	0.732500	0.518825
1202	0.733475	0.522950
1203	0.734150	0.524650
1204	0.733900	0.523425
1205	0.734000	0.523625
1206	0.733900	0.521300
1207	0.733375	0.520875
1208	0.733400	0.524775
1209	0.733650	0.524675
1210	0.733225	0.522875
1211	0.733200	0.525825
1212	0.732550	0.525925
1213	0.732050	0.527000
1214	0.732425	0.527075
1215	0.733375	0.529275
1216	0.733300	0.528575
1217	0.732975	0.529650
1218	0.733475	0.528500
1219	0.732925	0.529900
1220	0.732625	0.529750
1221	0.732050	0.529325
1222	0.732075	0.526975
1223	0.732325	0.526550
1224	0.733300	0.526600
1225	0.733000	0.525700
1226	0.732500	0.523675
1227	0.733025	0.525300
1228	0.734050	0.525075
1229	0.733250	0.522700
1230	0.732625	0.518975
1231	0.731850	0.518750
1232	0.732375	0.519025
1233	0.733225	0.520975
1234	0.732525	0.522000
1235	0.733000	0.522400
1236	0.733975	0.521400
1237	0.733200	0.519900
1238	0.733825	0.519525
1239	0.732125	0.524125
1240	0.731975	0.527225
1241	0.732350	0.525975
1242	0.732550	0.524825
1243	0.732450	0.521250
1244	0.732125	0.524850
1245	0.732550	0.524200
1246	0.733100	0.521000
1247	0.732925	0.521250
1248	0.732350	0.524275
1249	0.732100	0.525625
1250	0.732500	0.527200
1251	0.731675	0.525525
1252	0.732175	0.524550
1253	0.732700	0.523750
1254	0.732400	0.525400
1255	0.732600	0.522825
1256	0.732050	0.519600
1257	0.733500	0.522075
1258	0.733150	0.519475
1259	0.733525	0.520175
1260	0.732550	0.518000
1261	0.733525	0.517550
1262	0.732800	0.519500
1263	0.732550	0.521750
1264	0.732250	0.518800
1265	0.732450	0.519350
1266	0.733575	0.519475
1267	0.732200	0.520150
1268	0.732750	0.521525
1269	0.732575	0.520550
1270	0.732675	0.520625
1271	0.732700	0.521800
1272	0.732275	0.519150
1273	0.732775	0.519025
1274	0.732675	0.516725
1275	0.733375	0.515825
1276	0.732650	0.512900
1277	0.732725	0.512025
1278	0.733075	0.516425
1279	0.732375	0.515050
1280	0.732425	0.515175
1281	0.732350	0.514850
1282	0.731875	0.518075
1283	0.732800	0.517100
1284	0.733075	0.512700
1285	0.732675	0.512575
1286	0.732350	0.510275
1287	0.732925	0.510675
1288	0.733075	0.511725
1289	0.731725	0.511050
1290	0.733150	0.510100
1291	0.732025	0.510500
1292	0.733075	0.508325
1293	0.732900	0.508100
1294	0.732650	0.509900
1295	0.732300	0.510150
1296	0.732550	0.511250
1297	0.732775	0.512625
1298	0.732075	0.512825
1299	0.731825	0.509250
1300	0.731850	0.510500
1301	0.733100	0.512275
1302	0.732725	0.513950
1303	0.731925	0.513525
1304	0.732500	0.512575
1305	0.732175	0.512225
1306	0.732450	0.512550
1307	0.732175	0.512150
1308	0.732725	0.511700
1309	0.732900	0.510400
1310	0.732900	0.509975
1311	0.732450	0.509600
1312	0.732875	0.509400
1313	0.732600	0.506925
1314	0.733050	0.509425
1315	0.733325	0.510450
1316	0.732750	0.513150
1317	0.732450	0.510475
1318	0.732175	0.510650
1319	0.732325	0.510950
1320	0.732425	0.509875
1321	0.732700	0.510000
1322	0.732725	0.505525
1323	0.733525	0.504425
1324	0.732850	0.506875
1325	0.732300	0.506375
1326	0.732825	0.506675
1327	0.732075	0.509075
1328	0.732075	0.509700
1329	0.732325	0.506850
1330	0.732050	0.506650
1331	0.733125	0.507475
1332	0.732275	0.505850
1333	0.732400	0.503200
1334	0.732550	0.502425
1335	0.733125	0.504300
1336	0.733075	0.506325
1337	0.733100	0.508925
1338	0.732775	0.509225
1339	0.733075	0.509175
1340	0.731100	0.509450
1341	0.731825	0.508425
1342	0.732375	0.510550
1343	0.732900	0.508925
1344	0.732600	0.510525
1345	0.732150	0.512075
1346	0.731950	0.513500
1347	0.732150	0.512450
1348	0.732100	0.512075
1349	0.732050	0.511975
1350	0.731725	0.511900
1351	0.731475	0.513925
1352	0.731500	0.513825
1353	0.731400	0.514250
1354	0.731875	0.513725
1355	0.732750	0.514150
1356	0.732250	0.513075
1357	0.732050	0.513225
1358	0.731475	0.513850
1359	0.731575	0.514275
1360	0.732075	0.512100
1361	0.732075	0.514175
1362	0.732100	0.513775
1363	0.732050	0.515350
1364	0.731900	0.518200
1365	0.731575	0.518450
1366	0.731300	0.520050
1367	0.732400	0.520500
1368	0.732675	0.519175
1369	0.732575	0.517850
1370	0.732075	0.515925
1371	0.732500	0.519100
1372	0.733200	0.515750
1373	0.732775	0.518075
1374	0.732625	0.518600
1375	0.732800	0.517200
1376	0.732175	0.518175
1377	0.731625	0.514650
1378	0.732300	0.513150
1379	0.731675	0.512625
1380	0.731775	0.512650
1381	0.731525	0.510625
1382	0.732375	0.512000
1383	0.731950	0.513825
1384	0.731525	0.512650
1385	0.732225	0.510350
1386	0.731950	0.511700
1387	0.732425	0.512900
1388	0.731925	0.509425
1389	0.732725	0.507175
1390	0.732925	0.510175
1391	0.731950	0.509900
1392	0.731250	0.506675
1393	0.732550	0.508075
1394	0.732000	0.511900
1395	0.732350	0.511800
1396	0.732475	0.512675
1397	0.731950	0.515325
1398	0.730400	0.514900
1399	0.731600	0.514150
1400	0.731225	0.514575
1401	0.731500	0.515000
1402	0.731650	0.514475
1403	0.731175	0.515575
1404	0.732250	0.516800
1405	0.731950	0.517875
1406	0.732050	0.519050
1407	0.731800	0.520525
1408	0.731675	0.522625
1409	0.732375	0.522700
1410	0.733200	0.522375
1411	0.732700	0.523175
1412	0.732275	0.523575
1413	0.731550	0.523475
1414	0.731850	0.523875
1415	0.732650	0.524900
1416	0.732725	0.523000
1417	0.732375	0.519550
1418	0.732775	0.519750
1419	0.732350	0.518050
1420	0.731100	0.520475
1421	0.732100	0.518675
1422	0.731650	0.519200
1423	0.732050	0.519525
1424	0.731925	0.519850
1425	0.731500	0.520900
1426	0.732075	0.519625
1427	0.731925	0.521325
1428	0.730950	0.519650
1429	0.731425	0.520425
1430	0.731600	0.520825
1431	0.731850	0.522300
1432	0.732250	0.520725
1433	0.732700	0.521625
1434	0.731875	0.518800
1435	0.731100	0.517075
1436	0.730950	0.521750
1437	0.732075	0.519000
1438	0.732050	0.517700
1439	0.731050	0.513900
1440	0.731350	0.512600
1441	0.731225	0.512525
1442	0.732450	0.510725
1443	0.731875	0.510750
1444	0.731750	0.507425
1445	0.731775	0.510600
1446	0.731475	0.510350
1447	0.731575	0.511575
1448	0.731275	0.510475
1449	0.731200	0.510550
1450	0.731175	0.507425
1451	0.732100	0.509275
1452	0.732200	0.507450
1453	0.732325	0.504100
1454	0.731550	0.505875
1455	0.731350	0.506075
1456	0.731425	0.507225
1457	0.731475	0.505000
1458	0.730925	0.508475
1459	0.730425	0.508350
1460	0.730550	0.508600
1461	0.731125	0.507225
1462	0.731275	0.507975
1463	0.731850	0.507250
1464	0.732950	0.508275
1465	0.731475	0.510375
1466	0.731750	0.509600
1467	0.732375	0.511575
1468	0.732375	0.511075
1469	0.731450	0.511725
1470	0.732325	0.510300
1471	0.732325	0.510575
1472	0.732875	0.510075
1473	0.731950	0.511250
1474	0.732025	0.511575
1475	0.732375	0.512100
1476	0.732125	0.512500
1477	0.732025	0.512075
1478	0.731350	0.511675
1479	0.732750	0.512200
1480	0.732175	0.513350
1481	0.732200	0.513725
1482	0.732450	0.512825
1483	0.732600	0.514375
1484	0.731875	0.514175
1485	0.731875	0.513350
1486	0.731250	0.511975
1487	0.732450	0.512800
1488	0.731700	0.513225
1489	0.732400	0.512525
1490	0.731975	0.510750
1491	0.731900	0.508475
1492	0.731725	0.511325
1493	0.731275	0.510875
1494	0.731375	0.511550
1495	0.731925	0.512900
1496	0.732475	0.512625
1497	0.731900	0.515925
1498	0.731925	0.516550
1499	0.731725	0.517000
1500	0.732825	0.518275
1501	0.732375	0.519900
1502	0.731850	0.517150
1503	0.732150	0.516675
1504	0.731700	0.515025
1505	0.731575	0.516200
1506	0.731750	0.519050
1507	0.732450	0.518825
1508	0.731700	0.524475
1509	0.731825	0.524700
1510	0.732000	0.525900
1511	0.731225	0.522975
1512	0.731375	0.520225
1513	0.731950	0.518450
1514	0.732300	0.518300
1515	0.731700	0.517575
1516	0.732300	0.519150
1517	0.731600	0.520625
1518	0.732325	0.522325
1519	0.731600	0.523375
1520	0.731775	0.520300
1521	0.732875	0.520075
1522	0.731400	0.521325
1523	0.731525	0.522975
1524	0.732000	0.521175
1525	0.732700	0.517900
1526	0.731500	0.517875
1527	0.731525	0.519075
1528	0.730775	0.518550
1529	0.732150	0.518575
1530	0.732150	0.518450
1531	0.731025	0.518825
1532	0.731000	0.516525
1533	0.731925	0.515700
1534	0.731975	0.517575
1535	0.731900	0.515850
1536	0.730650	0.516225
1537	0.731250	0.516900
1538	0.731050	0.518025
1539	0.731150	0.516375
1540	0.731050	0.518550
1541	0.731625	0.521175
1542	0.731975	0.518125
1543	0.731525	0.518975
1544	0.731475	0.516725
1545	0.731675	0.517375
1546	0.731250	0.517625
1547	0.731650	0.516925
1548	0.731625	0.516450
1549	0.732025	0.518075
1550	0.731375	0.517275
1551	0.730725	0.516700
1552	0.730825	0.516575
1553	0.731125	0.519575
1554	0.731650	0.520350
1555	0.731100	0.523300
1556	0.731225	0.524350
1557	0.730850	0.522250
1558	0.730900	0.519650
1559	0.730925	0.518625
1560	0.730625	0.522050
1561	0.730700	0.523525
1562	0.731200	0.523500
1563	0.730900	0.525475
1564	0.731200	0.526250
1565	0.730225	0.527775
1566	0.730325	0.527300
1567	0.731400	0.530175
1568	0.731525	0.530925
1569	0.731050	0.529400
1570	0.731525	0.528250
1571	0.731500	0.527025
1572	0.731075	0.527175
1573	0.730125	0.525650
1574	0.730725	0.528150
1575	0.731600	0.526825
1576	0.730900	0.527675
1577	0.731250	0.525300
1578	0.730625	0.524000
1579	0.731200	0.525500
1580	0.731775	0.526250
1581	0.731500	0.527200
1582	0.731625	0.526000
1583	0.730650	0.525450
1584	0.731750	0.526550
1585	0.731825	0.524275
1586	0.731750	0.526200
1587	0.731350	0.526800
1588	0.731450	0.525275
1589	0.731450	0.521950
1590	0.731525	0.521350
1591	0.731550	0.524150
1592	0.731475	0.521975
1593	0.730700	0.523750
1594	0.730825	0.524825
1595	0.731125	0.525775
1596	0.731000	0.526950
1597	0.730900	0.527750
1598	0.730925	0.529000
1599	0.731375	0.526700
1600	0.731300	0.526225
1601	0.730625	0.524875
1602	0.730625	0.524350
1603	0.730200	0.522200
1604	0.730600	0.519025
1605	0.730550	0.519925
1606	0.731075	0.518700
1607	0.731100	0.516500
1608	0.731925	0.514025
1609	0.730725	0.514150
1610	0.731300	0.511475
1611	0.730850	0.510925
1612	0.730650	0.511225
1613	0.730625	0.510675
1614	0.731200	0.510100
1615	0.731000	0.511800
1616	0.730825	0.506575
1617	0.730675	0.506700
1618	0.730575	0.507225
1619	0.730550	0.506125
1620	0.730600	0.510675
1621	0.730900	0.511800
1622	0.730850	0.512450
1623	0.730225	0.514525
1624	0.731450	0.513850
1625	0.730800	0.515150
1626	0.730875	0.517150
1627	0.730625	0.516975
1628	0.730225	0.514925
1629	0.730525	0.516300
1630	0.730325	0.517000
1631	0.731000	0.517975
1632	0.731000	0.520350
1633	0.731225	0.519100
1634	0.730650	0.520350
1635	0.730700	0.518600
1636	0.730775	0.520400
1637	0.730700	0.518900
1638	0.730200	0.520825
1639	0.729800	0.519750
1640	0.730200	0.517075
1641	0.731050	0.516525
1642	0.730575	0.515275
1643	0.730950	0.512450
1644	0.729950	0.512175
1645	0.730400	0.512475
1646	0.730175	0.515275
1647	0.730200	0.516625
1648	0.731125	0.517225
1649	0.731150	0.516150
1650	0.730875	0.517225
1651	0.730800	0.518075
1652	0.730450	0.516325
1653	0.730300	0.516300
1654	0.730600	0.516175
1655	0.730125	0.514725
1656	0.730600	0.513325
1657	0.730325	0.515425
1658	0.730600	0.515325
1659	0.731050	0.516325
1660	0.730550	0.514775
1661	0.730400	0.516775
1662	0.730800	0.516525
1663	0.729975	0.519050
1664	0.729650	0.516850
1665	0.729500	0.518125
1666	0.730525	0.520275
1667	0.730600	0.519000
1668	0.731350	0.516000
1669	0.730900	0.516150
1670	0.730250	0.516350
1671	0.730050	0.513050
1672	0.729875	0.512300
1673	0.731050	0.515075
1674	0.730975	0.519350
1675	0.731075	0.519400
1676	0.730700	0.518100
1677	0.730250	0.517125
1678	0.730175	0.514950
1679	0.730325	0.515400
1680	0.730925	0.517775
1681	0.730750	0.516775
1682	0.731775	0.515975
1683	0.730600	0.516575
1684	0.730050	0.515500
1685	0.731050	0.516725
1686	0.730825	0.517200
1687	0.731175	0.518225
1688	0.730925	0.519300
1689	0.730325	0.517550
1690	0.729725	0.518525
1691	0.729625	0.517175
1692	0.729150	0.517775
1693	0.729725	0.518000
1694	0.729675	0.519275
1695	0.729575	0.518650
1696	0.730500	0.520975
1697	0.731275	0.524525
1698	0.730050	0.524850
1699	0.730900	0.525450
1700	0.731275	0.523300
1701	0.730525	0.524525
1702	0.730175	0.524525
1703	0.730250	0.524650
1704	0.729650	0.523000
1705	0.730025	0.522625
1706	0.730700	0.522100
1707	0.729700	0.522675
1708	0.729700	0.518750
1709	0.730275	0.517625
1710	0.730550	0.515150
1711	0.730850	0.515425
1712	0.731050	0.516375
1713	0.730250	0.516100
1714	0.730700	0.517025
1715	0.730275	0.513375
1716	0.730375	0.511450
1717	0.730950	0.515425
1718	0.730575	0.513750
1719	0.730450	0.514950
1720	0.730375	0.513250
1721	0.730400	0.513975
1722	0.730850	0.513775
1723	0.730525	0.512150
1724	0.729525	0.513125
1725	0.729550	0.511425
1726	0.729575	0.512100
1727	0.729800	0.513650
1728	0.730725	0.514025
1729	0.730350	0.515125
1730	0.730325	0.514950
1731	0.729575	0.514600
1732	0.729450	0.514675
1733	0.730425	0.514400
1734	0.729950	0.513725
1735	0.730350	0.513225
1736	0.731275	0.516875
1737	0.730750	0.515825
1738	0.729975	0.514425
1739	0.730125	0.514075
1740	0.729800	0.513375
1741	0.729925	0.514825
1742	0.730600	0.518900
1743	0.730275	0.517500
1744	0.730775	0.516000
1745	0.729950	0.513450
1746	0.730175	0.513450
1747	0.730450	0.512175
1748	0.730575	0.512825
1749	0.729825	0.511900
1750	0.730250	0.510900
1751	0.729675	0.509575
1752	0.729325	0.509400
1753	0.729150	0.507550
1754	0.730675	0.507700
1755	0.730450	0.504700
1756	0.730125	0.505950
1757	0.730450	0.507800
1758	0.730275	0.506000
1759	0.731100	0.506800
1760	0.730075	0.508975
1761	0.730375	0.507675
1762	0.730400	0.509625
1763	0.729975	0.507925
1764	0.730950	0.506725
1765	0.731300	0.506375
1766	0.730375	0.503850
1767	0.730175	0.504500
1768	0.730425	0.501325
1769	0.730300	0.499750
1770	0.730725	0.503175
1771	0.731350	0.503625
1772	0.730150	0.502375
1773	0.730650	0.503275
1774	0.730225	0.507175
1775	0.730100	0.507775
1776	0.730025	0.505675
1777	0.730550	0.503950
1778	0.729500	0.503275
1779	0.730825	0.504450
1780	0.730300	0.505525
1781	0.730700	0.507400
1782	0.730550	0.507325
1783	0.730725	0.508700
1784	0.730050	0.507575
1785	0.730350	0.509575
1786	0.730875	0.506000
1787	0.730475	0.504550
1788	0.730075	0.504175
1789	0.729875	0.507150
1790	0.730175	0.504975
1791	0.730350	0.506250
1792	0.730625	0.509200
1793	0.730450	0.507525
1794	0.730875	0.508300
1795	0.730600	0.509675
1796	0.729975	0.510125
1797	0.729675	0.509700
1798	0.730050	0.510525
1799	0.729725	0.510025
1800	0.729550	0.510100
1801	0.729850	0.509125
1802	0.730125	0.509150
1803	0.730100	0.510025
1804	0.729700	0.510100
1805	0.729975	0.510850
1806	0.730500	0.510325
1807	0.729350	0.512200
1808	0.730625	0.512300
1809	0.730250	0.511600
1810	0.729625	0.514250
1811	0.730275	0.515150
1812	0.731150	0.514250
1813	0.730575	0.515950
1814	0.730275	0.516650
1815	0.729600	0.513800
1816	0.729200	0.516175
1817	0.729450	0.514675
1818	0.729875	0.516200
1819	0.729825	0.515875
1820	0.730050	0.513150
1821	0.730325	0.514175
1822	0.730700	0.514625
1823	0.729775	0.513200
1824	0.729925	0.511250
1825	0.730150	0.511050
1826	0.730525	0.511400
1827	0.730400	0.513000
1828	0.730400	0.515625
1829	0.730300	0.514475
1830	0.729625	0.516100
1831	0.729950	0.515250
1832	0.729675	0.517950
1833	0.729825	0.518325
1834	0.730050	0.520475
1835	0.729925	0.521650
1836	0.730650	0.523100
1837	0.730400	0.521675
1838	0.730400	0.521525
1839	0.730150	0.520650
1840	0.730725	0.522000
1841	0.729950	0.521925
1842	0.730175	0.522575
1843	0.730425	0.523250
1844	0.730350	0.521600
1845	0.730150	0.521450
1846	0.730275	0.520875
1847	0.730225	0.520700
1848	0.730750	0.516275
1849	0.730475	0.513975
1850	0.730725	0.514500
1851	0.730575	0.513625
1852	0.729900	0.515350
1853	0.730475	0.513275
1854	0.729925	0.515200
1855	0.730350	0.514550
1856	0.728875	0.515300
1857	0.730075	0.511075
1858	0.729575	0.510100
1859	0.730325	0.511300
1860	0.729525	0.515025
1861	0.730125	0.515225
1862	0.730550	0.514175
1863	0.730300	0.515100
1864	0.731125	0.516250
1865	0.729950	0.517175
1866	0.730525	0.518250
1867	0.731650	0.518600
1868	0.730925	0.518800
1869	0.731725	0.522450
1870	0.730375	0.520325
1871	0.729625	0.519350
1872	0.730125	0.518375
1873	0.730025	0.521125
1874	0.729675	0.519550
1875	0.729525	0.520575
1876	0.730450	0.518900
1877	0.730050	0.517125
1878	0.730100	0.516900
1879	0.731000	0.517900
1880	0.730850	0.518725
1881	0.730825	0.519950
1882	0.730050	0.519175
1883	0.728925	0.519275
1884	0.729125	0.520425
1885	0.730150	0.520400
1886	0.730000	0.521925
1887	0.730650	0.521500
1888	0.730700	0.519925
1889	0.729950	0.516175
1890	0.730150	0.517625
1891	0.729750	0.518975
1892	0.730400	0.516875
1893	0.729825	0.515475
1894	0.729950	0.517250
1895	0.729975	0.518000
1896	0.729700	0.517150
1897	0.729525	0.517800
1898	0.729175	0.516975
1899	0.729700	0.515625
1900	0.729825	0.514750
1901	0.729700	0.515050
1902	0.729525	0.515675
1903	0.730400	0.515375
1904	0.730500	0.516150
1905	0.729775	0.517650
1906	0.728600	0.517600
1907	0.728925	0.520150
1908	0.728800	0.522275
1909	0.730025	0.522325
1910	0.730150	0.523200
1911	0.729700	0.523675
1912	0.729950	0.524325
1913	0.729025	0.523700
1914	0.728950	0.523825
1915	0.729500	0.521925
1916	0.729950	0.518800
1917	0.729850	0.518675
1918	0.729375	0.519650
1919	0.729500	0.517275
1920	0.729500	0.517250
1921	0.729625	0.516475
1922	0.729825	0.515100
1923	0.730575	0.518025
1924	0.730300	0.515525
1925	0.730225	0.515575
1926	0.729950	0.516250
1927	0.729950	0.518075
1928	0.729375	0.517850
1929	0.729100	0.519350
1930	0.729225	0.519950
1931	0.728650	0.519675
1932	0.729750	0.519375
1933	0.730525	0.519675
1934	0.729625	0.520600
1935	0.729875	0.518925
1936	0.730025	0.519675
1937	0.729925	0.520150
1938	0.729525	0.522575
1939	0.728750	0.521100
1940	0.729175	0.518975
1941	0.730025	0.517575
1942	0.730375	0.515125
1943	0.730775	0.515375
1944	0.730450	0.517025
1945	0.730100	0.518325
1946	0.729725	0.520450
1947	0.730250	0.521875
1948	0.730675	0.522550
1949	0.729900	0.524100
1950	0.729175	0.522200
1951	0.729375	0.522050
1952	0.730125	0.519875
1953	0.729425	0.519725
1954	0.729425	0.521975
1955	0.728875	0.520125
1956	0.730525	0.518700
1957	0.730650	0.519950
1958	0.731125	0.523025
1959	0.730050	0.522375
1960	0.729675	0.522200
1961	0.729000	0.522350
1962	0.729675	0.526850
1963	0.729650	0.527125
1964	0.729000	0.524275
1965	0.730275	0.524100
1966	0.729800	0.522275
1967	0.729675	0.521425
1968	0.730150	0.520750
1969	0.730175	0.519900
1970	0.729200	0.521700
1971	0.728650	0.518975
1972	0.728300	0.520775
1973	0.729175	0.519950
1974	0.729550	0.519375
1975	0.729975	0.522350
1976	0.730275	0.523250
1977	0.729225	0.524000
1978	0.729550	0.524100
1979	0.729625	0.522925
1980	0.729975	0.521950
1981	0.729700	0.524725
1982	0.730350	0.526875
1983	0.729525	0.529175
1984	0.729775	0.529850
1985	0.730250	0.530750
1986	0.729050	0.528500
1987	0.729825	0.529775
1988	0.730300	0.529500
1989	0.729300	0.529650
1990	0.729625	0.528300
1991	0.729650	0.527625
1992	0.728825	0.530600
1993	0.729275	0.532075
1994	0.729125	0.534950
1995	0.729175	0.532975
1996	0.729425	0.533600
1997	0.729025	0.535025
1998	0.730150	0.532650
1999	0.730175	0.529100
[truncated: 8,000 more rows]
