# Supplementary material for: Evolutionary game on mutually influenceing double-layer network
Source: PLoS One. 2025 Jan 31;20(1):e0317923. doi: 10.1371/journal.pone.0317923 (PMC11785339; doi:10.1371/journal.pone.0317923)
Supplement: S1 Data — (ZIP) [file pone.0317923.s001.zip › b=1.02_a=0.05_frequency.txt]

0	0.500600	0.392300
1	0.492000	0.334275
2	0.487725	0.297650
3	0.489900	0.274200
4	0.486525	0.259325
5	0.491150	0.248675
6	0.488375	0.244350
7	0.486200	0.241625
8	0.484925	0.239175
9	0.487100	0.239150
10	0.483250	0.237050
11	0.485475	0.237600
12	0.487525	0.238300
13	0.484750	0.239950
14	0.486325	0.241900
15	0.486450	0.245400
16	0.482575	0.250125
17	0.483225	0.254975
18	0.487425	0.259400
19	0.485375	0.262875
20	0.487500	0.267725
21	0.483525	0.272925
22	0.486050	0.276125
23	0.488600	0.278200
24	0.487800	0.280275
25	0.491975	0.282050
26	0.492150	0.285250
27	0.496125	0.289425
28	0.493100	0.292725
29	0.491275	0.294300
30	0.494300	0.297600
31	0.494000	0.300575
32	0.497625	0.303725
33	0.498550	0.304400
34	0.496975	0.306875
35	0.494850	0.309925
36	0.498475	0.312325
37	0.498675	0.314675
38	0.495400	0.315625
39	0.493875	0.319225
40	0.498350	0.323675
41	0.502100	0.327150
42	0.501850	0.329625
43	0.503850	0.334350
44	0.503475	0.335175
45	0.505075	0.338100
46	0.505925	0.339850
47	0.505100	0.342700
48	0.503075	0.345575
49	0.500175	0.347200
50	0.500425	0.349075
51	0.501275	0.352925
52	0.502575	0.353875
53	0.501425	0.355825
54	0.506050	0.356850
55	0.505775	0.357950
56	0.507175	0.360525
57	0.506075	0.362375
58	0.506350	0.363975
59	0.510375	0.366675
60	0.507250	0.368725
61	0.508425	0.370200
62	0.508425	0.374125
63	0.509875	0.374750
64	0.507650	0.376950
65	0.510000	0.378500
66	0.512150	0.380200
67	0.514750	0.379175
68	0.517575	0.380400
69	0.515725	0.380425
70	0.514250	0.381075
71	0.516500	0.377425
72	0.514750	0.378100
73	0.512075	0.379200
74	0.516425	0.382525
75	0.518000	0.381650
76	0.519675	0.384200
77	0.517050	0.384625
78	0.517450	0.382725
79	0.522025	0.383550
80	0.519725	0.386325
81	0.518025	0.384875
82	0.519800	0.386025
83	0.516475	0.382675
84	0.517300	0.382275
85	0.519575	0.383650
86	0.518050	0.381025
87	0.522375	0.383100
88	0.520625	0.386675
89	0.521500	0.384475
90	0.521325	0.385950
91	0.521625	0.386500
92	0.519875	0.386125
93	0.522575	0.386325
94	0.524200	0.384575
95	0.520325	0.384250
96	0.519475	0.383600
97	0.523350	0.385950
98	0.525800	0.390150
99	0.523400	0.390900
100	0.521375	0.393250
101	0.521325	0.394000
102	0.522875	0.395100
103	0.522575	0.396025
104	0.522825	0.397975
105	0.525225	0.401875
106	0.529525	0.401525
107	0.533700	0.402250
108	0.528875	0.402050
109	0.528050	0.404975
110	0.527875	0.406500
111	0.531550	0.408550
112	0.528175	0.409850
113	0.530725	0.409950
114	0.530625	0.408950
115	0.528775	0.411600
116	0.531100	0.408975
117	0.533950	0.410825
118	0.534250	0.408625
119	0.537850	0.413325
120	0.535125	0.412800
121	0.533350	0.412200
122	0.534475	0.411400
123	0.532575	0.413525
124	0.533075	0.417150
125	0.537575	0.417325
126	0.534900	0.416175
127	0.536775	0.417425
128	0.534425	0.417850
129	0.536275	0.417600
130	0.540450	0.416850
131	0.539275	0.416450
132	0.537775	0.414725
133	0.542000	0.414150
134	0.542750	0.412975
135	0.539875	0.409475
136	0.535500	0.411600
137	0.539575	0.412975
138	0.542175	0.415375
139	0.539725	0.417300
140	0.539675	0.416750
141	0.541250	0.418225
142	0.540900	0.418325
143	0.540075	0.416800
144	0.542275	0.418750
145	0.543425	0.419625
146	0.544650	0.418050
147	0.543375	0.417275
148	0.542950	0.416225
149	0.543725	0.416275
150	0.545250	0.414500
151	0.546550	0.416650
152	0.549200	0.415300
153	0.545675	0.414925
154	0.547250	0.413250
155	0.543700	0.414925
156	0.544500	0.417350
157	0.545575	0.415900
158	0.549025	0.418375
159	0.554825	0.418250
160	0.553625	0.418875
161	0.550075	0.418950
162	0.548675	0.417650
163	0.551425	0.416675
164	0.548400	0.414125
165	0.546775	0.414800
166	0.549725	0.414975
167	0.551850	0.412450
168	0.549625	0.416700
169	0.553775	0.416600
170	0.551225	0.416600
171	0.554500	0.416450
172	0.554125	0.415525
173	0.552750	0.416100
174	0.552925	0.416225
175	0.550450	0.415275
176	0.555050	0.415425
177	0.556600	0.416325
178	0.552300	0.414900
179	0.553750	0.415075
180	0.551850	0.414700
181	0.555350	0.418725
182	0.556650	0.422150
183	0.557200	0.423675
184	0.555250	0.424700
185	0.555775	0.422700
186	0.556475	0.423450
187	0.559550	0.425150
188	0.555025	0.423525
189	0.556025	0.422250
190	0.558775	0.422000
191	0.558225	0.422725
192	0.555400	0.421125
193	0.555325	0.419400
194	0.558375	0.419200
195	0.558775	0.417925
196	0.555375	0.418625
197	0.555850	0.418450
198	0.555925	0.416075
199	0.556350	0.416800
200	0.558450	0.419250
201	0.559150	0.417125
202	0.561400	0.416750
203	0.562375	0.417050
204	0.558600	0.416525
205	0.560500	0.415750
206	0.564125	0.418125
207	0.565200	0.418800
208	0.564250	0.418850
209	0.563225	0.419325
210	0.561825	0.420875
211	0.564550	0.420225
212	0.566075	0.419175
213	0.565625	0.418375
214	0.561950	0.419150
215	0.566200	0.418675
216	0.563825	0.420525
217	0.564275	0.419450
218	0.566100	0.421475
219	0.566050	0.419900
220	0.565650	0.421625
221	0.563850	0.425125
222	0.564650	0.424775
223	0.567150	0.426225
224	0.566000	0.427500
225	0.568425	0.423850
226	0.568450	0.423525
227	0.566550	0.423000
228	0.562600	0.424400
229	0.566250	0.425450
230	0.566300	0.424775
231	0.569250	0.425100
232	0.571925	0.428025
233	0.573750	0.429875
234	0.569750	0.429575
235	0.570325	0.426625
236	0.569025	0.423425
237	0.572475	0.424900
238	0.568025	0.425100
239	0.568600	0.422400
240	0.570400	0.423950
241	0.569775	0.423925
242	0.570275	0.425025
243	0.569300	0.423775
244	0.570650	0.426775
245	0.573350	0.426925
246	0.571825	0.426400
247	0.572200	0.428825
248	0.575225	0.425800
249	0.573100	0.426400
250	0.573400	0.427875
251	0.572700	0.426300
252	0.571575	0.424475
253	0.571900	0.423300
254	0.573975	0.423325
255	0.571800	0.423150
256	0.572600	0.424575
257	0.570750	0.421400
258	0.571950	0.419950
259	0.570850	0.418650
260	0.573300	0.419175
261	0.572575	0.417650
262	0.570200	0.419550
263	0.571200	0.420250
264	0.574650	0.420950
265	0.571925	0.424425
266	0.571725	0.423875
267	0.574425	0.424775
268	0.573250	0.424875
269	0.576250	0.424300
270	0.577025	0.423000
271	0.572825	0.425550
272	0.578300	0.425000
273	0.574575	0.424275
274	0.578375	0.423450
275	0.576775	0.421525
276	0.581050	0.421675
277	0.579800	0.421575
278	0.576100	0.423325
279	0.576325	0.424475
280	0.577325	0.425050
281	0.575850	0.424150
282	0.577725	0.421900
283	0.578550	0.420800
284	0.578350	0.418300
285	0.579350	0.418550
286	0.576550	0.417375
287	0.576900	0.417150
288	0.579650	0.418425
289	0.578250	0.419075
290	0.580775	0.419725
291	0.581600	0.419725
292	0.580625	0.418850
293	0.580425	0.418250
294	0.580850	0.419550
295	0.583700	0.418175
296	0.579650	0.419025
297	0.579650	0.417300
298	0.581550	0.418925
299	0.581350	0.420200
300	0.577975	0.420450
301	0.577700	0.420450
302	0.580600	0.421550
303	0.583600	0.421650
304	0.581325	0.422575
305	0.583700	0.425775
306	0.582400	0.425775
307	0.585025	0.426775
308	0.585325	0.427975
309	0.585650	0.427875
310	0.586600	0.426375
311	0.584125	0.425050
312	0.583425	0.423650
313	0.585675	0.420650
314	0.586225	0.420950
315	0.587425	0.417375
316	0.585575	0.419575
317	0.583050	0.419525
318	0.582550	0.421850
319	0.582550	0.420125
320	0.583825	0.420125
321	0.584575	0.421900
322	0.584425	0.418125
323	0.586350	0.419250
324	0.588775	0.420850
325	0.587875	0.418725
326	0.587200	0.417375
327	0.584600	0.417175
328	0.586175	0.417425
329	0.586650	0.415175
330	0.585400	0.415650
331	0.585450	0.418825
332	0.586250	0.417775
333	0.584075	0.418975
334	0.585700	0.417675
335	0.588275	0.415750
336	0.589150	0.412075
337	0.585525	0.415700
338	0.588550	0.416925
339	0.584425	0.417900
340	0.589875	0.417000
341	0.589650	0.415300
342	0.590525	0.417775
343	0.589925	0.414700
344	0.589400	0.413975
345	0.588950	0.415675
346	0.588650	0.416100
347	0.585500	0.416625
348	0.587150	0.414750
349	0.588600	0.416650
350	0.590125	0.418975
351	0.589350	0.419450
352	0.590525	0.419075
353	0.590000	0.419550
354	0.590350	0.420850
355	0.589175	0.423100
356	0.589150	0.422075
357	0.586500	0.421200
358	0.590475	0.421000
359	0.590350	0.420725
360	0.593225	0.419000
361	0.591675	0.421075
362	0.592125	0.419000
363	0.591175	0.416975
364	0.588725	0.415850
365	0.590600	0.417725
366	0.589750	0.416425
367	0.592500	0.416050
368	0.592600	0.414250
369	0.593825	0.415950
370	0.590325	0.414875
371	0.591975	0.416350
372	0.592900	0.415225
373	0.591850	0.416400
374	0.590500	0.416325
375	0.591450	0.417500
376	0.593900	0.419600
377	0.594625	0.420950
378	0.589000	0.421975
379	0.591825	0.422175
380	0.590875	0.422475
381	0.592425	0.421950
382	0.595375	0.424900
383	0.594325	0.426350
384	0.593300	0.429125
385	0.591450	0.427175
386	0.594225	0.426400
387	0.593250	0.425975
388	0.596375	0.428025
389	0.594175	0.426175
390	0.594450	0.428100
391	0.597525	0.426475
392	0.600575	0.428375
393	0.597300	0.430625
394	0.597450	0.433050
395	0.601175	0.435525
396	0.598875	0.434700
397	0.596625	0.437300
398	0.595200	0.438875
399	0.597125	0.439950
400	0.597925	0.440725
401	0.596525	0.438900
402	0.597925	0.438175
403	0.595750	0.435925
404	0.596175	0.433225
405	0.597875	0.431450
406	0.599875	0.432525
407	0.600725	0.431100
408	0.601325	0.430800
409	0.607050	0.429025
410	0.603175	0.427575
411	0.600300	0.424975
412	0.601200	0.425625
413	0.603150	0.423375
414	0.602675	0.423050
415	0.602475	0.423225
416	0.602625	0.422725
417	0.605900	0.424600
418	0.602600	0.424075
419	0.604450	0.428625
420	0.601700	0.428375
421	0.602550	0.429625
422	0.602925	0.427125
423	0.601300	0.427900
424	0.601825	0.427925
425	0.602625	0.425950
426	0.606800	0.423875
427	0.605675	0.424500
428	0.603700	0.424775
429	0.607900	0.425150
430	0.601175	0.424175
431	0.603925	0.425275
432	0.603175	0.428825
433	0.605500	0.430025
434	0.605950	0.429725
435	0.605975	0.429125
436	0.602900	0.429475
437	0.606675	0.427625
438	0.605400	0.426450
439	0.608100	0.427250
440	0.610150	0.425650
441	0.605100	0.423825
442	0.606600	0.423775
443	0.608200	0.426825
444	0.613100	0.428000
445	0.608925	0.428800
446	0.606175	0.426825
447	0.607900	0.428100
448	0.607875	0.429550
449	0.608850	0.427800
450	0.603850	0.428725
451	0.607975	0.427350
452	0.606100	0.427500
453	0.606300	0.425700
454	0.606200	0.425950
455	0.607975	0.425150
456	0.606575	0.424900
457	0.607200	0.421200
458	0.605125	0.420750
459	0.605925	0.420800
460	0.608175	0.418125
461	0.605075	0.420700
462	0.608475	0.418175
463	0.610975	0.420000
464	0.609375	0.421050
465	0.610275	0.417725
466	0.613550	0.419525
467	0.612275	0.417650
468	0.610700	0.418625
469	0.610000	0.418700
470	0.610475	0.419550
471	0.606725	0.419875
472	0.609350	0.422125
473	0.607775	0.421525
474	0.608275	0.420600
475	0.608775	0.417175
476	0.609350	0.417225
477	0.612725	0.418775
478	0.608750	0.419200
479	0.610850	0.420000
480	0.610200	0.419200
481	0.611650	0.420300
482	0.608425	0.419300
483	0.610125	0.417350
484	0.612450	0.418375
485	0.608650	0.418125
486	0.609500	0.419325
487	0.613025	0.418850
488	0.614425	0.419125
489	0.610925	0.420125
490	0.610350	0.420800
491	0.610800	0.420000
492	0.612350	0.418800
493	0.610775	0.417250
494	0.612300	0.418075
495	0.613575	0.421800
496	0.612250	0.422325
497	0.611475	0.420475
498	0.615025	0.419500
499	0.613100	0.418500
500	0.614300	0.418525
501	0.612500	0.417250
502	0.613350	0.414600
503	0.612650	0.414150
504	0.609850	0.416125
505	0.614675	0.413025
506	0.613150	0.412425
507	0.614425	0.412025
508	0.614300	0.416425
509	0.613475	0.416075
510	0.614625	0.415050
511	0.615500	0.416875
512	0.614900	0.416900
513	0.612725	0.414950
514	0.614625	0.416200
515	0.616800	0.417750
516	0.615150	0.416175
517	0.615750	0.416000
518	0.612925	0.414900
519	0.613275	0.416900
520	0.616000	0.417925
521	0.616125	0.419000
522	0.616650	0.418750
523	0.616875	0.420125
524	0.616575	0.420400
525	0.616725	0.422050
526	0.617375	0.423625
527	0.617625	0.422575
528	0.616650	0.421950
529	0.613050	0.422175
530	0.617700	0.420800
531	0.615000	0.421450
532	0.617550	0.419600
533	0.619275	0.419200
534	0.617700	0.419400
535	0.618550	0.420650
536	0.619500	0.420175
537	0.619200	0.417700
538	0.616725	0.420150
539	0.615100	0.422575
540	0.618725	0.420700
541	0.619575	0.423550
542	0.620625	0.422925
543	0.621350	0.424025
544	0.620975	0.423325
545	0.621600	0.420975
546	0.621800	0.416000
547	0.623075	0.418175
548	0.623525	0.419950
549	0.621050	0.418000
550	0.620575	0.418250
551	0.621750	0.423800
552	0.621850	0.422850
553	0.622525	0.421225
554	0.622700	0.421275
555	0.623225	0.420900
556	0.622925	0.423625
557	0.625425	0.423700
558	0.626425	0.423975
559	0.624975	0.426100
560	0.622600	0.426800
561	0.623150	0.425075
562	0.622775	0.425475
563	0.621900	0.426975
564	0.623775	0.426425
565	0.625175	0.429500
566	0.625825	0.429600
567	0.624950	0.429950
568	0.627150	0.427800
569	0.625625	0.426325
570	0.624750	0.425575
571	0.620475	0.425850
572	0.627375	0.426725
573	0.625650	0.428150
574	0.624575	0.427425
575	0.624200	0.425150
576	0.623450	0.420425
577	0.623775	0.418900
578	0.625600	0.420500
579	0.627300	0.420750
580	0.624150	0.422850
581	0.621725	0.422700
582	0.622700	0.424100
583	0.623900	0.421825
584	0.627800	0.421500
585	0.627300	0.420625
586	0.626850	0.420450
587	0.628075	0.416225
588	0.622300	0.418200
589	0.624575	0.418950
590	0.623200	0.418025
591	0.623100	0.414750
592	0.623575	0.417900
593	0.623900	0.420250
594	0.624325	0.415725
595	0.625050	0.416100
596	0.623875	0.418100
597	0.629375	0.419150
598	0.625900	0.417275
599	0.626550	0.416400
600	0.625175	0.414900
601	0.626500	0.415550
602	0.626575	0.416725
603	0.628425	0.417250
604	0.627000	0.415650
605	0.625250	0.417775
606	0.627350	0.418575
607	0.629475	0.419100
608	0.626925	0.419075
609	0.627125	0.420600
610	0.629300	0.422150
611	0.629425	0.421900
612	0.628750	0.424025
613	0.629750	0.422925
614	0.631750	0.420350
615	0.629225	0.418750
616	0.629150	0.423500
617	0.630400	0.424875
618	0.630700	0.423225
619	0.631075	0.423575
620	0.631850	0.423975
621	0.630450	0.423775
622	0.629525	0.423425
623	0.634025	0.425500
624	0.633350	0.426425
625	0.632725	0.427625
626	0.631275	0.428025
627	0.630175	0.426675
628	0.631275	0.428550
629	0.632375	0.430675
630	0.633825	0.425750
631	0.632075	0.423900
632	0.632700	0.423650
633	0.630250	0.425200
634	0.629850	0.423250
635	0.630375	0.423050
636	0.631125	0.422675
637	0.632950	0.422675
638	0.633925	0.421150
639	0.633300	0.420400
640	0.635000	0.420200
641	0.633675	0.417925
642	0.633625	0.419100
643	0.632050	0.417750
644	0.631775	0.415725
645	0.631750	0.416750
646	0.632375	0.414900
647	0.630750	0.413625
648	0.633475	0.411575
649	0.634025	0.411550
650	0.632450	0.409700
651	0.630900	0.408900
652	0.634575	0.408175
653	0.633625	0.409700
654	0.633800	0.414625
655	0.634625	0.414325
656	0.635150	0.414275
657	0.631050	0.413475
658	0.629475	0.415675
659	0.633175	0.417875
660	0.632300	0.418900
661	0.631300	0.420850
662	0.632875	0.422200
663	0.630475	0.421925
664	0.630925	0.420325
665	0.631875	0.419400
666	0.633100	0.420575
667	0.632050	0.418350
668	0.632725	0.420000
669	0.633650	0.420700
670	0.628925	0.420725
671	0.628800	0.420625
672	0.630275	0.421725
673	0.631025	0.423450
674	0.631775	0.422300
675	0.629850	0.423900
676	0.631775	0.421650
677	0.632000	0.421350
678	0.633400	0.419625
679	0.635700	0.421875
680	0.631100	0.421000
681	0.634150	0.422850
682	0.631425	0.423675
683	0.634700	0.425125
684	0.632625	0.424325
685	0.633825	0.424600
686	0.636000	0.425900
687	0.635000	0.423625
688	0.635725	0.424175
689	0.634350	0.424725
690	0.636950	0.422200
691	0.635100	0.421450
692	0.632900	0.422575
693	0.631825	0.423450
694	0.633750	0.421725
695	0.634325	0.419550
696	0.632125	0.415250
697	0.634750	0.412475
698	0.633350	0.413700
699	0.634150	0.415875
700	0.634100	0.414675
701	0.631425	0.416425
702	0.635125	0.417050
703	0.632750	0.419450
704	0.632850	0.417675
705	0.632950	0.418100
706	0.634150	0.417150
707	0.633425	0.416225
708	0.635700	0.416975
709	0.636450	0.416450
710	0.634875	0.416875
711	0.635625	0.417450
712	0.639850	0.415525
713	0.638600	0.418900
714	0.637775	0.418375
715	0.638450	0.417900
716	0.638375	0.421800
717	0.637950	0.421775
718	0.638375	0.421500
719	0.638950	0.422175
720	0.640825	0.419300
721	0.638050	0.423200
722	0.639150	0.422725
723	0.636450	0.421625
724	0.636600	0.423000
725	0.637175	0.423375
726	0.636525	0.423375
727	0.638025	0.423275
728	0.637050	0.423775
729	0.635175	0.425200
730	0.636300	0.424250
731	0.636000	0.421225
732	0.638000	0.419800
733	0.640700	0.418350
734	0.638825	0.416225
735	0.639050	0.416850
736	0.642650	0.416450
737	0.642025	0.415125
738	0.640700	0.415475
739	0.640600	0.415025
740	0.641975	0.415225
741	0.639400	0.414000
742	0.639600	0.415700
743	0.639925	0.417275
744	0.640775	0.417625
745	0.639700	0.416200
746	0.637275	0.416975
747	0.640400	0.417600
748	0.640025	0.416800
749	0.643075	0.415875
750	0.640025	0.417100
751	0.639225	0.418600
752	0.642275	0.416225
753	0.640475	0.416025
754	0.641975	0.416850
755	0.641450	0.417625
756	0.640500	0.418500
757	0.639100	0.415150
758	0.639250	0.415475
759	0.638200	0.419275
760	0.638900	0.420300
761	0.639025	0.420850
762	0.638675	0.421025
763	0.637925	0.420025
764	0.641600	0.422325
765	0.640700	0.421450
766	0.638800	0.420825
767	0.640500	0.419350
768	0.639400	0.419550
769	0.642950	0.423925
770	0.642300	0.424100
771	0.639875	0.426850
772	0.642075	0.427325
773	0.642650	0.428525
774	0.640925	0.428450
775	0.640275	0.430225
776	0.644325	0.430125
777	0.644375	0.429025
778	0.644200	0.427725
779	0.640575	0.430050
780	0.639700	0.429225
781	0.641075	0.427400
782	0.642625	0.426175
783	0.640875	0.423375
784	0.642950	0.418825
785	0.643650	0.418550
786	0.644925	0.418875
787	0.643200	0.422250
788	0.644400	0.421000
789	0.643200	0.419925
790	0.643250	0.422200
791	0.642375	0.417175
792	0.642325	0.419825
793	0.643225	0.420400
794	0.644375	0.417550
795	0.642775	0.418925
796	0.642975	0.415350
797	0.643775	0.416375
798	0.643675	0.415425
799	0.643750	0.412875
800	0.644350	0.414175
801	0.641600	0.413900
802	0.642950	0.415700
803	0.644150	0.418475
804	0.644300	0.420550
805	0.645475	0.418800
806	0.645375	0.419025
807	0.643800	0.420350
808	0.645050	0.420475
809	0.644925	0.420450
810	0.644425	0.420100
811	0.644925	0.421400
812	0.646475	0.419100
813	0.645425	0.418950
814	0.644950	0.419525
815	0.646950	0.419225
816	0.646875	0.416475
817	0.646875	0.419550
818	0.647425	0.419650
819	0.645850	0.420075
820	0.646225	0.418575
821	0.647375	0.416250
822	0.648575	0.416450
823	0.648850	0.416475
824	0.646300	0.417400
825	0.647925	0.417875
826	0.646125	0.416475
827	0.647375	0.418400
828	0.652650	0.415700
829	0.649650	0.413875
830	0.648125	0.414975
831	0.648750	0.414325
832	0.650075	0.412625
833	0.648475	0.414250
834	0.651400	0.414225
835	0.649650	0.416650
836	0.648750	0.416300
837	0.647200	0.415300
838	0.645975	0.414950
839	0.649400	0.416325
840	0.649925	0.417575
841	0.648375	0.418100
842	0.650500	0.415375
843	0.647650	0.416875
844	0.648200	0.417275
845	0.649075	0.419300
846	0.650025	0.419725
847	0.650100	0.418575
848	0.650600	0.418400
849	0.647725	0.421500
850	0.650250	0.420000
851	0.649825	0.419325
852	0.648775	0.420575
853	0.651325	0.421475
854	0.648925	0.423025
855	0.650300	0.422850
856	0.651500	0.421975
857	0.652150	0.419300
858	0.652150	0.418375
859	0.653400	0.419300
860	0.650575	0.419475
861	0.649825	0.421175
862	0.652875	0.421250
863	0.650650	0.421625
864	0.650475	0.422775
865	0.650550	0.422850
866	0.651850	0.425100
867	0.649100	0.425300
868	0.649100	0.425925
869	0.653475	0.426175
870	0.653325	0.430575
871	0.654975	0.430900
872	0.655425	0.430200
873	0.655125	0.430275
874	0.652525	0.428850
875	0.653825	0.427975
876	0.654575	0.427525
877	0.652500	0.424700
878	0.652375	0.423425
879	0.653775	0.419250
880	0.656800	0.418375
881	0.654325	0.421275
882	0.653475	0.421775
883	0.652225	0.423625
884	0.654350	0.423375
885	0.654350	0.426350
886	0.652025	0.424925
887	0.654650	0.423200
888	0.650825	0.422200
889	0.651500	0.425150
890	0.653325	0.422025
891	0.656200	0.422925
892	0.654875	0.422725
893	0.654475	0.422225
894	0.653575	0.420150
895	0.653425	0.420700
896	0.652875	0.423350
897	0.653525	0.425650
898	0.653400	0.424375
899	0.658300	0.425375
900	0.658175	0.423425
901	0.655600	0.424075
902	0.656400	0.423700
903	0.654675	0.422225
904	0.656500	0.424875
905	0.656725	0.423475
906	0.657975	0.425150
907	0.657550	0.425125
908	0.656150	0.425375
909	0.652100	0.425000
910	0.656700	0.425000
911	0.653100	0.423800
912	0.653150	0.423475
913	0.653475	0.420750
914	0.656725	0.422475
915	0.656550	0.420600
916	0.655375	0.424825
917	0.655700	0.423325
918	0.655775	0.421050
919	0.655475	0.423025
920	0.655275	0.422100
921	0.655175	0.421300
922	0.657325	0.421100
923	0.654625	0.422675
924	0.656150	0.422450
925	0.654850	0.420450
926	0.656700	0.420300
927	0.655375	0.420550
928	0.656750	0.421675
929	0.656950	0.420900
930	0.657100	0.418125
931	0.657425	0.418250
932	0.656525	0.417500
933	0.660725	0.418725
934	0.658500	0.415450
935	0.658250	0.413050
936	0.655050	0.412300
937	0.655775	0.415225
938	0.655050	0.415800
939	0.657400	0.416400
940	0.656150	0.417225
941	0.655150	0.414625
942	0.657650	0.416950
943	0.660000	0.417200
944	0.657250	0.418000
945	0.654300	0.418900
946	0.656525	0.420125
947	0.656475	0.418800
948	0.657500	0.416650
949	0.657250	0.419075
950	0.658975	0.420925
951	0.658900	0.418400
952	0.657300	0.419675
953	0.657600	0.417300
954	0.656900	0.416275
955	0.657150	0.416275
956	0.658900	0.416375
957	0.659225	0.418375
958	0.657225	0.419550
959	0.656775	0.417875
960	0.659975	0.418675
961	0.661800	0.417775
962	0.658525	0.418125
963	0.656700	0.417475
964	0.656575	0.417325
965	0.656400	0.416975
966	0.656275	0.420275
967	0.657150	0.419900
968	0.657375	0.417900
969	0.657250	0.417200
970	0.657925	0.414475
971	0.661525	0.412075
972	0.660900	0.411100
973	0.660900	0.412825
974	0.659625	0.412650
975	0.658425	0.411725
976	0.659600	0.412875
977	0.657675	0.411575
978	0.658825	0.410600
979	0.659675	0.412350
980	0.657950	0.410650
981	0.661250	0.411175
982	0.657525	0.410300
983	0.660175	0.408850
984	0.659175	0.408125
985	0.656875	0.406725
986	0.656300	0.403525
987	0.656625	0.404075
988	0.658875	0.406450
989	0.660250	0.406075
990	0.657825	0.407250
991	0.658925	0.408150
992	0.659125	0.408100
993	0.657225	0.408650
994	0.658850	0.410150
995	0.657200	0.409625
996	0.656875	0.406750
997	0.655200	0.407475
998	0.657300	0.404800
999	0.657525	0.405000
1000	0.659075	0.405250
1001	0.659475	0.403150
1002	0.659725	0.401825
1003	0.656850	0.400025
1004	0.657000	0.399050
1005	0.658725	0.399350
1006	0.657000	0.397225
1007	0.659000	0.394975
1008	0.660650	0.391900
1009	0.660775	0.391725
1010	0.658450	0.391425
1011	0.661950	0.389675
1012	0.659150	0.388600
1013	0.660550	0.386100
1014	0.662050	0.387725
1015	0.661800	0.386200
1016	0.660950	0.384950
1017	0.661425	0.386525
1018	0.662575	0.386725
1019	0.661550	0.389375
1020	0.662700	0.388250
1021	0.662650	0.390650
1022	0.661300	0.390000
1023	0.661325	0.389725
1024	0.661025	0.390300
1025	0.660475	0.389650
1026	0.663100	0.390975
1027	0.663300	0.392575
1028	0.664875	0.391800
1029	0.664175	0.391500
1030	0.661150	0.390750
1031	0.662300	0.390050
1032	0.661125	0.392900
1033	0.659475	0.393675
1034	0.660325	0.392875
1035	0.663350	0.394725
1036	0.661650	0.390875
1037	0.664050	0.391775
1038	0.661225	0.394275
1039	0.663700	0.394300
1040	0.660825	0.395275
1041	0.661500	0.395300
1042	0.662850	0.395525
1043	0.663800	0.392750
1044	0.664800	0.395600
1045	0.662500	0.394125
1046	0.657800	0.393575
1047	0.660100	0.394725
1048	0.657050	0.396825
1049	0.660375	0.394150
1050	0.662150	0.395175
1051	0.660100	0.396200
1052	0.661400	0.395475
1053	0.662975	0.397200
1054	0.660950	0.395950
1055	0.660850	0.396125
1056	0.660700	0.396675
1057	0.660675	0.395450
1058	0.660125	0.396300
1059	0.660700	0.396000
1060	0.660225	0.399675
1061	0.659925	0.403750
1062	0.662950	0.404200
1063	0.662200	0.407025
1064	0.660875	0.409375
1065	0.665200	0.410025
1066	0.662325	0.411625
1067	0.663400	0.409275
1068	0.659575	0.408800
1069	0.661725	0.408475
1070	0.660450	0.411650
1071	0.660400	0.412125
1072	0.660050	0.411925
1073	0.657850	0.412225
1074	0.663175	0.414175
1075	0.662375	0.413225
1076	0.660800	0.416175
1077	0.660475	0.414500
1078	0.661100	0.413875
1079	0.663325	0.416300
1080	0.662700	0.416900
1081	0.663450	0.415475
1082	0.663000	0.416000
1083	0.662275	0.414175
1084	0.665425	0.411775
1085	0.664225	0.410350
1086	0.663300	0.409850
1087	0.662400	0.410025
1088	0.662250	0.410875
1089	0.663650	0.409225
1090	0.663250	0.410725
1091	0.661500	0.408250
1092	0.661025	0.409400
1093	0.662025	0.408200
1094	0.663625	0.405275
1095	0.664775	0.407475
1096	0.661900	0.409125
1097	0.662875	0.408000
1098	0.664200	0.410925
1099	0.662625	0.409600
1100	0.664850	0.410000
1101	0.664800	0.408550
1102	0.664250	0.409075
1103	0.662525	0.408225
1104	0.662225	0.409250
1105	0.663825	0.405600
1106	0.662400	0.405400
1107	0.666425	0.404625
1108	0.666225	0.402600
1109	0.666625	0.401600
1110	0.665275	0.399975
1111	0.665050	0.399200
1112	0.664400	0.398250
1113	0.662750	0.400400
1114	0.661750	0.400950
1115	0.662100	0.399275
1116	0.664150	0.399650
1117	0.663275	0.399500
1118	0.663025	0.399075
1119	0.663550	0.400450
1120	0.663975	0.399325
1121	0.664350	0.401200
1122	0.663700	0.402375
1123	0.662075	0.402300
1124	0.661900	0.403025
1125	0.661925	0.406275
1126	0.660975	0.406525
1127	0.662100	0.406075
1128	0.664025	0.406775
1129	0.664950	0.407425
1130	0.663375	0.408575
1131	0.663250	0.409325
1132	0.663450	0.407750
1133	0.664375	0.406975
1134	0.665050	0.406175
1135	0.665050	0.403925
1136	0.664150	0.403800
1137	0.664700	0.402675
1138	0.665475	0.403000
1139	0.663375	0.403000
1140	0.664675	0.404950
1141	0.665400	0.405800
1142	0.665050	0.404250
1143	0.666700	0.404625
1144	0.665625	0.406925
1145	0.668050	0.406600
1146	0.666125	0.409225
1147	0.665675	0.409425
1148	0.664025	0.409125
1149	0.665825	0.413250
1150	0.664925	0.413325
1151	0.666950	0.414275
1152	0.666750	0.413525
1153	0.665950	0.416875
1154	0.669300	0.414200
1155	0.668225	0.414650
1156	0.668100	0.411300
1157	0.667150	0.408200
1158	0.666800	0.408050
1159	0.665150	0.407250
1160	0.665750	0.407200
1161	0.664975	0.409375
1162	0.666575	0.413050
1163	0.667000	0.412250
1164	0.667700	0.412150
1165	0.667775	0.410600
1166	0.669475	0.410400
1167	0.668450	0.411550
1168	0.669075	0.412225
1169	0.667200	0.409925
1170	0.667875	0.412425
1171	0.669750	0.411325
1172	0.665950	0.416800
1173	0.666350	0.418550
1174	0.667950	0.422325
1175	0.669550	0.421800
1176	0.669700	0.421500
1177	0.669475	0.420125
1178	0.665975	0.419100
1179	0.669100	0.420275
1180	0.670425	0.419200
1181	0.671625	0.417850
1182	0.671900	0.418450
1183	0.671050	0.416875
1184	0.671625	0.414475
1185	0.670150	0.411950
1186	0.669925	0.410125
1187	0.669600	0.411475
1188	0.668075	0.413425
1189	0.668250	0.413375
1190	0.668325	0.413550
1191	0.668425	0.414400
1192	0.667975	0.414950
1193	0.667350	0.414650
1194	0.669375	0.415675
1195	0.668025	0.416775
1196	0.668500	0.419575
1197	0.668750	0.419225
1198	0.669725	0.421325
1199	0.670575	0.421150
1200	0.669475	0.419725
1201	0.668100	0.422850
1202	0.667575	0.422550
1203	0.670225	0.420250
1204	0.669200	0.421275
1205	0.667025	0.418400
1206	0.668075	0.417275
1207	0.669950	0.416200
1208	0.669925	0.414175
1209	0.668950	0.412325
1210	0.670175	0.411600
1211	0.669725	0.410525
1212	0.668950	0.408175
1213	0.674525	0.408150
1214	0.669500	0.409825
1215	0.672100	0.408500
1216	0.669700	0.408025
1217	0.670650	0.408850
1218	0.672525	0.410250
1219	0.672050	0.409350
1220	0.672250	0.408600
1221	0.671275	0.407700
1222	0.671075	0.410425
1223	0.669700	0.411600
1224	0.670400	0.413950
1225	0.671575	0.412375
1226	0.670875	0.412025
1227	0.671800	0.415000
1228	0.673225	0.417125
1229	0.674275	0.418350
1230	0.673375	0.417325
1231	0.673900	0.419575
1232	0.674225	0.421800
1233	0.674550	0.422500
1234	0.673275	0.423150
1235	0.672500	0.423425
1236	0.674550	0.423975
1237	0.675725	0.421800
1238	0.672750	0.421925
1239	0.674575	0.420600
1240	0.672750	0.417525
1241	0.674275	0.418775
1242	0.674225	0.417475
1243	0.674975	0.418300
1244	0.671900	0.418425
1245	0.672750	0.418425
1246	0.672975	0.418050
1247	0.670875	0.419025
1248	0.670675	0.417550
1249	0.670775	0.418150
1250	0.670900	0.422600
1251	0.671325	0.420650
1252	0.670900	0.420300
1253	0.671175	0.422600
1254	0.670650	0.419625
1255	0.671250	0.419200
1256	0.671575	0.419475
1257	0.672975	0.419875
1258	0.672500	0.418300
1259	0.672775	0.419725
1260	0.672150	0.420475
1261	0.672275	0.421475
1262	0.671775	0.424175
1263	0.674225	0.424700
1264	0.673675	0.422375
1265	0.671750	0.424275
1266	0.674425	0.425400
1267	0.673375	0.424275
1268	0.673700	0.421125
1269	0.673825	0.421175
1270	0.675200	0.421525
1271	0.675225	0.423075
1272	0.674125	0.424500
1273	0.674025	0.425900
1274	0.670400	0.424375
1275	0.671225	0.422850
1276	0.672600	0.421775
1277	0.674325	0.422125
1278	0.673275	0.421775
1279	0.671925	0.419600
1280	0.675950	0.419975
1281	0.673450	0.421450
1282	0.671000	0.417650
1283	0.672125	0.418325
1284	0.672800	0.418325
1285	0.675075	0.418575
1286	0.674800	0.417050
1287	0.674450	0.417600
1288	0.674175	0.418750
1289	0.674900	0.420450
1290	0.671500	0.418450
1291	0.671400	0.417150
1292	0.671175	0.415425
1293	0.672475	0.415450
1294	0.672575	0.413200
1295	0.673700	0.411150
1296	0.674800	0.411375
1297	0.675450	0.410900
1298	0.675750	0.408725
1299	0.671375	0.409625
1300	0.673400	0.409500
1301	0.670650	0.409975
1302	0.673875	0.410000
1303	0.675000	0.408725
1304	0.675575	0.410675
1305	0.672175	0.411600
1306	0.672250	0.410500
1307	0.673250	0.408600
1308	0.674650	0.409975
1309	0.675050	0.409425
1310	0.674275	0.411575
1311	0.673350	0.411050
1312	0.675875	0.409800
1313	0.675375	0.408550
1314	0.674025	0.409850
1315	0.674275	0.410300
1316	0.673750	0.409750
1317	0.676925	0.409350
1318	0.677550	0.409250
1319	0.672950	0.408900
1320	0.673350	0.411225
1321	0.674800	0.407250
1322	0.676275	0.404825
1323	0.675900	0.405450
1324	0.676725	0.406250
1325	0.676875	0.408625
1326	0.676800	0.410975
1327	0.675575	0.410250
1328	0.678275	0.411225
1329	0.679200	0.411625
1330	0.677375	0.411750
1331	0.679500	0.412175
1332	0.678650	0.412225
1333	0.676375	0.414300
1334	0.675975	0.412600
1335	0.676075	0.414000
1336	0.677425	0.415050
1337	0.674525	0.415575
1338	0.676425	0.410750
1339	0.675000	0.410200
1340	0.674125	0.411575
1341	0.676050	0.412075
1342	0.674975	0.411725
1343	0.676200	0.412100
1344	0.677400	0.412800
1345	0.678200	0.411175
1346	0.677300	0.412375
1347	0.675050	0.413925
1348	0.677400	0.415525
1349	0.676525	0.414650
1350	0.678825	0.413625
1351	0.679025	0.414800
1352	0.677600	0.417175
1353	0.678550	0.417700
1354	0.678600	0.418150
1355	0.677850	0.415900
1356	0.675075	0.415875
1357	0.675625	0.415750
1358	0.675425	0.418050
1359	0.677600	0.418475
1360	0.677650	0.420700
1361	0.676775	0.418025
1362	0.675800	0.417000
1363	0.677425	0.418450
1364	0.675675	0.419750
1365	0.677425	0.417575
1366	0.681975	0.420475
1367	0.679950	0.420100
1368	0.678775	0.422350
1369	0.676700	0.422050
1370	0.678550	0.423100
1371	0.675475	0.423825
1372	0.676650	0.421325
1373	0.678575	0.425250
1374	0.677775	0.423775
1375	0.676225	0.422775
1376	0.677950	0.425325
1377	0.676100	0.427725
1378	0.677600	0.426075
1379	0.676500	0.426950
1380	0.676075	0.426925
1381	0.677100	0.427700
1382	0.679850	0.429100
1383	0.677625	0.429575
1384	0.678525	0.426900
1385	0.677500	0.427025
1386	0.675250	0.428450
1387	0.676750	0.428750
1388	0.676825	0.427700
1389	0.675425	0.426550
1390	0.677250	0.426125
1391	0.677725	0.430575
1392	0.676825	0.430750
1393	0.679175	0.430225
1394	0.678825	0.432875
1395	0.677400	0.429650
1396	0.676575	0.427325
1397	0.677300	0.426500
1398	0.675175	0.425325
1399	0.679175	0.424275
1400	0.677225	0.424525
1401	0.677125	0.421000
1402	0.674900	0.420275
1403	0.674750	0.421675
1404	0.674650	0.421975
1405	0.679475	0.421500
1406	0.679975	0.420025
1407	0.679725	0.420100
1408	0.681600	0.421450
1409	0.678650	0.421250
1410	0.680025	0.420900
1411	0.677200	0.420150
1412	0.678600	0.421650
1413	0.677825	0.421775
1414	0.680925	0.422725
1415	0.677550	0.425125
1416	0.677100	0.425275
1417	0.676950	0.425450
1418	0.678675	0.426825
1419	0.675375	0.426825
1420	0.678550	0.423625
1421	0.681400	0.424000
1422	0.679375	0.423150
1423	0.679225	0.424475
1424	0.681400	0.425375
1425	0.681325	0.425950
1426	0.680575	0.424000
1427	0.680575	0.427250
1428	0.679175	0.427125
1429	0.677925	0.428500
1430	0.679825	0.428875
1431	0.680725	0.427300
1432	0.682350	0.425025
1433	0.680225	0.424575
1434	0.681175	0.422850
1435	0.680875	0.423000
1436	0.682900	0.423650
1437	0.678200	0.423625
1438	0.679450	0.422575
1439	0.681475	0.420375
1440	0.680325	0.419075
1441	0.680500	0.416550
1442	0.679075	0.416875
1443	0.680800	0.415925
1444	0.681075	0.414800
1445	0.679750	0.414650
1446	0.681400	0.415050
1447	0.680775	0.417100
1448	0.679975	0.418025
1449	0.680250	0.417325
1450	0.680125	0.414950
1451	0.679400	0.415525
1452	0.681275	0.418200
1453	0.679475	0.420450
1454	0.680500	0.419425
1455	0.679875	0.419100
1456	0.680925	0.420600
1457	0.681125	0.421650
1458	0.681050	0.422975
1459	0.681750	0.423875
1460	0.678975	0.423500
1461	0.681375	0.422200
1462	0.684225	0.422200
1463	0.682600	0.424225
1464	0.682775	0.426750
1465	0.682925	0.427025
1466	0.681225	0.425450
1467	0.681025	0.422900
1468	0.681950	0.422450
1469	0.681450	0.421375
1470	0.683075	0.418350
1471	0.684275	0.420425
1472	0.682175	0.421175
1473	0.683025	0.420800
1474	0.682575	0.419750
1475	0.681675	0.419650
1476	0.682750	0.418075
1477	0.683225	0.418825
1478	0.683575	0.420325
1479	0.682775	0.422625
1480	0.682200	0.425250
1481	0.680350	0.424600
1482	0.680800	0.424100
1483	0.682300	0.424150
1484	0.681475	0.423725
1485	0.682300	0.422325
1486	0.684575	0.424725
1487	0.683875	0.423575
1488	0.685050	0.424575
1489	0.683775	0.422975
1490	0.684700	0.423400
1491	0.682800	0.424275
1492	0.682225	0.424075
1493	0.682425	0.422050
1494	0.682575	0.420075
1495	0.682075	0.417725
1496	0.684725	0.416825
1497	0.683350	0.415150
1498	0.684750	0.412925
1499	0.683925	0.411600
1500	0.682325	0.413800
1501	0.685400	0.411450
1502	0.684175	0.411200
1503	0.683200	0.410175
1504	0.683075	0.406775
1505	0.682875	0.407175
1506	0.683950	0.405150
1507	0.683075	0.404325
1508	0.684700	0.405675
1509	0.685800	0.404950
1510	0.686350	0.404350
1511	0.685350	0.404900
1512	0.685625	0.405650
1513	0.685550	0.402550
1514	0.686600	0.401500
1515	0.684825	0.399725
1516	0.685175	0.400000
1517	0.687450	0.398350
1518	0.683675	0.398250
1519	0.683625	0.397625
1520	0.682550	0.400100
1521	0.681975	0.402150
1522	0.684625	0.399275
1523	0.684775	0.398675
1524	0.685675	0.399375
1525	0.687050	0.397525
1526	0.685550	0.396025
1527	0.685150	0.397950
1528	0.687675	0.394100
1529	0.687850	0.397125
1530	0.688475	0.397550
1531	0.687725	0.396325
1532	0.686850	0.398075
1533	0.687525	0.397850
1534	0.687825	0.399775
1535	0.689500	0.401600
1536	0.687825	0.406125
1537	0.685375	0.407175
1538	0.684700	0.408775
1539	0.688075	0.409225
1540	0.687775	0.410575
1541	0.684850	0.411175
1542	0.687650	0.411275
1543	0.687775	0.410550
1544	0.687400	0.409575
1545	0.687225	0.407700
1546	0.688050	0.407050
1547	0.686875	0.408150
1548	0.686625	0.407950
1549	0.687225	0.409200
1550	0.687100	0.408100
1551	0.688800	0.408475
1552	0.688325	0.412000
1553	0.690650	0.412400
1554	0.690375	0.415225
1555	0.686575	0.414275
1556	0.686675	0.415425
1557	0.688700	0.414875
1558	0.687450	0.415300
1559	0.688225	0.413750
1560	0.687925	0.415650
1561	0.688475	0.415750
1562	0.688000	0.415300
1563	0.688175	0.415975
1564	0.688650	0.413625
1565	0.689000	0.414175
1566	0.686375	0.417050
1567	0.687400	0.417450
1568	0.687125	0.423250
1569	0.687600	0.422750
1570	0.688725	0.422175
1571	0.687425	0.422375
1572	0.687675	0.421525
1573	0.687825	0.420125
1574	0.686850	0.419325
1575	0.689250	0.423925
1576	0.689750	0.423750
1577	0.687250	0.422425
1578	0.688725	0.421350
1579	0.687300	0.420825
1580	0.687625	0.421475
1581	0.688650	0.419725
1582	0.689650	0.419750
1583	0.686975	0.419000
1584	0.688725	0.417500
1585	0.689600	0.416475
1586	0.686950	0.417325
1587	0.689675	0.417725
1588	0.684200	0.416225
1589	0.684225	0.417900
1590	0.685100	0.419425
1591	0.687250	0.422050
1592	0.685250	0.424125
1593	0.684900	0.425650
1594	0.685750	0.425350
1595	0.687950	0.423875
1596	0.688475	0.424225
1597	0.688825	0.421725
1598	0.689750	0.422525
1599	0.689700	0.425525
1600	0.689575	0.425800
1601	0.688675	0.426075
1602	0.688750	0.427550
1603	0.687425	0.428950
1604	0.688425	0.425575
1605	0.689425	0.422800
1606	0.688325	0.423900
1607	0.690125	0.425300
1608	0.689375	0.422375
1609	0.688425	0.423800
1610	0.689650	0.424025
1611	0.688075	0.425800
1612	0.689125	0.425925
1613	0.691100	0.424175
1614	0.691000	0.424575
1615	0.690125	0.426400
1616	0.688575	0.421775
1617	0.688800	0.421975
1618	0.687475	0.423875
1619	0.689550	0.425050
1620	0.690125	0.425950
1621	0.692575	0.426025
1622	0.690000	0.424425
1623	0.688550	0.424500
1624	0.690125	0.422700
1625	0.689575	0.424775
1626	0.690700	0.421850
1627	0.688750	0.422525
1628	0.691025	0.422750
1629	0.690525	0.426775
1630	0.689325	0.427475
1631	0.690825	0.427375
1632	0.689250	0.425025
1633	0.692850	0.425075
1634	0.692825	0.423275
1635	0.692525	0.422300
1636	0.691775	0.423175
1637	0.689075	0.422625
1638	0.691200	0.421900
1639	0.690450	0.420650
1640	0.691000	0.422400
1641	0.689750	0.420325
1642	0.690150	0.421525
1643	0.691325	0.419275
1644	0.690000	0.421725
1645	0.691250	0.420175
1646	0.689750	0.418525
1647	0.687175	0.418600
1648	0.691125	0.421100
1649	0.693650	0.423450
1650	0.691750	0.424775
1651	0.691050	0.424500
1652	0.687925	0.426150
1653	0.690325	0.427950
1654	0.692650	0.427075
1655	0.691025	0.424800
1656	0.692925	0.425400
1657	0.692125	0.423275
1658	0.691650	0.423425
1659	0.688800	0.423050
1660	0.687625	0.422875
1661	0.690000	0.424225
1662	0.690475	0.424150
1663	0.689425	0.423975
1664	0.688725	0.424150
1665	0.687825	0.425275
1666	0.686950	0.423300
1667	0.688125	0.422900
1668	0.690925	0.427425
1669	0.691250	0.425600
1670	0.690175	0.423000
1671	0.690075	0.424300
1672	0.689250	0.425675
1673	0.691150	0.428575
1674	0.690600	0.429600
1675	0.689300	0.429675
1676	0.692325	0.431150
1677	0.692650	0.431350
1678	0.692075	0.427825
1679	0.692075	0.426075
1680	0.692125	0.425600
1681	0.692500	0.424550
1682	0.688850	0.425375
1683	0.692000	0.424950
1684	0.690825	0.428925
1685	0.690825	0.429300
1686	0.693350	0.427875
1687	0.694100	0.431125
1688	0.692800	0.430750
1689	0.692850	0.430125
1690	0.694650	0.431725
1691	0.694800	0.430700
1692	0.692675	0.431425
1693	0.691325	0.430850
1694	0.691450	0.428525
1695	0.693575	0.426475
1696	0.693025	0.426050
1697	0.692500	0.425425
1698	0.692175	0.425575
1699	0.689400	0.423500
1700	0.693550	0.428450
1701	0.691575	0.427925
1702	0.694250	0.426550
1703	0.693125	0.426950
1704	0.692525	0.424000
1705	0.692100	0.426350
1706	0.692200	0.426425
1707	0.692500	0.422075
1708	0.691350	0.420800
1709	0.692675	0.421725
1710	0.693325	0.421225
1711	0.692050	0.420500
1712	0.693600	0.424425
1713	0.694775	0.426075
1714	0.692675	0.427100
1715	0.692650	0.428650
1716	0.690450	0.427725
1717	0.689900	0.425525
1718	0.692050	0.423575
1719	0.694500	0.420075
1720	0.693975	0.417600
1721	0.692625	0.415850
1722	0.692425	0.417650
1723	0.692800	0.416075
1724	0.691150	0.416175
1725	0.690500	0.418850
1726	0.692150	0.417700
1727	0.693100	0.416200
1728	0.691250	0.416700
1729	0.692825	0.414775
1730	0.691325	0.416050
1731	0.691075	0.415000
1732	0.690525	0.414250
1733	0.693300	0.414100
1734	0.694050	0.416375
1735	0.691200	0.416650
1736	0.692575	0.418700
1737	0.689825	0.422075
1738	0.689825	0.420450
1739	0.690550	0.424050
1740	0.690000	0.425000
1741	0.691850	0.423975
1742	0.690600	0.424875
1743	0.692375	0.424450
1744	0.689925	0.423600
1745	0.692100	0.424250
1746	0.692800	0.422450
1747	0.693125	0.420850
1748	0.692725	0.421450
1749	0.691475	0.421475
1750	0.692775	0.422800
1751	0.693375	0.419200
1752	0.693025	0.417550
1753	0.693150	0.415225
1754	0.691925	0.414975
1755	0.694050	0.415850
1756	0.694250	0.417050
1757	0.694500	0.416700
1758	0.691350	0.417750
1759	0.692325	0.419175
1760	0.692400	0.418050
1761	0.690875	0.420250
1762	0.690275	0.421375
1763	0.691350	0.421650
1764	0.691175	0.422675
1765	0.691025	0.420475
1766	0.690675	0.420125
1767	0.692925	0.418825
1768	0.694975	0.420200
1769	0.693525	0.420675
1770	0.693950	0.420600
1771	0.694575	0.420650
1772	0.693625	0.426025
1773	0.693550	0.426350
1774	0.696025	0.427575
1775	0.694375	0.427550
1776	0.694000	0.430500
1777	0.692800	0.429425
1778	0.692075	0.428725
1779	0.691375	0.428400
1780	0.692400	0.426150
1781	0.694925	0.425600
1782	0.694450	0.427125
1783	0.692750	0.428200
1784	0.692250	0.426175
1785	0.695750	0.424700
1786	0.695200	0.427725
1787	0.693050	0.430600
1788	0.696850	0.428275
1789	0.695475	0.428000
1790	0.694900	0.427600
1791	0.693025	0.426225
1792	0.696100	0.426125
1793	0.696425	0.425475
1794	0.691625	0.424175
1795	0.693900	0.424950
1796	0.694850	0.424275
1797	0.691850	0.426425
1798	0.694250	0.424300
1799	0.694225	0.421775
1800	0.691600	0.420600
1801	0.690950	0.421650
1802	0.690850	0.418800
1803	0.693800	0.419350
1804	0.692975	0.418350
1805	0.695475	0.417050
1806	0.695050	0.417675
1807	0.695375	0.417575
1808	0.695750	0.416400
1809	0.694850	0.419150
1810	0.696475	0.422975
1811	0.697125	0.422025
1812	0.696400	0.421900
1813	0.695900	0.421300
1814	0.696675	0.424900
1815	0.698225	0.423375
1816	0.695600	0.421175
1817	0.693925	0.419675
1818	0.696725	0.418950
1819	0.694350	0.417500
1820	0.697150	0.419475
1821	0.697850	0.420775
1822	0.697200	0.418550
1823	0.699500	0.418950
1824	0.697250	0.417425
1825	0.699450	0.417200
1826	0.697750	0.418300
1827	0.696875	0.420225
1828	0.696125	0.418875
1829	0.696200	0.420850
1830	0.697950	0.423550
1831	0.699325	0.426125
1832	0.697975	0.425975
1833	0.696950	0.426600
1834	0.698600	0.428650
1835	0.698975	0.425875
1836	0.699000	0.424925
1837	0.698800	0.423550
1838	0.697375	0.423250
1839	0.696350	0.423625
1840	0.696700	0.424700
1841	0.699775	0.422150
1842	0.696550	0.421000
1843	0.694050	0.419050
1844	0.695075	0.421700
1845	0.694725	0.422800
1846	0.696400	0.421000
1847	0.697350	0.419725
1848	0.699650	0.417800
1849	0.698125	0.415225
1850	0.700200	0.412950
1851	0.698775	0.410425
1852	0.697100	0.409375
1853	0.698375	0.412900
1854	0.698625	0.414850
1855	0.698050	0.414075
1856	0.701600	0.416575
1857	0.700075	0.416950
1858	0.697025	0.417100
1859	0.699325	0.417825
1860	0.699575	0.421050
1861	0.699650	0.418225
1862	0.698600	0.421700
1863	0.699650	0.420800
1864	0.700175	0.420350
1865	0.698350	0.423075
1866	0.700425	0.420775
1867	0.701100	0.420950
1868	0.701800	0.421025
1869	0.701800	0.419700
1870	0.701300	0.419075
1871	0.699900	0.420600
1872	0.700625	0.423050
1873	0.699775	0.420500
1874	0.700800	0.419750
1875	0.699975	0.420000
1876	0.699050	0.420275
1877	0.701425	0.418775
1878	0.701225	0.421475
1879	0.699525	0.422000
1880	0.700725	0.423875
1881	0.701075	0.422400
1882	0.699125	0.419525
1883	0.703050	0.419300
1884	0.700375	0.421125
1885	0.696975	0.421225
1886	0.699100	0.421000
1887	0.697350	0.420925
1888	0.698650	0.422575
1889	0.698850	0.420975
1890	0.697275	0.419275
1891	0.698550	0.421475
1892	0.698575	0.422525
1893	0.703100	0.423425
1894	0.702275	0.423050
1895	0.701250	0.424050
1896	0.700500	0.423675
1897	0.699825	0.421700
1898	0.698300	0.419925
1899	0.701025	0.421700
1900	0.699475	0.419525
1901	0.696200	0.421975
1902	0.699000	0.421250
1903	0.697675	0.422900
1904	0.700250	0.423525
1905	0.701750	0.422375
1906	0.701975	0.422175
1907	0.702800	0.421675
1908	0.702675	0.418700
1909	0.700175	0.418825
1910	0.700725	0.420425
1911	0.700700	0.419875
1912	0.699950	0.419800
1913	0.698400	0.420875
1914	0.701025	0.420975
1915	0.703100	0.418875
1916	0.702150	0.418575
1917	0.700275	0.417800
1918	0.700300	0.416650
1919	0.700500	0.416600
1920	0.702625	0.420575
1921	0.698900	0.422050
1922	0.698000	0.421300
1923	0.699625	0.421150
1924	0.700075	0.422475
1925	0.700675	0.422775
1926	0.701400	0.423850
1927	0.701650	0.421800
1928	0.700075	0.422900
1929	0.701425	0.424550
1930	0.699375	0.424500
1931	0.701075	0.424650
1932	0.700875	0.422400
1933	0.700500	0.421850
1934	0.698525	0.420575
1935	0.699075	0.421400
1936	0.701175	0.419525
1937	0.702700	0.418750
1938	0.704425	0.419500
1939	0.702100	0.420025
1940	0.703000	0.421800
1941	0.700150	0.422475
1942	0.700300	0.422625
1943	0.699725	0.422825
1944	0.701050	0.419575
1945	0.701225	0.420200
1946	0.702650	0.420975
1947	0.701750	0.418950
1948	0.702275	0.419050
1949	0.698950	0.419825
1950	0.700950	0.420950
1951	0.700950	0.417250
1952	0.702450	0.414550
1953	0.701925	0.415800
1954	0.703525	0.413925
1955	0.704625	0.411625
1956	0.704450	0.412000
1957	0.704525	0.412650
1958	0.703725	0.415125
1959	0.702350	0.417700
1960	0.703075	0.417150
1961	0.701500	0.418200
1962	0.700450	0.416600
1963	0.700100	0.413575
1964	0.702950	0.413675
1965	0.704175	0.415750
1966	0.700675	0.416925
1967	0.701525	0.418600
1968	0.702525	0.418275
1969	0.701300	0.415000
1970	0.700550	0.416450
1971	0.703050	0.417325
1972	0.700800	0.418500
1973	0.703075	0.420100
1974	0.704000	0.420200
1975	0.702500	0.420950
1976	0.700500	0.423800
1977	0.703050	0.422500
1978	0.702750	0.422825
1979	0.702175	0.419925
1980	0.702475	0.420625
1981	0.702350	0.421450
1982	0.704550	0.424400
1983	0.703050	0.426225
1984	0.705200	0.426400
1985	0.701550	0.426300
1986	0.706475	0.426725
1987	0.707450	0.425725
1988	0.703150	0.425350
1989	0.700825	0.424250
1990	0.702550	0.427075
1991	0.703525	0.426875
1992	0.704525	0.425900
1993	0.704525	0.426675
1994	0.704750	0.427650
1995	0.703050	0.428550
1996	0.705575	0.428675
1997	0.705000	0.428750
1998	0.705850	0.433875
1999	0.703275	0.437375
[truncated: 8,000 more rows]
