# Supplementary material for: Evolutionary game on mutually influenceing double-layer network
Source: PLoS One. 2025 Jan 31;20(1):e0317923. doi: 10.1371/journal.pone.0317923 (PMC11785339; doi:10.1371/journal.pone.0317923)
Supplement: S1 Data — (ZIP) [file pone.0317923.s001.zip › b=1.02_a=0.15_frequency.txt]

0	0.493575	0.397850
1	0.496900	0.341300
2	0.495000	0.308775
3	0.494525	0.288325
4	0.493625	0.279075
5	0.491800	0.274600
6	0.492600	0.269150
7	0.489950	0.267575
8	0.490475	0.267075
9	0.490550	0.269475
10	0.484150	0.271525
11	0.489750	0.272575
12	0.492075	0.273400
13	0.488950	0.277275
14	0.490875	0.280800
15	0.492725	0.285175
16	0.490775	0.287325
17	0.490425	0.289225
18	0.490325	0.294000
19	0.493850	0.299750
20	0.493300	0.300250
21	0.495475	0.306700
22	0.490250	0.312000
23	0.488375	0.318300
24	0.487675	0.321350
25	0.488350	0.325925
26	0.489650	0.329675
27	0.491925	0.333800
28	0.490050	0.338400
29	0.490500	0.340175
30	0.495200	0.345100
31	0.490475	0.347425
32	0.497750	0.352450
33	0.496400	0.355350
34	0.496725	0.356350
35	0.494100	0.359325
36	0.494425	0.360650
37	0.494575	0.361800
38	0.495500	0.364700
39	0.496350	0.367600
40	0.495100	0.372925
41	0.497100	0.376075
42	0.499825	0.379500
43	0.500450	0.384375
44	0.496275	0.385675
45	0.497900	0.388975
46	0.495875	0.392575
47	0.495125	0.397900
48	0.500525	0.399775
49	0.503625	0.405675
50	0.497350	0.409025
51	0.497525	0.411550
52	0.498125	0.413300
53	0.496175	0.418225
54	0.498350	0.421950
55	0.499800	0.424475
56	0.497000	0.424500
57	0.499700	0.423300
58	0.501650	0.425775
59	0.502850	0.426625
60	0.499275	0.426750
61	0.500700	0.424950
62	0.499625	0.426175
63	0.500550	0.427600
64	0.505375	0.428625
65	0.511025	0.430850
66	0.507675	0.428800
67	0.506650	0.432900
68	0.506000	0.435000
69	0.507975	0.435800
70	0.505800	0.434625
71	0.504400	0.435925
72	0.503250	0.438900
73	0.504950	0.439650
74	0.506750	0.440700
75	0.504000	0.441975
76	0.504850	0.441425
77	0.505175	0.442975
78	0.504425	0.442600
79	0.508400	0.442700
80	0.508775	0.441925
81	0.509525	0.443100
82	0.511325	0.442225
83	0.509625	0.443850
84	0.508400	0.445800
85	0.508775	0.445475
86	0.504425	0.446700
87	0.505350	0.447875
88	0.505450	0.447150
89	0.507475	0.445950
90	0.510700	0.447975
91	0.510200	0.447900
92	0.508075	0.445800
93	0.510350	0.447125
94	0.509550	0.447900
95	0.508650	0.451950
96	0.512600	0.453000
97	0.511025	0.449575
98	0.510050	0.452050
99	0.513725	0.451675
100	0.512725	0.451575
101	0.509400	0.452475
102	0.509250	0.452950
103	0.507550	0.449925
104	0.506625	0.449050
105	0.514050	0.451425
106	0.506875	0.451375
107	0.511550	0.449700
108	0.512775	0.449675
109	0.512650	0.451575
110	0.513600	0.452625
111	0.512425	0.452800
112	0.512700	0.454675
113	0.513100	0.456225
114	0.513600	0.456825
115	0.511625	0.454875
116	0.511700	0.457925
117	0.516625	0.457950
118	0.516550	0.461475
119	0.518650	0.463500
120	0.516400	0.462300
121	0.517675	0.460625
122	0.517825	0.460400
123	0.519625	0.462375
124	0.519450	0.460575
125	0.520225	0.461175
126	0.521075	0.459150
127	0.515400	0.460725
128	0.515625	0.460725
129	0.521275	0.461975
130	0.520800	0.464650
131	0.516325	0.465050
132	0.519225	0.463100
133	0.521400	0.462200
134	0.519975	0.465800
135	0.517250	0.467225
136	0.520600	0.470175
137	0.515925	0.471325
138	0.515225	0.474675
139	0.517325	0.475425
140	0.520950	0.474775
141	0.519150	0.476550
142	0.519825	0.478250
143	0.523750	0.484375
144	0.520225	0.483825
145	0.521775	0.483500
146	0.523025	0.485275
147	0.519925	0.485775
148	0.520375	0.486700
149	0.521550	0.485825
150	0.522025	0.487250
151	0.517800	0.487575
152	0.520900	0.484450
153	0.523700	0.485600
154	0.523200	0.487200
155	0.524750	0.486675
156	0.523775	0.484825
157	0.526425	0.481875
158	0.523350	0.480750
159	0.524750	0.479975
160	0.524600	0.478800
161	0.525725	0.479950
162	0.528475	0.480975
163	0.524125	0.480175
164	0.521800	0.478400
165	0.525550	0.476600
166	0.528775	0.477125
167	0.524600	0.478100
168	0.525200	0.478150
169	0.526075	0.478300
170	0.526525	0.481000
171	0.525925	0.481850
172	0.527775	0.480700
173	0.527475	0.482875
174	0.530025	0.483525
175	0.526875	0.482675
176	0.528675	0.485300
177	0.527550	0.484725
178	0.529000	0.482700
179	0.530375	0.481375
180	0.528525	0.482725
181	0.530350	0.481300
182	0.529000	0.482000
183	0.530075	0.482450
184	0.528875	0.483375
185	0.530800	0.480925
186	0.527450	0.480625
187	0.529575	0.480375
188	0.532350	0.483275
189	0.534675	0.483225
190	0.534300	0.483700
191	0.530350	0.484000
192	0.527125	0.486275
193	0.527350	0.486850
194	0.529600	0.489250
195	0.527600	0.486400
196	0.532025	0.485500
197	0.531800	0.484275
198	0.529400	0.483650
199	0.534275	0.482950
200	0.532125	0.485650
201	0.534225	0.483925
202	0.533475	0.485150
203	0.534325	0.487900
204	0.530900	0.488425
205	0.532250	0.488650
206	0.530950	0.488325
207	0.532575	0.487625
208	0.530725	0.487200
209	0.531550	0.485225
210	0.531050	0.482100
211	0.532175	0.481400
212	0.533925	0.482800
213	0.530975	0.481375
214	0.535025	0.480925
215	0.532025	0.479800
216	0.531375	0.480400
217	0.535725	0.481275
218	0.532475	0.483300
219	0.531175	0.481150
220	0.532950	0.485725
221	0.531550	0.486000
222	0.530050	0.486800
223	0.530625	0.486350
224	0.534925	0.486900
225	0.533500	0.488475
226	0.535525	0.490275
227	0.534875	0.492000
228	0.538200	0.489875
229	0.536100	0.489450
230	0.535500	0.489425
231	0.532350	0.488650
232	0.535025	0.489850
233	0.532800	0.492825
234	0.533925	0.497075
235	0.532725	0.496100
236	0.531250	0.496075
237	0.537100	0.493825
238	0.536425	0.491950
239	0.536225	0.491325
240	0.535625	0.491850
241	0.534525	0.493025
242	0.531225	0.490225
243	0.533200	0.489975
244	0.535225	0.487875
245	0.536925	0.486000
246	0.536925	0.483775
247	0.541500	0.484450
248	0.539175	0.485150
249	0.538375	0.484175
250	0.541175	0.483100
251	0.539800	0.481750
252	0.537650	0.483175
253	0.538200	0.485700
254	0.540050	0.485725
255	0.538750	0.484275
256	0.539750	0.480650
257	0.537175	0.480650
258	0.541350	0.479375
259	0.542650	0.477675
260	0.543600	0.481425
261	0.543350	0.483725
262	0.540975	0.484075
263	0.539850	0.483625
264	0.541075	0.482750
265	0.540350	0.484675
266	0.538950	0.483550
267	0.539050	0.483350
268	0.542600	0.481775
269	0.540250	0.479725
270	0.539500	0.483000
271	0.537400	0.483925
272	0.542225	0.485850
273	0.539175	0.485775
274	0.540000	0.487175
275	0.539175	0.487700
276	0.541075	0.485700
277	0.541825	0.487050
278	0.540650	0.482675
279	0.540250	0.484075
280	0.539875	0.483550
281	0.539050	0.481475
282	0.536175	0.481150
283	0.537925	0.476950
284	0.540825	0.477825
285	0.544900	0.477850
286	0.540075	0.475775
287	0.540950	0.478300
288	0.541375	0.475575
289	0.542250	0.475600
290	0.545500	0.474225
291	0.542100	0.476175
292	0.539875	0.475625
293	0.538825	0.476500
294	0.541400	0.475275
295	0.542700	0.475525
296	0.539600	0.477125
297	0.542200	0.477725
298	0.542500	0.480150
299	0.543800	0.480725
300	0.540825	0.482450
301	0.545350	0.483825
302	0.544175	0.486550
303	0.543225	0.489500
304	0.545625	0.488625
305	0.544025	0.487925
306	0.540025	0.488025
307	0.540250	0.489050
308	0.542350	0.487775
309	0.545525	0.485925
310	0.542500	0.486900
311	0.547825	0.487150
312	0.544975	0.487500
313	0.542400	0.487025
314	0.543825	0.485975
315	0.542225	0.486275
316	0.548125	0.487275
317	0.544825	0.486575
318	0.548625	0.491525
319	0.549900	0.491875
320	0.546225	0.489500
321	0.549350	0.488400
322	0.545625	0.491900
323	0.542325	0.495225
324	0.544425	0.495650
325	0.548925	0.495550
326	0.547525	0.494100
327	0.545925	0.494925
328	0.545225	0.497500
329	0.548225	0.499075
330	0.550000	0.501275
331	0.548750	0.500325
332	0.546475	0.497150
333	0.542600	0.497775
334	0.546975	0.496750
335	0.546675	0.500150
336	0.543575	0.495850
337	0.544375	0.493525
338	0.545050	0.493625
339	0.545725	0.492750
340	0.546925	0.491025
341	0.550600	0.490350
342	0.547200	0.490350
343	0.547200	0.490725
344	0.546850	0.490100
345	0.544400	0.487650
346	0.546950	0.488400
347	0.547475	0.486850
348	0.548250	0.486225
349	0.547700	0.486350
350	0.546400	0.485125
351	0.546275	0.485175
352	0.544650	0.483825
353	0.545775	0.483775
354	0.544650	0.482075
355	0.549675	0.485725
356	0.549825	0.485550
357	0.553025	0.487225
358	0.549400	0.488625
359	0.549150	0.489475
360	0.544375	0.488050
361	0.547125	0.487675
362	0.546050	0.487550
363	0.548575	0.487700
364	0.544650	0.488825
365	0.551750	0.486725
366	0.551125	0.488250
367	0.547625	0.488600
368	0.549000	0.489175
369	0.546425	0.488425
370	0.549375	0.484375
371	0.548500	0.486100
372	0.546925	0.483250
373	0.547700	0.482775
374	0.546275	0.484900
375	0.548900	0.483550
376	0.549025	0.483125
377	0.549750	0.482325
378	0.549750	0.481350
379	0.545300	0.482650
380	0.548525	0.482625
381	0.548175	0.483050
382	0.547875	0.484275
383	0.548125	0.484425
384	0.548950	0.483675
385	0.547325	0.484200
386	0.545250	0.481250
387	0.549325	0.483950
388	0.544675	0.482575
389	0.547825	0.483700
390	0.547675	0.482325
391	0.547450	0.481425
392	0.548950	0.481800
393	0.551200	0.484775
394	0.545150	0.484050
395	0.548775	0.482975
396	0.551000	0.486400
397	0.552650	0.485825
398	0.548825	0.484350
399	0.547450	0.484400
400	0.546925	0.482200
401	0.546675	0.483875
402	0.546175	0.482200
403	0.546775	0.483475
404	0.544950	0.482075
405	0.547975	0.483550
406	0.547850	0.483800
407	0.548350	0.485325
408	0.551525	0.484300
409	0.546700	0.484625
410	0.550775	0.483525
411	0.549250	0.483550
412	0.554775	0.481125
413	0.547200	0.481200
414	0.547725	0.479975
415	0.546050	0.482100
416	0.543725	0.482500
417	0.551150	0.483325
418	0.551475	0.483350
419	0.548025	0.486250
420	0.549400	0.486975
421	0.548825	0.488850
422	0.547250	0.488425
423	0.546000	0.488075
424	0.547700	0.487125
425	0.548575	0.483675
426	0.547350	0.483550
427	0.546400	0.481725
428	0.549900	0.483550
429	0.554200	0.480725
430	0.552250	0.481400
431	0.548525	0.482000
432	0.550275	0.481025
433	0.549500	0.483625
434	0.547925	0.484750
435	0.547925	0.485075
436	0.548825	0.486750
437	0.548125	0.486250
438	0.548725	0.486975
439	0.549775	0.484700
440	0.549625	0.487175
441	0.548500	0.490400
442	0.545425	0.491325
443	0.544775	0.493275
444	0.545775	0.494025
445	0.548000	0.494700
446	0.548125	0.494750
447	0.550425	0.493825
448	0.544700	0.493425
449	0.548400	0.491475
450	0.550525	0.493575
451	0.550000	0.489575
452	0.549225	0.489600
453	0.551925	0.492725
454	0.550125	0.491425
455	0.551400	0.495725
456	0.547175	0.494200
457	0.550175	0.494600
458	0.550375	0.493450
459	0.550700	0.492825
460	0.547525	0.494925
461	0.549500	0.494975
462	0.549825	0.495750
463	0.545900	0.491750
464	0.545350	0.491275
465	0.546050	0.488300
466	0.549125	0.487600
467	0.551800	0.489000
468	0.555100	0.489500
469	0.553550	0.489475
470	0.547850	0.488900
471	0.549650	0.488900
472	0.551275	0.491175
473	0.551450	0.491550
474	0.551175	0.489900
475	0.547925	0.488950
476	0.552775	0.485700
477	0.551450	0.485675
478	0.552925	0.486650
479	0.550800	0.488400
480	0.550425	0.488050
481	0.552350	0.488125
482	0.552900	0.486825
483	0.553425	0.484550
484	0.555875	0.486425
485	0.553500	0.488400
486	0.551000	0.488400
487	0.552850	0.487200
488	0.551625	0.486900
489	0.552000	0.486600
490	0.549825	0.487525
491	0.546400	0.488275
492	0.548325	0.489050
493	0.547925	0.489225
494	0.552225	0.488950
495	0.552900	0.490200
496	0.551875	0.493800
497	0.551975	0.492700
498	0.553375	0.493750
499	0.550250	0.493325
500	0.552925	0.495425
501	0.553350	0.495250
502	0.550775	0.495750
503	0.552150	0.498550
504	0.548100	0.496375
505	0.551700	0.496150
506	0.552575	0.496075
507	0.552700	0.497675
508	0.552175	0.495725
509	0.552500	0.495625
510	0.553725	0.494450
511	0.552600	0.495100
512	0.554000	0.493500
513	0.555425	0.493025
514	0.553025	0.496100
515	0.549825	0.495825
516	0.551225	0.499250
517	0.551575	0.497100
518	0.548300	0.496750
519	0.549675	0.494075
520	0.551600	0.493875
521	0.554750	0.496650
522	0.550275	0.496850
523	0.549600	0.494925
524	0.551900	0.495125
525	0.552050	0.494750
526	0.550950	0.494575
527	0.552075	0.493425
528	0.552200	0.493650
529	0.547175	0.494200
530	0.554225	0.492850
531	0.554450	0.490250
532	0.550825	0.490000
533	0.552675	0.490475
534	0.555100	0.489500
535	0.555025	0.487775
536	0.552800	0.491000
537	0.554675	0.491500
538	0.551600	0.493125
539	0.550800	0.493725
540	0.551225	0.494800
541	0.551650	0.497950
542	0.553200	0.498725
543	0.551075	0.499775
544	0.553400	0.498525
545	0.555050	0.500325
546	0.556000	0.501000
547	0.556325	0.501650
548	0.554300	0.501050
549	0.552975	0.502400
550	0.553325	0.499200
551	0.553050	0.497300
552	0.557050	0.496175
553	0.557300	0.497700
554	0.554925	0.496450
555	0.556300	0.495550
556	0.553050	0.493225
557	0.551075	0.494825
558	0.553525	0.496600
559	0.553025	0.496750
560	0.553400	0.495575
561	0.553900	0.494425
562	0.552975	0.494275
563	0.554125	0.496750
564	0.555650	0.496525
565	0.554400	0.496825
566	0.552925	0.497300
567	0.553025	0.495775
568	0.553150	0.495300
569	0.553125	0.492100
570	0.555425	0.489600
571	0.552575	0.489500
572	0.551400	0.488850
573	0.550725	0.489125
574	0.553525	0.491050
575	0.551175	0.487075
576	0.552950	0.491100
577	0.554700	0.492825
578	0.553650	0.492300
579	0.553450	0.489875
580	0.552950	0.491250
581	0.552975	0.489925
582	0.551725	0.487400
583	0.549225	0.486000
584	0.554450	0.483750
585	0.551975	0.482650
586	0.551625	0.484250
587	0.553700	0.486025
588	0.553850	0.485850
589	0.553600	0.486300
590	0.553400	0.486275
591	0.551450	0.487075
592	0.549625	0.487775
593	0.552900	0.487825
594	0.553375	0.489675
595	0.549675	0.488950
596	0.549650	0.491425
597	0.551875	0.489150
598	0.553525	0.489500
599	0.554800	0.491250
600	0.551425	0.492900
601	0.550975	0.493825
602	0.552825	0.496100
603	0.552775	0.498100
604	0.550750	0.500250
605	0.553450	0.496725
606	0.553800	0.500425
607	0.552800	0.500775
608	0.555025	0.500725
609	0.554850	0.499050
610	0.557450	0.498725
611	0.557325	0.495175
612	0.555900	0.497175
613	0.550550	0.495775
614	0.553500	0.496625
615	0.554350	0.496100
616	0.553925	0.492700
617	0.556550	0.493500
618	0.554475	0.497050
619	0.553800	0.497775
620	0.555000	0.495575
621	0.552400	0.494400
622	0.553725	0.495750
623	0.552500	0.493850
624	0.554900	0.491000
625	0.554200	0.491950
626	0.555050	0.492400
627	0.558075	0.491425
628	0.555450	0.489350
629	0.554875	0.489975
630	0.556050	0.488000
631	0.556050	0.485850
632	0.559450	0.485700
633	0.555675	0.484775
634	0.556700	0.482600
635	0.554000	0.481550
636	0.553500	0.476975
637	0.554175	0.480775
638	0.560100	0.481425
639	0.556775	0.482675
640	0.554675	0.480700
641	0.553650	0.481850
642	0.557625	0.479700
643	0.552375	0.479575
644	0.554225	0.478425
645	0.552650	0.479450
646	0.552350	0.478825
647	0.557050	0.477525
648	0.557050	0.478075
649	0.553625	0.480100
650	0.553925	0.476975
651	0.555025	0.477975
652	0.554425	0.477950
653	0.559450	0.479850
654	0.555575	0.481050
655	0.554125	0.480550
656	0.555675	0.479275
657	0.555125	0.476250
658	0.556075	0.477925
659	0.558225	0.473850
660	0.558525	0.474225
661	0.558150	0.471775
662	0.555750	0.475350
663	0.556425	0.479025
664	0.553725	0.477150
665	0.555050	0.479825
666	0.553125	0.482600
667	0.553950	0.481525
668	0.557800	0.481700
669	0.558325	0.482950
670	0.556475	0.485900
671	0.557475	0.481675
672	0.555925	0.482150
673	0.557775	0.482075
674	0.555725	0.486400
675	0.554375	0.485725
676	0.554325	0.484250
677	0.557050	0.482175
678	0.558925	0.480600
679	0.554425	0.478575
680	0.554600	0.480100
681	0.558875	0.480550
682	0.557725	0.479475
683	0.557350	0.481400
684	0.556275	0.483100
685	0.557000	0.482900
686	0.555025	0.482225
687	0.555825	0.481725
688	0.553250	0.486675
689	0.553225	0.486375
690	0.554175	0.482725
691	0.556550	0.483275
692	0.556675	0.482750
693	0.558175	0.486750
694	0.558775	0.487250
695	0.557425	0.487625
696	0.555075	0.487500
697	0.555650	0.487250
698	0.556700	0.486450
699	0.556425	0.486225
700	0.556750	0.488100
701	0.554675	0.486800
702	0.557375	0.487500
703	0.559375	0.487900
704	0.556225	0.486325
705	0.561300	0.487375
706	0.556525	0.484850
707	0.557525	0.481875
708	0.555150	0.482550
709	0.554500	0.485125
710	0.559300	0.486475
711	0.554275	0.491375
712	0.555775	0.491200
713	0.561725	0.493200
714	0.557775	0.494650
715	0.555825	0.492650
716	0.558550	0.491175
717	0.556500	0.490825
718	0.555100	0.489050
719	0.561725	0.487700
720	0.558825	0.488225
721	0.557600	0.489550
722	0.556850	0.490775
723	0.556375	0.491200
724	0.557000	0.489925
725	0.557250	0.486875
726	0.558425	0.485950
727	0.561275	0.486925
728	0.560025	0.486250
729	0.559250	0.481400
730	0.563225	0.483350
731	0.563200	0.480800
732	0.561275	0.482775
733	0.559850	0.483800
734	0.559475	0.484800
735	0.560025	0.484575
736	0.559225	0.483625
737	0.560975	0.479425
738	0.557450	0.480700
739	0.559000	0.482425
740	0.560900	0.484400
741	0.559200	0.484425
742	0.560850	0.486750
743	0.562000	0.485750
744	0.562200	0.484775
745	0.560750	0.481650
746	0.562700	0.481150
747	0.559950	0.483250
748	0.563925	0.482200
749	0.560475	0.485250
750	0.560175	0.483900
751	0.559000	0.481000
752	0.559925	0.480100
753	0.561400	0.478275
754	0.558850	0.481550
755	0.559650	0.479675
756	0.559125	0.478975
757	0.560275	0.478150
758	0.559400	0.478400
759	0.557925	0.479625
760	0.559125	0.479525
761	0.560750	0.479125
762	0.559375	0.478500
763	0.556675	0.477375
764	0.558850	0.477750
765	0.559625	0.481300
766	0.557725	0.484550
767	0.557600	0.488025
768	0.558150	0.488125
769	0.559450	0.489300
770	0.558575	0.489825
771	0.557025	0.491575
772	0.558400	0.492125
773	0.559150	0.492425
774	0.559250	0.496200
775	0.559150	0.498950
776	0.557950	0.499200
777	0.558575	0.496425
778	0.559275	0.493600
779	0.559475	0.494275
780	0.561250	0.492300
781	0.560075	0.492900
782	0.561200	0.491475
783	0.559200	0.488725
784	0.557350	0.488300
785	0.558025	0.487575
786	0.558450	0.487525
787	0.556375	0.490000
788	0.555650	0.486650
789	0.560075	0.484500
790	0.557375	0.482425
791	0.559125	0.484975
792	0.554900	0.489375
793	0.559525	0.492025
794	0.561175	0.491175
795	0.562675	0.489825
796	0.563000	0.490450
797	0.561475	0.491875
798	0.560000	0.492200
799	0.560800	0.490225
800	0.560600	0.490400
801	0.559750	0.488050
802	0.560875	0.489375
803	0.560950	0.490850
804	0.565225	0.492750
805	0.563150	0.492575
806	0.562700	0.493325
807	0.559875	0.493350
808	0.560425	0.493975
809	0.561600	0.494125
810	0.559625	0.494775
811	0.561325	0.496750
812	0.562050	0.496475
813	0.562650	0.499125
814	0.560200	0.499675
815	0.562575	0.499525
816	0.561625	0.496775
817	0.562625	0.498400
818	0.563475	0.496525
819	0.561400	0.495675
820	0.559350	0.494175
821	0.559550	0.495550
822	0.563850	0.495975
823	0.559525	0.497075
824	0.562450	0.498025
825	0.563525	0.496575
826	0.561325	0.496575
827	0.560975	0.492800
828	0.561425	0.491750
829	0.563725	0.493450
830	0.564125	0.493975
831	0.563300	0.492675
832	0.563625	0.493750
833	0.564000	0.495450
834	0.563425	0.493825
835	0.562275	0.491650
836	0.563500	0.487525
837	0.562125	0.486250
838	0.564175	0.487075
839	0.564800	0.485025
840	0.561925	0.482950
841	0.561925	0.483725
842	0.560075	0.484050
843	0.559775	0.484000
844	0.563750	0.481175
845	0.562000	0.478975
846	0.563275	0.479475
847	0.559475	0.481500
848	0.555750	0.476900
849	0.556950	0.478475
850	0.555175	0.477500
851	0.560050	0.478500
852	0.557950	0.478075
853	0.558375	0.475450
854	0.558700	0.472750
855	0.555075	0.473375
856	0.559625	0.476475
857	0.556325	0.476075
858	0.558700	0.474250
859	0.559025	0.478750
860	0.556125	0.480800
861	0.558450	0.478900
862	0.558225	0.478700
863	0.558800	0.475875
864	0.558575	0.474325
865	0.560175	0.475050
866	0.560525	0.473950
867	0.562250	0.473975
868	0.557875	0.475600
869	0.558650	0.475725
870	0.561100	0.475650
871	0.561725	0.478450
872	0.559925	0.479050
873	0.558000	0.479850
874	0.557000	0.477450
875	0.555825	0.478850
876	0.557475	0.480675
877	0.560825	0.481650
878	0.556825	0.480500
879	0.557575	0.482525
880	0.560825	0.483250
881	0.561025	0.482075
882	0.560000	0.482000
883	0.559100	0.483950
884	0.556900	0.481050
885	0.557175	0.479700
886	0.560125	0.481100
887	0.559900	0.481825
888	0.558050	0.482075
889	0.556350	0.482625
890	0.555300	0.483875
891	0.556125	0.483400
892	0.554075	0.483425
893	0.556825	0.485125
894	0.559050	0.485450
895	0.560400	0.485725
896	0.558200	0.484925
897	0.558300	0.482100
898	0.557475	0.484475
899	0.560650	0.484775
900	0.562550	0.483325
901	0.557350	0.482425
902	0.558875	0.482800
903	0.557725	0.482900
904	0.561425	0.487700
905	0.557725	0.490975
906	0.558950	0.493325
907	0.558500	0.492575
908	0.558150	0.491925
909	0.556725	0.491700
910	0.560575	0.492275
911	0.560775	0.492250
912	0.560500	0.491275
913	0.561950	0.491150
914	0.561625	0.491600
915	0.561725	0.491350
916	0.559550	0.489075
917	0.557950	0.486775
918	0.559000	0.487425
919	0.562400	0.485925
920	0.558200	0.483275
921	0.559300	0.484700
922	0.559275	0.486650
923	0.560025	0.482425
924	0.562375	0.480825
925	0.561875	0.481375
926	0.561975	0.482850
927	0.559325	0.483325
928	0.559450	0.486275
929	0.558125	0.488150
930	0.560825	0.488000
931	0.563375	0.489625
932	0.560725	0.490100
933	0.560175	0.490700
934	0.561000	0.488950
935	0.564675	0.489225
936	0.561950	0.488225
937	0.560075	0.490525
938	0.560350	0.485800
939	0.561000	0.485850
940	0.561550	0.485800
941	0.562175	0.483650
942	0.564350	0.484250
943	0.561125	0.485175
944	0.561850	0.487425
945	0.561825	0.489475
946	0.559700	0.489025
947	0.561925	0.488150
948	0.562950	0.490450
949	0.563350	0.490525
950	0.563700	0.487675
951	0.561875	0.486950
952	0.564425	0.488200
953	0.564500	0.487875
954	0.565675	0.487275
955	0.562025	0.489525
956	0.563850	0.489800
957	0.562700	0.487850
958	0.559125	0.487700
959	0.562675	0.487225
960	0.562525	0.486450
961	0.559900	0.485500
962	0.560150	0.489550
963	0.561975	0.490375
964	0.560300	0.492600
965	0.559250	0.493075
966	0.559100	0.493750
967	0.559500	0.494450
968	0.562600	0.496125
969	0.562725	0.494500
970	0.561925	0.492725
971	0.563750	0.493275
972	0.563500	0.492325
973	0.564000	0.492975
974	0.564650	0.491950
975	0.563725	0.490500
976	0.565550	0.488300
977	0.565575	0.489200
978	0.564150	0.489650
979	0.564900	0.490250
980	0.566650	0.488600
981	0.562700	0.490300
982	0.562250	0.492675
983	0.564425	0.493500
984	0.568225	0.489425
985	0.563525	0.490500
986	0.566375	0.489200
987	0.565575	0.489775
988	0.565500	0.490250
989	0.562975	0.490725
990	0.563450	0.492125
991	0.561775	0.491325
992	0.560600	0.492275
993	0.562075	0.489250
994	0.559450	0.489250
995	0.561675	0.490625
996	0.564450	0.490700
997	0.565050	0.492550
998	0.564975	0.489625
999	0.565225	0.490125
1000	0.567425	0.489275
1001	0.567225	0.488650
1002	0.569325	0.487125
1003	0.564450	0.488250
1004	0.564100	0.487700
1005	0.564325	0.487725
1006	0.562675	0.489325
1007	0.563975	0.491225
1008	0.566800	0.492650
1009	0.567600	0.495500
1010	0.567050	0.494750
1011	0.564150	0.494150
1012	0.561525	0.493100
1013	0.561050	0.494000
1014	0.564300	0.493050
1015	0.563225	0.492475
1016	0.563425	0.491700
1017	0.560700	0.490525
1018	0.562675	0.489575
1019	0.561225	0.491600
1020	0.562900	0.492200
1021	0.568675	0.493475
1022	0.564000	0.492425
1023	0.565350	0.493125
1024	0.563200	0.494450
1025	0.561950	0.493225
1026	0.559325	0.491525
1027	0.560300	0.489700
1028	0.563400	0.491450
1029	0.565400	0.490675
1030	0.565125	0.489800
1031	0.558425	0.489550
1032	0.561500	0.488225
1033	0.561825	0.488500
1034	0.561500	0.490600
1035	0.565750	0.491675
1036	0.564400	0.490650
1037	0.564600	0.492100
1038	0.563800	0.492600
1039	0.565525	0.494100
1040	0.561950	0.492200
1041	0.564125	0.491475
1042	0.565275	0.490200
1043	0.563625	0.492350
1044	0.564675	0.493100
1045	0.563175	0.493750
1046	0.564425	0.494475
1047	0.565750	0.494275
1048	0.565425	0.493250
1049	0.566075	0.495050
1050	0.566000	0.496800
1051	0.565200	0.498900
1052	0.562825	0.499675
1053	0.564625	0.498075
1054	0.565500	0.497225
1055	0.562875	0.498350
1056	0.563775	0.500125
1057	0.564100	0.501350
1058	0.567750	0.504850
1059	0.563550	0.504175
1060	0.563000	0.504200
1061	0.565700	0.503850
1062	0.562150	0.501650
1063	0.561900	0.499200
1064	0.563250	0.500425
1065	0.564650	0.502725
1066	0.565175	0.502175
1067	0.564475	0.502150
1068	0.563500	0.501000
1069	0.564325	0.502475
1070	0.563300	0.504400
1071	0.560950	0.502350
1072	0.566300	0.500750
1073	0.565275	0.501125
1074	0.563175	0.499525
1075	0.560925	0.499250
1076	0.562725	0.499575
1077	0.562625	0.500000
1078	0.563300	0.501700
1079	0.560850	0.501150
1080	0.564000	0.502750
1081	0.563100	0.498100
1082	0.564975	0.498600
1083	0.564850	0.499700
1084	0.564150	0.501650
1085	0.564850	0.501975
1086	0.563775	0.501800
1087	0.563525	0.501675
1088	0.562475	0.500875
1089	0.565775	0.502175
1090	0.565175	0.501625
1091	0.564175	0.501675
1092	0.565725	0.497375
1093	0.565075	0.493400
1094	0.564975	0.492575
1095	0.567025	0.490375
1096	0.563900	0.490050
1097	0.569050	0.490550
1098	0.570075	0.490100
1099	0.568600	0.489600
1100	0.565250	0.490550
1101	0.567350	0.490025
1102	0.563525	0.490900
1103	0.564575	0.491150
1104	0.564050	0.492675
1105	0.568425	0.490250
1106	0.566550	0.491450
1107	0.564350	0.492950
1108	0.562575	0.493700
1109	0.565850	0.493150
1110	0.565550	0.493425
1111	0.567375	0.492600
1112	0.565500	0.494325
1113	0.566550	0.492700
1114	0.566825	0.490450
1115	0.566200	0.486700
1116	0.563100	0.487175
1117	0.564025	0.482650
1118	0.562425	0.485850
1119	0.564575	0.487225
1120	0.564750	0.488500
1121	0.565550	0.490975
1122	0.563300	0.489775
1123	0.566575	0.490125
1124	0.565825	0.491550
1125	0.566425	0.490475
1126	0.564500	0.488450
1127	0.564100	0.489625
1128	0.566475	0.493275
1129	0.561850	0.493325
1130	0.562775	0.493525
1131	0.565300	0.492950
1132	0.567300	0.492300
1133	0.565425	0.491750
1134	0.567150	0.488775
1135	0.562875	0.488200
1136	0.561875	0.488975
1137	0.563250	0.484650
1138	0.564975	0.486900
1139	0.562275	0.486925
1140	0.562250	0.482625
1141	0.562550	0.480425
1142	0.561200	0.483200
1143	0.564075	0.485375
1144	0.563725	0.487125
1145	0.563725	0.487400
1146	0.565075	0.487800
1147	0.561250	0.487075
1148	0.562475	0.487975
1149	0.561175	0.489675
1150	0.564075	0.489275
1151	0.563875	0.490525
1152	0.565175	0.487650
1153	0.560825	0.487850
1154	0.562425	0.488600
1155	0.561375	0.488625
1156	0.566825	0.491225
1157	0.566875	0.493925
1158	0.569675	0.494250
1159	0.566000	0.495625
1160	0.565975	0.492775
1161	0.568650	0.491025
1162	0.564800	0.491075
1163	0.567050	0.490325
1164	0.568150	0.491100
1165	0.568600	0.488200
1166	0.568200	0.488800
1167	0.569625	0.488100
1168	0.568925	0.488375
1169	0.568300	0.486700
1170	0.565050	0.487775
1171	0.568325	0.485975
1172	0.569050	0.486400
1173	0.565475	0.488275
1174	0.562975	0.488025
1175	0.564350	0.488075
1176	0.573450	0.487975
1177	0.569675	0.487825
1178	0.569150	0.489375
1179	0.568825	0.492600
1180	0.570350	0.494050
1181	0.567675	0.493175
1182	0.567125	0.491625
1183	0.568250	0.492250
1184	0.567950	0.491475
1185	0.569800	0.494150
1186	0.572825	0.496500
1187	0.571050	0.497325
1188	0.569625	0.498175
1189	0.568700	0.496700
1190	0.568400	0.499425
1191	0.572175	0.498575
1192	0.569900	0.497325
1193	0.569500	0.497850
1194	0.571500	0.497975
1195	0.572525	0.498525
1196	0.569175	0.498650
1197	0.569300	0.499300
1198	0.571425	0.500650
1199	0.569175	0.499500
1200	0.569400	0.498575
1201	0.571125	0.499475
1202	0.572175	0.501225
1203	0.569200	0.501725
1204	0.567750	0.500225
1205	0.567775	0.499475
1206	0.569800	0.496950
1207	0.568650	0.497800
1208	0.569475	0.494375
1209	0.568100	0.494175
1210	0.570100	0.491250
1211	0.569325	0.491925
1212	0.571100	0.490850
1213	0.570775	0.492050
1214	0.567800	0.492450
1215	0.567600	0.493075
1216	0.567700	0.491725
1217	0.567075	0.487600
1218	0.567300	0.489650
1219	0.569250	0.491175
1220	0.571925	0.488600
1221	0.569000	0.489225
1222	0.569175	0.490550
1223	0.570025	0.492625
1224	0.569875	0.492825
1225	0.568950	0.494150
1226	0.569200	0.490950
1227	0.569875	0.489950
1228	0.567525	0.488975
1229	0.568125	0.489500
1230	0.572375	0.491100
1231	0.571850	0.490800
1232	0.573775	0.491125
1233	0.569600	0.491250
1234	0.568175	0.489150
1235	0.565125	0.490125
1236	0.564950	0.491650
1237	0.569275	0.493525
1238	0.567700	0.492875
1239	0.567350	0.491800
1240	0.570550	0.489075
1241	0.569900	0.488575
1242	0.567425	0.490900
1243	0.567075	0.490725
1244	0.569175	0.490775
1245	0.568500	0.492750
1246	0.566250	0.492050
1247	0.567650	0.489825
1248	0.568400	0.490525
1249	0.566200	0.491250
1250	0.567500	0.491050
1251	0.567200	0.491600
1252	0.565300	0.493375
1253	0.567475	0.495175
1254	0.568500	0.494625
1255	0.567175	0.496950
1256	0.566325	0.497425
1257	0.567500	0.499750
1258	0.568525	0.498775
1259	0.567925	0.499375
1260	0.565575	0.499900
1261	0.567850	0.498900
1262	0.566600	0.499800
1263	0.564150	0.499650
1264	0.565625	0.498925
1265	0.565925	0.498275
1266	0.565425	0.497525
1267	0.568075	0.497125
1268	0.568050	0.499250
1269	0.567475	0.498175
1270	0.569900	0.497350
1271	0.568750	0.495925
1272	0.565775	0.495400
1273	0.563075	0.494775
1274	0.566925	0.489525
1275	0.565950	0.488650
1276	0.563900	0.491950
1277	0.561525	0.489300
1278	0.563050	0.491000
1279	0.565850	0.492150
1280	0.561850	0.492550
1281	0.563725	0.489125
1282	0.564250	0.487750
1283	0.565300	0.489275
1284	0.564325	0.490900
1285	0.565350	0.488775
1286	0.566075	0.486925
1287	0.563875	0.487700
1288	0.565200	0.489325
1289	0.569025	0.489825
1290	0.565300	0.490350
1291	0.564575	0.491600
1292	0.564150	0.490175
1293	0.561675	0.489275
1294	0.562175	0.490375
1295	0.563100	0.491525
1296	0.563950	0.490875
1297	0.562650	0.490275
1298	0.564100	0.489225
1299	0.564025	0.487275
1300	0.566325	0.488175
1301	0.569300	0.488100
1302	0.565475	0.489400
1303	0.568150	0.490825
1304	0.565700	0.489500
1305	0.568550	0.492700
1306	0.568175	0.491475
1307	0.566400	0.492225
1308	0.564350	0.494225
1309	0.563100	0.497925
1310	0.565750	0.499725
1311	0.566525	0.498925
1312	0.568825	0.498350
1313	0.565000	0.497775
1314	0.568850	0.498000
1315	0.568800	0.496175
1316	0.566875	0.495950
1317	0.563175	0.495150
1318	0.563525	0.494950
1319	0.565500	0.496000
1320	0.565400	0.494650
1321	0.566300	0.495325
1322	0.565650	0.497150
1323	0.566425	0.494125
1324	0.567325	0.494675
1325	0.567425	0.495625
1326	0.566250	0.493825
1327	0.567000	0.494375
1328	0.567475	0.496375
1329	0.568650	0.492825
1330	0.568525	0.491900
1331	0.566825	0.490175
1332	0.566975	0.490700
1333	0.565450	0.488000
1334	0.567375	0.487300
1335	0.564800	0.489500
1336	0.563700	0.488950
1337	0.564025	0.487225
1338	0.565525	0.487900
1339	0.568900	0.489050
1340	0.568150	0.488650
1341	0.566650	0.490575
1342	0.568950	0.490450
1343	0.565650	0.489450
1344	0.562900	0.490750
1345	0.568300	0.491350
1346	0.566525	0.488150
1347	0.566550	0.488125
1348	0.566325	0.486750
1349	0.563450	0.483700
1350	0.567575	0.485400
1351	0.566850	0.485375
1352	0.565500	0.482650
1353	0.566575	0.487600
1354	0.569475	0.487450
1355	0.565275	0.486575
1356	0.565225	0.482950
1357	0.567525	0.482725
1358	0.563925	0.483825
1359	0.564450	0.485875
1360	0.562500	0.484725
1361	0.569925	0.484150
1362	0.567850	0.486200
1363	0.564400	0.486975
1364	0.568425	0.486500
1365	0.570425	0.484275
1366	0.569650	0.484500
1367	0.567275	0.484550
1368	0.564450	0.482950
1369	0.564675	0.484875
1370	0.567225	0.481675
1371	0.568175	0.479925
1372	0.564600	0.481700
1373	0.564875	0.481900
1374	0.567275	0.482225
1375	0.568275	0.483600
1376	0.565925	0.485100
1377	0.565125	0.486750
1378	0.567700	0.487500
1379	0.565000	0.488425
1380	0.564325	0.490450
1381	0.568800	0.492850
1382	0.567675	0.494500
1383	0.568750	0.492000
1384	0.567300	0.492250
1385	0.563800	0.492825
1386	0.567325	0.489650
1387	0.566075	0.488125
1388	0.566100	0.485925
1389	0.563050	0.485600
1390	0.562925	0.484925
1391	0.561000	0.484300
1392	0.564900	0.485850
1393	0.565775	0.483525
1394	0.566025	0.487300
1395	0.566875	0.488175
1396	0.565700	0.485750
1397	0.564525	0.486550
1398	0.559075	0.489300
1399	0.558650	0.488550
1400	0.562225	0.489050
1401	0.564875	0.488000
1402	0.565175	0.489975
1403	0.565875	0.490300
1404	0.563600	0.488125
1405	0.561500	0.490700
1406	0.560175	0.488225
1407	0.560750	0.488800
1408	0.562450	0.483875
1409	0.566725	0.484475
1410	0.563750	0.483775
1411	0.565950	0.479600
1412	0.562775	0.479950
1413	0.565550	0.482125
1414	0.563225	0.483875
1415	0.563050	0.483350
1416	0.561675	0.484850
1417	0.565150	0.486075
1418	0.560875	0.487000
1419	0.563525	0.485250
1420	0.561200	0.485200
1421	0.562850	0.485200
1422	0.565100	0.483900
1423	0.562350	0.479150
1424	0.561175	0.483700
1425	0.560750	0.481525
1426	0.561400	0.482500
1427	0.559650	0.480325
1428	0.562450	0.481675
1429	0.559600	0.484200
1430	0.561600	0.484825
1431	0.562100	0.486850
1432	0.561025	0.487475
1433	0.559500	0.488425
1434	0.561550	0.490250
1435	0.564225	0.484825
1436	0.563125	0.486275
1437	0.561775	0.483700
1438	0.561900	0.482250
1439	0.560575	0.478725
1440	0.561875	0.477000
1441	0.562525	0.478275
1442	0.561525	0.479275
1443	0.563175	0.478700
1444	0.562050	0.482375
1445	0.560475	0.481800
1446	0.563575	0.480250
1447	0.562275	0.479975
1448	0.562425	0.479550
1449	0.562100	0.480375
1450	0.561875	0.480025
1451	0.561100	0.479925
1452	0.561675	0.479150
1453	0.559700	0.476925
1454	0.563725	0.476500
1455	0.562475	0.478250
1456	0.561075	0.476650
1457	0.558425	0.478150
1458	0.559500	0.480100
1459	0.560925	0.480700
1460	0.559975	0.481375
1461	0.560450	0.479775
1462	0.562075	0.479375
1463	0.563725	0.481850
1464	0.563850	0.483975
1465	0.557950	0.483825
1466	0.561200	0.482175
1467	0.562325	0.483100
1468	0.562250	0.485350
1469	0.559775	0.483325
1470	0.561625	0.483775
1471	0.560475	0.489075
1472	0.561500	0.490750
1473	0.562125	0.486625
1474	0.564875	0.486975
1475	0.561450	0.488375
1476	0.560950	0.486900
1477	0.562925	0.488150
1478	0.562300	0.490150
1479	0.564050	0.491925
1480	0.561075	0.492325
1481	0.559925	0.492200
1482	0.558425	0.491725
1483	0.563475	0.490950
1484	0.559850	0.490375
1485	0.563700	0.490400
1486	0.561700	0.490825
1487	0.559350	0.490500
1488	0.560050	0.493850
1489	0.562325	0.493750
1490	0.561725	0.493400
1491	0.560125	0.493625
1492	0.560750	0.494975
1493	0.559925	0.494975
1494	0.561175	0.491950
1495	0.563175	0.495000
1496	0.561125	0.492775
1497	0.560125	0.492975
1498	0.562900	0.491500
1499	0.561675	0.491700
1500	0.562125	0.489100
1501	0.560275	0.492500
1502	0.560925	0.489625
1503	0.562300	0.490850
1504	0.562100	0.492975
1505	0.560000	0.493650
1506	0.560350	0.494300
1507	0.560350	0.493625
1508	0.560600	0.493725
1509	0.556775	0.494050
1510	0.558175	0.498275
1511	0.561800	0.496375
1512	0.560200	0.497150
1513	0.560050	0.497475
1514	0.556650	0.497000
1515	0.555825	0.496625
1516	0.557425	0.498550
1517	0.557200	0.498000
1518	0.561825	0.498075
1519	0.558450	0.497850
1520	0.559125	0.501900
1521	0.555375	0.504300
1522	0.559300	0.505975
1523	0.558725	0.505050
1524	0.563950	0.503950
1525	0.561775	0.503325
1526	0.561000	0.503075
1527	0.561850	0.500925
1528	0.560800	0.498250
1529	0.557000	0.498125
1530	0.561775	0.494000
1531	0.561275	0.495425
1532	0.561800	0.494500
1533	0.561575	0.492125
1534	0.562350	0.492025
1535	0.558900	0.489750
1536	0.559950	0.489300
1537	0.561175	0.492450
1538	0.562800	0.492450
1539	0.562100	0.492150
1540	0.563725	0.492300
1541	0.560625	0.493400
1542	0.560425	0.494400
1543	0.562250	0.495600
1544	0.560100	0.494925
1545	0.558575	0.496925
1546	0.557800	0.495325
1547	0.560725	0.495650
1548	0.562250	0.495075
1549	0.561050	0.496925
1550	0.558575	0.496150
1551	0.561125	0.498525
1552	0.560225	0.499250
1553	0.559500	0.497550
1554	0.560875	0.499200
1555	0.561925	0.497275
1556	0.560075	0.497825
1557	0.559500	0.496525
1558	0.557250	0.496875
1559	0.561350	0.495875
1560	0.562350	0.498300
1561	0.559150	0.497225
1562	0.555125	0.497400
1563	0.557000	0.497875
1564	0.561075	0.498050
1565	0.560700	0.498525
1566	0.561525	0.498675
1567	0.561550	0.499000
1568	0.560150	0.496100
1569	0.559825	0.497450
1570	0.556350	0.495950
1571	0.561375	0.495025
1572	0.562825	0.495525
1573	0.561200	0.494150
1574	0.561000	0.494025
1575	0.561575	0.491525
1576	0.560925	0.488550
1577	0.562800	0.488725
1578	0.560500	0.488700
1579	0.560950	0.486250
1580	0.562000	0.488025
1581	0.559775	0.487625
1582	0.560525	0.489725
1583	0.560350	0.491300
1584	0.560475	0.492375
1585	0.561325	0.493425
1586	0.562950	0.492675
1587	0.566375	0.491625
1588	0.560525	0.489550
1589	0.556675	0.489675
1590	0.556675	0.487650
1591	0.560900	0.484075
1592	0.562850	0.483475
1593	0.564275	0.484800
1594	0.561325	0.483650
1595	0.561175	0.484125
1596	0.560300	0.483475
1597	0.561050	0.484000
1598	0.562800	0.485075
1599	0.561175	0.485500
1600	0.562500	0.485125
1601	0.564075	0.484475
1602	0.564775	0.488300
1603	0.563300	0.489050
1604	0.561725	0.489625
1605	0.565450	0.491725
1606	0.562075	0.493800
1607	0.565375	0.495200
1608	0.565425	0.495325
1609	0.568675	0.496025
1610	0.562650	0.495925
1611	0.564600	0.492850
1612	0.563625	0.493800
1613	0.566025	0.491300
1614	0.564150	0.490300
1615	0.564975	0.490075
1616	0.563625	0.489225
1617	0.563800	0.488250
1618	0.564425	0.487200
1619	0.563325	0.487325
1620	0.563400	0.485200
1621	0.566475	0.485625
1622	0.565200	0.484975
1623	0.566625	0.483075
1624	0.564625	0.482350
1625	0.565325	0.481300
1626	0.566625	0.479775
1627	0.563200	0.477900
1628	0.565925	0.475975
1629	0.567125	0.472925
1630	0.565175	0.472625
1631	0.565525	0.472325
1632	0.566275	0.474550
1633	0.565150	0.472600
1634	0.564600	0.472225
1635	0.565500	0.470300
1636	0.564225	0.471925
1637	0.563400	0.470075
1638	0.564600	0.472750
1639	0.567475	0.472625
1640	0.562775	0.471425
1641	0.565475	0.472400
1642	0.567800	0.472350
1643	0.565675	0.474600
1644	0.563425	0.476400
1645	0.566050	0.478250
1646	0.563350	0.476625
1647	0.564200	0.475500
1648	0.565075	0.475775
1649	0.565475	0.475225
1650	0.566075	0.477550
1651	0.566050	0.477500
1652	0.565450	0.478900
1653	0.563500	0.478800
1654	0.561500	0.479150
1655	0.560375	0.482225
1656	0.564825	0.478350
1657	0.565550	0.476475
1658	0.563275	0.476550
1659	0.566500	0.477450
1660	0.561175	0.478300
1661	0.563200	0.478150
1662	0.561350	0.477750
1663	0.563600	0.481750
1664	0.564800	0.480475
1665	0.565000	0.479850
1666	0.563975	0.484600
1667	0.564350	0.488125
1668	0.564975	0.487950
1669	0.565650	0.490325
1670	0.567500	0.489575
1671	0.565025	0.489325
1672	0.566275	0.487150
1673	0.563825	0.487400
1674	0.566450	0.488000
1675	0.564875	0.487675
1676	0.566700	0.487050
1677	0.568000	0.487300
1678	0.566125	0.489525
1679	0.563600	0.486500
1680	0.566675	0.487375
1681	0.566600	0.487375
1682	0.564225	0.486650
1683	0.567625	0.480325
1684	0.566900	0.478975
1685	0.565425	0.483450
1686	0.566250	0.484350
1687	0.569325	0.482475
1688	0.569025	0.483125
1689	0.566300	0.481050
1690	0.566900	0.481075
1691	0.565400	0.481000
1692	0.562500	0.480600
1693	0.563350	0.485500
1694	0.566025	0.486650
1695	0.564625	0.483600
1696	0.566175	0.480975
1697	0.564775	0.480050
1698	0.562050	0.481000
1699	0.569375	0.480625
1700	0.565900	0.478800
1701	0.566500	0.478100
1702	0.567775	0.478375
1703	0.566750	0.478600
1704	0.563550	0.478750
1705	0.564700	0.478175
1706	0.569325	0.480225
1707	0.567250	0.479400
1708	0.568325	0.481675
1709	0.567850	0.483450
1710	0.565250	0.482000
1711	0.565025	0.482250
1712	0.563325	0.483850
1713	0.568350	0.481200
1714	0.568100	0.483700
1715	0.564100	0.483450
1716	0.567750	0.484075
1717	0.567000	0.486625
1718	0.564300	0.484375
1719	0.565575	0.483600
1720	0.567400	0.484500
1721	0.566750	0.486550
1722	0.563550	0.485775
1723	0.563475	0.484925
1724	0.565150	0.485475
1725	0.567350	0.484875
1726	0.565925	0.488050
1727	0.566600	0.487425
1728	0.563950	0.487550
1729	0.566550	0.484400
1730	0.565525	0.485800
1731	0.565725	0.485850
1732	0.566500	0.485250
1733	0.567400	0.488375
1734	0.568475	0.486375
1735	0.567350	0.485350
1736	0.562075	0.485000
1737	0.565100	0.487125
1738	0.563900	0.485325
1739	0.565550	0.485850
1740	0.562800	0.485000
1741	0.564775	0.482150
1742	0.567375	0.486325
1743	0.564525	0.485675
1744	0.564675	0.486000
1745	0.564775	0.486200
1746	0.569800	0.486700
1747	0.562900	0.489125
1748	0.564625	0.488550
1749	0.562125	0.488625
1750	0.563575	0.489500
1751	0.565350	0.489850
1752	0.564225	0.485700
1753	0.564275	0.482675
1754	0.565500	0.480375
1755	0.568650	0.477425
1756	0.568775	0.478500
1757	0.570100	0.482825
1758	0.565025	0.482650
1759	0.565125	0.482850
1760	0.567650	0.484175
1761	0.568500	0.482900
1762	0.564800	0.484175
1763	0.567350	0.484875
1764	0.564475	0.487400
1765	0.568600	0.489075
1766	0.568900	0.490975
1767	0.566725	0.493625
1768	0.568175	0.492275
1769	0.565300	0.490975
1770	0.567300	0.493700
1771	0.568800	0.494575
1772	0.565300	0.491575
1773	0.566550	0.487100
1774	0.565325	0.487950
1775	0.565725	0.486150
1776	0.566525	0.488375
1777	0.564800	0.489050
1778	0.564275	0.491575
1779	0.562275	0.490925
1780	0.565850	0.491700
1781	0.567825	0.491750
1782	0.566475	0.490475
1783	0.565975	0.490125
1784	0.563875	0.487625
1785	0.562625	0.491600
1786	0.562850	0.492350
1787	0.561575	0.491150
1788	0.563075	0.491000
1789	0.567375	0.486425
1790	0.564975	0.487700
1791	0.562050	0.489150
1792	0.560500	0.488450
1793	0.560225	0.491750
1794	0.560450	0.492825
1795	0.562375	0.491775
1796	0.563550	0.493775
1797	0.563025	0.491050
1798	0.560050	0.489025
1799	0.561800	0.487825
1800	0.565525	0.489875
1801	0.565725	0.491900
1802	0.563275	0.491550
1803	0.561975	0.491600
1804	0.563650	0.490850
1805	0.566175	0.491625
1806	0.562925	0.489200
1807	0.566150	0.491275
1808	0.565800	0.491525
1809	0.566150	0.488750
1810	0.562125	0.487450
1811	0.563050	0.487475
1812	0.562225	0.485825
1813	0.567925	0.483850
1814	0.563600	0.482275
1815	0.562300	0.482075
1816	0.563250	0.478875
1817	0.559175	0.480025
1818	0.560400	0.478075
1819	0.560800	0.475875
1820	0.562675	0.474750
1821	0.565050	0.475325
1822	0.562775	0.475800
1823	0.565600	0.475950
1824	0.566800	0.477775
1825	0.566100	0.480850
1826	0.564500	0.481875
1827	0.564800	0.481350
1828	0.566700	0.480475
1829	0.561825	0.482925
1830	0.560700	0.482775
1831	0.562850	0.485900
1832	0.563075	0.485725
1833	0.563400	0.483725
1834	0.565100	0.479750
1835	0.563550	0.480750
1836	0.563125	0.483650
1837	0.564025	0.483050
1838	0.563925	0.482500
1839	0.562225	0.484350
1840	0.563000	0.482225
1841	0.560475	0.479700
1842	0.564625	0.478275
1843	0.562950	0.480450
1844	0.561775	0.482650
1845	0.561875	0.482425
1846	0.562575	0.480875
1847	0.560975	0.479950
1848	0.563500	0.478975
1849	0.564750	0.480750
1850	0.564675	0.479500
1851	0.565175	0.481700
1852	0.561300	0.481775
1853	0.562050	0.482525
1854	0.564500	0.483050
1855	0.562775	0.482725
1856	0.563600	0.481700
1857	0.562275	0.483300
1858	0.561350	0.483950
1859	0.558725	0.486675
1860	0.561225	0.486725
1861	0.563025	0.485350
1862	0.560750	0.489225
1863	0.566400	0.488075
1864	0.567175	0.488075
1865	0.563025	0.489200
1866	0.562950	0.490300
1867	0.561375	0.490975
1868	0.561825	0.490800
1869	0.561950	0.490725
1870	0.563750	0.491900
1871	0.564125	0.492600
1872	0.561900	0.491200
1873	0.563775	0.494775
1874	0.563950	0.495950
1875	0.564775	0.496325
1876	0.564925	0.495600
1877	0.565425	0.497775
1878	0.564125	0.499575
1879	0.562525	0.499650
1880	0.567475	0.497775
1881	0.567250	0.498175
1882	0.567550	0.498100
1883	0.560025	0.500275
1884	0.563225	0.497225
1885	0.563675	0.498125
1886	0.563750	0.497750
1887	0.565800	0.498150
1888	0.565150	0.498400
1889	0.563500	0.498725
1890	0.561900	0.498925
1891	0.564275	0.498575
1892	0.564025	0.498250
1893	0.563650	0.498025
1894	0.561425	0.502325
1895	0.563150	0.505550
1896	0.562850	0.507375
1897	0.560575	0.506200
1898	0.562775	0.506350
1899	0.560100	0.504125
1900	0.562975	0.504025
1901	0.562375	0.500950
1902	0.564400	0.500375
1903	0.562875	0.501350
1904	0.565175	0.500025
1905	0.562500	0.502100
1906	0.563300	0.501275
1907	0.563700	0.499550
1908	0.563175	0.495050
1909	0.559850	0.495375
1910	0.562225	0.493925
1911	0.564325	0.493600
1912	0.564050	0.493100
1913	0.567550	0.494050
1914	0.567225	0.495450
1915	0.565975	0.495175
1916	0.565825	0.496400
1917	0.564450	0.498050
1918	0.566900	0.497150
1919	0.568500	0.497575
1920	0.569225	0.496300
1921	0.570400	0.497775
1922	0.568325	0.497625
1923	0.568300	0.498050
1924	0.565700	0.496625
1925	0.569675	0.495075
1926	0.566250	0.494800
1927	0.566050	0.495525
1928	0.567075	0.496325
1929	0.568225	0.493950
1930	0.569875	0.495125
1931	0.569850	0.493875
1932	0.568250	0.492250
1933	0.568500	0.495050
1934	0.567525	0.492600
1935	0.566025	0.492125
1936	0.565225	0.490000
1937	0.567975	0.485250
1938	0.565575	0.488225
1939	0.568025	0.487300
1940	0.567350	0.481150
1941	0.565525	0.483250
1942	0.567625	0.485225
1943	0.568975	0.483950
1944	0.570175	0.483750
1945	0.568150	0.484625
1946	0.567125	0.480750
1947	0.564650	0.481900
1948	0.567150	0.478625
1949	0.569825	0.480075
1950	0.570475	0.478650
1951	0.569225	0.482050
1952	0.571775	0.481600
1953	0.570150	0.482675
1954	0.570325	0.481025
1955	0.573275	0.479325
1956	0.570900	0.479350
1957	0.568425	0.480150
1958	0.570375	0.481425
1959	0.567850	0.483325
1960	0.566200	0.484325
1961	0.569375	0.484850
1962	0.567875	0.487000
1963	0.570100	0.490125
1964	0.567575	0.488925
1965	0.569150	0.489025
1966	0.570375	0.488225
1967	0.570150	0.488475
1968	0.571350	0.487075
1969	0.570450	0.488750
1970	0.567950	0.487550
1971	0.568800	0.486175
1972	0.566225	0.485650
1973	0.567000	0.483850
1974	0.568700	0.483825
1975	0.569950	0.483150
1976	0.568525	0.482950
1977	0.569525	0.482975
1978	0.565150	0.478975
1979	0.565925	0.477900
1980	0.569275	0.478200
1981	0.566075	0.481050
1982	0.570525	0.480700
1983	0.567200	0.478400
1984	0.571325	0.478975
1985	0.570125	0.480575
1986	0.570875	0.477725
1987	0.567300	0.477425
1988	0.572000	0.479350
1989	0.573975	0.479475
1990	0.573600	0.482550
1991	0.570550	0.481525
1992	0.571600	0.481975
1993	0.570250	0.477700
1994	0.568600	0.477625
1995	0.567475	0.477625
1996	0.567100	0.477100
1997	0.569150	0.477825
1998	0.566875	0.477050
1999	0.568175	0.477375
[truncated: 8,000 more rows]
