# Supplementary material for: Evolutionary game on mutually influenceing double-layer network
Source: PLoS One. 2025 Jan 31;20(1):e0317923. doi: 10.1371/journal.pone.0317923 (PMC11785339; doi:10.1371/journal.pone.0317923)
Supplement: S1 Data — (ZIP) [file pone.0317923.s001.zip › b=1.02_a=0.1_frequency.txt]

0	0.499250	0.394750
1	0.497125	0.337525
2	0.495350	0.301325
3	0.497775	0.280750
4	0.490200	0.269850
5	0.490425	0.260650
6	0.490700	0.257025
7	0.487100	0.254150
8	0.488000	0.251875
9	0.490825	0.252925
10	0.480700	0.253750
11	0.484600	0.253950
12	0.485100	0.255775
13	0.486025	0.257400
14	0.482500	0.258900
15	0.483975	0.258775
16	0.484150	0.263450
17	0.486675	0.268675
18	0.491825	0.272775
19	0.488775	0.275800
20	0.487075	0.281950
21	0.493150	0.286950
22	0.492075	0.289225
23	0.491050	0.294275
24	0.491250	0.296000
25	0.494775	0.300075
26	0.495600	0.301250
27	0.494775	0.303650
28	0.492550	0.308325
29	0.492950	0.312625
30	0.494100	0.315625
31	0.495300	0.317075
32	0.492950	0.320075
33	0.492500	0.323325
34	0.494125	0.326525
35	0.495950	0.330100
36	0.498900	0.330675
37	0.495625	0.334400
38	0.494875	0.339525
39	0.495850	0.340200
40	0.496800	0.339250
41	0.498450	0.345025
42	0.496750	0.346850
43	0.501425	0.348625
44	0.496025	0.353325
45	0.497800	0.353150
46	0.496125	0.357400
47	0.497850	0.359550
48	0.497575	0.363200
49	0.496575	0.367500
50	0.493950	0.371100
51	0.496675	0.369375
52	0.497750	0.369625
53	0.498250	0.371700
54	0.499425	0.372375
55	0.498725	0.375750
56	0.501550	0.379750
57	0.502825	0.384375
58	0.502100	0.385750
59	0.504000	0.386975
60	0.503000	0.389025
61	0.501000	0.390250
62	0.502650	0.393100
63	0.502100	0.397850
64	0.503075	0.398200
65	0.505625	0.398875
66	0.507950	0.399825
67	0.504350	0.401025
68	0.508525	0.402825
69	0.507450	0.407725
70	0.506250	0.409100
71	0.508325	0.411050
72	0.505750	0.414400
73	0.508275	0.410450
74	0.506275	0.409000
75	0.506175	0.413225
76	0.505350	0.412125
77	0.504800	0.411675
78	0.505225	0.408525
79	0.505725	0.409000
80	0.508025	0.407700
81	0.510400	0.409250
82	0.509750	0.407275
83	0.512275	0.408125
84	0.509625	0.409125
85	0.508525	0.411925
86	0.505900	0.410900
87	0.508175	0.409550
88	0.509675	0.411875
89	0.511925	0.414400
90	0.510175	0.415800
91	0.510950	0.414800
92	0.508250	0.413650
93	0.513650	0.414025
94	0.512650	0.415975
95	0.514375	0.417200
96	0.513400	0.416700
97	0.512475	0.417275
98	0.508875	0.418075
99	0.512400	0.418350
100	0.514950	0.419500
101	0.509525	0.420750
102	0.508325	0.420050
103	0.511675	0.420675
104	0.514575	0.420775
105	0.511750	0.421575
106	0.510950	0.423575
107	0.511000	0.421175
108	0.514525	0.421500
109	0.514500	0.419475
110	0.511925	0.419175
111	0.513500	0.418175
112	0.515500	0.418050
113	0.516150	0.419325
114	0.516875	0.418700
115	0.512525	0.420900
116	0.517325	0.422550
117	0.517800	0.425425
118	0.517200	0.427975
119	0.519675	0.429150
120	0.517350	0.429025
121	0.519050	0.430900
122	0.520475	0.433200
123	0.518525	0.431400
124	0.519175	0.432925
125	0.520225	0.435425
126	0.520925	0.433425
127	0.519650	0.435050
128	0.519050	0.432975
129	0.518450	0.432425
130	0.514075	0.431475
131	0.518375	0.429100
132	0.520800	0.427525
133	0.518700	0.428650
134	0.519350	0.428275
135	0.520750	0.426975
136	0.521525	0.428350
137	0.517075	0.426925
138	0.519425	0.431175
139	0.522150	0.430075
140	0.520375	0.432075
141	0.519400	0.432550
142	0.519325	0.435750
143	0.516500	0.436700
144	0.516950	0.440450
145	0.518650	0.440175
146	0.522125	0.441400
147	0.525100	0.439250
148	0.521625	0.439275
149	0.523825	0.440875
150	0.524725	0.440550
151	0.522225	0.440025
152	0.521250	0.440600
153	0.524900	0.442125
154	0.524600	0.441925
155	0.521175	0.442500
156	0.524425	0.443050
157	0.523050	0.445275
158	0.527375	0.448375
159	0.524300	0.447300
160	0.525875	0.449450
161	0.527050	0.449425
162	0.525025	0.447950
163	0.526675	0.449675
164	0.528000	0.449250
165	0.525250	0.451450
166	0.525625	0.451400
167	0.523875	0.450125
168	0.527375	0.450400
169	0.529125	0.448250
170	0.529325	0.450325
171	0.527600	0.449975
172	0.534275	0.446925
173	0.529825	0.450200
174	0.527600	0.451575
175	0.528450	0.450175
176	0.527175	0.451275
177	0.528250	0.451175
178	0.530325	0.450300
179	0.532450	0.452000
180	0.529450	0.449475
181	0.530975	0.449500
182	0.529500	0.446900
183	0.529125	0.446975
184	0.530625	0.444800
185	0.531150	0.446700
186	0.532725	0.445425
187	0.528000	0.443800
188	0.531950	0.442525
189	0.530475	0.442275
190	0.532750	0.440950
191	0.533250	0.442400
192	0.533750	0.445375
193	0.535875	0.445325
194	0.538000	0.445000
195	0.535800	0.442725
196	0.532425	0.443900
197	0.531150	0.444150
198	0.533625	0.441200
199	0.531900	0.438225
200	0.530800	0.438975
201	0.530200	0.440725
202	0.533325	0.441225
203	0.532150	0.440225
204	0.534175	0.439275
205	0.536100	0.442150
206	0.533225	0.441500
207	0.532975	0.443425
208	0.536950	0.444825
209	0.535700	0.447000
210	0.533900	0.446850
211	0.536600	0.446700
212	0.535125	0.444375
213	0.539150	0.441025
214	0.536900	0.441250
215	0.535625	0.441275
216	0.535050	0.441750
217	0.534700	0.440175
218	0.534050	0.440750
219	0.536725	0.440500
220	0.535100	0.441925
221	0.535450	0.445600
222	0.539200	0.444975
223	0.536375	0.445700
224	0.536350	0.446875
225	0.535000	0.445400
226	0.535400	0.448525
227	0.534100	0.443650
228	0.539025	0.440700
229	0.537350	0.441575
230	0.534075	0.442475
231	0.535925	0.440050
232	0.538825	0.439025
233	0.538850	0.440575
234	0.537325	0.439025
235	0.537425	0.439000
236	0.541700	0.440100
237	0.541375	0.439625
238	0.539275	0.441825
239	0.537925	0.440950
240	0.539175	0.440175
241	0.538975	0.440050
242	0.541925	0.438050
243	0.534725	0.438750
244	0.531900	0.439000
245	0.539050	0.439250
246	0.535975	0.440175
247	0.536500	0.441525
248	0.537400	0.440625
249	0.537200	0.442075
250	0.535000	0.439100
251	0.539650	0.436450
252	0.543300	0.436250
253	0.538600	0.436775
254	0.539450	0.435925
255	0.538425	0.436500
256	0.541175	0.437000
257	0.539250	0.434675
258	0.538950	0.433225
259	0.540025	0.436250
260	0.540850	0.432350
261	0.540100	0.434475
262	0.540100	0.432150
263	0.539300	0.429050
264	0.543300	0.428750
265	0.544900	0.426825
266	0.542550	0.428750
267	0.540025	0.427325
268	0.538975	0.428900
269	0.540075	0.431200
270	0.543775	0.431550
271	0.543650	0.433275
272	0.542350	0.434825
273	0.540175	0.432800
274	0.545425	0.433475
275	0.542075	0.435525
276	0.541075	0.437500
277	0.544700	0.438375
278	0.547675	0.439850
279	0.545600	0.442300
280	0.541200	0.443550
281	0.544100	0.445150
282	0.543700	0.448425
283	0.541175	0.444300
284	0.541325	0.445600
285	0.542200	0.446875
286	0.545850	0.447175
287	0.543500	0.450650
288	0.542725	0.452225
289	0.544600	0.453150
290	0.542700	0.452900
291	0.544925	0.451825
292	0.545500	0.454100
293	0.545075	0.453950
294	0.547600	0.450825
295	0.546850	0.451950
296	0.545650	0.453125
297	0.545875	0.452375
298	0.542500	0.451450
299	0.541950	0.452225
300	0.544675	0.452800
301	0.545175	0.454850
302	0.542825	0.452775
303	0.545675	0.450825
304	0.545900	0.451125
305	0.543900	0.451700
306	0.543850	0.449650
307	0.546525	0.449575
308	0.544625	0.449725
309	0.546150	0.450750
310	0.547050	0.448400
311	0.547775	0.450350
312	0.550550	0.452025
313	0.545675	0.451525
314	0.547975	0.452075
315	0.548050	0.456475
316	0.547900	0.456425
317	0.543550	0.457275
318	0.543800	0.453975
319	0.548225	0.452900
320	0.547825	0.453725
321	0.549900	0.451225
322	0.551050	0.452950
323	0.549175	0.451250
324	0.549400	0.447750
325	0.549925	0.447400
326	0.548700	0.449050
327	0.549200	0.449925
328	0.549450	0.452225
329	0.550025	0.452875
330	0.547950	0.454275
331	0.550275	0.453250
332	0.548275	0.452600
333	0.549725	0.452775
334	0.549200	0.455150
335	0.552075	0.456025
336	0.550025	0.456250
337	0.551200	0.458200
338	0.550725	0.455575
339	0.547000	0.455650
340	0.549500	0.455300
341	0.547550	0.455175
342	0.547375	0.454375
343	0.549100	0.453700
344	0.552025	0.454300
345	0.550725	0.456450
346	0.548625	0.456975
347	0.551000	0.458975
348	0.551450	0.458325
349	0.548275	0.458775
350	0.550750	0.458125
351	0.549950	0.460050
352	0.548100	0.461150
353	0.546300	0.460050
354	0.550150	0.462425
355	0.553350	0.460500
356	0.553525	0.460450
357	0.553450	0.460600
358	0.551075	0.464250
359	0.554725	0.461750
360	0.554550	0.460725
361	0.552375	0.459400
362	0.553125	0.458900
363	0.552950	0.462900
364	0.552100	0.460625
365	0.550000	0.460025
366	0.555175	0.461400
367	0.554300	0.460050
368	0.552675	0.461050
369	0.553550	0.461350
370	0.554100	0.460125
371	0.557150	0.459325
372	0.555150	0.460100
373	0.552675	0.458200
374	0.555350	0.456200
375	0.554825	0.455550
376	0.553600	0.453750
377	0.554200	0.454650
378	0.554575	0.455375
379	0.556075	0.455750
380	0.555450	0.456600
381	0.554975	0.454975
382	0.552925	0.454675
383	0.555875	0.453525
384	0.555025	0.453925
385	0.557500	0.454975
386	0.558225	0.453675
387	0.555450	0.453775
388	0.557475	0.455100
389	0.557950	0.453425
390	0.561050	0.455000
391	0.555350	0.452200
392	0.552825	0.450875
393	0.557000	0.452625
394	0.557900	0.452725
395	0.559575	0.453650
396	0.559375	0.452650
397	0.555025	0.454400
398	0.551875	0.453225
399	0.554625	0.455925
400	0.557100	0.454025
401	0.556675	0.453900
402	0.560125	0.454000
403	0.558475	0.452050
404	0.559000	0.453225
405	0.557800	0.453125
406	0.558700	0.455200
407	0.556800	0.456925
408	0.557100	0.458650
409	0.559275	0.457950
410	0.559475	0.457575
411	0.558625	0.458000
412	0.559750	0.458600
413	0.558950	0.458025
414	0.561125	0.458600
415	0.560900	0.457800
416	0.558325	0.456475
417	0.558000	0.454900
418	0.559025	0.457025
419	0.554550	0.457850
420	0.556900	0.457475
421	0.553450	0.457025
422	0.557950	0.457775
423	0.558775	0.454850
424	0.558200	0.453975
425	0.553450	0.453750
426	0.554825	0.453425
427	0.554300	0.454950
428	0.559525	0.454950
429	0.557225	0.452500
430	0.557025	0.454125
431	0.557125	0.454925
432	0.555800	0.453225
433	0.557100	0.451425
434	0.555375	0.452100
435	0.554500	0.451750
436	0.557325	0.448725
437	0.556575	0.449125
438	0.559175	0.445775
439	0.562050	0.444800
440	0.561025	0.445450
441	0.559450	0.445875
442	0.560525	0.442625
443	0.560700	0.440650
444	0.558675	0.439150
445	0.560300	0.438025
446	0.561100	0.441000
447	0.559550	0.440925
448	0.558575	0.441250
449	0.560325	0.438550
450	0.559275	0.439575
451	0.559675	0.438575
452	0.557525	0.437700
453	0.558300	0.438725
454	0.560000	0.441625
455	0.561125	0.441375
456	0.559925	0.443675
457	0.560175	0.445525
458	0.561150	0.445450
459	0.562975	0.446375
460	0.562275	0.444700
461	0.559950	0.444900
462	0.560000	0.446975
463	0.560975	0.446550
464	0.558250	0.445650
465	0.561425	0.446400
466	0.561425	0.445000
467	0.556500	0.444050
468	0.557950	0.444700
469	0.563950	0.444950
470	0.566000	0.442400
471	0.563575	0.442600
472	0.561175	0.439600
473	0.563125	0.437875
474	0.561700	0.436625
475	0.566925	0.437825
476	0.565150	0.438175
477	0.562600	0.439425
478	0.561100	0.441075
479	0.559825	0.440950
480	0.561200	0.442325
481	0.558375	0.442800
482	0.558575	0.444600
483	0.560300	0.446725
484	0.561125	0.449050
485	0.559375	0.448125
486	0.561875	0.446900
487	0.562150	0.447125
488	0.562550	0.447600
489	0.560900	0.448600
490	0.558250	0.449700
491	0.559125	0.451100
492	0.560575	0.448250
493	0.560025	0.450250
494	0.562425	0.451100
495	0.565425	0.451300
496	0.563400	0.451475
497	0.560300	0.451025
498	0.562575	0.448900
499	0.564175	0.453150
500	0.559750	0.452200
501	0.559925	0.451775
502	0.556975	0.451475
503	0.559000	0.451900
504	0.560300	0.452700
505	0.561575	0.455050
506	0.561325	0.453275
507	0.557800	0.453450
508	0.562425	0.455975
509	0.563550	0.454900
510	0.563775	0.455000
511	0.563600	0.452800
512	0.561300	0.454575
513	0.565875	0.453575
514	0.563650	0.452975
515	0.561850	0.449400
516	0.558875	0.448225
517	0.563250	0.450825
518	0.562725	0.449750
519	0.563850	0.450050
520	0.561725	0.448250
521	0.561625	0.447600
522	0.560350	0.446100
523	0.563750	0.449175
524	0.564450	0.450775
525	0.565550	0.449375
526	0.567175	0.448025
527	0.567850	0.451200
528	0.565350	0.450450
529	0.564850	0.448225
530	0.564100	0.448625
531	0.564875	0.450500
532	0.559875	0.450025
533	0.561150	0.450725
534	0.562150	0.450625
535	0.562175	0.449650
536	0.563925	0.452225
537	0.562950	0.453875
538	0.564800	0.456200
539	0.565850	0.456875
540	0.566525	0.456775
541	0.566050	0.456450
542	0.566300	0.457225
543	0.565900	0.458475
544	0.564575	0.461175
545	0.562850	0.459800
546	0.561150	0.460025
547	0.563600	0.458775
548	0.560300	0.459025
549	0.562350	0.458550
550	0.563225	0.457150
551	0.566100	0.454050
552	0.565800	0.455800
553	0.564525	0.456000
554	0.563775	0.460375
555	0.565100	0.459800
556	0.567425	0.457400
557	0.564025	0.456300
558	0.563300	0.454325
559	0.563325	0.454525
560	0.566200	0.453400
561	0.564250	0.454400
562	0.564675	0.453075
563	0.563450	0.452625
564	0.568125	0.453075
565	0.567675	0.454750
566	0.567925	0.452250
567	0.565850	0.451300
568	0.565450	0.450850
569	0.565750	0.450175
570	0.564600	0.454625
571	0.562925	0.456725
572	0.564400	0.453250
573	0.563400	0.452475
574	0.562300	0.452075
575	0.561050	0.451250
576	0.562125	0.450825
577	0.566375	0.447650
578	0.567550	0.449900
579	0.564825	0.449425
580	0.565525	0.447875
581	0.566375	0.446675
582	0.566700	0.448000
583	0.566275	0.446475
584	0.563600	0.448250
585	0.566975	0.447325
586	0.562325	0.447550
587	0.563400	0.448350
588	0.564025	0.448500
589	0.565325	0.447250
590	0.565300	0.444675
591	0.563550	0.445675
592	0.565000	0.441900
593	0.566775	0.441025
594	0.567150	0.440325
595	0.567150	0.440650
596	0.566750	0.438375
597	0.568300	0.436700
598	0.569550	0.438650
599	0.573150	0.435600
600	0.566825	0.435725
601	0.571425	0.435700
602	0.571125	0.434950
603	0.568650	0.433575
604	0.567125	0.432925
605	0.565475	0.430850
606	0.566900	0.429050
607	0.567225	0.430000
608	0.568650	0.430850
609	0.569925	0.430750
610	0.572100	0.432625
611	0.571725	0.432100
612	0.569650	0.434550
613	0.571500	0.438075
614	0.571450	0.441575
615	0.571900	0.441550
616	0.572150	0.442925
617	0.574400	0.442675
618	0.570850	0.444550
619	0.572425	0.443225
620	0.572750	0.444000
621	0.569825	0.443550
622	0.569175	0.441625
623	0.567950	0.442000
624	0.570125	0.443375
625	0.566800	0.446425
626	0.568675	0.447900
627	0.573050	0.446725
628	0.572900	0.447075
629	0.573000	0.447650
630	0.572325	0.448175
631	0.571800	0.449075
632	0.571475	0.446450
633	0.570700	0.447650
634	0.570275	0.448800
635	0.573875	0.450200
636	0.574950	0.451375
637	0.570250	0.451125
638	0.571775	0.452325
639	0.571525	0.450400
640	0.568600	0.448750
641	0.568325	0.446450
642	0.571350	0.447725
643	0.571250	0.444350
644	0.568950	0.442575
645	0.569075	0.443850
646	0.573875	0.443500
647	0.568300	0.442800
648	0.571075	0.444000
649	0.572700	0.444125
650	0.570850	0.443250
651	0.571200	0.444775
652	0.568025	0.445425
653	0.567225	0.445900
654	0.569550	0.447500
655	0.574450	0.444850
656	0.574450	0.445225
657	0.572525	0.444650
658	0.572625	0.445400
659	0.574775	0.445875
660	0.572200	0.445150
661	0.574025	0.444775
662	0.573325	0.445050
663	0.569400	0.447525
664	0.574075	0.447450
665	0.570850	0.449725
666	0.574050	0.451350
667	0.573925	0.453100
668	0.570050	0.453375
669	0.572300	0.450600
670	0.574600	0.449650
671	0.572050	0.451650
672	0.575075	0.454300
673	0.573600	0.454525
674	0.571025	0.453925
675	0.572400	0.453675
676	0.573675	0.450800
677	0.574025	0.448825
678	0.576975	0.446850
679	0.573100	0.443675
680	0.572850	0.444650
681	0.573125	0.446675
682	0.573300	0.447450
683	0.575150	0.445275
684	0.572050	0.445950
685	0.570325	0.447150
686	0.570625	0.449025
687	0.570125	0.449350
688	0.568400	0.449025
689	0.571000	0.448025
690	0.573825	0.449275
691	0.571200	0.447575
692	0.570750	0.447925
693	0.572475	0.448950
694	0.571800	0.447500
695	0.573350	0.448275
696	0.572850	0.447050
697	0.572650	0.445225
698	0.573875	0.445925
699	0.572775	0.447875
700	0.571825	0.450700
701	0.568050	0.450000
702	0.569475	0.453325
703	0.567725	0.450275
704	0.570000	0.449500
705	0.571725	0.450075
706	0.571150	0.447050
707	0.572425	0.447550
708	0.571100	0.447800
709	0.567625	0.446850
710	0.569675	0.447525
711	0.570925	0.449700
712	0.568975	0.448875
713	0.573475	0.448675
714	0.571750	0.446725
715	0.572575	0.444200
716	0.572275	0.444300
717	0.571175	0.447200
718	0.573850	0.448000
719	0.571825	0.449225
720	0.567400	0.448775
721	0.567750	0.448100
722	0.572750	0.446125
723	0.571500	0.445525
724	0.570300	0.444225
725	0.570075	0.441325
726	0.571425	0.438875
727	0.575750	0.437650
728	0.574325	0.441350
729	0.575775	0.440125
730	0.575350	0.439675
731	0.573675	0.440875
732	0.574750	0.441550
733	0.576125	0.441450
734	0.570825	0.441175
735	0.572375	0.442500
736	0.570925	0.442400
737	0.569100	0.444025
738	0.569425	0.443425
739	0.571900	0.445500
740	0.569250	0.447000
741	0.574350	0.446850
742	0.572150	0.446175
743	0.574975	0.446600
744	0.571675	0.447275
745	0.576000	0.450900
746	0.571900	0.449475
747	0.573950	0.449225
748	0.573425	0.450525
749	0.572700	0.453250
750	0.570700	0.453725
751	0.571775	0.455300
752	0.572050	0.453025
753	0.572150	0.455450
754	0.572000	0.454800
755	0.573875	0.454975
756	0.573950	0.453050
757	0.572400	0.452500
758	0.573375	0.453225
759	0.571350	0.454450
760	0.571400	0.452375
761	0.572150	0.455800
762	0.573700	0.454775
763	0.571650	0.454550
764	0.573750	0.454200
765	0.572950	0.455625
766	0.576275	0.454025
767	0.574825	0.453175
768	0.571400	0.454775
769	0.571675	0.450575
770	0.569925	0.448200
771	0.570375	0.448525
772	0.570950	0.451100
773	0.570900	0.448525
774	0.573650	0.448200
775	0.575850	0.446100
776	0.576000	0.446800
777	0.576300	0.446575
778	0.576850	0.447350
779	0.574150	0.447400
780	0.576325	0.448375
781	0.574475	0.448400
782	0.573475	0.449025
783	0.574800	0.450325
784	0.575900	0.451300
785	0.575050	0.449325
786	0.577500	0.449425
787	0.579450	0.448375
788	0.578850	0.448525
789	0.573150	0.446475
790	0.572975	0.445825
791	0.575100	0.446550
792	0.573100	0.444475
793	0.574825	0.446050
794	0.577925	0.445750
795	0.579800	0.444250
796	0.578400	0.443875
797	0.575700	0.445875
798	0.577250	0.446825
799	0.577500	0.447425
800	0.577225	0.443550
801	0.578950	0.443925
802	0.576900	0.443350
803	0.575125	0.443800
804	0.574775	0.443475
805	0.574725	0.445775
806	0.574650	0.446200
807	0.575950	0.445800
808	0.573550	0.446075
809	0.575825	0.445050
810	0.576300	0.443225
811	0.575500	0.445900
812	0.575950	0.442825
813	0.574125	0.443950
814	0.577275	0.445050
815	0.578825	0.443875
816	0.575325	0.443000
817	0.574325	0.439950
818	0.571425	0.442675
819	0.576300	0.442100
820	0.576700	0.441500
821	0.577575	0.444400
822	0.574175	0.447725
823	0.574125	0.446250
824	0.574825	0.447325
825	0.573950	0.447950
826	0.575850	0.448550
827	0.575700	0.449950
828	0.575450	0.451150
829	0.575425	0.451425
830	0.577225	0.453025
831	0.576800	0.453825
832	0.574625	0.456750
833	0.574225	0.454550
834	0.572575	0.453425
835	0.570050	0.457225
836	0.574550	0.456350
837	0.578300	0.457300
838	0.578375	0.457300
839	0.576425	0.458875
840	0.574225	0.458500
841	0.574400	0.457725
842	0.573875	0.456400
843	0.578100	0.457750
844	0.577450	0.455825
845	0.576600	0.458575
846	0.576000	0.457875
847	0.577550	0.457775
848	0.577050	0.461775
849	0.576100	0.461000
850	0.574750	0.461400
851	0.574175	0.461800
852	0.577625	0.461950
853	0.574600	0.459825
854	0.575625	0.455975
855	0.576175	0.454000
856	0.576475	0.455225
857	0.577025	0.454425
858	0.575150	0.453100
859	0.576875	0.451725
860	0.576200	0.450375
861	0.576425	0.449225
862	0.577575	0.448300
863	0.577875	0.449300
864	0.578225	0.446950
865	0.580300	0.447050
866	0.579075	0.445875
867	0.577175	0.445250
868	0.578525	0.445575
869	0.581000	0.447700
870	0.579300	0.447450
871	0.581775	0.446200
872	0.579550	0.445625
873	0.579600	0.445500
874	0.576500	0.447675
875	0.575825	0.447225
876	0.575325	0.445875
877	0.578900	0.445425
878	0.579725	0.443900
879	0.582600	0.445700
880	0.582350	0.444000
881	0.581875	0.441275
882	0.577500	0.440100
883	0.579850	0.442075
884	0.580950	0.444525
885	0.582000	0.443575
886	0.579350	0.445450
887	0.580800	0.446125
888	0.581900	0.447075
889	0.577950	0.446075
890	0.577125	0.448650
891	0.581825	0.449450
892	0.581600	0.448325
893	0.580425	0.445250
894	0.578950	0.445325
895	0.580650	0.443775
896	0.583200	0.439650
897	0.581225	0.439150
898	0.583100	0.441475
899	0.579375	0.444500
900	0.582000	0.445900
901	0.581175	0.448225
902	0.580875	0.449025
903	0.583350	0.450150
904	0.581925	0.451025
905	0.583125	0.449325
906	0.582325	0.450425
907	0.582025	0.452300
908	0.579050	0.454275
909	0.582825	0.454575
910	0.582400	0.453475
911	0.579075	0.454625
912	0.581025	0.455150
913	0.582825	0.456100
914	0.578350	0.453975
915	0.585375	0.451350
916	0.584475	0.451500
917	0.586650	0.451750
918	0.587150	0.447675
919	0.580525	0.449450
920	0.582600	0.450200
921	0.586325	0.448250
922	0.584950	0.447950
923	0.582025	0.449225
924	0.580600	0.450675
925	0.579750	0.447450
926	0.579875	0.447500
927	0.581975	0.444975
928	0.580025	0.446000
929	0.581775	0.444100
930	0.584625	0.444475
931	0.583100	0.443275
932	0.584975	0.443125
933	0.583725	0.441400
934	0.582350	0.440025
935	0.586575	0.441075
936	0.583275	0.442375
937	0.582100	0.443025
938	0.586275	0.443100
939	0.584850	0.448425
940	0.584500	0.449025
941	0.586025	0.449425
942	0.584225	0.448900
943	0.587150	0.446175
944	0.585350	0.446475
945	0.586900	0.444300
946	0.583775	0.441925
947	0.582375	0.443725
948	0.581300	0.443925
949	0.583750	0.445225
950	0.582550	0.447600
951	0.582350	0.447025
952	0.582525	0.445475
953	0.582925	0.444750
954	0.583725	0.446150
955	0.581850	0.445525
956	0.583900	0.446825
957	0.580950	0.445900
958	0.581925	0.445800
959	0.582875	0.446000
960	0.581300	0.443500
961	0.586050	0.443900
962	0.585275	0.441925
963	0.585025	0.444250
964	0.577600	0.443925
965	0.579375	0.445050
966	0.582450	0.445775
967	0.582825	0.444475
968	0.584350	0.446475
969	0.586875	0.444675
970	0.587375	0.440875
971	0.585050	0.442800
972	0.586575	0.443975
973	0.587450	0.442575
974	0.582050	0.442000
975	0.581550	0.443575
976	0.580625	0.443175
977	0.578500	0.442600
978	0.580800	0.443300
979	0.584625	0.444475
980	0.587275	0.445725
981	0.587325	0.451450
982	0.587025	0.451625
983	0.583225	0.451625
984	0.584575	0.451350
985	0.583925	0.449800
986	0.584025	0.450050
987	0.584675	0.452900
988	0.580275	0.449700
989	0.584950	0.450675
990	0.585925	0.454225
991	0.582500	0.452750
992	0.585200	0.448375
993	0.588725	0.448950
994	0.585225	0.448475
995	0.585400	0.447850
996	0.587075	0.449400
997	0.585825	0.450700
998	0.585575	0.450825
999	0.587725	0.451125
1000	0.586700	0.451300
1001	0.584425	0.454175
1002	0.587600	0.453650
1003	0.587225	0.453475
1004	0.587150	0.455175
1005	0.588900	0.451950
1006	0.586225	0.454550
1007	0.581675	0.452075
1008	0.583500	0.448075
1009	0.584800	0.449350
1010	0.585025	0.448100
1011	0.585175	0.448250
1012	0.588350	0.447050
1013	0.585350	0.444300
1014	0.585150	0.443200
1015	0.585700	0.443475
1016	0.586925	0.448000
1017	0.588050	0.449550
1018	0.586975	0.447725
1019	0.584900	0.447150
1020	0.583750	0.443775
1021	0.586250	0.442700
1022	0.585700	0.442775
1023	0.589225	0.443375
1024	0.584825	0.442825
1025	0.584475	0.441600
1026	0.586125	0.439575
1027	0.588050	0.439325
1028	0.584275	0.438450
1029	0.581100	0.437525
1030	0.583050	0.440625
1031	0.583600	0.438750
1032	0.585125	0.442000
1033	0.585675	0.442525
1034	0.591650	0.443800
1035	0.587750	0.447625
1036	0.588275	0.446550
1037	0.586675	0.445675
1038	0.584325	0.447900
1039	0.584450	0.447325
1040	0.579750	0.446200
1041	0.584325	0.447200
1042	0.584100	0.446650
1043	0.585175	0.444925
1044	0.584500	0.446050
1045	0.585150	0.450850
1046	0.586550	0.450475
1047	0.586650	0.450875
1048	0.587575	0.454275
1049	0.586725	0.453500
1050	0.587100	0.454025
1051	0.584375	0.451825
1052	0.583750	0.452600
1053	0.583775	0.453950
1054	0.584850	0.451750
1055	0.584725	0.450700
1056	0.585400	0.451400
1057	0.586350	0.452525
1058	0.587200	0.454450
1059	0.588375	0.453575
1060	0.588375	0.453775
1061	0.591325	0.456425
1062	0.587625	0.455700
1063	0.587825	0.453375
1064	0.587500	0.457600
1065	0.589925	0.456000
1066	0.590750	0.455625
1067	0.588825	0.455850
1068	0.582900	0.455075
1069	0.589050	0.458375
1070	0.588125	0.459725
1071	0.587375	0.458575
1072	0.586125	0.458500
1073	0.587025	0.459400
1074	0.589950	0.459800
1075	0.589875	0.462625
1076	0.589175	0.463300
1077	0.591250	0.464075
1078	0.592150	0.465125
1079	0.592500	0.464425
1080	0.589525	0.462650
1081	0.589900	0.462150
1082	0.588275	0.461600
1083	0.590975	0.462500
1084	0.590550	0.465775
1085	0.588050	0.465750
1086	0.590050	0.465925
1087	0.589625	0.467150
1088	0.590775	0.465475
1089	0.590950	0.469000
1090	0.589950	0.469175
1091	0.590950	0.469075
1092	0.588950	0.472525
1093	0.591075	0.468450
1094	0.590775	0.467225
1095	0.591525	0.464775
1096	0.590000	0.465875
1097	0.589525	0.465925
1098	0.587250	0.463225
1099	0.588025	0.461800
1100	0.590675	0.458200
1101	0.590150	0.455375
1102	0.588250	0.452425
1103	0.588875	0.452150
1104	0.590075	0.451125
1105	0.590375	0.451925
1106	0.590850	0.450450
1107	0.588500	0.450075
1108	0.588625	0.449075
1109	0.588375	0.447450
1110	0.592650	0.447100
1111	0.590800	0.447050
1112	0.593900	0.446400
1113	0.592425	0.447025
1114	0.591475	0.450575
1115	0.592225	0.452475
1116	0.588775	0.452650
1117	0.589425	0.450350
1118	0.589825	0.450075
1119	0.587400	0.451725
1120	0.590625	0.447450
1121	0.590500	0.445550
1122	0.591625	0.444825
1123	0.591150	0.444700
1124	0.593375	0.446175
1125	0.591775	0.444100
1126	0.589925	0.445200
1127	0.591150	0.447225
1128	0.589875	0.450300
1129	0.591350	0.452250
1130	0.592175	0.450250
1131	0.586750	0.449275
1132	0.589025	0.449900
1133	0.589975	0.450375
1134	0.588900	0.450700
1135	0.592675	0.450225
1136	0.588100	0.453175
1137	0.586850	0.451050
1138	0.588425	0.451900
1139	0.590775	0.449425
1140	0.588125	0.450450
1141	0.590050	0.446150
1142	0.590400	0.445600
1143	0.592925	0.445100
1144	0.592725	0.443875
1145	0.592475	0.443325
1146	0.592400	0.440775
1147	0.591425	0.438575
1148	0.590475	0.442500
1149	0.591900	0.443300
1150	0.594650	0.442800
1151	0.593000	0.443250
1152	0.592650	0.442725
1153	0.592000	0.442300
1154	0.590675	0.443450
1155	0.591425	0.443225
1156	0.591125	0.446725
1157	0.589550	0.446400
1158	0.590500	0.446325
1159	0.589400	0.443725
1160	0.594025	0.442200
1161	0.591150	0.441450
1162	0.592500	0.438650
1163	0.594600	0.436275
1164	0.592800	0.435875
1165	0.591500	0.437425
1166	0.592850	0.440600
1167	0.588775	0.439500
1168	0.591025	0.440575
1169	0.592300	0.442425
1170	0.594650	0.441275
1171	0.590575	0.441500
1172	0.588900	0.441550
1173	0.589775	0.442825
1174	0.585625	0.446225
1175	0.590550	0.451150
1176	0.590450	0.451150
1177	0.590900	0.449950
1178	0.589100	0.447850
1179	0.587550	0.446075
1180	0.589050	0.446250
1181	0.590625	0.445650
1182	0.586700	0.445550
1183	0.590725	0.445800
1184	0.590350	0.446850
1185	0.590575	0.448025
1186	0.592625	0.448250
1187	0.592950	0.451925
1188	0.591700	0.453350
1189	0.593100	0.451850
1190	0.592425	0.451000
1191	0.594850	0.449175
1192	0.593300	0.448900
1193	0.589800	0.451525
1194	0.590100	0.452025
1195	0.591225	0.452875
1196	0.592875	0.450850
1197	0.591250	0.448950
1198	0.588975	0.451225
1199	0.590325	0.453525
1200	0.591675	0.452950
1201	0.590200	0.450600
1202	0.592300	0.450150
1203	0.588100	0.449500
1204	0.592025	0.447525
1205	0.590825	0.443325
1206	0.595525	0.444275
1207	0.596150	0.446850
1208	0.593750	0.444450
1209	0.593075	0.444725
1210	0.596225	0.443300
1211	0.593500	0.443125
1212	0.588525	0.443150
1213	0.592100	0.443275
1214	0.593600	0.441225
1215	0.591150	0.442475
1216	0.590175	0.440725
1217	0.592075	0.442825
1218	0.595850	0.442250
1219	0.594075	0.442525
1220	0.592725	0.443250
1221	0.591850	0.441225
1222	0.592500	0.441550
1223	0.588450	0.437975
1224	0.589700	0.436750
1225	0.589350	0.437350
1226	0.592675	0.439000
1227	0.591550	0.439625
1228	0.592250	0.438825
1229	0.591050	0.441125
1230	0.586800	0.441225
1231	0.590200	0.442925
1232	0.591300	0.443350
1233	0.592350	0.443475
1234	0.592125	0.443250
1235	0.592675	0.446675
1236	0.593375	0.446125
1237	0.592400	0.444825
1238	0.592450	0.443350
1239	0.593050	0.444750
1240	0.592550	0.441950
1241	0.595075	0.444300
1242	0.594700	0.443800
1243	0.594075	0.442650
1244	0.591600	0.444850
1245	0.591275	0.444175
1246	0.594825	0.444225
1247	0.594975	0.444450
1248	0.592025	0.441700
1249	0.594125	0.439600
1250	0.596175	0.437775
1251	0.594800	0.438375
1252	0.593400	0.439125
1253	0.593100	0.437275
1254	0.592325	0.437175
1255	0.591825	0.435150
1256	0.593150	0.432950
1257	0.592450	0.433675
1258	0.592575	0.432375
1259	0.592375	0.432925
1260	0.590500	0.433500
1261	0.595000	0.432875
1262	0.593550	0.432750
1263	0.592825	0.433375
1264	0.594425	0.435775
1265	0.592275	0.437500
1266	0.590675	0.437000
1267	0.593850	0.434800
1268	0.591275	0.436050
1269	0.588600	0.435200
1270	0.591775	0.434525
1271	0.590800	0.432900
1272	0.591225	0.431050
1273	0.592575	0.430550
1274	0.590925	0.431275
1275	0.594250	0.431775
1276	0.593900	0.432075
1277	0.595550	0.433850
1278	0.593225	0.433375
1279	0.592525	0.435000
1280	0.590375	0.435425
1281	0.590500	0.436425
1282	0.591075	0.439025
1283	0.591050	0.439500
1284	0.595450	0.439825
1285	0.597425	0.440975
1286	0.596075	0.440850
1287	0.592875	0.441200
1288	0.590075	0.439950
1289	0.590750	0.442225
1290	0.590350	0.443600
1291	0.592150	0.445300
1292	0.592200	0.448350
1293	0.594350	0.448850
1294	0.596900	0.448900
1295	0.594100	0.452100
1296	0.590550	0.452900
1297	0.591700	0.452450
1298	0.591875	0.451700
1299	0.591400	0.452100
1300	0.593625	0.455075
1301	0.592675	0.455425
1302	0.592700	0.455300
1303	0.589650	0.454525
1304	0.588300	0.454725
1305	0.588400	0.458100
1306	0.588425	0.458000
1307	0.591700	0.460800
1308	0.589100	0.458525
1309	0.593225	0.456650
1310	0.588900	0.454800
1311	0.591625	0.454225
1312	0.591525	0.452275
1313	0.591100	0.449875
1314	0.591900	0.451200
1315	0.591475	0.449950
1316	0.589525	0.450625
1317	0.589925	0.452400
1318	0.590675	0.454125
1319	0.589600	0.453550
1320	0.590350	0.452800
1321	0.587625	0.452225
1322	0.587200	0.451075
1323	0.590325	0.451525
1324	0.588275	0.450775
1325	0.587875	0.451175
1326	0.587975	0.450025
1327	0.590575	0.449900
1328	0.588175	0.450350
1329	0.590075	0.447975
1330	0.591075	0.447350
1331	0.590575	0.446975
1332	0.591650	0.446600
1333	0.591075	0.443150
1334	0.593225	0.444525
1335	0.594250	0.439900
1336	0.589050	0.440275
1337	0.590275	0.446000
1338	0.590575	0.449700
1339	0.591825	0.450050
1340	0.593500	0.450925
1341	0.594625	0.453075
1342	0.593775	0.452700
1343	0.593525	0.451900
1344	0.592450	0.456600
1345	0.591725	0.456500
1346	0.594250	0.455125
1347	0.592525	0.452200
1348	0.593025	0.450475
1349	0.593050	0.451675
1350	0.594250	0.450550
1351	0.590325	0.452950
1352	0.592625	0.454550
1353	0.593625	0.453700
1354	0.592300	0.453200
1355	0.590975	0.454675
1356	0.593350	0.456475
1357	0.594300	0.452875
1358	0.592475	0.453650
1359	0.591575	0.453525
1360	0.592125	0.451900
1361	0.591900	0.452250
1362	0.593200	0.451725
1363	0.593875	0.454900
1364	0.595000	0.454200
1365	0.594700	0.454300
1366	0.594675	0.449200
1367	0.593850	0.449025
1368	0.591975	0.448250
1369	0.592600	0.448625
1370	0.589575	0.449800
1371	0.590900	0.451450
1372	0.589100	0.450775
1373	0.593800	0.449250
1374	0.592450	0.447750
1375	0.592625	0.451075
1376	0.592125	0.452025
1377	0.591025	0.451725
1378	0.591325	0.451050
1379	0.593925	0.452825
1380	0.595950	0.450875
1381	0.593475	0.451450
1382	0.591250	0.450825
1383	0.593525	0.450775
1384	0.591625	0.452475
1385	0.588225	0.451400
1386	0.590900	0.450550
1387	0.592625	0.447225
1388	0.590175	0.448300
1389	0.590100	0.449625
1390	0.591450	0.448425
1391	0.589875	0.450100
1392	0.590700	0.449300
1393	0.591625	0.447325
1394	0.590825	0.446025
1395	0.593575	0.442500
1396	0.593050	0.444000
1397	0.597375	0.442625
1398	0.594100	0.442800
1399	0.593950	0.442450
1400	0.592500	0.441025
1401	0.592125	0.441325
1402	0.589425	0.444400
1403	0.592525	0.447325
1404	0.594175	0.449025
1405	0.591250	0.453650
1406	0.592975	0.450500
1407	0.592450	0.452800
1408	0.588325	0.453425
1409	0.591125	0.454275
1410	0.592775	0.454325
1411	0.591725	0.458725
1412	0.592850	0.457850
1413	0.592100	0.458075
1414	0.591325	0.458150
1415	0.589325	0.458050
1416	0.591250	0.455000
1417	0.592700	0.455850
1418	0.591875	0.456900
1419	0.590150	0.456850
1420	0.589000	0.458850
1421	0.591400	0.458200
1422	0.592075	0.455225
1423	0.590800	0.456300
1424	0.589050	0.455500
1425	0.591425	0.456875
1426	0.589700	0.453700
1427	0.592775	0.453375
1428	0.590450	0.454125
1429	0.588500	0.453100
1430	0.590650	0.452875
1431	0.587175	0.449850
1432	0.587875	0.447625
1433	0.590425	0.446650
1434	0.588575	0.448325
1435	0.589050	0.449275
1436	0.591800	0.448450
1437	0.586575	0.448325
1438	0.590675	0.446700
1439	0.587175	0.443850
1440	0.589550	0.444975
1441	0.589750	0.444125
1442	0.593050	0.442900
1443	0.592525	0.444600
1444	0.591575	0.443625
1445	0.588675	0.444900
1446	0.590300	0.442375
1447	0.589025	0.440325
1448	0.586750	0.439700
1449	0.588550	0.440500
1450	0.588575	0.441750
1451	0.590150	0.440800
1452	0.588450	0.441200
1453	0.592650	0.443575
1454	0.592200	0.445375
1455	0.591775	0.448250
1456	0.588925	0.448350
1457	0.591750	0.445600
1458	0.591825	0.445525
1459	0.590075	0.447425
1460	0.591850	0.445850
1461	0.592350	0.445325
1462	0.590025	0.446175
1463	0.588575	0.449000
1464	0.590375	0.447500
1465	0.590200	0.447775
1466	0.587275	0.446275
1467	0.591275	0.443600
1468	0.594750	0.443800
1469	0.589550	0.442450
1470	0.588825	0.441475
1471	0.587700	0.441075
1472	0.586150	0.441525
1473	0.587875	0.442850
1474	0.589525	0.444025
1475	0.590525	0.444925
1476	0.590500	0.444100
1477	0.591750	0.443950
1478	0.588000	0.442775
1479	0.588075	0.443550
1480	0.586025	0.442200
1481	0.592300	0.445250
1482	0.591175	0.445350
1483	0.592200	0.445750
1484	0.589350	0.444275
1485	0.589450	0.446450
1486	0.587775	0.445475
1487	0.589550	0.443975
1488	0.586450	0.443900
1489	0.588000	0.445225
1490	0.588525	0.445750
1491	0.588850	0.445925
1492	0.584100	0.448475
1493	0.588675	0.449125
1494	0.590850	0.452125
1495	0.590500	0.452400
1496	0.589775	0.451200
1497	0.589650	0.451425
1498	0.593050	0.449175
1499	0.595100	0.450575
1500	0.590550	0.452575
1501	0.592350	0.450850
1502	0.588200	0.451450
1503	0.591000	0.453700
1504	0.594700	0.453875
1505	0.591975	0.456975
1506	0.591650	0.454400
1507	0.590750	0.453375
1508	0.594825	0.455100
1509	0.590825	0.453000
1510	0.590500	0.452075
1511	0.591000	0.452725
1512	0.590925	0.453900
1513	0.591950	0.453475
1514	0.593925	0.454250
1515	0.594800	0.452275
1516	0.590600	0.452525
1517	0.592150	0.456775
1518	0.589025	0.460750
1519	0.588475	0.464225
1520	0.590625	0.467325
1521	0.588400	0.468250
1522	0.588225	0.467950
1523	0.586800	0.468725
1524	0.589475	0.468800
1525	0.590925	0.466875
1526	0.589950	0.466675
1527	0.589075	0.464975
1528	0.586900	0.463725
1529	0.586900	0.465675
1530	0.586450	0.468000
1531	0.591775	0.468575
1532	0.589325	0.468225
1533	0.586675	0.468000
1534	0.588925	0.468150
1535	0.584700	0.466575
1536	0.585525	0.465100
1537	0.590325	0.464250
1538	0.591875	0.465300
1539	0.591550	0.466225
1540	0.595575	0.466350
1541	0.591175	0.466825
1542	0.589625	0.469325
1543	0.589225	0.469800
1544	0.593950	0.466900
1545	0.589800	0.465325
1546	0.588275	0.463825
1547	0.589250	0.464175
1548	0.590650	0.465775
1549	0.591750	0.465300
1550	0.589950	0.463525
1551	0.592050	0.461175
1552	0.590550	0.460500
1553	0.590725	0.460775
1554	0.590800	0.462400
1555	0.591400	0.464075
1556	0.591325	0.462425
1557	0.592050	0.462300
1558	0.595100	0.460375
1559	0.594675	0.460575
1560	0.592450	0.457400
1561	0.593250	0.455450
1562	0.592950	0.454025
1563	0.592975	0.456325
1564	0.592600	0.452525
1565	0.591400	0.451925
1566	0.591675	0.450650
1567	0.592175	0.448425
1568	0.594650	0.448900
1569	0.589125	0.449825
1570	0.590500	0.451450
1571	0.589500	0.450700
1572	0.592750	0.451625
1573	0.591850	0.451075
1574	0.591250	0.454350
1575	0.592200	0.453650
1576	0.588150	0.451300
1577	0.590125	0.452325
1578	0.593850	0.450025
1579	0.592325	0.449150
1580	0.590850	0.448000
1581	0.591675	0.448525
1582	0.590500	0.449650
1583	0.588450	0.450025
1584	0.592025	0.449400
1585	0.594375	0.452125
1586	0.591300	0.448825
1587	0.588975	0.446800
1588	0.588950	0.450925
1589	0.590225	0.449250
1590	0.589725	0.450150
1591	0.591325	0.450500
1592	0.589250	0.451325
1593	0.590400	0.448200
1594	0.591475	0.451100
1595	0.586400	0.451850
1596	0.590525	0.452675
1597	0.589425	0.453375
1598	0.592800	0.452700
1599	0.590100	0.451725
1600	0.591150	0.452400
1601	0.594125	0.452625
1602	0.593025	0.451075
1603	0.592975	0.450900
1604	0.591325	0.449525
1605	0.588725	0.451025
1606	0.587150	0.452350
1607	0.587075	0.449750
1608	0.588300	0.450875
1609	0.589975	0.453350
1610	0.589425	0.453600
1611	0.590950	0.456925
1612	0.591575	0.455275
1613	0.589925	0.454300
1614	0.595475	0.452500
1615	0.592550	0.454775
1616	0.593025	0.454175
1617	0.592350	0.455550
1618	0.595400	0.455800
1619	0.593775	0.454550
1620	0.594325	0.454800
1621	0.589600	0.455150
1622	0.589400	0.455550
1623	0.592825	0.457125
1624	0.589575	0.454100
1625	0.593325	0.454725
1626	0.595075	0.451100
1627	0.595300	0.450650
1628	0.593950	0.450500
1629	0.594950	0.449425
1630	0.593950	0.446725
1631	0.593900	0.448300
1632	0.591200	0.448425
1633	0.592775	0.447450
1634	0.592850	0.446100
1635	0.595500	0.443875
1636	0.591075	0.445725
1637	0.589475	0.445600
1638	0.591725	0.445875
1639	0.594800	0.442375
1640	0.593850	0.441050
1641	0.592225	0.442050
1642	0.589125	0.442350
1643	0.593325	0.443350
1644	0.591925	0.442875
1645	0.592550	0.444550
1646	0.594200	0.443925
1647	0.595675	0.443075
1648	0.596825	0.441225
1649	0.594775	0.442500
1650	0.590675	0.441325
1651	0.591975	0.439800
1652	0.593325	0.440375
1653	0.590550	0.440450
1654	0.590975	0.441575
1655	0.590950	0.443075
1656	0.589800	0.442050
1657	0.592275	0.442800
1658	0.593350	0.442200
1659	0.591225	0.442650
1660	0.591875	0.442950
1661	0.594225	0.446025
1662	0.592200	0.444575
1663	0.592250	0.442300
1664	0.592975	0.443725
1665	0.590700	0.446500
1666	0.589375	0.449000
1667	0.591825	0.446950
1668	0.591850	0.445975
1669	0.590100	0.443300
1670	0.589350	0.445250
1671	0.589100	0.445025
1672	0.592425	0.444825
1673	0.590250	0.448400
1674	0.589800	0.449075
1675	0.591700	0.449700
1676	0.595325	0.448925
1677	0.593150	0.451400
1678	0.594350	0.449150
1679	0.593575	0.451250
1680	0.593450	0.454250
1681	0.594075	0.452900
1682	0.590800	0.455425
1683	0.591850	0.453950
1684	0.592400	0.452425
1685	0.592950	0.449925
1686	0.590475	0.449250
1687	0.591650	0.449800
1688	0.592925	0.451300
1689	0.591750	0.453400
1690	0.592725	0.451400
1691	0.590825	0.449900
1692	0.591300	0.447525
1693	0.593050	0.446150
1694	0.590800	0.446825
1695	0.593775	0.447625
1696	0.593350	0.446200
1697	0.590950	0.446725
1698	0.593100	0.448050
1699	0.589950	0.447825
1700	0.590400	0.449050
1701	0.596125	0.448075
1702	0.592925	0.445975
1703	0.592725	0.447325
1704	0.593125	0.449100
1705	0.593250	0.450150
1706	0.591725	0.450250
1707	0.593400	0.450950
1708	0.592800	0.450600
1709	0.592525	0.453175
1710	0.593275	0.451050
1711	0.596925	0.449100
1712	0.593750	0.448250
1713	0.591850	0.448375
1714	0.589675	0.446825
1715	0.589625	0.444850
1716	0.594600	0.440950
1717	0.590625	0.438675
1718	0.591550	0.439800
1719	0.591675	0.440825
1720	0.592950	0.440250
1721	0.597450	0.441475
1722	0.592425	0.441075
1723	0.596425	0.439450
1724	0.596500	0.441000
1725	0.595625	0.442000
1726	0.595350	0.441875
1727	0.598300	0.441975
1728	0.598225	0.442450
1729	0.597950	0.439150
1730	0.597625	0.439775
1731	0.595875	0.438925
1732	0.593475	0.439425
1733	0.593750	0.436725
1734	0.591325	0.439625
1735	0.589575	0.437100
1736	0.595625	0.436600
1737	0.595050	0.436600
1738	0.595275	0.435350
1739	0.591675	0.434475
1740	0.591750	0.434775
1741	0.592425	0.433925
1742	0.592425	0.434350
1743	0.594150	0.435125
1744	0.592900	0.437025
1745	0.593500	0.438825
1746	0.593750	0.437475
1747	0.591600	0.438125
1748	0.593450	0.441025
1749	0.590575	0.442350
1750	0.591675	0.441950
1751	0.591175	0.441425
1752	0.592800	0.441300
1753	0.589975	0.445550
1754	0.590925	0.445800
1755	0.594950	0.444425
1756	0.593550	0.443475
1757	0.590925	0.442675
1758	0.589475	0.444325
1759	0.592300	0.444375
1760	0.591875	0.446075
1761	0.588825	0.444675
1762	0.592950	0.443700
1763	0.589100	0.443775
1764	0.594100	0.443975
1765	0.592000	0.441300
1766	0.593025	0.446000
1767	0.593625	0.447750
1768	0.592925	0.446275
1769	0.594575	0.446600
1770	0.595850	0.448675
1771	0.595850	0.445650
1772	0.594600	0.445150
1773	0.593150	0.447500
1774	0.594950	0.446925
1775	0.594850	0.450975
1776	0.592725	0.451850
1777	0.594975	0.451025
1778	0.595050	0.448425
1779	0.593275	0.446225
1780	0.594475	0.445650
1781	0.592750	0.446800
1782	0.594625	0.448100
1783	0.591200	0.450900
1784	0.592850	0.452950
1785	0.591975	0.454725
1786	0.593200	0.452450
1787	0.593475	0.453325
1788	0.594900	0.452825
1789	0.592800	0.454150
1790	0.594900	0.454925
1791	0.593650	0.457225
1792	0.593250	0.457175
1793	0.594275	0.456200
1794	0.593800	0.455175
1795	0.593125	0.456400
1796	0.592250	0.458000
1797	0.590625	0.459000
1798	0.592400	0.457725
1799	0.592850	0.458025
1800	0.593300	0.456075
1801	0.593350	0.455850
1802	0.593100	0.453725
1803	0.596050	0.451950
1804	0.591425	0.447875
1805	0.592650	0.445525
1806	0.593250	0.447550
1807	0.594150	0.446075
1808	0.591950	0.447075
1809	0.594150	0.445675
1810	0.594275	0.445650
1811	0.591875	0.444650
1812	0.590650	0.446700
1813	0.592425	0.444825
1814	0.596875	0.443450
1815	0.596625	0.443175
1816	0.595775	0.443125
1817	0.595100	0.444500
1818	0.595725	0.442100
1819	0.594275	0.441375
1820	0.595125	0.442825
1821	0.596650	0.441725
1822	0.595875	0.440375
1823	0.597475	0.442700
1824	0.593100	0.443725
1825	0.596975	0.443975
1826	0.591825	0.442650
1827	0.590850	0.443300
1828	0.592375	0.445450
1829	0.593250	0.446250
1830	0.594600	0.445550
1831	0.595350	0.446875
1832	0.593925	0.445500
1833	0.593050	0.446975
1834	0.589825	0.444900
1835	0.591925	0.446125
1836	0.593250	0.447525
1837	0.592525	0.448775
1838	0.592150	0.449600
1839	0.594175	0.447000
1840	0.592800	0.448800
1841	0.592050	0.446225
1842	0.590750	0.448250
1843	0.595875	0.448800
1844	0.590650	0.450525
1845	0.589000	0.448850
1846	0.591175	0.449650
1847	0.593550	0.452700
1848	0.591750	0.453000
1849	0.589900	0.453850
1850	0.594450	0.451525
1851	0.592825	0.450975
1852	0.589750	0.452625
1853	0.590200	0.450975
1854	0.591400	0.448350
1855	0.594250	0.450325
1856	0.591100	0.450350
1857	0.589725	0.449000
1858	0.591450	0.447400
1859	0.592650	0.449450
1860	0.592125	0.448050
1861	0.590750	0.450550
1862	0.590100	0.453925
1863	0.588800	0.453025
1864	0.590000	0.455475
1865	0.589350	0.453375
1866	0.591325	0.455550
1867	0.591550	0.453525
1868	0.591725	0.452550
1869	0.593400	0.453025
1870	0.590800	0.451525
1871	0.592750	0.451550
1872	0.594775	0.451425
1873	0.590050	0.448000
1874	0.588775	0.446750
1875	0.589725	0.445800
1876	0.588900	0.446600
1877	0.594800	0.443025
1878	0.595250	0.444675
1879	0.590075	0.446750
1880	0.589700	0.449350
1881	0.589500	0.449200
1882	0.595650	0.451350
1883	0.592600	0.448875
1884	0.588750	0.448325
1885	0.589350	0.447400
1886	0.588025	0.450000
1887	0.591375	0.449675
1888	0.594775	0.447100
1889	0.593100	0.443900
1890	0.593250	0.443400
1891	0.593500	0.442725
1892	0.595300	0.442600
1893	0.596400	0.443025
1894	0.594150	0.444150
1895	0.595550	0.444800
1896	0.594700	0.444650
1897	0.591775	0.443900
1898	0.592300	0.441650
1899	0.593525	0.442375
1900	0.593775	0.445600
1901	0.592850	0.444675
1902	0.590425	0.443100
1903	0.589550	0.443000
1904	0.591075	0.443650
1905	0.590575	0.445625
1906	0.590025	0.444475
1907	0.592700	0.442425
1908	0.593825	0.442400
1909	0.593300	0.440125
1910	0.589550	0.439575
1911	0.591825	0.439025
1912	0.592975	0.440550
1913	0.595150	0.441950
1914	0.591450	0.441800
1915	0.592000	0.443250
1916	0.592975	0.440925
1917	0.594025	0.440600
1918	0.593075	0.440575
1919	0.592100	0.439150
1920	0.589350	0.440825
1921	0.590600	0.439650
1922	0.588650	0.441150
1923	0.593900	0.439250
1924	0.594325	0.438425
1925	0.594875	0.440850
1926	0.597100	0.440950
1927	0.593650	0.439725
1928	0.593225	0.442650
1929	0.596950	0.445000
1930	0.593650	0.445725
1931	0.592575	0.445525
1932	0.594575	0.445300
1933	0.594050	0.445275
1934	0.596300	0.441750
1935	0.596625	0.442500
1936	0.596800	0.443750
1937	0.594275	0.444275
1938	0.596150	0.445775
1939	0.593250	0.447325
1940	0.591925	0.445700
1941	0.591550	0.445875
1942	0.590275	0.448500
1943	0.596050	0.447250
1944	0.594550	0.447525
1945	0.593300	0.449950
1946	0.592250	0.443075
1947	0.592600	0.440125
1948	0.593450	0.442125
1949	0.592525	0.442600
1950	0.591750	0.439825
1951	0.595375	0.439300
1952	0.592725	0.441975
1953	0.593575	0.442200
1954	0.593550	0.443275
1955	0.594575	0.441800
1956	0.595225	0.441100
1957	0.591125	0.445475
1958	0.592225	0.448250
1959	0.594200	0.448175
1960	0.594300	0.447825
1961	0.592825	0.448450
1962	0.590650	0.450375
1963	0.589450	0.449650
1964	0.592750	0.452200
1965	0.590700	0.447350
1966	0.591300	0.448475
1967	0.592150	0.447575
1968	0.590925	0.446050
1969	0.592025	0.446675
1970	0.587775	0.446200
1971	0.591325	0.448025
1972	0.591000	0.447325
1973	0.593650	0.447925
1974	0.591025	0.447950
1975	0.590000	0.446725
1976	0.589275	0.448350
1977	0.591975	0.450275
1978	0.593850	0.454225
1979	0.590175	0.456100
1980	0.592975	0.455375
1981	0.592425	0.458725
1982	0.594175	0.455475
1983	0.593650	0.455600
1984	0.593475	0.456825
1985	0.592400	0.456425
1986	0.588000	0.456400
1987	0.589200	0.457950
1988	0.592475	0.459550
1989	0.593300	0.459150
1990	0.594000	0.460350
1991	0.592650	0.460875
1992	0.590975	0.462225
1993	0.593950	0.462425
1994	0.592575	0.458675
1995	0.592175	0.461400
1996	0.593375	0.460450
1997	0.596075	0.459950
1998	0.594300	0.459175
1999	0.591600	0.456625
[truncated: 8,000 more rows]
