# Supplementary material for: Evolutionary game on mutually influenceing double-layer network
Source: PLoS One. 2025 Jan 31;20(1):e0317923. doi: 10.1371/journal.pone.0317923 (PMC11785339; doi:10.1371/journal.pone.0317923)
Supplement: S1 Data — (ZIP) [file pone.0317923.s001.zip › b=1.02_a=0.25_frequency.txt]

0	0.496275	0.405600
1	0.494925	0.352750
2	0.494825	0.322775
3	0.488600	0.300950
4	0.490825	0.290600
5	0.493375	0.284925
6	0.489775	0.279575
7	0.488825	0.278300
8	0.491700	0.277475
9	0.491350	0.278525
10	0.493100	0.276875
11	0.491225	0.281050
12	0.490925	0.284750
13	0.490725	0.289225
14	0.491600	0.292800
15	0.492175	0.296625
16	0.490725	0.302250
17	0.492825	0.306900
18	0.490475	0.313775
19	0.491925	0.316625
20	0.493850	0.322825
21	0.489800	0.329425
22	0.494400	0.336600
23	0.492325	0.341950
24	0.492650	0.347600
25	0.489500	0.350325
26	0.488550	0.354075
27	0.490125	0.360675
28	0.494700	0.367975
29	0.491575	0.371450
30	0.488900	0.372650
31	0.489425	0.377725
32	0.493825	0.383450
33	0.495875	0.388575
34	0.492375	0.389125
35	0.493425	0.391525
36	0.494250	0.394575
37	0.496475	0.398175
38	0.495500	0.402100
39	0.488475	0.406950
40	0.492600	0.409775
41	0.496825	0.415700
42	0.495925	0.416875
43	0.493475	0.421475
44	0.494725	0.422175
45	0.494925	0.427950
46	0.497225	0.432950
47	0.492150	0.434300
48	0.493025	0.438750
49	0.495625	0.446825
50	0.498450	0.449200
51	0.500625	0.450150
52	0.499325	0.455625
53	0.497025	0.458800
54	0.501725	0.459325
55	0.503050	0.463125
56	0.503625	0.463625
57	0.503025	0.466600
58	0.498000	0.469675
59	0.495775	0.471950
60	0.503075	0.472900
61	0.499750	0.474425
62	0.497075	0.476550
63	0.497250	0.475325
64	0.498250	0.477425
65	0.498700	0.476450
66	0.502175	0.476600
67	0.501950	0.481125
68	0.503525	0.484200
69	0.501125	0.485300
70	0.504325	0.487875
71	0.501850	0.488225
72	0.504900	0.488425
73	0.505600	0.485925
74	0.503700	0.488100
75	0.502500	0.489125
76	0.500225	0.489675
77	0.502475	0.490200
78	0.504225	0.492575
79	0.503300	0.492700
80	0.504975	0.495675
81	0.499050	0.497450
82	0.498400	0.498200
83	0.499450	0.500200
84	0.506925	0.500400
85	0.506125	0.501950
86	0.507175	0.502450
87	0.505050	0.499825
88	0.505550	0.500125
89	0.505475	0.501575
90	0.505125	0.501225
91	0.505175	0.501050
92	0.505425	0.507250
93	0.504825	0.508750
94	0.507300	0.510075
95	0.508775	0.510975
96	0.506875	0.512950
97	0.512100	0.510875
98	0.509450	0.511650
99	0.507700	0.510475
100	0.506600	0.510075
101	0.508650	0.512850
102	0.509600	0.512200
103	0.515200	0.511150
104	0.514400	0.513225
105	0.512000	0.512700
106	0.509475	0.515975
107	0.511200	0.516200
108	0.509950	0.518475
109	0.511100	0.518675
110	0.509900	0.520925
111	0.513100	0.519375
112	0.513200	0.521800
113	0.512125	0.521700
114	0.513725	0.524425
115	0.510775	0.522425
116	0.508925	0.521300
117	0.511825	0.523600
118	0.511075	0.525800
119	0.513225	0.524550
120	0.512650	0.525800
121	0.510375	0.527550
122	0.515375	0.529425
123	0.517350	0.530825
124	0.514100	0.531325
125	0.513675	0.531175
126	0.514475	0.530575
127	0.514625	0.527250
128	0.508425	0.527625
129	0.512050	0.528975
130	0.516625	0.529225
131	0.515475	0.529475
132	0.512075	0.529050
133	0.515675	0.528275
134	0.516525	0.529550
135	0.513725	0.529675
136	0.517075	0.528125
137	0.513225	0.529450
138	0.515325	0.533075
139	0.515475	0.529650
140	0.515700	0.533550
141	0.514500	0.535050
142	0.516050	0.532300
143	0.517575	0.532550
144	0.518725	0.530300
145	0.517375	0.530925
146	0.517025	0.531925
147	0.517100	0.533625
148	0.517075	0.532675
149	0.518800	0.532700
150	0.517550	0.534675
151	0.517925	0.537050
152	0.518050	0.537125
153	0.515675	0.535975
154	0.517275	0.537325
155	0.523900	0.536425
156	0.520825	0.536050
157	0.524825	0.534300
158	0.521300	0.531625
159	0.521175	0.530350
160	0.520800	0.530325
161	0.524175	0.529450
162	0.520275	0.527325
163	0.516825	0.527375
164	0.517225	0.525700
165	0.519900	0.527475
166	0.520175	0.527450
167	0.521375	0.530800
168	0.518775	0.532775
169	0.521100	0.533600
170	0.524825	0.536225
171	0.519925	0.535850
172	0.521550	0.536750
173	0.519825	0.535850
174	0.521225	0.538100
175	0.522000	0.539125
176	0.523850	0.541750
177	0.520250	0.540825
178	0.523575	0.539950
179	0.523325	0.541600
180	0.522325	0.543450
181	0.525025	0.541000
182	0.523550	0.542375
183	0.522525	0.543175
184	0.522850	0.543800
185	0.525050	0.543525
186	0.527000	0.545425
187	0.525700	0.545050
188	0.526450	0.544550
189	0.527950	0.545400
190	0.527350	0.547575
191	0.523175	0.548200
192	0.528525	0.551475
193	0.526525	0.552950
194	0.524775	0.554525
195	0.524125	0.555475
196	0.523925	0.557400
197	0.527500	0.556250
198	0.527875	0.557000
199	0.528525	0.555800
200	0.528100	0.553275
201	0.528625	0.555475
202	0.529700	0.555050
203	0.529850	0.553850
204	0.533125	0.556450
205	0.528750	0.552525
206	0.529750	0.553075
207	0.528825	0.553875
208	0.526775	0.551150
209	0.528525	0.550025
210	0.530900	0.550275
211	0.530200	0.549750
212	0.527850	0.552875
213	0.528250	0.552025
214	0.526750	0.549900
215	0.526025	0.551200
216	0.528825	0.552575
217	0.532600	0.553700
218	0.530400	0.555550
219	0.531275	0.555675
220	0.530625	0.556950
221	0.530525	0.557700
222	0.531550	0.556525
223	0.528025	0.557200
224	0.531075	0.558975
225	0.528375	0.560550
226	0.531075	0.561500
227	0.532900	0.560375
228	0.530475	0.560100
229	0.532975	0.559450
230	0.534150	0.561250
231	0.535125	0.559475
232	0.536200	0.562775
233	0.536500	0.560350
234	0.534625	0.559150
235	0.536000	0.557275
236	0.533950	0.557825
237	0.534000	0.558975
238	0.535175	0.559725
239	0.534325	0.558775
240	0.535400	0.560100
241	0.535000	0.561050
242	0.534875	0.559200
243	0.534050	0.559950
244	0.534125	0.560000
245	0.538900	0.561725
246	0.533925	0.560000
247	0.536500	0.562375
248	0.537050	0.563425
249	0.535550	0.561125
250	0.538725	0.558725
251	0.534700	0.559525
252	0.535875	0.560150
253	0.537025	0.555925
254	0.537325	0.560375
255	0.540650	0.560825
256	0.539025	0.562300
257	0.539325	0.560850
258	0.540725	0.563300
259	0.539550	0.565425
260	0.539225	0.564825
261	0.539350	0.564125
262	0.536775	0.565825
263	0.536250	0.565150
264	0.534875	0.568800
265	0.537500	0.568200
266	0.539400	0.567725
267	0.538800	0.570525
268	0.537425	0.572725
269	0.539275	0.573625
270	0.541700	0.572175
271	0.540625	0.569050
272	0.536625	0.570125
273	0.538400	0.572150
274	0.538150	0.569800
275	0.539325	0.569150
276	0.539675	0.567475
277	0.540950	0.567800
278	0.539325	0.566475
279	0.535850	0.564900
280	0.535650	0.563175
281	0.537700	0.560850
282	0.540575	0.560500
283	0.541100	0.557500
284	0.540450	0.555950
285	0.537375	0.557025
286	0.537400	0.557300
287	0.539000	0.559700
288	0.539000	0.557900
289	0.536575	0.560375
290	0.534925	0.560325
291	0.537125	0.559200
292	0.537675	0.560625
293	0.540375	0.563375
294	0.537450	0.563000
295	0.537450	0.564275
296	0.535600	0.563375
297	0.534675	0.559700
298	0.537125	0.558200
299	0.538800	0.556550
300	0.542600	0.559275
301	0.542625	0.561200
302	0.542200	0.562900
303	0.542800	0.560925
304	0.539925	0.563675
305	0.533300	0.563825
306	0.539775	0.562525
307	0.542500	0.561625
308	0.540350	0.561400
309	0.539200	0.560625
310	0.539500	0.559475
311	0.543725	0.560325
312	0.539600	0.562650
313	0.540425	0.563300
314	0.539475	0.562025
315	0.539250	0.563100
316	0.541025	0.567725
317	0.537125	0.566850
318	0.539575	0.568075
319	0.541325	0.569775
320	0.541725	0.568875
321	0.540125	0.567225
322	0.542625	0.567400
323	0.544350	0.569150
324	0.543975	0.568525
325	0.543325	0.568575
326	0.542150	0.569325
327	0.544375	0.567100
328	0.541525	0.566800
329	0.544000	0.567300
330	0.541625	0.567000
331	0.545800	0.566425
332	0.545875	0.566875
333	0.545325	0.568850
334	0.548375	0.569225
335	0.543300	0.566475
336	0.544125	0.567450
337	0.547575	0.564250
338	0.547000	0.565125
339	0.541975	0.565475
340	0.546250	0.568550
341	0.546600	0.565900
342	0.547800	0.562700
343	0.544500	0.561775
344	0.542350	0.560500
345	0.544000	0.557100
346	0.544800	0.556700
347	0.546850	0.555725
348	0.547800	0.555900
349	0.549100	0.553475
350	0.545250	0.554425
351	0.545375	0.553350
352	0.543350	0.553000
353	0.547025	0.554325
354	0.545275	0.553425
355	0.548575	0.556175
356	0.544825	0.554100
357	0.545700	0.552375
358	0.542175	0.550500
359	0.544200	0.551275
360	0.544150	0.551250
361	0.549800	0.550175
362	0.544450	0.551175
363	0.545350	0.551975
364	0.547850	0.551050
365	0.549650	0.552350
366	0.546925	0.551175
367	0.549050	0.550650
368	0.546575	0.550250
369	0.545725	0.552275
370	0.546125	0.552225
371	0.548400	0.551875
372	0.547225	0.549975
373	0.544775	0.550725
374	0.544925	0.552575
375	0.541825	0.551900
376	0.545925	0.553875
377	0.545475	0.552675
378	0.547675	0.553775
379	0.546900	0.552975
380	0.544025	0.553875
381	0.545950	0.553575
382	0.549025	0.554175
383	0.546275	0.555925
384	0.544900	0.557550
385	0.548375	0.557175
386	0.547250	0.554700
387	0.546200	0.555325
388	0.544300	0.555950
389	0.543150	0.556525
390	0.544300	0.557650
391	0.546000	0.558325
392	0.545225	0.558550
393	0.545525	0.555475
394	0.547300	0.556725
395	0.545400	0.555250
396	0.544150	0.556425
397	0.546950	0.559150
398	0.548275	0.558125
399	0.543800	0.558350
400	0.543000	0.557450
401	0.548075	0.556575
402	0.550925	0.556075
403	0.548400	0.555600
404	0.549550	0.555950
405	0.548825	0.557300
406	0.546525	0.557350
407	0.544000	0.558475
408	0.544450	0.558975
409	0.548500	0.560750
410	0.547000	0.561350
411	0.545450	0.561025
412	0.548925	0.561625
413	0.549550	0.562350
414	0.548200	0.564525
415	0.549400	0.563350
416	0.547975	0.564700
417	0.547100	0.564200
418	0.547625	0.565200
419	0.550200	0.566075
420	0.550800	0.566475
421	0.550700	0.570550
422	0.548800	0.572950
423	0.547175	0.573625
424	0.549400	0.569325
425	0.552475	0.570925
426	0.549400	0.571225
427	0.555350	0.571450
428	0.552475	0.570200
429	0.554050	0.567775
430	0.553750	0.565900
431	0.552350	0.566400
432	0.552025	0.567825
433	0.549825	0.566225
434	0.548000	0.564025
435	0.552200	0.564725
436	0.550500	0.565875
437	0.552150	0.566975
438	0.549275	0.567075
439	0.549350	0.570150
440	0.550575	0.569000
441	0.553375	0.571450
442	0.550800	0.570800
443	0.551900	0.570875
444	0.551175	0.569875
445	0.548700	0.568075
446	0.549250	0.568425
447	0.549775	0.568025
448	0.552175	0.565425
449	0.550300	0.567100
450	0.553125	0.565950
451	0.552125	0.566600
452	0.552125	0.566875
453	0.551225	0.564600
454	0.547050	0.563975
455	0.546600	0.561825
456	0.549400	0.560550
457	0.552575	0.562625
458	0.552700	0.564650
459	0.553225	0.565325
460	0.555275	0.562650
461	0.550300	0.555775
462	0.549750	0.558750
463	0.552625	0.558725
464	0.556200	0.555575
465	0.556575	0.555900
466	0.551500	0.556275
467	0.548975	0.555450
468	0.551625	0.555650
469	0.554350	0.557050
470	0.552325	0.560775
471	0.550975	0.560375
472	0.549500	0.563925
473	0.550675	0.563025
474	0.552700	0.562475
475	0.551100	0.563825
476	0.549925	0.561400
477	0.549725	0.559625
478	0.551475	0.561775
479	0.551175	0.562825
480	0.549925	0.560400
481	0.550700	0.560400
482	0.551575	0.559150
483	0.553500	0.559350
484	0.556175	0.558250
485	0.552850	0.557550
486	0.552125	0.556475
487	0.554700	0.557675
488	0.551150	0.555700
489	0.554875	0.554375
490	0.551675	0.556150
491	0.552825	0.557575
492	0.556100	0.559275
493	0.549275	0.559975
494	0.550375	0.559875
495	0.551850	0.558800
496	0.550600	0.559650
497	0.551375	0.561150
498	0.553250	0.560975
499	0.548775	0.560450
500	0.548725	0.563850
501	0.552325	0.561900
502	0.550825	0.561375
503	0.552175	0.562825
504	0.552175	0.563800
505	0.549700	0.563525
506	0.547750	0.564450
507	0.551950	0.566375
508	0.551100	0.564875
509	0.549425	0.564300
510	0.549925	0.565750
511	0.553025	0.567075
512	0.549925	0.566350
513	0.550500	0.569500
514	0.554075	0.570750
515	0.556425	0.567600
516	0.552400	0.567500
517	0.555625	0.570500
518	0.554375	0.571275
519	0.552775	0.567975
520	0.551875	0.566600
521	0.554325	0.563175
522	0.550225	0.561150
523	0.554350	0.561725
524	0.554775	0.564025
525	0.553475	0.564250
526	0.553900	0.564900
527	0.554550	0.563575
528	0.547500	0.564625
529	0.552300	0.565675
530	0.553225	0.562425
531	0.552575	0.560725
532	0.555075	0.561050
533	0.551475	0.559750
534	0.550500	0.558500
535	0.548950	0.558200
536	0.552250	0.560000
537	0.550475	0.562750
538	0.549225	0.563550
539	0.549775	0.562175
540	0.550025	0.560275
541	0.551775	0.560400
542	0.550900	0.559400
543	0.553825	0.557775
544	0.555175	0.554175
545	0.554225	0.551925
546	0.552425	0.551850
547	0.553200	0.552000
548	0.553675	0.555250
549	0.552400	0.553350
550	0.553475	0.551700
551	0.551950	0.551375
552	0.553125	0.552425
553	0.556975	0.551800
554	0.558100	0.552625
555	0.556075	0.550225
556	0.552250	0.550700
557	0.555600	0.552775
558	0.554175	0.553425
559	0.553525	0.555400
560	0.554400	0.550250
561	0.550000	0.552350
562	0.552525	0.552325
563	0.553500	0.555225
564	0.553375	0.554975
565	0.551750	0.555900
566	0.557000	0.553800
567	0.553125	0.552400
568	0.554450	0.553525
569	0.552525	0.552675
570	0.552975	0.556400
571	0.553750	0.554700
572	0.548850	0.553425
573	0.550850	0.549500
574	0.552050	0.551350
575	0.550375	0.552600
576	0.553900	0.551475
577	0.552725	0.551775
578	0.547850	0.553125
579	0.549600	0.555700
580	0.549750	0.557275
581	0.548675	0.557825
582	0.548050	0.557300
583	0.546550	0.559925
584	0.549350	0.558950
585	0.548325	0.563225
586	0.550175	0.564250
587	0.551450	0.562625
588	0.552425	0.562500
589	0.548550	0.563450
590	0.547725	0.563500
591	0.549725	0.562900
592	0.551775	0.564900
593	0.547900	0.563750
594	0.552775	0.563100
595	0.550900	0.561325
596	0.552250	0.563750
597	0.551150	0.564400
598	0.552425	0.565425
599	0.551250	0.566325
600	0.552925	0.567800
601	0.548575	0.567800
602	0.550225	0.567600
603	0.548150	0.569375
604	0.546925	0.570475
605	0.546575	0.571275
606	0.547975	0.571400
607	0.550000	0.571275
608	0.552350	0.572325
609	0.551275	0.570600
610	0.551875	0.569125
611	0.547875	0.570525
612	0.547425	0.569500
613	0.552000	0.569250
614	0.550375	0.569475
615	0.547975	0.568500
616	0.550250	0.568875
617	0.551800	0.567775
618	0.550000	0.566900
619	0.551825	0.566500
620	0.550600	0.563350
621	0.547425	0.564325
622	0.546400	0.564150
623	0.547325	0.565650
624	0.550425	0.566350
625	0.552050	0.563575
626	0.552300	0.567800
627	0.554200	0.568200
628	0.548950	0.566275
629	0.549000	0.567625
630	0.553650	0.568350
631	0.551675	0.566225
632	0.553050	0.568625
633	0.556200	0.569075
634	0.547250	0.569300
635	0.550325	0.567525
636	0.550075	0.567075
637	0.549125	0.567225
638	0.550950	0.568375
639	0.551900	0.571375
640	0.556450	0.570675
641	0.554475	0.568900
642	0.553550	0.569525
643	0.551200	0.571150
644	0.552075	0.570875
645	0.552000	0.570650
646	0.552250	0.570700
647	0.552725	0.568850
648	0.553550	0.568750
649	0.553900	0.568675
650	0.553275	0.571875
651	0.553825	0.569775
652	0.557375	0.567300
653	0.557275	0.567575
654	0.553450	0.567975
655	0.553225	0.568325
656	0.556400	0.565025
657	0.553875	0.563550
658	0.549200	0.564025
659	0.552700	0.565325
660	0.554175	0.564800
661	0.552675	0.566300
662	0.552750	0.566175
663	0.550375	0.565450
664	0.555250	0.564200
665	0.552325	0.563725
666	0.552300	0.561375
667	0.552275	0.561875
668	0.553725	0.562050
669	0.550125	0.561675
670	0.550225	0.564075
671	0.553675	0.563650
672	0.551050	0.563350
673	0.552300	0.560500
674	0.555325	0.562825
675	0.554200	0.560375
676	0.554675	0.560325
677	0.552425	0.561025
678	0.551375	0.559650
679	0.553800	0.561225
680	0.555600	0.560775
681	0.554350	0.559050
682	0.554850	0.557275
683	0.554700	0.556975
684	0.554600	0.556550
685	0.555125	0.556250
686	0.555450	0.556525
687	0.555075	0.555900
688	0.552800	0.554750
689	0.556175	0.556525
690	0.556600	0.556325
691	0.557300	0.555750
692	0.558475	0.558625
693	0.556075	0.557900
694	0.551925	0.556000
695	0.552325	0.556775
696	0.554125	0.556200
697	0.551900	0.555450
698	0.556650	0.557300
699	0.557100	0.557300
700	0.556350	0.557475
701	0.559125	0.555050
702	0.556950	0.555575
703	0.556100	0.555775
704	0.552750	0.556175
705	0.556200	0.556425
706	0.558175	0.554500
707	0.554900	0.555550
708	0.556100	0.554300
709	0.555375	0.556375
710	0.558400	0.557675
711	0.559050	0.556275
712	0.557375	0.556700
713	0.558300	0.557600
714	0.555525	0.559525
715	0.555150	0.559600
716	0.552875	0.560925
717	0.553950	0.562450
718	0.557675	0.560000
719	0.557075	0.560950
720	0.560350	0.563400
721	0.556925	0.561200
722	0.552275	0.562075
723	0.554075	0.562950
724	0.554425	0.564200
725	0.554525	0.561175
726	0.554700	0.560800
727	0.556225	0.559775
728	0.552675	0.560075
729	0.558025	0.555525
730	0.556575	0.555550
731	0.556825	0.558350
732	0.558125	0.558425
733	0.556700	0.558100
734	0.559775	0.560125
735	0.559750	0.558375
736	0.556250	0.562050
737	0.555700	0.561425
738	0.556075	0.561400
739	0.557900	0.564750
740	0.558300	0.564025
741	0.558075	0.564525
742	0.558100	0.564900
743	0.557400	0.567225
744	0.554425	0.567050
745	0.553925	0.567325
746	0.553450	0.565750
747	0.553050	0.565225
748	0.554875	0.567525
749	0.559225	0.567075
750	0.557650	0.565100
751	0.556725	0.567950
752	0.553075	0.567675
753	0.554050	0.567175
754	0.558400	0.567900
755	0.559225	0.567825
756	0.557875	0.570225
757	0.554650	0.569650
758	0.555850	0.569375
759	0.554650	0.572375
760	0.556125	0.571025
761	0.554850	0.570300
762	0.558225	0.568425
763	0.558850	0.565050
764	0.557875	0.563200
765	0.554725	0.564900
766	0.558500	0.563675
767	0.557500	0.563325
768	0.558200	0.563025
769	0.553925	0.562625
770	0.558175	0.563175
771	0.556025	0.562450
772	0.555800	0.563600
773	0.557450	0.562425
774	0.554900	0.560850
775	0.554875	0.557175
776	0.553850	0.558400
777	0.557450	0.558275
778	0.556350	0.555325
779	0.556625	0.554300
780	0.557900	0.556200
781	0.557900	0.553775
782	0.556750	0.553400
783	0.556675	0.553175
784	0.559500	0.553875
785	0.559950	0.556325
786	0.559175	0.558300
787	0.561050	0.557250
788	0.558925	0.555550
789	0.558425	0.560300
790	0.559050	0.562800
791	0.559150	0.565400
792	0.560775	0.566075
793	0.556550	0.564950
794	0.554275	0.565300
795	0.557325	0.567150
796	0.557450	0.565000
797	0.555825	0.566250
798	0.556025	0.565625
799	0.557600	0.566000
800	0.559800	0.564775
801	0.558375	0.563500
802	0.561700	0.563900
803	0.560575	0.568150
804	0.557275	0.565950
805	0.551175	0.566900
806	0.553775	0.566100
807	0.557725	0.567725
808	0.560125	0.568800
809	0.559225	0.569100
810	0.555425	0.567925
811	0.558750	0.566125
812	0.557275	0.566800
813	0.557375	0.565200
814	0.555575	0.565275
815	0.555750	0.565725
816	0.559725	0.567350
817	0.558950	0.566425
818	0.557350	0.568225
819	0.555425	0.566225
820	0.555275	0.565650
821	0.559700	0.562250
822	0.555100	0.559975
823	0.556000	0.560875
824	0.559625	0.562725
825	0.558325	0.560675
826	0.555875	0.560525
827	0.556400	0.558600
828	0.556725	0.559250
829	0.554550	0.556000
830	0.559075	0.557275
831	0.562375	0.558750
832	0.558975	0.559325
833	0.560375	0.556775
834	0.558625	0.556750
835	0.557675	0.558125
836	0.556700	0.557975
837	0.559825	0.557625
838	0.560675	0.554775
839	0.560100	0.556375
840	0.558350	0.552750
841	0.557150	0.554675
842	0.556975	0.555525
843	0.557950	0.559625
844	0.558825	0.560700
845	0.560200	0.561275
846	0.559675	0.561575
847	0.560250	0.563025
848	0.558900	0.561950
849	0.558950	0.563350
850	0.560625	0.563325
851	0.561475	0.561950
852	0.559150	0.562300
853	0.558175	0.564775
854	0.557175	0.565050
855	0.559250	0.565150
856	0.559850	0.563100
857	0.560600	0.561550
858	0.561150	0.560300
859	0.556725	0.563550
860	0.556075	0.562875
861	0.556025	0.561350
862	0.556875	0.561300
863	0.558600	0.558675
864	0.556500	0.556625
865	0.557100	0.556600
866	0.560050	0.557000
867	0.562100	0.555825
868	0.558950	0.556050
869	0.558275	0.558450
870	0.559350	0.558675
871	0.556800	0.558200
872	0.557850	0.557525
873	0.556900	0.560900
874	0.557425	0.563650
875	0.556875	0.566950
876	0.557750	0.566775
877	0.557475	0.567375
878	0.560175	0.568250
879	0.559700	0.565450
880	0.556525	0.568800
881	0.557750	0.568725
882	0.555725	0.569850
883	0.558050	0.572050
884	0.559175	0.576025
885	0.556975	0.573400
886	0.558875	0.574550
887	0.561125	0.574725
888	0.558375	0.575875
889	0.556700	0.576875
890	0.558125	0.574100
891	0.559675	0.576150
892	0.559725	0.578250
893	0.555650	0.578850
894	0.554575	0.576525
895	0.557250	0.576975
896	0.559750	0.577625
897	0.553875	0.580225
898	0.557025	0.580925
899	0.560875	0.580675
900	0.558025	0.577925
901	0.555425	0.577050
902	0.554575	0.574775
903	0.557775	0.574650
904	0.559600	0.575850
905	0.559625	0.575800
906	0.555400	0.576925
907	0.558175	0.576975
908	0.556700	0.573575
909	0.561200	0.573125
910	0.560550	0.573300
911	0.557350	0.569450
912	0.558600	0.572275
913	0.555200	0.570700
914	0.557225	0.569400
915	0.558900	0.568675
916	0.559600	0.568775
917	0.559700	0.569925
918	0.557700	0.568900
919	0.558200	0.567900
920	0.557525	0.569000
921	0.556325	0.564575
922	0.560100	0.564350
923	0.560400	0.565550
924	0.556300	0.565075
925	0.558925	0.564325
926	0.560375	0.562750
927	0.558400	0.558575
928	0.559175	0.559550
929	0.561725	0.559725
930	0.561925	0.560700
931	0.563150	0.559425
932	0.561175	0.557500
933	0.562325	0.557250
934	0.559400	0.558025
935	0.562500	0.557900
936	0.560425	0.559950
937	0.556500	0.561225
938	0.562025	0.561000
939	0.555900	0.561900
940	0.560575	0.562400
941	0.557650	0.565150
942	0.558650	0.563775
943	0.560150	0.562675
944	0.556725	0.563500
945	0.559925	0.561800
946	0.561025	0.562475
947	0.559050	0.563825
948	0.558975	0.560775
949	0.558775	0.558050
950	0.562075	0.561800
951	0.559925	0.561175
952	0.560975	0.562275
953	0.557300	0.561025
954	0.557025	0.561900
955	0.557925	0.562250
956	0.558250	0.563125
957	0.559700	0.564175
958	0.563700	0.562175
959	0.559875	0.565050
960	0.558850	0.565975
961	0.561375	0.567250
962	0.560150	0.568650
963	0.556300	0.570275
964	0.561100	0.568525
965	0.558475	0.567050
966	0.558125	0.565250
967	0.558475	0.564475
968	0.565175	0.563650
969	0.564250	0.563325
970	0.564275	0.562775
971	0.564975	0.562350
972	0.562950	0.563675
973	0.561450	0.560950
974	0.561425	0.564150
975	0.564425	0.563450
976	0.561575	0.563150
977	0.563325	0.562225
978	0.561750	0.560350
979	0.564100	0.559825
980	0.558850	0.560200
981	0.560725	0.559300
982	0.560550	0.557125
983	0.559275	0.557375
984	0.556875	0.559200
985	0.559075	0.559550
986	0.559300	0.558950
987	0.556225	0.560025
988	0.562575	0.560075
989	0.559800	0.559200
990	0.559400	0.558100
991	0.559150	0.560200
992	0.563500	0.557900
993	0.560150	0.558600
994	0.558925	0.557325
995	0.558750	0.554725
996	0.560250	0.554175
997	0.560050	0.555750
998	0.563800	0.554875
999	0.563675	0.554525
1000	0.562325	0.555725
1001	0.558150	0.557550
1002	0.560675	0.558050
1003	0.558200	0.557750
1004	0.558200	0.557675
1005	0.557750	0.559850
1006	0.557425	0.561450
1007	0.558725	0.562150
1008	0.555300	0.563950
1009	0.554475	0.563175
1010	0.553275	0.561650
1011	0.556750	0.560550
1012	0.556500	0.563175
1013	0.555950	0.561050
1014	0.556900	0.562575
1015	0.554875	0.561750
1016	0.554225	0.564400
1017	0.557700	0.565800
1018	0.557225	0.564825
1019	0.554750	0.562600
1020	0.554875	0.562850
1021	0.556425	0.564000
1022	0.558825	0.562875
1023	0.557250	0.562275
1024	0.557350	0.563325
1025	0.557550	0.564775
1026	0.556100	0.564650
1027	0.558400	0.566300
1028	0.561925	0.567075
1029	0.562000	0.571700
1030	0.560225	0.568525
1031	0.558575	0.569575
1032	0.561175	0.570700
1033	0.557950	0.567125
1034	0.555825	0.568725
1035	0.554675	0.570025
1036	0.555475	0.569250
1037	0.556975	0.571925
1038	0.559350	0.571700
1039	0.558925	0.570450
1040	0.555825	0.570125
1041	0.559225	0.570600
1042	0.560025	0.570650
1043	0.557450	0.567425
1044	0.557150	0.570000
1045	0.560625	0.569900
1046	0.559625	0.566425
1047	0.559925	0.564400
1048	0.557275	0.564125
1049	0.561350	0.565350
1050	0.561000	0.566950
1051	0.557950	0.566500
1052	0.556225	0.566875
1053	0.555275	0.565075
1054	0.558650	0.564875
1055	0.558450	0.565375
1056	0.558300	0.564550
1057	0.561800	0.566625
1058	0.555875	0.566625
1059	0.561225	0.566775
1060	0.559550	0.567625
1061	0.556475	0.568075
1062	0.556225	0.568950
1063	0.558000	0.569200
1064	0.560625	0.572150
1065	0.561050	0.569650
1066	0.560400	0.569775
1067	0.558100	0.568400
1068	0.561025	0.568025
1069	0.559100	0.569425
1070	0.558675	0.569450
1071	0.559200	0.569500
1072	0.554300	0.570350
1073	0.559750	0.570600
1074	0.561550	0.572200
1075	0.560850	0.571775
1076	0.559525	0.572175
1077	0.558600	0.569700
1078	0.560875	0.572850
1079	0.559600	0.573125
1080	0.560425	0.572850
1081	0.558250	0.574125
1082	0.560950	0.573350
1083	0.561275	0.572400
1084	0.560350	0.571950
1085	0.559925	0.572225
1086	0.559800	0.573225
1087	0.559175	0.572750
1088	0.560450	0.571525
1089	0.559275	0.572525
1090	0.558525	0.572800
1091	0.557100	0.570375
1092	0.557125	0.568425
1093	0.560900	0.566900
1094	0.560500	0.564425
1095	0.563150	0.561200
1096	0.563375	0.561625
1097	0.559225	0.561200
1098	0.558350	0.562000
1099	0.558950	0.564100
1100	0.559575	0.564350
1101	0.560975	0.563775
1102	0.563025	0.563775
1103	0.562725	0.566075
1104	0.558775	0.566150
1105	0.558800	0.565350
1106	0.560075	0.566725
1107	0.560900	0.569775
1108	0.559975	0.569675
1109	0.560000	0.571025
1110	0.557650	0.570700
1111	0.558050	0.572000
1112	0.559100	0.572050
1113	0.559575	0.572750
1114	0.563050	0.575000
1115	0.560650	0.570525
1116	0.557450	0.569725
1117	0.558175	0.567650
1118	0.560825	0.564075
1119	0.555000	0.566300
1120	0.559650	0.567325
1121	0.562000	0.567025
1122	0.562825	0.567700
1123	0.560325	0.568950
1124	0.557325	0.568750
1125	0.560400	0.570775
1126	0.562075	0.570975
1127	0.565000	0.569550
1128	0.558500	0.570375
1129	0.559025	0.570075
1130	0.558875	0.572250
1131	0.559225	0.572750
1132	0.559100	0.571025
1133	0.560050	0.571850
1134	0.560675	0.573775
1135	0.559050	0.577275
1136	0.558400	0.579125
1137	0.557900	0.577050
1138	0.557300	0.577150
1139	0.557475	0.576850
1140	0.557550	0.579000
1141	0.559900	0.577000
1142	0.558725	0.577225
1143	0.557350	0.578850
1144	0.564575	0.577200
1145	0.558300	0.578625
1146	0.557875	0.580725
1147	0.558200	0.577850
1148	0.555750	0.575400
1149	0.555450	0.576300
1150	0.558950	0.575600
1151	0.556175	0.574875
1152	0.556775	0.574750
1153	0.557300	0.575025
1154	0.556375	0.577175
1155	0.557775	0.576900
1156	0.557725	0.576600
1157	0.557625	0.575075
1158	0.559250	0.576100
1159	0.557900	0.572525
1160	0.560575	0.575325
1161	0.562575	0.575525
1162	0.558775	0.576350
1163	0.558925	0.573275
1164	0.558625	0.576475
1165	0.559775	0.573750
1166	0.557275	0.574250
1167	0.557100	0.572425
1168	0.559250	0.573900
1169	0.562250	0.572225
1170	0.557950	0.572675
1171	0.557375	0.570725
1172	0.556850	0.569150
1173	0.555725	0.568625
1174	0.558650	0.568575
1175	0.560450	0.565500
1176	0.561025	0.567725
1177	0.557050	0.568975
1178	0.556175	0.568000
1179	0.559875	0.570000
1180	0.559275	0.567425
1181	0.558700	0.566275
1182	0.559950	0.564800
1183	0.559050	0.564900
1184	0.561325	0.567825
1185	0.562900	0.566025
1186	0.558150	0.567825
1187	0.560100	0.567675
1188	0.559750	0.567875
1189	0.560325	0.566425
1190	0.561275	0.564100
1191	0.558225	0.562900
1192	0.561450	0.561425
1193	0.557250	0.559275
1194	0.559450	0.560500
1195	0.557250	0.562175
1196	0.560125	0.561750
1197	0.560250	0.563525
1198	0.560300	0.561075
1199	0.559825	0.561000
1200	0.560750	0.562925
1201	0.557000	0.564375
1202	0.561375	0.565100
1203	0.557000	0.563675
1204	0.561100	0.563275
1205	0.563175	0.561075
1206	0.564225	0.562200
1207	0.560075	0.563825
1208	0.556800	0.566375
1209	0.558100	0.566225
1210	0.558325	0.564300
1211	0.557400	0.564125
1212	0.559300	0.563575
1213	0.560000	0.563125
1214	0.558100	0.562275
1215	0.558275	0.562750
1216	0.556900	0.563675
1217	0.555625	0.563775
1218	0.557075	0.563025
1219	0.558725	0.562125
1220	0.556800	0.563150
1221	0.556450	0.563150
1222	0.556475	0.563425
1223	0.556525	0.563025
1224	0.556400	0.562975
1225	0.555950	0.564500
1226	0.555025	0.563750
1227	0.551975	0.562550
1228	0.553725	0.563150
1229	0.556925	0.562300
1230	0.555100	0.561250
1231	0.554050	0.560300
1232	0.555325	0.561900
1233	0.551325	0.561750
1234	0.554825	0.561500
1235	0.553575	0.561075
1236	0.555225	0.561325
1237	0.553775	0.561325
1238	0.555150	0.560350
1239	0.555325	0.560750
1240	0.555900	0.560475
1241	0.555975	0.561175
1242	0.555525	0.563025
1243	0.555275	0.563900
1244	0.555125	0.560750
1245	0.555275	0.562650
1246	0.553600	0.561925
1247	0.555800	0.564300
1248	0.556000	0.563900
1249	0.557350	0.562525
1250	0.552550	0.562150
1251	0.555225	0.560475
1252	0.555900	0.558900
1253	0.553925	0.557350
1254	0.554650	0.559075
1255	0.553000	0.558375
1256	0.558200	0.558750
1257	0.560750	0.561625
1258	0.558825	0.562475
1259	0.560950	0.565925
1260	0.561200	0.568625
1261	0.559550	0.565050
1262	0.557550	0.567350
1263	0.558800	0.568550
1264	0.555500	0.567875
1265	0.556825	0.567575
1266	0.555475	0.568825
1267	0.554950	0.568925
1268	0.557050	0.572975
1269	0.557425	0.571725
1270	0.558150	0.570300
1271	0.557900	0.572150
1272	0.558675	0.574175
1273	0.557575	0.573525
1274	0.558675	0.571650
1275	0.555975	0.573050
1276	0.553700	0.574750
1277	0.553225	0.575900
1278	0.556475	0.579125
1279	0.558250	0.578875
1280	0.556625	0.574700
1281	0.556150	0.575075
1282	0.557450	0.576275
1283	0.555150	0.573775
1284	0.553375	0.573175
1285	0.556825	0.575600
1286	0.554625	0.574075
1287	0.555450	0.572075
1288	0.554375	0.570975
1289	0.558500	0.569400
1290	0.560125	0.567600
1291	0.559375	0.566600
1292	0.560250	0.568000
1293	0.557175	0.570400
1294	0.556900	0.570250
1295	0.559375	0.569425
1296	0.559475	0.569700
1297	0.558750	0.572375
1298	0.559525	0.573450
1299	0.555925	0.576575
1300	0.560300	0.574000
1301	0.557925	0.573125
1302	0.556750	0.574550
1303	0.556775	0.573400
1304	0.557425	0.573275
1305	0.556925	0.574900
1306	0.558150	0.571550
1307	0.558625	0.570150
1308	0.560150	0.568350
1309	0.557875	0.570450
1310	0.557475	0.573175
1311	0.557175	0.573725
1312	0.558575	0.575550
1313	0.558375	0.574975
1314	0.560125	0.577425
1315	0.559150	0.577550
1316	0.556100	0.576625
1317	0.555700	0.577175
1318	0.555650	0.577850
1319	0.554675	0.578475
1320	0.556625	0.575625
1321	0.558450	0.574025
1322	0.554800	0.575050
1323	0.553325	0.574250
1324	0.556350	0.573075
1325	0.554875	0.575225
1326	0.554700	0.575000
1327	0.556975	0.574725
1328	0.555475	0.573000
1329	0.561025	0.573675
1330	0.556175	0.576125
1331	0.557475	0.575050
1332	0.555675	0.574050
1333	0.555675	0.575500
1334	0.559625	0.573650
1335	0.558000	0.576150
1336	0.557350	0.575475
1337	0.558750	0.574100
1338	0.561150	0.570950
1339	0.559125	0.570850
1340	0.555425	0.568475
1341	0.556675	0.569525
1342	0.557275	0.569500
1343	0.556825	0.570300
1344	0.556500	0.568200
1345	0.557600	0.570900
1346	0.554950	0.567425
1347	0.554725	0.566050
1348	0.557525	0.564025
1349	0.556825	0.561925
1350	0.559250	0.564075
1351	0.558525	0.564425
1352	0.558450	0.567000
1353	0.554300	0.566300
1354	0.559425	0.567075
1355	0.561375	0.567275
1356	0.559300	0.566475
1357	0.557525	0.565900
1358	0.558075	0.565475
1359	0.559475	0.567675
1360	0.556975	0.568475
1361	0.555575	0.566000
1362	0.555775	0.566675
1363	0.557975	0.564675
1364	0.558500	0.564350
1365	0.555550	0.564575
1366	0.556125	0.566700
1367	0.556700	0.569075
1368	0.555025	0.569625
1369	0.554750	0.567325
1370	0.557350	0.567600
1371	0.560425	0.567075
1372	0.557150	0.566550
1373	0.554075	0.566675
1374	0.558625	0.564675
1375	0.556400	0.562600
1376	0.554000	0.560775
1377	0.555200	0.562200
1378	0.554450	0.564625
1379	0.557575	0.565000
1380	0.557400	0.565250
1381	0.553250	0.564550
1382	0.556075	0.564250
1383	0.556775	0.564625
1384	0.556025	0.562850
1385	0.556100	0.562875
1386	0.558600	0.561975
1387	0.559400	0.563400
1388	0.559375	0.560350
1389	0.559950	0.560175
1390	0.559550	0.561125
1391	0.554600	0.562100
1392	0.557625	0.562925
1393	0.557075	0.561175
1394	0.561000	0.560050
1395	0.560125	0.560450
1396	0.560025	0.562025
1397	0.558675	0.560425
1398	0.559900	0.562475
1399	0.560125	0.561575
1400	0.560625	0.562075
1401	0.556925	0.560950
1402	0.560825	0.562025
1403	0.557675	0.556425
1404	0.557150	0.554250
1405	0.560300	0.554225
1406	0.560075	0.556750
1407	0.560700	0.556350
1408	0.562475	0.554825
1409	0.560600	0.556475
1410	0.555525	0.557825
1411	0.554850	0.556100
1412	0.555300	0.558175
1413	0.561150	0.559275
1414	0.561375	0.562775
1415	0.559825	0.558800
1416	0.557800	0.560325
1417	0.557650	0.564000
1418	0.558450	0.566525
1419	0.560575	0.565575
1420	0.560375	0.567050
1421	0.559900	0.568825
1422	0.558375	0.568850
1423	0.558225	0.570400
1424	0.559650	0.571775
1425	0.560525	0.573500
1426	0.558700	0.572675
1427	0.555900	0.573275
1428	0.555800	0.572350
1429	0.557250	0.573650
1430	0.557575	0.573275
1431	0.556925	0.574950
1432	0.557975	0.576600
1433	0.558100	0.575000
1434	0.562225	0.577025
1435	0.561600	0.574925
1436	0.559275	0.575150
1437	0.559850	0.575625
1438	0.560200	0.574250
1439	0.559250	0.572150
1440	0.556725	0.571825
1441	0.558050	0.574075
1442	0.556750	0.576000
1443	0.556975	0.575600
1444	0.555925	0.573000
1445	0.558800	0.575150
1446	0.562575	0.573475
1447	0.560825	0.573425
1448	0.559475	0.571300
1449	0.559575	0.573300
1450	0.559225	0.572075
1451	0.562100	0.573150
1452	0.561900	0.573500
1453	0.562425	0.573850
1454	0.560025	0.572650
1455	0.559175	0.571525
1456	0.559175	0.571375
1457	0.558350	0.573925
1458	0.559950	0.569650
1459	0.559050	0.567675
1460	0.559525	0.566950
1461	0.560400	0.566800
1462	0.560425	0.568500
1463	0.560450	0.570300
1464	0.558275	0.571325
1465	0.558675	0.572625
1466	0.558475	0.570650
1467	0.558625	0.571150
1468	0.561800	0.570575
1469	0.559250	0.572725
1470	0.562225	0.573450
1471	0.562325	0.570700
1472	0.560725	0.571150
1473	0.557775	0.569150
1474	0.559450	0.569575
1475	0.556225	0.567550
1476	0.555825	0.566925
1477	0.556300	0.568350
1478	0.561025	0.567775
1479	0.561075	0.568975
1480	0.557100	0.567750
1481	0.560025	0.565900
1482	0.560225	0.566350
1483	0.560900	0.568600
1484	0.558150	0.568500
1485	0.557225	0.570750
1486	0.560775	0.569825
1487	0.558275	0.569950
1488	0.561325	0.569275
1489	0.562600	0.573925
1490	0.559900	0.574650
1491	0.559750	0.571100
1492	0.558425	0.570775
1493	0.558800	0.575800
1494	0.556050	0.574625
1495	0.558875	0.575675
1496	0.558625	0.575175
1497	0.558225	0.573900
1498	0.559925	0.572700
1499	0.556625	0.569800
1500	0.558525	0.568550
1501	0.555850	0.570300
1502	0.559100	0.572175
1503	0.559025	0.570925
1504	0.556250	0.572750
1505	0.557450	0.574000
1506	0.557625	0.575950
1507	0.560875	0.575800
1508	0.561050	0.578575
1509	0.561825	0.577825
1510	0.560950	0.577850
1511	0.561175	0.578100
1512	0.558500	0.578150
1513	0.557725	0.579250
1514	0.558275	0.579650
1515	0.560575	0.578500
1516	0.562375	0.578025
1517	0.558950	0.578425
1518	0.557225	0.579300
1519	0.563300	0.579675
1520	0.559825	0.580425
1521	0.559025	0.581400
1522	0.556975	0.579025
1523	0.556650	0.577950
1524	0.557525	0.574200
1525	0.560550	0.573275
1526	0.558950	0.572100
1527	0.563850	0.568825
1528	0.564175	0.567875
1529	0.561825	0.566975
1530	0.562450	0.567700
1531	0.563150	0.566725
1532	0.560625	0.567050
1533	0.559625	0.567975
1534	0.559250	0.570300
1535	0.562300	0.569000
1536	0.562775	0.567650
1537	0.562050	0.565000
1538	0.564625	0.563800
1539	0.561475	0.563275
1540	0.557525	0.564550
1541	0.560250	0.565550
1542	0.560650	0.565225
1543	0.562275	0.565025
1544	0.557150	0.565025
1545	0.560800	0.565700
1546	0.559625	0.566350
1547	0.560925	0.564950
1548	0.562700	0.568575
1549	0.562950	0.567875
1550	0.559975	0.569975
1551	0.559225	0.568925
1552	0.557700	0.567575
1553	0.560050	0.569125
1554	0.559275	0.569100
1555	0.558850	0.570800
1556	0.560175	0.571700
1557	0.560725	0.574400
1558	0.556350	0.574075
1559	0.556225	0.573425
1560	0.556325	0.573100
1561	0.555400	0.574450
1562	0.555875	0.573450
1563	0.557150	0.572725
1564	0.560700	0.571725
1565	0.554925	0.571950
1566	0.555725	0.572600
1567	0.556550	0.574925
1568	0.557175	0.572450
1569	0.556750	0.572050
1570	0.560000	0.570425
1571	0.558300	0.570225
1572	0.556600	0.572775
1573	0.559925	0.575100
1574	0.558900	0.574525
1575	0.558550	0.572550
1576	0.557475	0.571250
1577	0.554500	0.571400
1578	0.555100	0.571275
1579	0.556950	0.573025
1580	0.556725	0.571400
1581	0.554975	0.573375
1582	0.557150	0.573575
1583	0.556175	0.571850
1584	0.558200	0.572650
1585	0.554625	0.574700
1586	0.557375	0.572700
1587	0.558200	0.573025
1588	0.554150	0.569925
1589	0.558200	0.570250
1590	0.558125	0.571975
1591	0.553725	0.571325
1592	0.558600	0.570850
1593	0.559275	0.571825
1594	0.560775	0.571725
1595	0.559575	0.568075
1596	0.558250	0.567400
1597	0.558500	0.569200
1598	0.555575	0.568025
1599	0.561050	0.567125
1600	0.558375	0.568725
1601	0.555825	0.568500
1602	0.557275	0.570125
1603	0.557375	0.570625
1604	0.556600	0.567950
1605	0.556125	0.567700
1606	0.557475	0.567575
1607	0.561650	0.566500
1608	0.560375	0.565700
1609	0.558825	0.563650
1610	0.557550	0.563275
1611	0.561475	0.562550
1612	0.560150	0.564450
1613	0.561875	0.564150
1614	0.557525	0.561900
1615	0.557550	0.561925
1616	0.559775	0.561325
1617	0.560725	0.562050
1618	0.560950	0.561850
1619	0.560750	0.562825
1620	0.559575	0.561850
1621	0.559200	0.562225
1622	0.558475	0.564400
1623	0.556400	0.566525
1624	0.554750	0.568575
1625	0.555475	0.567250
1626	0.553650	0.569125
1627	0.554575	0.570100
1628	0.557400	0.569600
1629	0.558225	0.568800
1630	0.555900	0.571550
1631	0.561350	0.569600
1632	0.557425	0.570325
1633	0.559850	0.570400
1634	0.555350	0.569725
1635	0.551625	0.570000
1636	0.552975	0.569475
1637	0.554425	0.569825
1638	0.555550	0.568325
1639	0.557150	0.569650
1640	0.559400	0.567125
1641	0.560150	0.569600
1642	0.559300	0.570875
1643	0.557650	0.569725
1644	0.553725	0.569225
1645	0.555450	0.568175
1646	0.556475	0.567825
1647	0.556000	0.566575
1648	0.554250	0.566825
1649	0.556375	0.569600
1650	0.553875	0.570675
1651	0.555675	0.569800
1652	0.554300	0.569075
1653	0.555875	0.570350
1654	0.558150	0.569325
1655	0.557125	0.570275
1656	0.553675	0.572925
1657	0.553175	0.574725
1658	0.553650	0.574325
1659	0.556750	0.575050
1660	0.557925	0.575200
1661	0.558125	0.576925
1662	0.557825	0.578475
1663	0.557650	0.578125
1664	0.559475	0.577450
1665	0.559875	0.576400
1666	0.557300	0.576325
1667	0.556850	0.575875
1668	0.557850	0.575400
1669	0.558575	0.572375
1670	0.559900	0.573125
1671	0.557825	0.574225
1672	0.555500	0.575850
1673	0.555975	0.578425
1674	0.555125	0.576400
1675	0.552450	0.575950
1676	0.555225	0.573050
1677	0.559525	0.574575
1678	0.558700	0.572825
1679	0.556550	0.571575
1680	0.556450	0.571725
1681	0.556725	0.573925
1682	0.559225	0.574775
1683	0.556200	0.575875
1684	0.561225	0.572700
1685	0.559200	0.572100
1686	0.558050	0.572425
1687	0.556750	0.575125
1688	0.559100	0.574100
1689	0.558025	0.574975
1690	0.558050	0.575025
1691	0.556900	0.574900
1692	0.558575	0.575650
1693	0.557925	0.576450
1694	0.558850	0.575725
1695	0.556375	0.573825
1696	0.557325	0.572025
1697	0.558575	0.573525
1698	0.559350	0.570225
1699	0.553075	0.572500
1700	0.554825	0.574950
1701	0.559050	0.573600
1702	0.554975	0.575000
1703	0.552775	0.575125
1704	0.552325	0.575525
1705	0.556075	0.575900
1706	0.554450	0.573700
1707	0.558450	0.572850
1708	0.558125	0.571700
1709	0.558350	0.570425
1710	0.557750	0.571475
1711	0.558100	0.572600
1712	0.556025	0.570600
1713	0.559675	0.572150
1714	0.555525	0.571375
1715	0.555375	0.570125
1716	0.556500	0.566950
1717	0.558600	0.563825
1718	0.557900	0.564200
1719	0.556600	0.565475
1720	0.555750	0.566675
1721	0.556675	0.565125
1722	0.556100	0.564400
1723	0.555125	0.567075
1724	0.554025	0.567025
1725	0.559525	0.567350
1726	0.558225	0.567600
1727	0.558400	0.567125
1728	0.557025	0.566975
1729	0.555675	0.568000
1730	0.558250	0.571525
1731	0.557200	0.573950
1732	0.554100	0.572025
1733	0.554450	0.570025
1734	0.556550	0.569975
1735	0.556500	0.571025
1736	0.556100	0.567375
1737	0.557550	0.567225
1738	0.554900	0.564325
1739	0.558275	0.563350
1740	0.558075	0.564900
1741	0.559450	0.565575
1742	0.561775	0.567375
1743	0.560300	0.566900
1744	0.560850	0.565875
1745	0.557575	0.563775
1746	0.558725	0.563125
1747	0.557325	0.561925
1748	0.557575	0.560525
1749	0.558250	0.560175
1750	0.558125	0.561525
1751	0.558875	0.560200
1752	0.558800	0.559625
1753	0.557200	0.559100
1754	0.559575	0.559800
1755	0.556750	0.561500
1756	0.556075	0.561125
1757	0.557375	0.560200
1758	0.558175	0.560250
1759	0.557450	0.559825
1760	0.559800	0.561575
1761	0.558025	0.564225
1762	0.559425	0.565525
1763	0.560100	0.567550
1764	0.558625	0.565800
1765	0.555200	0.567375
1766	0.556425	0.566175
1767	0.555775	0.562425
1768	0.556250	0.563050
1769	0.556650	0.562725
1770	0.556450	0.560575
1771	0.557750	0.561600
1772	0.554575	0.563700
1773	0.556025	0.563825
1774	0.554925	0.565800
1775	0.553975	0.566525
1776	0.554700	0.566100
1777	0.555250	0.568450
1778	0.556650	0.570150
1779	0.555425	0.570050
1780	0.555725	0.570125
1781	0.554275	0.567875
1782	0.555050	0.568625
1783	0.556100	0.569125
1784	0.553075	0.568875
1785	0.555325	0.570550
1786	0.556200	0.571875
1787	0.557750	0.573400
1788	0.559325	0.570025
1789	0.558150	0.569675
1790	0.557275	0.570600
1791	0.555325	0.568375
1792	0.556600	0.571700
1793	0.557350	0.568500
1794	0.553525	0.570375
1795	0.556375	0.571300
1796	0.560500	0.572950
1797	0.558100	0.572125
1798	0.559500	0.571200
1799	0.555875	0.566750
1800	0.556100	0.570250
1801	0.559000	0.570200
1802	0.557350	0.568400
1803	0.557850	0.567125
1804	0.556975	0.568675
1805	0.559100	0.567100
1806	0.556700	0.567900
1807	0.555850	0.568550
1808	0.558300	0.568800
1809	0.554075	0.570450
1810	0.552900	0.571325
1811	0.555900	0.568425
1812	0.558025	0.565200
1813	0.559225	0.564075
1814	0.559500	0.563575
1815	0.558425	0.562525
1816	0.560300	0.560975
1817	0.557100	0.559825
1818	0.557825	0.557600
1819	0.561225	0.556300
1820	0.558875	0.557950
1821	0.561900	0.555925
1822	0.560650	0.557900
1823	0.558375	0.558525
1824	0.560650	0.559650
1825	0.556950	0.559675
1826	0.557525	0.560500
1827	0.557725	0.559875
1828	0.561225	0.559150
1829	0.559300	0.563250
1830	0.561775	0.562425
1831	0.561425	0.562600
1832	0.561650	0.563675
1833	0.558450	0.562825
1834	0.560075	0.563900
1835	0.560300	0.565450
1836	0.560775	0.565750
1837	0.559500	0.563625
1838	0.558250	0.567250
1839	0.562925	0.567425
1840	0.561500	0.566500
1841	0.559725	0.564825
1842	0.557775	0.563750
1843	0.556825	0.563575
1844	0.559050	0.561475
1845	0.557575	0.564175
1846	0.558700	0.564900
1847	0.560175	0.567875
1848	0.558600	0.569025
1849	0.555100	0.569850
1850	0.559950	0.569700
1851	0.556825	0.566450
1852	0.555950	0.565975
1853	0.558700	0.567550
1854	0.560925	0.568500
1855	0.560300	0.566125
1856	0.559250	0.568675
1857	0.557275	0.574150
1858	0.558200	0.570050
1859	0.557825	0.571625
1860	0.559975	0.568925
1861	0.561900	0.566625
1862	0.562900	0.565975
1863	0.560825	0.565275
1864	0.562275	0.566475
1865	0.558775	0.566525
1866	0.560025	0.566275
1867	0.561675	0.566625
1868	0.558450	0.566550
1869	0.562425	0.566175
1870	0.561975	0.567600
1871	0.561225	0.566625
1872	0.560525	0.567925
1873	0.561550	0.566675
1874	0.559275	0.565175
1875	0.562025	0.566950
1876	0.562450	0.562600
1877	0.562725	0.559625
1878	0.560325	0.561600
1879	0.559725	0.560975
1880	0.561825	0.563150
1881	0.560725	0.562125
1882	0.559850	0.563325
1883	0.563075	0.562900
1884	0.561150	0.563675
1885	0.559625	0.563700
1886	0.559750	0.564425
1887	0.563775	0.564875
1888	0.561975	0.568550
1889	0.559625	0.570700
1890	0.562475	0.568825
1891	0.562625	0.567525
1892	0.563225	0.567400
1893	0.558525	0.568250
1894	0.560300	0.567500
1895	0.559975	0.569075
1896	0.559425	0.567000
1897	0.561150	0.564225
1898	0.562075	0.564175
1899	0.558400	0.563800
1900	0.560025	0.562825
1901	0.564450	0.564325
1902	0.565650	0.565425
1903	0.562900	0.566350
1904	0.563250	0.567350
1905	0.564700	0.566200
1906	0.561875	0.565275
1907	0.561275	0.564675
1908	0.563825	0.562575
1909	0.562250	0.560925
1910	0.563175	0.562250
1911	0.565150	0.563800
1912	0.563525	0.566900
1913	0.562125	0.564250
1914	0.562150	0.566725
1915	0.560825	0.565625
1916	0.562600	0.563350
1917	0.564225	0.561350
1918	0.561500	0.562825
1919	0.565175	0.561350
1920	0.559600	0.559675
1921	0.560425	0.558125
1922	0.562150	0.555625
1923	0.564900	0.558300
1924	0.562950	0.554525
1925	0.560375	0.555550
1926	0.561850	0.556050
1927	0.560275	0.556150
1928	0.563125	0.554850
1929	0.563250	0.557050
1930	0.561500	0.558625
1931	0.561650	0.559575
1932	0.559925	0.560125
1933	0.561500	0.560875
1934	0.562050	0.560050
1935	0.556700	0.562775
1936	0.561950	0.562875
1937	0.560550	0.562150
1938	0.562750	0.562125
1939	0.562200	0.561425
1940	0.564600	0.561400
1941	0.560350	0.560075
1942	0.558950	0.561700
1943	0.561375	0.559750
1944	0.560400	0.561875
1945	0.562425	0.558250
1946	0.561850	0.557750
1947	0.560575	0.555575
1948	0.564000	0.556275
1949	0.560700	0.557350
1950	0.561775	0.557125
1951	0.563250	0.557125
1952	0.563600	0.554050
1953	0.564200	0.553300
1954	0.563025	0.550250
1955	0.560725	0.549275
1956	0.564075	0.547175
1957	0.564925	0.548700
1958	0.565775	0.550225
1959	0.564725	0.551325
1960	0.563350	0.551500
1961	0.562450	0.549700
1962	0.564275	0.552475
1963	0.562075	0.551950
1964	0.560675	0.554100
1965	0.558850	0.552000
1966	0.563450	0.554950
1967	0.560450	0.554625
1968	0.562675	0.556550
1969	0.562475	0.558050
1970	0.563550	0.556900
1971	0.561625	0.557050
1972	0.563150	0.557050
1973	0.562050	0.556775
1974	0.561375	0.559025
1975	0.560400	0.555800
1976	0.560425	0.556075
1977	0.563450	0.555575
1978	0.561425	0.556325
1979	0.562050	0.554950
1980	0.564850	0.558400
1981	0.562750	0.559100
1982	0.561000	0.557175
1983	0.561475	0.558250
1984	0.562875	0.557175
1985	0.560325	0.556675
1986	0.565575	0.556525
1987	0.563700	0.557450
1988	0.562600	0.557575
1989	0.559875	0.557950
1990	0.561025	0.559675
1991	0.561625	0.561550
1992	0.560200	0.560800
1993	0.561125	0.560375
1994	0.559425	0.557175
1995	0.562825	0.557925
1996	0.564300	0.557775
1997	0.560100	0.556200
1998	0.558925	0.554625
1999	0.560475	0.557025
[truncated: 8,000 more rows]
