# Supplementary material for: Evolutionary game on mutually influenceing double-layer network
Source: PLoS One. 2025 Jan 31;20(1):e0317923. doi: 10.1371/journal.pone.0317923 (PMC11785339; doi:10.1371/journal.pone.0317923)
Supplement: S1 Data — (ZIP) [file pone.0317923.s001.zip › b=1.02_a=0.2_frequency.txt]

0	0.500675	0.392200
1	0.498350	0.340850
2	0.496125	0.310350
3	0.496125	0.293600
4	0.493100	0.281100
5	0.494400	0.273900
6	0.492525	0.270275
7	0.492275	0.266250
8	0.489050	0.266475
9	0.490625	0.270500
10	0.493025	0.274650
11	0.493900	0.277500
12	0.493075	0.282375
13	0.491250	0.286100
14	0.490800	0.290725
15	0.491750	0.292800
16	0.491400	0.298875
17	0.490600	0.302800
18	0.487000	0.309350
19	0.491875	0.314550
20	0.492550	0.320825
21	0.489400	0.324225
22	0.487750	0.328550
23	0.490775	0.333225
24	0.494700	0.338125
25	0.493125	0.345625
26	0.495725	0.349650
27	0.494775	0.351350
28	0.492525	0.353400
29	0.493700	0.357825
30	0.493425	0.364475
31	0.494075	0.370525
32	0.494275	0.372875
33	0.493050	0.376250
34	0.495575	0.380625
35	0.494525	0.384275
36	0.493000	0.388100
37	0.494750	0.389000
38	0.492125	0.393650
39	0.492475	0.397150
40	0.490875	0.399575
41	0.499375	0.405250
42	0.496775	0.406400
43	0.493350	0.409975
44	0.494975	0.413700
45	0.496800	0.414650
46	0.499750	0.415400
47	0.498800	0.419825
48	0.499825	0.421325
49	0.496600	0.425650
50	0.497175	0.428475
51	0.496700	0.432575
52	0.497400	0.432525
53	0.499175	0.433300
54	0.497100	0.434125
55	0.498400	0.437150
56	0.500525	0.435450
57	0.500200	0.437750
58	0.499175	0.439675
59	0.503175	0.441325
60	0.499075	0.446575
61	0.498950	0.445700
62	0.499275	0.447000
63	0.503375	0.447725
64	0.501775	0.448100
65	0.504400	0.447950
66	0.505325	0.451375
67	0.503225	0.452875
68	0.507075	0.454650
69	0.504075	0.454375
70	0.504900	0.455650
71	0.498650	0.458800
72	0.500975	0.459750
73	0.502325	0.461450
74	0.500525	0.462050
75	0.498075	0.461150
76	0.503525	0.459975
77	0.505775	0.465425
78	0.502450	0.462750
79	0.506575	0.464325
80	0.505100	0.463400
81	0.509400	0.458625
82	0.508725	0.458750
83	0.508650	0.462400
84	0.509325	0.461625
85	0.509700	0.462825
86	0.505400	0.465500
87	0.504025	0.467775
88	0.509350	0.468400
89	0.509725	0.471000
90	0.507350	0.473075
91	0.510400	0.474925
92	0.507125	0.477050
93	0.510325	0.479150
94	0.511100	0.475050
95	0.511550	0.476950
96	0.509375	0.477250
97	0.510175	0.480000
98	0.512200	0.480600
99	0.513575	0.480125
100	0.515600	0.484875
101	0.514700	0.484925
102	0.514850	0.484450
103	0.516825	0.483700
104	0.511275	0.484250
105	0.510000	0.486225
106	0.512300	0.488425
107	0.515725	0.490300
108	0.511450	0.491425
109	0.511325	0.490250
110	0.513175	0.491450
111	0.510500	0.488475
112	0.511600	0.487625
113	0.514550	0.487425
114	0.511775	0.487300
115	0.511575	0.485725
116	0.513525	0.488350
117	0.512725	0.488150
118	0.515150	0.487325
119	0.514950	0.489300
120	0.513825	0.489175
121	0.513575	0.491375
122	0.513900	0.489250
123	0.513725	0.491175
124	0.516550	0.490975
125	0.517325	0.493400
126	0.515925	0.490625
127	0.517350	0.492050
128	0.519050	0.493725
129	0.518200	0.491950
130	0.515825	0.491975
131	0.512200	0.489300
132	0.517500	0.489125
133	0.515125	0.489675
134	0.519050	0.492975
135	0.523025	0.491475
136	0.519600	0.492850
137	0.518100	0.492650
138	0.519475	0.493325
139	0.524100	0.495625
140	0.522750	0.495825
141	0.521650	0.493300
142	0.521675	0.493475
143	0.519975	0.495950
144	0.523100	0.497150
145	0.519625	0.496825
146	0.521875	0.497900
147	0.521625	0.500025
148	0.524100	0.496975
149	0.521700	0.498575
150	0.522800	0.498425
151	0.528075	0.499200
152	0.520775	0.499425
153	0.523150	0.499000
154	0.523425	0.496475
155	0.519300	0.497300
156	0.520125	0.498275
157	0.523500	0.496225
158	0.523350	0.495500
159	0.521925	0.495200
160	0.521600	0.495975
161	0.520450	0.494675
162	0.518300	0.495525
163	0.518550	0.497900
164	0.522975	0.497850
165	0.519750	0.501275
166	0.517500	0.500475
167	0.520350	0.502675
168	0.518850	0.501300
169	0.523800	0.499625
170	0.523775	0.501175
171	0.524300	0.504550
172	0.523275	0.504575
173	0.525200	0.504400
174	0.525575	0.507175
175	0.525750	0.505625
176	0.531375	0.507075
177	0.527950	0.505125
178	0.525400	0.504575
179	0.524750	0.504400
180	0.527350	0.504275
181	0.524475	0.501675
182	0.525625	0.501075
183	0.525200	0.499100
184	0.528700	0.499225
185	0.530500	0.496775
186	0.529575	0.495950
187	0.530150	0.496675
188	0.529475	0.496850
189	0.527700	0.496250
190	0.529100	0.495150
191	0.529000	0.494250
192	0.528175	0.494025
193	0.527000	0.495475
194	0.522375	0.494925
195	0.530325	0.496600
196	0.531750	0.496250
197	0.528675	0.496400
198	0.529775	0.497375
199	0.526550	0.499175
200	0.528675	0.495950
201	0.529700	0.496675
202	0.527850	0.497250
203	0.530375	0.498375
204	0.531800	0.497850
205	0.534700	0.498150
206	0.529800	0.498100
207	0.531025	0.501350
208	0.530625	0.502875
209	0.531500	0.502525
210	0.534525	0.503450
211	0.530925	0.502075
212	0.532825	0.503425
213	0.530550	0.507200
214	0.531525	0.509475
215	0.533350	0.508850
216	0.534075	0.508700
217	0.534375	0.510075
218	0.535550	0.510700
219	0.533425	0.511150
220	0.529475	0.512800
221	0.533375	0.514350
222	0.535000	0.514325
223	0.536400	0.515700
224	0.532475	0.514975
225	0.532075	0.514000
226	0.531650	0.513325
227	0.533775	0.510925
228	0.531775	0.512800
229	0.534400	0.509325
230	0.535225	0.507675
231	0.534150	0.506225
232	0.534825	0.504175
233	0.535550	0.502050
234	0.534650	0.503225
235	0.534450	0.503100
236	0.532225	0.502800
237	0.531650	0.504250
238	0.532250	0.505275
239	0.531100	0.503275
240	0.536750	0.503775
241	0.534525	0.504450
242	0.533375	0.504150
243	0.537350	0.503650
244	0.535150	0.500075
245	0.535225	0.502400
246	0.537900	0.504750
247	0.535000	0.506025
248	0.536000	0.510225
249	0.534550	0.512000
250	0.532450	0.513900
251	0.534000	0.513725
252	0.535225	0.517650
253	0.533525	0.518725
254	0.533225	0.515400
255	0.534625	0.513800
256	0.532475	0.511575
257	0.533575	0.511550
258	0.534550	0.511400
259	0.533425	0.512425
260	0.533975	0.509950
261	0.533750	0.508300
262	0.534950	0.513025
263	0.537075	0.511600
264	0.538850	0.513800
265	0.531900	0.512775
266	0.533550	0.513975
267	0.534200	0.515675
268	0.533050	0.512550
269	0.535400	0.512875
270	0.535025	0.515925
271	0.536675	0.515900
272	0.534100	0.515675
273	0.533850	0.517325
274	0.535925	0.519050
275	0.535825	0.515800
276	0.534350	0.516225
277	0.533875	0.518175
278	0.535000	0.517350
279	0.535475	0.515450
280	0.534675	0.516375
281	0.540800	0.516625
282	0.539450	0.517700
283	0.535525	0.517600
284	0.536225	0.517900
285	0.541375	0.518775
286	0.537875	0.519250
287	0.537700	0.517150
288	0.538500	0.515975
289	0.536725	0.516000
290	0.535075	0.515875
291	0.536350	0.517625
292	0.536700	0.518575
293	0.537925	0.518000
294	0.540800	0.518400
295	0.538200	0.521950
296	0.536225	0.524700
297	0.536750	0.521650
298	0.537775	0.521050
299	0.539850	0.521075
300	0.539500	0.520875
301	0.538700	0.521100
302	0.542475	0.518975
303	0.542600	0.516325
304	0.543450	0.516400
305	0.540850	0.512450
306	0.541375	0.510100
307	0.540125	0.513175
308	0.539875	0.511100
309	0.539400	0.511725
310	0.538725	0.511325
311	0.542225	0.513025
312	0.541900	0.511750
313	0.538250	0.514700
314	0.538625	0.515425
315	0.538800	0.514225
316	0.538900	0.512875
317	0.540925	0.512825
318	0.541900	0.514450
319	0.541875	0.516825
320	0.539750	0.517800
321	0.542325	0.516925
322	0.538400	0.517850
323	0.540000	0.521025
324	0.543025	0.523500
325	0.538150	0.522800
326	0.538975	0.522475
327	0.539075	0.524875
328	0.540300	0.520900
329	0.543500	0.522050
330	0.539325	0.518725
331	0.538575	0.520100
332	0.544075	0.522750
333	0.542825	0.523200
334	0.541850	0.525025
335	0.543075	0.526375
336	0.541675	0.526825
337	0.540725	0.528350
338	0.543325	0.529175
339	0.544075	0.528175
340	0.542675	0.527975
341	0.541325	0.528375
342	0.541825	0.529550
343	0.543025	0.529850
344	0.546500	0.528200
345	0.548675	0.527350
346	0.544150	0.525400
347	0.544800	0.525275
348	0.543550	0.527375
349	0.542800	0.529300
350	0.545700	0.530500
351	0.546875	0.527650
352	0.545650	0.528475
353	0.547650	0.529325
354	0.544500	0.530025
355	0.542975	0.528425
356	0.544850	0.528150
357	0.543100	0.525850
358	0.541200	0.525125
359	0.545100	0.524575
360	0.542075	0.524300
361	0.540875	0.525850
362	0.540100	0.528875
363	0.542200	0.529675
364	0.543800	0.528675
365	0.543500	0.526600
366	0.543575	0.525900
367	0.541450	0.525925
368	0.541050	0.527050
369	0.546050	0.525975
370	0.544300	0.523775
371	0.547525	0.523450
372	0.548375	0.522800
373	0.545075	0.523350
374	0.547575	0.522700
375	0.545050	0.521700
376	0.542775	0.519275
377	0.539775	0.522400
378	0.542975	0.520950
379	0.542875	0.519675
380	0.544250	0.521100
381	0.542825	0.522675
382	0.545425	0.521100
383	0.545750	0.520575
384	0.544450	0.521775
385	0.545800	0.523200
386	0.547225	0.521300
387	0.547150	0.520700
388	0.542375	0.522400
389	0.545225	0.520250
390	0.545525	0.518450
391	0.543925	0.521050
392	0.547150	0.519050
393	0.546100	0.516525
394	0.545075	0.517225
395	0.542175	0.516000
396	0.543650	0.517250
397	0.544875	0.516500
398	0.543700	0.517325
399	0.542700	0.516925
400	0.541375	0.517050
401	0.543450	0.517575
402	0.544475	0.517575
403	0.545925	0.517850
404	0.547125	0.517975
405	0.547150	0.517975
406	0.548600	0.519000
407	0.545200	0.519025
408	0.544275	0.518575
409	0.545775	0.519350
410	0.547225	0.519575
411	0.541575	0.520750
412	0.545225	0.518525
413	0.545550	0.520225
414	0.541450	0.520700
415	0.547050	0.520075
416	0.545225	0.522425
417	0.541325	0.518675
418	0.546450	0.519400
419	0.544425	0.518850
420	0.546825	0.521975
421	0.547550	0.521675
422	0.545925	0.527275
423	0.547775	0.525300
424	0.550975	0.524875
425	0.547200	0.526850
426	0.544500	0.527000
427	0.547950	0.527800
428	0.547600	0.527200
429	0.545400	0.524675
430	0.543950	0.525600
431	0.542625	0.527175
432	0.543625	0.527350
433	0.546425	0.527525
434	0.542225	0.526475
435	0.547300	0.524750
436	0.545050	0.525325
437	0.544400	0.526800
438	0.545600	0.526275
439	0.548175	0.524050
440	0.547525	0.524900
441	0.549175	0.521025
442	0.547900	0.520375
443	0.544750	0.521175
444	0.546575	0.517875
445	0.547225	0.521675
446	0.549150	0.521625
447	0.545600	0.524200
448	0.546675	0.525125
449	0.546800	0.526225
450	0.549050	0.524525
451	0.549250	0.522850
452	0.546975	0.519400
453	0.549950	0.522075
454	0.551950	0.519950
455	0.552600	0.519525
456	0.550000	0.520700
457	0.548375	0.522525
458	0.546850	0.521125
459	0.547000	0.523725
460	0.547200	0.521700
461	0.546650	0.521650
462	0.544300	0.522325
463	0.546025	0.522150
464	0.546775	0.521025
465	0.549725	0.524050
466	0.550725	0.521700
467	0.549525	0.518950
468	0.547050	0.518500
469	0.546900	0.520525
470	0.548150	0.519975
471	0.547050	0.518025
472	0.546825	0.517475
473	0.548350	0.515150
474	0.546525	0.516050
475	0.544450	0.515275
476	0.548175	0.515825
477	0.546450	0.516050
478	0.551600	0.516950
479	0.547425	0.513825
480	0.545025	0.514775
481	0.544600	0.516750
482	0.545975	0.517000
483	0.543525	0.517075
484	0.546400	0.519225
485	0.546275	0.517225
486	0.544075	0.517675
487	0.549000	0.518125
488	0.546375	0.518050
489	0.549525	0.516175
490	0.549250	0.518750
491	0.549525	0.518500
492	0.550700	0.520325
493	0.550825	0.522200
494	0.549850	0.522975
495	0.550325	0.522775
496	0.548650	0.522150
497	0.543675	0.521725
498	0.545425	0.525275
499	0.544675	0.524925
500	0.547875	0.523325
501	0.546925	0.523400
502	0.546625	0.526000
503	0.546150	0.526050
504	0.545425	0.523800
505	0.545500	0.523050
506	0.545475	0.525675
507	0.543475	0.523450
508	0.544200	0.520150
509	0.550175	0.518025
510	0.548300	0.519150
511	0.548200	0.520475
512	0.547425	0.522525
513	0.548400	0.524450
514	0.550425	0.525050
515	0.551575	0.524325
516	0.549875	0.524100
517	0.548425	0.521375
518	0.549700	0.522625
519	0.551425	0.521475
520	0.551575	0.519725
521	0.552125	0.519000
522	0.550050	0.518825
523	0.548500	0.518975
524	0.547225	0.520100
525	0.548800	0.523150
526	0.549850	0.521050
527	0.546950	0.520425
528	0.549400	0.523950
529	0.548725	0.522125
530	0.548650	0.523300
531	0.545925	0.524425
532	0.549775	0.526175
533	0.550675	0.525825
534	0.551675	0.527800
535	0.552700	0.527400
536	0.548875	0.527750
537	0.544425	0.529900
538	0.548525	0.528300
539	0.547950	0.526625
540	0.546250	0.527125
541	0.542950	0.528800
542	0.547075	0.527800
543	0.549325	0.528750
544	0.546700	0.522950
545	0.547400	0.525725
546	0.545050	0.526625
547	0.547900	0.527300
548	0.545625	0.526350
549	0.543275	0.526750
550	0.543050	0.526775
551	0.546050	0.527125
552	0.546300	0.528125
553	0.546425	0.527275
554	0.547000	0.528850
555	0.547900	0.532000
556	0.544950	0.530000
557	0.543425	0.530650
558	0.543500	0.531775
559	0.543725	0.529925
560	0.542150	0.530425
561	0.544575	0.529150
562	0.545525	0.533550
563	0.547675	0.533425
564	0.548325	0.532900
565	0.548975	0.531650
566	0.550150	0.534100
567	0.549625	0.532200
568	0.545125	0.535575
569	0.545950	0.534375
570	0.548450	0.533600
571	0.548625	0.534950
572	0.547725	0.532500
573	0.546475	0.529375
574	0.550950	0.528050
575	0.549125	0.525975
576	0.547925	0.526425
577	0.546850	0.525725
578	0.547075	0.526950
579	0.546500	0.525650
580	0.546375	0.522900
581	0.545375	0.524425
582	0.548775	0.525700
583	0.549375	0.528100
584	0.547375	0.526675
585	0.544425	0.524825
586	0.545475	0.526775
587	0.548225	0.527175
588	0.548200	0.528100
589	0.546100	0.529925
590	0.546650	0.529825
591	0.544700	0.530625
592	0.546075	0.531725
593	0.548075	0.531125
594	0.547900	0.533975
595	0.550025	0.532175
596	0.548200	0.533100
597	0.546950	0.532225
598	0.546600	0.530500
599	0.547275	0.531625
600	0.549200	0.531950
601	0.545600	0.529600
602	0.545675	0.529075
603	0.544900	0.532625
604	0.547575	0.532900
605	0.543800	0.531900
606	0.545875	0.532325
607	0.547925	0.531950
608	0.543975	0.529375
609	0.544250	0.528100
610	0.543875	0.528450
611	0.550200	0.528625
612	0.548200	0.528600
613	0.546750	0.528350
614	0.545750	0.525900
615	0.547725	0.527625
616	0.550100	0.527650
617	0.548825	0.525950
618	0.549350	0.526825
619	0.546450	0.524450
620	0.548450	0.524025
621	0.550625	0.523275
622	0.549175	0.522900
623	0.547200	0.521700
624	0.549175	0.519225
625	0.549225	0.519325
626	0.549600	0.519800
627	0.549950	0.518050
628	0.552925	0.523000
629	0.552825	0.522050
630	0.551900	0.524800
631	0.552525	0.528150
632	0.551800	0.527300
633	0.551775	0.524775
634	0.549525	0.527575
635	0.551300	0.526100
636	0.548075	0.526325
637	0.550750	0.528250
638	0.552550	0.527725
639	0.552775	0.527600
640	0.550100	0.525150
641	0.550750	0.527125
642	0.551300	0.524400
643	0.553725	0.520725
644	0.554675	0.524675
645	0.551175	0.527300
646	0.548600	0.526250
647	0.551075	0.523475
648	0.553725	0.524500
649	0.552325	0.523925
650	0.551550	0.522300
651	0.549500	0.518650
652	0.546850	0.518775
653	0.548525	0.520000
654	0.552400	0.518950
655	0.555000	0.517900
656	0.553050	0.517925
657	0.553525	0.518400
658	0.553850	0.522725
659	0.552525	0.521350
660	0.549950	0.522825
661	0.551650	0.522700
662	0.552175	0.521675
663	0.550250	0.523525
664	0.551775	0.523650
665	0.552125	0.523325
666	0.553125	0.523900
667	0.551350	0.523975
668	0.552100	0.523825
669	0.548900	0.525650
670	0.553450	0.529425
671	0.553200	0.524325
672	0.552525	0.526750
673	0.551550	0.529725
674	0.552025	0.528675
675	0.547900	0.527575
676	0.551175	0.528825
677	0.547600	0.529725
678	0.551275	0.530100
679	0.550375	0.529375
680	0.550850	0.532025
681	0.550400	0.532800
682	0.553250	0.529550
683	0.551850	0.530425
684	0.551725	0.529300
685	0.555500	0.525850
686	0.553925	0.526150
687	0.553125	0.529550
688	0.553600	0.530250
689	0.553350	0.527400
690	0.552200	0.529475
691	0.554175	0.529725
692	0.552650	0.531950
693	0.554675	0.529925
694	0.553400	0.533025
695	0.548925	0.533200
696	0.548075	0.534800
697	0.554200	0.535250
698	0.555425	0.535400
699	0.554275	0.533050
700	0.555900	0.532200
701	0.556450	0.532825
702	0.552725	0.531050
703	0.553125	0.528075
704	0.553825	0.527025
705	0.553425	0.523375
706	0.553875	0.521725
707	0.554550	0.521375
708	0.557100	0.520925
709	0.553325	0.524575
710	0.553525	0.524000
711	0.555300	0.523150
712	0.557300	0.525800
713	0.557800	0.526400
714	0.552075	0.523525
715	0.552175	0.522700
716	0.553500	0.523275
717	0.553175	0.522675
718	0.549750	0.524725
719	0.549650	0.522450
720	0.551250	0.523775
721	0.550775	0.523750
722	0.549125	0.520875
723	0.554200	0.520650
724	0.560475	0.521050
725	0.557550	0.521025
726	0.553775	0.520200
727	0.552375	0.519400
728	0.550925	0.520750
729	0.552900	0.521900
730	0.552675	0.522425
731	0.554775	0.521275
732	0.556175	0.520700
733	0.551950	0.521350
734	0.554275	0.520825
735	0.552325	0.518850
736	0.556625	0.519100
737	0.556100	0.522025
738	0.551175	0.522250
739	0.551875	0.522025
740	0.554700	0.522650
741	0.551600	0.523950
742	0.554700	0.522575
743	0.556450	0.521750
744	0.551100	0.524900
745	0.552800	0.525650
746	0.554175	0.526900
747	0.550450	0.526800
748	0.553600	0.527350
749	0.554450	0.525900
750	0.553225	0.526375
751	0.553050	0.525300
752	0.553000	0.524125
753	0.550750	0.527100
754	0.548600	0.525275
755	0.552600	0.522475
756	0.550225	0.523075
757	0.553175	0.521700
758	0.551550	0.523300
759	0.554100	0.523425
760	0.555350	0.524900
761	0.555925	0.526150
762	0.554100	0.526800
763	0.552800	0.527075
764	0.553850	0.525450
765	0.552575	0.526075
766	0.554575	0.528375
767	0.552750	0.524175
768	0.549475	0.524300
769	0.552250	0.522875
770	0.555675	0.521625
771	0.553225	0.521500
772	0.551125	0.520825
773	0.549900	0.521100
774	0.550275	0.521150
775	0.553725	0.520000
776	0.552600	0.519275
777	0.553200	0.518475
778	0.551150	0.516875
779	0.553525	0.516925
780	0.551800	0.516925
781	0.553300	0.517375
782	0.554125	0.514675
783	0.553500	0.515175
784	0.555300	0.517750
785	0.554375	0.517925
786	0.554875	0.515475
787	0.553875	0.516875
788	0.555600	0.515275
789	0.555825	0.516100
790	0.552225	0.513800
791	0.552675	0.515125
792	0.554025	0.517250
793	0.554000	0.519050
794	0.553050	0.518475
795	0.551150	0.518375
796	0.550275	0.518150
797	0.550450	0.518400
798	0.552000	0.518800
799	0.549650	0.518450
800	0.552775	0.515875
801	0.550100	0.516175
802	0.553375	0.514050
803	0.555725	0.515825
804	0.554050	0.518275
805	0.554100	0.520300
806	0.556650	0.523250
807	0.556700	0.525125
808	0.555375	0.521950
809	0.552650	0.520225
810	0.549575	0.522650
811	0.549675	0.522525
812	0.552350	0.524750
813	0.552375	0.523925
814	0.553375	0.526600
815	0.554175	0.525650
816	0.554100	0.525700
817	0.552825	0.527950
818	0.554125	0.528175
819	0.553375	0.528500
820	0.554625	0.530775
821	0.555150	0.529200
822	0.554425	0.530675
823	0.554875	0.531350
824	0.552875	0.530525
825	0.553825	0.532925
826	0.554400	0.530350
827	0.552625	0.531900
828	0.550550	0.531950
829	0.549850	0.529200
830	0.552500	0.531475
831	0.555150	0.534275
832	0.554825	0.535025
833	0.552500	0.535675
834	0.551275	0.535525
835	0.550500	0.536150
836	0.549125	0.538325
837	0.552525	0.537750
838	0.551625	0.535900
839	0.553975	0.538700
840	0.551800	0.538000
841	0.552500	0.536000
842	0.552025	0.535275
843	0.551775	0.536050
844	0.553350	0.534950
845	0.554925	0.534200
846	0.554275	0.535150
847	0.554475	0.532775
848	0.554175	0.532275
849	0.556175	0.535650
850	0.553250	0.533625
851	0.553850	0.532700
852	0.552275	0.534325
853	0.554900	0.532025
854	0.557000	0.532925
855	0.553725	0.533600
856	0.554775	0.532075
857	0.554975	0.531975
858	0.554925	0.532050
859	0.556850	0.531450
860	0.555300	0.531000
861	0.555475	0.531750
862	0.552500	0.532125
863	0.550700	0.530375
864	0.553900	0.529925
865	0.554725	0.528925
866	0.553450	0.531275
867	0.552375	0.532400
868	0.553350	0.532025
869	0.554900	0.532425
870	0.554375	0.533350
871	0.557425	0.531800
872	0.554250	0.533775
873	0.556000	0.532025
874	0.555425	0.530125
875	0.553500	0.528400
876	0.552625	0.528975
877	0.554000	0.528300
878	0.557700	0.531550
879	0.555975	0.529025
880	0.553225	0.526125
881	0.554625	0.526925
882	0.557550	0.527200
883	0.556850	0.527675
884	0.554225	0.525800
885	0.552200	0.526550
886	0.552625	0.526150
887	0.556050	0.527300
888	0.558650	0.526025
889	0.557925	0.523400
890	0.554700	0.520625
891	0.556750	0.523925
892	0.558900	0.524075
893	0.559025	0.522850
894	0.557800	0.522500
895	0.555075	0.522925
896	0.557525	0.523875
897	0.555825	0.520375
898	0.558825	0.524625
899	0.555275	0.525000
900	0.558075	0.525575
901	0.556725	0.524650
902	0.554250	0.527025
903	0.555700	0.528400
904	0.556575	0.526950
905	0.556575	0.525150
906	0.556075	0.525275
907	0.556925	0.525725
908	0.559150	0.524400
909	0.556325	0.526975
910	0.552975	0.525575
911	0.556000	0.526325
912	0.554900	0.526925
913	0.557825	0.528100
914	0.556650	0.527325
915	0.556750	0.525225
916	0.556650	0.526325
917	0.554575	0.523325
918	0.555150	0.523500
919	0.559050	0.526275
920	0.556750	0.527900
921	0.555125	0.527975
922	0.553400	0.529100
923	0.549550	0.530450
924	0.554300	0.528125
925	0.554275	0.529200
926	0.556725	0.528275
927	0.556725	0.528000
928	0.557500	0.524550
929	0.558925	0.523325
930	0.558925	0.522150
931	0.558500	0.524675
932	0.558900	0.526375
933	0.554125	0.524650
934	0.558450	0.525100
935	0.559125	0.522900
936	0.555475	0.521275
937	0.558775	0.523575
938	0.558350	0.522000
939	0.558375	0.522875
940	0.557825	0.525250
941	0.556900	0.525950
942	0.558375	0.525625
943	0.557000	0.525425
944	0.556375	0.529150
945	0.558200	0.529775
946	0.557175	0.528425
947	0.558125	0.527950
948	0.556050	0.528850
949	0.556975	0.526975
950	0.552825	0.525675
951	0.556600	0.526975
952	0.558675	0.526950
953	0.559775	0.525475
954	0.560150	0.525875
955	0.558300	0.526925
956	0.559900	0.525525
957	0.562250	0.525250
958	0.559775	0.525275
959	0.559850	0.526250
960	0.562500	0.526675
961	0.559600	0.529275
962	0.556175	0.529800
963	0.559550	0.534250
964	0.557200	0.532400
965	0.554525	0.532850
966	0.559125	0.532575
967	0.558625	0.531475
968	0.558525	0.530275
969	0.558025	0.531000
970	0.559775	0.528725
971	0.560150	0.528050
972	0.559850	0.527950
973	0.558450	0.530275
974	0.556675	0.529825
975	0.556975	0.531975
976	0.560525	0.532775
977	0.559050	0.533300
978	0.559150	0.532275
979	0.557600	0.532775
980	0.562775	0.531400
981	0.559925	0.532750
982	0.557975	0.533625
983	0.556950	0.534025
984	0.555875	0.533925
985	0.554425	0.533800
986	0.557450	0.532825
987	0.554175	0.529750
988	0.556300	0.530250
989	0.552350	0.529350
990	0.554200	0.528900
991	0.555500	0.529050
992	0.557125	0.528750
993	0.556225	0.526525
994	0.557875	0.525800
995	0.557400	0.528100
996	0.557250	0.529700
997	0.556150	0.532275
998	0.560225	0.532225
999	0.560150	0.532675
1000	0.558200	0.529825
1001	0.561925	0.529975
1002	0.556475	0.527975
1003	0.556150	0.527250
1004	0.558875	0.530875
1005	0.560450	0.531125
1006	0.557675	0.531600
1007	0.558700	0.530775
1008	0.558975	0.531150
1009	0.558825	0.532400
1010	0.559050	0.531950
1011	0.558800	0.530900
1012	0.559200	0.533475
1013	0.557375	0.534550
1014	0.558600	0.536450
1015	0.560225	0.536350
1016	0.562575	0.534525
1017	0.562575	0.534300
1018	0.560275	0.531850
1019	0.559625	0.531850
1020	0.558575	0.531550
1021	0.557825	0.531300
1022	0.557375	0.528975
1023	0.563275	0.526750
1024	0.560500	0.527400
1025	0.560950	0.529675
1026	0.555600	0.529750
1027	0.561125	0.526550
1028	0.561975	0.528325
1029	0.558350	0.527075
1030	0.562000	0.527500
1031	0.564950	0.528225
1032	0.561525	0.529525
1033	0.557900	0.532450
1034	0.555225	0.531600
1035	0.557925	0.531450
1036	0.556625	0.532400
1037	0.558200	0.530400
1038	0.558600	0.527900
1039	0.560000	0.530250
1040	0.560075	0.529075
1041	0.559700	0.530450
1042	0.560025	0.533250
1043	0.558900	0.534075
1044	0.560100	0.534650
1045	0.558100	0.533550
1046	0.559450	0.532950
1047	0.558900	0.531950
1048	0.557025	0.532050
1049	0.560750	0.532475
1050	0.557625	0.535475
1051	0.557825	0.534950
1052	0.559000	0.533250
1053	0.557700	0.535450
1054	0.561875	0.537900
1055	0.561400	0.536575
1056	0.558000	0.539950
1057	0.559650	0.540600
1058	0.557075	0.539300
1059	0.558500	0.539625
1060	0.557800	0.540875
1061	0.557800	0.541175
1062	0.557500	0.539750
1063	0.561525	0.537750
1064	0.558575	0.536650
1065	0.558100	0.537850
1066	0.560525	0.536200
1067	0.558050	0.535450
1068	0.557700	0.532800
1069	0.559400	0.533700
1070	0.560425	0.532375
1071	0.560350	0.529975
1072	0.561175	0.530900
1073	0.559025	0.532800
1074	0.558075	0.532275
1075	0.558450	0.530400
1076	0.558475	0.530775
1077	0.559450	0.530775
1078	0.558950	0.530200
1079	0.557925	0.529975
1080	0.560475	0.524150
1081	0.557500	0.524300
1082	0.555650	0.521775
1083	0.558725	0.518850
1084	0.555600	0.517650
1085	0.560050	0.518850
1086	0.561400	0.517075
1087	0.560525	0.517075
1088	0.560025	0.519200
1089	0.561625	0.521425
1090	0.560250	0.521475
1091	0.561500	0.523600
1092	0.557925	0.523975
1093	0.555650	0.524175
1094	0.554325	0.525825
1095	0.554100	0.524550
1096	0.556500	0.525325
1097	0.554825	0.524400
1098	0.556250	0.525150
1099	0.553550	0.524000
1100	0.555600	0.523550
1101	0.553050	0.523025
1102	0.555925	0.523800
1103	0.553800	0.523250
1104	0.556175	0.523050
1105	0.555150	0.521875
1106	0.555075	0.521175
1107	0.557850	0.522025
1108	0.559600	0.521625
1109	0.556225	0.520650
1110	0.556600	0.521700
1111	0.556825	0.520525
1112	0.559925	0.524850
1113	0.558825	0.525250
1114	0.560600	0.525150
1115	0.557450	0.524650
1116	0.557300	0.523500
1117	0.559725	0.524875
1118	0.557600	0.525300
1119	0.557500	0.523625
1120	0.556400	0.523425
1121	0.556775	0.520775
1122	0.554725	0.524050
1123	0.554175	0.526075
1124	0.555675	0.526725
1125	0.558500	0.528150
1126	0.557200	0.529675
1127	0.552750	0.533350
1128	0.558250	0.532825
1129	0.556100	0.534950
1130	0.557500	0.535950
1131	0.553775	0.535800
1132	0.553375	0.535250
1133	0.556200	0.537925
1134	0.557850	0.534475
1135	0.558725	0.533925
1136	0.556950	0.534275
1137	0.557275	0.535775
1138	0.556825	0.536475
1139	0.558025	0.539300
1140	0.558075	0.539600
1141	0.559975	0.537350
1142	0.559475	0.539775
1143	0.559925	0.536850
1144	0.562600	0.537350
1145	0.561575	0.537300
1146	0.558475	0.538325
1147	0.559350	0.535075
1148	0.560225	0.533300
1149	0.555900	0.533500
1150	0.557300	0.531950
1151	0.558175	0.534250
1152	0.558875	0.535850
1153	0.561675	0.536125
1154	0.559475	0.534625
1155	0.558650	0.535800
1156	0.558700	0.535025
1157	0.557350	0.534500
1158	0.557275	0.535925
1159	0.559550	0.537575
1160	0.557250	0.535050
1161	0.557475	0.532475
1162	0.562925	0.535625
1163	0.563350	0.534400
1164	0.563550	0.532550
1165	0.563525	0.533550
1166	0.562950	0.532425
1167	0.560175	0.532500
1168	0.557025	0.531675
1169	0.561025	0.530000
1170	0.564050	0.526625
1171	0.559150	0.524075
1172	0.563725	0.523200
1173	0.561500	0.521700
1174	0.563025	0.522575
1175	0.560775	0.523500
1176	0.560275	0.525025
1177	0.558700	0.524700
1178	0.561700	0.519825
1179	0.561000	0.519050
1180	0.555975	0.518625
1181	0.558125	0.517925
1182	0.559650	0.518350
1183	0.561400	0.517800
1184	0.561150	0.518125
1185	0.560700	0.519025
1186	0.558050	0.521125
1187	0.560600	0.518625
1188	0.558950	0.517750
1189	0.557500	0.518775
1190	0.560800	0.519625
1191	0.559075	0.519700
1192	0.557900	0.521925
1193	0.557275	0.520975
1194	0.561575	0.520750
1195	0.560100	0.522175
1196	0.556725	0.523325
1197	0.561150	0.524275
1198	0.557450	0.521425
1199	0.559400	0.522325
1200	0.559550	0.522900
1201	0.558075	0.519300
1202	0.558400	0.518025
1203	0.561500	0.517625
1204	0.563525	0.517900
1205	0.562225	0.518400
1206	0.559375	0.520400
1207	0.559800	0.524125
1208	0.559300	0.524450
1209	0.556900	0.524500
1210	0.555050	0.524125
1211	0.556250	0.524875
1212	0.560375	0.525500
1213	0.560600	0.525475
1214	0.557225	0.526075
1215	0.561400	0.527500
1216	0.563475	0.529025
1217	0.562550	0.530625
1218	0.562100	0.531650
1219	0.562625	0.530425
1220	0.562225	0.531350
1221	0.558025	0.532475
1222	0.559625	0.534025
1223	0.560175	0.536600
1224	0.558450	0.536800
1225	0.556575	0.536625
1226	0.559525	0.535150
1227	0.561025	0.534350
1228	0.562525	0.532200
1229	0.560675	0.533600
1230	0.558925	0.531475
1231	0.556750	0.531825
1232	0.556625	0.530150
1233	0.553925	0.531275
1234	0.558250	0.533700
1235	0.557450	0.533450
1236	0.557975	0.535575
1237	0.559675	0.535925
1238	0.561800	0.534250
1239	0.560600	0.533650
1240	0.560125	0.533875
1241	0.561525	0.533900
1242	0.554175	0.530500
1243	0.558325	0.528900
1244	0.559875	0.530825
1245	0.561275	0.531950
1246	0.561200	0.528825
1247	0.562850	0.528375
1248	0.563225	0.527875
1249	0.558325	0.530050
1250	0.558125	0.527900
1251	0.556200	0.528125
1252	0.559150	0.525450
1253	0.560625	0.525225
1254	0.560150	0.526800
1255	0.559375	0.525425
1256	0.559125	0.526325
1257	0.556725	0.525500
1258	0.559375	0.523975
1259	0.564225	0.521550
1260	0.562575	0.521525
1261	0.561700	0.521075
1262	0.563000	0.521375
1263	0.558625	0.523450
1264	0.561300	0.522325
1265	0.560525	0.524550
1266	0.557650	0.523375
1267	0.559150	0.525975
1268	0.559500	0.527175
1269	0.555275	0.527525
1270	0.558800	0.528275
1271	0.559850	0.531425
1272	0.560850	0.530825
1273	0.560850	0.530950
1274	0.559875	0.528600
1275	0.558250	0.529875
1276	0.558925	0.529150
1277	0.558675	0.528675
1278	0.559700	0.531625
1279	0.559875	0.531075
1280	0.559725	0.532225
1281	0.560800	0.536825
1282	0.558375	0.532825
1283	0.561175	0.535675
1284	0.561325	0.534025
1285	0.559850	0.533950
1286	0.559475	0.533675
1287	0.561350	0.532725
1288	0.560975	0.533200
1289	0.562425	0.531300
1290	0.560000	0.528975
1291	0.563375	0.527950
1292	0.562225	0.531000
1293	0.559250	0.533150
1294	0.556400	0.531925
1295	0.556625	0.535600
1296	0.560550	0.536450
1297	0.559650	0.536650
1298	0.560525	0.534700
1299	0.561850	0.531450
1300	0.558475	0.530775
1301	0.560075	0.530475
1302	0.557775	0.530175
1303	0.555775	0.531600
1304	0.556175	0.531725
1305	0.558025	0.529925
1306	0.560275	0.532775
1307	0.557450	0.530250
1308	0.557250	0.530700
1309	0.560100	0.533425
1310	0.560325	0.531650
1311	0.560050	0.530850
1312	0.562825	0.531125
1313	0.561400	0.528275
1314	0.560650	0.529925
1315	0.557725	0.531125
1316	0.556575	0.531900
1317	0.552350	0.535200
1318	0.557475	0.536275
1319	0.554600	0.537000
1320	0.557750	0.536550
1321	0.559200	0.537250
1322	0.562550	0.537975
1323	0.559625	0.539175
1324	0.563900	0.540150
1325	0.563800	0.539375
1326	0.560525	0.537925
1327	0.561275	0.537200
1328	0.561225	0.537675
1329	0.561925	0.538550
1330	0.556975	0.540125
1331	0.558725	0.538725
1332	0.558150	0.536925
1333	0.562675	0.537200
1334	0.564075	0.538775
1335	0.558625	0.537400
1336	0.553675	0.536075
1337	0.559900	0.535075
1338	0.558650	0.535500
1339	0.560825	0.536500
1340	0.558975	0.537300
1341	0.562025	0.536600
1342	0.560650	0.538100
1343	0.562125	0.539500
1344	0.560100	0.541150
1345	0.562725	0.541900
1346	0.559550	0.542925
1347	0.561375	0.542250
1348	0.563625	0.542075
1349	0.561825	0.542350
1350	0.562750	0.543175
1351	0.561625	0.542550
1352	0.556200	0.542775
1353	0.558675	0.543750
1354	0.560125	0.543200
1355	0.560800	0.540825
1356	0.560875	0.539175
1357	0.561550	0.539400
1358	0.560175	0.536850
1359	0.560900	0.533025
1360	0.563325	0.533375
1361	0.561425	0.535500
1362	0.560025	0.535675
1363	0.562125	0.533850
1364	0.557650	0.534300
1365	0.558375	0.532600
1366	0.558750	0.531925
1367	0.562250	0.530900
1368	0.561550	0.532075
1369	0.562700	0.532075
1370	0.564975	0.530825
1371	0.561275	0.530475
1372	0.563525	0.528800
1373	0.560450	0.527350
1374	0.562200	0.526300
1375	0.563350	0.523700
1376	0.561075	0.524525
1377	0.560375	0.527300
1378	0.559625	0.525575
1379	0.560725	0.525225
1380	0.558525	0.520400
1381	0.562175	0.521625
1382	0.561700	0.522350
1383	0.560825	0.524050
1384	0.561900	0.521925
1385	0.562250	0.522125
1386	0.559700	0.523650
1387	0.561125	0.526525
1388	0.559775	0.525125
1389	0.563575	0.524275
1390	0.564150	0.525050
1391	0.564525	0.525625
1392	0.559900	0.526000
1393	0.560225	0.527525
1394	0.560875	0.526025
1395	0.561225	0.529875
1396	0.559500	0.530225
1397	0.559450	0.531050
1398	0.557800	0.531625
1399	0.561475	0.531700
1400	0.561675	0.531550
1401	0.560175	0.534575
1402	0.563250	0.533475
1403	0.565550	0.535000
1404	0.564100	0.536425
1405	0.562950	0.536425
1406	0.564725	0.538350
1407	0.563600	0.538025
1408	0.563500	0.539000
1409	0.561625	0.538625
1410	0.563025	0.539375
1411	0.561350	0.538725
1412	0.562325	0.539300
1413	0.562350	0.541900
1414	0.561150	0.540275
1415	0.562425	0.539900
1416	0.562350	0.540500
1417	0.563525	0.540875
1418	0.560025	0.541775
1419	0.562875	0.541125
1420	0.563425	0.543425
1421	0.562850	0.539925
1422	0.559800	0.540025
1423	0.559925	0.543075
1424	0.562425	0.543225
1425	0.563075	0.544725
1426	0.559775	0.547125
1427	0.564300	0.548225
1428	0.562025	0.547450
1429	0.559050	0.546275
1430	0.561575	0.546000
1431	0.561950	0.546525
1432	0.561100	0.547725
1433	0.563200	0.547500
1434	0.563025	0.547550
1435	0.566250	0.548900
1436	0.566950	0.547800
1437	0.561500	0.546025
1438	0.561825	0.545525
1439	0.563325	0.545450
1440	0.560250	0.545850
1441	0.560275	0.547100
1442	0.558100	0.547575
1443	0.558625	0.546975
1444	0.562975	0.546475
1445	0.561900	0.544650
1446	0.565275	0.542875
1447	0.564650	0.542975
1448	0.562800	0.541425
1449	0.564275	0.541400
1450	0.561800	0.543375
1451	0.565450	0.542500
1452	0.562600	0.543750
1453	0.563875	0.544050
1454	0.562275	0.545325
1455	0.564375	0.546625
1456	0.566725	0.545750
1457	0.565550	0.543875
1458	0.563175	0.546500
1459	0.563950	0.547025
1460	0.563600	0.545675
1461	0.563725	0.545400
1462	0.563900	0.545750
1463	0.565775	0.546675
1464	0.568050	0.546150
1465	0.567675	0.544775
1466	0.568875	0.542800
1467	0.566400	0.543600
1468	0.565325	0.543750
1469	0.566450	0.539800
1470	0.565800	0.539825
1471	0.565050	0.540125
1472	0.566125	0.543200
1473	0.567950	0.541475
1474	0.563650	0.542100
1475	0.564775	0.539050
1476	0.566650	0.537525
1477	0.569250	0.538400
1478	0.565350	0.537200
1479	0.567175	0.535700
1480	0.565500	0.534200
1481	0.566625	0.534225
1482	0.562100	0.534275
1483	0.563075	0.537275
1484	0.565425	0.536400
1485	0.563075	0.536900
1486	0.559400	0.537250
1487	0.565675	0.539350
1488	0.563750	0.537025
1489	0.565375	0.535500
1490	0.564525	0.537200
1491	0.565325	0.539500
1492	0.568125	0.540050
1493	0.566300	0.539575
1494	0.564825	0.537525
1495	0.565600	0.533950
1496	0.569750	0.534975
1497	0.566550	0.535925
1498	0.565350	0.535475
1499	0.569150	0.536350
1500	0.568150	0.538825
1501	0.568175	0.539875
1502	0.570375	0.537450
1503	0.570175	0.536800
1504	0.566875	0.535150
1505	0.571650	0.535225
1506	0.566675	0.536125
1507	0.569075	0.533825
1508	0.568075	0.536225
1509	0.568000	0.536200
1510	0.567150	0.531850
1511	0.563750	0.531375
1512	0.562825	0.530750
1513	0.564575	0.531800
1514	0.565875	0.534925
1515	0.563400	0.532975
1516	0.562675	0.535425
1517	0.565750	0.534375
1518	0.565700	0.531725
1519	0.566350	0.531150
1520	0.564525	0.529850
1521	0.564100	0.528900
1522	0.562575	0.526600
1523	0.562675	0.524675
1524	0.567475	0.524875
1525	0.568100	0.524075
1526	0.567550	0.526675
1527	0.565775	0.527250
1528	0.564675	0.530275
1529	0.567350	0.528775
1530	0.566075	0.529525
1531	0.566300	0.527450
1532	0.566575	0.526625
1533	0.572850	0.525850
1534	0.568850	0.525025
1535	0.569050	0.523250
1536	0.571975	0.523900
1537	0.566675	0.524125
1538	0.565475	0.522750
1539	0.567700	0.522950
1540	0.565550	0.522475
1541	0.566475	0.520175
1542	0.566125	0.518475
1543	0.565675	0.519000
1544	0.565700	0.520575
1545	0.564300	0.520025
1546	0.561100	0.521600
1547	0.562825	0.519625
1548	0.562425	0.517625
1549	0.562625	0.517850
1550	0.564425	0.517275
1551	0.560900	0.518925
1552	0.562750	0.516900
1553	0.562450	0.515775
1554	0.561575	0.518100
1555	0.563525	0.516525
1556	0.564000	0.513550
1557	0.564475	0.514975
1558	0.562300	0.515450
1559	0.564925	0.514200
1560	0.567550	0.515250
1561	0.566025	0.515525
1562	0.565900	0.515500
1563	0.567175	0.518125
1564	0.564250	0.516200
1565	0.563525	0.516675
1566	0.567300	0.514800
1567	0.564600	0.513425
1568	0.562625	0.514400
1569	0.560400	0.512975
1570	0.563125	0.515675
1571	0.565775	0.514850
1572	0.562450	0.514200
1573	0.565750	0.515450
1574	0.562125	0.517275
1575	0.560875	0.520425
1576	0.562975	0.519400
1577	0.565000	0.519800
1578	0.564450	0.519225
1579	0.563000	0.519350
1580	0.559875	0.519500
1581	0.561500	0.521025
1582	0.563950	0.522625
1583	0.561150	0.523175
1584	0.562875	0.525150
1585	0.561775	0.527750
1586	0.562550	0.526275
1587	0.563725	0.527250
1588	0.563125	0.526050
1589	0.561675	0.527825
1590	0.561500	0.529750
1591	0.561750	0.527400
1592	0.561650	0.528700
1593	0.565225	0.527025
1594	0.568025	0.527275
1595	0.565625	0.526375
1596	0.559500	0.526800
1597	0.559125	0.529125
1598	0.561225	0.527525
1599	0.561375	0.526925
1600	0.561800	0.527900
1601	0.561275	0.528125
1602	0.565400	0.530875
1603	0.565425	0.531275
1604	0.563175	0.529575
1605	0.566725	0.527125
1606	0.561625	0.526100
1607	0.563575	0.524975
1608	0.562725	0.527375
1609	0.562075	0.522800
1610	0.563775	0.524775
1611	0.565425	0.524650
1612	0.564150	0.525050
1613	0.567975	0.527150
1614	0.566925	0.529600
1615	0.562825	0.529125
1616	0.562850	0.526600
1617	0.561725	0.531175
1618	0.564600	0.531050
1619	0.563425	0.532525
1620	0.561975	0.533225
1621	0.563325	0.532175
1622	0.563900	0.531150
1623	0.560400	0.530325
1624	0.560250	0.533350
1625	0.562525	0.534000
1626	0.562350	0.534400
1627	0.561225	0.533450
1628	0.562800	0.533500
1629	0.563875	0.532475
1630	0.562750	0.530600
1631	0.563475	0.531075
1632	0.563875	0.531525
1633	0.562275	0.533500
1634	0.563400	0.535250
1635	0.561600	0.534075
1636	0.563100	0.536175
1637	0.563275	0.534775
1638	0.560775	0.536300
1639	0.561525	0.538375
1640	0.561200	0.536200
1641	0.562600	0.534300
1642	0.560950	0.534800
1643	0.556850	0.535200
1644	0.560275	0.537000
1645	0.558575	0.536950
1646	0.558950	0.537725
1647	0.561625	0.538050
1648	0.563200	0.538775
1649	0.565050	0.535150
1650	0.564775	0.537875
1651	0.562450	0.537850
1652	0.562400	0.535225
1653	0.564850	0.535875
1654	0.563500	0.537650
1655	0.565375	0.537975
1656	0.563000	0.539025
1657	0.562450	0.538650
1658	0.564875	0.540025
1659	0.560025	0.539925
1660	0.562425	0.537525
1661	0.560675	0.536725
1662	0.560200	0.536350
1663	0.559725	0.535600
1664	0.560550	0.537775
1665	0.560750	0.537400
1666	0.561600	0.539375
1667	0.562175	0.541100
1668	0.558450	0.543800
1669	0.563450	0.546650
1670	0.563075	0.545975
1671	0.564300	0.547125
1672	0.560325	0.544250
1673	0.560825	0.545475
1674	0.565425	0.544325
1675	0.565175	0.543175
1676	0.562475	0.539500
1677	0.564425	0.537900
1678	0.566300	0.539900
1679	0.567550	0.541725
1680	0.564050	0.540650
1681	0.560800	0.539400
1682	0.561750	0.539550
1683	0.564375	0.538000
1684	0.564800	0.538500
1685	0.565175	0.539300
1686	0.563200	0.538700
1687	0.567150	0.539150
1688	0.567375	0.538650
1689	0.568900	0.539600
1690	0.563200	0.539175
1691	0.560075	0.535375
1692	0.561325	0.536475
1693	0.562725	0.537650
1694	0.564325	0.537425
1695	0.559125	0.538000
1696	0.562650	0.536075
1697	0.566575	0.535700
1698	0.566575	0.533825
1699	0.568325	0.536000
1700	0.565500	0.538975
1701	0.564850	0.538500
1702	0.564275	0.540800
1703	0.564975	0.543050
1704	0.567875	0.540650
1705	0.564250	0.539275
1706	0.566525	0.540600
1707	0.565050	0.538175
1708	0.560725	0.540125
1709	0.565050	0.538475
1710	0.568400	0.537950
1711	0.567150	0.538400
1712	0.567725	0.538075
1713	0.564950	0.537900
1714	0.567475	0.538950
1715	0.563150	0.538650
1716	0.563800	0.536000
1717	0.565775	0.536825
1718	0.564650	0.536750
1719	0.560975	0.536025
1720	0.565350	0.534800
1721	0.567600	0.532425
1722	0.567300	0.534350
1723	0.568975	0.533050
1724	0.567600	0.533850
1725	0.563650	0.534075
1726	0.566750	0.535550
1727	0.564450	0.537925
1728	0.563075	0.536125
1729	0.571800	0.533575
1730	0.572575	0.530900
1731	0.568650	0.532100
1732	0.566850	0.532225
1733	0.571075	0.531175
1734	0.571075	0.535400
1735	0.568525	0.535175
1736	0.570500	0.533625
1737	0.570200	0.535375
1738	0.568275	0.535675
1739	0.571725	0.536200
1740	0.570000	0.535050
1741	0.571350	0.533775
1742	0.571550	0.534000
1743	0.568650	0.532500
1744	0.565875	0.532200
1745	0.563300	0.534450
1746	0.566425	0.532300
1747	0.567700	0.529700
1748	0.566600	0.530150
1749	0.568450	0.531200
1750	0.567475	0.530725
1751	0.566900	0.530675
1752	0.566225	0.532700
1753	0.566125	0.534125
1754	0.567850	0.531625
1755	0.563850	0.531200
1756	0.564500	0.530050
1757	0.565100	0.527050
1758	0.565125	0.528575
1759	0.567075	0.529900
1760	0.571550	0.528975
1761	0.570375	0.527450
1762	0.567225	0.526875
1763	0.561825	0.525600
1764	0.564850	0.525075
1765	0.561575	0.528900
1766	0.561850	0.530000
1767	0.561550	0.530550
1768	0.562550	0.530275
1769	0.564275	0.529675
1770	0.564000	0.526425
1771	0.563725	0.526700
1772	0.565825	0.530350
1773	0.566800	0.530700
1774	0.564825	0.528550
1775	0.566900	0.525400
1776	0.565350	0.527125
1777	0.563175	0.529075
1778	0.567225	0.528275
1779	0.566175	0.526900
1780	0.565475	0.529125
1781	0.567175	0.528875
1782	0.561700	0.527550
1783	0.559275	0.530075
1784	0.564675	0.528025
1785	0.567450	0.526125
1786	0.564000	0.526500
1787	0.565175	0.528250
1788	0.569450	0.529575
1789	0.565525	0.527700
1790	0.567325	0.528725
1791	0.570250	0.529575
1792	0.570825	0.531775
1793	0.567950	0.531275
1794	0.568450	0.530725
1795	0.563250	0.530075
1796	0.565950	0.533325
1797	0.564275	0.533600
1798	0.566125	0.530625
1799	0.563975	0.531650
1800	0.562325	0.529500
1801	0.563375	0.530775
1802	0.567125	0.530925
1803	0.563850	0.531075
1804	0.564575	0.528600
1805	0.564075	0.527475
1806	0.565750	0.527300
1807	0.564275	0.526400
1808	0.563825	0.527100
1809	0.562025	0.528100
1810	0.568200	0.526375
1811	0.567725	0.525975
1812	0.562125	0.525125
1813	0.566600	0.525300
1814	0.565175	0.525775
1815	0.565575	0.526450
1816	0.566225	0.524825
1817	0.561925	0.521850
1818	0.561400	0.522200
1819	0.561650	0.519975
1820	0.559975	0.519875
1821	0.560800	0.520300
1822	0.562400	0.517725
1823	0.563075	0.516450
1824	0.562650	0.514025
1825	0.562225	0.514150
1826	0.562550	0.512650
1827	0.562325	0.510425
1828	0.564550	0.508725
1829	0.562100	0.507925
1830	0.562400	0.509125
1831	0.564800	0.507800
1832	0.564250	0.509175
1833	0.562150	0.509350
1834	0.561800	0.510175
1835	0.563425	0.510900
1836	0.565300	0.513025
1837	0.567925	0.516775
1838	0.568700	0.518875
1839	0.567000	0.518875
1840	0.563775	0.521225
1841	0.560775	0.523075
1842	0.559350	0.526100
1843	0.562100	0.523500
1844	0.565200	0.523900
1845	0.564850	0.526075
1846	0.563475	0.526700
1847	0.566000	0.528725
1848	0.567350	0.529875
1849	0.564500	0.532900
1850	0.565850	0.533325
1851	0.565075	0.533750
1852	0.564000	0.531750
1853	0.565925	0.532600
1854	0.563975	0.532200
1855	0.561925	0.528825
1856	0.562200	0.528450
1857	0.565525	0.528925
1858	0.563000	0.528650
1859	0.566000	0.527275
1860	0.562225	0.525100
1861	0.560725	0.528075
1862	0.562425	0.525100
1863	0.564950	0.525625
1864	0.562775	0.524325
1865	0.560075	0.523350
1866	0.563600	0.521875
1867	0.559975	0.520250
1868	0.557775	0.521200
1869	0.558300	0.522850
1870	0.556900	0.524500
1871	0.560150	0.527575
1872	0.562075	0.527350
1873	0.561200	0.526200
1874	0.560775	0.527150
1875	0.559900	0.528175
1876	0.559700	0.525875
1877	0.560450	0.526250
1878	0.561475	0.523625
1879	0.561250	0.523475
1880	0.562275	0.524450
1881	0.560675	0.521225
1882	0.561200	0.523200
1883	0.561775	0.523600
1884	0.562025	0.522475
1885	0.562750	0.524600
1886	0.562050	0.525700
1887	0.565575	0.524400
1888	0.559925	0.524700
1889	0.563225	0.521800
1890	0.565150	0.521850
1891	0.562275	0.524200
1892	0.562125	0.521450
1893	0.564375	0.524325
1894	0.565225	0.525250
1895	0.564150	0.526200
1896	0.561125	0.526850
1897	0.560650	0.525050
1898	0.562850	0.525875
1899	0.561750	0.527750
1900	0.562275	0.530875
1901	0.558425	0.530275
1902	0.557575	0.528975
1903	0.557175	0.530175
1904	0.559625	0.531725
1905	0.559875	0.529125
1906	0.561425	0.529275
1907	0.557200	0.528750
1908	0.559225	0.530225
1909	0.555725	0.528775
1910	0.556100	0.530700
1911	0.561175	0.530125
1912	0.560925	0.529750
1913	0.558075	0.530950
1914	0.558650	0.530500
1915	0.557275	0.529725
1916	0.559700	0.530425
1917	0.558675	0.531900
1918	0.559150	0.530475
1919	0.557350	0.533875
1920	0.558375	0.534150
1921	0.557500	0.535775
1922	0.559750	0.534950
1923	0.559825	0.536200
1924	0.557075	0.536225
1925	0.559475	0.537625
1926	0.558200	0.538350
1927	0.559775	0.538875
1928	0.558375	0.539875
1929	0.557275	0.538700
1930	0.558750	0.537975
1931	0.556725	0.537900
1932	0.555450	0.538050
1933	0.554925	0.538475
1934	0.558075	0.536300
1935	0.556450	0.538925
1936	0.556750	0.537625
1937	0.556800	0.535875
1938	0.553450	0.535250
1939	0.554300	0.535925
1940	0.557300	0.536950
1941	0.557450	0.536950
1942	0.558075	0.537075
1943	0.559250	0.534975
1944	0.556325	0.533950
1945	0.556525	0.531925
1946	0.558025	0.531175
1947	0.554375	0.531350
1948	0.559950	0.532400
1949	0.557600	0.533125
1950	0.561200	0.534750
1951	0.562100	0.534050
1952	0.560850	0.536950
1953	0.557325	0.534075
1954	0.558050	0.532000
1955	0.560450	0.533475
1956	0.560375	0.534500
1957	0.557175	0.532025
1958	0.559625	0.535675
1959	0.559025	0.533375
1960	0.558025	0.532025
1961	0.557650	0.532600
1962	0.559925	0.532250
1963	0.558925	0.532300
1964	0.556525	0.532750
1965	0.557200	0.532250
1966	0.555375	0.531175
1967	0.555075	0.529975
1968	0.558275	0.528050
1969	0.558725	0.529800
1970	0.558200	0.530200
1971	0.552450	0.531350
1972	0.558425	0.530975
1973	0.558150	0.529575
1974	0.556400	0.527275
1975	0.555100	0.526650
1976	0.552300	0.526625
1977	0.554500	0.523300
1978	0.555125	0.524475
1979	0.554950	0.523275
1980	0.556175	0.520675
1981	0.562425	0.520450
1982	0.560025	0.520075
1983	0.558075	0.520850
1984	0.558300	0.521450
1985	0.559075	0.518650
1986	0.557225	0.520550
1987	0.559125	0.521250
1988	0.556000	0.522600
1989	0.554750	0.522875
1990	0.558350	0.523925
1991	0.557925	0.523500
1992	0.556575	0.525275
1993	0.553650	0.528100
1994	0.557450	0.527700
1995	0.560100	0.527875
1996	0.560225	0.529775
1997	0.556000	0.531250
1998	0.556150	0.533975
1999	0.553700	0.529500
[truncated: 8,000 more rows]
