# Supplementary material for: Evolutionary game on mutually influenceing double-layer network
Source: PLoS One. 2025 Jan 31;20(1):e0317923. doi: 10.1371/journal.pone.0317923 (PMC11785339; doi:10.1371/journal.pone.0317923)
Supplement: S1 Data — (ZIP) [file pone.0317923.s001.zip › b=1.02_a=0.35_frequency.txt]

0	0.499550	0.400650
1	0.499700	0.349100
2	0.496350	0.321325
3	0.495650	0.303550
4	0.498375	0.293100
5	0.496925	0.288775
6	0.494075	0.285150
7	0.493250	0.284725
8	0.493700	0.285575
9	0.493925	0.289375
10	0.494600	0.292425
11	0.490625	0.296900
12	0.493500	0.303075
13	0.492425	0.310525
14	0.490825	0.314675
15	0.493700	0.318850
16	0.495325	0.323900
17	0.496425	0.327125
18	0.493675	0.331475
19	0.492500	0.339400
20	0.492550	0.347850
21	0.492375	0.352425
22	0.489825	0.356500
23	0.491500	0.361025
24	0.489600	0.365625
25	0.493875	0.373450
26	0.490225	0.380575
27	0.490900	0.386075
28	0.494425	0.392700
29	0.494225	0.398225
30	0.491125	0.404125
31	0.492275	0.409050
32	0.489800	0.414200
33	0.494250	0.418350
34	0.494275	0.424700
35	0.492250	0.428550
36	0.493900	0.431275
37	0.491825	0.436850
38	0.495275	0.442400
39	0.493375	0.446050
40	0.493475	0.453450
41	0.492125	0.455000
42	0.495650	0.459000
43	0.490500	0.461725
44	0.494675	0.464475
45	0.493550	0.466500
46	0.495500	0.470575
47	0.493925	0.472525
48	0.496550	0.472225
49	0.500825	0.474875
50	0.497875	0.480700
51	0.499450	0.483200
52	0.496675	0.485925
53	0.494150	0.486775
54	0.497675	0.491650
55	0.496425	0.496775
56	0.496800	0.496250
57	0.498500	0.499175
58	0.497875	0.501625
59	0.498175	0.504500
60	0.500475	0.505100
61	0.497825	0.506525
62	0.496875	0.508875
63	0.498750	0.510625
64	0.496150	0.511800
65	0.497525	0.511850
66	0.499325	0.515950
67	0.499850	0.518725
68	0.501600	0.519875
69	0.502500	0.522775
70	0.499975	0.520375
71	0.507625	0.521300
72	0.502775	0.523675
73	0.506350	0.527550
74	0.505275	0.525875
75	0.500750	0.528225
76	0.500000	0.529300
77	0.501300	0.531100
78	0.501800	0.532975
79	0.502575	0.535525
80	0.502625	0.539850
81	0.502825	0.541450
82	0.499975	0.543975
83	0.506000	0.546075
84	0.507325	0.547050
85	0.506875	0.547950
86	0.506150	0.549075
87	0.500650	0.551375
88	0.501375	0.552400
89	0.500000	0.554150
90	0.501875	0.552950
91	0.503600	0.554350
92	0.503100	0.552325
93	0.503900	0.554450
94	0.503425	0.555775
95	0.503225	0.555125
96	0.506900	0.556200
97	0.506575	0.559775
98	0.503200	0.559475
99	0.505925	0.564275
100	0.506250	0.564525
101	0.505300	0.568675
102	0.507475	0.568525
103	0.505675	0.571600
104	0.505725	0.573000
105	0.507775	0.576425
106	0.507525	0.575225
107	0.511900	0.576275
108	0.511425	0.579125
109	0.510150	0.577775
110	0.508150	0.578475
111	0.506950	0.580775
112	0.509850	0.581375
113	0.511850	0.583650
114	0.512925	0.583450
115	0.506500	0.581800
116	0.510000	0.582850
117	0.512500	0.581975
118	0.516075	0.580650
119	0.516375	0.580125
120	0.513275	0.581100
121	0.514100	0.579100
122	0.515625	0.579575
123	0.517250	0.578025
124	0.515275	0.583125
125	0.512450	0.585400
126	0.514950	0.585150
127	0.512125	0.584950
128	0.512900	0.586400
129	0.511275	0.584850
130	0.513775	0.582950
131	0.511475	0.584550
132	0.510950	0.582950
133	0.513525	0.585950
134	0.512575	0.585275
135	0.509850	0.586775
136	0.511100	0.588450
137	0.515600	0.587100
138	0.513875	0.586900
139	0.514125	0.587650
140	0.514375	0.590525
141	0.515975	0.590975
142	0.516325	0.591250
143	0.516725	0.593225
144	0.518675	0.594450
145	0.517625	0.594625
146	0.517850	0.595925
147	0.518675	0.594775
148	0.516750	0.592575
149	0.517300	0.593900
150	0.516950	0.595200
151	0.521825	0.593650
152	0.520075	0.590850
153	0.519625	0.592950
154	0.518425	0.591100
155	0.516475	0.589850
156	0.517650	0.589500
157	0.518625	0.593350
158	0.518100	0.594775
159	0.516675	0.595025
160	0.519525	0.595275
161	0.519725	0.594875
162	0.517750	0.599550
163	0.520175	0.600150
164	0.517325	0.600625
165	0.519050	0.603425
166	0.519525	0.603400
167	0.518875	0.604450
168	0.523125	0.605400
169	0.520350	0.604375
170	0.521350	0.603725
171	0.521725	0.602975
172	0.525400	0.602500
173	0.523475	0.601375
174	0.524475	0.600550
175	0.528225	0.600825
176	0.523800	0.600850
177	0.521675	0.600100
178	0.522675	0.602850
179	0.525625	0.604075
180	0.528800	0.602000
181	0.530050	0.605025
182	0.527775	0.607700
183	0.526175	0.607800
184	0.528475	0.607825
185	0.529675	0.607375
186	0.528025	0.607025
187	0.527550	0.607000
188	0.525300	0.606600
189	0.523950	0.606900
190	0.526375	0.606425
191	0.526675	0.609250
192	0.530150	0.608475
193	0.527525	0.607800
194	0.533675	0.608000
195	0.528100	0.607950
196	0.532850	0.609300
197	0.530675	0.610875
198	0.529150	0.608975
199	0.530125	0.608475
200	0.530275	0.606750
201	0.528650	0.607200
202	0.528200	0.605900
203	0.529975	0.606375
204	0.529875	0.606700
205	0.531875	0.605800
206	0.529725	0.603650
207	0.528900	0.603675
208	0.529750	0.604300
209	0.533425	0.604975
210	0.532050	0.603500
211	0.530575	0.601950
212	0.530350	0.598150
213	0.531675	0.599625
214	0.527750	0.600725
215	0.529250	0.599375
216	0.533350	0.600175
217	0.533775	0.603125
218	0.532450	0.602400
219	0.531975	0.604200
220	0.532300	0.604550
221	0.530750	0.604575
222	0.529150	0.607050
223	0.527225	0.610050
224	0.529425	0.608000
225	0.530600	0.610875
226	0.530575	0.610175
227	0.531500	0.608000
228	0.529500	0.605075
229	0.530825	0.606550
230	0.531625	0.606475
231	0.535375	0.606975
232	0.536275	0.610275
233	0.533625	0.609675
234	0.531100	0.609125
235	0.532900	0.607900
236	0.532125	0.607075
237	0.532625	0.607825
238	0.528525	0.606025
239	0.532150	0.605550
240	0.532225	0.605425
241	0.528600	0.605275
242	0.531000	0.605250
243	0.533375	0.606100
244	0.533600	0.605750
245	0.532475	0.603975
246	0.530125	0.603775
247	0.534000	0.606075
248	0.533325	0.608625
249	0.535550	0.609175
250	0.535750	0.609000
251	0.537400	0.609875
252	0.535775	0.611875
253	0.537250	0.614075
254	0.533075	0.613350
255	0.534550	0.613100
256	0.536125	0.614750
257	0.533225	0.613550
258	0.535625	0.612075
259	0.538475	0.612875
260	0.537750	0.613625
261	0.534900	0.614275
262	0.538925	0.614200
263	0.532750	0.614675
264	0.532600	0.614625
265	0.534300	0.616000
266	0.536800	0.615850
267	0.535525	0.617550
268	0.538175	0.618650
269	0.537700	0.615725
270	0.539350	0.618350
271	0.535700	0.617775
272	0.535775	0.618975
273	0.536900	0.618750
274	0.533675	0.617225
275	0.533425	0.615225
276	0.535675	0.616200
277	0.536025	0.618625
278	0.536100	0.619525
279	0.538425	0.617800
280	0.534525	0.618725
281	0.534425	0.616700
282	0.534925	0.615525
283	0.536825	0.615150
284	0.536750	0.617900
285	0.539475	0.618050
286	0.540175	0.615650
287	0.537575	0.615700
288	0.540150	0.615100
289	0.534575	0.615450
290	0.535575	0.617375
291	0.533800	0.619700
292	0.537525	0.618775
293	0.537550	0.619225
294	0.536175	0.618725
295	0.536575	0.618050
296	0.533675	0.620050
297	0.533350	0.617875
298	0.535150	0.619200
299	0.538325	0.618000
300	0.538675	0.618875
301	0.535075	0.616875
302	0.539150	0.618725
303	0.539275	0.619800
304	0.535850	0.618450
305	0.535950	0.616025
306	0.536575	0.617700
307	0.537825	0.619075
308	0.533750	0.618375
309	0.537750	0.618925
310	0.536650	0.620375
311	0.535400	0.618125
312	0.535550	0.616800
313	0.537225	0.617550
314	0.537275	0.616150
315	0.535075	0.615975
316	0.537600	0.615975
317	0.537875	0.616950
318	0.536550	0.617800
319	0.536925	0.621250
320	0.536375	0.620900
321	0.536775	0.620650
322	0.535900	0.620075
323	0.534675	0.615900
324	0.536800	0.616225
325	0.536400	0.615275
326	0.536425	0.615300
327	0.534800	0.617675
328	0.537125	0.614000
329	0.536350	0.613700
330	0.532850	0.613750
331	0.534500	0.614200
332	0.537175	0.611350
333	0.537525	0.612500
334	0.536025	0.613500
335	0.536050	0.614950
336	0.535875	0.614125
337	0.535475	0.611775
338	0.539375	0.612150
339	0.537850	0.611825
340	0.537175	0.612025
341	0.540550	0.611050
342	0.542125	0.611800
343	0.539525	0.611925
344	0.541975	0.609975
345	0.542675	0.612475
346	0.541550	0.611275
347	0.539850	0.610200
348	0.540875	0.612925
349	0.534275	0.613675
350	0.537750	0.613725
351	0.538875	0.614800
352	0.538625	0.614900
353	0.543175	0.614975
354	0.545750	0.617900
355	0.545150	0.615525
356	0.542550	0.611650
357	0.543700	0.614800
358	0.540275	0.612500
359	0.538800	0.610200
360	0.543175	0.611500
361	0.539275	0.615300
362	0.541575	0.616375
363	0.540875	0.615475
364	0.544325	0.614575
365	0.541725	0.613500
366	0.544025	0.615525
367	0.543450	0.614575
368	0.539575	0.617375
369	0.542200	0.617000
370	0.539075	0.618700
371	0.538175	0.617200
372	0.539300	0.618000
373	0.539875	0.618225
374	0.539475	0.619525
375	0.540450	0.619250
376	0.538175	0.620075
377	0.542575	0.620600
378	0.542575	0.621050
379	0.542050	0.622775
380	0.541500	0.623350
381	0.542375	0.620400
382	0.538750	0.620800
383	0.542750	0.616175
384	0.544575	0.618650
385	0.544400	0.619475
386	0.540475	0.621275
387	0.542400	0.620900
388	0.542475	0.618725
389	0.544575	0.618850
390	0.541900	0.620200
391	0.540525	0.621500
392	0.541000	0.620700
393	0.542925	0.621325
394	0.541650	0.619050
395	0.539325	0.620375
396	0.540875	0.621700
397	0.544450	0.617250
398	0.542925	0.616650
399	0.543800	0.615375
400	0.543000	0.617875
401	0.542975	0.617300
402	0.545525	0.620800
403	0.539825	0.620650
404	0.537825	0.623325
405	0.539325	0.621225
406	0.541150	0.619300
407	0.541575	0.620300
408	0.543575	0.620775
409	0.547150	0.620025
410	0.543000	0.617475
411	0.542850	0.616275
412	0.543175	0.619450
413	0.540975	0.618300
414	0.544050	0.619825
415	0.543625	0.623300
416	0.544850	0.623525
417	0.544175	0.623375
418	0.544575	0.627350
419	0.546800	0.627225
420	0.546250	0.625925
421	0.542600	0.626750
422	0.542650	0.628775
423	0.542875	0.630000
424	0.541500	0.628600
425	0.544175	0.628775
426	0.544225	0.625525
427	0.544550	0.625300
428	0.541325	0.624300
429	0.540950	0.625200
430	0.543325	0.623425
431	0.546500	0.623000
432	0.546125	0.623500
433	0.547025	0.622850
434	0.547575	0.623925
435	0.545025	0.625550
436	0.548275	0.625650
437	0.548900	0.626425
438	0.544725	0.626200
439	0.545550	0.625125
440	0.547500	0.625375
441	0.550775	0.625025
442	0.548975	0.626675
443	0.545525	0.624750
444	0.542925	0.625200
445	0.543050	0.622800
446	0.544025	0.625275
447	0.548150	0.623550
448	0.546200	0.623025
449	0.545675	0.621350
450	0.548150	0.621500
451	0.544200	0.620700
452	0.546325	0.619000
453	0.546100	0.617700
454	0.547100	0.618975
455	0.543675	0.620250
456	0.544125	0.620250
457	0.544450	0.623775
458	0.547175	0.620600
459	0.548575	0.619950
460	0.545825	0.620025
461	0.545850	0.620525
462	0.545400	0.620300
463	0.546650	0.620775
464	0.548350	0.619975
465	0.546425	0.622450
466	0.548775	0.621075
467	0.548375	0.621950
468	0.546950	0.621000
469	0.548200	0.619900
470	0.545525	0.620250
471	0.543600	0.619475
472	0.545050	0.621475
473	0.544150	0.625625
474	0.542800	0.621525
475	0.546175	0.620475
476	0.548275	0.622450
477	0.548100	0.627675
478	0.545700	0.630525
479	0.546150	0.628625
480	0.548600	0.629075
481	0.546050	0.628550
482	0.546225	0.629225
483	0.546850	0.629075
484	0.548050	0.631700
485	0.546450	0.631000
486	0.545125	0.628650
487	0.547450	0.628400
488	0.548500	0.625600
489	0.548350	0.623450
490	0.547725	0.622175
491	0.548225	0.623625
492	0.547650	0.623550
493	0.546850	0.623575
494	0.546350	0.626275
495	0.545875	0.626700
496	0.546525	0.629525
497	0.547200	0.630200
498	0.547725	0.629700
499	0.546750	0.629600
500	0.545600	0.631825
501	0.545725	0.629650
502	0.547575	0.626775
503	0.547850	0.625750
504	0.547425	0.629975
505	0.550750	0.629000
506	0.547350	0.632450
507	0.549175	0.631175
508	0.549975	0.630375
509	0.547250	0.629300
510	0.551375	0.628000
511	0.550350	0.627325
512	0.547825	0.630200
513	0.549925	0.630950
514	0.550125	0.633075
515	0.550575	0.632875
516	0.550850	0.631525
517	0.551050	0.631450
518	0.549200	0.628825
519	0.546725	0.628525
520	0.549750	0.627075
521	0.550025	0.627500
522	0.549625	0.626525
523	0.547175	0.626425
524	0.550175	0.628500
525	0.550150	0.626150
526	0.548875	0.625450
527	0.547850	0.623900
528	0.546950	0.625400
529	0.548025	0.627325
530	0.545175	0.629625
531	0.545700	0.629500
532	0.546450	0.628300
533	0.546725	0.630425
534	0.545250	0.630875
535	0.546700	0.635075
536	0.549200	0.635900
537	0.548600	0.635250
538	0.547600	0.633225
539	0.548075	0.634550
540	0.548725	0.636650
541	0.547775	0.634650
542	0.547400	0.637925
543	0.551950	0.633900
544	0.546200	0.635625
545	0.546300	0.634475
546	0.545050	0.633225
547	0.545225	0.634475
548	0.549225	0.635550
549	0.548975	0.633050
550	0.549725	0.632950
551	0.549950	0.632275
552	0.551550	0.632925
553	0.552600	0.634000
554	0.550025	0.632350
555	0.548175	0.633850
556	0.547275	0.632700
557	0.548950	0.631875
558	0.547300	0.630100
559	0.552025	0.629400
560	0.555175	0.630800
561	0.548675	0.634300
562	0.548625	0.637450
563	0.548150	0.638325
564	0.551650	0.637925
565	0.551350	0.636675
566	0.550475	0.636175
567	0.547975	0.639775
568	0.552475	0.639750
569	0.552250	0.639225
570	0.549725	0.638700
571	0.551100	0.636575
572	0.552225	0.634225
573	0.549050	0.633025
574	0.551750	0.633375
575	0.551925	0.634175
576	0.552975	0.632025
577	0.548250	0.629375
578	0.549325	0.630525
579	0.548175	0.631450
580	0.548150	0.630225
581	0.549325	0.630250
582	0.548925	0.631100
583	0.548625	0.633925
584	0.550300	0.633625
585	0.548650	0.634675
586	0.550475	0.633475
587	0.552000	0.629525
588	0.552650	0.629450
589	0.551725	0.630350
590	0.551000	0.628550
591	0.548500	0.626800
592	0.549025	0.625900
593	0.551975	0.625625
594	0.549650	0.626575
595	0.548750	0.628600
596	0.553500	0.629225
597	0.548500	0.631975
598	0.550175	0.633400
599	0.551200	0.632125
600	0.550875	0.632250
601	0.551225	0.631300
602	0.550150	0.631600
603	0.552525	0.632100
604	0.552675	0.632575
605	0.550675	0.633800
606	0.551325	0.634175
607	0.552375	0.634225
608	0.550575	0.633500
609	0.552325	0.638350
610	0.552950	0.634875
611	0.553275	0.635400
612	0.555350	0.634850
613	0.554925	0.635925
614	0.554225	0.636325
615	0.552000	0.634950
616	0.553600	0.634400
617	0.554975	0.631800
618	0.553100	0.631500
619	0.552775	0.631275
620	0.553300	0.631375
621	0.550150	0.632200
622	0.556950	0.633925
623	0.552775	0.634025
624	0.555250	0.632625
625	0.554525	0.630525
626	0.548875	0.630200
627	0.551000	0.629775
628	0.553725	0.628300
629	0.554250	0.628075
630	0.552750	0.629000
631	0.552000	0.630250
632	0.552175	0.631575
633	0.551425	0.632375
634	0.554575	0.632450
635	0.554775	0.628575
636	0.553475	0.629400
637	0.551450	0.627300
638	0.552575	0.629125
639	0.548950	0.625500
640	0.549875	0.628050
641	0.551900	0.629600
642	0.548425	0.629625
643	0.548375	0.629175
644	0.549275	0.629375
645	0.550225	0.632000
646	0.553675	0.632125
647	0.553550	0.630825
648	0.555525	0.629850
649	0.555650	0.630700
650	0.555475	0.634225
651	0.552500	0.634875
652	0.553200	0.636150
653	0.551750	0.637350
654	0.553925	0.634375
655	0.551025	0.634675
656	0.554550	0.635025
657	0.550250	0.635700
658	0.552550	0.637300
659	0.553250	0.638350
660	0.552300	0.640450
661	0.556175	0.636775
662	0.554325	0.637375
663	0.554175	0.635450
664	0.550050	0.634650
665	0.551325	0.637025
666	0.550200	0.635800
667	0.549650	0.634375
668	0.552700	0.635975
669	0.553625	0.636425
670	0.553325	0.637650
671	0.552900	0.637225
672	0.553650	0.636825
673	0.552375	0.637975
674	0.552400	0.636300
675	0.552475	0.635525
676	0.551850	0.634275
677	0.552200	0.636750
678	0.556200	0.635600
679	0.552800	0.635800
680	0.554175	0.633650
681	0.555850	0.630125
682	0.553475	0.631675
683	0.554125	0.630725
684	0.555325	0.633300
685	0.554700	0.632250
686	0.554925	0.630375
687	0.556350	0.627950
688	0.554325	0.628400
689	0.550875	0.628800
690	0.549675	0.628500
691	0.553675	0.629375
692	0.552675	0.628775
693	0.554725	0.626125
694	0.553475	0.627675
695	0.554300	0.629375
696	0.555200	0.631475
697	0.554875	0.632100
698	0.552175	0.632575
699	0.551850	0.631050
700	0.552600	0.633675
701	0.552100	0.631625
702	0.551125	0.632625
703	0.549450	0.633500
704	0.551775	0.634725
705	0.554675	0.633950
706	0.555800	0.631550
707	0.552725	0.632450
708	0.556275	0.632200
709	0.553475	0.631550
710	0.551500	0.632075
711	0.556850	0.632150
712	0.555500	0.631075
713	0.556450	0.633150
714	0.554200	0.635025
715	0.556000	0.635325
716	0.554300	0.632975
717	0.553225	0.633825
718	0.553100	0.629650
719	0.551625	0.629850
720	0.553250	0.631575
721	0.551700	0.627450
722	0.550000	0.631050
723	0.549775	0.631625
724	0.548775	0.632525
725	0.550975	0.633850
726	0.555325	0.633875
727	0.556325	0.633025
728	0.557025	0.630625
729	0.551850	0.626650
730	0.551500	0.629025
731	0.551025	0.627225
732	0.552775	0.627650
733	0.554700	0.628650
734	0.553925	0.631600
735	0.556100	0.630675
736	0.551225	0.629875
737	0.551250	0.628900
738	0.552400	0.628325
739	0.555250	0.630525
740	0.553725	0.631550
741	0.553700	0.632075
742	0.557250	0.631350
743	0.555600	0.632850
744	0.557225	0.631275
745	0.554900	0.633250
746	0.552625	0.630250
747	0.553325	0.628525
748	0.555400	0.627175
749	0.553200	0.623700
750	0.552150	0.624100
751	0.555500	0.623525
752	0.553975	0.621800
753	0.553350	0.618550
754	0.556100	0.617575
755	0.555275	0.617600
756	0.554725	0.619200
757	0.557950	0.619375
758	0.556300	0.618475
759	0.554275	0.620725
760	0.552825	0.618575
761	0.555300	0.619925
762	0.553550	0.620275
763	0.550825	0.619825
764	0.551500	0.619075
765	0.550450	0.620250
766	0.550525	0.620425
767	0.549600	0.625325
768	0.548450	0.624825
769	0.549275	0.625450
770	0.553450	0.626100
771	0.552975	0.626425
772	0.552175	0.628100
773	0.555000	0.623200
774	0.556675	0.623450
775	0.551750	0.623300
776	0.552600	0.624925
777	0.554500	0.623775
778	0.553600	0.624125
779	0.554300	0.624950
780	0.552350	0.625075
781	0.551450	0.625125
782	0.552550	0.622875
783	0.553525	0.625550
784	0.556450	0.623600
785	0.552950	0.627025
786	0.553625	0.626550
787	0.548775	0.625275
788	0.551175	0.623725
789	0.553675	0.624825
790	0.551975	0.625675
791	0.554000	0.627025
792	0.553700	0.626225
793	0.552000	0.623575
794	0.550100	0.625475
795	0.554700	0.624575
796	0.553375	0.624875
797	0.552825	0.628600
798	0.553950	0.626600
799	0.552575	0.627350
800	0.554025	0.626250
801	0.556200	0.622500
802	0.555675	0.624550
803	0.554225	0.625400
804	0.553400	0.625075
805	0.552525	0.628075
806	0.552000	0.627500
807	0.553250	0.626600
808	0.553225	0.627875
809	0.553850	0.628700
810	0.551525	0.627850
811	0.552875	0.628625
812	0.551950	0.628975
813	0.555175	0.625900
814	0.552650	0.625850
815	0.556525	0.626750
816	0.552800	0.624225
817	0.554750	0.624450
818	0.554825	0.624850
819	0.556125	0.623000
820	0.553975	0.624325
821	0.550475	0.626825
822	0.554675	0.627950
823	0.555450	0.629725
824	0.553825	0.630025
825	0.552075	0.628575
826	0.553275	0.629000
827	0.553725	0.628475
828	0.552125	0.629650
829	0.550825	0.631800
830	0.552475	0.631725
831	0.553875	0.634050
832	0.558325	0.633500
833	0.557700	0.633450
834	0.559350	0.633500
835	0.557175	0.630525
836	0.552925	0.630725
837	0.553425	0.629775
838	0.551775	0.629225
839	0.552250	0.630650
840	0.552325	0.632225
841	0.553075	0.631625
842	0.554675	0.632525
843	0.550525	0.631225
844	0.550375	0.630700
845	0.551650	0.630725
846	0.553150	0.631100
847	0.550800	0.632050
848	0.552800	0.631475
849	0.553450	0.633450
850	0.553575	0.631825
851	0.551250	0.634350
852	0.552875	0.634375
853	0.554525	0.634000
854	0.556150	0.631700
855	0.552650	0.632300
856	0.548300	0.629450
857	0.549775	0.631400
858	0.551225	0.633525
859	0.549500	0.632425
860	0.550800	0.634075
861	0.550800	0.634225
862	0.553625	0.632300
863	0.552825	0.632375
864	0.551825	0.632500
865	0.553975	0.632625
866	0.553750	0.631825
867	0.553375	0.631525
868	0.552425	0.632125
869	0.550975	0.629350
870	0.552250	0.629100
871	0.554875	0.631350
872	0.552425	0.630450
873	0.552775	0.629875
874	0.551625	0.628425
875	0.553325	0.628875
876	0.551025	0.628400
877	0.554000	0.626700
878	0.553125	0.625650
879	0.550150	0.627650
880	0.549850	0.629600
881	0.552450	0.629700
882	0.554100	0.631625
883	0.556025	0.631675
884	0.555725	0.631000
885	0.556075	0.630750
886	0.554600	0.628400
887	0.553025	0.627950
888	0.551200	0.628325
889	0.552675	0.627500
890	0.555000	0.627800
891	0.555750	0.627225
892	0.553375	0.626550
893	0.553900	0.624700
894	0.552400	0.624875
895	0.555125	0.625850
896	0.556450	0.625900
897	0.557350	0.627175
898	0.557800	0.625500
899	0.557975	0.625700
900	0.556750	0.627725
901	0.553525	0.626150
902	0.555975	0.626475
903	0.554500	0.629175
904	0.554875	0.628225
905	0.555875	0.629700
906	0.553200	0.627600
907	0.555175	0.627100
908	0.554800	0.629625
909	0.554425	0.630975
910	0.555750	0.631625
911	0.556675	0.631050
912	0.555275	0.630750
913	0.557325	0.628425
914	0.557150	0.627775
915	0.554325	0.625600
916	0.555000	0.627275
917	0.555750	0.625275
918	0.552075	0.622400
919	0.552125	0.623200
920	0.558025	0.623300
921	0.555750	0.620675
922	0.556375	0.623775
923	0.557650	0.626375
924	0.554950	0.626475
925	0.556875	0.625300
926	0.558275	0.624075
927	0.555475	0.622175
928	0.555850	0.622375
929	0.555050	0.621775
930	0.554575	0.623350
931	0.556050	0.619175
932	0.556800	0.619250
933	0.559075	0.619700
934	0.555625	0.620225
935	0.557125	0.622975
936	0.557125	0.623475
937	0.555150	0.624425
938	0.558000	0.622675
939	0.554675	0.626250
940	0.551750	0.627225
941	0.552575	0.627025
942	0.555675	0.626400
943	0.557000	0.626675
944	0.551825	0.627250
945	0.552300	0.627950
946	0.554650	0.630750
947	0.552150	0.631950
948	0.547225	0.631175
949	0.551425	0.630225
950	0.551850	0.627900
951	0.553825	0.626125
952	0.552975	0.625625
953	0.552975	0.623800
954	0.553925	0.622625
955	0.551275	0.627875
956	0.553250	0.628050
957	0.551500	0.628075
958	0.550575	0.628725
959	0.551475	0.627275
960	0.555050	0.626875
961	0.553475	0.626725
962	0.554800	0.628550
963	0.552575	0.627200
964	0.554675	0.630650
965	0.556550	0.629425
966	0.556225	0.629075
967	0.556925	0.629900
968	0.557325	0.628200
969	0.555850	0.629125
970	0.553275	0.628625
971	0.555550	0.627575
972	0.556325	0.629400
973	0.556800	0.630825
974	0.554625	0.627325
975	0.553050	0.628725
976	0.555700	0.628650
977	0.555800	0.630025
978	0.552225	0.629750
979	0.553625	0.629425
980	0.553725	0.630525
981	0.555925	0.628950
982	0.552800	0.628650
983	0.555525	0.628950
984	0.555050	0.629525
985	0.553525	0.630375
986	0.555150	0.629100
987	0.555525	0.632100
988	0.553025	0.632825
989	0.551700	0.632925
990	0.549300	0.635100
991	0.552650	0.634725
992	0.551725	0.633725
993	0.553775	0.635325
994	0.553225	0.632550
995	0.557550	0.632425
996	0.557300	0.634025
997	0.558975	0.634425
998	0.553600	0.634750
999	0.556150	0.632500
1000	0.554550	0.629875
1001	0.557475	0.630075
1002	0.556350	0.632125
1003	0.555300	0.629350
1004	0.556850	0.631500
1005	0.557450	0.632150
1006	0.556050	0.630575
1007	0.555375	0.626050
1008	0.555775	0.625400
1009	0.556675	0.627250
1010	0.558600	0.629075
1011	0.558150	0.629850
1012	0.555250	0.630400
1013	0.556325	0.629950
1014	0.555750	0.627850
1015	0.555050	0.629600
1016	0.553075	0.626525
1017	0.551600	0.627550
1018	0.551950	0.629700
1019	0.555875	0.629425
1020	0.555950	0.630800
1021	0.556150	0.630950
1022	0.559075	0.629725
1023	0.558650	0.629150
1024	0.560750	0.631525
1025	0.558975	0.630800
1026	0.554350	0.631050
1027	0.554325	0.632650
1028	0.553375	0.631025
1029	0.554150	0.632325
1030	0.554000	0.631975
1031	0.556250	0.632175
1032	0.555900	0.633000
1033	0.555775	0.633425
1034	0.559450	0.632925
1035	0.552800	0.632825
1036	0.554325	0.632875
1037	0.555000	0.634725
1038	0.556400	0.635525
1039	0.557000	0.635650
1040	0.556275	0.636350
1041	0.554375	0.636375
1042	0.556525	0.634125
1043	0.554825	0.632575
1044	0.555650	0.632050
1045	0.557825	0.633950
1046	0.556975	0.632600
1047	0.557075	0.634700
1048	0.558600	0.633400
1049	0.555950	0.634125
1050	0.554800	0.633475
1051	0.557525	0.631200
1052	0.559325	0.632950
1053	0.556650	0.633325
1054	0.556250	0.633875
1055	0.557400	0.631075
1056	0.557600	0.632400
1057	0.560750	0.634075
1058	0.556825	0.634800
1059	0.556975	0.633725
1060	0.556525	0.633275
1061	0.559825	0.634325
1062	0.562000	0.634300
1063	0.562375	0.633325
1064	0.560000	0.632625
1065	0.559900	0.632850
1066	0.562075	0.633875
1067	0.560275	0.636775
1068	0.555175	0.636125
1069	0.556875	0.633225
1070	0.555175	0.635075
1071	0.559600	0.637275
1072	0.557000	0.634650
1073	0.559125	0.631700
1074	0.558800	0.627875
1075	0.558725	0.626725
1076	0.560500	0.628900
1077	0.562550	0.629175
1078	0.563775	0.629750
1079	0.564950	0.632525
1080	0.558875	0.632325
1081	0.560450	0.629450
1082	0.560025	0.629300
1083	0.558825	0.628425
1084	0.558425	0.629450
1085	0.562400	0.629150
1086	0.563125	0.627550
1087	0.558650	0.629400
1088	0.556825	0.629775
1089	0.560950	0.629200
1090	0.561325	0.627600
1091	0.561475	0.628275
1092	0.563500	0.629000
1093	0.560275	0.629725
1094	0.558475	0.632225
1095	0.560400	0.630025
1096	0.557350	0.631600
1097	0.560400	0.629700
1098	0.559825	0.630525
1099	0.559450	0.630450
1100	0.560625	0.631425
1101	0.561850	0.632700
1102	0.560325	0.632300
1103	0.556975	0.633875
1104	0.559025	0.630675
1105	0.561250	0.632125
1106	0.561400	0.632825
1107	0.560650	0.632500
1108	0.557475	0.631700
1109	0.556075	0.634625
1110	0.556875	0.633975
1111	0.559450	0.635700
1112	0.561125	0.633625
1113	0.561475	0.632475
1114	0.559475	0.632575
1115	0.559225	0.629725
1116	0.560475	0.626850
1117	0.557700	0.629050
1118	0.556625	0.629325
1119	0.559975	0.634000
1120	0.558475	0.633800
1121	0.557925	0.631875
1122	0.559425	0.632800
1123	0.562350	0.634025
1124	0.559400	0.631725
1125	0.559750	0.629950
1126	0.558050	0.629375
1127	0.557850	0.629100
1128	0.559750	0.626650
1129	0.561150	0.624000
1130	0.560525	0.622000
1131	0.557400	0.620950
1132	0.555175	0.624625
1133	0.554250	0.624500
1134	0.559525	0.624300
1135	0.558125	0.624450
1136	0.560625	0.623350
1137	0.560675	0.625225
1138	0.556750	0.624300
1139	0.554500	0.625150
1140	0.558600	0.624975
1141	0.563300	0.625350
1142	0.562050	0.623525
1143	0.559100	0.622575
1144	0.557700	0.622225
1145	0.558375	0.623725
1146	0.557500	0.621800
1147	0.560600	0.622225
1148	0.562450	0.622625
1149	0.557000	0.625000
1150	0.559425	0.625900
1151	0.556975	0.627675
1152	0.558150	0.630225
1153	0.557150	0.627525
1154	0.559625	0.629200
1155	0.559150	0.628975
1156	0.560600	0.629550
1157	0.559900	0.626950
1158	0.559775	0.627150
1159	0.558050	0.625150
1160	0.560850	0.625875
1161	0.561975	0.625825
1162	0.563050	0.626400
1163	0.561675	0.629700
1164	0.563225	0.629650
1165	0.561175	0.630675
1166	0.560375	0.633000
1167	0.557525	0.634250
1168	0.559625	0.633425
1169	0.561300	0.635550
1170	0.562300	0.633650
1171	0.562250	0.633950
1172	0.559475	0.634400
1173	0.559400	0.633550
1174	0.560550	0.631800
1175	0.560775	0.629725
1176	0.563050	0.630650
1177	0.564425	0.625725
1178	0.562225	0.626050
1179	0.560675	0.625625
1180	0.558800	0.623400
1181	0.560125	0.622075
1182	0.556775	0.623275
1183	0.556700	0.624125
1184	0.560350	0.626200
1185	0.557175	0.626475
1186	0.557650	0.626850
1187	0.560375	0.626400
1188	0.559325	0.627925
1189	0.560675	0.628100
1190	0.560925	0.629325
1191	0.561500	0.628550
1192	0.561025	0.629675
1193	0.556325	0.629625
1194	0.560425	0.628700
1195	0.558950	0.631200
1196	0.559050	0.629700
1197	0.560150	0.628700
1198	0.561500	0.628750
1199	0.559500	0.629450
1200	0.558525	0.631575
1201	0.557850	0.631975
1202	0.558325	0.632675
1203	0.558800	0.632750
1204	0.559325	0.632925
1205	0.559675	0.633650
1206	0.560900	0.632025
1207	0.561375	0.630050
1208	0.559725	0.629625
1209	0.562150	0.628625
1210	0.556250	0.632050
1211	0.558025	0.631475
1212	0.560025	0.630200
1213	0.559750	0.633300
1214	0.558250	0.632825
1215	0.559175	0.632625
1216	0.561700	0.634050
1217	0.560975	0.632825
1218	0.561375	0.630650
1219	0.564050	0.628850
1220	0.562275	0.630300
1221	0.559025	0.631375
1222	0.557600	0.632350
1223	0.557225	0.633175
1224	0.561650	0.629925
1225	0.564600	0.631550
1226	0.561975	0.633975
1227	0.565025	0.633775
1228	0.561475	0.631750
1229	0.563150	0.632975
1230	0.561975	0.634575
1231	0.557925	0.634075
1232	0.561200	0.636800
1233	0.563800	0.635525
1234	0.563025	0.638750
1235	0.560450	0.638200
1236	0.560850	0.637875
1237	0.561350	0.635950
1238	0.558925	0.636975
1239	0.563625	0.637650
1240	0.561800	0.636375
1241	0.564725	0.634275
1242	0.564350	0.635450
1243	0.563300	0.636950
1244	0.562550	0.636550
1245	0.560450	0.635225
1246	0.562325	0.633300
1247	0.559350	0.632975
1248	0.562225	0.633800
1249	0.558800	0.634925
1250	0.558900	0.634450
1251	0.559725	0.634775
1252	0.559950	0.634175
1253	0.561775	0.634400
1254	0.561075	0.635950
1255	0.560150	0.636525
1256	0.560025	0.635100
1257	0.560400	0.634550
1258	0.562800	0.636375
1259	0.559175	0.635750
1260	0.556425	0.634600
1261	0.560500	0.635350
1262	0.559925	0.632575
1263	0.560100	0.632725
1264	0.560100	0.636650
1265	0.561650	0.637150
1266	0.558625	0.636025
1267	0.559275	0.633625
1268	0.558975	0.632725
1269	0.557750	0.631375
1270	0.559950	0.629775
1271	0.560100	0.630000
1272	0.561650	0.630800
1273	0.560600	0.631000
1274	0.562675	0.633175
1275	0.563975	0.632550
1276	0.562000	0.633500
1277	0.560600	0.634825
1278	0.558050	0.635075
1279	0.558475	0.633700
1280	0.558175	0.634050
1281	0.559325	0.633775
1282	0.556225	0.633100
1283	0.559650	0.631525
1284	0.557475	0.631225
1285	0.556550	0.632850
1286	0.560075	0.632300
1287	0.556325	0.636000
1288	0.560200	0.636050
1289	0.557775	0.637150
1290	0.558175	0.633725
1291	0.560475	0.634075
1292	0.557825	0.635200
1293	0.557850	0.633375
1294	0.557850	0.632100
1295	0.558825	0.633825
1296	0.562175	0.634450
1297	0.562650	0.631625
1298	0.560050	0.632575
1299	0.557575	0.631425
1300	0.559325	0.630650
1301	0.560025	0.629725
1302	0.561400	0.631075
1303	0.558825	0.632425
1304	0.559825	0.634375
1305	0.560475	0.633400
1306	0.560050	0.633200
1307	0.559725	0.632050
1308	0.563750	0.633150
1309	0.562000	0.637475
1310	0.562200	0.634550
1311	0.561125	0.632425
1312	0.562025	0.633750
1313	0.563225	0.632775
1314	0.561825	0.634250
1315	0.560075	0.634275
1316	0.558850	0.636350
1317	0.562075	0.636675
1318	0.560900	0.637150
1319	0.559250	0.637325
1320	0.561075	0.636525
1321	0.560775	0.635600
1322	0.561900	0.635975
1323	0.562000	0.634700
1324	0.563075	0.636175
1325	0.561900	0.637075
1326	0.559800	0.633150
1327	0.559775	0.634550
1328	0.559325	0.633125
1329	0.560450	0.632450
1330	0.563400	0.634350
1331	0.559900	0.640200
1332	0.559725	0.639825
1333	0.560800	0.639075
1334	0.560475	0.639850
1335	0.562025	0.639100
1336	0.564575	0.640475
1337	0.561275	0.641500
1338	0.559500	0.638950
1339	0.561025	0.638875
1340	0.560625	0.637050
1341	0.561475	0.635650
1342	0.558725	0.634750
1343	0.562875	0.633150
1344	0.561275	0.631075
1345	0.564150	0.634400
1346	0.561725	0.632600
1347	0.560275	0.633375
1348	0.560375	0.633925
1349	0.559000	0.633600
1350	0.559350	0.631575
1351	0.561150	0.633125
1352	0.560000	0.632625
1353	0.561825	0.631475
1354	0.560650	0.631875
1355	0.561900	0.631250
1356	0.560950	0.634600
1357	0.558275	0.633250
1358	0.558075	0.633225
1359	0.561725	0.632325
1360	0.557475	0.632075
1361	0.559375	0.630200
1362	0.561200	0.631500
1363	0.560450	0.631825
1364	0.561200	0.634075
1365	0.560300	0.634475
1366	0.560825	0.634725
1367	0.563175	0.636425
1368	0.560150	0.636225
1369	0.563250	0.637325
1370	0.561325	0.634450
1371	0.560725	0.636425
1372	0.561275	0.639775
1373	0.560500	0.641600
1374	0.558725	0.640650
1375	0.559600	0.640100
1376	0.558850	0.640150
1377	0.561425	0.639625
1378	0.563425	0.642800
1379	0.560475	0.643150
1380	0.559975	0.643575
1381	0.558850	0.643050
1382	0.556375	0.643850
1383	0.560875	0.643775
1384	0.562275	0.642575
1385	0.561250	0.642450
1386	0.559050	0.643650
1387	0.559050	0.642575
1388	0.560275	0.641050
1389	0.561750	0.641150
1390	0.560175	0.641900
1391	0.561875	0.640900
1392	0.555900	0.636375
1393	0.559900	0.635675
1394	0.559975	0.632175
1395	0.560175	0.632050
1396	0.558300	0.630050
1397	0.559600	0.629125
1398	0.562175	0.629200
1399	0.559450	0.629575
1400	0.560675	0.630200
1401	0.559225	0.629700
1402	0.560425	0.630100
1403	0.556675	0.629075
1404	0.557175	0.630550
1405	0.558775	0.634550
1406	0.560100	0.632575
1407	0.561550	0.633450
1408	0.560225	0.633175
1409	0.558250	0.631250
1410	0.562475	0.630800
1411	0.562175	0.633700
1412	0.563250	0.633000
1413	0.559350	0.630475
1414	0.558775	0.629950
1415	0.558050	0.629875
1416	0.561650	0.630725
1417	0.561575	0.630975
1418	0.560850	0.631850
1419	0.560800	0.631950
1420	0.559550	0.630525
1421	0.558075	0.630525
1422	0.560825	0.628950
1423	0.559000	0.628925
1424	0.560350	0.630575
1425	0.562775	0.628575
1426	0.564425	0.626975
1427	0.565650	0.628800
1428	0.559925	0.630675
1429	0.559150	0.631025
1430	0.560375	0.631950
1431	0.557950	0.630700
1432	0.564425	0.631050
1433	0.564650	0.631300
1434	0.562450	0.630525
1435	0.563225	0.629350
1436	0.559075	0.628125
1437	0.558400	0.630950
1438	0.556925	0.631575
1439	0.558300	0.632200
1440	0.556675	0.631225
1441	0.555500	0.631175
1442	0.558600	0.632325
1443	0.559825	0.631150
1444	0.561175	0.631725
1445	0.560350	0.630625
1446	0.558325	0.631650
1447	0.556400	0.631075
1448	0.556775	0.632900
1449	0.556525	0.633075
1450	0.558525	0.632000
1451	0.558425	0.630700
1452	0.559550	0.634100
1453	0.561375	0.635175
1454	0.559425	0.634050
1455	0.560825	0.636175
1456	0.558850	0.636625
1457	0.558875	0.635775
1458	0.558600	0.634575
1459	0.557075	0.635925
1460	0.558625	0.634050
1461	0.556225	0.634425
1462	0.559750	0.633950
1463	0.558225	0.632925
1464	0.556225	0.632375
1465	0.559125	0.633775
1466	0.556700	0.635975
1467	0.557100	0.634350
1468	0.557175	0.632925
1469	0.558425	0.634750
1470	0.557475	0.635675
1471	0.559125	0.635675
1472	0.560350	0.634500
1473	0.559725	0.632625
1474	0.558200	0.633800
1475	0.555300	0.635175
1476	0.554000	0.635075
1477	0.554925	0.636375
1478	0.555850	0.637025
1479	0.557100	0.638525
1480	0.556400	0.638975
1481	0.557075	0.637950
1482	0.557025	0.636800
1483	0.555825	0.635500
1484	0.554150	0.636700
1485	0.554250	0.636075
1486	0.558700	0.636100
1487	0.557800	0.635900
1488	0.555450	0.633825
1489	0.555175	0.633000
1490	0.553925	0.632525
1491	0.555125	0.631150
1492	0.557375	0.634100
1493	0.557875	0.635925
1494	0.558325	0.634300
1495	0.558000	0.633100
1496	0.559150	0.633825
1497	0.557900	0.630900
1498	0.560225	0.628400
1499	0.561125	0.628475
1500	0.559175	0.628075
1501	0.557125	0.626800
1502	0.558250	0.624850
1503	0.557925	0.627400
1504	0.556350	0.630400
1505	0.558275	0.630950
1506	0.555425	0.632100
1507	0.554875	0.627900
1508	0.554975	0.629825
1509	0.558975	0.632725
1510	0.557500	0.634025
1511	0.559900	0.636075
1512	0.555850	0.636000
1513	0.553850	0.633250
1514	0.553900	0.631925
1515	0.555175	0.629950
1516	0.555375	0.629750
1517	0.559475	0.630850
1518	0.557550	0.629800
1519	0.558625	0.629350
1520	0.556700	0.628675
1521	0.559675	0.627950
1522	0.559450	0.630475
1523	0.557325	0.630425
1524	0.560050	0.630200
1525	0.559125	0.630775
1526	0.556375	0.628800
1527	0.556225	0.628000
1528	0.557775	0.628675
1529	0.559200	0.628325
1530	0.556300	0.627175
1531	0.554250	0.627875
1532	0.555525	0.628225
1533	0.555400	0.626350
1534	0.554525	0.628425
1535	0.556200	0.627450
1536	0.557775	0.629425
1537	0.560425	0.625875
1538	0.559200	0.625775
1539	0.561550	0.625800
1540	0.561825	0.625250
1541	0.558700	0.626150
1542	0.555150	0.625450
1543	0.555500	0.623325
1544	0.555975	0.626525
1545	0.556675	0.624175
1546	0.556600	0.626525
1547	0.556450	0.626950
1548	0.558775	0.626100
1549	0.556400	0.625550
1550	0.554600	0.622825
1551	0.554800	0.623750
1552	0.555800	0.624475
1553	0.556950	0.627300
1554	0.556550	0.626750
1555	0.558100	0.627050
1556	0.558550	0.629200
1557	0.557200	0.628200
1558	0.555275	0.629750
1559	0.554750	0.632600
1560	0.554950	0.631600
1561	0.553850	0.632025
1562	0.554850	0.633875
1563	0.557875	0.634100
1564	0.556450	0.635200
1565	0.556100	0.633775
1566	0.561050	0.634775
1567	0.559475	0.635200
1568	0.558250	0.633675
1569	0.558850	0.633800
1570	0.554700	0.633875
1571	0.554850	0.636700
1572	0.555875	0.636250
1573	0.557875	0.635725
1574	0.559075	0.636175
1575	0.560050	0.634575
1576	0.559675	0.635375
1577	0.560200	0.632450
1578	0.558050	0.632550
1579	0.556150	0.630650
1580	0.558625	0.634750
1581	0.557700	0.637900
1582	0.559950	0.637675
1583	0.559325	0.637175
1584	0.559200	0.636775
1585	0.558775	0.637050
1586	0.564700	0.638225
1587	0.562125	0.638075
1588	0.560475	0.638250
1589	0.561675	0.633625
1590	0.558100	0.635025
1591	0.556975	0.634075
1592	0.556275	0.632500
1593	0.557250	0.629875
1594	0.557825	0.632775
1595	0.562200	0.629650
1596	0.561100	0.630750
1597	0.564050	0.632625
1598	0.558625	0.633825
1599	0.560700	0.634125
1600	0.559300	0.634150
1601	0.559750	0.633625
1602	0.558350	0.634050
1603	0.557350	0.633675
1604	0.561250	0.633725
1605	0.558675	0.633375
1606	0.556825	0.633475
1607	0.558625	0.633425
1608	0.560825	0.633525
1609	0.559800	0.632300
1610	0.560650	0.632525
1611	0.557775	0.631625
1612	0.558600	0.632700
1613	0.561350	0.633650
1614	0.560150	0.633425
1615	0.558475	0.632925
1616	0.561375	0.632775
1617	0.558075	0.635350
1618	0.558750	0.633575
1619	0.558675	0.636625
1620	0.559125	0.636325
1621	0.561275	0.635750
1622	0.560000	0.634050
1623	0.558475	0.634175
1624	0.563150	0.636725
1625	0.557525	0.636800
1626	0.557450	0.635575
1627	0.555375	0.634525
1628	0.555725	0.632450
1629	0.557450	0.631900
1630	0.557325	0.630775
1631	0.555600	0.629475
1632	0.557175	0.630475
1633	0.557575	0.629850
1634	0.557575	0.632325
1635	0.557000	0.632825
1636	0.557900	0.632375
1637	0.559725	0.631400
1638	0.557225	0.630350
1639	0.557250	0.631400
1640	0.557750	0.630350
1641	0.556425	0.633050
1642	0.557300	0.633350
1643	0.558200	0.630100
1644	0.554325	0.630925
1645	0.554475	0.627575
1646	0.553550	0.628250
1647	0.558250	0.629125
1648	0.558050	0.625800
1649	0.559275	0.623725
1650	0.558750	0.624100
1651	0.556975	0.624025
1652	0.554950	0.627175
1653	0.559275	0.625525
1654	0.561400	0.624950
1655	0.558150	0.623975
1656	0.556350	0.622850
1657	0.559125	0.623050
1658	0.558475	0.623975
1659	0.560950	0.624275
1660	0.556825	0.625550
1661	0.557925	0.625000
1662	0.560525	0.625650
1663	0.559375	0.626600
1664	0.559100	0.627675
1665	0.559725	0.630625
1666	0.556575	0.630175
1667	0.557475	0.630675
1668	0.559025	0.629250
1669	0.561275	0.630975
1670	0.558925	0.630275
1671	0.554800	0.627850
1672	0.556775	0.627950
1673	0.557900	0.627375
1674	0.558150	0.626775
1675	0.559050	0.630725
1676	0.558650	0.629500
1677	0.557500	0.630425
1678	0.559025	0.631975
1679	0.558100	0.632775
1680	0.559200	0.632425
1681	0.561075	0.632075
1682	0.559525	0.632125
1683	0.558500	0.632075
1684	0.556825	0.631900
1685	0.558850	0.631800
1686	0.559050	0.630300
1687	0.557900	0.629475
1688	0.560575	0.630700
1689	0.559825	0.632550
1690	0.560225	0.632325
1691	0.557875	0.631250
1692	0.556950	0.634125
1693	0.557325	0.636475
1694	0.558475	0.634025
1695	0.558275	0.636450
1696	0.557725	0.633750
1697	0.558350	0.632350
1698	0.554775	0.632325
1699	0.555525	0.635250
1700	0.555325	0.635775
1701	0.555625	0.634125
1702	0.556775	0.633500
1703	0.557425	0.634325
1704	0.556150	0.635825
1705	0.553600	0.635050
1706	0.556100	0.634900
1707	0.553925	0.633975
1708	0.552625	0.633650
1709	0.554475	0.635825
1710	0.556550	0.633925
1711	0.559125	0.634675
1712	0.559475	0.632950
1713	0.557700	0.633575
1714	0.552650	0.633600
1715	0.554625	0.633425
1716	0.551875	0.636900
1717	0.554725	0.634800
1718	0.553825	0.632050
1719	0.556400	0.631675
1720	0.555125	0.630525
1721	0.553050	0.630050
1722	0.553300	0.630425
1723	0.554700	0.631100
1724	0.554950	0.633625
1725	0.555050	0.636100
1726	0.555925	0.637300
1727	0.555975	0.639200
1728	0.556450	0.639225
1729	0.553750	0.637600
1730	0.555350	0.639125
1731	0.556150	0.637100
1732	0.556750	0.636975
1733	0.558375	0.635575
1734	0.556550	0.639225
1735	0.555550	0.637950
1736	0.556350	0.637375
1737	0.556000	0.636875
1738	0.555875	0.635850
1739	0.556625	0.638000
1740	0.555475	0.637425
1741	0.555950	0.634750
1742	0.553700	0.636025
1743	0.556825	0.637700
1744	0.555625	0.638600
1745	0.554950	0.638375
1746	0.553525	0.636700
1747	0.557225	0.635900
1748	0.557325	0.634425
1749	0.554050	0.632925
1750	0.553400	0.629700
1751	0.556575	0.632050
1752	0.555450	0.628250
1753	0.553750	0.630175
1754	0.554275	0.632925
1755	0.557825	0.631775
1756	0.555725	0.634250
1757	0.559975	0.635200
1758	0.556700	0.637475
1759	0.558200	0.637200
1760	0.558775	0.636825
1761	0.555775	0.637650
1762	0.555125	0.636950
1763	0.558150	0.638025
1764	0.558750	0.637050
1765	0.558500	0.638475
1766	0.559425	0.637050
1767	0.555825	0.633700
1768	0.556700	0.634375
1769	0.557875	0.635475
1770	0.556000	0.634250
1771	0.555500	0.634000
1772	0.555600	0.634425
1773	0.556300	0.636250
1774	0.554625	0.638850
1775	0.555675	0.636100
1776	0.556725	0.638550
1777	0.559425	0.637375
1778	0.559375	0.636325
1779	0.558400	0.636450
1780	0.559075	0.634600
1781	0.558500	0.635200
1782	0.556275	0.637450
1783	0.558000	0.636225
1784	0.559550	0.637350
1785	0.558825	0.634275
1786	0.560875	0.635200
1787	0.562925	0.634775
1788	0.561700	0.634250
1789	0.559125	0.631675
1790	0.560175	0.630075
1791	0.562650	0.631150
1792	0.559850	0.631025
1793	0.558625	0.632475
1794	0.560825	0.630075
1795	0.556800	0.631575
1796	0.559325	0.632950
1797	0.559950	0.631025
1798	0.557275	0.634425
1799	0.559350	0.633325
1800	0.556825	0.635050
1801	0.556600	0.632225
1802	0.554500	0.633000
1803	0.559000	0.630150
1804	0.556350	0.630800
1805	0.559100	0.630375
1806	0.558650	0.629100
1807	0.556300	0.629275
1808	0.556475	0.631050
1809	0.556825	0.627725
1810	0.556225	0.629675
1811	0.557700	0.629450
1812	0.557925	0.631125
1813	0.558200	0.628775
1814	0.556400	0.628100
1815	0.556500	0.626325
1816	0.553375	0.628050
1817	0.554825	0.627525
1818	0.556400	0.628600
1819	0.558525	0.630925
1820	0.556875	0.630325
1821	0.555800	0.632475
1822	0.557550	0.633050
1823	0.557550	0.632250
1824	0.556575	0.631575
1825	0.553800	0.630500
1826	0.553725	0.631575
1827	0.554350	0.632825
1828	0.554875	0.633025
1829	0.556750	0.630050
1830	0.556775	0.630225
1831	0.558375	0.628625
1832	0.557075	0.626475
1833	0.554725	0.629000
1834	0.555125	0.629825
1835	0.554800	0.629500
1836	0.559100	0.628200
1837	0.556075	0.627675
1838	0.558625	0.628775
1839	0.559200	0.627000
1840	0.559150	0.627525
1841	0.557050	0.628525
1842	0.557725	0.629725
1843	0.558750	0.629300
1844	0.558350	0.633500
1845	0.560450	0.635975
1846	0.561350	0.633150
1847	0.558525	0.634325
1848	0.558625	0.635500
1849	0.559450	0.633625
1850	0.554575	0.633575
1851	0.558200	0.632700
1852	0.563100	0.635275
1853	0.558425	0.635650
1854	0.557300	0.636875
1855	0.559250	0.638325
1856	0.558900	0.634650
1857	0.557650	0.636175
1858	0.559750	0.634250
1859	0.558050	0.633375
1860	0.557075	0.635950
1861	0.559725	0.636900
1862	0.559050	0.637000
1863	0.558025	0.633200
1864	0.560500	0.633200
1865	0.562425	0.634800
1866	0.563525	0.632875
1867	0.560375	0.635075
1868	0.561950	0.635700
1869	0.563450	0.635725
1870	0.563100	0.636900
1871	0.563450	0.634475
1872	0.559625	0.634350
1873	0.556250	0.636325
1874	0.558900	0.634500
1875	0.559875	0.634250
1876	0.559450	0.634350
1877	0.557700	0.637525
1878	0.556850	0.636600
1879	0.559400	0.636300
1880	0.560775	0.632675
1881	0.560700	0.632450
1882	0.560975	0.632025
1883	0.559925	0.629450
1884	0.561800	0.631075
1885	0.560875	0.632200
1886	0.560200	0.633875
1887	0.558625	0.632425
1888	0.559025	0.630750
1889	0.558925	0.631300
1890	0.560750	0.631475
1891	0.557600	0.635400
1892	0.563150	0.632325
1893	0.559825	0.630700
1894	0.561700	0.634475
1895	0.561875	0.635400
1896	0.557975	0.636525
1897	0.559425	0.636250
1898	0.559625	0.637325
1899	0.555850	0.635225
1900	0.561550	0.634000
1901	0.556775	0.635150
1902	0.556225	0.634375
1903	0.556625	0.635450
1904	0.558375	0.637950
1905	0.558675	0.637325
1906	0.557450	0.638775
1907	0.559075	0.638875
1908	0.558875	0.638775
1909	0.559300	0.638400
1910	0.559725	0.636850
1911	0.556225	0.634700
1912	0.557600	0.637025
1913	0.557975	0.635025
1914	0.559900	0.634300
1915	0.560475	0.634525
1916	0.561775	0.635100
1917	0.558600	0.638000
1918	0.557300	0.636900
1919	0.560050	0.638800
1920	0.558300	0.639525
1921	0.559025	0.639800
1922	0.559400	0.642600
1923	0.558600	0.640200
1924	0.553975	0.634400
1925	0.555550	0.632200
1926	0.557400	0.632325
1927	0.559225	0.631150
1928	0.558075	0.629425
1929	0.558500	0.627475
1930	0.557700	0.626425
1931	0.556875	0.627325
1932	0.554825	0.626900
1933	0.556950	0.626250
1934	0.554550	0.626725
1935	0.557225	0.627025
1936	0.556600	0.628475
1937	0.557125	0.628800
1938	0.557625	0.631100
1939	0.554000	0.631100
1940	0.554700	0.633075
1941	0.552800	0.632875
1942	0.556750	0.631150
1943	0.558150	0.631825
1944	0.555875	0.632725
1945	0.556600	0.632275
1946	0.557975	0.626950
1947	0.557500	0.631725
1948	0.556675	0.629400
1949	0.557075	0.630700
1950	0.555200	0.631875
1951	0.560350	0.629150
1952	0.554250	0.632375
1953	0.556550	0.633875
1954	0.553600	0.635375
1955	0.556825	0.635700
1956	0.557925	0.635500
1957	0.555850	0.632825
1958	0.557525	0.629275
1959	0.558750	0.630675
1960	0.560100	0.629900
1961	0.557550	0.630000
1962	0.556975	0.631700
1963	0.555575	0.631775
1964	0.557075	0.630800
1965	0.558600	0.630475
1966	0.558050	0.636750
1967	0.558625	0.635275
1968	0.557500	0.637075
1969	0.556050	0.638225
1970	0.558475	0.635650
1971	0.555825	0.638950
1972	0.556725	0.640275
1973	0.555750	0.638675
1974	0.553150	0.639125
1975	0.556900	0.636325
1976	0.553250	0.636475
1977	0.555175	0.632775
1978	0.557700	0.632875
1979	0.557775	0.631075
1980	0.562125	0.633225
1981	0.559750	0.634875
1982	0.556000	0.634650
1983	0.559500	0.635225
1984	0.556925	0.635900
1985	0.558750	0.637000
1986	0.559975	0.636075
1987	0.558450	0.633800
1988	0.559975	0.633025
1989	0.559175	0.630825
1990	0.562425	0.631400
1991	0.557700	0.630500
1992	0.562125	0.631300
1993	0.562175	0.630125
1994	0.564400	0.629550
1995	0.561175	0.631875
1996	0.558675	0.631500
1997	0.559800	0.626850
1998	0.558100	0.628775
1999	0.557475	0.628850
[truncated: 8,000 more rows]
