# Supplementary material for: Evolutionary game on mutually influenceing double-layer network
Source: PLoS One. 2025 Jan 31;20(1):e0317923. doi: 10.1371/journal.pone.0317923 (PMC11785339; doi:10.1371/journal.pone.0317923)
Supplement: S1 Data — (ZIP) [file pone.0317923.s001.zip › b=1.02_a=0.3_frequency.txt]

0	0.497800	0.402450
1	0.495150	0.351475
2	0.493525	0.321250
3	0.493425	0.304200
4	0.492250	0.293525
5	0.494725	0.287500
6	0.493975	0.283700
7	0.495975	0.284425
8	0.494900	0.286275
9	0.492175	0.287475
10	0.492325	0.290650
11	0.492100	0.295925
12	0.489475	0.300375
13	0.490300	0.303900
14	0.487375	0.307450
15	0.491975	0.311150
16	0.492875	0.316725
17	0.494825	0.323950
18	0.497175	0.329325
19	0.492300	0.333000
20	0.492775	0.339125
21	0.491400	0.341200
22	0.491225	0.345550
23	0.493275	0.350100
24	0.492650	0.354800
25	0.494975	0.360450
26	0.493000	0.365550
27	0.495000	0.370925
28	0.495975	0.374650
29	0.489075	0.377725
30	0.491325	0.382200
31	0.492925	0.387775
32	0.492700	0.391650
33	0.490600	0.396050
34	0.493200	0.400650
35	0.494100	0.404625
36	0.495875	0.411050
37	0.493550	0.414450
38	0.496750	0.416300
39	0.494650	0.420000
40	0.494750	0.422900
41	0.491725	0.423000
42	0.498275	0.427725
43	0.497125	0.430900
44	0.497325	0.437375
45	0.496650	0.443000
46	0.498450	0.444600
47	0.498500	0.446175
48	0.494800	0.448775
49	0.494475	0.450625
50	0.495250	0.455275
51	0.494625	0.455950
52	0.498425	0.459925
53	0.498125	0.464225
54	0.500550	0.466875
55	0.500175	0.469225
56	0.500925	0.470650
57	0.496100	0.473775
58	0.500325	0.477150
59	0.503925	0.477925
60	0.500325	0.481525
61	0.498900	0.483800
62	0.495950	0.486075
63	0.501275	0.489100
64	0.497350	0.490600
65	0.501450	0.490325
66	0.500250	0.492875
67	0.500575	0.492000
68	0.503425	0.493575
69	0.504575	0.494925
70	0.505550	0.494125
71	0.502700	0.496725
72	0.501725	0.496925
73	0.505000	0.496300
74	0.505550	0.500475
75	0.506275	0.502000
76	0.503000	0.505400
77	0.503950	0.506500
78	0.503125	0.507125
79	0.505275	0.510450
80	0.504175	0.509550
81	0.507550	0.512475
82	0.505725	0.514125
83	0.504825	0.517225
84	0.501025	0.520900
85	0.505475	0.522600
86	0.509300	0.522950
87	0.507075	0.525950
88	0.506675	0.526800
89	0.504975	0.528450
90	0.507450	0.529625
91	0.506125	0.532800
92	0.504025	0.532325
93	0.505425	0.532800
94	0.505425	0.538800
95	0.503175	0.539400
96	0.505350	0.539050
97	0.509425	0.540400
98	0.509025	0.540125
99	0.505475	0.539750
100	0.506675	0.540450
101	0.508750	0.540825
102	0.508325	0.541325
103	0.507425	0.541450
104	0.510650	0.543500
105	0.511900	0.544450
106	0.514175	0.544300
107	0.513225	0.547025
108	0.512250	0.547075
109	0.511650	0.548050
110	0.511850	0.546475
111	0.511625	0.544500
112	0.509975	0.542300
113	0.510950	0.542975
114	0.513050	0.544650
115	0.510400	0.543025
116	0.506875	0.546175
117	0.507775	0.547200
118	0.505900	0.547650
119	0.509350	0.549175
120	0.511975	0.549075
121	0.511200	0.550400
122	0.514950	0.551525
123	0.515300	0.553050
124	0.511225	0.556250
125	0.512550	0.559000
126	0.515000	0.558625
127	0.517700	0.559900
128	0.512025	0.561300
129	0.513750	0.559875
130	0.514250	0.562750
131	0.515375	0.564450
132	0.514025	0.562425
133	0.510950	0.563700
134	0.514850	0.566225
135	0.519325	0.564850
136	0.515400	0.566525
137	0.515825	0.562125
138	0.517725	0.564300
139	0.515050	0.557875
140	0.515800	0.556125
141	0.518525	0.556975
142	0.515575	0.557950
143	0.519625	0.556925
144	0.518250	0.554650
145	0.520900	0.555400
146	0.522175	0.556850
147	0.521625	0.553675
148	0.518100	0.553525
149	0.516225	0.553950
150	0.519200	0.554250
151	0.518775	0.552850
152	0.517750	0.553325
153	0.519375	0.553375
154	0.515900	0.553575
155	0.522600	0.554475
156	0.522450	0.554925
157	0.522050	0.555925
158	0.523250	0.556025
159	0.523800	0.558225
160	0.525050	0.557725
161	0.520375	0.558450
162	0.520350	0.560600
163	0.522025	0.563050
164	0.520975	0.561975
165	0.526150	0.562900
166	0.524350	0.564000
167	0.519600	0.562950
168	0.520000	0.564625
169	0.519450	0.563125
170	0.520550	0.561650
171	0.520775	0.562700
172	0.525200	0.565425
173	0.520350	0.565075
174	0.522775	0.564775
175	0.522700	0.568075
176	0.525300	0.569575
177	0.525300	0.570650
178	0.522775	0.569575
179	0.521875	0.570575
180	0.522600	0.570900
181	0.521600	0.567350
182	0.523025	0.568625
183	0.527075	0.568850
184	0.528050	0.567050
185	0.527225	0.566325
186	0.526875	0.567800
187	0.527275	0.568275
188	0.526550	0.570575
189	0.526550	0.569850
190	0.531025	0.568925
191	0.527100	0.567475
192	0.529575	0.567125
193	0.527900	0.567175
194	0.526525	0.565125
195	0.526925	0.568400
196	0.527925	0.568925
197	0.525575	0.567225
198	0.524100	0.567875
199	0.528125	0.565050
200	0.524825	0.563225
201	0.524250	0.564375
202	0.530275	0.563025
203	0.528100	0.561500
204	0.528125	0.562850
205	0.529425	0.561875
206	0.531525	0.565150
207	0.529800	0.565450
208	0.527975	0.566550
209	0.528025	0.567400
210	0.530000	0.566550
211	0.525650	0.568075
212	0.526000	0.569875
213	0.528925	0.576425
214	0.529200	0.575050
215	0.527450	0.575475
216	0.528825	0.573800
217	0.531275	0.572650
218	0.528875	0.572700
219	0.529150	0.571000
220	0.527350	0.573375
221	0.527725	0.574900
222	0.529800	0.575700
223	0.527800	0.576425
224	0.531500	0.576750
225	0.531925	0.575525
226	0.532625	0.575850
227	0.528300	0.576875
228	0.531275	0.580475
229	0.533025	0.579275
230	0.535675	0.579200
231	0.531000	0.579050
232	0.530625	0.577325
233	0.530900	0.578400
234	0.532175	0.579300
235	0.532775	0.578775
236	0.531375	0.577250
237	0.530725	0.576425
238	0.532325	0.575850
239	0.529800	0.571975
240	0.534975	0.569200
241	0.532075	0.567250
242	0.533875	0.566875
243	0.537375	0.567975
244	0.534150	0.567150
245	0.531050	0.569425
246	0.532475	0.567525
247	0.532275	0.569950
248	0.529575	0.566850
249	0.535550	0.568100
250	0.535550	0.570075
251	0.536525	0.569850
252	0.535850	0.568450
253	0.536125	0.567725
254	0.535100	0.569675
255	0.529575	0.568375
256	0.530300	0.569025
257	0.532800	0.567300
258	0.531800	0.569950
259	0.531750	0.570250
260	0.533425	0.571400
261	0.533950	0.574025
262	0.536050	0.575275
263	0.535350	0.578025
264	0.534125	0.577000
265	0.533175	0.576700
266	0.532075	0.579725
267	0.531200	0.579500
268	0.534350	0.580350
269	0.533875	0.580400
270	0.535500	0.580750
271	0.533375	0.579775
272	0.533625	0.578375
273	0.534950	0.577425
274	0.535500	0.577250
275	0.535475	0.575800
276	0.534300	0.575125
277	0.534700	0.574450
278	0.531875	0.572975
279	0.533900	0.573050
280	0.538675	0.573750
281	0.538575	0.577950
282	0.538300	0.578025
283	0.538725	0.574825
284	0.539475	0.576550
285	0.538325	0.577900
286	0.540675	0.577100
287	0.537100	0.581150
288	0.536800	0.579425
289	0.536450	0.582325
290	0.535550	0.580875
291	0.537700	0.580625
292	0.536975	0.579975
293	0.539000	0.579050
294	0.540600	0.578950
295	0.538800	0.578375
296	0.538350	0.578475
297	0.535550	0.579850
298	0.534950	0.579625
299	0.536175	0.582125
300	0.536450	0.581550
301	0.535725	0.581025
302	0.536900	0.578200
303	0.537225	0.576525
304	0.536600	0.578175
305	0.538650	0.575075
306	0.538275	0.574250
307	0.538125	0.575750
308	0.536475	0.577375
309	0.537425	0.577000
310	0.537100	0.575650
311	0.537375	0.576250
312	0.537500	0.573675
313	0.538700	0.575025
314	0.537925	0.576300
315	0.540550	0.577000
316	0.538575	0.573675
317	0.536475	0.573375
318	0.533525	0.573400
319	0.535675	0.574800
320	0.538500	0.576600
321	0.539750	0.579275
322	0.542825	0.581725
323	0.541700	0.583200
324	0.539425	0.583325
325	0.537525	0.584575
326	0.541075	0.584950
327	0.537375	0.583150
328	0.538725	0.582025
329	0.539925	0.580750
330	0.539000	0.577450
331	0.537900	0.576175
332	0.536850	0.576900
333	0.537325	0.579575
334	0.539000	0.577875
335	0.538925	0.576850
336	0.538075	0.577500
337	0.539250	0.580450
338	0.536275	0.579425
339	0.537125	0.581275
340	0.542850	0.580675
341	0.544275	0.582775
342	0.542750	0.583200
343	0.540900	0.582075
344	0.540900	0.579575
345	0.540100	0.578700
346	0.539475	0.579425
347	0.539150	0.578525
348	0.537375	0.579450
349	0.540400	0.576675
350	0.540150	0.576225
351	0.538850	0.578150
352	0.536650	0.579500
353	0.540325	0.580725
354	0.540550	0.580850
355	0.540875	0.578575
356	0.538850	0.580900
357	0.539750	0.580850
358	0.539675	0.582950
359	0.539225	0.583350
360	0.542725	0.583275
361	0.540850	0.582050
362	0.536775	0.584075
363	0.538050	0.587475
364	0.538975	0.583400
365	0.539575	0.583800
366	0.544100	0.580650
367	0.539300	0.580425
368	0.540275	0.580825
369	0.541875	0.581000
370	0.540500	0.581150
371	0.542650	0.577925
372	0.544725	0.581800
373	0.544200	0.582125
374	0.542650	0.581775
375	0.546675	0.581275
376	0.546525	0.582525
377	0.542550	0.586475
378	0.538600	0.587425
379	0.542425	0.589450
380	0.539800	0.589600
381	0.542075	0.588475
382	0.542950	0.585950
383	0.545275	0.585500
384	0.545050	0.584700
385	0.540975	0.582850
386	0.540625	0.585300
387	0.540200	0.587425
388	0.541500	0.587950
389	0.543300	0.588950
390	0.542050	0.588675
391	0.542400	0.589075
392	0.541225	0.588775
393	0.540750	0.589750
394	0.541050	0.591650
395	0.545325	0.593175
396	0.541400	0.591200
397	0.542200	0.591050
398	0.541475	0.592025
399	0.543250	0.590925
400	0.540175	0.590850
401	0.539425	0.590475
402	0.538300	0.588675
403	0.541100	0.588300
404	0.544025	0.588950
405	0.544700	0.590125
406	0.543375	0.587600
407	0.542125	0.589875
408	0.542025	0.589575
409	0.542650	0.595250
410	0.544050	0.595350
411	0.544425	0.596300
412	0.544300	0.595800
413	0.543475	0.598150
414	0.544100	0.599175
415	0.541600	0.599650
416	0.540700	0.602475
417	0.539500	0.601875
418	0.542925	0.602325
419	0.543175	0.601800
420	0.540150	0.598800
421	0.546175	0.599675
422	0.547050	0.599125
423	0.548025	0.601825
424	0.545850	0.603100
425	0.543925	0.601825
426	0.544650	0.600925
427	0.545250	0.600400
428	0.545525	0.599500
429	0.546150	0.600625
430	0.546550	0.598150
431	0.546350	0.597150
432	0.545900	0.596650
433	0.544650	0.594100
434	0.547500	0.596025
435	0.546875	0.594825
436	0.548175	0.597925
437	0.545075	0.594525
438	0.545375	0.597100
439	0.546150	0.595275
440	0.545900	0.596300
441	0.548325	0.597000
442	0.545950	0.597275
443	0.547275	0.593325
444	0.547375	0.595650
445	0.546725	0.595100
446	0.546100	0.595325
447	0.544850	0.593200
448	0.547700	0.593650
449	0.545850	0.596825
450	0.544925	0.593275
451	0.545025	0.593575
452	0.548575	0.593825
453	0.548175	0.592900
454	0.546600	0.593875
455	0.546025	0.592950
456	0.544625	0.592325
457	0.544575	0.595350
458	0.545600	0.593950
459	0.543875	0.590025
460	0.546000	0.590600
461	0.544250	0.587725
462	0.543125	0.586450
463	0.544800	0.588400
464	0.544150	0.589175
465	0.545500	0.587900
466	0.543800	0.587100
467	0.547425	0.587625
468	0.544100	0.588325
469	0.544875	0.588550
470	0.546025	0.587550
471	0.545750	0.585875
472	0.547825	0.587550
473	0.547575	0.587650
474	0.546975	0.585275
475	0.547625	0.585850
476	0.545500	0.586000
477	0.545525	0.586275
478	0.548275	0.586200
479	0.547200	0.584150
480	0.545800	0.583500
481	0.547275	0.583650
482	0.546925	0.582800
483	0.546250	0.581900
484	0.546825	0.582050
485	0.546925	0.585350
486	0.549150	0.585950
487	0.550350	0.587525
488	0.552800	0.586500
489	0.551300	0.587275
490	0.550925	0.591000
491	0.548500	0.591475
492	0.545725	0.594925
493	0.547150	0.594925
494	0.547675	0.596050
495	0.548600	0.596550
496	0.547000	0.597925
497	0.549025	0.596800
498	0.548650	0.595175
499	0.546250	0.595925
500	0.547350	0.597500
501	0.550775	0.596575
502	0.549425	0.596650
503	0.548950	0.598025
504	0.548550	0.596125
505	0.552500	0.596775
506	0.551825	0.595100
507	0.548800	0.595350
508	0.550075	0.595650
509	0.547650	0.594550
510	0.547150	0.595300
511	0.547525	0.593425
512	0.548725	0.594875
513	0.548975	0.597050
514	0.551000	0.597775
515	0.551625	0.597625
516	0.552475	0.598425
517	0.552425	0.599475
518	0.551550	0.600600
519	0.552425	0.599900
520	0.551300	0.601375
521	0.552600	0.601875
522	0.552375	0.601425
523	0.551175	0.599350
524	0.550075	0.598475
525	0.548500	0.599700
526	0.547175	0.599675
527	0.548200	0.600725
528	0.550300	0.598275
529	0.548175	0.599325
530	0.548200	0.600600
531	0.549650	0.600000
532	0.545225	0.602400
533	0.550025	0.602825
534	0.549200	0.600600
535	0.545125	0.599500
536	0.546425	0.600550
537	0.549275	0.598950
538	0.551925	0.600525
539	0.552075	0.598775
540	0.550450	0.600825
541	0.546800	0.598750
542	0.550100	0.600425
543	0.550350	0.600650
544	0.551125	0.602475
545	0.548175	0.603775
546	0.547575	0.601875
547	0.547825	0.602775
548	0.551500	0.599850
549	0.550650	0.599000
550	0.548000	0.599350
551	0.549500	0.600925
552	0.546925	0.599550
553	0.547950	0.602575
554	0.548400	0.602150
555	0.551350	0.600250
556	0.547575	0.600450
557	0.551450	0.602000
558	0.550150	0.600675
559	0.546025	0.598700
560	0.546850	0.598325
561	0.550075	0.599750
562	0.550050	0.601425
563	0.549275	0.600800
564	0.549800	0.597075
565	0.550975	0.593725
566	0.549200	0.591600
567	0.548200	0.591725
568	0.548575	0.595025
569	0.551450	0.597425
570	0.554475	0.599550
571	0.555650	0.599375
572	0.554200	0.601025
573	0.557350	0.599350
574	0.553000	0.600625
575	0.550375	0.600350
576	0.550725	0.602100
577	0.550050	0.604250
578	0.547450	0.608750
579	0.549625	0.605425
580	0.550750	0.603625
581	0.553050	0.604875
582	0.552525	0.604875
583	0.550775	0.605525
584	0.550225	0.602925
585	0.552650	0.604825
586	0.550850	0.605675
587	0.550975	0.604600
588	0.551150	0.605750
589	0.552675	0.604025
590	0.550625	0.600425
591	0.548625	0.600100
592	0.548175	0.596725
593	0.546975	0.593650
594	0.549125	0.593850
595	0.549150	0.597525
596	0.550175	0.598425
597	0.550425	0.594025
598	0.551275	0.593825
599	0.552625	0.595875
600	0.554050	0.594000
601	0.553925	0.595050
602	0.552075	0.597700
603	0.550425	0.595725
604	0.549250	0.595550
605	0.549150	0.597725
606	0.552600	0.596400
607	0.553325	0.597175
608	0.551500	0.595625
609	0.553350	0.593450
610	0.549750	0.590600
611	0.551425	0.590400
612	0.549875	0.590125
613	0.551525	0.594225
614	0.551850	0.593300
615	0.549200	0.593250
616	0.552625	0.593075
617	0.548375	0.593800
618	0.549500	0.592675
619	0.550225	0.594200
620	0.550975	0.591450
621	0.550275	0.594250
622	0.553000	0.596300
623	0.551025	0.595525
624	0.551450	0.594750
625	0.549525	0.596075
626	0.551125	0.595375
627	0.550450	0.595825
628	0.550075	0.596200
629	0.549850	0.596525
630	0.554500	0.598500
631	0.550925	0.595425
632	0.550900	0.596125
633	0.550475	0.598350
634	0.553550	0.601125
635	0.550750	0.600425
636	0.549950	0.600925
637	0.549750	0.601425
638	0.547825	0.600375
639	0.550025	0.599975
640	0.551925	0.599075
641	0.549075	0.602225
642	0.550500	0.601225
643	0.551350	0.600275
644	0.551400	0.601475
645	0.551800	0.600275
646	0.554500	0.602825
647	0.552500	0.601950
648	0.548900	0.601875
649	0.548550	0.602975
650	0.549800	0.603275
651	0.549550	0.601300
652	0.551125	0.602500
653	0.552650	0.604700
654	0.552875	0.602750
655	0.551025	0.600900
656	0.549500	0.599875
657	0.547950	0.595325
658	0.549975	0.593225
659	0.551400	0.593875
660	0.545750	0.591525
661	0.549325	0.591200
662	0.546450	0.589850
663	0.548500	0.588025
664	0.549825	0.587875
665	0.551500	0.590675
666	0.550700	0.590425
667	0.551100	0.590000
668	0.551600	0.589350
669	0.550950	0.589025
670	0.547675	0.588150
671	0.549825	0.587875
672	0.550925	0.587325
673	0.551225	0.589350
674	0.546525	0.586700
675	0.547775	0.587400
676	0.550075	0.587675
677	0.548300	0.588500
678	0.548000	0.587750
679	0.550950	0.586075
680	0.550625	0.589700
681	0.549725	0.591050
682	0.550475	0.593325
683	0.550425	0.593775
684	0.551025	0.592850
685	0.548225	0.590650
686	0.548800	0.592400
687	0.552400	0.590675
688	0.553600	0.591725
689	0.551200	0.592875
690	0.551575	0.592175
691	0.550250	0.596750
692	0.548875	0.596400
693	0.547950	0.597550
694	0.548850	0.597425
695	0.553450	0.600100
696	0.554300	0.600425
697	0.552475	0.601300
698	0.553925	0.603125
699	0.554525	0.601400
700	0.552425	0.602650
701	0.553050	0.601300
702	0.551575	0.598650
703	0.548800	0.597300
704	0.549050	0.599400
705	0.549175	0.601650
706	0.547700	0.602800
707	0.549125	0.602150
708	0.547700	0.601850
709	0.548425	0.599325
710	0.553125	0.599300
711	0.551025	0.599625
712	0.550475	0.600125
713	0.549900	0.596675
714	0.551675	0.598300
715	0.550425	0.600350
716	0.554725	0.598500
717	0.552325	0.597725
718	0.550525	0.598775
719	0.553500	0.599475
720	0.553725	0.600725
721	0.551425	0.597825
722	0.550225	0.598300
723	0.550525	0.598075
724	0.554975	0.598275
725	0.554375	0.596725
726	0.555100	0.595000
727	0.552075	0.593700
728	0.554375	0.593975
729	0.553525	0.596900
730	0.550600	0.597250
731	0.553075	0.597400
732	0.555000	0.598150
733	0.552175	0.598525
734	0.551175	0.597450
735	0.551000	0.597425
736	0.555525	0.600675
737	0.555075	0.601400
738	0.549950	0.602725
739	0.555025	0.603725
740	0.554800	0.601450
741	0.556675	0.598750
742	0.557250	0.599325
743	0.558800	0.600625
744	0.555875	0.601125
745	0.555525	0.600775
746	0.552675	0.599200
747	0.556425	0.598100
748	0.554975	0.596675
749	0.552850	0.594125
750	0.554275	0.598400
751	0.552575	0.598150
752	0.552575	0.598925
753	0.551275	0.598175
754	0.551750	0.595875
755	0.554550	0.595725
756	0.551175	0.597375
757	0.553950	0.598600
758	0.556225	0.596750
759	0.556400	0.594575
760	0.553875	0.596100
761	0.554700	0.595625
762	0.559375	0.593600
763	0.555725	0.593775
764	0.553125	0.592725
765	0.554775	0.594050
766	0.555800	0.599775
767	0.556275	0.600250
768	0.557200	0.599025
769	0.556075	0.602600
770	0.553525	0.602950
771	0.555875	0.601850
772	0.555150	0.599750
773	0.553350	0.600350
774	0.553025	0.599025
775	0.555100	0.601200
776	0.553275	0.600675
777	0.554025	0.599750
778	0.556125	0.602575
779	0.556875	0.604150
780	0.555300	0.604475
781	0.554725	0.603525
782	0.553825	0.602450
783	0.555925	0.601800
784	0.551950	0.600925
785	0.551975	0.600175
786	0.555050	0.601975
787	0.556725	0.600825
788	0.552975	0.602400
789	0.555425	0.601450
790	0.553825	0.603750
791	0.556375	0.602175
792	0.558150	0.602600
793	0.560125	0.602250
794	0.561925	0.601200
795	0.556625	0.602150
796	0.562400	0.603475
797	0.559625	0.603025
798	0.559450	0.601500
799	0.558075	0.600750
800	0.558075	0.602500
801	0.558550	0.605050
802	0.556975	0.603975
803	0.554300	0.601550
804	0.556125	0.602875
805	0.557125	0.602550
806	0.555400	0.605100
807	0.554725	0.606200
808	0.554250	0.606750
809	0.553600	0.608300
810	0.554850	0.606575
811	0.553225	0.603375
812	0.557375	0.602375
813	0.556650	0.601775
814	0.558400	0.600625
815	0.555825	0.601850
816	0.558525	0.602350
817	0.556650	0.603500
818	0.555825	0.603600
819	0.555850	0.605775
820	0.554575	0.605500
821	0.553400	0.604575
822	0.549750	0.604150
823	0.552325	0.602750
824	0.551425	0.600925
825	0.554100	0.602650
826	0.554725	0.602375
827	0.554175	0.599200
828	0.556475	0.600075
829	0.556150	0.601025
830	0.556300	0.600100
831	0.556825	0.602325
832	0.556425	0.601050
833	0.555725	0.600275
834	0.555800	0.603000
835	0.557650	0.600825
836	0.557900	0.602025
837	0.557800	0.601250
838	0.556175	0.598875
839	0.554750	0.599600
840	0.556600	0.601625
841	0.555550	0.602200
842	0.555450	0.600675
843	0.551525	0.599575
844	0.555375	0.602375
845	0.555450	0.601250
846	0.555825	0.601150
847	0.553325	0.602625
848	0.552775	0.604425
849	0.555725	0.604725
850	0.556875	0.605375
851	0.555075	0.604950
852	0.554625	0.603925
853	0.556200	0.604750
854	0.551850	0.605875
855	0.554500	0.607950
856	0.554225	0.608225
857	0.554275	0.608050
858	0.556975	0.608025
859	0.555550	0.609450
860	0.554875	0.609300
861	0.556675	0.608575
862	0.554375	0.607625
863	0.554400	0.609300
864	0.557200	0.609975
865	0.556425	0.608100
866	0.555425	0.605950
867	0.555100	0.601900
868	0.556875	0.601700
869	0.558775	0.601725
870	0.557250	0.600875
871	0.556000	0.601850
872	0.554575	0.597850
873	0.554675	0.598950
874	0.553000	0.596750
875	0.552375	0.597775
876	0.553775	0.598350
877	0.556450	0.599525
878	0.555100	0.597075
879	0.554750	0.599150
880	0.555050	0.598000
881	0.555550	0.596400
882	0.557550	0.596800
883	0.557725	0.595750
884	0.556975	0.597975
885	0.555850	0.597700
886	0.558800	0.600300
887	0.555800	0.601650
888	0.556850	0.601425
889	0.557625	0.599925
890	0.555650	0.596875
891	0.553625	0.597625
892	0.558500	0.597125
893	0.557950	0.595900
894	0.555875	0.595500
895	0.557325	0.596050
896	0.554025	0.598950
897	0.552800	0.601175
898	0.554025	0.601650
899	0.555525	0.604650
900	0.556450	0.606750
901	0.557975	0.606000
902	0.559175	0.604925
903	0.556450	0.604525
904	0.553125	0.604150
905	0.556400	0.604175
906	0.558750	0.605125
907	0.555975	0.604400
908	0.556325	0.602975
909	0.555875	0.602325
910	0.555650	0.602375
911	0.558600	0.599975
912	0.554950	0.600150
913	0.552150	0.599700
914	0.552725	0.599550
915	0.552750	0.598675
916	0.556100	0.598025
917	0.556750	0.597025
918	0.553150	0.598650
919	0.555125	0.597950
920	0.556525	0.598650
921	0.555225	0.595550
922	0.551050	0.596625
923	0.550850	0.596950
924	0.553150	0.597900
925	0.551325	0.598350
926	0.551150	0.601525
927	0.553425	0.599825
928	0.553075	0.599450
929	0.555675	0.598350
930	0.554750	0.597425
931	0.553750	0.598125
932	0.553400	0.599825
933	0.554400	0.597650
934	0.554500	0.596775
935	0.553875	0.595400
936	0.552350	0.596975
937	0.554000	0.596550
938	0.553825	0.597950
939	0.549550	0.593750
940	0.551475	0.593050
941	0.552775	0.594425
942	0.551425	0.597025
943	0.551675	0.598375
944	0.553500	0.598575
945	0.556575	0.598925
946	0.553500	0.599975
947	0.557700	0.599675
948	0.557000	0.602775
949	0.556525	0.604050
950	0.558225	0.604625
951	0.558175	0.604375
952	0.555600	0.605175
953	0.555925	0.606900
954	0.554400	0.607800
955	0.553275	0.607100
956	0.555050	0.605475
957	0.556675	0.605125
958	0.554875	0.608000
959	0.555475	0.605275
960	0.553900	0.604625
961	0.556125	0.603175
962	0.556575	0.602275
963	0.555075	0.597525
964	0.555825	0.595750
965	0.556600	0.596500
966	0.554250	0.594325
967	0.553075	0.594175
968	0.554625	0.595025
969	0.556775	0.591575
970	0.558950	0.589800
971	0.558625	0.590100
972	0.558550	0.591025
973	0.559250	0.592950
974	0.558600	0.595150
975	0.559925	0.597750
976	0.559150	0.593650
977	0.559400	0.594575
978	0.557725	0.593925
979	0.559450	0.595450
980	0.556975	0.594425
981	0.558250	0.592525
982	0.558500	0.590075
983	0.558650	0.592975
984	0.558675	0.592075
985	0.560150	0.591275
986	0.558850	0.592075
987	0.556150	0.592175
988	0.558650	0.593375
989	0.557100	0.595025
990	0.555175	0.593150
991	0.557450	0.591300
992	0.558750	0.592500
993	0.559350	0.594350
994	0.556900	0.593475
995	0.554250	0.594375
996	0.555375	0.593850
997	0.553150	0.591550
998	0.556575	0.592150
999	0.557350	0.590175
1000	0.555050	0.591500
1001	0.559175	0.592500
1002	0.555575	0.592775
1003	0.558050	0.595325
1004	0.558500	0.597425
1005	0.555900	0.598950
1006	0.560775	0.600950
1007	0.561300	0.599875
1008	0.564625	0.600525
1009	0.562800	0.601550
1010	0.560300	0.602475
1011	0.559275	0.603425
1012	0.560300	0.605775
1013	0.560700	0.603025
1014	0.561400	0.606275
1015	0.561400	0.603950
1016	0.561050	0.604150
1017	0.561500	0.601975
1018	0.557850	0.602175
1019	0.557375	0.602575
1020	0.558850	0.603050
1021	0.559475	0.602325
1022	0.560375	0.602550
1023	0.559000	0.603550
1024	0.558650	0.603400
1025	0.559975	0.603150
1026	0.560775	0.602425
1027	0.559725	0.606275
1028	0.559575	0.607425
1029	0.557450	0.605575
1030	0.558025	0.605325
1031	0.558450	0.606775
1032	0.560775	0.605375
1033	0.562025	0.605050
1034	0.562950	0.602300
1035	0.563900	0.599200
1036	0.559575	0.597825
1037	0.561625	0.597525
1038	0.560375	0.599075
1039	0.557725	0.599575
1040	0.558625	0.598700
1041	0.554825	0.600250
1042	0.557525	0.600700
1043	0.562375	0.600800
1044	0.560600	0.601325
1045	0.560900	0.600675
1046	0.560375	0.604325
1047	0.560300	0.605200
1048	0.558950	0.604600
1049	0.559250	0.603225
1050	0.559725	0.601800
1051	0.555025	0.602275
1052	0.557250	0.601325
1053	0.560175	0.597000
1054	0.561750	0.594575
1055	0.561900	0.595550
1056	0.564275	0.594225
1057	0.561625	0.591925
1058	0.561375	0.592325
1059	0.562900	0.594775
1060	0.559950	0.593075
1061	0.559750	0.592700
1062	0.560975	0.593450
1063	0.560525	0.592000
1064	0.558575	0.592975
1065	0.560925	0.595725
1066	0.556975	0.596925
1067	0.561575	0.597625
1068	0.555250	0.595350
1069	0.553950	0.594500
1070	0.555775	0.594050
1071	0.558725	0.595900
1072	0.560150	0.592250
1073	0.558400	0.592975
1074	0.558400	0.594875
1075	0.560225	0.596750
1076	0.558725	0.597175
1077	0.556275	0.595800
1078	0.558850	0.593350
1079	0.560025	0.596450
1080	0.562350	0.597025
1081	0.561375	0.596325
1082	0.560925	0.597950
1083	0.561375	0.601250
1084	0.558325	0.600825
1085	0.557425	0.600725
1086	0.558875	0.600100
1087	0.559075	0.601000
1088	0.558050	0.601900
1089	0.554675	0.603350
1090	0.558800	0.601800
1091	0.557800	0.602125
1092	0.559450	0.600100
1093	0.560050	0.598275
1094	0.562425	0.597475
1095	0.561900	0.597550
1096	0.557875	0.595575
1097	0.558150	0.594425
1098	0.558075	0.594600
1099	0.555675	0.596150
1100	0.560025	0.597200
1101	0.556250	0.598625
1102	0.559750	0.600100
1103	0.558150	0.598650
1104	0.558750	0.594750
1105	0.563550	0.596325
1106	0.561225	0.597800
1107	0.561375	0.593400
1108	0.563575	0.592700
1109	0.562375	0.593825
1110	0.559800	0.594250
1111	0.561650	0.595125
1112	0.561150	0.595650
1113	0.563675	0.595150
1114	0.561750	0.595800
1115	0.561350	0.596225
1116	0.559950	0.594275
1117	0.559300	0.595800
1118	0.561225	0.593125
1119	0.563250	0.592000
1120	0.562600	0.591950
1121	0.562175	0.592625
1122	0.562725	0.595800
1123	0.562225	0.593825
1124	0.558525	0.593325
1125	0.557775	0.595425
1126	0.559950	0.595800
1127	0.559925	0.596325
1128	0.562675	0.596500
1129	0.558300	0.593025
1130	0.562025	0.593575
1131	0.560200	0.590175
1132	0.561175	0.588350
1133	0.556975	0.587950
1134	0.559300	0.587750
1135	0.560850	0.587950
1136	0.562000	0.586675
1137	0.560925	0.586125
1138	0.560250	0.588800
1139	0.560100	0.591150
1140	0.561125	0.589800
1141	0.560875	0.588325
1142	0.561350	0.585700
1143	0.560250	0.585500
1144	0.559700	0.587350
1145	0.564150	0.588925
1146	0.561175	0.590650
1147	0.557250	0.591450
1148	0.560375	0.590100
1149	0.560950	0.591900
1150	0.559975	0.591400
1151	0.559400	0.588100
1152	0.557975	0.589800
1153	0.557100	0.587250
1154	0.557725	0.589625
1155	0.557700	0.589650
1156	0.560275	0.587825
1157	0.559750	0.588650
1158	0.559250	0.589225
1159	0.560250	0.590500
1160	0.562925	0.590875
1161	0.560925	0.592075
1162	0.563775	0.593825
1163	0.560625	0.593825
1164	0.561175	0.592500
1165	0.560500	0.589800
1166	0.556075	0.589625
1167	0.558725	0.592625
1168	0.558750	0.595150
1169	0.558775	0.595325
1170	0.559150	0.594350
1171	0.560250	0.593250
1172	0.558750	0.593775
1173	0.555775	0.592250
1174	0.556425	0.594175
1175	0.555600	0.595525
1176	0.556000	0.597250
1177	0.556075	0.598775
1178	0.558225	0.596975
1179	0.561950	0.597700
1180	0.560000	0.600150
1181	0.560625	0.601650
1182	0.555150	0.599450
1183	0.556425	0.597850
1184	0.561850	0.597725
1185	0.559875	0.596075
1186	0.560750	0.597100
1187	0.560325	0.599675
1188	0.563100	0.598975
1189	0.559325	0.597500
1190	0.560575	0.598625
1191	0.560575	0.598325
1192	0.559700	0.598000
1193	0.562100	0.601425
1194	0.558225	0.600150
1195	0.558700	0.600450
1196	0.562400	0.598275
1197	0.558200	0.596975
1198	0.560675	0.595825
1199	0.560575	0.598450
1200	0.556825	0.595675
1201	0.559600	0.599425
1202	0.557225	0.596775
1203	0.559550	0.599400
1204	0.559450	0.598800
1205	0.555575	0.599800
1206	0.560350	0.601875
1207	0.558900	0.599475
1208	0.557150	0.596625
1209	0.559975	0.597200
1210	0.559100	0.597725
1211	0.559350	0.600075
1212	0.561675	0.600625
1213	0.560550	0.601475
1214	0.560800	0.601425
1215	0.561150	0.601225
1216	0.561425	0.602750
1217	0.562100	0.602675
1218	0.559475	0.605175
1219	0.557250	0.608350
1220	0.560850	0.607450
1221	0.558700	0.608250
1222	0.557075	0.607300
1223	0.560125	0.608475
1224	0.556650	0.608200
1225	0.558400	0.609575
1226	0.557875	0.607025
1227	0.559175	0.607900
1228	0.557575	0.607650
1229	0.557775	0.607175
1230	0.554975	0.606325
1231	0.556850	0.607150
1232	0.558775	0.607325
1233	0.556500	0.608475
1234	0.560425	0.606300
1235	0.558825	0.605700
1236	0.557725	0.608800
1237	0.558050	0.610250
1238	0.555225	0.608825
1239	0.554925	0.606025
1240	0.557100	0.606725
1241	0.557050	0.604175
1242	0.561675	0.602500
1243	0.562700	0.603400
1244	0.559425	0.600650
1245	0.557450	0.601975
1246	0.557675	0.601675
1247	0.557075	0.600125
1248	0.560250	0.602600
1249	0.560500	0.602600
1250	0.562375	0.603350
1251	0.556875	0.603075
1252	0.557375	0.606750
1253	0.558525	0.609175
1254	0.559450	0.607475
1255	0.559575	0.606950
1256	0.557025	0.606950
1257	0.559675	0.603800
1258	0.557450	0.603675
1259	0.558625	0.604350
1260	0.558775	0.605300
1261	0.557150	0.603225
1262	0.561125	0.603725
1263	0.560750	0.606300
1264	0.562775	0.606600
1265	0.559000	0.606400
1266	0.557700	0.603950
1267	0.560550	0.606275
1268	0.558500	0.607750
1269	0.558825	0.606900
1270	0.559225	0.607175
1271	0.556400	0.604875
1272	0.561325	0.603950
1273	0.559225	0.607050
1274	0.557000	0.606375
1275	0.560675	0.605275
1276	0.557300	0.603150
1277	0.560225	0.601175
1278	0.559550	0.600800
1279	0.558725	0.603850
1280	0.558725	0.603725
1281	0.558925	0.603825
1282	0.561800	0.605275
1283	0.560750	0.605150
1284	0.559900	0.607450
1285	0.560450	0.610475
1286	0.561825	0.610575
1287	0.560050	0.608675
1288	0.560050	0.609150
1289	0.559700	0.606575
1290	0.560625	0.608775
1291	0.559475	0.605150
1292	0.558750	0.606650
1293	0.559950	0.605800
1294	0.559975	0.609875
1295	0.563675	0.607325
1296	0.561100	0.606000
1297	0.562625	0.603100
1298	0.561075	0.603700
1299	0.561700	0.603025
1300	0.560225	0.601225
1301	0.561325	0.602250
1302	0.564675	0.603800
1303	0.562750	0.602625
1304	0.560150	0.602675
1305	0.562825	0.601250
1306	0.561150	0.602050
1307	0.562500	0.603375
1308	0.562125	0.603950
1309	0.563325	0.604325
1310	0.562400	0.604600
1311	0.559500	0.607075
1312	0.563525	0.607525
1313	0.563325	0.609300
1314	0.561425	0.609350
1315	0.558175	0.608400
1316	0.560050	0.607950
1317	0.560950	0.606875
1318	0.561625	0.605675
1319	0.561975	0.605750
1320	0.560875	0.607675
1321	0.559200	0.608800
1322	0.562075	0.610900
1323	0.559200	0.609950
1324	0.556950	0.609325
1325	0.557425	0.606800
1326	0.561775	0.603800
1327	0.558625	0.604350
1328	0.561950	0.605125
1329	0.562025	0.607200
1330	0.560725	0.607225
1331	0.559875	0.610075
1332	0.561125	0.610450
1333	0.559150	0.607550
1334	0.558725	0.610625
1335	0.562225	0.611175
1336	0.561075	0.610850
1337	0.563275	0.614100
1338	0.562375	0.613325
1339	0.560075	0.610100
1340	0.561550	0.611600
1341	0.560475	0.613450
1342	0.561125	0.614050
1343	0.559650	0.613900
1344	0.561675	0.611450
1345	0.561625	0.610425
1346	0.560575	0.610275
1347	0.561675	0.609075
1348	0.560850	0.610125
1349	0.559975	0.604800
1350	0.562300	0.603150
1351	0.564925	0.601625
1352	0.563500	0.600800
1353	0.560600	0.601025
1354	0.561175	0.599450
1355	0.561425	0.599800
1356	0.563900	0.600625
1357	0.562275	0.603200
1358	0.562200	0.605075
1359	0.561050	0.605325
1360	0.562575	0.605775
1361	0.559675	0.605225
1362	0.562600	0.605950
1363	0.565900	0.606650
1364	0.562000	0.607475
1365	0.561300	0.606900
1366	0.563625	0.609625
1367	0.561850	0.610050
1368	0.563275	0.610125
1369	0.560075	0.610600
1370	0.557975	0.609775
1371	0.559825	0.607325
1372	0.564050	0.606100
1373	0.561300	0.605675
1374	0.559475	0.603800
1375	0.562500	0.604850
1376	0.559350	0.604850
1377	0.560350	0.601900
1378	0.561075	0.600800
1379	0.562475	0.602975
1380	0.560700	0.604575
1381	0.561425	0.604550
1382	0.560100	0.604300
1383	0.558150	0.603050
1384	0.558925	0.603300
1385	0.558925	0.601350
1386	0.558100	0.603300
1387	0.558300	0.603200
1388	0.560400	0.603050
1389	0.559150	0.606875
1390	0.557350	0.604400
1391	0.557900	0.601875
1392	0.558850	0.604775
1393	0.559750	0.604825
1394	0.557525	0.605700
1395	0.557850	0.604425
1396	0.558500	0.604475
1397	0.559850	0.606550
1398	0.561050	0.608725
1399	0.557775	0.608525
1400	0.561675	0.609375
1401	0.558325	0.607475
1402	0.556375	0.609725
1403	0.560500	0.609075
1404	0.565675	0.610525
1405	0.562650	0.607975
1406	0.562700	0.607000
1407	0.561400	0.605575
1408	0.559900	0.607250
1409	0.560450	0.607275
1410	0.561550	0.604600
1411	0.562625	0.602350
1412	0.559025	0.600750
1413	0.561975	0.601200
1414	0.560800	0.601900
1415	0.562250	0.600150
1416	0.561725	0.602775
1417	0.559400	0.603375
1418	0.561350	0.604075
1419	0.563000	0.603625
1420	0.563050	0.603450
1421	0.561875	0.602650
1422	0.562225	0.601250
1423	0.562375	0.599950
1424	0.562600	0.600350
1425	0.561475	0.600125
1426	0.559300	0.600400
1427	0.563825	0.601625
1428	0.562825	0.599425
1429	0.563700	0.598725
1430	0.559675	0.598375
1431	0.561275	0.598300
1432	0.561675	0.598500
1433	0.563750	0.596800
1434	0.561900	0.598825
1435	0.563775	0.599650
1436	0.561800	0.599900
1437	0.559150	0.599575
1438	0.560100	0.596500
1439	0.560125	0.596650
1440	0.562275	0.595650
1441	0.564350	0.594975
1442	0.560800	0.593700
1443	0.560775	0.593650
1444	0.561800	0.594175
1445	0.559050	0.597275
1446	0.559825	0.597275
1447	0.561750	0.597325
1448	0.562375	0.596000
1449	0.562100	0.597400
1450	0.560025	0.599075
1451	0.559225	0.598350
1452	0.562900	0.600450
1453	0.564075	0.597300
1454	0.562200	0.598775
1455	0.559175	0.599675
1456	0.560150	0.602325
1457	0.562275	0.602175
1458	0.558500	0.599675
1459	0.555900	0.598925
1460	0.556400	0.600025
1461	0.558575	0.600950
1462	0.558150	0.600925
1463	0.556175	0.600425
1464	0.560775	0.599400
1465	0.559975	0.598650
1466	0.560450	0.599125
1467	0.558700	0.600150
1468	0.560150	0.598375
1469	0.560300	0.596025
1470	0.557500	0.598050
1471	0.558625	0.596275
1472	0.562300	0.597925
1473	0.559525	0.597050
1474	0.558525	0.595825
1475	0.559450	0.594700
1476	0.560850	0.594825
1477	0.558800	0.595125
1478	0.560375	0.595125
1479	0.559775	0.596575
1480	0.562125	0.593300
1481	0.560200	0.596575
1482	0.560575	0.596400
1483	0.560825	0.599550
1484	0.559925	0.601950
1485	0.558875	0.600925
1486	0.559450	0.599925
1487	0.562325	0.602475
1488	0.561050	0.602200
1489	0.561225	0.600300
1490	0.560350	0.594400
1491	0.561450	0.594950
1492	0.562225	0.597850
1493	0.557875	0.595275
1494	0.556300	0.595600
1495	0.558300	0.593425
1496	0.559525	0.593150
1497	0.558475	0.591275
1498	0.559900	0.592850
1499	0.564650	0.592425
1500	0.563275	0.594350
1501	0.559325	0.594200
1502	0.561750	0.592050
1503	0.562950	0.591350
1504	0.561500	0.590350
1505	0.560525	0.587725
1506	0.558600	0.587025
1507	0.560475	0.587300
1508	0.563025	0.589400
1509	0.562875	0.589950
1510	0.561325	0.591050
1511	0.561550	0.594500
1512	0.562675	0.592750
1513	0.559975	0.590600
1514	0.561150	0.589875
1515	0.560200	0.588150
1516	0.560175	0.588275
1517	0.561200	0.587325
1518	0.561525	0.589300
1519	0.559600	0.588975
1520	0.558550	0.588575
1521	0.559375	0.589125
1522	0.558200	0.591925
1523	0.556850	0.589700
1524	0.552625	0.589200
1525	0.554225	0.589350
1526	0.556775	0.587000
1527	0.558200	0.587200
1528	0.557925	0.585650
1529	0.556775	0.586575
1530	0.556050	0.586625
1531	0.557400	0.588225
1532	0.557050	0.588775
1533	0.555800	0.588175
1534	0.554175	0.590725
1535	0.554850	0.591450
1536	0.558800	0.589875
1537	0.558125	0.587950
1538	0.555325	0.589850
1539	0.553825	0.589975
1540	0.557450	0.588250
1541	0.554725	0.588775
1542	0.555425	0.590950
1543	0.556250	0.590725
1544	0.555925	0.588175
1545	0.556300	0.588000
1546	0.557525	0.589300
1547	0.558200	0.589550
1548	0.559325	0.591125
1549	0.553950	0.592425
1550	0.556250	0.590325
1551	0.559425	0.590825
1552	0.559375	0.590350
1553	0.558425	0.591275
1554	0.557225	0.590675
1555	0.558375	0.590400
1556	0.557475	0.592150
1557	0.557200	0.593400
1558	0.557475	0.591925
1559	0.556050	0.594875
1560	0.557475	0.593375
1561	0.556375	0.591800
1562	0.555725	0.591500
1563	0.557450	0.591025
1564	0.555325	0.593900
1565	0.557625	0.593300
1566	0.555950	0.593225
1567	0.555350	0.591625
1568	0.555700	0.593800
1569	0.553775	0.593175
1570	0.552425	0.594625
1571	0.553625	0.595850
1572	0.557025	0.593850
1573	0.554600	0.595900
1574	0.555875	0.593425
1575	0.552200	0.595125
1576	0.554750	0.593025
1577	0.558300	0.596450
1578	0.554600	0.602100
1579	0.553025	0.600350
1580	0.556025	0.599400
1581	0.557025	0.598550
1582	0.556425	0.598275
1583	0.556075	0.598300
1584	0.560475	0.595800
1585	0.557425	0.597275
1586	0.558400	0.598925
1587	0.556425	0.600125
1588	0.557050	0.600600
1589	0.556300	0.600375
1590	0.555950	0.601825
1591	0.554225	0.601675
1592	0.554900	0.602975
1593	0.555300	0.604600
1594	0.553800	0.606150
1595	0.558075	0.608125
1596	0.558475	0.607700
1597	0.556150	0.606175
1598	0.557250	0.605275
1599	0.554450	0.604100
1600	0.555575	0.604475
1601	0.555925	0.603725
1602	0.557125	0.605375
1603	0.556200	0.603325
1604	0.556800	0.603650
1605	0.558825	0.602375
1606	0.557250	0.602200
1607	0.554775	0.605350
1608	0.555475	0.604450
1609	0.556550	0.606725
1610	0.557150	0.605325
1611	0.556975	0.604525
1612	0.556900	0.603050
1613	0.554300	0.601525
1614	0.556475	0.603050
1615	0.554050	0.603050
1616	0.554450	0.601400
1617	0.556150	0.601650
1618	0.556300	0.604175
1619	0.552950	0.605125
1620	0.555175	0.605600
1621	0.557275	0.605125
1622	0.554150	0.605375
1623	0.551250	0.605675
1624	0.555275	0.605150
1625	0.555875	0.605125
1626	0.554875	0.604025
1627	0.554450	0.603000
1628	0.554650	0.601575
1629	0.555550	0.602675
1630	0.556275	0.604450
1631	0.557800	0.604300
1632	0.555850	0.607525
1633	0.557975	0.606800
1634	0.557425	0.605750
1635	0.558075	0.605550
1636	0.558075	0.604450
1637	0.561925	0.608375
1638	0.560675	0.607550
1639	0.559875	0.609750
1640	0.559625	0.610650
1641	0.560475	0.609275
1642	0.558250	0.606425
1643	0.558250	0.608075
1644	0.553525	0.610875
1645	0.554875	0.609625
1646	0.555150	0.609775
1647	0.558750	0.608275
1648	0.557650	0.607200
1649	0.558000	0.605275
1650	0.556800	0.606175
1651	0.559775	0.604475
1652	0.560275	0.603775
1653	0.560825	0.601275
1654	0.559200	0.600900
1655	0.558575	0.600100
1656	0.555750	0.601850
1657	0.555700	0.602875
1658	0.555650	0.601825
1659	0.556675	0.601825
1660	0.556625	0.604675
1661	0.556125	0.606825
1662	0.557975	0.607350
1663	0.558600	0.607175
1664	0.558125	0.607825
1665	0.557775	0.606375
1666	0.558525	0.607550
1667	0.558125	0.607175
1668	0.558825	0.610700
1669	0.559550	0.609100
1670	0.560275	0.607650
1671	0.561050	0.609700
1672	0.559450	0.609750
1673	0.554625	0.607100
1674	0.556625	0.604500
1675	0.559025	0.605725
1676	0.557525	0.604775
1677	0.555825	0.604875
1678	0.556750	0.604825
1679	0.556200	0.603575
1680	0.557775	0.603000
1681	0.554250	0.601750
1682	0.557350	0.599425
1683	0.560125	0.598000
1684	0.558950	0.597525
1685	0.560425	0.597225
1686	0.560125	0.597200
1687	0.560450	0.594700
1688	0.556800	0.592725
1689	0.559175	0.595600
1690	0.562375	0.596450
1691	0.559700	0.594575
1692	0.555300	0.593575
1693	0.556600	0.593775
1694	0.557275	0.595400
1695	0.562800	0.596625
1696	0.558575	0.596225
1697	0.562250	0.596675
1698	0.563925	0.599800
1699	0.562150	0.597850
1700	0.559075	0.598650
1701	0.560100	0.597400
1702	0.560800	0.597725
1703	0.557175	0.599675
1704	0.562175	0.598700
1705	0.562200	0.600375
1706	0.559675	0.601275
1707	0.559725	0.599200
1708	0.560125	0.598650
1709	0.559050	0.597000
1710	0.559300	0.598875
1711	0.557250	0.598075
1712	0.556325	0.598650
1713	0.558225	0.600500
1714	0.560900	0.601275
1715	0.559800	0.601225
1716	0.559975	0.601775
1717	0.560725	0.604200
1718	0.561600	0.604900
1719	0.561725	0.602475
1720	0.561825	0.601550
1721	0.563650	0.601175
1722	0.561375	0.599600
1723	0.558725	0.599125
1724	0.560275	0.598600
1725	0.559975	0.600650
1726	0.560250	0.598225
1727	0.562050	0.598000
1728	0.562200	0.600625
1729	0.559125	0.601125
1730	0.555850	0.601950
1731	0.559525	0.602100
1732	0.559975	0.602775
1733	0.560700	0.602650
1734	0.563000	0.602475
1735	0.561900	0.603350
1736	0.559250	0.604075
1737	0.560450	0.603775
1738	0.557950	0.600775
1739	0.560875	0.599600
1740	0.562375	0.598900
1741	0.560275	0.597300
1742	0.561225	0.596650
1743	0.559550	0.595175
1744	0.565325	0.594825
1745	0.563150	0.594725
1746	0.562325	0.595075
1747	0.564975	0.594600
1748	0.563125	0.594550
1749	0.562875	0.594975
1750	0.564800	0.594325
1751	0.563950	0.598025
1752	0.565150	0.598625
1753	0.561025	0.597125
1754	0.562400	0.598025
1755	0.564825	0.598225
1756	0.559475	0.596750
1757	0.564300	0.599675
1758	0.560800	0.599125
1759	0.562525	0.598100
1760	0.561275	0.597325
1761	0.560500	0.598175
1762	0.561600	0.598850
1763	0.563150	0.598800
1764	0.561100	0.596925
1765	0.559050	0.599475
1766	0.560900	0.599375
1767	0.560950	0.599675
1768	0.561525	0.600850
1769	0.564000	0.597925
1770	0.564575	0.598300
1771	0.564275	0.598925
1772	0.561925	0.598925
1773	0.559475	0.602475
1774	0.557375	0.602850
1775	0.558975	0.605850
1776	0.561900	0.605275
1777	0.559500	0.604450
1778	0.558900	0.601625
1779	0.561425	0.603550
1780	0.555900	0.604625
1781	0.559250	0.603550
1782	0.561050	0.602675
1783	0.559000	0.603300
1784	0.560700	0.599725
1785	0.558800	0.600550
1786	0.558075	0.601875
1787	0.559975	0.600450
1788	0.559850	0.600100
1789	0.555875	0.599500
1790	0.556450	0.601775
1791	0.558575	0.603975
1792	0.560400	0.602275
1793	0.559650	0.603425
1794	0.559325	0.606650
1795	0.559750	0.605350
1796	0.560325	0.601925
1797	0.560100	0.602450
1798	0.558100	0.606200
1799	0.558075	0.604625
1800	0.555850	0.600875
1801	0.554175	0.599075
1802	0.557300	0.600700
1803	0.558325	0.601400
1804	0.555950	0.602700
1805	0.556900	0.601125
1806	0.559000	0.601475
1807	0.556875	0.603825
1808	0.557425	0.602950
1809	0.555425	0.606325
1810	0.555625	0.605625
1811	0.558450	0.605000
1812	0.555125	0.608275
1813	0.558200	0.606725
1814	0.560825	0.607350
1815	0.558500	0.605625
1816	0.558800	0.607950
1817	0.556300	0.607525
1818	0.556625	0.607800
1819	0.557275	0.605900
1820	0.557400	0.606225
1821	0.553925	0.607450
1822	0.559700	0.607225
1823	0.559125	0.607075
1824	0.560625	0.606450
1825	0.560000	0.606325
1826	0.560425	0.607150
1827	0.561175	0.609350
1828	0.557200	0.607250
1829	0.560275	0.603725
1830	0.560550	0.604575
1831	0.560225	0.606025
1832	0.561300	0.610275
1833	0.559100	0.608100
1834	0.560050	0.608675
1835	0.557200	0.608425
1836	0.559525	0.604350
1837	0.559050	0.601825
1838	0.557950	0.602150
1839	0.561725	0.602825
1840	0.559725	0.604800
1841	0.560675	0.604775
1842	0.559250	0.606400
1843	0.560200	0.607175
1844	0.558700	0.605675
1845	0.561525	0.607025
1846	0.559700	0.606575
1847	0.558325	0.605225
1848	0.554750	0.606850
1849	0.555375	0.607300
1850	0.555925	0.607175
1851	0.556100	0.606200
1852	0.559100	0.604900
1853	0.561725	0.604525
1854	0.558275	0.606000
1855	0.559100	0.606600
1856	0.554725	0.608300
1857	0.559150	0.607325
1858	0.560900	0.607200
1859	0.559175	0.607400
1860	0.557675	0.605600
1861	0.559150	0.607050
1862	0.557300	0.607600
1863	0.558025	0.607000
1864	0.558450	0.604725
1865	0.556900	0.602175
1866	0.558475	0.600925
1867	0.556550	0.598775
1868	0.558900	0.599925
1869	0.559900	0.597575
1870	0.559550	0.595800
1871	0.557425	0.596500
1872	0.556450	0.598750
1873	0.558100	0.600375
1874	0.554150	0.603100
1875	0.557600	0.601400
1876	0.554550	0.600775
1877	0.557800	0.599900
1878	0.560475	0.603075
1879	0.561500	0.605050
1880	0.559625	0.602800
1881	0.558275	0.602750
1882	0.560400	0.603875
1883	0.560500	0.600600
1884	0.556775	0.599175
1885	0.558550	0.598700
1886	0.557400	0.598375
1887	0.557075	0.597650
1888	0.557175	0.597850
1889	0.558350	0.598400
1890	0.561250	0.597950
1891	0.559675	0.598100
1892	0.559225	0.599950
1893	0.557625	0.598450
1894	0.557800	0.598875
1895	0.556575	0.597250
1896	0.555475	0.596500
1897	0.559350	0.593975
1898	0.558700	0.593600
1899	0.559325	0.591400
1900	0.558625	0.590100
1901	0.558950	0.588275
1902	0.558050	0.589275
1903	0.557600	0.589250
1904	0.555950	0.590225
1905	0.559625	0.591025
1906	0.562550	0.590850
1907	0.564975	0.593275
1908	0.561100	0.594125
1909	0.556750	0.592725
1910	0.559850	0.594050
1911	0.563175	0.592975
1912	0.561300	0.593725
1913	0.559925	0.592000
1914	0.558300	0.592275
1915	0.559400	0.590050
1916	0.560875	0.591450
1917	0.563250	0.594000
1918	0.563300	0.593550
1919	0.558925	0.594700
1920	0.559575	0.594975
1921	0.559025	0.594200
1922	0.560050	0.597500
1923	0.558650	0.598800
1924	0.562500	0.598700
1925	0.561275	0.597525
1926	0.559600	0.598225
1927	0.564500	0.601375
1928	0.561075	0.601450
1929	0.559450	0.599550
1930	0.558625	0.598750
1931	0.560700	0.599350
1932	0.560975	0.599250
1933	0.560200	0.599625
1934	0.559475	0.599125
1935	0.558500	0.600475
1936	0.559000	0.600950
1937	0.560675	0.598825
1938	0.560525	0.598675
1939	0.560700	0.598100
1940	0.562925	0.596275
1941	0.562900	0.596850
1942	0.564175	0.594975
1943	0.559750	0.593550
1944	0.565125	0.592675
1945	0.561800	0.592400
1946	0.565000	0.591300
1947	0.562750	0.593075
1948	0.559150	0.592600
1949	0.558525	0.591700
1950	0.560225	0.590050
1951	0.563250	0.592825
1952	0.561650	0.592950
1953	0.557550	0.592450
1954	0.563350	0.591575
1955	0.561525	0.590900
1956	0.562450	0.592475
1957	0.559075	0.592075
1958	0.560125	0.590050
1959	0.556725	0.590775
1960	0.559025	0.589475
1961	0.559700	0.591375
1962	0.561000	0.590700
1963	0.559500	0.592775
1964	0.559525	0.592050
1965	0.560375	0.593000
1966	0.558425	0.593850
1967	0.558175	0.593700
1968	0.556625	0.593350
1969	0.559500	0.591775
1970	0.561975	0.591825
1971	0.560025	0.591000
1972	0.562000	0.588875
1973	0.560025	0.590825
1974	0.560100	0.590000
1975	0.560350	0.589025
1976	0.559175	0.589325
1977	0.561250	0.590475
1978	0.559600	0.592100
1979	0.563075	0.593225
1980	0.561350	0.592800
1981	0.561550	0.593450
1982	0.557100	0.593950
1983	0.560125	0.593800
1984	0.558850	0.594575
1985	0.561125	0.595025
1986	0.558875	0.597525
1987	0.560325	0.595100
1988	0.558425	0.596175
1989	0.558875	0.595400
1990	0.557700	0.595600
1991	0.560150	0.599925
1992	0.563550	0.598950
1993	0.559850	0.600500
1994	0.559150	0.602475
1995	0.558025	0.601650
1996	0.559525	0.601525
1997	0.562400	0.603500
1998	0.562625	0.601150
1999	0.560175	0.598350
[truncated: 8,000 more rows]
