# Supplementary material for: Evolutionary game on mutually influenceing double-layer network
Source: PLoS One. 2025 Jan 31;20(1):e0317923. doi: 10.1371/journal.pone.0317923 (PMC11785339; doi:10.1371/journal.pone.0317923)
Supplement: S1 Data — (ZIP) [file pone.0317923.s001.zip › b=1.02_a=0.45_frequency.txt]

0	0.496225	0.406475
1	0.493025	0.354375
2	0.491875	0.326075
3	0.495800	0.312775
4	0.497625	0.305800
5	0.499650	0.305175
6	0.501525	0.306300
7	0.502625	0.307850
8	0.494900	0.309425
9	0.496100	0.311375
10	0.495825	0.315525
11	0.493375	0.320925
12	0.496900	0.325225
13	0.495250	0.327850
14	0.494325	0.333275
15	0.497400	0.336825
16	0.493700	0.342500
17	0.495000	0.348350
18	0.499100	0.354400
19	0.493850	0.360800
20	0.495650	0.366275
21	0.496275	0.372200
22	0.494650	0.382000
23	0.497225	0.387775
24	0.499525	0.396950
25	0.498575	0.403225
26	0.497250	0.410000
27	0.494025	0.415925
28	0.494500	0.422200
29	0.497425	0.428075
30	0.496850	0.432000
31	0.496925	0.438475
32	0.497900	0.444250
33	0.497550	0.447350
34	0.496750	0.450500
35	0.497150	0.458150
36	0.494650	0.465325
37	0.498525	0.469250
38	0.494300	0.472025
39	0.494475	0.477900
40	0.497300	0.481250
41	0.496125	0.485000
42	0.496775	0.490400
43	0.501175	0.493675
44	0.498675	0.499850
45	0.502550	0.500775
46	0.496025	0.504775
47	0.493275	0.512050
48	0.492000	0.516750
49	0.495025	0.517450
50	0.496050	0.520700
51	0.496850	0.525025
52	0.497800	0.528375
53	0.496225	0.531800
54	0.495400	0.533325
55	0.496575	0.536625
56	0.501350	0.536925
57	0.497000	0.540450
58	0.495800	0.543475
59	0.495550	0.547575
60	0.497475	0.552375
61	0.498550	0.555450
62	0.499050	0.555775
63	0.499400	0.557925
64	0.500275	0.559600
65	0.499000	0.560000
66	0.498275	0.564175
67	0.503775	0.565100
68	0.501250	0.566475
69	0.503700	0.570225
70	0.500225	0.571275
71	0.499450	0.573025
72	0.500800	0.575750
73	0.500925	0.579950
74	0.502525	0.579925
75	0.501125	0.580425
76	0.500350	0.581250
77	0.500050	0.582300
78	0.500875	0.585250
79	0.500325	0.585250
80	0.501025	0.585950
81	0.503025	0.587425
82	0.501625	0.590225
83	0.501350	0.589900
84	0.503350	0.591925
85	0.504150	0.593100
86	0.501775	0.596850
87	0.501700	0.595375
88	0.504325	0.597375
89	0.505850	0.601050
90	0.505700	0.604050
91	0.504900	0.602750
92	0.505775	0.606150
93	0.504675	0.607475
94	0.506075	0.606725
95	0.507575	0.610575
96	0.507875	0.610500
97	0.505700	0.610475
98	0.506550	0.609375
99	0.505550	0.611975
100	0.504775	0.611100
101	0.506625	0.611425
102	0.505250	0.611950
103	0.506450	0.614950
104	0.506775	0.613775
105	0.505200	0.613950
106	0.506325	0.614900
107	0.508825	0.617125
108	0.511125	0.613350
109	0.509700	0.613100
110	0.506850	0.611400
111	0.509700	0.613075
112	0.509000	0.611400
113	0.510425	0.610575
114	0.509900	0.609375
115	0.509350	0.613575
116	0.509525	0.614325
117	0.508900	0.616000
118	0.511700	0.618025
119	0.508675	0.618675
120	0.511325	0.614575
121	0.513450	0.615800
122	0.509525	0.614000
123	0.508075	0.615450
124	0.509625	0.616400
125	0.509650	0.619750
126	0.513900	0.620075
127	0.513800	0.620550
128	0.511350	0.619525
129	0.512625	0.619975
130	0.511350	0.623150
131	0.513300	0.626450
132	0.512125	0.627575
133	0.512650	0.624975
134	0.513950	0.626425
135	0.515025	0.627725
136	0.514800	0.630275
137	0.514650	0.632625
138	0.511900	0.633900
139	0.514700	0.633825
140	0.516050	0.633875
141	0.515725	0.634275
142	0.514975	0.633950
143	0.516675	0.632900
144	0.515225	0.634500
145	0.516950	0.635225
146	0.517075	0.635000
147	0.516875	0.635375
148	0.516975	0.636100
149	0.517425	0.636575
150	0.519450	0.636425
151	0.522175	0.635800
152	0.520750	0.633800
153	0.517625	0.637375
154	0.519700	0.639925
155	0.516400	0.640775
156	0.519275	0.640750
157	0.520325	0.640300
158	0.518675	0.642075
159	0.518900	0.639450
160	0.522700	0.640875
161	0.518175	0.641475
162	0.521875	0.643400
163	0.520525	0.643225
164	0.519200	0.642500
165	0.517875	0.641700
166	0.518325	0.639400
167	0.518925	0.640150
168	0.520375	0.639475
169	0.522325	0.639800
170	0.519025	0.642100
171	0.518125	0.643300
172	0.518100	0.644625
173	0.522575	0.645250
174	0.522175	0.645175
175	0.522575	0.647175
176	0.521400	0.648000
177	0.522175	0.646425
178	0.518850	0.648500
179	0.520900	0.647950
180	0.521875	0.646750
181	0.522850	0.646750
182	0.522400	0.645300
183	0.522275	0.643200
184	0.521175	0.644250
185	0.522075	0.645275
186	0.525050	0.646525
187	0.523200	0.648150
188	0.523225	0.648900
189	0.522925	0.648475
190	0.522350	0.648525
191	0.523075	0.647375
192	0.523400	0.646375
193	0.520600	0.648325
194	0.520850	0.648550
195	0.518800	0.650300
196	0.524175	0.650475
197	0.522125	0.653550
198	0.526225	0.653350
199	0.523550	0.654225
200	0.521025	0.654900
201	0.521475	0.653450
202	0.522725	0.653275
203	0.520775	0.652475
204	0.526875	0.651800
205	0.527775	0.655025
206	0.524575	0.659900
207	0.524275	0.657025
208	0.526825	0.656150
209	0.527125	0.655250
210	0.528175	0.655175
211	0.526875	0.655025
212	0.525350	0.655775
213	0.526075	0.655800
214	0.525125	0.657850
215	0.527225	0.655375
216	0.527550	0.655525
217	0.527350	0.655800
218	0.529200	0.654125
219	0.527575	0.655475
220	0.528975	0.652650
221	0.529475	0.650700
222	0.531225	0.651400
223	0.528625	0.649450
224	0.527500	0.648400
225	0.526275	0.650700
226	0.526200	0.653450
227	0.528475	0.652750
228	0.526425	0.651625
229	0.528775	0.653775
230	0.524975	0.655650
231	0.528975	0.653275
232	0.528075	0.653700
233	0.530775	0.651475
234	0.529250	0.650850
235	0.529925	0.651525
236	0.528575	0.656150
237	0.530650	0.654700
238	0.532325	0.653825
239	0.531225	0.652875
240	0.531350	0.654675
241	0.531150	0.653025
242	0.531150	0.654725
243	0.531525	0.655700
244	0.533350	0.654225
245	0.532675	0.656725
246	0.532225	0.655400
247	0.532425	0.655550
248	0.534050	0.656425
249	0.534800	0.655775
250	0.535225	0.657450
251	0.534450	0.658175
252	0.538550	0.659600
253	0.537075	0.659650
254	0.535300	0.661050
255	0.533850	0.662250
256	0.535350	0.664900
257	0.534675	0.662775
258	0.534675	0.662325
259	0.532150	0.662200
260	0.535250	0.662375
261	0.533925	0.664275
262	0.536450	0.661650
263	0.532000	0.664075
264	0.532750	0.665475
265	0.535525	0.664475
266	0.537000	0.666275
267	0.534875	0.665700
268	0.537575	0.666300
269	0.536750	0.667075
270	0.534675	0.665175
271	0.537150	0.666625
272	0.536750	0.667550
273	0.534200	0.668725
274	0.536175	0.669325
275	0.535775	0.667975
276	0.535650	0.669400
277	0.537350	0.668925
278	0.535450	0.669750
279	0.537325	0.671325
280	0.537900	0.670925
281	0.540300	0.671900
282	0.540150	0.670825
283	0.539200	0.669700
284	0.536625	0.668675
285	0.532775	0.669950
286	0.536525	0.670075
287	0.536600	0.669825
288	0.538575	0.669950
289	0.536800	0.668950
290	0.538075	0.670400
291	0.537475	0.669750
292	0.538900	0.671525
293	0.537925	0.671750
294	0.538550	0.670475
295	0.537900	0.671075
296	0.537925	0.672400
297	0.538125	0.673400
298	0.535375	0.673300
299	0.537325	0.671675
300	0.540325	0.673625
301	0.537850	0.673450
302	0.536625	0.673275
303	0.537025	0.670300
304	0.540650	0.669200
305	0.539775	0.670075
306	0.538250	0.669400
307	0.538725	0.670825
308	0.539550	0.670225
309	0.538975	0.670250
310	0.539975	0.671675
311	0.538500	0.670500
312	0.542800	0.671450
313	0.539050	0.670300
314	0.538225	0.670375
315	0.540725	0.670650
316	0.542625	0.669525
317	0.536925	0.670550
318	0.538425	0.671150
319	0.538725	0.671825
320	0.539975	0.671275
321	0.544625	0.672000
322	0.541300	0.670825
323	0.542500	0.666350
324	0.541825	0.667850
325	0.543600	0.668825
326	0.541175	0.667475
327	0.539775	0.668975
328	0.542025	0.669150
329	0.543600	0.669575
330	0.539725	0.672050
331	0.539750	0.675450
332	0.538325	0.674725
333	0.542225	0.673775
334	0.540975	0.672550
335	0.544525	0.674750
336	0.540875	0.672875
337	0.540900	0.673675
338	0.539000	0.672625
339	0.538650	0.671325
340	0.540925	0.670125
341	0.544600	0.672900
342	0.543050	0.675350
343	0.540475	0.676825
344	0.539250	0.676325
345	0.542150	0.677875
346	0.543300	0.679625
347	0.536700	0.681425
348	0.539050	0.680975
349	0.539550	0.683050
350	0.536625	0.680925
351	0.538950	0.679475
352	0.539000	0.681450
353	0.539975	0.680975
354	0.542050	0.681375
355	0.541875	0.681175
356	0.542875	0.679925
357	0.543500	0.679700
358	0.541600	0.680925
359	0.542775	0.684000
360	0.540875	0.684300
361	0.544525	0.685350
362	0.542550	0.685725
363	0.543525	0.688800
364	0.544850	0.690775
365	0.546725	0.689700
366	0.543375	0.687800
367	0.542475	0.684300
368	0.541000	0.684450
369	0.542925	0.684825
370	0.542500	0.684200
371	0.539350	0.684625
372	0.541525	0.686425
373	0.541325	0.688025
374	0.544925	0.688300
375	0.542300	0.688825
376	0.543150	0.688175
377	0.545650	0.686650
378	0.541875	0.688400
379	0.546525	0.690500
380	0.546925	0.690325
381	0.542550	0.687600
382	0.541950	0.687075
383	0.543875	0.688225
384	0.542450	0.689975
385	0.541600	0.688475
386	0.543400	0.688175
387	0.540975	0.687125
388	0.542175	0.687225
389	0.544075	0.684425
390	0.542850	0.685200
391	0.543475	0.685175
392	0.544725	0.681950
393	0.544075	0.682850
394	0.540950	0.680900
395	0.544050	0.685625
396	0.542425	0.685450
397	0.544275	0.685775
398	0.545400	0.684700
399	0.542925	0.681400
400	0.541300	0.681200
401	0.540725	0.680500
402	0.542025	0.683925
403	0.540100	0.683500
404	0.542575	0.683400
405	0.543375	0.684550
406	0.542600	0.685250
407	0.543575	0.686250
408	0.541800	0.688100
409	0.542375	0.689475
410	0.542025	0.689875
411	0.540500	0.688700
412	0.542275	0.689150
413	0.540875	0.686125
414	0.540725	0.686125
415	0.541225	0.685250
416	0.539875	0.684525
417	0.539700	0.687225
418	0.539100	0.684625
419	0.540300	0.683150
420	0.539950	0.683725
421	0.543500	0.684450
422	0.544300	0.685950
423	0.542275	0.685675
424	0.541600	0.686750
425	0.544375	0.688050
426	0.541625	0.690675
427	0.541100	0.690350
428	0.541800	0.689300
429	0.543150	0.691525
430	0.544150	0.689325
431	0.544125	0.689650
432	0.544875	0.689400
433	0.545875	0.687075
434	0.544000	0.685275
435	0.544200	0.684575
436	0.543500	0.684700
437	0.542700	0.686400
438	0.543350	0.686100
439	0.541600	0.686650
440	0.545450	0.684925
441	0.541925	0.686600
442	0.541500	0.688650
443	0.540275	0.688400
444	0.544400	0.689000
445	0.543525	0.687625
446	0.540950	0.686300
447	0.542075	0.686925
448	0.542575	0.686950
449	0.543350	0.687050
450	0.544150	0.689575
451	0.543625	0.686725
452	0.542000	0.687750
453	0.543175	0.688050
454	0.541200	0.688325
455	0.544625	0.687775
456	0.545100	0.687175
457	0.543375	0.688150
458	0.542225	0.687300
459	0.545650	0.687525
460	0.543125	0.688825
461	0.542650	0.688300
462	0.543025	0.687550
463	0.542550	0.689875
464	0.540050	0.689950
465	0.541875	0.688900
466	0.545100	0.689650
467	0.541100	0.688975
468	0.540250	0.689500
469	0.541075	0.691300
470	0.543500	0.689600
471	0.544025	0.689075
472	0.542625	0.691550
473	0.540525	0.691725
474	0.543325	0.690775
475	0.539575	0.689250
476	0.538750	0.692175
477	0.542925	0.691775
478	0.541425	0.693100
479	0.542925	0.693525
480	0.542400	0.690700
481	0.542975	0.691475
482	0.544900	0.693200
483	0.542750	0.692550
484	0.542050	0.693500
485	0.545300	0.693575
486	0.545000	0.688925
487	0.543650	0.689800
488	0.539975	0.687750
489	0.543075	0.686300
490	0.546425	0.687075
491	0.544750	0.688475
492	0.543550	0.689100
493	0.544100	0.686225
494	0.544200	0.686750
495	0.542850	0.683950
496	0.542675	0.683200
497	0.540375	0.685800
498	0.544175	0.684975
499	0.543375	0.683175
500	0.543450	0.682000
501	0.540100	0.682750
502	0.544300	0.682775
503	0.547025	0.685225
504	0.546050	0.686225
505	0.546000	0.686575
506	0.543425	0.689450
507	0.541175	0.691575
508	0.546075	0.692600
509	0.548950	0.691475
510	0.548875	0.691800
511	0.547775	0.693900
512	0.547375	0.694700
513	0.545100	0.693925
514	0.549700	0.693000
515	0.548975	0.692675
516	0.547900	0.692625
517	0.546650	0.694825
518	0.544975	0.693625
519	0.547125	0.694400
520	0.544475	0.693025
521	0.546550	0.692125
522	0.544575	0.692600
523	0.546325	0.692275
524	0.546350	0.690450
525	0.547150	0.691150
526	0.546325	0.690225
527	0.549200	0.691600
528	0.548375	0.691425
529	0.548050	0.691650
530	0.548325	0.689600
531	0.548025	0.689600
532	0.547475	0.687075
533	0.547275	0.686075
534	0.549100	0.686850
535	0.548950	0.687550
536	0.547900	0.688525
537	0.548525	0.688300
538	0.549575	0.687925
539	0.548600	0.685125
540	0.545650	0.683575
541	0.550350	0.683025
542	0.548150	0.685650
543	0.547775	0.686875
544	0.546850	0.688075
545	0.544925	0.689225
546	0.547850	0.689875
547	0.544600	0.689975
548	0.548225	0.687225
549	0.547350	0.687875
550	0.545475	0.688650
551	0.543300	0.684775
552	0.545950	0.688175
553	0.544950	0.691125
554	0.545275	0.689375
555	0.546525	0.690925
556	0.547575	0.690450
557	0.547450	0.692400
558	0.546325	0.693200
559	0.545975	0.692550
560	0.545275	0.691225
561	0.543775	0.690825
562	0.546850	0.687475
563	0.544175	0.685375
564	0.546575	0.686500
565	0.546400	0.687375
566	0.546200	0.685300
567	0.548050	0.684750
568	0.546550	0.684525
569	0.547750	0.686375
570	0.546350	0.688975
571	0.546700	0.688700
572	0.546350	0.689225
573	0.547175	0.688625
574	0.547375	0.688425
575	0.550225	0.690200
576	0.549900	0.689550
577	0.549350	0.688450
578	0.547050	0.689525
579	0.546550	0.691400
580	0.548375	0.691850
581	0.550850	0.692725
582	0.549200	0.690375
583	0.547750	0.690100
584	0.546300	0.690950
585	0.545775	0.690925
586	0.546375	0.689800
587	0.548100	0.691825
588	0.546550	0.691450
589	0.548250	0.690525
590	0.546300	0.691950
591	0.548075	0.692500
592	0.547575	0.690675
593	0.542300	0.690650
594	0.546825	0.691625
595	0.549500	0.692475
596	0.548200	0.692200
597	0.547425	0.693900
598	0.546075	0.693650
599	0.545775	0.693775
600	0.548775	0.695375
601	0.548550	0.700250
602	0.549875	0.700800
603	0.547250	0.700150
604	0.549025	0.700175
605	0.547775	0.697875
606	0.548400	0.699100
607	0.547225	0.697825
608	0.548900	0.698300
609	0.550125	0.698175
610	0.545750	0.700400
611	0.550000	0.698675
612	0.550275	0.699050
613	0.548550	0.699875
614	0.548475	0.700575
615	0.550000	0.699350
616	0.549200	0.699875
617	0.551900	0.700550
618	0.552750	0.699950
619	0.550850	0.698825
620	0.549825	0.700475
621	0.550850	0.699125
622	0.548250	0.697600
623	0.548525	0.699475
624	0.549500	0.698300
625	0.545500	0.699725
626	0.547950	0.696225
627	0.549400	0.696625
628	0.550175	0.698325
629	0.550050	0.696350
630	0.551250	0.695775
631	0.546625	0.696100
632	0.548800	0.695075
633	0.546600	0.693025
634	0.546750	0.690400
635	0.547125	0.691275
636	0.548350	0.689875
637	0.549300	0.687700
638	0.549575	0.690075
639	0.550650	0.691950
640	0.549200	0.690150
641	0.550300	0.688075
642	0.552175	0.690825
643	0.550625	0.691575
644	0.548625	0.691375
645	0.550750	0.691575
646	0.549150	0.692075
647	0.551875	0.690675
648	0.550775	0.692450
649	0.549225	0.691875
650	0.549075	0.691825
651	0.549025	0.690550
652	0.547600	0.691775
653	0.546200	0.692375
654	0.547425	0.694550
655	0.550425	0.696225
656	0.549775	0.695600
657	0.552225	0.697300
658	0.552200	0.697950
659	0.550275	0.696200
660	0.552400	0.697600
661	0.552000	0.697925
662	0.551125	0.695275
663	0.550050	0.696000
664	0.553325	0.696175
665	0.549500	0.694700
666	0.551550	0.693750
667	0.549075	0.692350
668	0.548675	0.692625
669	0.548900	0.692025
670	0.549625	0.693025
671	0.548925	0.692325
672	0.548575	0.693225
673	0.550875	0.692225
674	0.550500	0.692900
675	0.551525	0.691725
676	0.551300	0.694825
677	0.551550	0.692625
678	0.550350	0.690925
679	0.550750	0.693950
680	0.549075	0.695050
681	0.552525	0.695375
682	0.553575	0.695625
683	0.549050	0.699450
684	0.549625	0.700550
685	0.547150	0.700650
686	0.548275	0.699125
687	0.551100	0.700325
688	0.546325	0.700475
689	0.547250	0.699750
690	0.548900	0.697100
691	0.546175	0.697975
692	0.549600	0.696300
693	0.552250	0.695700
694	0.549950	0.691525
695	0.548975	0.690750
696	0.551250	0.691175
697	0.549650	0.691425
698	0.549000	0.692100
699	0.549150	0.690500
700	0.548675	0.689775
701	0.547900	0.690550
702	0.547125	0.690450
703	0.544425	0.690100
704	0.547825	0.691975
705	0.548250	0.690950
706	0.548000	0.690600
707	0.550925	0.690300
708	0.549875	0.689050
709	0.551850	0.690025
710	0.550025	0.692300
711	0.551100	0.691350
712	0.550525	0.689775
713	0.549300	0.689850
714	0.548450	0.688075
715	0.551475	0.688200
716	0.551400	0.688275
717	0.553500	0.690125
718	0.548725	0.692200
719	0.549725	0.691900
720	0.549975	0.691950
721	0.548725	0.689675
722	0.549325	0.690300
723	0.549175	0.690475
724	0.545200	0.692700
725	0.549125	0.691375
726	0.546925	0.688025
727	0.548425	0.688700
728	0.549625	0.688850
729	0.547775	0.691250
730	0.547775	0.691325
731	0.551150	0.692275
732	0.552200	0.693375
733	0.549250	0.694350
734	0.550850	0.693225
735	0.551350	0.694425
736	0.550450	0.693450
737	0.548675	0.696125
738	0.552075	0.694625
739	0.551450	0.693525
740	0.553175	0.693675
741	0.553775	0.695700
742	0.551075	0.693850
743	0.551500	0.694000
744	0.552850	0.693575
745	0.552850	0.692750
746	0.555400	0.693975
747	0.552500	0.693100
748	0.551725	0.697000
749	0.551700	0.695275
750	0.551300	0.693875
751	0.554550	0.695400
752	0.554200	0.694475
753	0.549675	0.692300
754	0.550875	0.693525
755	0.552800	0.691600
756	0.553075	0.690250
757	0.553575	0.687200
758	0.553100	0.686150
759	0.551575	0.684875
760	0.550200	0.689800
761	0.552850	0.691175
762	0.552175	0.691550
763	0.551550	0.690400
764	0.553650	0.689825
765	0.552525	0.692225
766	0.553300	0.692125
767	0.553775	0.692425
768	0.550200	0.694425
769	0.553575	0.692950
770	0.550475	0.691800
771	0.551800	0.691150
772	0.553825	0.694450
773	0.553000	0.692775
774	0.555200	0.691150
775	0.551700	0.688050
776	0.551700	0.690000
777	0.550600	0.692050
778	0.548825	0.692350
779	0.548675	0.692850
780	0.552700	0.692825
781	0.555500	0.692575
782	0.551875	0.692100
783	0.553725	0.693100
784	0.550000	0.696325
785	0.551675	0.695675
786	0.549050	0.695525
787	0.552000	0.694625
788	0.550400	0.694150
789	0.549325	0.694925
790	0.551350	0.696875
791	0.549150	0.696925
792	0.551575	0.695700
793	0.552575	0.698375
794	0.551675	0.698175
795	0.555275	0.696850
796	0.554500	0.694150
797	0.554550	0.694325
798	0.550925	0.695525
799	0.552125	0.696100
800	0.553575	0.696950
801	0.552300	0.699800
802	0.551225	0.699600
803	0.550575	0.698550
804	0.549950	0.700300
805	0.547750	0.701975
806	0.551775	0.704725
807	0.551000	0.703175
808	0.551750	0.703225
809	0.552075	0.703000
810	0.553200	0.700275
811	0.549100	0.700275
812	0.553425	0.700250
813	0.550725	0.700975
814	0.552625	0.698750
815	0.550850	0.698675
816	0.554025	0.697125
817	0.552675	0.697850
818	0.552575	0.698050
819	0.552750	0.696675
820	0.553325	0.695150
821	0.550900	0.693425
822	0.552050	0.692025
823	0.551400	0.693700
824	0.550600	0.692875
825	0.550900	0.693275
826	0.552375	0.693200
827	0.550800	0.694800
828	0.551800	0.694075
829	0.551575	0.692050
830	0.552775	0.689550
831	0.552000	0.687800
832	0.552125	0.689300
833	0.552800	0.693450
834	0.553575	0.694200
835	0.552600	0.694300
836	0.551575	0.694425
837	0.550000	0.691525
838	0.548375	0.691200
839	0.550175	0.693275
840	0.550025	0.692025
841	0.550400	0.691425
842	0.551625	0.693425
843	0.553525	0.693025
844	0.552300	0.692775
845	0.551750	0.692175
846	0.552500	0.692475
847	0.553275	0.693125
848	0.550700	0.694025
849	0.553475	0.694925
850	0.554425	0.692950
851	0.551775	0.696225
852	0.549000	0.696600
853	0.549350	0.695625
854	0.550650	0.696450
855	0.555525	0.698000
856	0.551275	0.696950
857	0.554650	0.697725
858	0.552725	0.697825
859	0.552300	0.695375
860	0.552500	0.696300
861	0.552200	0.698425
862	0.553275	0.699150
863	0.552075	0.699100
864	0.552000	0.699175
865	0.552325	0.697250
866	0.550875	0.699575
867	0.550200	0.699450
868	0.551950	0.698775
869	0.549725	0.698425
870	0.551250	0.698925
871	0.552725	0.699325
872	0.550575	0.701300
873	0.551900	0.701700
874	0.551800	0.702325
875	0.550775	0.702050
876	0.550750	0.702550
877	0.550975	0.699675
878	0.552450	0.698175
879	0.551950	0.696275
880	0.549400	0.696225
881	0.550325	0.696300
882	0.552250	0.695950
883	0.551700	0.696175
884	0.552575	0.696375
885	0.549825	0.695800
886	0.553350	0.694925
887	0.554900	0.694850
888	0.553875	0.698800
889	0.553450	0.697850
890	0.551425	0.699475
891	0.552225	0.700900
892	0.550075	0.700575
893	0.549175	0.700450
894	0.548225	0.700800
895	0.550700	0.701200
896	0.554450	0.696975
897	0.554225	0.697450
898	0.551750	0.696450
899	0.550250	0.693600
900	0.551025	0.694825
901	0.553050	0.696400
902	0.551825	0.698475
903	0.549225	0.697775
904	0.550100	0.697950
905	0.550550	0.697700
906	0.554300	0.696275
907	0.550725	0.697850
908	0.549775	0.699650
909	0.550850	0.698650
910	0.550500	0.699950
911	0.551325	0.699575
912	0.549875	0.698725
913	0.553700	0.702725
914	0.553450	0.703000
915	0.554475	0.699475
916	0.556125	0.699400
917	0.554925	0.699600
918	0.556925	0.700500
919	0.551750	0.701375
920	0.554100	0.698600
921	0.556000	0.698925
922	0.558175	0.700000
923	0.554975	0.700750
924	0.556450	0.698600
925	0.553675	0.700200
926	0.556175	0.697675
927	0.555475	0.699350
928	0.554800	0.699675
929	0.551750	0.700500
930	0.555175	0.699975
931	0.556350	0.703325
932	0.556775	0.705450
933	0.555075	0.705475
934	0.553825	0.705625
935	0.553850	0.703825
936	0.555275	0.707600
937	0.555600	0.706375
938	0.557250	0.705675
939	0.557925	0.705650
940	0.553575	0.705175
941	0.549425	0.704125
942	0.554425	0.702125
943	0.552100	0.702075
944	0.553400	0.702375
945	0.555350	0.702375
946	0.554825	0.701975
947	0.553575	0.701050
948	0.557050	0.701450
949	0.553650	0.698025
950	0.550950	0.697350
951	0.557400	0.697350
952	0.554400	0.699075
953	0.556175	0.697225
954	0.553725	0.694900
955	0.553375	0.697050
956	0.553125	0.700100
957	0.553650	0.698100
958	0.555425	0.697650
959	0.555225	0.697775
960	0.552325	0.698175
961	0.552575	0.697400
962	0.555550	0.695925
963	0.556475	0.694350
964	0.554600	0.696650
965	0.552675	0.693700
966	0.551975	0.692250
967	0.556675	0.691600
968	0.554800	0.691675
969	0.554550	0.692950
970	0.555875	0.692200
971	0.552350	0.693750
972	0.555250	0.692150
973	0.553475	0.692425
974	0.556100	0.691075
975	0.555500	0.693225
976	0.554900	0.691500
977	0.556225	0.691700
978	0.556500	0.691325
979	0.555325	0.688850
980	0.552950	0.691025
981	0.554900	0.690025
982	0.554850	0.691300
983	0.555900	0.692075
984	0.554425	0.688650
985	0.556550	0.688900
986	0.555725	0.688600
987	0.555425	0.687900
988	0.556350	0.689925
989	0.554350	0.688725
990	0.554400	0.689025
991	0.553525	0.690925
992	0.555850	0.690050
993	0.555175	0.689775
994	0.556950	0.694325
995	0.553225	0.693725
996	0.553225	0.692525
997	0.553350	0.694875
998	0.555325	0.694900
999	0.555750	0.696350
1000	0.556250	0.694275
1001	0.557800	0.692225
1002	0.556975	0.695350
1003	0.555925	0.694650
1004	0.554250	0.694150
1005	0.553350	0.695275
1006	0.555050	0.697275
1007	0.556200	0.696625
1008	0.557225	0.697325
1009	0.559125	0.698000
1010	0.557125	0.697400
1011	0.555725	0.699850
1012	0.556775	0.699900
1013	0.555300	0.696625
1014	0.554875	0.699550
1015	0.553700	0.698700
1016	0.555175	0.696900
1017	0.553200	0.694325
1018	0.554500	0.693825
1019	0.555600	0.695225
1020	0.555000	0.693375
1021	0.554850	0.692500
1022	0.554725	0.693750
1023	0.553850	0.690700
1024	0.554400	0.694525
1025	0.554550	0.696675
1026	0.555775	0.698250
1027	0.557425	0.698900
1028	0.556250	0.700900
1029	0.557900	0.699200
1030	0.554500	0.699300
1031	0.555300	0.699225
1032	0.552725	0.698900
1033	0.553700	0.698100
1034	0.553825	0.699675
1035	0.553325	0.699500
1036	0.551250	0.700025
1037	0.553850	0.698025
1038	0.554450	0.700075
1039	0.554000	0.698725
1040	0.556975	0.699825
1041	0.558675	0.700625
1042	0.554000	0.701800
1043	0.555775	0.701275
1044	0.555700	0.700675
1045	0.554900	0.700300
1046	0.553300	0.698975
1047	0.556500	0.698475
1048	0.560450	0.696650
1049	0.556000	0.697225
1050	0.555500	0.698225
1051	0.554425	0.696550
1052	0.551500	0.695225
1053	0.552625	0.693275
1054	0.555675	0.694675
1055	0.553575	0.695125
1056	0.555050	0.693825
1057	0.555500	0.693375
1058	0.556075	0.696000
1059	0.558500	0.696500
1060	0.559775	0.695825
1061	0.560000	0.696100
1062	0.557275	0.699100
1063	0.557275	0.701450
1064	0.559075	0.700200
1065	0.557925	0.699675
1066	0.561050	0.699850
1067	0.555675	0.700400
1068	0.556325	0.697750
1069	0.555900	0.699775
1070	0.559250	0.702675
1071	0.558875	0.699775
1072	0.553150	0.699400
1073	0.555050	0.701150
1074	0.557000	0.701125
1075	0.556900	0.701550
1076	0.557100	0.701550
1077	0.557200	0.702050
1078	0.556975	0.701775
1079	0.558500	0.704000
1080	0.555100	0.702025
1081	0.554375	0.699300
1082	0.557875	0.698975
1083	0.558650	0.699325
1084	0.558725	0.696525
1085	0.556775	0.697050
1086	0.555675	0.699150
1087	0.555375	0.697900
1088	0.552975	0.697775
1089	0.555350	0.697025
1090	0.555575	0.695650
1091	0.555400	0.697225
1092	0.554850	0.696300
1093	0.552850	0.692975
1094	0.551375	0.691500
1095	0.554675	0.692650
1096	0.553200	0.692200
1097	0.553225	0.691375
1098	0.550950	0.691700
1099	0.554525	0.692875
1100	0.554350	0.692700
1101	0.556475	0.693325
1102	0.556425	0.690800
1103	0.553775	0.690350
1104	0.555075	0.692350
1105	0.558175	0.692475
1106	0.556425	0.693600
1107	0.555775	0.694425
1108	0.555400	0.696050
1109	0.554425	0.694475
1110	0.551825	0.693600
1111	0.553425	0.695275
1112	0.554300	0.696950
1113	0.556375	0.698400
1114	0.556300	0.696750
1115	0.553400	0.696425
1116	0.553975	0.696675
1117	0.556075	0.693400
1118	0.557950	0.694300
1119	0.557575	0.695450
1120	0.557475	0.696925
1121	0.558500	0.696650
1122	0.554050	0.698550
1123	0.556775	0.695825
1124	0.556650	0.693850
1125	0.554250	0.694275
1126	0.553575	0.694825
1127	0.553675	0.699350
1128	0.553550	0.699150
1129	0.552625	0.698875
1130	0.554250	0.697525
1131	0.554400	0.697675
1132	0.555525	0.697050
1133	0.555700	0.695925
1134	0.553950	0.694425
1135	0.553700	0.696150
1136	0.553775	0.697850
1137	0.551200	0.699050
1138	0.554550	0.699550
1139	0.553450	0.699075
1140	0.554950	0.699850
1141	0.556775	0.697525
1142	0.555625	0.695650
1143	0.554450	0.696450
1144	0.554250	0.695750
1145	0.557200	0.696000
1146	0.555375	0.697350
1147	0.555825	0.697800
1148	0.554550	0.699250
1149	0.555350	0.699225
1150	0.556325	0.699750
1151	0.555025	0.698325
1152	0.554450	0.699050
1153	0.553825	0.696900
1154	0.553600	0.695475
1155	0.552300	0.698425
1156	0.552775	0.701400
1157	0.553400	0.702050
1158	0.553575	0.704650
1159	0.553050	0.706200
1160	0.554375	0.705075
1161	0.553100	0.703550
1162	0.553050	0.702325
1163	0.550725	0.703350
1164	0.553175	0.703175
1165	0.553825	0.700750
1166	0.552700	0.701625
1167	0.551625	0.703925
1168	0.551200	0.704150
1169	0.553050	0.704475
1170	0.553425	0.703650
1171	0.554975	0.706175
1172	0.556475	0.706375
1173	0.556550	0.704100
1174	0.559700	0.700750
1175	0.558225	0.700200
1176	0.556375	0.700100
1177	0.555025	0.702225
1178	0.554925	0.703375
1179	0.554775	0.703275
1180	0.558225	0.703150
1181	0.555325	0.701775
1182	0.557275	0.701025
1183	0.555525	0.698075
1184	0.555750	0.696425
1185	0.552400	0.698325
1186	0.555275	0.700825
1187	0.555725	0.700050
1188	0.555925	0.703000
1189	0.557025	0.701225
1190	0.557850	0.700150
1191	0.557625	0.699550
1192	0.559250	0.699950
1193	0.557975	0.700525
1194	0.555750	0.700800
1195	0.554300	0.698650
1196	0.556075	0.700050
1197	0.556775	0.705000
1198	0.557550	0.704375
1199	0.557850	0.705050
1200	0.556250	0.705000
1201	0.556250	0.704150
1202	0.556975	0.701075
1203	0.555850	0.700650
1204	0.555975	0.701400
1205	0.558775	0.699125
1206	0.558425	0.697700
1207	0.556700	0.697600
1208	0.556125	0.699775
1209	0.555050	0.698500
1210	0.556500	0.698225
1211	0.555525	0.697275
1212	0.556425	0.697125
1213	0.557950	0.696950
1214	0.557350	0.698250
1215	0.556800	0.700175
1216	0.559850	0.700425
1217	0.556450	0.702350
1218	0.557550	0.704925
1219	0.557200	0.702500
1220	0.555275	0.700075
1221	0.558875	0.700100
1222	0.558725	0.699750
1223	0.556300	0.701675
1224	0.556100	0.699925
1225	0.556925	0.701975
1226	0.559200	0.698475
1227	0.555800	0.698625
1228	0.556475	0.699700
1229	0.556500	0.701850
1230	0.556925	0.703875
1231	0.557825	0.702875
1232	0.555275	0.702100
1233	0.555375	0.701625
1234	0.557375	0.702275
1235	0.555700	0.701025
1236	0.558200	0.702350
1237	0.555150	0.701700
1238	0.554675	0.702400
1239	0.555725	0.700525
1240	0.560750	0.701350
1241	0.558675	0.701400
1242	0.558225	0.698400
1243	0.561100	0.696000
1244	0.557025	0.696750
1245	0.558675	0.696000
1246	0.556325	0.694875
1247	0.559000	0.695300
1248	0.560350	0.695650
1249	0.558800	0.697475
1250	0.560375	0.696025
1251	0.560175	0.696925
1252	0.557675	0.696100
1253	0.555825	0.693850
1254	0.558450	0.694275
1255	0.559300	0.695350
1256	0.559800	0.694250
1257	0.561725	0.693175
1258	0.558275	0.693700
1259	0.556225	0.697025
1260	0.556575	0.695625
1261	0.555250	0.694125
1262	0.556000	0.691400
1263	0.556625	0.693525
1264	0.557775	0.695050
1265	0.556525	0.695450
1266	0.559775	0.693900
1267	0.557650	0.696525
1268	0.557900	0.696975
1269	0.557250	0.696600
1270	0.556425	0.695000
1271	0.557725	0.696025
1272	0.559900	0.696925
1273	0.556350	0.695375
1274	0.555675	0.694225
1275	0.557125	0.695975
1276	0.559700	0.696375
1277	0.555400	0.698400
1278	0.555975	0.698125
1279	0.555475	0.698925
1280	0.561300	0.698725
1281	0.557325	0.696725
1282	0.556800	0.698275
1283	0.558175	0.699900
1284	0.557550	0.699650
1285	0.560450	0.696950
1286	0.557350	0.696475
1287	0.553825	0.695125
1288	0.557025	0.695625
1289	0.556050	0.693575
1290	0.559525	0.695025
1291	0.558875	0.691275
1292	0.556650	0.688150
1293	0.557000	0.688700
1294	0.555775	0.690275
1295	0.555175	0.690150
1296	0.555850	0.689650
1297	0.557425	0.691000
1298	0.556925	0.689875
1299	0.554000	0.688650
1300	0.556350	0.689275
1301	0.559300	0.690125
1302	0.557700	0.687700
1303	0.553925	0.688450
1304	0.555375	0.687600
1305	0.557725	0.688225
1306	0.558175	0.688375
1307	0.558050	0.690025
1308	0.559950	0.688100
1309	0.557975	0.688300
1310	0.554700	0.689000
1311	0.556375	0.689450
1312	0.557100	0.689525
1313	0.558700	0.687950
1314	0.561175	0.690375
1315	0.560775	0.689500
1316	0.560575	0.688225
1317	0.556750	0.689000
1318	0.560725	0.690075
1319	0.557825	0.689450
1320	0.559200	0.689825
1321	0.558475	0.687675
1322	0.557500	0.689850
1323	0.560650	0.690775
1324	0.558525	0.690100
1325	0.557275	0.690525
1326	0.555525	0.689050
1327	0.558350	0.690450
1328	0.560575	0.689950
1329	0.557775	0.691150
1330	0.557925	0.688650
1331	0.557500	0.688800
1332	0.559200	0.689650
1333	0.559375	0.690200
1334	0.558975	0.689650
1335	0.557100	0.693750
1336	0.557300	0.696900
1337	0.560600	0.696800
1338	0.555400	0.696225
1339	0.555675	0.698875
1340	0.556600	0.696650
1341	0.557600	0.695075
1342	0.557175	0.694500
1343	0.557750	0.692100
1344	0.558500	0.693850
1345	0.557875	0.693825
1346	0.562050	0.692350
1347	0.557050	0.691625
1348	0.558900	0.692125
1349	0.557875	0.691675
1350	0.559300	0.693800
1351	0.558650	0.692400
1352	0.558475	0.694300
1353	0.557225	0.691750
1354	0.557750	0.692725
1355	0.559150	0.689300
1356	0.559525	0.691075
1357	0.557550	0.691425
1358	0.556250	0.690850
1359	0.556475	0.690600
1360	0.559975	0.692425
1361	0.555125	0.693200
1362	0.555100	0.695450
1363	0.556400	0.692775
1364	0.556700	0.692375
1365	0.554450	0.693575
1366	0.556400	0.692725
1367	0.558400	0.693225
1368	0.556350	0.693125
1369	0.555600	0.693225
1370	0.556475	0.693025
1371	0.557225	0.693425
1372	0.556925	0.694800
1373	0.555950	0.694250
1374	0.557825	0.697050
1375	0.553025	0.697375
1376	0.556325	0.698475
1377	0.558100	0.698675
1378	0.558900	0.697250
1379	0.556875	0.698050
1380	0.559700	0.697125
1381	0.556750	0.695975
1382	0.557600	0.695850
1383	0.558800	0.697550
1384	0.556650	0.696525
1385	0.560850	0.696725
1386	0.557975	0.695600
1387	0.560500	0.693575
1388	0.559800	0.693700
1389	0.557850	0.692575
1390	0.557650	0.690625
1391	0.560000	0.690675
1392	0.557925	0.688600
1393	0.559175	0.689025
1394	0.559600	0.689975
1395	0.558600	0.689825
1396	0.557750	0.688550
1397	0.555050	0.689275
1398	0.559350	0.687000
1399	0.559300	0.684275
1400	0.557775	0.685275
1401	0.556850	0.687525
1402	0.558000	0.684625
1403	0.558075	0.688000
1404	0.555575	0.688875
1405	0.557600	0.687125
1406	0.558425	0.685975
1407	0.557425	0.688050
1408	0.556850	0.686325
1409	0.555775	0.686175
1410	0.557850	0.685200
1411	0.555600	0.688125
1412	0.553925	0.691725
1413	0.557100	0.692050
1414	0.556900	0.690700
1415	0.557650	0.692050
1416	0.556700	0.689900
1417	0.557400	0.690100
1418	0.560425	0.689825
1419	0.558975	0.688600
1420	0.557900	0.688650
1421	0.555675	0.692350
1422	0.556650	0.691700
1423	0.557225	0.693200
1424	0.553675	0.690900
1425	0.555325	0.690600
1426	0.557225	0.689625
1427	0.558775	0.689175
1428	0.559725	0.688475
1429	0.558825	0.689725
1430	0.559000	0.691450
1431	0.557275	0.692050
1432	0.555650	0.693050
1433	0.554600	0.694000
1434	0.557625	0.695550
1435	0.561425	0.696100
1436	0.558125	0.698900
1437	0.557025	0.694525
1438	0.555900	0.694100
1439	0.557550	0.693150
1440	0.556050	0.690525
1441	0.558675	0.688025
1442	0.556950	0.688900
1443	0.557025	0.689775
1444	0.556650	0.689425
1445	0.554750	0.687075
1446	0.553450	0.688300
1447	0.557850	0.689125
1448	0.556800	0.687875
1449	0.557375	0.685775
1450	0.554850	0.685300
1451	0.556600	0.685775
1452	0.555400	0.684175
1453	0.555700	0.684200
1454	0.555000	0.687625
1455	0.554250	0.684700
1456	0.556775	0.687150
1457	0.555050	0.691200
1458	0.554300	0.689975
1459	0.551650	0.689925
1460	0.553925	0.691050
1461	0.556300	0.691350
1462	0.558700	0.689325
1463	0.555475	0.691850
1464	0.554500	0.691450
1465	0.553825	0.691100
1466	0.553000	0.690550
1467	0.555375	0.691925
1468	0.557300	0.691800
1469	0.555575	0.691875
1470	0.554950	0.690225
1471	0.555100	0.692500
1472	0.554250	0.694075
1473	0.554725	0.693825
1474	0.551750	0.694500
1475	0.552075	0.696000
1476	0.554300	0.695650
1477	0.554050	0.696375
1478	0.556225	0.694925
1479	0.555350	0.695825
1480	0.553975	0.697425
1481	0.550525	0.697550
1482	0.554600	0.699525
1483	0.555875	0.699775
1484	0.556350	0.697625
1485	0.557675	0.697850
1486	0.554775	0.697325
1487	0.556150	0.696750
1488	0.556150	0.698225
1489	0.553125	0.697725
1490	0.559500	0.698000
1491	0.558400	0.697125
1492	0.557075	0.698150
1493	0.552975	0.699975
1494	0.556700	0.701325
1495	0.554400	0.703400
1496	0.554900	0.701775
1497	0.556375	0.703225
1498	0.554725	0.700850
1499	0.554775	0.702150
1500	0.552625	0.699850
1501	0.553900	0.699375
1502	0.555675	0.698800
1503	0.555075	0.699775
1504	0.555400	0.698600
1505	0.556500	0.699075
1506	0.558475	0.697275
1507	0.556200	0.698575
1508	0.555750	0.696725
1509	0.554575	0.698450
1510	0.557050	0.698425
1511	0.559175	0.698375
1512	0.558425	0.699550
1513	0.555700	0.700425
1514	0.556800	0.701025
1515	0.556850	0.702150
1516	0.555100	0.700375
1517	0.554150	0.700400
1518	0.553150	0.698650
1519	0.556500	0.699175
1520	0.555750	0.698975
1521	0.554150	0.701300
1522	0.553325	0.704875
1523	0.555375	0.707150
1524	0.555550	0.706050
1525	0.553700	0.705375
1526	0.554025	0.704450
1527	0.553200	0.705725
1528	0.554600	0.706400
1529	0.554975	0.704025
1530	0.554350	0.701225
1531	0.556850	0.697900
1532	0.555425	0.699400
1533	0.555300	0.695800
1534	0.556800	0.698725
1535	0.556275	0.698825
1536	0.554700	0.699725
1537	0.556875	0.699325
1538	0.556525	0.700250
1539	0.557525	0.703800
1540	0.557075	0.701625
1541	0.556675	0.701925
1542	0.557025	0.700875
1543	0.554950	0.700050
1544	0.556250	0.698875
1545	0.556125	0.699650
1546	0.557900	0.698450
1547	0.554850	0.700475
1548	0.554500	0.701400
1549	0.557550	0.702850
1550	0.560375	0.701225
1551	0.555475	0.701450
1552	0.556600	0.702300
1553	0.556875	0.701025
1554	0.554600	0.702925
1555	0.557925	0.703775
1556	0.558150	0.703275
1557	0.558575	0.701350
1558	0.560275	0.701350
1559	0.558650	0.703500
1560	0.557000	0.700525
1561	0.558800	0.697750
1562	0.557375	0.701550
1563	0.555125	0.699700
1564	0.559250	0.704000
1565	0.560250	0.703300
1566	0.559350	0.703150
1567	0.557150	0.702225
1568	0.556700	0.704550
1569	0.559075	0.705475
1570	0.558100	0.705025
1571	0.556400	0.701975
1572	0.558775	0.702375
1573	0.562025	0.702425
1574	0.557700	0.702075
1575	0.558450	0.701175
1576	0.560325	0.700800
1577	0.561850	0.699400
1578	0.559775	0.700450
1579	0.559475	0.700275
1580	0.559650	0.703900
1581	0.560425	0.704350
1582	0.560450	0.702450
1583	0.560100	0.702900
1584	0.558550	0.705075
1585	0.557700	0.705850
1586	0.559200	0.707125
1587	0.558825	0.706500
1588	0.556950	0.705250
1589	0.559325	0.705075
1590	0.555975	0.707725
1591	0.557025	0.709350
1592	0.555175	0.708825
1593	0.553550	0.710775
1594	0.560450	0.709100
1595	0.557950	0.707925
1596	0.553225	0.707900
1597	0.555175	0.708425
1598	0.558150	0.707100
1599	0.555450	0.708550
1600	0.555325	0.709900
1601	0.559800	0.707575
1602	0.555925	0.708525
1603	0.555250	0.707225
1604	0.556350	0.705175
1605	0.554600	0.703250
1606	0.555650	0.705600
1607	0.559200	0.705375
1608	0.558600	0.705925
1609	0.559125	0.705550
1610	0.558400	0.705100
1611	0.558800	0.706425
1612	0.556775	0.707000
1613	0.560625	0.705150
1614	0.560600	0.704025
1615	0.558675	0.704700
1616	0.559775	0.705200
1617	0.557575	0.705100
1618	0.561825	0.703650
1619	0.558625	0.703225
1620	0.561300	0.701375
1621	0.560650	0.699825
1622	0.559075	0.702775
1623	0.559100	0.702025
1624	0.561100	0.700600
1625	0.559725	0.700750
1626	0.561025	0.700800
1627	0.558900	0.700100
1628	0.555800	0.698700
1629	0.558850	0.698900
1630	0.558150	0.699050
1631	0.562550	0.702125
1632	0.560900	0.701775
1633	0.562125	0.703200
1634	0.564025	0.701950
1635	0.561400	0.701525
1636	0.561300	0.698325
1637	0.558300	0.697675
1638	0.555725	0.695350
1639	0.556925	0.697375
1640	0.558475	0.698300
1641	0.557800	0.700625
1642	0.557825	0.700725
1643	0.556725	0.698325
1644	0.560100	0.701150
1645	0.559975	0.701850
1646	0.556525	0.701550
1647	0.560875	0.699475
1648	0.559525	0.698725
1649	0.560350	0.700150
1650	0.557775	0.701450
1651	0.557550	0.703300
1652	0.557950	0.705025
1653	0.558400	0.705175
1654	0.558325	0.707200
1655	0.559650	0.705675
1656	0.562250	0.704525
1657	0.560475	0.704525
1658	0.560375	0.702950
1659	0.556875	0.700475
1660	0.558100	0.700225
1661	0.559150	0.699225
1662	0.560675	0.700050
1663	0.556775	0.700200
1664	0.557575	0.700150
1665	0.557450	0.699525
1666	0.558425	0.700275
1667	0.559250	0.698975
1668	0.559100	0.697300
1669	0.558150	0.700025
1670	0.556075	0.697825
1671	0.557875	0.698325
1672	0.561125	0.696850
1673	0.558700	0.696225
1674	0.559100	0.699900
1675	0.560925	0.697150
1676	0.562975	0.698125
1677	0.560250	0.699075
1678	0.560550	0.698650
1679	0.563900	0.700275
1680	0.562400	0.700450
1681	0.560650	0.697975
1682	0.560675	0.698450
1683	0.556400	0.699150
1684	0.557875	0.698050
1685	0.559475	0.699300
1686	0.558550	0.696875
1687	0.560550	0.699750
1688	0.558725	0.699600
1689	0.558200	0.698450
1690	0.559625	0.700875
1691	0.559525	0.700875
1692	0.560425	0.701200
1693	0.561275	0.699825
1694	0.560325	0.697525
1695	0.559475	0.698725
1696	0.559700	0.700725
1697	0.559350	0.700225
1698	0.562825	0.700400
1699	0.560325	0.702625
1700	0.558825	0.704325
1701	0.558650	0.705225
1702	0.560375	0.704625
1703	0.558625	0.704850
1704	0.559150	0.703925
1705	0.561225	0.706475
1706	0.559850	0.705425
1707	0.559525	0.707100
1708	0.557975	0.706900
1709	0.559875	0.705325
1710	0.560025	0.703550
1711	0.559350	0.703950
1712	0.563300	0.701950
1713	0.562250	0.700525
1714	0.558950	0.699500
1715	0.559350	0.697750
1716	0.558625	0.700150
1717	0.561800	0.698650
1718	0.560600	0.702250
1719	0.559400	0.701700
1720	0.560675	0.701500
1721	0.559525	0.703250
1722	0.557850	0.702225
1723	0.558275	0.703975
1724	0.560075	0.706625
1725	0.559575	0.707400
1726	0.558400	0.708525
1727	0.560550	0.708800
1728	0.557575	0.708350
1729	0.560725	0.707200
1730	0.559850	0.706050
1731	0.559750	0.706400
1732	0.558575	0.707575
1733	0.556950	0.707125
1734	0.559200	0.708325
1735	0.556775	0.705850
1736	0.558775	0.705575
1737	0.558625	0.707575
1738	0.559625	0.707125
1739	0.559550	0.705075
1740	0.557275	0.703325
1741	0.559200	0.703000
1742	0.556575	0.701825
1743	0.559725	0.699975
1744	0.557800	0.696350
1745	0.559900	0.697675
1746	0.559025	0.697200
1747	0.556800	0.700975
1748	0.560275	0.701600
1749	0.559225	0.701450
1750	0.560550	0.702975
1751	0.558050	0.704800
1752	0.558450	0.705825
1753	0.558800	0.704650
1754	0.559550	0.705625
1755	0.560050	0.707350
1756	0.557100	0.707475
1757	0.557750	0.707350
1758	0.556950	0.706250
1759	0.559625	0.704600
1760	0.559850	0.706625
1761	0.558550	0.704850
1762	0.561000	0.703750
1763	0.559175	0.703925
1764	0.558150	0.705500
1765	0.556775	0.706125
1766	0.556550	0.707725
1767	0.557775	0.709050
1768	0.558825	0.710350
1769	0.560600	0.710200
1770	0.559850	0.710600
1771	0.557975	0.709575
1772	0.558900	0.710200
1773	0.560975	0.706875
1774	0.558625	0.708600
1775	0.559650	0.708100
1776	0.558950	0.710200
1777	0.556000	0.711300
1778	0.556700	0.707875
1779	0.556750	0.707275
1780	0.555625	0.707550
1781	0.557825	0.708325
1782	0.559625	0.711025
1783	0.560075	0.710525
1784	0.556550	0.710625
1785	0.557900	0.711425
1786	0.555925	0.710125
1787	0.557775	0.706825
1788	0.557025	0.708150
1789	0.560325	0.706800
1790	0.561325	0.705625
1791	0.558225	0.708875
1792	0.561600	0.705550
1793	0.559325	0.705450
1794	0.557750	0.704575
1795	0.560150	0.703075
1796	0.560375	0.703125
1797	0.559250	0.704300
1798	0.560525	0.706200
1799	0.560075	0.705425
1800	0.560400	0.703000
1801	0.560075	0.704075
1802	0.558700	0.699875
1803	0.560600	0.698225
1804	0.559075	0.700100
1805	0.562175	0.699225
1806	0.561675	0.698275
1807	0.561950	0.700175
1808	0.558750	0.698475
1809	0.560075	0.697750
1810	0.562150	0.699100
1811	0.560975	0.698925
1812	0.561000	0.698700
1813	0.561150	0.697725
1814	0.557825	0.698150
1815	0.561850	0.696675
1816	0.560475	0.696875
1817	0.556350	0.699150
1818	0.558350	0.699475
1819	0.557275	0.700050
1820	0.558450	0.701950
1821	0.559175	0.701525
1822	0.561675	0.700700
1823	0.560950	0.698875
1824	0.563875	0.699800
1825	0.561250	0.700300
1826	0.559400	0.703500
1827	0.560275	0.702100
1828	0.561950	0.702400
1829	0.562000	0.703075
1830	0.561175	0.701825
1831	0.561925	0.702400
1832	0.563275	0.701475
1833	0.563850	0.702200
1834	0.564025	0.701925
1835	0.564675	0.702025
1836	0.565375	0.699925
1837	0.561675	0.698725
1838	0.563500	0.700175
1839	0.565525	0.701800
1840	0.567300	0.704175
1841	0.562425	0.704050
1842	0.560150	0.703375
1843	0.559175	0.702150
1844	0.560225	0.703450
1845	0.559500	0.702250
1846	0.559200	0.703025
1847	0.558850	0.703825
1848	0.561975	0.703950
1849	0.559900	0.702675
1850	0.560700	0.701425
1851	0.561275	0.703050
1852	0.558750	0.702050
1853	0.562200	0.703775
1854	0.561225	0.700825
1855	0.563450	0.700700
1856	0.561800	0.697850
1857	0.560475	0.699775
1858	0.561400	0.699225
1859	0.559975	0.699250
1860	0.559525	0.700725
1861	0.558550	0.704000
1862	0.559100	0.705225
1863	0.559575	0.702850
1864	0.561675	0.702350
1865	0.559750	0.704400
1866	0.561050	0.705075
1867	0.558325	0.704725
1868	0.559000	0.705500
1869	0.558525	0.703000
1870	0.558075	0.702900
1871	0.561675	0.703150
1872	0.559800	0.702575
1873	0.559375	0.705575
1874	0.559500	0.705500
1875	0.559775	0.707475
1876	0.560275	0.708550
1877	0.561425	0.705425
1878	0.556800	0.704575
1879	0.555700	0.702550
1880	0.556625	0.699675
1881	0.558150	0.699025
1882	0.560825	0.702475
1883	0.559250	0.701175
1884	0.559425	0.699675
1885	0.558650	0.701250
1886	0.557700	0.701200
1887	0.557925	0.701625
1888	0.560375	0.701150
1889	0.558475	0.701050
1890	0.559725	0.699975
1891	0.558675	0.698875
1892	0.557725	0.697300
1893	0.560125	0.696250
1894	0.559400	0.696250
1895	0.556700	0.697475
1896	0.558075	0.696650
1897	0.559750	0.697725
1898	0.559225	0.696650
1899	0.560925	0.698825
1900	0.558750	0.696625
1901	0.561300	0.694450
1902	0.560325	0.695975
1903	0.559675	0.696900
1904	0.559575	0.695000
1905	0.561725	0.697225
1906	0.559350	0.695700
1907	0.559375	0.695975
1908	0.559075	0.699475
1909	0.561675	0.700300
1910	0.560900	0.701375
1911	0.560625	0.700725
1912	0.559375	0.698025
1913	0.558575	0.697675
1914	0.559425	0.696950
1915	0.559375	0.697125
1916	0.558975	0.697600
1917	0.559375	0.698575
1918	0.558900	0.697875
1919	0.560225	0.695825
1920	0.561975	0.696750
1921	0.559325	0.696250
1922	0.560175	0.696850
1923	0.558925	0.696500
1924	0.557325	0.700125
1925	0.558500	0.699325
1926	0.559250	0.701825
1927	0.559900	0.700050
1928	0.558600	0.699125
1929	0.558875	0.701125
1930	0.562100	0.702300
1931	0.559275	0.703350
1932	0.556725	0.702875
1933	0.559675	0.702050
1934	0.560500	0.701300
1935	0.560275	0.700175
1936	0.556875	0.702575
1937	0.557550	0.703725
1938	0.559000	0.705400
1939	0.559025	0.703775
1940	0.554850	0.703175
1941	0.557450	0.700125
1942	0.557825	0.702325
1943	0.556175	0.700600
1944	0.554925	0.701175
1945	0.557125	0.702450
1946	0.559325	0.702825
1947	0.558925	0.701775
1948	0.555625	0.701200
1949	0.557250	0.701775
1950	0.556450	0.702650
1951	0.561225	0.705100
1952	0.556225	0.703700
1953	0.558250	0.704850
1954	0.558250	0.704600
1955	0.556025	0.703525
1956	0.557575	0.706125
1957	0.556100	0.707875
1958	0.554950	0.710825
1959	0.556250	0.710700
1960	0.559525	0.712150
1961	0.560350	0.709700
1962	0.556200	0.711950
1963	0.560750	0.708850
1964	0.559175	0.708875
1965	0.557475	0.709100
1966	0.555200	0.708300
1967	0.554125	0.710400
1968	0.554275	0.710175
1969	0.555600	0.708675
1970	0.557375	0.710675
1971	0.556625	0.711300
1972	0.557800	0.709925
1973	0.557475	0.707425
1974	0.560125	0.710375
1975	0.558075	0.709825
1976	0.558150	0.711050
1977	0.555000	0.710300
1978	0.555950	0.709100
1979	0.557350	0.710650
1980	0.558625	0.710550
1981	0.556950	0.709800
1982	0.559725	0.709875
1983	0.558875	0.707175
1984	0.557825	0.705850
1985	0.558700	0.704850
1986	0.558125	0.705150
1987	0.558575	0.707250
1988	0.559450	0.707975
1989	0.561100	0.705775
1990	0.562125	0.706125
1991	0.558450	0.708550
1992	0.559675	0.707925
1993	0.560800	0.707000
1994	0.559175	0.708450
1995	0.558725	0.708975
1996	0.556850	0.709250
1997	0.557150	0.708550
1998	0.555850	0.708125
1999	0.558500	0.706250
[truncated: 8,000 more rows]
