# Supplementary material for: Evolutionary game on mutually influenceing double-layer network
Source: PLoS One. 2025 Jan 31;20(1):e0317923. doi: 10.1371/journal.pone.0317923 (PMC11785339; doi:10.1371/journal.pone.0317923)
Supplement: S1 Data — (ZIP) [file pone.0317923.s001.zip › b=1.02_a=0.4_frequency.txt]

0	0.497350	0.397200
1	0.494900	0.346375
2	0.498250	0.325800
3	0.495425	0.309400
4	0.495275	0.300425
5	0.495750	0.295675
6	0.492825	0.296125
7	0.493825	0.295050
8	0.493275	0.295125
9	0.499075	0.298325
10	0.495675	0.300950
11	0.491950	0.303850
12	0.494025	0.307200
13	0.492250	0.313275
14	0.491850	0.319400
15	0.492450	0.323600
16	0.491275	0.326675
17	0.493925	0.332175
18	0.493575	0.338550
19	0.492225	0.344600
20	0.491425	0.351450
21	0.492950	0.356250
22	0.493675	0.362300
23	0.494325	0.368325
24	0.494125	0.374475
25	0.496250	0.376425
26	0.492700	0.381425
27	0.488750	0.390700
28	0.497050	0.395900
29	0.495275	0.401775
30	0.496900	0.404550
31	0.491450	0.410125
32	0.492200	0.415250
33	0.493425	0.420875
34	0.494225	0.428150
35	0.499825	0.430425
36	0.497225	0.434500
37	0.498250	0.440625
38	0.494275	0.446425
39	0.498700	0.449850
40	0.498000	0.455050
41	0.496275	0.456575
42	0.493575	0.461425
43	0.492750	0.467000
44	0.493675	0.471750
45	0.491725	0.473200
46	0.494075	0.478525
47	0.491650	0.480525
48	0.489825	0.485550
49	0.491225	0.490225
50	0.492125	0.495075
51	0.491075	0.501525
52	0.494475	0.503875
53	0.492850	0.503825
54	0.496050	0.506850
55	0.495500	0.510175
56	0.494925	0.510700
57	0.495325	0.511550
58	0.493375	0.514725
59	0.496550	0.515875
60	0.495600	0.520450
61	0.494425	0.522175
62	0.494550	0.525450
63	0.493950	0.527300
64	0.496800	0.531650
65	0.493900	0.534100
66	0.496875	0.533325
67	0.500875	0.535350
68	0.500950	0.536100
69	0.498250	0.538500
70	0.498550	0.539775
71	0.496500	0.539825
72	0.500950	0.544925
73	0.498225	0.545300
74	0.499925	0.549725
75	0.498400	0.552275
76	0.497225	0.556025
77	0.494600	0.557750
78	0.492225	0.559400
79	0.499075	0.560925
80	0.496700	0.562425
81	0.499475	0.566050
82	0.498950	0.566275
83	0.502525	0.569600
84	0.500700	0.571175
85	0.503650	0.569675
86	0.501450	0.571175
87	0.501750	0.572025
88	0.503550	0.573325
89	0.501825	0.572025
90	0.502675	0.574175
91	0.504875	0.574700
92	0.503400	0.577100
93	0.505925	0.577775
94	0.505000	0.578775
95	0.504300	0.580125
96	0.503800	0.577525
97	0.503700	0.578200
98	0.501525	0.575975
99	0.503050	0.576525
100	0.508500	0.578550
101	0.507275	0.578100
102	0.506125	0.582150
103	0.508175	0.581075
104	0.507075	0.582400
105	0.506075	0.582250
106	0.510225	0.581075
107	0.508300	0.582450
108	0.512700	0.582375
109	0.511225	0.583300
110	0.509975	0.587225
111	0.507750	0.590400
112	0.511400	0.590200
113	0.510975	0.591725
114	0.511550	0.592750
115	0.509800	0.595200
116	0.510725	0.595700
117	0.511350	0.594625
118	0.513700	0.595300
119	0.511275	0.597000
120	0.511225	0.598300
121	0.512375	0.600725
122	0.512250	0.599275
123	0.511725	0.601000
124	0.511200	0.599925
125	0.514450	0.605675
126	0.514450	0.608325
127	0.513250	0.607125
128	0.512125	0.609175
129	0.514825	0.606600
130	0.517125	0.607950
131	0.516450	0.609475
132	0.517400	0.610000
133	0.516825	0.610250
134	0.515275	0.607775
135	0.518950	0.607225
136	0.517375	0.610400
137	0.514425	0.606275
138	0.513850	0.606650
139	0.514950	0.610050
140	0.516750	0.610825
141	0.515325	0.611675
142	0.518425	0.612375
143	0.518450	0.611000
144	0.519650	0.611275
145	0.519200	0.614000
146	0.523575	0.613975
147	0.520200	0.615525
148	0.521575	0.614175
149	0.516925	0.614700
150	0.516975	0.614725
151	0.521850	0.611975
152	0.521650	0.610700
153	0.518775	0.612475
154	0.521850	0.616000
155	0.523725	0.615150
156	0.521400	0.615250
157	0.522025	0.616550
158	0.518725	0.614925
159	0.519225	0.613925
160	0.521975	0.617875
161	0.521775	0.617925
162	0.520825	0.617775
163	0.523350	0.619325
164	0.523200	0.622050
165	0.522675	0.621875
166	0.523100	0.620925
167	0.522800	0.622025
168	0.523250	0.618575
169	0.520725	0.619650
170	0.522075	0.620750
171	0.524325	0.621600
172	0.526275	0.621975
173	0.520450	0.621550
174	0.524575	0.623375
175	0.525600	0.626825
176	0.525200	0.625800
177	0.524525	0.625750
178	0.525375	0.627425
179	0.523475	0.625425
180	0.521300	0.623650
181	0.521550	0.622600
182	0.524400	0.626250
183	0.524825	0.625650
184	0.523175	0.626775
185	0.524400	0.627150
186	0.525325	0.625075
187	0.524650	0.624275
188	0.525225	0.627550
189	0.523025	0.627425
190	0.525100	0.627125
191	0.527800	0.625975
192	0.529475	0.626350
193	0.525150	0.624750
194	0.525400	0.623775
195	0.523000	0.623050
196	0.524700	0.622025
197	0.526050	0.622300
198	0.525500	0.624825
199	0.529575	0.621175
200	0.527275	0.623125
201	0.528950	0.624350
202	0.529225	0.625975
203	0.525375	0.627550
204	0.525000	0.626750
205	0.525100	0.627175
206	0.525725	0.628250
207	0.524550	0.629475
208	0.528375	0.629225
209	0.525850	0.628875
210	0.529825	0.630800
211	0.529250	0.630550
212	0.528175	0.633275
213	0.531850	0.634475
214	0.532650	0.634425
215	0.532750	0.632825
216	0.532325	0.632700
217	0.529225	0.633075
218	0.527875	0.634100
219	0.531200	0.631850
220	0.529600	0.631325
221	0.531275	0.631875
222	0.531750	0.630875
223	0.529050	0.630125
224	0.530950	0.629825
225	0.532075	0.631650
226	0.533225	0.633100
227	0.534100	0.632000
228	0.533000	0.633650
229	0.530125	0.634550
230	0.529625	0.634800
231	0.527725	0.635900
232	0.528250	0.635025
233	0.528600	0.636900
234	0.529700	0.635750
235	0.531500	0.637700
236	0.532000	0.633650
237	0.533600	0.634525
238	0.532275	0.632700
239	0.532350	0.632750
240	0.529450	0.632075
241	0.534875	0.632100
242	0.534775	0.633050
243	0.535300	0.635025
244	0.533850	0.634250
245	0.531600	0.634900
246	0.532600	0.636325
247	0.533575	0.635950
248	0.530450	0.636300
249	0.534600	0.636200
250	0.532850	0.634150
251	0.532350	0.634750
252	0.532225	0.635875
253	0.532575	0.633125
254	0.533750	0.634150
255	0.531125	0.636200
256	0.533950	0.635900
257	0.530775	0.633225
258	0.535275	0.633850
259	0.531550	0.634300
260	0.532250	0.632625
261	0.535550	0.633025
262	0.535800	0.631675
263	0.532650	0.631400
264	0.531725	0.631650
265	0.534725	0.632050
266	0.533775	0.630750
267	0.532900	0.633225
268	0.533125	0.632350
269	0.532975	0.632525
270	0.532825	0.633275
271	0.532275	0.633275
272	0.533650	0.631875
273	0.534350	0.627025
274	0.532325	0.630300
275	0.532450	0.629775
276	0.532925	0.630950
277	0.536150	0.631825
278	0.534850	0.631225
279	0.534700	0.630350
280	0.536850	0.632050
281	0.534725	0.633875
282	0.539100	0.636975
283	0.539150	0.638725
284	0.537050	0.636975
285	0.541850	0.637575
286	0.538950	0.640275
287	0.535925	0.639125
288	0.537950	0.641000
289	0.535150	0.641975
290	0.537850	0.639700
291	0.534775	0.641450
292	0.537425	0.643725
293	0.537275	0.643475
294	0.535825	0.642525
295	0.537750	0.641300
296	0.539425	0.641050
297	0.535200	0.640800
298	0.537600	0.639650
299	0.530825	0.639075
300	0.530550	0.639175
301	0.534500	0.638550
302	0.537100	0.639350
303	0.537800	0.641975
304	0.538125	0.647100
305	0.539275	0.646700
306	0.537275	0.646825
307	0.534125	0.645150
308	0.537975	0.644800
309	0.539175	0.642550
310	0.539550	0.641750
311	0.538750	0.643975
312	0.536425	0.646825
313	0.536325	0.648875
314	0.535300	0.648050
315	0.536375	0.647350
316	0.536900	0.649475
317	0.537775	0.646425
318	0.538950	0.646475
319	0.539725	0.646275
320	0.535600	0.643550
321	0.537000	0.643675
322	0.538425	0.644675
323	0.539675	0.638675
324	0.540550	0.638525
325	0.536050	0.639425
326	0.537050	0.637700
327	0.535850	0.639050
328	0.541175	0.637950
329	0.539475	0.636450
330	0.537275	0.637200
331	0.538850	0.637475
332	0.535875	0.638725
333	0.536225	0.641550
334	0.540625	0.643900
335	0.536250	0.644075
336	0.537500	0.642550
337	0.539325	0.640525
338	0.536575	0.642150
339	0.536100	0.643225
340	0.538400	0.639875
341	0.538625	0.639525
342	0.538775	0.639650
343	0.536375	0.642425
344	0.536575	0.644900
345	0.537750	0.643925
346	0.539700	0.645350
347	0.539775	0.641375
348	0.537950	0.640800
349	0.537275	0.641000
350	0.537900	0.640650
351	0.535500	0.640825
352	0.537200	0.640525
353	0.538375	0.642500
354	0.539050	0.643075
355	0.537675	0.641875
356	0.536150	0.645125
357	0.538150	0.644100
358	0.542375	0.644325
359	0.538950	0.643750
360	0.535450	0.643125
361	0.537900	0.643625
362	0.538450	0.643700
363	0.537525	0.642800
364	0.538500	0.643375
365	0.540175	0.640700
366	0.542800	0.638875
367	0.541050	0.639125
368	0.540050	0.642750
369	0.541125	0.641750
370	0.540225	0.643575
371	0.542150	0.642850
372	0.539625	0.642775
373	0.539125	0.641775
374	0.539275	0.641800
375	0.540225	0.644025
376	0.543150	0.642300
377	0.538950	0.640750
378	0.538100	0.642500
379	0.540250	0.642750
380	0.540050	0.643125
381	0.540475	0.640625
382	0.541575	0.642200
383	0.539725	0.644750
384	0.542875	0.647575
385	0.544125	0.646675
386	0.540875	0.646975
387	0.541700	0.645800
388	0.539725	0.647425
389	0.539525	0.648500
390	0.539750	0.650725
391	0.542800	0.648725
392	0.542250	0.645950
393	0.539200	0.644950
394	0.539175	0.646725
395	0.536425	0.644850
396	0.535800	0.645550
397	0.538650	0.646600
398	0.537075	0.646050
399	0.536950	0.648650
400	0.538350	0.649475
401	0.538900	0.652725
402	0.536550	0.652650
403	0.536075	0.652225
404	0.540025	0.655675
405	0.539950	0.651575
406	0.540850	0.652725
407	0.538950	0.650025
408	0.542075	0.647075
409	0.538500	0.647300
410	0.542850	0.647175
411	0.541500	0.646525
412	0.541425	0.644150
413	0.542425	0.646650
414	0.540775	0.645300
415	0.539275	0.646350
416	0.540325	0.649550
417	0.540200	0.650600
418	0.542500	0.650225
419	0.542175	0.649300
420	0.542150	0.649550
421	0.542300	0.647550
422	0.544825	0.645925
423	0.543650	0.649100
424	0.545075	0.647950
425	0.540825	0.644575
426	0.545225	0.645025
427	0.541225	0.642300
428	0.540550	0.644375
429	0.544325	0.643350
430	0.542325	0.644075
431	0.543625	0.644775
432	0.546650	0.645950
433	0.545800	0.643475
434	0.544975	0.641025
435	0.540625	0.641475
436	0.539050	0.640275
437	0.540475	0.642700
438	0.542925	0.643125
439	0.545425	0.645200
440	0.541925	0.643450
441	0.543200	0.643525
442	0.540675	0.644600
443	0.543375	0.645175
444	0.542225	0.646350
445	0.541250	0.647500
446	0.543075	0.645650
447	0.546000	0.644900
448	0.543850	0.646100
449	0.543200	0.648125
450	0.544125	0.649825
451	0.548250	0.649450
452	0.549200	0.648800
453	0.544850	0.649725
454	0.542875	0.647925
455	0.546825	0.649400
456	0.546175	0.651075
457	0.544625	0.651900
458	0.543575	0.653800
459	0.547800	0.652425
460	0.545575	0.652250
461	0.546325	0.652625
462	0.547350	0.650425
463	0.546225	0.649200
464	0.546350	0.649250
465	0.543150	0.648075
466	0.545975	0.650375
467	0.543325	0.651475
468	0.545900	0.649325
469	0.545000	0.650900
470	0.543925	0.651725
471	0.542150	0.649925
472	0.542125	0.651200
473	0.544675	0.652750
474	0.547025	0.655125
475	0.545725	0.654375
476	0.546950	0.653450
477	0.543700	0.653850
478	0.543550	0.651750
479	0.543700	0.653675
480	0.543425	0.649775
481	0.548675	0.648925
482	0.547175	0.649225
483	0.548325	0.648175
484	0.546050	0.648225
485	0.547025	0.648175
486	0.547150	0.647575
487	0.547125	0.649200
488	0.545425	0.649675
489	0.545450	0.649725
490	0.545200	0.649750
491	0.544650	0.649825
492	0.543900	0.650775
493	0.545975	0.651275
494	0.544625	0.651975
495	0.545025	0.652500
496	0.545000	0.651400
497	0.546925	0.652925
498	0.550950	0.652625
499	0.548300	0.653875
500	0.548650	0.654350
501	0.546675	0.653125
502	0.550850	0.652375
503	0.547900	0.652500
504	0.545825	0.654225
505	0.546900	0.656800
506	0.547150	0.655750
507	0.549375	0.655525
508	0.547025	0.653125
509	0.545450	0.651450
510	0.547275	0.653775
511	0.541425	0.651375
512	0.542950	0.652525
513	0.542250	0.653550
514	0.544200	0.653925
515	0.543225	0.657600
516	0.544675	0.658625
517	0.547250	0.656125
518	0.544750	0.654625
519	0.545100	0.656875
520	0.548775	0.655075
521	0.547725	0.656775
522	0.544900	0.657275
523	0.546550	0.657875
524	0.549700	0.658050
525	0.545725	0.658600
526	0.547625	0.657450
527	0.544175	0.657125
528	0.542400	0.657025
529	0.546900	0.655825
530	0.547800	0.654350
531	0.549000	0.654075
532	0.547750	0.654775
533	0.552400	0.655875
534	0.547825	0.657525
535	0.546175	0.658275
536	0.546000	0.658350
537	0.550450	0.658275
538	0.547650	0.655600
539	0.546225	0.652600
540	0.546900	0.650900
541	0.546825	0.650825
542	0.546800	0.648250
543	0.544625	0.646950
544	0.543025	0.649150
545	0.547550	0.646100
546	0.547325	0.645700
547	0.546325	0.643400
548	0.545725	0.644975
549	0.543200	0.643850
550	0.546650	0.644425
551	0.546525	0.644050
552	0.545425	0.643000
553	0.546975	0.645125
554	0.547475	0.644075
555	0.544300	0.642975
556	0.547025	0.643975
557	0.542925	0.643925
558	0.542900	0.642575
559	0.542850	0.644250
560	0.543775	0.646175
561	0.542550	0.648825
562	0.546275	0.646525
563	0.548150	0.646175
564	0.546400	0.646400
565	0.546625	0.649725
566	0.542775	0.648750
567	0.546675	0.647700
568	0.546700	0.647325
569	0.546575	0.647775
570	0.546775	0.647250
571	0.544275	0.647075
572	0.542200	0.646125
573	0.544725	0.646250
574	0.541950	0.646650
575	0.543500	0.646075
576	0.544725	0.647750
577	0.544500	0.647250
578	0.544925	0.647225
579	0.547900	0.646925
580	0.547975	0.647975
581	0.546450	0.648675
582	0.543550	0.648725
583	0.542925	0.648575
584	0.545075	0.648300
585	0.544700	0.645150
586	0.545825	0.646000
587	0.546100	0.646025
588	0.548600	0.645125
589	0.544750	0.645125
590	0.544175	0.644450
591	0.547425	0.644925
592	0.545700	0.643825
593	0.544050	0.646300
594	0.544725	0.646375
595	0.547025	0.646900
596	0.544975	0.646625
597	0.544350	0.648675
598	0.544300	0.651425
599	0.545275	0.654000
600	0.543375	0.652650
601	0.545375	0.650000
602	0.541850	0.649800
603	0.543075	0.649475
604	0.546125	0.647800
605	0.545050	0.646950
606	0.545275	0.645900
607	0.543600	0.645525
608	0.543875	0.648875
609	0.543100	0.647150
610	0.539475	0.647800
611	0.540650	0.648725
612	0.537800	0.648550
613	0.542675	0.647575
614	0.544200	0.646275
615	0.541450	0.646150
616	0.544450	0.647275
617	0.541475	0.646700
618	0.544350	0.648150
619	0.543925	0.647350
620	0.545175	0.646900
621	0.543775	0.647375
622	0.544775	0.647850
623	0.545525	0.648375
624	0.548050	0.647200
625	0.546075	0.648075
626	0.545325	0.650625
627	0.547400	0.650675
628	0.547150	0.655225
629	0.547750	0.653400
630	0.547525	0.654550
631	0.542450	0.654425
632	0.545025	0.655800
633	0.545975	0.656300
634	0.544875	0.654775
635	0.545825	0.654675
636	0.546025	0.653925
637	0.544800	0.651725
638	0.543450	0.650375
639	0.545300	0.650650
640	0.547350	0.650425
641	0.546425	0.648125
642	0.548400	0.647225
643	0.547800	0.649100
644	0.547350	0.650450
645	0.542875	0.649150
646	0.543825	0.648100
647	0.545900	0.647525
648	0.545575	0.648775
649	0.544325	0.652025
650	0.547225	0.653125
651	0.547450	0.651250
652	0.543875	0.652175
653	0.541475	0.651575
654	0.547025	0.648500
655	0.551150	0.649550
656	0.547625	0.651050
657	0.545425	0.650650
658	0.547100	0.647350
659	0.552225	0.648025
660	0.549700	0.646750
661	0.544750	0.646425
662	0.545950	0.648400
663	0.545200	0.651700
664	0.545800	0.653375
665	0.543775	0.651125
666	0.545125	0.649000
667	0.549550	0.650475
668	0.545975	0.647500
669	0.543550	0.645225
670	0.545300	0.648575
671	0.544700	0.651275
672	0.546625	0.651550
673	0.547150	0.650775
674	0.546300	0.648650
675	0.546975	0.649075
676	0.547875	0.645825
677	0.546125	0.647325
678	0.544625	0.647975
679	0.542550	0.648425
680	0.541025	0.650900
681	0.541050	0.647625
682	0.541800	0.649125
683	0.541100	0.648475
684	0.544775	0.648875
685	0.547400	0.649725
686	0.546100	0.648875
687	0.547825	0.649750
688	0.547450	0.651725
689	0.546025	0.653425
690	0.546825	0.651400
691	0.545875	0.651400
692	0.546025	0.654375
693	0.546625	0.654450
694	0.546275	0.653875
695	0.545325	0.654075
696	0.545400	0.655675
697	0.541950	0.654325
698	0.544025	0.653150
699	0.545650	0.653100
700	0.549325	0.655425
701	0.547200	0.653375
702	0.547700	0.653400
703	0.548000	0.652875
704	0.545525	0.656100
705	0.547000	0.654050
706	0.544450	0.654800
707	0.543400	0.655000
708	0.548025	0.652675
709	0.544725	0.651425
710	0.546275	0.652175
711	0.546750	0.650175
712	0.544375	0.649900
713	0.548025	0.646975
714	0.547550	0.646950
715	0.550150	0.646025
716	0.549475	0.643850
717	0.546150	0.645525
718	0.550000	0.644150
719	0.547125	0.645250
720	0.547175	0.644100
721	0.548850	0.643250
722	0.550025	0.644350
723	0.549025	0.641700
724	0.546125	0.642450
725	0.546225	0.642725
726	0.548375	0.645050
727	0.544875	0.644775
728	0.547650	0.643475
729	0.546775	0.644175
730	0.548725	0.643350
731	0.545200	0.643825
732	0.548150	0.642700
733	0.548075	0.640725
734	0.547100	0.642175
735	0.551825	0.639650
736	0.550050	0.640000
737	0.548175	0.642250
738	0.549450	0.643575
739	0.551675	0.643650
740	0.553425	0.645750
741	0.553650	0.648375
742	0.550125	0.647400
743	0.545625	0.646175
744	0.546075	0.647425
745	0.547525	0.647200
746	0.545325	0.646150
747	0.546900	0.646800
748	0.545625	0.647375
749	0.549875	0.647475
750	0.549975	0.646750
751	0.549225	0.645650
752	0.550275	0.645375
753	0.549800	0.645300
754	0.546975	0.645050
755	0.550275	0.646850
756	0.547075	0.648775
757	0.547225	0.648725
758	0.545850	0.647125
759	0.546200	0.647050
760	0.545200	0.644600
761	0.548525	0.646325
762	0.546975	0.648525
763	0.546400	0.649175
764	0.546625	0.650825
765	0.545525	0.651550
766	0.547050	0.652175
767	0.545125	0.649825
768	0.548100	0.652325
769	0.551925	0.651125
770	0.548775	0.651200
771	0.548550	0.657225
772	0.548150	0.655475
773	0.546475	0.658325
774	0.548800	0.657325
775	0.545750	0.657025
776	0.547500	0.657000
777	0.548100	0.654925
778	0.547525	0.654400
779	0.545025	0.656450
780	0.546825	0.655850
781	0.550000	0.655800
782	0.546875	0.656675
783	0.544375	0.658300
784	0.543200	0.660825
785	0.544725	0.658800
786	0.546675	0.661675
787	0.548875	0.661975
788	0.546975	0.661850
789	0.545575	0.662750
790	0.545475	0.661050
791	0.545375	0.660475
792	0.546375	0.657400
793	0.544700	0.660350
794	0.546000	0.657175
795	0.545925	0.653450
796	0.546975	0.652300
797	0.547900	0.653075
798	0.544100	0.653900
799	0.543600	0.655700
800	0.547675	0.656025
801	0.547475	0.657125
802	0.544975	0.656575
803	0.543350	0.654275
804	0.548600	0.655600
805	0.546300	0.656950
806	0.550300	0.658325
807	0.546250	0.656350
808	0.549600	0.655450
809	0.552350	0.657600
810	0.547600	0.659350
811	0.548600	0.659675
812	0.548225	0.659125
813	0.549300	0.659150
814	0.549525	0.658575
815	0.549600	0.657275
816	0.551225	0.656625
817	0.547350	0.657875
818	0.552175	0.658425
819	0.550275	0.658400
820	0.544375	0.663175
821	0.546700	0.662525
822	0.545825	0.663625
823	0.546500	0.664375
824	0.546750	0.664800
825	0.547400	0.665850
826	0.547150	0.664175
827	0.546750	0.662275
828	0.549875	0.661125
829	0.550800	0.661450
830	0.550000	0.661325
831	0.548800	0.662325
832	0.547325	0.661525
833	0.552000	0.660650
834	0.551875	0.660750
835	0.550925	0.659850
836	0.551800	0.660700
837	0.549275	0.658425
838	0.550825	0.660875
839	0.551400	0.660825
840	0.552175	0.661900
841	0.549350	0.663600
842	0.549500	0.661100
843	0.549250	0.663150
844	0.551125	0.662350
845	0.553425	0.662900
846	0.551675	0.664075
847	0.550925	0.662900
848	0.552150	0.662800
849	0.551425	0.661125
850	0.551225	0.663275
851	0.550975	0.666800
852	0.552100	0.663525
853	0.547400	0.664425
854	0.548175	0.664700
855	0.554100	0.666250
856	0.550725	0.663425
857	0.553625	0.659975
858	0.553375	0.663375
859	0.553400	0.663975
860	0.550450	0.663125
861	0.551175	0.664150
862	0.550950	0.665150
863	0.551500	0.667225
864	0.552175	0.666075
865	0.551225	0.662400
866	0.551025	0.664900
867	0.551225	0.665550
868	0.552225	0.664750
869	0.550200	0.664375
870	0.553250	0.663350
871	0.550550	0.664900
872	0.552050	0.665300
873	0.552275	0.666300
874	0.550350	0.665575
875	0.552325	0.665550
876	0.554925	0.667000
877	0.552525	0.667725
878	0.555425	0.666700
879	0.554075	0.669100
880	0.555025	0.669450
881	0.552550	0.669900
882	0.554000	0.668650
883	0.554000	0.668900
884	0.554150	0.669325
885	0.552225	0.668500
886	0.552650	0.668200
887	0.554250	0.665675
888	0.554600	0.665275
889	0.551625	0.665400
890	0.553725	0.662950
891	0.554175	0.661100
892	0.550925	0.658125
893	0.551075	0.660525
894	0.554800	0.659925
895	0.550750	0.663175
896	0.552375	0.662775
897	0.553575	0.664675
898	0.554800	0.663525
899	0.554475	0.664125
900	0.557125	0.664525
901	0.554650	0.663000
902	0.552625	0.660450
903	0.548650	0.660800
904	0.551550	0.660175
905	0.553150	0.659575
906	0.552825	0.663150
907	0.552800	0.662100
908	0.552625	0.664025
909	0.552225	0.663775
910	0.551375	0.663825
911	0.551350	0.663875
912	0.554675	0.662700
913	0.552725	0.659500
914	0.552825	0.658750
915	0.553075	0.658500
916	0.552900	0.656925
917	0.554175	0.659925
918	0.554925	0.659150
919	0.554450	0.657525
920	0.552750	0.655825
921	0.552600	0.658950
922	0.552800	0.658325
923	0.553150	0.657250
924	0.552975	0.657625
925	0.556675	0.656150
926	0.554175	0.654625
927	0.556175	0.653650
928	0.553525	0.652825
929	0.553925	0.652975
930	0.551325	0.652475
931	0.552325	0.654400
932	0.553175	0.652875
933	0.552925	0.652775
934	0.553175	0.653150
935	0.552475	0.654025
936	0.550875	0.654075
937	0.552400	0.652050
938	0.552075	0.651200
939	0.553250	0.650800
940	0.553650	0.650925
941	0.555000	0.651775
942	0.554450	0.651500
943	0.551350	0.652050
944	0.549950	0.650475
945	0.552750	0.651150
946	0.551950	0.651750
947	0.551275	0.652050
948	0.551350	0.652675
949	0.553300	0.654950
950	0.556175	0.652700
951	0.553850	0.656200
952	0.554900	0.654075
953	0.554475	0.652025
954	0.555000	0.653325
955	0.554750	0.655450
956	0.555150	0.652750
957	0.554700	0.650950
958	0.556325	0.648575
959	0.554950	0.650175
960	0.555125	0.652650
961	0.554125	0.653850
962	0.554800	0.650900
963	0.552950	0.650225
964	0.552450	0.650700
965	0.555350	0.650450
966	0.554125	0.651175
967	0.556000	0.651925
968	0.554375	0.652350
969	0.555700	0.651100
970	0.554600	0.650225
971	0.556900	0.650625
972	0.555500	0.651200
973	0.554725	0.651600
974	0.558150	0.653500
975	0.552550	0.654675
976	0.552875	0.653575
977	0.555850	0.655275
978	0.554525	0.656850
979	0.557075	0.659000
980	0.557500	0.661550
981	0.557800	0.659200
982	0.556025	0.661700
983	0.553150	0.660425
984	0.553575	0.658950
985	0.552075	0.660675
986	0.554625	0.660800
987	0.554425	0.661350
988	0.551500	0.661275
989	0.553150	0.659775
990	0.556450	0.662700
991	0.551550	0.664650
992	0.553225	0.662100
993	0.557100	0.660175
994	0.555600	0.661800
995	0.557075	0.658650
996	0.553025	0.659525
997	0.552200	0.660075
998	0.552925	0.661300
999	0.552050	0.658775
1000	0.551900	0.657175
1001	0.549775	0.657850
1002	0.554350	0.657925
1003	0.556375	0.657475
1004	0.551400	0.658400
1005	0.550650	0.661525
1006	0.553375	0.662275
1007	0.557250	0.663125
1008	0.554300	0.663875
1009	0.554725	0.662225
1010	0.555750	0.663400
1011	0.555800	0.661825
1012	0.557300	0.662800
1013	0.555850	0.662775
1014	0.554200	0.660750
1015	0.555975	0.661050
1016	0.554975	0.659425
1017	0.555700	0.661975
1018	0.554200	0.659850
1019	0.554550	0.661875
1020	0.556950	0.661225
1021	0.556675	0.662150
1022	0.552800	0.661175
1023	0.554700	0.661675
1024	0.552725	0.664075
1025	0.553825	0.661800
1026	0.552975	0.662850
1027	0.556250	0.662825
1028	0.554250	0.661750
1029	0.553050	0.665625
1030	0.554450	0.664925
1031	0.557625	0.663625
1032	0.554075	0.664300
1033	0.553825	0.664425
1034	0.553725	0.666400
1035	0.555525	0.664075
1036	0.556975	0.665500
1037	0.555150	0.667325
1038	0.556450	0.665900
1039	0.555400	0.664775
1040	0.552950	0.661750
1041	0.558425	0.660800
1042	0.556625	0.659950
1043	0.556050	0.661225
1044	0.554975	0.660075
1045	0.554750	0.662175
1046	0.554650	0.658475
1047	0.553500	0.660125
1048	0.554975	0.658525
1049	0.554875	0.661500
1050	0.555600	0.659800
1051	0.558200	0.659775
1052	0.555025	0.660050
1053	0.558100	0.659825
1054	0.555575	0.660675
1055	0.553125	0.658150
1056	0.552050	0.659450
1057	0.553325	0.660475
1058	0.549925	0.659050
1059	0.552925	0.660600
1060	0.555100	0.661675
1061	0.553900	0.661975
1062	0.554025	0.662075
1063	0.557075	0.663675
1064	0.555025	0.662700
1065	0.557875	0.662375
1066	0.555025	0.662800
1067	0.558775	0.664775
1068	0.557525	0.665725
1069	0.554225	0.663925
1070	0.551625	0.664625
1071	0.553000	0.665075
1072	0.554475	0.664500
1073	0.555625	0.664250
1074	0.554125	0.667125
1075	0.555825	0.666600
1076	0.556325	0.666125
1077	0.554300	0.666525
1078	0.554050	0.667950
1079	0.553650	0.667175
1080	0.554625	0.668525
1081	0.555100	0.668250
1082	0.554525	0.666200
1083	0.556600	0.666000
1084	0.555025	0.665700
1085	0.555650	0.667150
1086	0.556525	0.669850
1087	0.555625	0.669125
1088	0.557275	0.669525
1089	0.557300	0.669950
1090	0.557250	0.671150
1091	0.557925	0.669600
1092	0.557475	0.667175
1093	0.558525	0.668100
1094	0.558525	0.669125
1095	0.557175	0.669550
1096	0.558050	0.668325
1097	0.552675	0.663450
1098	0.552825	0.666900
1099	0.554950	0.669175
1100	0.557925	0.667400
1101	0.554275	0.666425
1102	0.552725	0.663900
1103	0.553175	0.664125
1104	0.557350	0.664950
1105	0.558850	0.662425
1106	0.558500	0.663825
1107	0.555675	0.664075
1108	0.557050	0.664475
1109	0.556575	0.665425
1110	0.558100	0.664975
1111	0.557850	0.666525
1112	0.557525	0.666125
1113	0.558350	0.666425
1114	0.556000	0.667225
1115	0.556950	0.666925
1116	0.558900	0.670150
1117	0.559750	0.671775
1118	0.555725	0.673875
1119	0.554450	0.675025
1120	0.557550	0.675450
1121	0.558900	0.673275
1122	0.557750	0.673850
1123	0.556600	0.677150
1124	0.557950	0.676750
1125	0.560225	0.672900
1126	0.555375	0.672900
1127	0.553750	0.675325
1128	0.558500	0.672350
1129	0.557100	0.673925
1130	0.558000	0.672575
1131	0.556650	0.670675
1132	0.555500	0.669225
1133	0.552375	0.669650
1134	0.555025	0.670550
1135	0.559725	0.668150
1136	0.559675	0.668650
1137	0.558200	0.666425
1138	0.557175	0.667125
1139	0.560100	0.667450
1140	0.557075	0.667875
1141	0.554950	0.669250
1142	0.557150	0.669175
1143	0.560725	0.669750
1144	0.558025	0.671225
1145	0.558350	0.665650
1146	0.557925	0.666775
1147	0.558900	0.663300
1148	0.559200	0.662225
1149	0.558025	0.662750
1150	0.554450	0.662100
1151	0.557975	0.663350
1152	0.559150	0.662475
1153	0.558800	0.665175
1154	0.557125	0.664200
1155	0.556675	0.661825
1156	0.557650	0.662075
1157	0.556575	0.661400
1158	0.559725	0.659175
1159	0.558425	0.660475
1160	0.558575	0.660925
1161	0.556025	0.661825
1162	0.554375	0.660925
1163	0.555500	0.662325
1164	0.557050	0.665625
1165	0.560600	0.665650
1166	0.563325	0.665400
1167	0.562700	0.664700
1168	0.562300	0.663075
1169	0.560725	0.661900
1170	0.561150	0.663675
1171	0.557775	0.663375
1172	0.558950	0.661275
1173	0.559425	0.663700
1174	0.557650	0.662925
1175	0.558125	0.661625
1176	0.554675	0.663150
1177	0.555550	0.663825
1178	0.559000	0.663675
1179	0.560775	0.664075
1180	0.557150	0.665875
1181	0.556850	0.666650
1182	0.556775	0.667700
1183	0.559350	0.666100
1184	0.558200	0.666050
1185	0.560400	0.666075
1186	0.557325	0.665350
1187	0.555475	0.666750
1188	0.554600	0.670225
1189	0.557925	0.671075
1190	0.560050	0.668450
1191	0.561100	0.668550
1192	0.560200	0.666400
1193	0.560175	0.669025
1194	0.561525	0.669425
1195	0.558175	0.669050
1196	0.560850	0.670250
1197	0.562750	0.672400
1198	0.561675	0.670750
1199	0.563025	0.672600
1200	0.562500	0.672250
1201	0.556875	0.668825
1202	0.558750	0.668775
1203	0.556725	0.667100
1204	0.558500	0.664900
1205	0.559425	0.664800
1206	0.565275	0.664150
1207	0.560650	0.664300
1208	0.557625	0.665425
1209	0.558375	0.666300
1210	0.558375	0.664175
1211	0.560475	0.665325
1212	0.562400	0.667450
1213	0.560575	0.667075
1214	0.563000	0.665975
1215	0.559250	0.666575
1216	0.562675	0.668525
1217	0.559250	0.669500
1218	0.560500	0.670500
1219	0.558475	0.673000
1220	0.557700	0.672000
1221	0.557975	0.675100
1222	0.558375	0.672775
1223	0.559525	0.673825
1224	0.558675	0.674675
1225	0.557375	0.674625
1226	0.556275	0.673125
1227	0.558525	0.670775
1228	0.556225	0.670875
1229	0.557425	0.671025
1230	0.557500	0.669375
1231	0.558175	0.668875
1232	0.559475	0.669400
1233	0.558575	0.667100
1234	0.561350	0.669475
1235	0.556550	0.669600
1236	0.560800	0.670875
1237	0.558775	0.669650
1238	0.559450	0.670425
1239	0.562275	0.668225
1240	0.563125	0.666100
1241	0.562600	0.665975
1242	0.562300	0.667650
1243	0.560975	0.669025
1244	0.564900	0.669300
1245	0.563050	0.672275
1246	0.562450	0.671375
1247	0.558375	0.671650
1248	0.558900	0.671525
1249	0.562200	0.672375
1250	0.562425	0.671325
1251	0.560950	0.668850
1252	0.561300	0.666925
1253	0.559025	0.665450
1254	0.562225	0.665175
1255	0.562350	0.666475
1256	0.562000	0.666850
1257	0.558400	0.667350
1258	0.562500	0.666225
1259	0.562800	0.665125
1260	0.562550	0.665850
1261	0.560850	0.663950
1262	0.561175	0.663500
1263	0.559500	0.663150
1264	0.560450	0.663925
1265	0.560975	0.665700
1266	0.559775	0.667050
1267	0.558525	0.668400
1268	0.558075	0.668075
1269	0.562400	0.668575
1270	0.563675	0.668225
1271	0.559200	0.671700
1272	0.566300	0.667750
1273	0.562375	0.666725
1274	0.561025	0.664450
1275	0.558725	0.662525
1276	0.561200	0.663850
1277	0.561825	0.662475
1278	0.561875	0.663275
1279	0.564650	0.664975
1280	0.567125	0.666525
1281	0.566625	0.669175
1282	0.564375	0.667600
1283	0.563725	0.667175
1284	0.567300	0.664825
1285	0.565025	0.666725
1286	0.562375	0.664900
1287	0.561875	0.664100
1288	0.561825	0.665200
1289	0.561075	0.666775
1290	0.564775	0.666725
1291	0.563900	0.668875
1292	0.566700	0.666575
1293	0.564100	0.671000
1294	0.561175	0.669100
1295	0.564775	0.667450
1296	0.565675	0.668625
1297	0.565900	0.666600
1298	0.563050	0.667775
1299	0.565100	0.667900
1300	0.566200	0.666250
1301	0.566475	0.667750
1302	0.566000	0.663850
1303	0.562000	0.661650
1304	0.563225	0.661550
1305	0.564250	0.660875
1306	0.563625	0.662350
1307	0.563300	0.662300
1308	0.563825	0.661575
1309	0.563850	0.664250
1310	0.564475	0.665300
1311	0.564625	0.663950
1312	0.563900	0.664650
1313	0.565400	0.663500
1314	0.565350	0.661750
1315	0.566025	0.663775
1316	0.562075	0.663775
1317	0.562475	0.661950
1318	0.559575	0.663750
1319	0.559475	0.663350
1320	0.561125	0.665550
1321	0.564350	0.666100
1322	0.563800	0.665350
1323	0.564175	0.669675
1324	0.565600	0.668900
1325	0.563825	0.667625
1326	0.565600	0.667550
1327	0.564500	0.667050
1328	0.564525	0.665125
1329	0.565125	0.665250
1330	0.565175	0.666125
1331	0.562900	0.670950
1332	0.564125	0.671225
1333	0.561875	0.673175
1334	0.565050	0.673600
1335	0.566850	0.671150
1336	0.567075	0.672325
1337	0.565350	0.673300
1338	0.562400	0.673100
1339	0.565025	0.671675
1340	0.566375	0.670950
1341	0.567000	0.671325
1342	0.564600	0.672450
1343	0.566650	0.673225
1344	0.566725	0.672125
1345	0.564475	0.671825
1346	0.562400	0.672000
1347	0.563400	0.670475
1348	0.565950	0.669000
1349	0.564925	0.670900
1350	0.563550	0.669100
1351	0.560975	0.668675
1352	0.561750	0.667150
1353	0.562425	0.666300
1354	0.562950	0.668975
1355	0.563600	0.669725
1356	0.563650	0.667975
1357	0.564575	0.667225
1358	0.565650	0.666450
1359	0.563900	0.666650
1360	0.563250	0.667400
1361	0.562725	0.669150
1362	0.562600	0.667125
1363	0.562900	0.667875
1364	0.563625	0.668900
1365	0.564250	0.670975
1366	0.563750	0.668825
1367	0.562075	0.671025
1368	0.562600	0.672450
1369	0.562600	0.671625
1370	0.561350	0.674725
1371	0.566650	0.674450
1372	0.563300	0.673775
1373	0.564350	0.675100
1374	0.561525	0.673150
1375	0.562100	0.674500
1376	0.565975	0.673050
1377	0.565275	0.674800
1378	0.563275	0.674625
1379	0.561275	0.674175
1380	0.564275	0.673050
1381	0.563925	0.672225
1382	0.563325	0.670225
1383	0.563125	0.671750
1384	0.560700	0.670500
1385	0.561625	0.671375
1386	0.566075	0.671200
1387	0.562775	0.672500
1388	0.559675	0.672200
1389	0.562850	0.672850
1390	0.560000	0.672725
1391	0.561900	0.672625
1392	0.558800	0.670250
1393	0.562725	0.671050
1394	0.561025	0.668725
1395	0.561025	0.668050
1396	0.563075	0.667750
1397	0.561725	0.671050
1398	0.561850	0.665875
1399	0.565275	0.666850
1400	0.564500	0.666150
1401	0.563100	0.663200
1402	0.561350	0.662400
1403	0.558000	0.663500
1404	0.560550	0.662925
1405	0.565150	0.663175
1406	0.562900	0.662400
1407	0.560625	0.664975
1408	0.565200	0.664525
1409	0.561500	0.663600
1410	0.563175	0.663500
1411	0.562025	0.663475
1412	0.563675	0.665700
1413	0.561425	0.664750
1414	0.563175	0.664950
1415	0.560850	0.666525
1416	0.564750	0.666550
1417	0.563575	0.666925
1418	0.563275	0.665875
1419	0.562450	0.666400
1420	0.561750	0.665550
1421	0.560725	0.665775
1422	0.561750	0.665850
1423	0.559175	0.665825
1424	0.561125	0.667350
1425	0.560800	0.670125
1426	0.560525	0.668575
1427	0.564900	0.671200
1428	0.560425	0.670075
1429	0.562975	0.669800
1430	0.563400	0.669975
1431	0.563225	0.669100
1432	0.560875	0.669050
1433	0.561075	0.669000
1434	0.559250	0.671125
1435	0.562075	0.672225
1436	0.564975	0.668875
1437	0.563525	0.667725
1438	0.565200	0.668875
1439	0.564325	0.667500
1440	0.561200	0.668550
1441	0.562650	0.669975
1442	0.561525	0.668750
1443	0.562350	0.670350
1444	0.563150	0.670450
1445	0.562150	0.668475
1446	0.563775	0.668925
1447	0.563650	0.668225
1448	0.563825	0.666850
1449	0.561925	0.666425
1450	0.559100	0.668400
1451	0.561275	0.669700
1452	0.560800	0.670475
1453	0.559500	0.670775
1454	0.562525	0.671300
1455	0.563300	0.669600
1456	0.564025	0.671450
1457	0.564225	0.670700
1458	0.564050	0.669225
1459	0.562975	0.668075
1460	0.561050	0.669675
1461	0.562850	0.667450
1462	0.560625	0.667675
1463	0.561050	0.667825
1464	0.561650	0.666800
1465	0.560525	0.668475
1466	0.557500	0.669775
1467	0.562300	0.668450
1468	0.560175	0.667000
1469	0.560200	0.667125
1470	0.561700	0.669300
1471	0.558850	0.669675
1472	0.559850	0.667925
1473	0.561675	0.665975
1474	0.560700	0.666200
1475	0.557225	0.664175
1476	0.560400	0.664325
1477	0.562875	0.663100
1478	0.560375	0.663500
1479	0.561525	0.663075
1480	0.557625	0.666325
1481	0.559525	0.666100
1482	0.559100	0.667275
1483	0.562075	0.666025
1484	0.558900	0.666375
1485	0.559375	0.662750
1486	0.560025	0.663875
1487	0.560850	0.664725
1488	0.558500	0.661875
1489	0.557550	0.660125
1490	0.561075	0.658600
1491	0.565775	0.657300
1492	0.563950	0.654200
1493	0.562775	0.655175
1494	0.559675	0.658100
1495	0.560425	0.658200
1496	0.560750	0.659500
1497	0.560325	0.659075
1498	0.559675	0.658950
1499	0.562575	0.660100
1500	0.558050	0.659975
1501	0.559425	0.660975
1502	0.559250	0.661525
1503	0.558600	0.662750
1504	0.559725	0.665175
1505	0.560800	0.665200
1506	0.561275	0.664875
1507	0.562825	0.666100
1508	0.561900	0.662800
1509	0.558775	0.663425
1510	0.559775	0.663225
1511	0.559250	0.662675
1512	0.558525	0.659525
1513	0.556775	0.658500
1514	0.557800	0.656150
1515	0.558450	0.657550
1516	0.558775	0.658850
1517	0.560150	0.658950
1518	0.562850	0.657750
1519	0.562375	0.658825
1520	0.562075	0.659025
1521	0.562375	0.660625
1522	0.560975	0.658575
1523	0.561625	0.660425
1524	0.558700	0.660775
1525	0.560025	0.662125
1526	0.557700	0.664375
1527	0.558125	0.666700
1528	0.560050	0.665875
1529	0.559075	0.666000
1530	0.560600	0.667750
1531	0.559875	0.665875
1532	0.561775	0.667775
1533	0.561500	0.667350
1534	0.560600	0.666425
1535	0.557400	0.668050
1536	0.560225	0.667500
1537	0.557675	0.666800
1538	0.557950	0.670575
1539	0.558425	0.670700
1540	0.556050	0.670850
1541	0.557975	0.674000
1542	0.555000	0.671600
1543	0.559900	0.669275
1544	0.558575	0.669975
1545	0.558400	0.673525
1546	0.557875	0.670300
1547	0.559525	0.670350
1548	0.560150	0.670450
1549	0.555225	0.666375
1550	0.554500	0.663900
1551	0.555525	0.664250
1552	0.557700	0.664200
1553	0.560025	0.664650
1554	0.558575	0.665650
1555	0.558150	0.666675
1556	0.559025	0.665975
1557	0.559550	0.666900
1558	0.558275	0.669450
1559	0.553825	0.671300
1560	0.558025	0.670900
1561	0.559525	0.668475
1562	0.556200	0.668100
1563	0.557175	0.667625
1564	0.558600	0.666900
1565	0.559900	0.664650
1566	0.557475	0.666475
1567	0.556900	0.665100
1568	0.557925	0.663825
1569	0.557525	0.663400
1570	0.560375	0.665025
1571	0.558875	0.663200
1572	0.555100	0.662725
1573	0.556325	0.660700
1574	0.559375	0.660225
1575	0.558200	0.663525
1576	0.560775	0.662825
1577	0.557625	0.661750
1578	0.556700	0.663075
1579	0.558750	0.666025
1580	0.558950	0.668600
1581	0.558225	0.668775
1582	0.557650	0.668800
1583	0.560375	0.667750
1584	0.560675	0.667275
1585	0.560175	0.667625
1586	0.556250	0.666825
1587	0.556000	0.669525
1588	0.556475	0.667625
1589	0.557375	0.667250
1590	0.555625	0.665175
1591	0.559400	0.667825
1592	0.559750	0.669850
1593	0.557900	0.670125
1594	0.560325	0.671025
1595	0.559675	0.671150
1596	0.558750	0.672300
1597	0.559325	0.671750
1598	0.560975	0.675225
1599	0.559450	0.675575
1600	0.561575	0.673350
1601	0.558900	0.674750
1602	0.562075	0.672875
1603	0.563450	0.674625
1604	0.562075	0.676425
1605	0.562250	0.675725
1606	0.562675	0.673425
1607	0.563025	0.669875
1608	0.560925	0.669475
1609	0.561775	0.669150
1610	0.560725	0.669800
1611	0.560325	0.670825
1612	0.561225	0.671800
1613	0.559875	0.670425
1614	0.562525	0.669425
1615	0.564025	0.665000
1616	0.562950	0.664075
1617	0.561575	0.662775
1618	0.560225	0.662150
1619	0.561225	0.662250
1620	0.565325	0.666275
1621	0.561200	0.667150
1622	0.559750	0.667650
1623	0.562550	0.667375
1624	0.561700	0.666400
1625	0.560450	0.664325
1626	0.558425	0.666200
1627	0.559400	0.664550
1628	0.560975	0.663925
1629	0.560275	0.666350
1630	0.562750	0.664950
1631	0.561400	0.664475
1632	0.563525	0.664800
1633	0.562350	0.662500
1634	0.560700	0.660925
1635	0.560400	0.660150
1636	0.562975	0.660150
1637	0.563250	0.661775
1638	0.562800	0.665000
1639	0.561275	0.665900
1640	0.559650	0.667500
1641	0.559575	0.667925
1642	0.558425	0.669350
1643	0.561525	0.669950
1644	0.561825	0.669800
1645	0.560075	0.669175
1646	0.561725	0.668775
1647	0.560825	0.668325
1648	0.560950	0.671975
1649	0.564475	0.674500
1650	0.565125	0.671575
1651	0.563675	0.674575
1652	0.561175	0.673875
1653	0.562050	0.676275
1654	0.562450	0.676750
1655	0.565700	0.675425
1656	0.566750	0.674050
1657	0.565925	0.676200
1658	0.563875	0.674950
1659	0.566025	0.672700
1660	0.566425	0.672500
1661	0.566175	0.673000
1662	0.563750	0.675475
1663	0.563150	0.676050
1664	0.564425	0.675550
1665	0.564400	0.676300
1666	0.566850	0.676950
1667	0.568625	0.676175
1668	0.565400	0.675875
1669	0.563625	0.674400
1670	0.562775	0.673500
1671	0.566200	0.673675
1672	0.566700	0.673975
1673	0.565125	0.672250
1674	0.564275	0.671300
1675	0.565000	0.672250
1676	0.565650	0.672125
1677	0.568000	0.671825
1678	0.566525	0.669800
1679	0.566850	0.669800
1680	0.565500	0.670250
1681	0.564925	0.670775
1682	0.562700	0.672650
1683	0.561775	0.671325
1684	0.561475	0.671000
1685	0.562425	0.671650
1686	0.562775	0.670200
1687	0.566175	0.672800
1688	0.566450	0.672225
1689	0.563900	0.672625
1690	0.564650	0.673100
1691	0.563800	0.673650
1692	0.562575	0.673800
1693	0.567350	0.673225
1694	0.565500	0.674900
1695	0.563425	0.673900
1696	0.565400	0.674300
1697	0.563275	0.673725
1698	0.566525	0.673975
1699	0.567275	0.671300
1700	0.566000	0.672875
1701	0.562325	0.671300
1702	0.564250	0.672450
1703	0.566000	0.673000
1704	0.564625	0.670550
1705	0.563875	0.669750
1706	0.565200	0.668900
1707	0.564725	0.669200
1708	0.563975	0.670575
1709	0.565100	0.673925
1710	0.565225	0.674075
1711	0.565625	0.673150
1712	0.564775	0.671900
1713	0.562425	0.673775
1714	0.562975	0.675125
1715	0.563175	0.672450
1716	0.563825	0.675125
1717	0.562025	0.676725
1718	0.564725	0.676700
1719	0.563800	0.676975
1720	0.562400	0.677700
1721	0.559850	0.676450
1722	0.560525	0.675700
1723	0.560900	0.676450
1724	0.562700	0.675950
1725	0.560350	0.675525
1726	0.560750	0.675700
1727	0.563000	0.673825
1728	0.562150	0.675575
1729	0.560900	0.677700
1730	0.562850	0.678425
1731	0.562950	0.676700
1732	0.561675	0.676175
1733	0.563250	0.675650
1734	0.561700	0.674700
1735	0.560325	0.676850
1736	0.562450	0.675600
1737	0.561450	0.674975
1738	0.563025	0.676300
1739	0.560975	0.675350
1740	0.562425	0.675875
1741	0.563975	0.676375
1742	0.558275	0.677275
1743	0.560175	0.676500
1744	0.561800	0.678700
1745	0.562675	0.679700
1746	0.562600	0.680100
1747	0.563500	0.678700
1748	0.564225	0.676350
1749	0.562500	0.675175
1750	0.562150	0.679150
1751	0.564825	0.679000
1752	0.563900	0.677675
1753	0.565400	0.674700
1754	0.563950	0.676325
1755	0.564750	0.673650
1756	0.563775	0.672775
1757	0.562075	0.669875
1758	0.565200	0.668300
1759	0.563650	0.667975
1760	0.564175	0.666675
1761	0.562750	0.663975
1762	0.562475	0.662425
1763	0.560950	0.663800
1764	0.561625	0.664850
1765	0.562900	0.666875
1766	0.565200	0.666325
1767	0.562800	0.666150
1768	0.561225	0.665925
1769	0.561625	0.665050
1770	0.566525	0.663300
1771	0.565625	0.660750
1772	0.562725	0.657425
1773	0.562625	0.657675
1774	0.557925	0.659925
1775	0.561350	0.658300
1776	0.561250	0.658025
1777	0.562400	0.658725
1778	0.561875	0.657800
1779	0.562600	0.658675
1780	0.559200	0.657375
1781	0.562175	0.660425
1782	0.558750	0.660450
1783	0.558150	0.657825
1784	0.560500	0.658575
1785	0.559425	0.658250
1786	0.559650	0.661125
1787	0.562575	0.661325
1788	0.558650	0.659975
1789	0.559125	0.661150
1790	0.558250	0.659675
1791	0.559975	0.659100
1792	0.559675	0.658825
1793	0.562050	0.660975
1794	0.562225	0.662250
1795	0.558625	0.660175
1796	0.558350	0.659900
1797	0.557100	0.660200
1798	0.560500	0.659700
1799	0.560025	0.660275
1800	0.562775	0.659825
1801	0.562625	0.659275
1802	0.560400	0.659300
1803	0.557650	0.659200
1804	0.561000	0.658575
1805	0.559575	0.655850
1806	0.559525	0.656400
1807	0.558200	0.657600
1808	0.560725	0.657325
1809	0.560525	0.657000
1810	0.564575	0.657750
1811	0.562500	0.659100
1812	0.561975	0.659075
1813	0.561400	0.658000
1814	0.560200	0.658900
1815	0.562750	0.657600
1816	0.558525	0.661575
1817	0.562625	0.662050
1818	0.561050	0.659225
1819	0.558625	0.657850
1820	0.562375	0.657300
1821	0.564075	0.656675
1822	0.560900	0.656675
1823	0.562225	0.657350
1824	0.559200	0.659200
1825	0.557975	0.659300
1826	0.557700	0.661625
1827	0.558975	0.664250
1828	0.558075	0.666475
1829	0.557200	0.665400
1830	0.553150	0.663975
1831	0.560475	0.659650
1832	0.558375	0.661375
1833	0.555300	0.663675
1834	0.556900	0.663025
1835	0.556725	0.664625
1836	0.558800	0.663950
1837	0.558825	0.663300
1838	0.560600	0.662825
1839	0.559725	0.661675
1840	0.560175	0.660725
1841	0.558550	0.658775
1842	0.557125	0.658400
1843	0.557075	0.658200
1844	0.557650	0.657200
1845	0.560025	0.656700
1846	0.560675	0.658825
1847	0.559450	0.657925
1848	0.560925	0.654850
1849	0.562375	0.656125
1850	0.558500	0.658175
1851	0.557575	0.658475
1852	0.558550	0.657125
1853	0.558500	0.655325
1854	0.559250	0.655000
1855	0.559350	0.656750
1856	0.560825	0.655025
1857	0.555300	0.657200
1858	0.557175	0.655775
1859	0.558950	0.657475
1860	0.558725	0.656375
1861	0.561700	0.657125
1862	0.562550	0.658300
1863	0.559675	0.659300
1864	0.558400	0.659750
1865	0.559325	0.661625
1866	0.561050	0.661200
1867	0.562175	0.660775
1868	0.560125	0.659150
1869	0.563325	0.658625
1870	0.560050	0.661025
1871	0.560550	0.661050
1872	0.559025	0.659800
1873	0.560525	0.660625
1874	0.558675	0.660075
1875	0.558625	0.661100
1876	0.559625	0.662325
1877	0.559800	0.660750
1878	0.558375	0.664675
1879	0.558900	0.664725
1880	0.559475	0.664700
1881	0.556675	0.664525
1882	0.558625	0.665200
1883	0.558650	0.666175
1884	0.559950	0.667675
1885	0.557650	0.666850
1886	0.560125	0.666950
1887	0.557850	0.665525
1888	0.552900	0.664625
1889	0.558225	0.662725
1890	0.558575	0.662400
1891	0.556450	0.658925
1892	0.559625	0.658775
1893	0.561250	0.659475
1894	0.559450	0.659975
1895	0.559550	0.659750
1896	0.562450	0.658050
1897	0.558725	0.658425
1898	0.557050	0.655975
1899	0.557300	0.657425
1900	0.557725	0.657450
1901	0.557725	0.658925
1902	0.559625	0.658575
1903	0.558600	0.660025
1904	0.561025	0.660525
1905	0.559425	0.661175
1906	0.558575	0.664275
1907	0.559175	0.667175
1908	0.560925	0.669400
1909	0.560175	0.667800
1910	0.561100	0.665950
1911	0.560400	0.669075
1912	0.557200	0.667350
1913	0.559275	0.665325
1914	0.558500	0.668475
1915	0.558750	0.666900
1916	0.560975	0.663925
1917	0.557350	0.666150
1918	0.558600	0.666525
1919	0.555700	0.667725
1920	0.560125	0.667250
1921	0.562550	0.667025
1922	0.561325	0.668650
1923	0.559725	0.667300
1924	0.556350	0.665675
1925	0.556400	0.665725
1926	0.555925	0.663750
1927	0.557250	0.663200
1928	0.557125	0.665450
1929	0.555925	0.664775
1930	0.560200	0.667100
1931	0.558950	0.669750
1932	0.557700	0.668575
1933	0.558650	0.669025
1934	0.560325	0.666425
1935	0.557725	0.667225
1936	0.556325	0.667225
1937	0.556925	0.666800
1938	0.559325	0.667750
1939	0.560400	0.668475
1940	0.559775	0.667400
1941	0.557375	0.665600
1942	0.559450	0.666400
1943	0.558925	0.666350
1944	0.557700	0.665425
1945	0.558575	0.664650
1946	0.558450	0.662225
1947	0.558575	0.661025
1948	0.561875	0.665025
1949	0.561250	0.664775
1950	0.560900	0.667550
1951	0.555925	0.667375
1952	0.556550	0.672700
1953	0.556775	0.671525
1954	0.560200	0.671125
1955	0.558950	0.670600
1956	0.552350	0.671900
1957	0.554975	0.669075
1958	0.555575	0.669325
1959	0.557250	0.669900
1960	0.558700	0.670225
1961	0.560650	0.673150
1962	0.559225	0.670850
1963	0.559700	0.671200
1964	0.559975	0.669500
1965	0.557525	0.671250
1966	0.557600	0.671525
1967	0.558200	0.670675
1968	0.562500	0.671975
1969	0.559600	0.671000
1970	0.562200	0.671625
1971	0.561825	0.669550
1972	0.560575	0.668325
1973	0.560775	0.666200
1974	0.559400	0.668125
1975	0.560700	0.669200
1976	0.560050	0.666975
1977	0.561725	0.666700
1978	0.557000	0.667200
1979	0.555050	0.666300
1980	0.557475	0.664850
1981	0.560550	0.663225
1982	0.559575	0.664800
1983	0.560900	0.664200
1984	0.558475	0.662425
1985	0.562925	0.660125
1986	0.561350	0.659225
1987	0.560700	0.659725
1988	0.558000	0.659350
1989	0.557875	0.659225
1990	0.555975	0.656625
1991	0.556450	0.657950
1992	0.556275	0.654125
1993	0.556925	0.653950
1994	0.558000	0.656500
1995	0.557450	0.657125
1996	0.560475	0.658000
1997	0.559025	0.659600
1998	0.556675	0.660100
1999	0.557525	0.659375
[truncated: 8,000 more rows]
