# Supplementary material for: Evolutionary game on mutually influenceing double-layer network
Source: PLoS One. 2025 Jan 31;20(1):e0317923. doi: 10.1371/journal.pone.0317923 (PMC11785339; doi:10.1371/journal.pone.0317923)
Supplement: S1 Data — (ZIP) [file pone.0317923.s001.zip › b=1.02_a=0.55_frequency.txt]

0	0.496100	0.408475
1	0.498675	0.361750
2	0.500925	0.336200
3	0.499475	0.321100
4	0.500175	0.313925
5	0.496650	0.305825
6	0.497775	0.306200
7	0.493525	0.307975
8	0.496450	0.311150
9	0.495525	0.311275
10	0.497400	0.312800
11	0.498225	0.318125
12	0.496200	0.322775
13	0.494400	0.327500
14	0.497625	0.336500
15	0.498425	0.339350
16	0.501850	0.346200
17	0.495875	0.354400
18	0.496225	0.362200
19	0.496400	0.366900
20	0.496075	0.373375
21	0.502650	0.378775
22	0.497950	0.385275
23	0.497200	0.388775
24	0.500125	0.395950
25	0.500275	0.403325
26	0.496300	0.411400
27	0.495975	0.416475
28	0.502275	0.423675
29	0.501475	0.429600
30	0.496900	0.431775
31	0.497225	0.436550
32	0.500500	0.439825
33	0.501850	0.444125
34	0.505525	0.449525
35	0.503400	0.455475
36	0.502325	0.460275
37	0.497650	0.464175
38	0.501175	0.469125
39	0.501150	0.474625
40	0.499450	0.484600
41	0.502325	0.489750
42	0.502225	0.494375
43	0.503275	0.501025
44	0.502175	0.504100
45	0.498375	0.508500
46	0.501950	0.511700
47	0.501450	0.516825
48	0.502475	0.521550
49	0.500400	0.523500
50	0.501725	0.524450
51	0.503825	0.527600
52	0.504150	0.533025
53	0.501725	0.534850
54	0.502125	0.541975
55	0.506475	0.546975
56	0.506675	0.548050
57	0.505550	0.552175
58	0.504450	0.556875
59	0.505125	0.560675
60	0.507025	0.561475
61	0.505650	0.564250
62	0.506875	0.569950
63	0.506725	0.575225
64	0.508225	0.578050
65	0.510725	0.581000
66	0.506825	0.582175
67	0.502500	0.585575
68	0.504725	0.588300
69	0.506350	0.593450
70	0.507900	0.597750
71	0.506550	0.601000
72	0.507650	0.602725
73	0.504950	0.605600
74	0.506325	0.607100
75	0.505575	0.607925
76	0.509975	0.609775
77	0.510400	0.611500
78	0.508050	0.615400
79	0.509825	0.618450
80	0.510225	0.619675
81	0.507850	0.620350
82	0.504125	0.625075
83	0.508675	0.627275
84	0.510250	0.627500
85	0.511525	0.627375
86	0.509700	0.628475
87	0.509800	0.633175
88	0.508300	0.634575
89	0.510675	0.637700
90	0.507325	0.639275
91	0.510625	0.640475
92	0.513150	0.639225
93	0.513275	0.640300
94	0.513150	0.640075
95	0.512425	0.642375
96	0.510575	0.644225
97	0.512500	0.646000
98	0.512775	0.648075
99	0.514800	0.649125
100	0.516550	0.650850
101	0.513925	0.651125
102	0.511650	0.652150
103	0.511275	0.657100
104	0.513400	0.655575
105	0.515200	0.660750
106	0.513750	0.659650
107	0.513300	0.661150
108	0.515875	0.663600
109	0.517350	0.663925
110	0.513075	0.663350
111	0.514125	0.663850
112	0.513900	0.665350
113	0.514150	0.666650
114	0.511875	0.667475
115	0.511350	0.668400
116	0.512325	0.669700
117	0.513175	0.670625
118	0.513825	0.671650
119	0.515275	0.669850
120	0.515350	0.674175
121	0.516600	0.675250
122	0.515500	0.674950
123	0.511100	0.675550
124	0.514175	0.677275
125	0.517100	0.678950
126	0.515875	0.679575
127	0.515350	0.681000
128	0.515325	0.682225
129	0.516150	0.681675
130	0.517350	0.682800
131	0.514050	0.683425
132	0.515900	0.683625
133	0.517475	0.684200
134	0.517200	0.683400
135	0.517000	0.683050
136	0.518900	0.684600
137	0.518650	0.686550
138	0.519500	0.689125
139	0.517200	0.688100
140	0.518100	0.686850
141	0.519700	0.688825
142	0.520250	0.690550
143	0.524050	0.689750
144	0.519625	0.693725
145	0.520550	0.697525
146	0.522450	0.696925
147	0.519875	0.699000
148	0.521750	0.698300
149	0.521625	0.698600
150	0.521250	0.703700
151	0.522625	0.704600
152	0.523250	0.707325
153	0.524375	0.705050
154	0.525800	0.706300
155	0.525425	0.708850
156	0.522400	0.711550
157	0.525125	0.713025
158	0.523975	0.716475
159	0.525950	0.717175
160	0.523350	0.717725
161	0.524325	0.719450
162	0.524575	0.721200
163	0.524075	0.722475
164	0.526000	0.724850
165	0.524350	0.725425
166	0.526250	0.725175
167	0.527600	0.726500
168	0.527775	0.727950
169	0.525575	0.724575
170	0.526225	0.724850
171	0.523600	0.725250
172	0.526150	0.726050
173	0.526125	0.725775
174	0.526700	0.724300
175	0.529625	0.726500
176	0.527100	0.725475
177	0.527450	0.727175
178	0.525250	0.730050
179	0.525050	0.732175
180	0.527450	0.734175
181	0.530525	0.734450
182	0.528200	0.734750
183	0.529500	0.738475
184	0.529850	0.738375
185	0.528750	0.739075
186	0.529425	0.738100
187	0.528650	0.740000
188	0.525800	0.742325
189	0.525225	0.744050
190	0.527100	0.741850
191	0.527100	0.744150
192	0.526775	0.747625
193	0.531375	0.745900
194	0.529675	0.747600
195	0.531525	0.747150
196	0.529550	0.746425
197	0.529500	0.747375
198	0.529725	0.749025
199	0.530275	0.749600
200	0.528225	0.749750
201	0.529700	0.750075
202	0.529975	0.750600
203	0.528850	0.750050
204	0.528200	0.748650
205	0.529900	0.749575
206	0.531375	0.748175
207	0.528675	0.748625
208	0.530950	0.747500
209	0.531700	0.748925
210	0.530800	0.749050
211	0.528525	0.748350
212	0.530100	0.749050
213	0.531650	0.749150
214	0.530775	0.749575
215	0.531400	0.749450
216	0.531025	0.749550
217	0.530975	0.748425
218	0.530550	0.748550
219	0.533675	0.749925
220	0.532725	0.750675
221	0.534425	0.750900
222	0.535475	0.750675
223	0.533600	0.751650
224	0.531550	0.751975
225	0.534650	0.749550
226	0.534400	0.748875
227	0.533100	0.750400
228	0.531675	0.752725
229	0.534900	0.751775
230	0.532100	0.753650
231	0.533250	0.753425
232	0.536125	0.753425
233	0.536775	0.756075
234	0.532650	0.757800
235	0.534500	0.759350
236	0.533825	0.760050
237	0.532000	0.764800
238	0.532175	0.765075
239	0.533000	0.765225
240	0.535850	0.765850
241	0.532500	0.765075
242	0.534725	0.764775
243	0.533000	0.765800
244	0.535950	0.765725
245	0.533225	0.768750
246	0.535950	0.768025
247	0.537950	0.767825
248	0.535475	0.768100
249	0.533725	0.767750
250	0.533625	0.770425
251	0.531675	0.768475
252	0.534325	0.771400
253	0.536050	0.772950
254	0.536550	0.772100
255	0.535950	0.772700
256	0.534450	0.772575
257	0.531775	0.773725
258	0.534975	0.774050
259	0.534000	0.775300
260	0.534500	0.776700
261	0.536000	0.774600
262	0.535375	0.777675
263	0.538625	0.779700
264	0.540325	0.780550
265	0.536475	0.780125
266	0.536025	0.781425
267	0.537125	0.780700
268	0.540200	0.778300
269	0.538125	0.779250
270	0.536500	0.778475
271	0.537025	0.776925
272	0.537350	0.778775
273	0.536400	0.780150
274	0.533200	0.781500
275	0.537375	0.781675
276	0.538825	0.779075
277	0.538050	0.779975
278	0.537975	0.781125
279	0.537775	0.780925
280	0.538050	0.780600
281	0.537650	0.781650
282	0.537550	0.782450
283	0.538850	0.782475
284	0.536675	0.784450
285	0.536725	0.784325
286	0.537525	0.785350
287	0.540575	0.785675
288	0.539275	0.784825
289	0.535775	0.780450
290	0.536225	0.781575
291	0.536100	0.782150
292	0.537450	0.780575
293	0.539075	0.781500
294	0.538750	0.782100
295	0.538950	0.781450
296	0.536900	0.777175
297	0.539025	0.777600
298	0.539625	0.781525
299	0.539525	0.782900
300	0.540075	0.782975
301	0.539625	0.785375
302	0.539425	0.786200
303	0.539275	0.786050
304	0.542075	0.786050
305	0.540325	0.786650
306	0.541100	0.787050
307	0.540850	0.788575
308	0.541650	0.787450
309	0.541025	0.788625
310	0.537250	0.788875
311	0.541775	0.790400
312	0.539300	0.789725
313	0.538400	0.791875
314	0.541375	0.792125
315	0.541350	0.790500
316	0.540700	0.790975
317	0.541800	0.791775
318	0.539650	0.791325
319	0.539650	0.791375
320	0.541100	0.790000
321	0.539675	0.790825
322	0.540300	0.792750
323	0.539175	0.790900
324	0.539100	0.792100
325	0.539850	0.790800
326	0.541800	0.791275
327	0.540025	0.789925
328	0.540300	0.790475
329	0.541900	0.792275
330	0.541900	0.792500
331	0.541175	0.795625
332	0.540150	0.793950
333	0.538550	0.795125
334	0.543775	0.796050
335	0.540550	0.796300
336	0.544350	0.794950
337	0.542325	0.792425
338	0.541675	0.795025
339	0.540700	0.794800
340	0.540600	0.794875
341	0.542950	0.797375
342	0.540925	0.796625
343	0.540475	0.797050
344	0.541925	0.795350
345	0.542375	0.797950
346	0.543400	0.795800
347	0.542775	0.797150
348	0.541900	0.798900
349	0.542800	0.797775
350	0.541750	0.796750
351	0.544550	0.797925
352	0.542275	0.796850
353	0.540725	0.796825
354	0.542675	0.797375
355	0.543075	0.800875
356	0.544525	0.800375
357	0.542700	0.799025
358	0.544775	0.800400
359	0.544550	0.798550
360	0.541425	0.799950
361	0.542675	0.801175
362	0.544100	0.800650
363	0.543975	0.801975
364	0.544025	0.801025
365	0.544300	0.801050
366	0.544175	0.802225
367	0.543075	0.801625
368	0.542625	0.801250
369	0.544400	0.801000
370	0.543025	0.801350
371	0.542975	0.800425
372	0.542600	0.799875
373	0.543450	0.800000
374	0.542650	0.800350
375	0.543125	0.801600
376	0.544925	0.800825
377	0.544775	0.800850
378	0.547050	0.799800
379	0.546000	0.798850
380	0.543500	0.799325
381	0.547925	0.800125
382	0.544700	0.800850
383	0.543300	0.800025
384	0.543100	0.798300
385	0.543850	0.799075
386	0.544100	0.800775
387	0.544225	0.800450
388	0.543975	0.800825
389	0.544575	0.801575
390	0.547900	0.800925
391	0.545450	0.802050
392	0.545500	0.799825
393	0.546650	0.798875
394	0.547100	0.800600
395	0.547475	0.800700
396	0.545050	0.798650
397	0.545675	0.797800
398	0.546175	0.798200
399	0.547375	0.799175
400	0.546100	0.796850
401	0.547650	0.798875
402	0.547650	0.800975
403	0.546975	0.800575
404	0.544450	0.798475
405	0.544725	0.796150
406	0.544575	0.797675
407	0.545425	0.796100
408	0.545550	0.798500
409	0.546025	0.798100
410	0.545800	0.797925
411	0.547600	0.797925
412	0.545525	0.796500
413	0.544525	0.797200
414	0.544900	0.796125
415	0.545675	0.795925
416	0.545200	0.795600
417	0.545300	0.799225
418	0.548400	0.800450
419	0.547450	0.801325
420	0.548725	0.801400
421	0.547900	0.799675
422	0.544500	0.799325
423	0.542900	0.801100
424	0.543675	0.801125
425	0.543525	0.801725
426	0.546350	0.800050
427	0.549150	0.799600
428	0.547450	0.803100
429	0.546725	0.804775
430	0.546900	0.803525
431	0.547200	0.805875
432	0.546200	0.804225
433	0.547600	0.803925
434	0.545625	0.805475
435	0.547675	0.806400
436	0.547675	0.803575
437	0.548075	0.802875
438	0.546050	0.802275
439	0.544575	0.803250
440	0.547275	0.804025
441	0.546900	0.803350
442	0.549575	0.804400
443	0.548475	0.803775
444	0.547875	0.803500
445	0.546100	0.801775
446	0.548375	0.801000
447	0.550725	0.802525
448	0.551725	0.802450
449	0.549075	0.803900
450	0.548050	0.804800
451	0.548200	0.807675
452	0.547250	0.808325
453	0.548025	0.807425
454	0.547425	0.807175
455	0.547075	0.810950
456	0.550400	0.811100
457	0.550350	0.811550
458	0.547175	0.812700
459	0.546325	0.816250
460	0.547475	0.814350
461	0.546500	0.816550
462	0.547425	0.816225
463	0.550025	0.815725
464	0.550500	0.816650
465	0.550600	0.814300
466	0.549150	0.814200
467	0.546700	0.813300
468	0.549075	0.813000
469	0.548950	0.811100
470	0.548525	0.812475
471	0.547500	0.813825
472	0.549600	0.814075
473	0.547850	0.815825
474	0.550300	0.817250
475	0.550200	0.816675
476	0.549075	0.818000
477	0.548700	0.815150
478	0.548725	0.815825
479	0.548150	0.815575
480	0.549050	0.813175
481	0.549375	0.812550
482	0.551100	0.811225
483	0.549675	0.810600
484	0.551500	0.810475
485	0.549425	0.811725
486	0.551425	0.810525
487	0.550775	0.810725
488	0.549700	0.807700
489	0.550725	0.810300
490	0.551475	0.809425
491	0.550775	0.810725
492	0.550775	0.810300
493	0.548325	0.811525
494	0.549075	0.811700
495	0.551525	0.813875
496	0.547475	0.814550
497	0.549250	0.814600
498	0.550400	0.815775
499	0.550675	0.813425
500	0.551175	0.812550
501	0.549875	0.811750
502	0.554225	0.808950
503	0.553475	0.809350
504	0.550650	0.811425
505	0.546350	0.809725
506	0.549425	0.809375
507	0.549000	0.809750
508	0.550850	0.809325
509	0.550650	0.810200
510	0.552175	0.810125
511	0.548225	0.810575
512	0.547675	0.812350
513	0.549150	0.812600
514	0.549175	0.813475
515	0.549600	0.811225
516	0.550075	0.812275
517	0.552175	0.812250
518	0.548625	0.812425
519	0.548300	0.812375
520	0.549500	0.811650
521	0.547025	0.813400
522	0.550300	0.813275
523	0.548225	0.810775
524	0.549575	0.812375
525	0.549500	0.816000
526	0.548475	0.816200
527	0.548375	0.815350
528	0.550150	0.816275
529	0.550700	0.818125
530	0.548875	0.818400
531	0.547750	0.818425
532	0.550225	0.816675
533	0.548325	0.817675
534	0.548525	0.815650
535	0.549350	0.815900
536	0.550375	0.815150
537	0.549875	0.813650
538	0.550175	0.814450
539	0.551550	0.813675
540	0.548825	0.813650
541	0.548775	0.816325
542	0.550000	0.814700
543	0.549375	0.814875
544	0.548000	0.813850
545	0.547750	0.815075
546	0.546175	0.812875
547	0.549275	0.813050
548	0.547825	0.812475
549	0.549100	0.813650
550	0.551025	0.812800
551	0.548250	0.814800
552	0.547200	0.818275
553	0.547975	0.818875
554	0.546575	0.818600
555	0.548275	0.817375
556	0.547600	0.816625
557	0.551175	0.816575
558	0.549025	0.819125
559	0.548225	0.816925
560	0.549875	0.817625
561	0.548825	0.817850
562	0.551400	0.816500
563	0.550825	0.817675
564	0.548500	0.817375
565	0.549250	0.815425
566	0.548700	0.812975
567	0.549675	0.813675
568	0.549200	0.813225
569	0.551150	0.815675
570	0.550475	0.813825
571	0.550900	0.813675
572	0.552975	0.812350
573	0.550375	0.813525
574	0.551475	0.814700
575	0.552325	0.813550
576	0.554225	0.811150
577	0.550825	0.812000
578	0.552525	0.813050
579	0.551975	0.813600
580	0.554300	0.814000
581	0.553600	0.814025
582	0.552225	0.813250
583	0.551325	0.813375
584	0.552150	0.815875
585	0.550500	0.813700
586	0.550675	0.816200
587	0.548825	0.816775
588	0.548850	0.814100
589	0.549825	0.816050
590	0.551050	0.814975
591	0.550650	0.813200
592	0.550425	0.815100
593	0.551050	0.815300
594	0.550525	0.815250
595	0.549825	0.813350
596	0.550875	0.813625
597	0.550025	0.817000
598	0.550550	0.817500
599	0.551500	0.817900
600	0.551475	0.817450
601	0.551975	0.817650
602	0.551925	0.815850
603	0.549900	0.815500
604	0.549850	0.815575
605	0.551775	0.813550
606	0.550550	0.813750
607	0.553575	0.812100
608	0.551150	0.812475
609	0.549125	0.810175
610	0.548850	0.809550
611	0.548375	0.809825
612	0.551525	0.808250
613	0.552775	0.808800
614	0.551800	0.805975
615	0.553800	0.805425
616	0.551425	0.808225
617	0.550575	0.808475
618	0.551275	0.808750
619	0.551125	0.809150
620	0.551975	0.809825
621	0.550775	0.813350
622	0.550000	0.811950
623	0.550125	0.810400
624	0.549475	0.810300
625	0.551775	0.812700
626	0.549950	0.815050
627	0.550575	0.816175
628	0.550750	0.815900
629	0.553125	0.814775
630	0.552775	0.815450
631	0.552900	0.814000
632	0.552475	0.812850
633	0.553025	0.812500
634	0.554075	0.813400
635	0.555175	0.810850
636	0.552150	0.812675
637	0.552150	0.811700
638	0.553650	0.812375
639	0.551950	0.811175
640	0.551200	0.812675
641	0.551325	0.811375
642	0.552125	0.812950
643	0.551400	0.811275
644	0.550650	0.813100
645	0.553750	0.810950
646	0.552000	0.811050
647	0.550025	0.812350
648	0.553050	0.812825
649	0.552425	0.813825
650	0.551750	0.814150
651	0.551325	0.815850
652	0.553825	0.815475
653	0.553775	0.815225
654	0.550550	0.817650
655	0.550550	0.819650
656	0.550775	0.819175
657	0.553100	0.818825
658	0.552700	0.818475
659	0.552200	0.817500
660	0.551825	0.813700
661	0.552475	0.809375
662	0.554600	0.809775
663	0.553100	0.809625
664	0.552700	0.812125
665	0.552625	0.812500
666	0.550825	0.812200
667	0.552475	0.811025
668	0.551350	0.812350
669	0.554225	0.811875
670	0.552775	0.811600
671	0.552150	0.812650
672	0.551225	0.813725
673	0.551600	0.814700
674	0.549525	0.814325
675	0.550375	0.813725
676	0.555050	0.812700
677	0.554850	0.811300
678	0.553825	0.812200
679	0.554725	0.811675
680	0.553275	0.810650
681	0.552225	0.809050
682	0.553500	0.809825
683	0.552625	0.809675
684	0.551750	0.809575
685	0.551600	0.810425
686	0.553650	0.812425
687	0.555325	0.815075
688	0.554150	0.815100
689	0.553950	0.816300
690	0.554600	0.814000
691	0.553100	0.813700
692	0.554850	0.810950
693	0.552650	0.812400
694	0.551950	0.813175
695	0.552900	0.813925
696	0.552900	0.813700
697	0.552525	0.814850
698	0.552125	0.812900
699	0.553100	0.814225
700	0.551575	0.811975
701	0.554425	0.813050
702	0.553425	0.811525
703	0.551425	0.812850
704	0.551600	0.810800
705	0.551925	0.810400
706	0.554200	0.811375
707	0.552775	0.811275
708	0.554050	0.809825
709	0.552075	0.813000
710	0.552500	0.813275
711	0.551500	0.813550
712	0.551375	0.813900
713	0.550625	0.816950
714	0.551775	0.816175
715	0.552375	0.813900
716	0.551750	0.811825
717	0.552475	0.809850
718	0.552900	0.809575
719	0.555250	0.808175
720	0.554325	0.809925
721	0.553600	0.808625
722	0.552325	0.810900
723	0.552025	0.812000
724	0.552400	0.810825
725	0.552700	0.811750
726	0.555175	0.811775
727	0.555425	0.811625
728	0.554300	0.809475
729	0.552425	0.808725
730	0.553000	0.808175
731	0.551700	0.809825
732	0.552825	0.811000
733	0.552875	0.809100
734	0.553050	0.812800
735	0.553025	0.812575
736	0.552900	0.813475
737	0.552675	0.814825
738	0.552250	0.813700
739	0.553800	0.815525
740	0.555125	0.813800
741	0.554275	0.814675
742	0.553875	0.814000
743	0.552325	0.813950
744	0.555575	0.813250
745	0.554250	0.813100
746	0.555150	0.812600
747	0.555075	0.812625
748	0.555100	0.811925
749	0.554825	0.811925
750	0.553600	0.811175
751	0.555275	0.812150
752	0.552225	0.813225
753	0.551400	0.815000
754	0.552575	0.814500
755	0.554125	0.815075
756	0.553350	0.816550
757	0.556350	0.816025
758	0.555200	0.815800
759	0.551575	0.816700
760	0.551675	0.816375
761	0.553050	0.817275
762	0.553925	0.818775
763	0.552650	0.819500
764	0.554650	0.817475
765	0.555675	0.817500
766	0.558100	0.817150
767	0.556650	0.816400
768	0.555150	0.815675
769	0.558250	0.814875
770	0.556500	0.813825
771	0.556300	0.814725
772	0.557350	0.814900
773	0.555325	0.816325
774	0.554950	0.816000
775	0.553025	0.816425
776	0.552575	0.816050
777	0.554800	0.817400
778	0.553875	0.818875
779	0.555925	0.820650
780	0.556300	0.821875
781	0.556375	0.819825
782	0.556725	0.819025
783	0.555700	0.819525
784	0.555675	0.820650
785	0.554675	0.819825
786	0.555575	0.819325
787	0.553650	0.819600
788	0.553900	0.819150
789	0.554800	0.820225
790	0.553575	0.820100
791	0.556675	0.821000
792	0.554500	0.817800
793	0.556025	0.818500
794	0.555525	0.817050
795	0.553900	0.818425
796	0.553775	0.818325
797	0.556350	0.819100
798	0.556400	0.819000
799	0.558825	0.822500
800	0.558950	0.821800
801	0.557775	0.821025
802	0.555400	0.819450
803	0.555675	0.818425
804	0.556875	0.818425
805	0.556725	0.818750
806	0.555000	0.820150
807	0.556675	0.821225
808	0.556500	0.819200
809	0.557525	0.818875
810	0.558825	0.821900
811	0.556925	0.820600
812	0.556075	0.820150
813	0.557025	0.821275
814	0.557450	0.820425
815	0.557800	0.820100
816	0.556050	0.820375
817	0.556325	0.820400
818	0.556875	0.819675
819	0.556225	0.820400
820	0.556075	0.820125
821	0.557475	0.819025
822	0.558875	0.818475
823	0.558400	0.817800
824	0.556100	0.815900
825	0.556875	0.816600
826	0.557025	0.816875
827	0.555850	0.816500
828	0.555250	0.818800
829	0.557200	0.819850
830	0.557725	0.820225
831	0.560000	0.819700
832	0.557900	0.818275
833	0.556925	0.816850
834	0.557475	0.817850
835	0.557100	0.817050
836	0.556650	0.815075
837	0.558575	0.819500
838	0.557100	0.817375
839	0.557200	0.815675
840	0.559700	0.817650
841	0.559050	0.818600
842	0.559950	0.819225
843	0.557650	0.816825
844	0.558675	0.817700
845	0.557500	0.817100
846	0.557275	0.818275
847	0.557250	0.817125
848	0.558300	0.818425
849	0.557450	0.817825
850	0.556150	0.815450
851	0.557450	0.814375
852	0.557350	0.815025
853	0.559650	0.815500
854	0.558250	0.815400
855	0.557550	0.815950
856	0.558575	0.818200
857	0.557575	0.817900
858	0.558175	0.814225
859	0.558900	0.815400
860	0.558450	0.814650
861	0.559675	0.815400
862	0.560300	0.815625
863	0.561250	0.818575
864	0.561550	0.819100
865	0.557000	0.818325
866	0.558100	0.817000
867	0.557625	0.817800
868	0.558525	0.818275
869	0.557300	0.818025
870	0.557475	0.819150
871	0.558975	0.817825
872	0.558375	0.817200
873	0.557300	0.815900
874	0.558525	0.816200
875	0.558575	0.818675
876	0.557450	0.815475
877	0.557850	0.815925
878	0.556975	0.817150
879	0.556525	0.818150
880	0.557425	0.819025
881	0.557700	0.815950
882	0.555800	0.816400
883	0.555900	0.815325
884	0.555275	0.816725
885	0.558775	0.815175
886	0.557550	0.814650
887	0.558875	0.813200
888	0.559400	0.813225
889	0.557100	0.812725
890	0.557650	0.813700
891	0.558025	0.815050
892	0.557050	0.814675
893	0.556500	0.815750
894	0.556525	0.814150
895	0.559325	0.812825
896	0.557975	0.815000
897	0.556750	0.815275
898	0.556575	0.817200
899	0.557750	0.817800
900	0.558275	0.818350
901	0.558975	0.816625
902	0.557450	0.817575
903	0.558000	0.819325
904	0.560875	0.819725
905	0.558475	0.818400
906	0.557850	0.818975
907	0.559625	0.817550
908	0.560075	0.816725
909	0.560125	0.815150
910	0.561750	0.815750
911	0.559750	0.813875
912	0.561400	0.814200
913	0.558650	0.815975
914	0.558525	0.818600
915	0.562200	0.819250
916	0.563500	0.819850
917	0.560375	0.820425
918	0.558450	0.821900
919	0.558350	0.821550
920	0.559600	0.820975
921	0.561450	0.819300
922	0.562100	0.823075
923	0.560175	0.824600
924	0.562225	0.821400
925	0.560425	0.819450
926	0.558325	0.822100
927	0.560425	0.821100
928	0.557825	0.818875
929	0.554975	0.821100
930	0.559200	0.820400
931	0.563075	0.821700
932	0.558900	0.821475
933	0.558950	0.819900
934	0.561225	0.817800
935	0.561850	0.817400
936	0.561675	0.819950
937	0.561850	0.821400
938	0.560375	0.819375
939	0.557650	0.822425
940	0.558700	0.823100
941	0.558600	0.821850
942	0.558525	0.821125
943	0.558000	0.821550
944	0.559525	0.822725
945	0.559725	0.822175
946	0.557225	0.822475
947	0.559625	0.822600
948	0.560950	0.820975
949	0.558250	0.820450
950	0.558975	0.820925
951	0.559850	0.820975
952	0.557525	0.821000
953	0.559500	0.821475
954	0.562950	0.820975
955	0.560975	0.820450
956	0.559800	0.820100
957	0.559500	0.821500
958	0.559250	0.821475
959	0.558950	0.823150
960	0.557675	0.823150
961	0.557800	0.825325
962	0.559225	0.823975
963	0.560075	0.824600
964	0.560100	0.825125
965	0.558925	0.825100
966	0.559150	0.824725
967	0.561300	0.823050
968	0.560625	0.823375
969	0.559700	0.820900
970	0.559725	0.820950
971	0.560100	0.821950
972	0.562500	0.822525
973	0.561375	0.823200
974	0.560525	0.823175
975	0.562100	0.825250
976	0.560800	0.825400
977	0.561250	0.826325
978	0.560700	0.827450
979	0.562325	0.825950
980	0.561325	0.826900
981	0.561100	0.827425
982	0.563250	0.827300
983	0.560300	0.828850
984	0.559325	0.825975
985	0.559525	0.825525
986	0.559675	0.826675
987	0.560400	0.823975
988	0.561950	0.823300
989	0.561925	0.823550
990	0.559700	0.822275
991	0.560075	0.822575
992	0.559850	0.822725
993	0.559925	0.820175
994	0.561050	0.822150
995	0.559000	0.822950
996	0.561200	0.822175
997	0.560775	0.821800
998	0.560900	0.823075
999	0.562625	0.822800
1000	0.563975	0.822650
1001	0.561225	0.825075
1002	0.559925	0.825400
1003	0.557950	0.824175
1004	0.558475	0.822275
1005	0.561250	0.824275
1006	0.561625	0.823400
1007	0.562500	0.823950
1008	0.562300	0.822925
1009	0.560750	0.823175
1010	0.561500	0.822625
1011	0.563575	0.823725
1012	0.561700	0.824800
1013	0.559800	0.823550
1014	0.559975	0.825550
1015	0.559225	0.824400
1016	0.558500	0.825850
1017	0.560400	0.824475
1018	0.562675	0.823975
1019	0.561525	0.824350
1020	0.561850	0.823475
1021	0.561300	0.824500
1022	0.560075	0.823675
1023	0.558075	0.822100
1024	0.559675	0.823575
1025	0.560600	0.823625
1026	0.563350	0.822200
1027	0.559625	0.824800
1028	0.560725	0.825600
1029	0.559475	0.826600
1030	0.560125	0.827125
1031	0.559500	0.826550
1032	0.559800	0.825200
1033	0.559500	0.826450
1034	0.560675	0.826850
1035	0.560225	0.826975
1036	0.560625	0.827300
1037	0.560250	0.827275
1038	0.561800	0.827225
1039	0.561450	0.827225
1040	0.559675	0.828225
1041	0.560275	0.829200
1042	0.561525	0.829075
1043	0.563375	0.829450
1044	0.565825	0.831175
1045	0.565575	0.831525
1046	0.563400	0.829575
1047	0.561500	0.830325
1048	0.561000	0.826900
1049	0.559875	0.827175
1050	0.559925	0.827000
1051	0.559850	0.824925
1052	0.560400	0.826575
1053	0.562875	0.826000
1054	0.563525	0.827125
1055	0.562675	0.826725
1056	0.563725	0.824850
1057	0.561775	0.824850
1058	0.563775	0.823375
1059	0.563550	0.823425
1060	0.561400	0.824250
1061	0.561050	0.823475
1062	0.564125	0.820975
1063	0.563950	0.823275
1064	0.563500	0.824000
1065	0.564925	0.825075
1066	0.563900	0.825250
1067	0.564475	0.823950
1068	0.562225	0.824950
1069	0.561700	0.824575
1070	0.562000	0.824025
1071	0.562700	0.823150
1072	0.562650	0.825050
1073	0.564050	0.826750
1074	0.560600	0.825850
1075	0.561175	0.826075
1076	0.562350	0.827625
1077	0.559900	0.825775
1078	0.560525	0.824475
1079	0.561850	0.824300
1080	0.558800	0.825100
1081	0.560350	0.825625
1082	0.562375	0.829350
1083	0.561275	0.827675
1084	0.561525	0.828300
1085	0.560925	0.829925
1086	0.560400	0.827600
1087	0.563250	0.828350
1088	0.562050	0.829875
1089	0.564675	0.830450
1090	0.563875	0.830000
1091	0.564325	0.829775
1092	0.563000	0.831900
1093	0.563900	0.833650
1094	0.561025	0.831300
1095	0.561275	0.830725
1096	0.561000	0.829150
1097	0.560625	0.830100
1098	0.561750	0.829075
1099	0.560075	0.828350
1100	0.557850	0.827225
1101	0.560575	0.828425
1102	0.560675	0.829900
1103	0.558450	0.827975
1104	0.559950	0.826150
1105	0.558150	0.828025
1106	0.558900	0.825375
1107	0.562025	0.827225
1108	0.561250	0.825100
1109	0.560975	0.824250
1110	0.560800	0.824150
1111	0.558950	0.823225
1112	0.559425	0.822975
1113	0.559375	0.823275
1114	0.560325	0.823050
1115	0.561525	0.824900
1116	0.563725	0.824250
1117	0.562950	0.824350
1118	0.562425	0.824750
1119	0.564700	0.822450
1120	0.562750	0.820875
1121	0.561225	0.822200
1122	0.561425	0.821925
1123	0.559525	0.822450
1124	0.560475	0.822975
1125	0.561475	0.823400
1126	0.560475	0.823600
1127	0.559600	0.822125
1128	0.561250	0.822525
1129	0.560450	0.822425
1130	0.562250	0.822125
1131	0.564850	0.822650
1132	0.561775	0.823600
1133	0.561525	0.821725
1134	0.563450	0.822725
1135	0.562250	0.822225
1136	0.560475	0.820325
1137	0.561700	0.821300
1138	0.563150	0.820675
1139	0.561000	0.818600
1140	0.561950	0.820850
1141	0.561500	0.821200
1142	0.563450	0.819375
1143	0.562850	0.817925
1144	0.561025	0.818200
1145	0.562300	0.817975
1146	0.560175	0.816250
1147	0.560800	0.816650
1148	0.561425	0.816550
1149	0.561500	0.816325
1150	0.563675	0.816000
1151	0.563775	0.816425
1152	0.563500	0.815825
1153	0.560875	0.817200
1154	0.564175	0.817600
1155	0.563025	0.819200
1156	0.561325	0.818925
1157	0.562400	0.818450
1158	0.564875	0.818575
1159	0.563675	0.818875
1160	0.561575	0.819125
1161	0.561775	0.819525
1162	0.562425	0.819750
1163	0.561625	0.820000
1164	0.561400	0.820375
1165	0.561150	0.820375
1166	0.561200	0.819875
1167	0.561250	0.819500
1168	0.559525	0.818325
1169	0.561025	0.816275
1170	0.562900	0.816125
1171	0.564425	0.814725
1172	0.564125	0.815350
1173	0.563250	0.815525
1174	0.561950	0.817375
1175	0.560600	0.820050
1176	0.559850	0.819825
1177	0.559500	0.818750
1178	0.562800	0.818775
1179	0.559900	0.817675
1180	0.562175	0.819225
1181	0.562100	0.820525
1182	0.562125	0.818750
1183	0.561325	0.818875
1184	0.560625	0.817975
1185	0.562225	0.817050
1186	0.560875	0.817500
1187	0.562575	0.818975
1188	0.564150	0.818275
1189	0.561875	0.817050
1190	0.561575	0.818375
1191	0.560725	0.817325
1192	0.562075	0.816425
1193	0.563125	0.816625
1194	0.564075	0.817650
1195	0.562550	0.816600
1196	0.560350	0.814900
1197	0.562250	0.816375
1198	0.560550	0.815625
1199	0.561075	0.814825
1200	0.559050	0.815525
1201	0.559350	0.815400
1202	0.559000	0.813775
1203	0.560925	0.814150
1204	0.561525	0.816075
1205	0.559575	0.817325
1206	0.559350	0.817800
1207	0.563375	0.818850
1208	0.561000	0.820125
1209	0.560400	0.820250
1210	0.561175	0.820650
1211	0.561225	0.822450
1212	0.562725	0.821875
1213	0.560800	0.823225
1214	0.561350	0.823325
1215	0.559575	0.821950
1216	0.561875	0.822050
1217	0.559625	0.823625
1218	0.560675	0.824700
1219	0.560100	0.824525
1220	0.559050	0.826000
1221	0.561975	0.826150
1222	0.560475	0.825375
1223	0.559750	0.825350
1224	0.560150	0.823725
1225	0.559800	0.825050
1226	0.561700	0.823800
1227	0.562500	0.826225
1228	0.561100	0.827175
1229	0.560975	0.827600
1230	0.563225	0.825975
1231	0.563700	0.826050
1232	0.562725	0.827525
1233	0.561950	0.829250
1234	0.562550	0.828775
1235	0.564350	0.829825
1236	0.564200	0.830125
1237	0.564025	0.830475
1238	0.563325	0.831350
1239	0.561850	0.830125
1240	0.563375	0.828425
1241	0.562500	0.827950
1242	0.562500	0.827875
1243	0.561000	0.829450
1244	0.561725	0.828550
1245	0.560375	0.827500
1246	0.565000	0.828525
1247	0.565700	0.828850
1248	0.564275	0.828925
1249	0.563775	0.827575
1250	0.564550	0.828550
1251	0.564025	0.828925
1252	0.563625	0.830925
1253	0.562975	0.831825
1254	0.564675	0.832950
1255	0.562725	0.829925
1256	0.562800	0.829325
1257	0.563225	0.830250
1258	0.563725	0.830400
1259	0.563000	0.832550
1260	0.563650	0.830475
1261	0.565275	0.830525
1262	0.564325	0.830150
1263	0.562275	0.829200
1264	0.562675	0.829500
1265	0.563175	0.829675
1266	0.563200	0.828925
1267	0.563150	0.828675
1268	0.562800	0.825400
1269	0.563425	0.827175
1270	0.564400	0.827075
1271	0.563825	0.828500
1272	0.564975	0.827625
1273	0.562250	0.830250
1274	0.562325	0.829700
1275	0.560650	0.829075
1276	0.563200	0.830225
1277	0.561375	0.832300
1278	0.564025	0.831500
1279	0.563650	0.830625
1280	0.564200	0.829900
1281	0.562900	0.831575
1282	0.563125	0.832200
1283	0.560925	0.830750
1284	0.562575	0.831375
1285	0.562925	0.830925
1286	0.563700	0.830275
1287	0.564375	0.831325
1288	0.563075	0.834350
1289	0.563175	0.833175
1290	0.565275	0.831725
1291	0.565300	0.832500
1292	0.565700	0.833550
1293	0.563950	0.832575
1294	0.564075	0.831675
1295	0.565700	0.831900
1296	0.566225	0.833250
1297	0.565050	0.831200
1298	0.565475	0.831525
1299	0.563850	0.832525
1300	0.564400	0.831900
1301	0.566625	0.830325
1302	0.564700	0.830550
1303	0.565100	0.829350
1304	0.566125	0.828300
1305	0.565550	0.828325
1306	0.564325	0.828175
1307	0.565250	0.826100
1308	0.564800	0.829325
1309	0.563925	0.830350
1310	0.563450	0.828775
1311	0.563400	0.826925
1312	0.563325	0.825475
1313	0.564500	0.827575
1314	0.564525	0.827225
1315	0.563075	0.825450
1316	0.563050	0.826875
1317	0.566175	0.826100
1318	0.564800	0.825900
1319	0.565275	0.825875
1320	0.563325	0.824850
1321	0.563175	0.825425
1322	0.563050	0.825125
1323	0.563250	0.824150
1324	0.564675	0.825300
1325	0.565000	0.822975
1326	0.565125	0.822450
1327	0.565375	0.823175
1328	0.565675	0.821975
1329	0.564900	0.822425
1330	0.566500	0.821450
1331	0.564375	0.823875
1332	0.565700	0.823450
1333	0.567125	0.821125
1334	0.564750	0.820450
1335	0.567150	0.821700
1336	0.568275	0.822425
1337	0.565800	0.821975
1338	0.565375	0.820600
1339	0.563875	0.822600
1340	0.565625	0.823625
1341	0.566225	0.823775
1342	0.565750	0.822075
1343	0.564900	0.822800
1344	0.564000	0.823500
1345	0.569100	0.821400
1346	0.568300	0.823325
1347	0.568400	0.823300
1348	0.564050	0.825525
1349	0.563775	0.826275
1350	0.564425	0.827075
1351	0.563700	0.828875
1352	0.566725	0.828850
1353	0.565575	0.827825
1354	0.564975	0.828150
1355	0.563875	0.829625
1356	0.564300	0.829250
1357	0.564125	0.830600
1358	0.566825	0.830825
1359	0.565425	0.830650
1360	0.564700	0.831425
1361	0.563650	0.830425
1362	0.566825	0.829275
1363	0.564950	0.829600
1364	0.564625	0.826825
1365	0.565025	0.826200
1366	0.565350	0.826825
1367	0.565375	0.826150
1368	0.563200	0.829250
1369	0.564725	0.829275
1370	0.564600	0.828625
1371	0.565775	0.828575
1372	0.565650	0.828100
1373	0.563750	0.828000
1374	0.564175	0.830350
1375	0.562625	0.827775
1376	0.563600	0.829375
1377	0.566325	0.827750
1378	0.564600	0.828400
1379	0.564975	0.827850
1380	0.565425	0.827550
1381	0.566675	0.827850
1382	0.566050	0.828100
1383	0.568075	0.829100
1384	0.566750	0.828125
1385	0.566775	0.831025
1386	0.564475	0.832000
1387	0.565825	0.832900
1388	0.566700	0.833500
1389	0.567800	0.833250
1390	0.566375	0.832775
1391	0.565500	0.831475
1392	0.566575	0.830950
1393	0.567325	0.831025
1394	0.566750	0.833925
1395	0.566175	0.831300
1396	0.566250	0.834125
1397	0.564400	0.834400
1398	0.565450	0.833175
1399	0.567325	0.832900
1400	0.566450	0.834300
1401	0.564925	0.837475
1402	0.566875	0.838475
1403	0.567300	0.837875
1404	0.567450	0.836825
1405	0.566650	0.836050
1406	0.565525	0.834675
1407	0.565625	0.833325
1408	0.565000	0.835050
1409	0.565550	0.835300
1410	0.567700	0.835600
1411	0.568400	0.835000
1412	0.567450	0.833450
1413	0.566700	0.832650
1414	0.566325	0.833275
1415	0.567125	0.833525
1416	0.566675	0.835050
1417	0.567650	0.835150
1418	0.566000	0.834250
1419	0.565575	0.834450
1420	0.568525	0.835050
1421	0.567600	0.837175
1422	0.566100	0.837175
1423	0.565925	0.834500
1424	0.565875	0.834075
1425	0.566075	0.834375
1426	0.564875	0.833100
1427	0.564625	0.831600
1428	0.565750	0.832300
1429	0.566325	0.831650
1430	0.566800	0.833100
1431	0.566375	0.833575
1432	0.567475	0.834000
1433	0.566150	0.834925
1434	0.566600	0.835250
1435	0.566425	0.834250
1436	0.562875	0.834750
1437	0.565925	0.836200
1438	0.566325	0.832625
1439	0.567275	0.832625
1440	0.567875	0.834000
1441	0.567975	0.833625
1442	0.566475	0.833400
1443	0.567000	0.834450
1444	0.566500	0.832675
1445	0.565275	0.832825
1446	0.564325	0.832300
1447	0.565250	0.833200
1448	0.565775	0.832700
1449	0.568925	0.832325
1450	0.566725	0.830950
1451	0.564825	0.830100
1452	0.565200	0.830900
1453	0.563975	0.829725
1454	0.564450	0.830075
1455	0.564875	0.826800
1456	0.567500	0.827650
1457	0.567100	0.828800
1458	0.570125	0.829775
1459	0.566075	0.828425
1460	0.566975	0.831450
1461	0.567750	0.829675
1462	0.567650	0.828900
1463	0.565550	0.830850
1464	0.567825	0.832575
1465	0.567900	0.832575
1466	0.569475	0.832825
1467	0.567250	0.831675
1468	0.566850	0.831575
1469	0.566150	0.832625
1470	0.568350	0.832300
1471	0.567650	0.831050
1472	0.565950	0.831700
1473	0.567050	0.832450
1474	0.567875	0.831025
1475	0.566475	0.830400
1476	0.566825	0.830725
1477	0.566100	0.829275
1478	0.566225	0.832275
1479	0.563400	0.831225
1480	0.562450	0.832575
1481	0.561875	0.832550
1482	0.565100	0.833750
1483	0.563850	0.835375
1484	0.564025	0.836800
1485	0.565250	0.837525
1486	0.565850	0.838725
1487	0.563975	0.840975
1488	0.562925	0.841300
1489	0.563725	0.840800
1490	0.563900	0.840325
1491	0.564125	0.839750
1492	0.566075	0.838650
1493	0.567025	0.838500
1494	0.565400	0.839200
1495	0.566550	0.839275
1496	0.566600	0.841550
1497	0.565600	0.841175
1498	0.566225	0.839650
1499	0.565800	0.840100
1500	0.563950	0.841150
1501	0.565675	0.842275
1502	0.566525	0.840825
1503	0.564925	0.840850
1504	0.564675	0.840175
1505	0.564925	0.837700
1506	0.564100	0.837325
1507	0.564625	0.838425
1508	0.565325	0.838825
1509	0.566175	0.838675
1510	0.562900	0.836350
1511	0.566600	0.837375
1512	0.564775	0.835175
1513	0.564350	0.835875
1514	0.561675	0.834875
1515	0.563350	0.836075
1516	0.564375	0.837000
1517	0.566400	0.835900
1518	0.567075	0.837325
1519	0.566975	0.836150
1520	0.566275	0.836450
1521	0.566200	0.835850
1522	0.565800	0.837225
1523	0.566400	0.838400
1524	0.565150	0.839950
1525	0.566025	0.841500
1526	0.566075	0.843050
1527	0.566150	0.842850
1528	0.564300	0.842125
1529	0.567125	0.841075
1530	0.566425	0.840100
1531	0.567400	0.840325
1532	0.567400	0.838425
1533	0.566500	0.838525
1534	0.566650	0.840350
1535	0.565750	0.841775
1536	0.564850	0.842225
1537	0.565125	0.843250
1538	0.565100	0.846900
1539	0.563775	0.847725
1540	0.563975	0.846925
1541	0.565100	0.847050
1542	0.564800	0.846875
1543	0.565950	0.850050
1544	0.566475	0.848575
1545	0.565875	0.848225
1546	0.565125	0.849500
1547	0.564950	0.849200
1548	0.565750	0.850100
1549	0.565625	0.848275
1550	0.566025	0.849300
1551	0.566750	0.851175
1552	0.567325	0.850075
1553	0.566525	0.851150
1554	0.566075	0.850925
1555	0.568150	0.850500
1556	0.565250	0.850200
1557	0.565925	0.849725
1558	0.566525	0.849450
1559	0.566075	0.850925
1560	0.564875	0.852775
1561	0.563625	0.853050
1562	0.566400	0.852775
1563	0.565825	0.849850
1564	0.566150	0.851225
1565	0.564225	0.850175
1566	0.565500	0.849350
1567	0.566075	0.848950
1568	0.565375	0.849200
1569	0.566575	0.848500
1570	0.564900	0.847175
1571	0.566500	0.848575
1572	0.567625	0.848600
1573	0.565300	0.848400
1574	0.565700	0.849950
1575	0.566525	0.850500
1576	0.565775	0.849150
1577	0.567975	0.849400
1578	0.566950	0.847500
1579	0.565200	0.845850
1580	0.567175	0.844300
1581	0.567950	0.843975
1582	0.566550	0.845550
1583	0.567500	0.846750
1584	0.567150	0.847200
1585	0.566275	0.846050
1586	0.567400	0.846725
1587	0.566900	0.846250
1588	0.566700	0.847000
1589	0.567625	0.847600
1590	0.566725	0.844225
1591	0.567725	0.843425
1592	0.565250	0.843600
1593	0.567550	0.843600
1594	0.567800	0.844525
1595	0.567550	0.843800
1596	0.567675	0.844750
1597	0.567300	0.843700
1598	0.569825	0.842175
1599	0.568800	0.845700
1600	0.568550	0.843600
1601	0.565600	0.843825
1602	0.566150	0.842675
1603	0.567400	0.843500
1604	0.565525	0.843875
1605	0.567225	0.844500
1606	0.567200	0.843750
1607	0.567800	0.845975
1608	0.568100	0.846550
1609	0.568550	0.845725
1610	0.568175	0.846275
1611	0.570925	0.848625
1612	0.568625	0.848450
1613	0.569250	0.846075
1614	0.567300	0.845625
1615	0.566725	0.845100
1616	0.567400	0.845300
1617	0.568250	0.845500
1618	0.566875	0.845600
1619	0.567275	0.847300
1620	0.566275	0.848625
1621	0.568700	0.848300
1622	0.568750	0.849125
1623	0.566625	0.847100
1624	0.566450	0.846350
1625	0.566950	0.848300
1626	0.565350	0.847450
1627	0.566450	0.849600
1628	0.567575	0.848400
1629	0.566950	0.847300
1630	0.567150	0.846450
1631	0.567375	0.844600
1632	0.566625	0.845100
1633	0.567325	0.844700
1634	0.566975	0.845800
1635	0.566500	0.845825
1636	0.568925	0.845525
1637	0.567650	0.848450
1638	0.568600	0.848850
1639	0.568725	0.849325
1640	0.566825	0.849025
1641	0.566075	0.848950
1642	0.564875	0.849275
1643	0.567350	0.849425
1644	0.565800	0.848025
1645	0.566825	0.848650
1646	0.564975	0.847875
1647	0.568075	0.847550
1648	0.566225	0.848750
1649	0.567250	0.848375
1650	0.567300	0.847850
1651	0.566550	0.847775
1652	0.567700	0.848400
1653	0.568025	0.848575
1654	0.567950	0.846850
1655	0.566225	0.847525
1656	0.566800	0.846350
1657	0.565975	0.845700
1658	0.567975	0.846575
1659	0.566975	0.848700
1660	0.566325	0.847375
1661	0.567125	0.848425
1662	0.569425	0.848825
1663	0.567750	0.847200
1664	0.569175	0.848375
1665	0.568950	0.846875
1666	0.569900	0.848525
1667	0.569175	0.847950
1668	0.570050	0.846900
1669	0.568375	0.845525
1670	0.568150	0.844450
1671	0.568700	0.845250
1672	0.567000	0.844375
1673	0.567550	0.843350
1674	0.568300	0.843800
1675	0.567725	0.844050
1676	0.568250	0.846375
1677	0.568250	0.847925
1678	0.568300	0.849575
1679	0.569050	0.847100
1680	0.567875	0.847050
1681	0.567475	0.846400
1682	0.567125	0.848050
1683	0.568025	0.847050
1684	0.567800	0.848225
1685	0.568000	0.845600
1686	0.568675	0.845725
1687	0.567400	0.843050
1688	0.567800	0.843100
1689	0.569700	0.843350
1690	0.567275	0.844000
1691	0.566250	0.846025
1692	0.566675	0.848450
1693	0.565125	0.848525
1694	0.565125	0.848775
1695	0.568150	0.848900
1696	0.569800	0.849150
1697	0.571150	0.849525
1698	0.570250	0.849575
1699	0.569350	0.849975
1700	0.569325	0.849500
1701	0.570150	0.847775
1702	0.568750	0.846600
1703	0.570100	0.846900
1704	0.569425	0.848575
1705	0.570025	0.848950
1706	0.568525	0.848325
1707	0.569800	0.846875
1708	0.570100	0.845750
1709	0.569400	0.844025
1710	0.568550	0.842825
1711	0.566725	0.843500
1712	0.567825	0.843025
1713	0.567500	0.844175
1714	0.565825	0.846325
1715	0.569800	0.848250
1716	0.569600	0.848625
1717	0.569575	0.847325
1718	0.568775	0.846325
1719	0.569025	0.843975
1720	0.569350	0.844000
1721	0.569550	0.845350
1722	0.568500	0.845850
1723	0.568475	0.845875
1724	0.570475	0.845050
1725	0.568825	0.844400
1726	0.569050	0.846200
1727	0.569500	0.846675
1728	0.568500	0.848275
1729	0.567225	0.846075
1730	0.566250	0.846450
1731	0.568750	0.845550
1732	0.570550	0.845725
1733	0.568350	0.844800
1734	0.569600	0.847950
1735	0.568625	0.847500
1736	0.570000	0.847550
1737	0.570150	0.847000
1738	0.567900	0.846675
1739	0.569400	0.845575
1740	0.570050	0.846575
1741	0.571925	0.845125
1742	0.571200	0.845600
1743	0.571225	0.845725
1744	0.570850	0.846375
1745	0.571075	0.848025
1746	0.571100	0.846125
1747	0.572125	0.845850
1748	0.570650	0.845425
1749	0.569675	0.846375
1750	0.570200	0.845600
1751	0.567825	0.847025
1752	0.569450	0.846975
1753	0.569375	0.847350
1754	0.571100	0.846325
1755	0.570975	0.844225
1756	0.570950	0.846550
1757	0.570900	0.847375
1758	0.571475	0.845375
1759	0.568825	0.846850
1760	0.569400	0.847175
1761	0.568175	0.847700
1762	0.570400	0.845500
1763	0.568700	0.844925
1764	0.570000	0.843300
1765	0.569425	0.843300
1766	0.569850	0.842400
1767	0.569125	0.842550
1768	0.569950	0.842675
1769	0.570950	0.842750
1770	0.570150	0.843800
1771	0.568000	0.845700
1772	0.568600	0.845300
1773	0.566750	0.845100
1774	0.568125	0.845025
1775	0.567450	0.844900
1776	0.569450	0.845575
1777	0.569500	0.846725
1778	0.570575	0.846250
1779	0.572200	0.845775
1780	0.570500	0.844025
1781	0.571975	0.842625
1782	0.569300	0.842325
1783	0.571350	0.843000
1784	0.570000	0.844325
1785	0.570525	0.843025
1786	0.570650	0.843075
1787	0.568425	0.844475
1788	0.570300	0.843225
1789	0.568825	0.843050
1790	0.569275	0.843700
1791	0.569375	0.843050
1792	0.569125	0.842700
1793	0.569050	0.843625
1794	0.571025	0.844175
1795	0.569700	0.842975
1796	0.568950	0.844000
1797	0.570800	0.843275
1798	0.569000	0.844000
1799	0.570300	0.841850
1800	0.568100	0.840400
1801	0.571075	0.842075
1802	0.573400	0.840225
1803	0.572800	0.839250
1804	0.571950	0.840300
1805	0.570925	0.838500
1806	0.569375	0.838000
1807	0.567650	0.839225
1808	0.568225	0.839850
1809	0.569825	0.839750
1810	0.570075	0.838125
1811	0.569875	0.836850
1812	0.571400	0.837175
1813	0.570375	0.839100
1814	0.569525	0.841250
1815	0.569275	0.843325
1816	0.570125	0.841725
1817	0.572475	0.842575
1818	0.572625	0.842075
1819	0.570725	0.842250
1820	0.570525	0.842150
1821	0.570875	0.844300
1822	0.570675	0.843950
1823	0.570425	0.843350
1824	0.570675	0.843200
1825	0.570075	0.841325
1826	0.568050	0.842600
1827	0.570975	0.842575
1828	0.570275	0.842525
1829	0.567225	0.841625
1830	0.569600	0.842775
1831	0.569675	0.844550
1832	0.568700	0.843200
1833	0.567675	0.842975
1834	0.568150	0.844650
1835	0.568100	0.842850
1836	0.567925	0.843550
1837	0.567675	0.844150
1838	0.568250	0.844300
1839	0.568175	0.844050
1840	0.567600	0.844675
1841	0.567200	0.844375
1842	0.567025	0.843425
1843	0.568400	0.842825
1844	0.567350	0.843725
1845	0.567175	0.843825
1846	0.570300	0.842325
1847	0.569925	0.842225
1848	0.570550	0.843050
1849	0.569650	0.841475
1850	0.569700	0.842350
1851	0.571075	0.843275
1852	0.569725	0.844225
1853	0.568475	0.843600
1854	0.567775	0.844000
1855	0.568700	0.845075
1856	0.568300	0.847450
1857	0.567925	0.848000
1858	0.569000	0.849650
1859	0.570000	0.848600
1860	0.571250	0.847425
1861	0.570400	0.846425
1862	0.569650	0.844475
1863	0.568850	0.843650
1864	0.569050	0.844600
1865	0.568700	0.845275
1866	0.569225	0.845625
1867	0.569550	0.843975
1868	0.570325	0.843900
1869	0.570075	0.843725
1870	0.569750	0.844725
1871	0.569900	0.844500
1872	0.570600	0.844200
1873	0.572400	0.844600
1874	0.573650	0.845100
1875	0.570875	0.844200
1876	0.570825	0.844300
1877	0.570925	0.846050
1878	0.571575	0.845275
1879	0.572525	0.844150
1880	0.573375	0.842675
1881	0.573025	0.842675
1882	0.572625	0.845575
1883	0.573425	0.847575
1884	0.570700	0.847950
1885	0.570250	0.846025
1886	0.570400	0.845000
1887	0.570575	0.846300
1888	0.570100	0.845900
1889	0.572100	0.846725
1890	0.570400	0.847100
1891	0.570000	0.845675
1892	0.571800	0.845725
1893	0.571650	0.845200
1894	0.570800	0.845450
1895	0.570700	0.846125
1896	0.570100	0.844875
1897	0.569850	0.844800
1898	0.569900	0.844275
1899	0.569750	0.842950
1900	0.570975	0.842450
1901	0.571275	0.841850
1902	0.573000	0.843850
1903	0.570875	0.844650
1904	0.572275	0.844350
1905	0.571425	0.842275
1906	0.571625	0.843450
1907	0.570950	0.843275
1908	0.570275	0.845000
1909	0.571125	0.846200
1910	0.572150	0.847375
1911	0.574550	0.845900
1912	0.573775	0.845150
1913	0.573875	0.843100
1914	0.572825	0.841975
1915	0.574100	0.842775
1916	0.573325	0.842300
1917	0.573675	0.844400
1918	0.573825	0.844575
1919	0.573800	0.843050
1920	0.570000	0.842975
1921	0.569550	0.845675
1922	0.570175	0.845725
1923	0.570500	0.845075
1924	0.570200	0.843625
1925	0.568150	0.844850
1926	0.571225	0.844300
1927	0.573000	0.841450
1928	0.570325	0.840975
1929	0.573625	0.840350
1930	0.573125	0.842650
1931	0.572300	0.837625
1932	0.572175	0.838575
1933	0.572650	0.839100
1934	0.572750	0.837500
1935	0.573200	0.839300
1936	0.571975	0.839425
1937	0.572150	0.840125
1938	0.572925	0.836825
1939	0.574150	0.835775
1940	0.571675	0.835875
1941	0.573275	0.835100
1942	0.572850	0.836275
1943	0.572600	0.836675
1944	0.573275	0.836125
1945	0.572750	0.836475
1946	0.572675	0.836700
1947	0.571725	0.836050
1948	0.574125	0.835900
1949	0.571625	0.835150
1950	0.570425	0.835325
1951	0.572925	0.836550
1952	0.572175	0.835625
1953	0.570025	0.836975
1954	0.568900	0.835625
1955	0.571950	0.837450
1956	0.571300	0.836375
1957	0.572150	0.837500
1958	0.571925	0.835850
1959	0.570600	0.836850
1960	0.571125	0.836900
1961	0.571550	0.837550
1962	0.574400	0.838350
1963	0.572900	0.838975
1964	0.572625	0.840025
1965	0.573000	0.841100
1966	0.571075	0.843225
1967	0.571550	0.841250
1968	0.571325	0.839225
1969	0.574125	0.838275
1970	0.571450	0.838775
1971	0.572675	0.837450
1972	0.572850	0.836050
1973	0.572275	0.838050
1974	0.572725	0.838300
1975	0.572625	0.837300
1976	0.573600	0.839000
1977	0.573325	0.840925
1978	0.572175	0.842250
1979	0.571500	0.842300
1980	0.572725	0.839550
1981	0.569825	0.839450
1982	0.570675	0.839550
1983	0.571725	0.840200
1984	0.570900	0.840675
1985	0.571700	0.840275
1986	0.572425	0.841350
1987	0.572950	0.841200
1988	0.573375	0.840150
1989	0.573125	0.840350
1990	0.570875	0.840875
1991	0.569050	0.843400
1992	0.569400	0.844250
1993	0.570075	0.845700
1994	0.572025	0.845375
1995	0.571150	0.845325
1996	0.571550	0.846175
1997	0.573300	0.846675
1998	0.571375	0.847375
1999	0.570125	0.848225
[truncated: 8,000 more rows]
