# Supplementary material for: Evolutionary game on mutually influenceing double-layer network
Source: PLoS One. 2025 Jan 31;20(1):e0317923. doi: 10.1371/journal.pone.0317923 (PMC11785339; doi:10.1371/journal.pone.0317923)
Supplement: S1 Data — (ZIP) [file pone.0317923.s001.zip › b=1.02_a=0.5_frequency.txt]

0	0.495425	0.406875
1	0.491700	0.360625
2	0.496225	0.333800
3	0.500075	0.317025
4	0.493575	0.311525
5	0.492850	0.308525
6	0.496225	0.310050
7	0.498625	0.310400
8	0.498525	0.308875
9	0.494850	0.309050
10	0.495425	0.312500
11	0.495250	0.315725
12	0.498650	0.321550
13	0.496075	0.328050
14	0.492225	0.333100
15	0.496225	0.336175
16	0.495900	0.342350
17	0.498050	0.351000
18	0.497825	0.359975
19	0.494300	0.368600
20	0.494650	0.372475
21	0.496825	0.378275
22	0.491375	0.382850
23	0.490250	0.387450
24	0.496525	0.395350
25	0.495300	0.402775
26	0.497150	0.408800
27	0.498175	0.416300
28	0.499925	0.422350
29	0.498725	0.427350
30	0.498000	0.431000
31	0.494525	0.436650
32	0.492125	0.441350
33	0.498950	0.446850
34	0.501150	0.453550
35	0.498850	0.460750
36	0.501100	0.465325
37	0.498500	0.466800
38	0.499000	0.469675
39	0.500875	0.474125
40	0.497625	0.476875
41	0.499025	0.480000
42	0.503050	0.486600
43	0.499550	0.491800
44	0.501875	0.494725
45	0.500450	0.496850
46	0.501050	0.498100
47	0.502375	0.501225
48	0.500350	0.506600
49	0.501050	0.508675
50	0.497500	0.513175
51	0.500100	0.517275
52	0.499950	0.523200
53	0.503875	0.529375
54	0.500475	0.532800
55	0.502800	0.535250
56	0.505450	0.538225
57	0.506500	0.541175
58	0.498975	0.544300
59	0.500025	0.547125
60	0.503150	0.550350
61	0.502575	0.554575
62	0.503150	0.558575
63	0.500500	0.562100
64	0.503450	0.565500
65	0.504200	0.568600
66	0.500150	0.569300
67	0.501825	0.573225
68	0.502425	0.576150
69	0.501800	0.578975
70	0.499700	0.579500
71	0.505025	0.579450
72	0.504100	0.583500
73	0.503100	0.586200
74	0.504625	0.587850
75	0.506650	0.589600
76	0.506175	0.589975
77	0.510550	0.590325
78	0.505025	0.592450
79	0.506925	0.593575
80	0.504750	0.591375
81	0.505525	0.592850
82	0.504125	0.597300
83	0.508500	0.599200
84	0.509200	0.599825
85	0.510875	0.602100
86	0.510175	0.605125
87	0.509575	0.606950
88	0.508675	0.606425
89	0.509525	0.603225
90	0.508850	0.605950
91	0.508500	0.609200
92	0.508550	0.608925
93	0.509650	0.611700
94	0.510025	0.611125
95	0.508150	0.614550
96	0.510275	0.613950
97	0.508150	0.615475
98	0.512325	0.617575
99	0.508200	0.618375
100	0.510325	0.618975
101	0.511450	0.621900
102	0.515225	0.621925
103	0.511875	0.622675
104	0.516350	0.621175
105	0.518425	0.622000
106	0.512725	0.620875
107	0.511625	0.623425
108	0.508350	0.625225
109	0.512750	0.627650
110	0.511450	0.626800
111	0.513900	0.630725
112	0.514175	0.632225
113	0.512050	0.632075
114	0.510300	0.632125
115	0.511200	0.635575
116	0.513350	0.638425
117	0.515525	0.641075
118	0.512900	0.642225
119	0.512850	0.643225
120	0.511000	0.644875
121	0.509625	0.644150
122	0.514550	0.649325
123	0.512100	0.650250
124	0.511850	0.650175
125	0.515075	0.652925
126	0.512850	0.652575
127	0.515475	0.656675
128	0.515725	0.658400
129	0.513250	0.658475
130	0.515400	0.659250
131	0.517025	0.660525
132	0.517050	0.658275
133	0.517000	0.656275
134	0.516400	0.655900
135	0.515950	0.658025
136	0.516875	0.658025
137	0.517600	0.658625
138	0.517950	0.660725
139	0.517350	0.659150
140	0.517075	0.658475
141	0.515075	0.657975
142	0.517725	0.658225
143	0.517850	0.659500
144	0.518400	0.660300
145	0.520900	0.661350
146	0.518400	0.663775
147	0.515425	0.667700
148	0.517875	0.665800
149	0.521100	0.666450
150	0.522375	0.666775
151	0.518300	0.668625
152	0.519850	0.667600
153	0.522250	0.668775
154	0.524550	0.670325
155	0.524125	0.672850
156	0.524100	0.675200
157	0.523025	0.674175
158	0.520850	0.675525
159	0.521325	0.675525
160	0.521425	0.674225
161	0.522375	0.675925
162	0.523650	0.675200
163	0.522575	0.674125
164	0.520175	0.674675
165	0.524425	0.675675
166	0.523425	0.678400
167	0.521400	0.679650
168	0.524100	0.680350
169	0.524950	0.679625
170	0.527775	0.679625
171	0.520875	0.680725
172	0.521850	0.681475
173	0.521800	0.680525
174	0.520025	0.682275
175	0.523075	0.683325
176	0.523250	0.685150
177	0.520275	0.685000
178	0.517850	0.686275
179	0.521650	0.686175
180	0.523450	0.687700
181	0.523575	0.688800
182	0.522700	0.691550
183	0.523100	0.691425
184	0.524575	0.692525
185	0.524225	0.690700
186	0.522775	0.690850
187	0.526225	0.694625
188	0.526175	0.694125
189	0.526050	0.694475
190	0.526375	0.694550
191	0.525675	0.697800
192	0.526625	0.697775
193	0.522625	0.698875
194	0.520475	0.700675
195	0.522950	0.698775
196	0.523625	0.699625
197	0.527200	0.698825
198	0.527800	0.702525
199	0.527550	0.703525
200	0.527975	0.702475
201	0.528975	0.702700
202	0.526900	0.701750
203	0.527750	0.700000
204	0.529125	0.696825
205	0.529925	0.697900
206	0.527400	0.701450
207	0.527800	0.699475
208	0.529050	0.700050
209	0.526325	0.700175
210	0.527575	0.699150
211	0.527950	0.698925
212	0.525000	0.699125
213	0.526250	0.701400
214	0.529000	0.700600
215	0.529150	0.702550
216	0.531375	0.702050
217	0.533100	0.701675
218	0.530600	0.700350
219	0.528725	0.699750
220	0.530075	0.702025
221	0.528050	0.702450
222	0.529025	0.705975
223	0.527675	0.706200
224	0.526625	0.704225
225	0.528200	0.704800
226	0.529625	0.705950
227	0.530750	0.706075
228	0.530225	0.704775
229	0.528100	0.707250
230	0.529000	0.707250
231	0.529400	0.706625
232	0.528750	0.703675
233	0.531025	0.703725
234	0.529150	0.705725
235	0.529375	0.706150
236	0.529300	0.704675
237	0.528425	0.705425
238	0.531150	0.706350
239	0.531825	0.705450
240	0.532825	0.706450
241	0.534100	0.705725
242	0.534725	0.707150
243	0.534950	0.707600
244	0.534050	0.707975
245	0.532075	0.707725
246	0.534075	0.708075
247	0.532125	0.707950
248	0.530200	0.706600
249	0.530025	0.706950
250	0.532350	0.707125
251	0.531675	0.706150
252	0.530875	0.706375
253	0.530475	0.707350
254	0.533325	0.706750
255	0.529100	0.705350
256	0.532000	0.704850
257	0.531425	0.705100
258	0.531700	0.707250
259	0.533425	0.708275
260	0.535875	0.710600
261	0.534325	0.709775
262	0.531675	0.711275
263	0.532950	0.713450
264	0.530775	0.714400
265	0.530725	0.715725
266	0.531275	0.715000
267	0.533225	0.716525
268	0.530875	0.717575
269	0.531100	0.719575
270	0.533000	0.718950
271	0.531925	0.717225
272	0.530625	0.717400
273	0.533625	0.716100
274	0.535225	0.715450
275	0.534400	0.715400
276	0.536775	0.718650
277	0.536200	0.720875
278	0.533800	0.718500
279	0.533225	0.720675
280	0.535400	0.721100
281	0.532350	0.718075
282	0.535750	0.718600
283	0.534975	0.715075
284	0.536525	0.715550
285	0.538925	0.716800
286	0.540000	0.718100
287	0.537850	0.716175
288	0.535875	0.716375
289	0.534125	0.716975
290	0.535250	0.718100
291	0.534625	0.719850
292	0.535675	0.716850
293	0.535850	0.717525
294	0.535600	0.720000
295	0.534450	0.717850
296	0.535975	0.718775
297	0.535125	0.715850
298	0.537900	0.715150
299	0.536300	0.715875
300	0.537350	0.715200
301	0.539200	0.713725
302	0.537700	0.712675
303	0.533925	0.712850
304	0.533625	0.712125
305	0.534400	0.714550
306	0.535875	0.715600
307	0.537325	0.718475
308	0.537725	0.717725
309	0.538950	0.716525
310	0.537300	0.716250
311	0.537325	0.715850
312	0.536750	0.717225
313	0.537925	0.715650
314	0.537475	0.716625
315	0.535500	0.719475
316	0.533025	0.720850
317	0.535900	0.723025
318	0.537675	0.723975
319	0.536800	0.722950
320	0.539950	0.723225
321	0.541325	0.722325
322	0.539100	0.721825
323	0.537300	0.724375
324	0.538750	0.724200
325	0.541600	0.725075
326	0.542975	0.724775
327	0.538850	0.723250
328	0.538900	0.721775
329	0.540200	0.723025
330	0.539600	0.724225
331	0.539375	0.726000
332	0.541025	0.726525
333	0.541550	0.726600
334	0.543750	0.727400
335	0.538475	0.728675
336	0.537850	0.730300
337	0.537775	0.728450
338	0.538700	0.727450
339	0.536900	0.728675
340	0.539775	0.729075
341	0.539600	0.728175
342	0.539225	0.728175
343	0.541825	0.728225
344	0.540100	0.728250
345	0.540625	0.728575
346	0.539325	0.729975
347	0.538225	0.727050
348	0.537900	0.726000
349	0.542150	0.725900
350	0.544175	0.725700
351	0.542950	0.723200
352	0.540150	0.721125
353	0.541525	0.721950
354	0.540400	0.722150
355	0.539475	0.721150
356	0.538750	0.720825
357	0.540400	0.721725
358	0.541600	0.723300
359	0.539700	0.724775
360	0.538200	0.725950
361	0.537500	0.728225
362	0.541300	0.725750
363	0.539450	0.725875
364	0.541725	0.726475
365	0.542600	0.727350
366	0.546775	0.726050
367	0.546475	0.723775
368	0.542150	0.725050
369	0.543750	0.728525
370	0.542375	0.727025
371	0.541825	0.725925
372	0.544275	0.725100
373	0.540550	0.728600
374	0.541325	0.727775
375	0.540525	0.728300
376	0.540925	0.729425
377	0.542525	0.730225
378	0.540850	0.729350
379	0.542625	0.728475
380	0.544950	0.726850
381	0.543400	0.727300
382	0.543375	0.727450
383	0.540225	0.725450
384	0.544875	0.727100
385	0.542800	0.725000
386	0.543400	0.724575
387	0.543525	0.724925
388	0.542900	0.726075
389	0.544325	0.726625
390	0.544175	0.725750
391	0.544275	0.724850
392	0.545575	0.723500
393	0.545400	0.721575
394	0.544725	0.720550
395	0.545600	0.716950
396	0.544925	0.719225
397	0.542925	0.720775
398	0.544375	0.720200
399	0.543525	0.720375
400	0.542775	0.720075
401	0.544725	0.719625
402	0.544375	0.718375
403	0.545925	0.718925
404	0.545975	0.718025
405	0.545225	0.718025
406	0.547250	0.717725
407	0.547875	0.719775
408	0.547425	0.719500
409	0.543925	0.720325
410	0.545975	0.721325
411	0.544675	0.721700
412	0.545850	0.721025
413	0.544250	0.721225
414	0.543350	0.720950
415	0.545200	0.724300
416	0.541875	0.725050
417	0.543975	0.723500
418	0.545000	0.723300
419	0.545700	0.723150
420	0.543175	0.723150
421	0.545550	0.722000
422	0.544975	0.722100
423	0.542950	0.722075
424	0.543650	0.724150
425	0.544450	0.725500
426	0.543475	0.726725
427	0.546625	0.727075
428	0.547475	0.726950
429	0.544625	0.726125
430	0.544525	0.725000
431	0.545250	0.727325
432	0.545500	0.729000
433	0.546150	0.731050
434	0.544300	0.731375
435	0.544450	0.731900
436	0.548500	0.732575
437	0.543675	0.732700
438	0.545450	0.735350
439	0.545150	0.734175
440	0.546725	0.733650
441	0.546325	0.736225
442	0.549400	0.735675
443	0.546450	0.733350
444	0.545675	0.734550
445	0.546725	0.733275
446	0.546900	0.733400
447	0.545900	0.731425
448	0.546000	0.732525
449	0.547350	0.733425
450	0.547600	0.732150
451	0.546200	0.731900
452	0.544300	0.730575
453	0.544975	0.730875
454	0.544050	0.733175
455	0.543800	0.731850
456	0.548850	0.732100
457	0.544950	0.731475
458	0.545000	0.730325
459	0.545025	0.732450
460	0.545625	0.735350
461	0.544325	0.737525
462	0.546275	0.738475
463	0.545125	0.737975
464	0.544350	0.738150
465	0.545150	0.738350
466	0.546350	0.737000
467	0.545700	0.736925
468	0.545650	0.737725
469	0.545425	0.736325
470	0.545525	0.737375
471	0.544025	0.738350
472	0.543325	0.737525
473	0.545425	0.736775
474	0.547750	0.736100
475	0.547025	0.736900
476	0.549125	0.739300
477	0.545250	0.737825
478	0.547175	0.736650
479	0.547500	0.737300
480	0.549075	0.734000
481	0.548225	0.735650
482	0.549500	0.737550
483	0.546750	0.736250
484	0.549800	0.733550
485	0.549000	0.732050
486	0.544775	0.731900
487	0.545075	0.730925
488	0.546375	0.729250
489	0.548100	0.729025
490	0.549500	0.727150
491	0.547550	0.727400
492	0.549350	0.726075
493	0.547975	0.724225
494	0.547800	0.722950
495	0.546600	0.722300
496	0.546300	0.721725
497	0.546925	0.723550
498	0.548325	0.724275
499	0.550400	0.720675
500	0.550000	0.722950
501	0.548250	0.721775
502	0.551575	0.720375
503	0.551900	0.721225
504	0.549175	0.722200
505	0.550675	0.723575
506	0.548850	0.725525
507	0.550800	0.726750
508	0.548675	0.727400
509	0.549625	0.730400
510	0.550525	0.728350
511	0.549000	0.730450
512	0.549725	0.731825
513	0.550600	0.733475
514	0.549175	0.733925
515	0.549825	0.733900
516	0.546900	0.731150
517	0.549525	0.731850
518	0.549225	0.732400
519	0.547025	0.732700
520	0.549025	0.730000
521	0.548050	0.732450
522	0.549400	0.732275
523	0.548850	0.731475
524	0.547225	0.732025
525	0.546650	0.733700
526	0.548325	0.732900
527	0.546475	0.729900
528	0.548100	0.730175
529	0.548375	0.732375
530	0.550050	0.735375
531	0.551675	0.733275
532	0.549425	0.732025
533	0.551275	0.732625
534	0.549900	0.734200
535	0.549125	0.733800
536	0.550450	0.731875
537	0.549525	0.731150
538	0.547875	0.730625
539	0.548850	0.731350
540	0.549400	0.730600
541	0.550850	0.734150
542	0.549825	0.734075
543	0.549175	0.734450
544	0.548275	0.734450
545	0.546650	0.735200
546	0.548450	0.731950
547	0.549775	0.733025
548	0.548225	0.732800
549	0.550300	0.733975
550	0.551475	0.735225
551	0.550125	0.736250
552	0.549425	0.734500
553	0.550125	0.731875
554	0.553225	0.731700
555	0.550550	0.730475
556	0.551875	0.731975
557	0.550825	0.732150
558	0.551725	0.733125
559	0.551275	0.732650
560	0.548925	0.731700
561	0.548200	0.732475
562	0.548925	0.731275
563	0.547325	0.731225
564	0.545550	0.731050
565	0.547275	0.731725
566	0.545700	0.730700
567	0.548025	0.728675
568	0.548325	0.731000
569	0.549225	0.731200
570	0.550975	0.734900
571	0.549975	0.733025
572	0.549825	0.732025
573	0.547775	0.730875
574	0.549500	0.732400
575	0.548600	0.733075
576	0.549450	0.735450
577	0.549375	0.735525
578	0.549550	0.735350
579	0.548550	0.737575
580	0.551200	0.737850
581	0.552200	0.737450
582	0.549325	0.738600
583	0.551375	0.734725
584	0.552275	0.736400
585	0.550300	0.737550
586	0.549025	0.736475
587	0.551175	0.741425
588	0.549225	0.738725
589	0.550725	0.741975
590	0.551500	0.744175
591	0.551350	0.742850
592	0.553900	0.742525
593	0.554000	0.743050
594	0.552925	0.746300
595	0.550600	0.747525
596	0.550625	0.748050
597	0.551525	0.746525
598	0.549400	0.745400
599	0.549475	0.745700
600	0.550375	0.745525
601	0.551125	0.746575
602	0.551800	0.744225
603	0.548975	0.741475
604	0.550675	0.740275
605	0.551975	0.739100
606	0.553875	0.739800
607	0.556200	0.739600
608	0.553500	0.738225
609	0.553475	0.737725
610	0.551425	0.737575
611	0.550100	0.735600
612	0.551900	0.735050
613	0.549125	0.734500
614	0.552725	0.735075
615	0.552900	0.734400
616	0.551825	0.736025
617	0.552025	0.737100
618	0.551825	0.737450
619	0.553850	0.741025
620	0.550550	0.742650
621	0.548950	0.742400
622	0.551400	0.743050
623	0.554325	0.744725
624	0.552375	0.743750
625	0.555200	0.744950
626	0.552325	0.745525
627	0.553975	0.744025
628	0.550525	0.744400
629	0.552975	0.743900
630	0.554650	0.742150
631	0.555275	0.742300
632	0.554900	0.741575
633	0.551125	0.741425
634	0.552275	0.740475
635	0.551125	0.740400
636	0.552350	0.741200
637	0.552200	0.742625
638	0.551750	0.745350
639	0.550175	0.745700
640	0.553725	0.744800
641	0.552800	0.746000
642	0.551700	0.745750
643	0.552550	0.745175
644	0.550975	0.747375
645	0.552275	0.747400
646	0.555500	0.745750
647	0.553500	0.747475
648	0.553050	0.746550
649	0.550850	0.746400
650	0.550600	0.746200
651	0.553275	0.746350
652	0.553900	0.744875
653	0.551400	0.745475
654	0.555300	0.745125
655	0.554150	0.745425
656	0.555275	0.746650
657	0.556175	0.744475
658	0.554750	0.744575
659	0.554100	0.744525
660	0.553750	0.744525
661	0.552075	0.744350
662	0.552600	0.745375
663	0.554175	0.745450
664	0.552650	0.744800
665	0.551525	0.748925
666	0.551075	0.746175
667	0.551500	0.745825
668	0.549525	0.745950
669	0.548775	0.746075
670	0.550850	0.745925
671	0.554600	0.746650
672	0.549375	0.745900
673	0.550775	0.742925
674	0.552050	0.744425
675	0.552175	0.742275
676	0.552325	0.745575
677	0.553850	0.747125
678	0.552875	0.746575
679	0.551300	0.744875
680	0.553900	0.746225
681	0.554675	0.747100
682	0.553600	0.746300
683	0.552275	0.746750
684	0.555000	0.748675
685	0.550650	0.750450
686	0.554800	0.749075
687	0.555400	0.748725
688	0.553650	0.748350
689	0.553900	0.748150
690	0.557850	0.746875
691	0.555775	0.746875
692	0.555225	0.745850
693	0.555125	0.748325
694	0.551700	0.744925
695	0.552525	0.746125
696	0.553025	0.744675
697	0.552950	0.746425
698	0.552400	0.743725
699	0.554125	0.744475
700	0.552150	0.746225
701	0.553475	0.745675
702	0.553225	0.747275
703	0.555150	0.747000
704	0.555075	0.745425
705	0.554600	0.746200
706	0.553975	0.745875
707	0.552500	0.746625
708	0.553525	0.746475
709	0.553725	0.744550
710	0.553525	0.740500
711	0.554400	0.740800
712	0.554300	0.741800
713	0.551625	0.740900
714	0.551025	0.742350
715	0.552825	0.743275
716	0.552500	0.744175
717	0.549200	0.744150
718	0.549400	0.742125
719	0.551275	0.738000
720	0.553300	0.739525
721	0.550825	0.740050
722	0.552150	0.740725
723	0.553075	0.742425
724	0.553325	0.742425
725	0.552300	0.743975
726	0.553450	0.745000
727	0.553600	0.744375
728	0.553375	0.745525
729	0.552350	0.744550
730	0.552650	0.741500
731	0.554700	0.743250
732	0.553625	0.741425
733	0.553225	0.740925
734	0.552650	0.742400
735	0.555025	0.741250
736	0.555850	0.741075
737	0.555200	0.739975
738	0.552925	0.739150
739	0.555275	0.742725
740	0.552450	0.741625
741	0.552775	0.741875
742	0.556125	0.741525
743	0.551475	0.741375
744	0.554250	0.741125
745	0.554125	0.738725
746	0.552450	0.740000
747	0.551850	0.737050
748	0.553775	0.738050
749	0.554050	0.737700
750	0.550050	0.738750
751	0.553700	0.737550
752	0.553475	0.737825
753	0.555600	0.738675
754	0.555900	0.738475
755	0.552900	0.737000
756	0.552950	0.735650
757	0.554400	0.736925
758	0.554075	0.735875
759	0.553400	0.735750
760	0.553725	0.734150
761	0.553925	0.732075
762	0.555425	0.731300
763	0.555900	0.728950
764	0.551950	0.731050
765	0.553175	0.734275
766	0.555275	0.734350
767	0.555500	0.734950
768	0.555550	0.734650
769	0.553375	0.735050
770	0.553750	0.735725
771	0.555925	0.735275
772	0.553800	0.737150
773	0.555400	0.737350
774	0.552950	0.736875
775	0.555700	0.735650
776	0.553525	0.733950
777	0.554650	0.734825
778	0.553625	0.732800
779	0.551875	0.730150
780	0.551850	0.730375
781	0.551500	0.732150
782	0.552175	0.730950
783	0.557025	0.731400
784	0.554525	0.734550
785	0.555175	0.732650
786	0.556350	0.734225
787	0.555225	0.737750
788	0.553900	0.736125
789	0.556700	0.736350
790	0.555275	0.733850
791	0.553475	0.735800
792	0.556875	0.734900
793	0.556475	0.734325
794	0.555325	0.735675
795	0.554700	0.734750
796	0.555900	0.736425
797	0.557825	0.736325
798	0.555750	0.736700
799	0.554275	0.735200
800	0.556475	0.733800
801	0.554050	0.733300
802	0.555375	0.732975
803	0.556575	0.735225
804	0.554425	0.732850
805	0.555650	0.732325
806	0.555200	0.732350
807	0.555625	0.732625
808	0.555300	0.731525
809	0.554350	0.731600
810	0.553675	0.731625
811	0.555025	0.731650
812	0.556100	0.733675
813	0.554550	0.734450
814	0.554275	0.734150
815	0.554325	0.737500
816	0.555425	0.735500
817	0.556250	0.735000
818	0.556950	0.735775
819	0.557075	0.734625
820	0.555200	0.734475
821	0.557025	0.736625
822	0.555050	0.737575
823	0.553750	0.736875
824	0.555575	0.737475
825	0.556600	0.737975
826	0.553225	0.739600
827	0.553400	0.739050
828	0.555600	0.738175
829	0.554950	0.738075
830	0.557075	0.739050
831	0.557825	0.736975
832	0.555775	0.736950
833	0.554850	0.734700
834	0.557050	0.733500
835	0.556000	0.732150
836	0.556375	0.732400
837	0.559575	0.729375
838	0.554250	0.730550
839	0.555475	0.730525
840	0.555350	0.730625
841	0.555850	0.729925
842	0.555725	0.732675
843	0.554775	0.732800
844	0.556825	0.732350
845	0.555700	0.732700
846	0.554750	0.733900
847	0.556275	0.733700
848	0.556000	0.732275
849	0.552925	0.737775
850	0.554300	0.735100
851	0.555175	0.734475
852	0.555075	0.734050
853	0.554150	0.733825
854	0.556800	0.733900
855	0.556125	0.735225
856	0.555675	0.736225
857	0.557475	0.738125
858	0.557000	0.738375
859	0.556700	0.739575
860	0.558425	0.737875
861	0.554775	0.739250
862	0.554175	0.738925
863	0.555475	0.740950
864	0.556800	0.739350
865	0.556725	0.736950
866	0.553650	0.736150
867	0.555625	0.734925
868	0.555975	0.735175
869	0.558075	0.733550
870	0.558675	0.736400
871	0.559400	0.735775
872	0.558150	0.737075
873	0.554175	0.736675
874	0.553425	0.736850
875	0.557625	0.735975
876	0.558150	0.736075
877	0.557475	0.733900
878	0.557975	0.734025
879	0.562000	0.734875
880	0.557950	0.733675
881	0.558750	0.735175
882	0.555725	0.736300
883	0.556950	0.735900
884	0.557025	0.735675
885	0.558475	0.736075
886	0.559900	0.737225
887	0.559325	0.737975
888	0.557825	0.740725
889	0.558700	0.742450
890	0.557000	0.744450
891	0.556500	0.745025
892	0.560775	0.742900
893	0.558300	0.743550
894	0.555750	0.744550
895	0.556450	0.746650
896	0.557275	0.745525
897	0.556775	0.747850
898	0.555800	0.746600
899	0.556325	0.747050
900	0.555475	0.747425
901	0.559325	0.747450
902	0.557100	0.746675
903	0.557825	0.746925
904	0.557025	0.746325
905	0.555825	0.747450
906	0.558450	0.746250
907	0.556200	0.748450
908	0.555525	0.747600
909	0.557700	0.748050
910	0.555650	0.745450
911	0.556525	0.747775
912	0.558425	0.746250
913	0.558275	0.746925
914	0.559325	0.748275
915	0.556700	0.749200
916	0.557400	0.748075
917	0.557100	0.750350
918	0.558500	0.749900
919	0.553675	0.751800
920	0.554675	0.747425
921	0.558875	0.748325
922	0.553575	0.748075
923	0.556750	0.750550
924	0.556525	0.750950
925	0.554950	0.750925
926	0.555825	0.748125
927	0.557775	0.746825
928	0.558750	0.745975
929	0.557150	0.746000
930	0.557575	0.746250
931	0.557775	0.745575
932	0.556850	0.747750
933	0.556825	0.745675
934	0.557425	0.744200
935	0.556350	0.745350
936	0.555275	0.742600
937	0.553700	0.744900
938	0.556075	0.745025
939	0.556950	0.747925
940	0.557975	0.748950
941	0.557850	0.749900
942	0.556175	0.747050
943	0.558350	0.748775
944	0.557075	0.748725
945	0.557675	0.750625
946	0.556050	0.750900
947	0.558175	0.749700
948	0.556550	0.748550
949	0.556375	0.745750
950	0.556275	0.747250
951	0.557100	0.746900
952	0.557575	0.746275
953	0.559450	0.746600
954	0.555575	0.747400
955	0.556125	0.746575
956	0.558150	0.746100
957	0.556175	0.747500
958	0.555350	0.747375
959	0.556075	0.746525
960	0.555725	0.746225
961	0.555750	0.747450
962	0.555025	0.746600
963	0.555550	0.749625
964	0.556025	0.749975
965	0.557875	0.751100
966	0.560700	0.748850
967	0.557225	0.748225
968	0.557750	0.748900
969	0.558775	0.749875
970	0.557325	0.750475
971	0.554075	0.750225
972	0.553850	0.751125
973	0.555400	0.750700
974	0.556300	0.747825
975	0.557150	0.749225
976	0.558525	0.747550
977	0.558250	0.747825
978	0.558575	0.747475
979	0.559500	0.745300
980	0.557025	0.744725
981	0.556125	0.744025
982	0.557150	0.742825
983	0.555250	0.742100
984	0.557550	0.740525
985	0.556325	0.740675
986	0.554650	0.740175
987	0.553375	0.740650
988	0.556375	0.742900
989	0.554400	0.743475
990	0.554900	0.746100
991	0.554950	0.743350
992	0.556300	0.743450
993	0.555300	0.742475
994	0.557600	0.744700
995	0.556975	0.744800
996	0.555850	0.748000
997	0.555950	0.746925
998	0.555975	0.746300
999	0.558075	0.743075
1000	0.557625	0.747175
1001	0.557625	0.746775
1002	0.558325	0.747075
1003	0.559100	0.748325
1004	0.560425	0.750650
1005	0.559450	0.750550
1006	0.559350	0.751925
1007	0.556850	0.752725
1008	0.556875	0.753525
1009	0.553400	0.751350
1010	0.556675	0.751225
1011	0.559375	0.751400
1012	0.556350	0.753150
1013	0.559100	0.753450
1014	0.560825	0.751050
1015	0.556200	0.750450
1016	0.556925	0.752125
1017	0.557375	0.753000
1018	0.556875	0.751650
1019	0.556625	0.751825
1020	0.557150	0.750800
1021	0.559525	0.751600
1022	0.558225	0.751725
1023	0.557250	0.752075
1024	0.556125	0.748925
1025	0.557425	0.750275
1026	0.555975	0.748650
1027	0.557275	0.744525
1028	0.560075	0.745475
1029	0.561350	0.743550
1030	0.559800	0.743625
1031	0.558450	0.742825
1032	0.559400	0.742700
1033	0.558825	0.743975
1034	0.561000	0.744100
1035	0.558450	0.745350
1036	0.558575	0.744825
1037	0.557150	0.744700
1038	0.556375	0.745500
1039	0.558900	0.746525
1040	0.557475	0.747175
1041	0.554025	0.745800
1042	0.557450	0.747500
1043	0.557300	0.747375
1044	0.558625	0.746000
1045	0.556050	0.745525
1046	0.556375	0.744225
1047	0.555850	0.744575
1048	0.555400	0.744925
1049	0.558075	0.747625
1050	0.559800	0.746600
1051	0.559925	0.745425
1052	0.557850	0.744550
1053	0.556575	0.746175
1054	0.559625	0.744500
1055	0.556975	0.746425
1056	0.556800	0.747000
1057	0.556550	0.746400
1058	0.558425	0.745550
1059	0.558250	0.746100
1060	0.557125	0.747225
1061	0.555825	0.748675
1062	0.554925	0.750600
1063	0.557850	0.750875
1064	0.557475	0.750375
1065	0.556850	0.751075
1066	0.558025	0.751000
1067	0.557800	0.751475
1068	0.556050	0.751650
1069	0.558125	0.754075
1070	0.557000	0.755250
1071	0.559025	0.755975
1072	0.556200	0.754800
1073	0.555825	0.756125
1074	0.556500	0.758175
1075	0.557300	0.753900
1076	0.554525	0.753375
1077	0.554700	0.753850
1078	0.553025	0.755625
1079	0.557175	0.755150
1080	0.557850	0.754575
1081	0.558725	0.752175
1082	0.557300	0.749375
1083	0.557725	0.750425
1084	0.559375	0.750525
1085	0.559025	0.750750
1086	0.557100	0.749300
1087	0.555950	0.749850
1088	0.557025	0.751150
1089	0.557175	0.751250
1090	0.557550	0.750600
1091	0.556875	0.750500
1092	0.558300	0.749725
1093	0.556825	0.749000
1094	0.555875	0.749375
1095	0.557575	0.751900
1096	0.555125	0.753725
1097	0.557050	0.753025
1098	0.556425	0.754000
1099	0.557550	0.753975
1100	0.561825	0.754600
1101	0.558700	0.753125
1102	0.558700	0.753025
1103	0.559725	0.755975
1104	0.559225	0.758500
1105	0.559325	0.756775
1106	0.558150	0.756225
1107	0.556450	0.757250
1108	0.555400	0.758425
1109	0.556000	0.756575
1110	0.558225	0.756025
1111	0.558925	0.756325
1112	0.557550	0.756175
1113	0.555975	0.755000
1114	0.559975	0.755175
1115	0.559625	0.756325
1116	0.559675	0.756600
1117	0.558200	0.754325
1118	0.559125	0.756000
1119	0.559625	0.757300
1120	0.555250	0.756150
1121	0.557050	0.755450
1122	0.556225	0.757475
1123	0.556900	0.755250
1124	0.558500	0.754800
1125	0.561075	0.753750
1126	0.560250	0.752850
1127	0.561800	0.750300
1128	0.561950	0.748150
1129	0.560650	0.748300
1130	0.560375	0.747700
1131	0.559525	0.748550
1132	0.558575	0.750875
1133	0.561075	0.749775
1134	0.558400	0.748850
1135	0.559100	0.748200
1136	0.560125	0.747875
1137	0.561850	0.748975
1138	0.562150	0.749550
1139	0.560625	0.748975
1140	0.562000	0.749250
1141	0.562300	0.749950
1142	0.561850	0.749800
1143	0.560000	0.747775
1144	0.560925	0.749150
1145	0.560900	0.749200
1146	0.561350	0.750575
1147	0.558750	0.753825
1148	0.559075	0.752375
1149	0.559325	0.750500
1150	0.559675	0.752125
1151	0.560750	0.752375
1152	0.561600	0.750075
1153	0.563050	0.748800
1154	0.563050	0.749950
1155	0.562525	0.750800
1156	0.561375	0.753075
1157	0.560300	0.750200
1158	0.560025	0.748675
1159	0.560050	0.750575
1160	0.560950	0.750200
1161	0.562450	0.749750
1162	0.560500	0.749100
1163	0.560100	0.747750
1164	0.560325	0.748725
1165	0.563425	0.750775
1166	0.561525	0.748500
1167	0.560825	0.747300
1168	0.560250	0.747475
1169	0.559600	0.746625
1170	0.561450	0.746950
1171	0.559975	0.746450
1172	0.561475	0.747850
1173	0.561425	0.749225
1174	0.561475	0.749200
1175	0.561050	0.748925
1176	0.561900	0.749250
1177	0.559725	0.750475
1178	0.556625	0.749700
1179	0.557550	0.748650
1180	0.558375	0.748875
1181	0.561200	0.749150
1182	0.558775	0.749825
1183	0.562125	0.750575
1184	0.559875	0.751850
1185	0.562650	0.749900
1186	0.560525	0.749225
1187	0.559975	0.747825
1188	0.561625	0.748250
1189	0.561650	0.748900
1190	0.559075	0.750100
1191	0.560475	0.750975
1192	0.560750	0.750125
1193	0.559200	0.750200
1194	0.560125	0.747525
1195	0.559875	0.746275
1196	0.559200	0.744775
1197	0.559025	0.743200
1198	0.559900	0.744650
1199	0.559100	0.745275
1200	0.554950	0.745325
1201	0.556425	0.746175
1202	0.557100	0.746675
1203	0.559175	0.749925
1204	0.559075	0.746825
1205	0.558900	0.744250
1206	0.560500	0.742700
1207	0.559025	0.743725
1208	0.560825	0.742550
1209	0.561975	0.744275
1210	0.563100	0.741975
1211	0.559600	0.744025
1212	0.556525	0.744675
1213	0.556575	0.743700
1214	0.559650	0.741975
1215	0.556725	0.741625
1216	0.559300	0.743275
1217	0.558725	0.743600
1218	0.556450	0.743250
1219	0.554475	0.745600
1220	0.557425	0.746375
1221	0.559775	0.744525
1222	0.559450	0.742400
1223	0.558150	0.741025
1224	0.560600	0.740225
1225	0.557575	0.739350
1226	0.558650	0.739825
1227	0.560725	0.739925
1228	0.561300	0.741050
1229	0.561175	0.743200
1230	0.561925	0.743550
1231	0.560850	0.740600
1232	0.559850	0.742300
1233	0.558700	0.741650
1234	0.558800	0.743325
1235	0.558625	0.744175
1236	0.559775	0.743850
1237	0.558350	0.744900
1238	0.559350	0.744900
1239	0.557825	0.742550
1240	0.561750	0.741675
1241	0.558950	0.743725
1242	0.560025	0.742100
1243	0.560375	0.744000
1244	0.558400	0.745200
1245	0.558875	0.745575
1246	0.560000	0.742200
1247	0.560550	0.739850
1248	0.562700	0.738525
1249	0.560400	0.739275
1250	0.559150	0.738550
1251	0.559500	0.739375
1252	0.559075	0.739325
1253	0.555825	0.740125
1254	0.558100	0.741150
1255	0.557500	0.740175
1256	0.559825	0.739800
1257	0.559125	0.739825
1258	0.558350	0.742975
1259	0.556950	0.742800
1260	0.560975	0.741800
1261	0.559775	0.742500
1262	0.560025	0.743900
1263	0.559725	0.744325
1264	0.558575	0.745925
1265	0.559250	0.743700
1266	0.561025	0.742825
1267	0.561650	0.741550
1268	0.557550	0.741100
1269	0.557150	0.741525
1270	0.561100	0.743500
1271	0.560325	0.743225
1272	0.557325	0.742350
1273	0.559650	0.742975
1274	0.560450	0.742150
1275	0.559100	0.740950
1276	0.557825	0.741275
1277	0.557200	0.739175
1278	0.559525	0.738000
1279	0.559725	0.736950
1280	0.559900	0.740975
1281	0.559500	0.738750
1282	0.558700	0.740575
1283	0.558625	0.740175
1284	0.559325	0.738300
1285	0.560225	0.737750
1286	0.557200	0.737975
1287	0.559725	0.738125
1288	0.558225	0.737425
1289	0.555425	0.737800
1290	0.556425	0.737225
1291	0.554650	0.740875
1292	0.554925	0.740875
1293	0.558450	0.741600
1294	0.557000	0.742200
1295	0.558875	0.744050
1296	0.557325	0.746500
1297	0.559300	0.745900
1298	0.558500	0.744725
1299	0.557875	0.746875
1300	0.558925	0.745675
1301	0.557875	0.747275
1302	0.561175	0.746825
1303	0.559500	0.746000
1304	0.558675	0.742900
1305	0.557375	0.740575
1306	0.559800	0.744150
1307	0.562625	0.744350
1308	0.560625	0.744375
1309	0.558025	0.745150
1310	0.560150	0.743650
1311	0.560100	0.740200
1312	0.559700	0.738100
1313	0.560575	0.740425
1314	0.557600	0.740725
1315	0.557675	0.742500
1316	0.558975	0.745975
1317	0.558150	0.742825
1318	0.561400	0.744475
1319	0.559725	0.746475
1320	0.560625	0.746375
1321	0.560875	0.746600
1322	0.560850	0.746825
1323	0.559350	0.746450
1324	0.561325	0.745350
1325	0.558725	0.746925
1326	0.560175	0.746825
1327	0.558800	0.746250
1328	0.561400	0.745575
1329	0.560500	0.745975
1330	0.561500	0.746125
1331	0.560550	0.747650
1332	0.557900	0.748100
1333	0.557600	0.750325
1334	0.560450	0.748825
1335	0.560700	0.747750
1336	0.557225	0.747225
1337	0.557300	0.748900
1338	0.560300	0.750450
1339	0.561800	0.749125
1340	0.563325	0.746675
1341	0.558775	0.745275
1342	0.564000	0.745150
1343	0.565725	0.744025
1344	0.561950	0.745150
1345	0.558850	0.746550
1346	0.560950	0.746100
1347	0.559250	0.744050
1348	0.561200	0.744825
1349	0.564550	0.746425
1350	0.561725	0.746875
1351	0.562050	0.746175
1352	0.560850	0.748950
1353	0.560650	0.751225
1354	0.562225	0.748050
1355	0.562450	0.746500
1356	0.562575	0.747500
1357	0.561200	0.749850
1358	0.560325	0.751550
1359	0.561075	0.749000
1360	0.559325	0.749175
1361	0.560225	0.748650
1362	0.560675	0.750675
1363	0.561650	0.750275
1364	0.561650	0.751325
1365	0.563050	0.750425
1366	0.562375	0.751950
1367	0.562100	0.753875
1368	0.561575	0.755350
1369	0.564600	0.753350
1370	0.563700	0.755000
1371	0.561450	0.756225
1372	0.562525	0.755350
1373	0.558300	0.756350
1374	0.561275	0.755500
1375	0.559725	0.754650
1376	0.560625	0.754775
1377	0.559350	0.755525
1378	0.562275	0.756625
1379	0.562175	0.756375
1380	0.560425	0.757550
1381	0.561150	0.755600
1382	0.561250	0.757225
1383	0.560450	0.756125
1384	0.562400	0.756750
1385	0.561550	0.759525
1386	0.560150	0.759700
1387	0.560350	0.759800
1388	0.561400	0.760675
1389	0.560800	0.760550
1390	0.561375	0.760650
1391	0.563000	0.759925
1392	0.562150	0.759075
1393	0.565825	0.758525
1394	0.562800	0.757250
1395	0.564125	0.756275
1396	0.561425	0.757775
1397	0.560650	0.756675
1398	0.560800	0.760225
1399	0.560700	0.760250
1400	0.564450	0.760250
1401	0.566950	0.759600
1402	0.563700	0.759800
1403	0.564150	0.758925
1404	0.564400	0.760100
1405	0.562600	0.758375
1406	0.561350	0.757650
1407	0.563750	0.756550
1408	0.560775	0.758675
1409	0.559525	0.757800
1410	0.560675	0.758150
1411	0.558500	0.756200
1412	0.559525	0.760025
1413	0.561900	0.760350
1414	0.563750	0.763050
1415	0.562225	0.761925
1416	0.561700	0.761400
1417	0.560700	0.760100
1418	0.559875	0.758275
1419	0.563575	0.758625
1420	0.563750	0.756150
1421	0.563925	0.756325
1422	0.562025	0.757475
1423	0.562900	0.756325
1424	0.561925	0.757550
1425	0.561900	0.755300
1426	0.563900	0.754100
1427	0.563925	0.752850
1428	0.564050	0.753850
1429	0.562325	0.753525
1430	0.562450	0.752650
1431	0.562500	0.752525
1432	0.561625	0.751000
1433	0.561425	0.749325
1434	0.561225	0.748400
1435	0.561600	0.750050
1436	0.563400	0.750350
1437	0.562150	0.749175
1438	0.560875	0.747800
1439	0.560700	0.746525
1440	0.561175	0.746150
1441	0.560700	0.745825
1442	0.561875	0.746800
1443	0.559900	0.747675
1444	0.559000	0.747300
1445	0.562000	0.748850
1446	0.558725	0.747850
1447	0.560450	0.748125
1448	0.559225	0.749200
1449	0.559625	0.751325
1450	0.559050	0.752550
1451	0.558925	0.753225
1452	0.559275	0.753575
1453	0.563100	0.752450
1454	0.562150	0.753550
1455	0.560225	0.753800
1456	0.561475	0.756450
1457	0.561950	0.757275
1458	0.558650	0.758400
1459	0.560725	0.757100
1460	0.560325	0.757200
1461	0.557175	0.760050
1462	0.558775	0.761325
1463	0.556050	0.761800
1464	0.559125	0.763250
1465	0.560500	0.763200
1466	0.561475	0.763350
1467	0.563025	0.765025
1468	0.560825	0.763725
1469	0.560900	0.765350
1470	0.559400	0.766775
1471	0.562675	0.765675
1472	0.559225	0.766850
1473	0.558900	0.765925
1474	0.558350	0.764250
1475	0.562275	0.764425
1476	0.562000	0.764975
1477	0.561325	0.764250
1478	0.563200	0.762875
1479	0.563775	0.763025
1480	0.564950	0.763275
1481	0.564050	0.760625
1482	0.563200	0.761325
1483	0.559550	0.764550
1484	0.557600	0.766725
1485	0.558900	0.765650
1486	0.560025	0.766125
1487	0.558975	0.765775
1488	0.562150	0.765000
1489	0.561500	0.765575
1490	0.564225	0.766125
1491	0.564300	0.764600
1492	0.563750	0.763850
1493	0.563400	0.763300
1494	0.563425	0.766425
1495	0.561725	0.768600
1496	0.561550	0.767100
1497	0.561950	0.767975
1498	0.562100	0.768925
1499	0.560850	0.767600
1500	0.561250	0.764400
1501	0.561350	0.765300
1502	0.563575	0.765525
1503	0.561950	0.763250
1504	0.565975	0.764925
1505	0.562375	0.764350
1506	0.563300	0.762375
1507	0.559875	0.763800
1508	0.559125	0.763775
1509	0.560950	0.761450
1510	0.562575	0.761000
1511	0.564350	0.762950
1512	0.563850	0.762350
1513	0.565375	0.762950
1514	0.561900	0.764650
1515	0.562175	0.761450
1516	0.562375	0.762150
1517	0.563250	0.763350
1518	0.563625	0.762225
1519	0.564825	0.761600
1520	0.561025	0.762250
1521	0.564400	0.759925
1522	0.565225	0.758625
1523	0.565550	0.761000
1524	0.564225	0.760100
1525	0.564775	0.759575
1526	0.563425	0.760300
1527	0.564550	0.760550
1528	0.565800	0.761400
1529	0.562700	0.762150
1530	0.562350	0.761375
1531	0.562900	0.761975
1532	0.563750	0.762725
1533	0.563100	0.761400
1534	0.563050	0.762825
1535	0.565925	0.762525
1536	0.563500	0.762325
1537	0.563925	0.759900
1538	0.565400	0.762450
1539	0.563800	0.762125
1540	0.564275	0.762025
1541	0.566175	0.760850
1542	0.564425	0.761100
1543	0.564125	0.761525
1544	0.566550	0.759550
1545	0.565200	0.760400
1546	0.562525	0.764125
1547	0.563100	0.762750
1548	0.561875	0.761800
1549	0.563100	0.763025
1550	0.564600	0.761300
1551	0.566750	0.760700
1552	0.565125	0.762775
1553	0.567475	0.765700
1554	0.564350	0.763800
1555	0.565700	0.761250
1556	0.565700	0.761150
1557	0.564300	0.763675
1558	0.564550	0.763750
1559	0.565250	0.764625
1560	0.564875	0.764125
1561	0.564975	0.765475
1562	0.565450	0.765825
1563	0.566475	0.768350
1564	0.564950	0.767850
1565	0.562575	0.767325
1566	0.561400	0.765675
1567	0.562525	0.764700
1568	0.565950	0.762975
1569	0.565375	0.763025
1570	0.567025	0.760850
1571	0.565875	0.763325
1572	0.565950	0.761475
1573	0.565525	0.758725
1574	0.565075	0.757425
1575	0.564875	0.757975
1576	0.566375	0.758825
1577	0.566625	0.759275
1578	0.566600	0.761025
1579	0.563350	0.757700
1580	0.563600	0.757600
1581	0.564150	0.759700
1582	0.565850	0.760250
1583	0.566050	0.758625
1584	0.562475	0.757950
1585	0.562025	0.756575
1586	0.563850	0.757800
1587	0.564575	0.755050
1588	0.563625	0.754300
1589	0.563950	0.753100
1590	0.565425	0.755025
1591	0.565425	0.754175
1592	0.566100	0.755100
1593	0.566975	0.754650
1594	0.566050	0.754175
1595	0.564750	0.754325
1596	0.564150	0.752250
1597	0.564850	0.754450
1598	0.562100	0.757475
1599	0.562825	0.758425
1600	0.561900	0.759625
1601	0.563775	0.759950
1602	0.565825	0.755025
1603	0.563900	0.755200
1604	0.562625	0.757400
1605	0.564325	0.756575
1606	0.563800	0.755950
1607	0.563000	0.757275
1608	0.565000	0.756000
1609	0.564375	0.758175
1610	0.565250	0.759050
1611	0.562025	0.759925
1612	0.559750	0.758250
1613	0.564250	0.760150
1614	0.564850	0.762300
1615	0.565325	0.759050
1616	0.565150	0.756825
1617	0.564175	0.759100
1618	0.562025	0.760475
1619	0.561075	0.758825
1620	0.561875	0.755750
1621	0.562650	0.757100
1622	0.562075	0.755500
1623	0.564425	0.755125
1624	0.562525	0.753375
1625	0.559750	0.753650
1626	0.562625	0.754325
1627	0.561825	0.750075
1628	0.561150	0.750625
1629	0.560500	0.751450
1630	0.563700	0.751950
1631	0.560725	0.751000
1632	0.562225	0.750975
1633	0.561550	0.752075
1634	0.562825	0.751775
1635	0.562000	0.751450
1636	0.561500	0.751075
1637	0.560475	0.750750
1638	0.560650	0.755275
1639	0.560825	0.753925
1640	0.563275	0.752075
1641	0.561900	0.751200
1642	0.562000	0.749825
1643	0.561750	0.751975
1644	0.563500	0.754850
1645	0.561025	0.756600
1646	0.561450	0.753000
1647	0.563975	0.752900
1648	0.563550	0.750025
1649	0.563075	0.748075
1650	0.564350	0.746875
1651	0.562550	0.746450
1652	0.564275	0.748825
1653	0.563550	0.749675
1654	0.564075	0.749225
1655	0.562525	0.749200
1656	0.561450	0.751400
1657	0.561150	0.752425
1658	0.562950	0.751225
1659	0.562350	0.751175
1660	0.560200	0.750725
1661	0.560600	0.747925
1662	0.562625	0.747075
1663	0.563325	0.746500
1664	0.563150	0.748125
1665	0.561400	0.744875
1666	0.563400	0.747775
1667	0.561850	0.748925
1668	0.559150	0.748400
1669	0.560925	0.748600
1670	0.563300	0.748975
1671	0.566900	0.748050
1672	0.565275	0.747725
1673	0.562975	0.747950
1674	0.563825	0.746600
1675	0.562075	0.746800
1676	0.562225	0.745700
1677	0.562800	0.747525
1678	0.562950	0.747025
1679	0.562525	0.752200
1680	0.562850	0.749475
1681	0.562800	0.750975
1682	0.560425	0.752500
1683	0.561300	0.753800
1684	0.562500	0.752925
1685	0.561775	0.753350
1686	0.563650	0.756550
1687	0.562075	0.755900
1688	0.561800	0.756400
1689	0.561650	0.756150
1690	0.560550	0.755125
1691	0.562700	0.755600
1692	0.561600	0.754200
1693	0.563150	0.754900
1694	0.563250	0.753975
1695	0.562375	0.754025
1696	0.559075	0.755075
1697	0.559975	0.754700
1698	0.560875	0.756125
1699	0.562575	0.753125
1700	0.564275	0.754025
1701	0.563825	0.753950
1702	0.559875	0.752300
1703	0.562275	0.754550
1704	0.565025	0.754050
1705	0.563775	0.752875
1706	0.560525	0.751725
1707	0.559950	0.751225
1708	0.558900	0.751175
1709	0.559900	0.751800
1710	0.558375	0.750650
1711	0.559250	0.751175
1712	0.559125	0.753525
1713	0.558175	0.754100
1714	0.562050	0.756525
1715	0.559950	0.753725
1716	0.559525	0.754075
1717	0.557825	0.753975
1718	0.559400	0.756150
1719	0.559475	0.756675
1720	0.560325	0.755900
1721	0.558525	0.755625
1722	0.559125	0.754050
1723	0.558475	0.753975
1724	0.557850	0.755125
1725	0.560700	0.754825
1726	0.560725	0.755500
1727	0.559425	0.755250
1728	0.561700	0.754375
1729	0.558300	0.756600
1730	0.559475	0.755450
1731	0.561075	0.756300
1732	0.561350	0.757475
1733	0.560175	0.757400
1734	0.561150	0.756600
1735	0.559875	0.756625
1736	0.560525	0.755900
1737	0.560875	0.756400
1738	0.559275	0.758300
1739	0.559050	0.756875
1740	0.560900	0.758425
1741	0.558625	0.759025
1742	0.557100	0.759575
1743	0.559300	0.759625
1744	0.559150	0.758100
1745	0.556625	0.758725
1746	0.557125	0.760450
1747	0.561650	0.760250
1748	0.561000	0.758625
1749	0.563275	0.760725
1750	0.559675	0.762100
1751	0.559300	0.763025
1752	0.558475	0.763475
1753	0.561800	0.760600
1754	0.560650	0.760400
1755	0.560950	0.759300
1756	0.558375	0.761125
1757	0.559675	0.762575
1758	0.558300	0.761125
1759	0.560775	0.760100
1760	0.558600	0.759325
1761	0.558625	0.759900
1762	0.558800	0.759700
1763	0.561625	0.759200
1764	0.561225	0.760575
1765	0.563300	0.763150
1766	0.560800	0.761200
1767	0.559500	0.762000
1768	0.558650	0.761825
1769	0.558800	0.761350
1770	0.561575	0.759350
1771	0.559400	0.761525
1772	0.561350	0.762450
1773	0.559650	0.762300
1774	0.562275	0.763050
1775	0.559000	0.759550
1776	0.559175	0.762325
1777	0.562675	0.761925
1778	0.563325	0.761725
1779	0.560825	0.761000
1780	0.563625	0.758900
1781	0.563125	0.757400
1782	0.561100	0.757025
1783	0.560550	0.754325
1784	0.561125	0.753525
1785	0.563000	0.755075
1786	0.561850	0.754550
1787	0.561050	0.754000
1788	0.562700	0.755025
1789	0.560950	0.757350
1790	0.561150	0.756700
1791	0.560725	0.755975
1792	0.561150	0.757675
1793	0.563350	0.757475
1794	0.563675	0.757125
1795	0.563325	0.754550
1796	0.565200	0.756900
1797	0.561225	0.758650
1798	0.560975	0.759750
1799	0.561375	0.758600
1800	0.560450	0.757750
1801	0.561175	0.757375
1802	0.562025	0.756600
1803	0.562150	0.757600
1804	0.563750	0.756575
1805	0.562200	0.757550
1806	0.561675	0.758850
1807	0.563075	0.760825
1808	0.561550	0.760900
1809	0.564325	0.761750
1810	0.563925	0.762650
1811	0.564450	0.762500
1812	0.562300	0.758800
1813	0.564725	0.757525
1814	0.565500	0.757325
1815	0.566450	0.757100
1816	0.563625	0.755450
1817	0.563625	0.757100
1818	0.564950	0.755750
1819	0.566475	0.755200
1820	0.564850	0.757250
1821	0.564025	0.755125
1822	0.567075	0.756350
1823	0.565950	0.756825
1824	0.564875	0.756650
1825	0.565650	0.756050
1826	0.568175	0.756050
1827	0.566350	0.756550
1828	0.564225	0.755975
1829	0.565275	0.755225
1830	0.565975	0.757050
1831	0.566725	0.758125
1832	0.565450	0.756250
1833	0.564275	0.756050
1834	0.564700	0.757475
1835	0.564675	0.756750
1836	0.562375	0.755175
1837	0.564525	0.753575
1838	0.563250	0.754125
1839	0.562175	0.754775
1840	0.565450	0.755650
1841	0.565950	0.755800
1842	0.566875	0.753250
1843	0.564700	0.754775
1844	0.564675	0.754425
1845	0.563700	0.755450
1846	0.564850	0.756450
1847	0.563900	0.755450
1848	0.564100	0.752750
1849	0.564600	0.754050
1850	0.562550	0.754350
1851	0.561700	0.752575
1852	0.563350	0.753450
1853	0.562075	0.753150
1854	0.563300	0.755375
1855	0.563750	0.757025
1856	0.566825	0.756750
1857	0.562050	0.757250
1858	0.560725	0.756900
1859	0.562875	0.757725
1860	0.563125	0.757550
1861	0.564625	0.760100
1862	0.565550	0.761075
1863	0.565650	0.761400
1864	0.565275	0.758500
1865	0.565000	0.758550
1866	0.562075	0.757700
1867	0.562650	0.758075
1868	0.565375	0.758125
1869	0.564150	0.755175
1870	0.565550	0.756800
1871	0.562075	0.756475
1872	0.561725	0.758275
1873	0.561750	0.754500
1874	0.563075	0.751525
1875	0.563400	0.750625
1876	0.564975	0.751625
1877	0.565650	0.751300
1878	0.566125	0.752100
1879	0.564800	0.751075
1880	0.565700	0.750475
1881	0.567575	0.750350
1882	0.566550	0.753475
1883	0.567550	0.754325
1884	0.566225	0.755750
1885	0.567925	0.754925
1886	0.568800	0.753375
1887	0.564650	0.754125
1888	0.563675	0.753000
1889	0.565950	0.753700
1890	0.566450	0.753950
1891	0.567850	0.754475
1892	0.565500	0.752050
1893	0.565500	0.752500
1894	0.564750	0.753500
1895	0.563975	0.752375
1896	0.562350	0.750100
1897	0.561150	0.751075
1898	0.563225	0.749475
1899	0.564700	0.748650
1900	0.563325	0.748750
1901	0.564775	0.748950
1902	0.563325	0.752025
1903	0.564025	0.752800
1904	0.562900	0.754075
1905	0.562750	0.756150
1906	0.565325	0.754200
1907	0.562600	0.753625
1908	0.564625	0.754975
1909	0.566250	0.755200
1910	0.567550	0.754250
1911	0.564950	0.752300
1912	0.565325	0.751675
1913	0.563275	0.751375
1914	0.563950	0.751725
1915	0.566125	0.754050
1916	0.566900	0.755525
1917	0.570475	0.755275
1918	0.567050	0.755200
1919	0.566425	0.754100
1920	0.562975	0.756075
1921	0.566250	0.757075
1922	0.564125	0.754800
1923	0.563950	0.754975
1924	0.567025	0.754250
1925	0.566200	0.755175
1926	0.565800	0.756175
1927	0.565150	0.758400
1928	0.563725	0.758600
1929	0.562075	0.760425
1930	0.562875	0.761000
1931	0.565075	0.759350
1932	0.562825	0.758725
1933	0.566200	0.757975
1934	0.563250	0.758100
1935	0.564950	0.758100
1936	0.565975	0.756500
1937	0.564600	0.758475
1938	0.563800	0.756850
1939	0.564050	0.756050
1940	0.561550	0.756925
1941	0.563050	0.759475
1942	0.563225	0.755350
1943	0.564825	0.756625
1944	0.564075	0.756575
1945	0.565475	0.753825
1946	0.566700	0.751425
1947	0.567550	0.753850
1948	0.565875	0.754725
1949	0.564400	0.753375
1950	0.562525	0.753025
1951	0.564875	0.751500
1952	0.566500	0.754175
1953	0.564000	0.755725
1954	0.565475	0.756300
1955	0.564800	0.753575
1956	0.566200	0.753875
1957	0.565675	0.752775
1958	0.564600	0.752350
1959	0.564175	0.754025
1960	0.565000	0.754600
1961	0.565625	0.753225
1962	0.563050	0.755500
1963	0.568650	0.754625
1964	0.567850	0.756350
1965	0.568550	0.756175
1966	0.568225	0.756175
1967	0.565925	0.756775
1968	0.567725	0.757675
1969	0.565700	0.754825
1970	0.570225	0.755500
1971	0.569600	0.752800
1972	0.566800	0.748025
1973	0.564025	0.746850
1974	0.565075	0.750800
1975	0.567425	0.749050
1976	0.565650	0.749650
1977	0.566350	0.750500
1978	0.567350	0.750025
1979	0.568075	0.749425
1980	0.565525	0.749575
1981	0.565775	0.750050
1982	0.564225	0.749975
1983	0.563075	0.752275
1984	0.565675	0.753100
1985	0.565050	0.751775
1986	0.567925	0.752875
1987	0.563825	0.752675
1988	0.566600	0.753625
1989	0.566925	0.753550
1990	0.568725	0.752950
1991	0.566725	0.754125
1992	0.567950	0.753050
1993	0.566950	0.755175
1994	0.569800	0.758150
1995	0.567025	0.759975
1996	0.566250	0.759550
1997	0.562675	0.759175
1998	0.565775	0.759175
1999	0.564375	0.757250
[truncated: 8,000 more rows]
