# Supplementary material for: Evolutionary game on mutually influenceing double-layer network
Source: PLoS One. 2025 Jan 31;20(1):e0317923. doi: 10.1371/journal.pone.0317923 (PMC11785339; doi:10.1371/journal.pone.0317923)
Supplement: S1 Data — (ZIP) [file pone.0317923.s001.zip › b=1.02_a=0.65_frequency.txt]

0	0.500450	0.412575
1	0.496450	0.371425
2	0.494850	0.345925
3	0.497100	0.334000
4	0.498025	0.325950
5	0.492975	0.322600
6	0.498175	0.320800
7	0.498800	0.317100
8	0.498375	0.315475
9	0.497950	0.318250
10	0.497350	0.318975
11	0.500025	0.322775
12	0.506275	0.327675
13	0.504300	0.329975
14	0.501500	0.336100
15	0.504750	0.342750
16	0.501700	0.347650
17	0.500800	0.353575
18	0.504050	0.360025
19	0.501900	0.366100
20	0.500150	0.369825
21	0.504000	0.374375
22	0.502025	0.377000
23	0.501775	0.383000
24	0.503350	0.386600
25	0.502250	0.393325
26	0.500975	0.397825
27	0.502925	0.402700
28	0.502825	0.411625
29	0.503975	0.419850
30	0.503125	0.424725
31	0.505600	0.432200
32	0.509375	0.437375
33	0.510950	0.443250
34	0.503975	0.447250
35	0.503825	0.457600
36	0.503175	0.461700
37	0.502025	0.464275
38	0.502300	0.470675
39	0.500200	0.478075
40	0.509550	0.480425
41	0.511175	0.485275
42	0.509650	0.489525
43	0.508200	0.492400
44	0.507275	0.499000
45	0.507250	0.505025
46	0.506625	0.507175
47	0.504400	0.514250
48	0.505825	0.521775
49	0.508150	0.527300
50	0.509500	0.530550
51	0.505600	0.537475
52	0.507300	0.540050
53	0.508875	0.548500
54	0.506875	0.552250
55	0.505400	0.558350
56	0.504925	0.564300
57	0.509225	0.567125
58	0.507850	0.571450
59	0.509775	0.576825
60	0.509325	0.584150
61	0.511425	0.587875
62	0.510900	0.589575
63	0.511025	0.590500
64	0.510525	0.595075
65	0.509300	0.599625
66	0.512225	0.602050
67	0.510675	0.604375
68	0.509400	0.608400
69	0.510000	0.611325
70	0.508275	0.615750
71	0.512925	0.618425
72	0.509875	0.621375
73	0.511650	0.626925
74	0.511550	0.629600
75	0.513975	0.629675
76	0.512700	0.633950
77	0.512325	0.639850
78	0.512425	0.643325
79	0.516200	0.648650
80	0.512175	0.653425
81	0.514450	0.657175
82	0.515600	0.656300
83	0.514375	0.662500
84	0.514700	0.664750
85	0.512500	0.668150
86	0.512875	0.671325
87	0.514375	0.675750
88	0.515275	0.681150
89	0.514575	0.684150
90	0.513425	0.686850
91	0.513575	0.691300
92	0.513625	0.694700
93	0.514000	0.699225
94	0.512825	0.703450
95	0.512575	0.704275
96	0.513600	0.707225
97	0.514525	0.709650
98	0.515100	0.713550
99	0.513975	0.718225
100	0.513275	0.719975
101	0.514050	0.722100
102	0.515675	0.727650
103	0.515675	0.730125
104	0.515750	0.730250
105	0.514425	0.731975
106	0.513175	0.733375
107	0.513525	0.736625
108	0.514200	0.739200
109	0.514950	0.740825
110	0.514950	0.742000
111	0.516025	0.744525
112	0.517600	0.747800
113	0.517300	0.748125
114	0.517250	0.750150
115	0.516400	0.752750
116	0.517150	0.754850
117	0.516025	0.757775
118	0.513225	0.758075
119	0.517775	0.761525
120	0.519150	0.762425
121	0.518250	0.765300
122	0.520200	0.769025
123	0.517625	0.773175
124	0.516675	0.774000
125	0.519100	0.777250
126	0.515850	0.779225
127	0.518650	0.783600
128	0.519575	0.785350
129	0.517700	0.786075
130	0.519225	0.788825
131	0.519225	0.788500
132	0.518400	0.787925
133	0.517375	0.791200
134	0.518375	0.791925
135	0.519275	0.790925
136	0.519125	0.791450
137	0.518975	0.794350
138	0.519300	0.797025
139	0.519000	0.797650
140	0.517925	0.800375
141	0.518200	0.800150
142	0.518900	0.803125
143	0.517200	0.804400
144	0.518200	0.804025
145	0.520350	0.808100
146	0.521875	0.810150
147	0.520825	0.813600
148	0.520075	0.813875
149	0.523525	0.814500
150	0.521325	0.815625
151	0.517625	0.817750
152	0.519525	0.821050
153	0.520075	0.821550
154	0.520100	0.819675
155	0.522175	0.819150
156	0.521750	0.821175
157	0.522825	0.820350
158	0.521450	0.822275
159	0.521700	0.823325
160	0.521125	0.825525
161	0.521800	0.826950
162	0.524225	0.826050
163	0.523175	0.827300
164	0.522400	0.827300
165	0.519750	0.829425
166	0.521125	0.830925
167	0.522175	0.832925
168	0.521550	0.834025
169	0.521050	0.836300
170	0.521075	0.836800
171	0.521575	0.838225
172	0.520850	0.840150
173	0.521200	0.843300
174	0.521025	0.846625
175	0.520375	0.846325
176	0.520925	0.848625
177	0.521550	0.849550
178	0.522025	0.850525
179	0.521825	0.852425
180	0.521150	0.852975
181	0.521275	0.854350
182	0.520775	0.856275
183	0.523875	0.858275
184	0.522550	0.858600
185	0.521450	0.860825
186	0.522450	0.861775
187	0.520100	0.862925
188	0.521725	0.863600
189	0.523200	0.864550
190	0.522950	0.864150
191	0.524400	0.863050
192	0.523600	0.861775
193	0.523150	0.862225
194	0.523825	0.862725
195	0.524575	0.865200
196	0.523575	0.866400
197	0.522175	0.865325
198	0.521950	0.867325
199	0.523425	0.868800
200	0.523125	0.870775
201	0.522900	0.871700
202	0.522575	0.871875
203	0.521800	0.872675
204	0.522925	0.873175
205	0.522525	0.876100
206	0.523350	0.877050
207	0.524900	0.877025
208	0.523700	0.878275
209	0.524050	0.878975
210	0.523400	0.879325
211	0.524800	0.881575
212	0.525150	0.883200
213	0.524900	0.884025
214	0.524900	0.885000
215	0.525750	0.884375
216	0.523225	0.886475
217	0.525575	0.885600
218	0.525475	0.887025
219	0.524700	0.888175
220	0.525000	0.889800
221	0.523775	0.888175
222	0.523075	0.890150
223	0.524475	0.891825
224	0.524200	0.891650
225	0.524175	0.893800
226	0.526875	0.894275
227	0.528950	0.895275
228	0.526625	0.894500
229	0.525675	0.893600
230	0.527175	0.895900
231	0.525525	0.893600
232	0.524975	0.894400
233	0.524875	0.895575
234	0.525875	0.894750
235	0.527200	0.895675
236	0.525350	0.896125
237	0.526225	0.896850
238	0.526500	0.898725
239	0.525950	0.898450
240	0.525600	0.898525
241	0.526025	0.899825
242	0.526025	0.901450
243	0.525900	0.902825
244	0.524625	0.903875
245	0.525600	0.906300
246	0.524125	0.905325
247	0.524575	0.906925
248	0.525300	0.909925
249	0.525325	0.910375
250	0.525800	0.910550
251	0.526075	0.909850
252	0.526800	0.910925
253	0.526725	0.911325
254	0.527275	0.911125
255	0.527275	0.912175
256	0.527150	0.911250
257	0.525925	0.912525
258	0.525750	0.912350
259	0.527625	0.913100
260	0.526300	0.914425
261	0.527200	0.913825
262	0.525900	0.913275
263	0.527375	0.914025
264	0.528200	0.914750
265	0.529300	0.915225
266	0.528200	0.915900
267	0.526525	0.916550
268	0.528300	0.915300
269	0.529225	0.916050
270	0.528350	0.915150
271	0.529350	0.915325
272	0.527150	0.915375
273	0.527300	0.916700
274	0.528500	0.917300
275	0.527775	0.916475
276	0.527800	0.916850
277	0.527500	0.916450
278	0.529225	0.917075
279	0.529550	0.918525
280	0.528950	0.919400
281	0.529400	0.919775
282	0.530525	0.921225
283	0.529800	0.922050
284	0.528875	0.921450
285	0.529625	0.922325
286	0.529700	0.922075
287	0.531700	0.922525
288	0.530675	0.922225
289	0.529150	0.923050
290	0.528975	0.922525
291	0.529350	0.924750
292	0.530100	0.924300
293	0.530250	0.923925
294	0.528100	0.924550
295	0.526325	0.925650
296	0.527575	0.926175
297	0.527950	0.925625
298	0.529150	0.926525
299	0.529000	0.927225
300	0.527775	0.926375
301	0.527875	0.927300
302	0.528925	0.927225
303	0.527800	0.928600
304	0.528000	0.928825
305	0.529950	0.929225
306	0.530650	0.929975
307	0.529550	0.931650
308	0.529825	0.931950
309	0.528500	0.932675
310	0.529625	0.933225
311	0.530825	0.932275
312	0.530225	0.933650
313	0.530275	0.933575
314	0.530700	0.934850
315	0.529275	0.935650
316	0.529250	0.935925
317	0.529850	0.936525
318	0.528475	0.937250
319	0.530400	0.937200
320	0.531250	0.937875
321	0.531075	0.937775
322	0.530100	0.937750
323	0.529925	0.938500
324	0.530250	0.937775
325	0.529900	0.937050
326	0.528775	0.936950
327	0.528350	0.937075
328	0.529275	0.936175
329	0.528900	0.937000
330	0.530275	0.938550
331	0.530350	0.939050
332	0.530950	0.939750
333	0.531200	0.939725
334	0.530825	0.939600
335	0.530150	0.941400
336	0.530675	0.941500
337	0.530625	0.941975
338	0.530525	0.942250
339	0.529875	0.942575
340	0.530800	0.942950
341	0.532075	0.943575
342	0.531800	0.945350
343	0.531925	0.944250
344	0.532375	0.946025
345	0.531625	0.946850
346	0.531525	0.947100
347	0.531175	0.947375
348	0.531325	0.948575
349	0.531100	0.949450
350	0.531425	0.949875
351	0.530925	0.949325
352	0.530450	0.949325
353	0.530025	0.949600
354	0.531175	0.949100
355	0.530050	0.949450
356	0.530500	0.950575
357	0.529175	0.950400
358	0.528750	0.949875
359	0.530300	0.950500
360	0.530350	0.950675
361	0.530425	0.950800
362	0.530000	0.950525
363	0.530450	0.950750
364	0.530400	0.951225
365	0.531425	0.950425
366	0.531850	0.951375
367	0.529600	0.951050
368	0.529875	0.951025
369	0.529725	0.952675
370	0.528750	0.953125
371	0.529150	0.953525
372	0.530575	0.953875
373	0.531525	0.954075
374	0.529750	0.953600
375	0.530975	0.953600
376	0.530350	0.953200
377	0.531175	0.954775
378	0.531150	0.955050
379	0.531175	0.954900
380	0.530600	0.956700
381	0.530350	0.957025
382	0.531975	0.956975
383	0.531975	0.955850
384	0.531100	0.955050
385	0.531250	0.955225
386	0.530925	0.955475
387	0.530200	0.956025
388	0.530450	0.956125
389	0.530125	0.957575
390	0.531675	0.957825
391	0.531350	0.957425
392	0.531075	0.957175
393	0.531250	0.957975
394	0.530725	0.958325
395	0.530575	0.959675
396	0.530875	0.960875
397	0.530100	0.962025
398	0.529975	0.963400
399	0.529725	0.963450
400	0.531125	0.964050
401	0.531000	0.963725
402	0.531175	0.963350
403	0.531550	0.964175
404	0.531475	0.964625
405	0.530425	0.964525
406	0.531875	0.963625
407	0.531250	0.964175
408	0.531300	0.965350
409	0.531875	0.964200
410	0.531550	0.963650
411	0.531250	0.964375
412	0.532550	0.964850
413	0.532825	0.965450
414	0.531650	0.965825
415	0.531600	0.966250
416	0.531400	0.965600
417	0.532100	0.966250
418	0.532300	0.966675
419	0.531650	0.966275
420	0.532500	0.966750
421	0.532950	0.966575
422	0.532600	0.966425
423	0.532425	0.967350
424	0.532550	0.966625
425	0.532550	0.967175
426	0.531850	0.968450
427	0.531825	0.969600
428	0.532075	0.969425
429	0.532350	0.969025
430	0.532750	0.968675
431	0.532200	0.967975
432	0.531850	0.969025
433	0.530900	0.968500
434	0.531625	0.968875
435	0.532225	0.968275
436	0.531700	0.969250
437	0.531500	0.968100
438	0.531800	0.968250
439	0.532200	0.968225
440	0.532800	0.967575
441	0.531875	0.966925
442	0.531475	0.967075
443	0.532525	0.967025
444	0.532325	0.965725
445	0.531900	0.965700
446	0.532900	0.965450
447	0.533800	0.966175
448	0.533575	0.966400
449	0.533000	0.965925
450	0.532600	0.966300
451	0.532325	0.966450
452	0.531975	0.967175
453	0.531825	0.967550
454	0.532250	0.968025
455	0.531425	0.968025
456	0.532400	0.969175
457	0.533200	0.969025
458	0.533375	0.969775
459	0.533650	0.969600
460	0.533200	0.969775
461	0.532575	0.970500
462	0.532850	0.970775
463	0.533250	0.970750
464	0.534100	0.971225
465	0.533675	0.971775
466	0.533900	0.972350
467	0.532400	0.971650
468	0.532825	0.972250
469	0.533050	0.972925
470	0.533425	0.972400
471	0.533000	0.972025
472	0.533150	0.971450
473	0.533025	0.971775
474	0.532925	0.972375
475	0.533475	0.971950
476	0.533725	0.972100
477	0.533500	0.971625
478	0.533500	0.971500
479	0.533125	0.971875
480	0.533575	0.972650
481	0.533550	0.972625
482	0.532975	0.972750
483	0.533275	0.973400
484	0.533350	0.973850
485	0.534100	0.973750
486	0.533525	0.973650
487	0.533975	0.973500
488	0.533775	0.974050
489	0.534125	0.974175
490	0.533100	0.973525
491	0.533350	0.974350
492	0.533125	0.974150
493	0.533675	0.974275
494	0.533775	0.973825
495	0.533650	0.973900
496	0.534575	0.974250
497	0.533725	0.974825
498	0.533975	0.975075
499	0.534250	0.975675
500	0.533975	0.976775
501	0.535100	0.976775
502	0.535125	0.977475
503	0.534425	0.977525
504	0.534300	0.977700
505	0.534750	0.977475
506	0.534375	0.978975
507	0.534350	0.979425
508	0.535175	0.979200
509	0.534050	0.979100
510	0.534650	0.979900
511	0.534175	0.980125
512	0.534675	0.980250
513	0.534850	0.981125
514	0.534725	0.981225
515	0.534925	0.981025
516	0.534875	0.981025
517	0.534250	0.981275
518	0.534875	0.981175
519	0.534625	0.981275
520	0.534500	0.981475
521	0.534675	0.981350
522	0.535150	0.981400
523	0.534725	0.981425
524	0.534525	0.981950
525	0.535125	0.982300
526	0.535400	0.982350
527	0.535000	0.982100
528	0.534375	0.982425
529	0.534200	0.982900
530	0.534100	0.982775
531	0.533650	0.983025
532	0.534200	0.983450
533	0.534500	0.983100
534	0.533925	0.982900
535	0.533800	0.983375
536	0.533600	0.983975
537	0.533475	0.983725
538	0.534125	0.984100
539	0.534425	0.983825
540	0.534125	0.984375
541	0.534300	0.984200
542	0.533500	0.984750
543	0.533750	0.984900
544	0.533900	0.984700
545	0.533600	0.985100
546	0.533775	0.984900
547	0.534125	0.984900
548	0.533450	0.984825
549	0.533475	0.985450
550	0.533375	0.985650
551	0.534450	0.986050
552	0.534175	0.986100
553	0.533375	0.985300
554	0.533350	0.986125
555	0.533950	0.986925
556	0.533650	0.986475
557	0.533850	0.986850
558	0.533425	0.986925
559	0.533375	0.987000
560	0.533850	0.986500
561	0.533625	0.986750
562	0.533300	0.987200
563	0.533275	0.987925
564	0.533750	0.987950
565	0.533475	0.988225
566	0.533950	0.988200
567	0.533575	0.988150
568	0.533925	0.988175
569	0.534025	0.987975
570	0.533575	0.988175
571	0.533475	0.988200
572	0.534525	0.987775
573	0.534400	0.988000
574	0.534175	0.987750
575	0.534500	0.987550
576	0.533500	0.988150
577	0.533200	0.987950
578	0.533625	0.988150
579	0.534475	0.988250
580	0.534550	0.988500
581	0.533825	0.988575
582	0.534450	0.989050
583	0.534275	0.989350
584	0.533775	0.989175
585	0.533500	0.989475
586	0.533750	0.988925
587	0.533825	0.989275
588	0.534075	0.989425
589	0.534175	0.989800
590	0.534450	0.989475
591	0.534100	0.989450
592	0.533600	0.990350
593	0.534200	0.989700
594	0.533625	0.990375
595	0.533550	0.989950
596	0.533725	0.989625
597	0.534000	0.989850
598	0.533875	0.989875
599	0.534350	0.989575
600	0.534050	0.989500
601	0.533725	0.989450
602	0.533800	0.989800
603	0.533575	0.989750
604	0.533700	0.990100
605	0.534025	0.990950
606	0.534275	0.990600
607	0.533925	0.990850
608	0.534300	0.990850
609	0.534700	0.990550
610	0.533950	0.990750
611	0.534100	0.991150
612	0.533500	0.990900
613	0.533925	0.990775
614	0.533875	0.991475
615	0.533825	0.991250
616	0.534325	0.991550
617	0.534150	0.991400
618	0.534350	0.991325
619	0.533975	0.991025
620	0.534100	0.990775
621	0.534225	0.990925
622	0.533675	0.990950
623	0.534025	0.990900
624	0.533925	0.990800
625	0.533750	0.991425
626	0.533300	0.991500
627	0.533675	0.991075
628	0.534050	0.990775
629	0.533850	0.990500
630	0.533275	0.990100
631	0.533700	0.990775
632	0.533350	0.990950
633	0.533450	0.991150
634	0.533675	0.990975
635	0.533900	0.991175
636	0.534150	0.991300
637	0.534100	0.991275
638	0.533675	0.991150
639	0.533675	0.991525
640	0.533925	0.991900
641	0.533875	0.992150
642	0.533950	0.991625
643	0.534175	0.991925
644	0.533925	0.991950
645	0.534225	0.991950
646	0.533775	0.992025
647	0.533900	0.991900
648	0.534025	0.991500
649	0.533950	0.991950
650	0.534100	0.991350
651	0.533900	0.991075
652	0.533775	0.990950
653	0.533350	0.991075
654	0.533725	0.991125
655	0.534625	0.991625
656	0.533850	0.991550
657	0.533900	0.991700
658	0.533225	0.991950
659	0.533700	0.992125
660	0.534150	0.991625
661	0.533375	0.991475
662	0.533875	0.991625
663	0.534000	0.991700
664	0.533900	0.992100
665	0.533725	0.992225
666	0.533625	0.992275
667	0.533750	0.992225
668	0.534075	0.992200
669	0.533600	0.992200
670	0.533525	0.992175
671	0.533550	0.991675
672	0.533300	0.991850
673	0.533175	0.991650
674	0.533625	0.991700
675	0.533750	0.991225
676	0.533850	0.991575
677	0.533775	0.991725
678	0.534075	0.991125
679	0.533850	0.991250
680	0.534100	0.991600
681	0.533775	0.991575
682	0.533200	0.992150
683	0.533700	0.992500
684	0.533625	0.992575
685	0.534200	0.992325
686	0.534175	0.992475
687	0.534125	0.992450
688	0.533700	0.992475
689	0.533325	0.992750
690	0.533450	0.993100
691	0.533125	0.992925
692	0.533725	0.992350
693	0.534150	0.992675
694	0.533800	0.992825
695	0.533500	0.993025
696	0.533750	0.993250
697	0.533425	0.993300
698	0.533600	0.992825
699	0.533725	0.992900
700	0.534000	0.993025
701	0.534250	0.993000
702	0.533925	0.993150
703	0.534100	0.993525
704	0.534225	0.993625
705	0.534000	0.993725
706	0.534475	0.993925
707	0.534625	0.993825
708	0.534375	0.993675
709	0.534550	0.993075
710	0.534350	0.993675
711	0.534525	0.993450
712	0.534650	0.993875
713	0.534500	0.993550
714	0.534500	0.993525
715	0.534500	0.993325
716	0.534125	0.993675
717	0.534275	0.993400
718	0.534200	0.993575
719	0.534075	0.993850
720	0.533900	0.993725
721	0.534075	0.993725
722	0.534725	0.994075
723	0.534400	0.994150
724	0.534525	0.994150
725	0.534575	0.993925
726	0.534525	0.994400
727	0.534725	0.994075
728	0.535000	0.993800
729	0.534375	0.993675
730	0.534625	0.993425
731	0.534650	0.993350
732	0.534650	0.993625
733	0.534675	0.993800
734	0.534800	0.994125
735	0.534700	0.994075
736	0.534625	0.994050
737	0.534925	0.994500
738	0.534750	0.994450
739	0.534775	0.994125
740	0.534900	0.994550
741	0.534850	0.994500
742	0.535100	0.994225
743	0.534675	0.994300
744	0.535025	0.994375
745	0.534950	0.994875
746	0.535050	0.995250
747	0.534875	0.995450
748	0.535075	0.995100
749	0.535075	0.995175
750	0.534775	0.994925
751	0.534875	0.994750
752	0.535250	0.994700
753	0.535050	0.994400
754	0.534600	0.994300
755	0.534400	0.994100
756	0.534900	0.994350
757	0.535025	0.994575
758	0.534825	0.994550
759	0.535200	0.994800
760	0.535150	0.995300
761	0.535400	0.995025
762	0.534825	0.995450
763	0.534900	0.995650
764	0.534400	0.995450
765	0.534775	0.995325
766	0.534675	0.995775
767	0.534750	0.995825
768	0.534825	0.995650
769	0.534850	0.995800
770	0.534825	0.996075
771	0.535175	0.995800
772	0.535000	0.995825
773	0.534900	0.995600
774	0.535225	0.995275
775	0.534975	0.995125
776	0.534925	0.995375
777	0.534775	0.995150
778	0.534950	0.995325
779	0.534950	0.995325
780	0.534900	0.995550
781	0.534825	0.995725
782	0.534875	0.995700
783	0.534675	0.995725
784	0.534700	0.995850
785	0.534725	0.996300
786	0.535075	0.996175
787	0.534925	0.996175
788	0.534925	0.996000
789	0.534475	0.996250
790	0.534500	0.996150
791	0.534800	0.996050
792	0.535100	0.996425
793	0.535225	0.996500
794	0.535350	0.996200
795	0.535125	0.996200
796	0.534675	0.996000
797	0.535000	0.996275
798	0.534950	0.995700
799	0.534750	0.995725
800	0.535000	0.996150
801	0.534950	0.996200
802	0.534600	0.996225
803	0.534550	0.996450
804	0.534725	0.996525
805	0.534850	0.996500
806	0.534500	0.996275
807	0.534525	0.996425
808	0.534950	0.996675
809	0.534825	0.996525
810	0.534625	0.996350
811	0.534725	0.996225
812	0.534600	0.996250
813	0.534775	0.996300
814	0.534375	0.996200
815	0.534700	0.996250
816	0.534775	0.995950
817	0.534375	0.996200
818	0.534575	0.996025
819	0.534575	0.996350
820	0.534700	0.996425
821	0.534625	0.996425
822	0.534625	0.996375
823	0.534825	0.996725
824	0.534775	0.996750
825	0.534575	0.996750
826	0.534575	0.996875
827	0.534625	0.996950
828	0.534600	0.997025
829	0.534625	0.997275
830	0.534850	0.997425
831	0.534700	0.996850
832	0.534600	0.996900
833	0.534575	0.996925
834	0.534825	0.997075
835	0.534700	0.996825
836	0.534625	0.997000
837	0.534600	0.997025
838	0.534950	0.997150
839	0.534850	0.996700
840	0.534875	0.996850
841	0.534725	0.996700
842	0.534925	0.996850
843	0.534725	0.997100
844	0.534775	0.997250
845	0.534600	0.997400
846	0.534575	0.997175
847	0.534750	0.997375
848	0.534975	0.997250
849	0.534750	0.997125
850	0.534725	0.997075
851	0.534525	0.997275
852	0.534475	0.997200
853	0.534625	0.997450
854	0.534550	0.997600
855	0.534500	0.997450
856	0.534325	0.997750
857	0.534375	0.997800
858	0.534375	0.997700
859	0.534450	0.997750
860	0.534675	0.997750
861	0.534625	0.997550
862	0.534650	0.997400
863	0.534750	0.997675
864	0.534625	0.997675
865	0.534525	0.997975
866	0.534525	0.997675
867	0.534675	0.997850
868	0.534650	0.997625
869	0.534525	0.997725
870	0.534600	0.997900
871	0.534500	0.997900
872	0.534850	0.998000
873	0.534750	0.998100
874	0.534600	0.998050
875	0.534800	0.998150
876	0.534775	0.998200
877	0.534650	0.998250
878	0.534675	0.997950
879	0.534400	0.998100
880	0.534350	0.998175
881	0.534425	0.998250
882	0.534450	0.998025
883	0.534250	0.998200
884	0.534300	0.998100
885	0.534375	0.998150
886	0.534575	0.998100
887	0.534425	0.998200
888	0.534450	0.998250
889	0.534325	0.998200
890	0.534275	0.998175
891	0.534400	0.998050
892	0.534575	0.998425
893	0.534250	0.998375
894	0.534425	0.998525
895	0.534450	0.998450
896	0.534300	0.998500
897	0.534375	0.998500
898	0.534325	0.998425
899	0.534425	0.998375
900	0.534325	0.998500
901	0.534275	0.998550
902	0.534125	0.998425
903	0.534450	0.998450
904	0.534675	0.998525
905	0.534675	0.998525
906	0.534675	0.998650
907	0.534400	0.998850
908	0.534325	0.999000
909	0.534375	0.998950
910	0.534350	0.999050
911	0.534400	0.999000
912	0.534500	0.999175
913	0.534425	0.999125
914	0.534350	0.999175
915	0.534325	0.999225
916	0.534375	0.999175
917	0.534250	0.999200
918	0.534275	0.999275
919	0.534350	0.999150
920	0.534300	0.999175
921	0.534275	0.999075
922	0.534250	0.999175
923	0.534350	0.999125
924	0.534275	0.998950
925	0.534225	0.999000
926	0.534225	0.998975
927	0.534275	0.999100
928	0.534200	0.998975
929	0.534100	0.998925
930	0.534275	0.998875
931	0.534375	0.998975
932	0.534525	0.999000
933	0.534400	0.998875
934	0.534275	0.998950
935	0.534250	0.998975
936	0.534400	0.998850
937	0.534275	0.998925
938	0.534325	0.998950
939	0.534275	0.999025
940	0.534175	0.999000
941	0.534175	0.999050
942	0.534325	0.999075
943	0.534325	0.999075
944	0.534475	0.999225
945	0.534325	0.999200
946	0.534325	0.999200
947	0.534500	0.999275
948	0.534250	0.999225
949	0.534250	0.999250
950	0.534375	0.999125
951	0.534500	0.999225
952	0.534450	0.999300
953	0.534475	0.999350
954	0.534325	0.999300
955	0.534275	0.999400
956	0.534375	0.999275
957	0.534300	0.999350
958	0.534400	0.999400
959	0.534400	0.999475
960	0.534425	0.999275
961	0.534325	0.999400
962	0.534375	0.999525
963	0.534275	0.999425
964	0.534350	0.999525
965	0.534250	0.999400
966	0.534475	0.999400
967	0.534300	0.999250
968	0.534325	0.999275
969	0.534200	0.999400
970	0.534250	0.999300
971	0.534200	0.999325
972	0.534250	0.999300
973	0.534350	0.999300
974	0.534300	0.999200
975	0.534075	0.998950
976	0.534200	0.999000
977	0.534275	0.998975
978	0.534250	0.999025
979	0.534250	0.999100
980	0.534250	0.999050
981	0.534225	0.999075
982	0.534275	0.998950
983	0.534275	0.998800
984	0.534175	0.998900
985	0.534350	0.998825
986	0.534250	0.998850
987	0.534375	0.998825
988	0.534300	0.998950
989	0.534150	0.998825
990	0.534200	0.998600
991	0.534275	0.998600
992	0.534225	0.998575
993	0.534425	0.998675
994	0.534325	0.998575
995	0.534275	0.998725
996	0.534350	0.999025
997	0.534300	0.999175
998	0.534375	0.999125
999	0.534275	0.999225
1000	0.534300	0.999075
1001	0.534250	0.999050
1002	0.534150	0.999075
1003	0.534275	0.999025
1004	0.534400	0.998975
1005	0.534400	0.998950
1006	0.534450	0.998825
1007	0.534500	0.999025
1008	0.534425	0.999125
1009	0.534325	0.999050
1010	0.534200	0.999125
1011	0.534250	0.999075
1012	0.534325	0.998900
1013	0.534275	0.998950
1014	0.534375	0.998950
1015	0.534375	0.998875
1016	0.534225	0.998900
1017	0.534425	0.998950
1018	0.534475	0.999000
1019	0.534450	0.999050
1020	0.534500	0.998950
1021	0.534525	0.998950
1022	0.534375	0.999150
1023	0.534350	0.999075
1024	0.534475	0.998925
1025	0.534450	0.999050
1026	0.534600	0.999100
1027	0.534575	0.999050
1028	0.534550	0.998975
1029	0.534550	0.998750
1030	0.534275	0.998850
1031	0.534200	0.998825
1032	0.534500	0.998775
1033	0.534450	0.998775
1034	0.534350	0.998800
1035	0.534400	0.998825
1036	0.534525	0.999125
1037	0.534375	0.999025
1038	0.534375	0.999075
1039	0.534450	0.998975
1040	0.534325	0.999050
1041	0.534350	0.998900
1042	0.534475	0.998800
1043	0.534500	0.998950
1044	0.534325	0.998900
1045	0.534425	0.999025
1046	0.534450	0.998950
1047	0.534450	0.999050
1048	0.534325	0.999100
1049	0.534300	0.999000
1050	0.534300	0.998775
1051	0.534450	0.998900
1052	0.534425	0.998975
1053	0.534400	0.999025
1054	0.534475	0.999075
1055	0.534450	0.999075
1056	0.534525	0.999300
1057	0.534425	0.999175
1058	0.534400	0.998850
1059	0.534275	0.998750
1060	0.534425	0.998850
1061	0.534325	0.998950
1062	0.534150	0.999125
1063	0.534200	0.999075
1064	0.534225	0.999200
1065	0.534225	0.999075
1066	0.534350	0.999050
1067	0.534325	0.999075
1068	0.534275	0.998950
1069	0.534225	0.998875
1070	0.534400	0.998850
1071	0.534300	0.998975
1072	0.534500	0.998775
1073	0.534250	0.998900
1074	0.534500	0.998850
1075	0.534375	0.999075
1076	0.534425	0.999150
1077	0.534250	0.999100
1078	0.534275	0.999000
1079	0.534150	0.998900
1080	0.534225	0.998950
1081	0.534375	0.998950
1082	0.534375	0.998950
1083	0.534200	0.999125
1084	0.534250	0.999200
1085	0.534375	0.999250
1086	0.534400	0.999300
1087	0.534225	0.999350
1088	0.534350	0.999375
1089	0.534350	0.999450
1090	0.534500	0.999500
1091	0.534475	0.999375
1092	0.534525	0.999500
1093	0.534475	0.999575
1094	0.534450	0.999550
1095	0.534550	0.999575
1096	0.534400	0.999625
1097	0.534500	0.999550
1098	0.534525	0.999525
1099	0.534400	0.999550
1100	0.534350	0.999425
1101	0.534375	0.999425
1102	0.534375	0.999475
1103	0.534350	0.999525
1104	0.534350	0.999600
1105	0.534325	0.999650
1106	0.534300	0.999550
1107	0.534375	0.999400
1108	0.534400	0.999475
1109	0.534350	0.999525
1110	0.534350	0.999475
1111	0.534350	0.999575
1112	0.534350	0.999500
1113	0.534325	0.999650
1114	0.534300	0.999650
1115	0.534375	0.999500
1116	0.534275	0.999525
1117	0.534375	0.999425
1118	0.534325	0.999400
1119	0.534425	0.999300
1120	0.534350	0.999250
1121	0.534250	0.999300
1122	0.534325	0.999325
1123	0.534350	0.999350
1124	0.534425	0.999325
1125	0.534350	0.999325
1126	0.534325	0.999375
1127	0.534250	0.999325
1128	0.534325	0.999275
1129	0.534350	0.999225
1130	0.534325	0.999300
1131	0.534325	0.999400
1132	0.534300	0.999525
1133	0.534325	0.999500
1134	0.534350	0.999475
1135	0.534325	0.999600
1136	0.534375	0.999525
1137	0.534350	0.999525
1138	0.534300	0.999500
1139	0.534325	0.999525
1140	0.534375	0.999575
1141	0.534300	0.999525
1142	0.534275	0.999425
1143	0.534400	0.999475
1144	0.534300	0.999450
1145	0.534275	0.999500
1146	0.534325	0.999550
1147	0.534325	0.999650
1148	0.534250	0.999725
1149	0.534325	0.999700
1150	0.534225	0.999825
1151	0.534300	0.999725
1152	0.534250	0.999650
1153	0.534200	0.999700
1154	0.534350	0.999675
1155	0.534275	0.999675
1156	0.534175	0.999750
1157	0.534225	0.999775
1158	0.534250	0.999825
1159	0.534250	0.999800
1160	0.534325	0.999775
1161	0.534375	0.999800
1162	0.534375	0.999750
1163	0.534275	0.999775
1164	0.534325	0.999725
1165	0.534375	0.999800
1166	0.534325	0.999725
1167	0.534350	0.999725
1168	0.534300	0.999725
1169	0.534200	0.999600
1170	0.534275	0.999625
1171	0.534300	0.999575
1172	0.534275	0.999525
1173	0.534400	0.999575
1174	0.534425	0.999375
1175	0.534375	0.999450
1176	0.534400	0.999300
1177	0.534325	0.999375
1178	0.534350	0.999400
1179	0.534400	0.999425
1180	0.534350	0.999475
1181	0.534400	0.999475
1182	0.534400	0.999425
1183	0.534400	0.999350
1184	0.534450	0.999200
1185	0.534325	0.999250
1186	0.534350	0.999150
1187	0.534350	0.999050
1188	0.534425	0.999000
1189	0.534350	0.999150
1190	0.534300	0.999050
1191	0.534175	0.998925
1192	0.534250	0.998950
1193	0.534425	0.998975
1194	0.534450	0.998825
1195	0.534425	0.998925
1196	0.534325	0.999000
1197	0.534475	0.999075
1198	0.534400	0.999000
1199	0.534325	0.998925
1200	0.534525	0.999025
1201	0.534425	0.999050
1202	0.534400	0.999100
1203	0.534425	0.999075
1204	0.534425	0.999175
1205	0.534425	0.999175
1206	0.534250	0.999350
1207	0.534325	0.999375
1208	0.534475	0.999225
1209	0.534325	0.999350
1210	0.534350	0.999300
1211	0.534425	0.999350
1212	0.534225	0.999250
1213	0.534225	0.999200
1214	0.534300	0.999350
1215	0.534325	0.999250
1216	0.534300	0.999300
1217	0.534225	0.999275
1218	0.534225	0.999250
1219	0.534200	0.999425
1220	0.534175	0.999475
1221	0.534175	0.999450
1222	0.534275	0.999525
1223	0.534275	0.999450
1224	0.534300	0.999375
1225	0.534425	0.999450
1226	0.534250	0.999500
1227	0.534275	0.999525
1228	0.534325	0.999525
1229	0.534275	0.999500
1230	0.534250	0.999500
1231	0.534300	0.999575
1232	0.534400	0.999525
1233	0.534425	0.999450
1234	0.534425	0.999375
1235	0.534350	0.999325
1236	0.534250	0.999375
1237	0.534300	0.999475
1238	0.534275	0.999425
1239	0.534450	0.999475
1240	0.534400	0.999450
1241	0.534225	0.999450
1242	0.534275	0.999375
1243	0.534325	0.999400
1244	0.534250	0.999450
1245	0.534200	0.999450
1246	0.534275	0.999400
1247	0.534300	0.999400
1248	0.534350	0.999450
1249	0.534250	0.999400
1250	0.534175	0.999350
1251	0.534375	0.999350
1252	0.534275	0.999325
1253	0.534275	0.999325
1254	0.534325	0.999250
1255	0.534375	0.999250
1256	0.534350	0.999125
1257	0.534325	0.999200
1258	0.534375	0.999225
1259	0.534450	0.999175
1260	0.534375	0.999125
1261	0.534425	0.999300
1262	0.534425	0.999425
1263	0.534350	0.999275
1264	0.534250	0.999375
1265	0.534275	0.999325
1266	0.534250	0.999425
1267	0.534300	0.999325
1268	0.534400	0.999500
1269	0.534375	0.999450
1270	0.534275	0.999475
1271	0.534275	0.999450
1272	0.534250	0.999375
1273	0.534450	0.999350
1274	0.534425	0.999300
1275	0.534400	0.999350
1276	0.534550	0.999475
1277	0.534275	0.999375
1278	0.534350	0.999400
1279	0.534300	0.999450
1280	0.534450	0.999475
1281	0.534350	0.999550
1282	0.534400	0.999475
1283	0.534425	0.999500
1284	0.534450	0.999450
1285	0.534425	0.999525
1286	0.534425	0.999625
1287	0.534400	0.999700
1288	0.534375	0.999775
1289	0.534350	0.999775
1290	0.534450	0.999775
1291	0.534400	0.999700
1292	0.534375	0.999700
1293	0.534375	0.999700
1294	0.534350	0.999750
1295	0.534325	0.999775
1296	0.534400	0.999750
1297	0.534400	0.999750
1298	0.534350	0.999700
1299	0.534375	0.999825
1300	0.534375	0.999725
1301	0.534425	0.999750
1302	0.534375	0.999750
1303	0.534375	0.999725
1304	0.534275	0.999750
1305	0.534375	0.999750
1306	0.534300	0.999675
1307	0.534375	0.999725
1308	0.534425	0.999800
1309	0.534450	0.999825
1310	0.534375	0.999775
1311	0.534425	0.999800
1312	0.534325	0.999775
1313	0.534300	0.999675
1314	0.534325	0.999700
1315	0.534400	0.999675
1316	0.534425	0.999725
1317	0.534350	0.999600
1318	0.534375	0.999700
1319	0.534400	0.999750
1320	0.534375	0.999700
1321	0.534400	0.999625
1322	0.534350	0.999700
1323	0.534400	0.999700
1324	0.534425	0.999650
1325	0.534350	0.999700
1326	0.534350	0.999825
1327	0.534400	0.999800
1328	0.534400	0.999700
1329	0.534475	0.999700
1330	0.534400	0.999725
1331	0.534350	0.999575
1332	0.534325	0.999600
1333	0.534425	0.999650
1334	0.534425	0.999650
1335	0.534325	0.999575
1336	0.534425	0.999700
1337	0.534425	0.999650
1338	0.534475	0.999675
1339	0.534400	0.999625
1340	0.534400	0.999650
1341	0.534350	0.999575
1342	0.534500	0.999650
1343	0.534500	0.999700
1344	0.534475	0.999600
1345	0.534400	0.999750
1346	0.534375	0.999750
1347	0.534375	0.999725
1348	0.534400	0.999600
1349	0.534375	0.999625
1350	0.534425	0.999625
1351	0.534375	0.999700
1352	0.534400	0.999775
1353	0.534375	0.999700
1354	0.534400	0.999725
1355	0.534450	0.999675
1356	0.534375	0.999700
1357	0.534400	0.999700
1358	0.534450	0.999750
1359	0.534400	0.999800
1360	0.534375	0.999800
1361	0.534325	0.999850
1362	0.534325	0.999825
1363	0.534350	0.999850
1364	0.534400	0.999875
1365	0.534375	0.999825
1366	0.534350	0.999825
1367	0.534275	0.999875
1368	0.534350	0.999875
1369	0.534350	0.999800
1370	0.534425	0.999825
1371	0.534350	0.999850
1372	0.534300	0.999850
1373	0.534350	0.999800
1374	0.534325	0.999875
1375	0.534300	0.999875
1376	0.534300	0.999925
1377	0.534300	0.999875
1378	0.534325	0.999800
1379	0.534300	0.999800
1380	0.534325	0.999800
1381	0.534375	0.999775
1382	0.534400	0.999825
1383	0.534425	0.999725
1384	0.534325	0.999700
1385	0.534325	0.999725
1386	0.534325	0.999675
1387	0.534300	0.999675
1388	0.534325	0.999800
1389	0.534300	0.999750
1390	0.534375	0.999625
1391	0.534325	0.999675
1392	0.534275	0.999675
1393	0.534400	0.999750
1394	0.534325	0.999725
1395	0.534400	0.999750
1396	0.534425	0.999725
1397	0.534325	0.999775
1398	0.534300	0.999775
1399	0.534325	0.999750
1400	0.534325	0.999775
1401	0.534350	0.999775
1402	0.534375	0.999775
1403	0.534325	0.999725
1404	0.534350	0.999750
1405	0.534350	0.999750
1406	0.534350	0.999750
1407	0.534400	0.999750
1408	0.534350	0.999700
1409	0.534375	0.999675
1410	0.534425	0.999750
1411	0.534350	0.999750
1412	0.534400	0.999750
1413	0.534375	0.999725
1414	0.534350	0.999650
1415	0.534325	0.999650
1416	0.534275	0.999750
1417	0.534325	0.999750
1418	0.534300	0.999675
1419	0.534375	0.999725
1420	0.534325	0.999675
1421	0.534300	0.999725
1422	0.534325	0.999750
1423	0.534400	0.999675
1424	0.534400	0.999750
1425	0.534325	0.999550
1426	0.534375	0.999575
1427	0.534400	0.999675
1428	0.534325	0.999650
1429	0.534325	0.999650
1430	0.534300	0.999700
1431	0.534350	0.999775
1432	0.534375	0.999825
1433	0.534300	0.999800
1434	0.534325	0.999775
1435	0.534375	0.999725
1436	0.534325	0.999725
1437	0.534350	0.999750
1438	0.534350	0.999675
1439	0.534275	0.999650
1440	0.534400	0.999700
1441	0.534300	0.999775
1442	0.534375	0.999750
1443	0.534425	0.999725
1444	0.534375	0.999750
1445	0.534300	0.999700
1446	0.534325	0.999775
1447	0.534275	0.999750
1448	0.534325	0.999650
1449	0.534300	0.999725
1450	0.534400	0.999650
1451	0.534375	0.999625
1452	0.534425	0.999675
1453	0.534425	0.999625
1454	0.534300	0.999600
1455	0.534375	0.999675
1456	0.534475	0.999650
1457	0.534400	0.999475
1458	0.534375	0.999500
1459	0.534400	0.999450
1460	0.534325	0.999500
1461	0.534350	0.999425
1462	0.534300	0.999450
1463	0.534350	0.999475
1464	0.534375	0.999450
1465	0.534275	0.999625
1466	0.534325	0.999525
1467	0.534375	0.999625
1468	0.534325	0.999750
1469	0.534350	0.999650
1470	0.534375	0.999675
1471	0.534400	0.999650
1472	0.534250	0.999625
1473	0.534325	0.999675
1474	0.534225	0.999700
1475	0.534300	0.999700
1476	0.534175	0.999675
1477	0.534275	0.999750
1478	0.534300	0.999700
1479	0.534200	0.999675
1480	0.534250	0.999600
1481	0.534400	0.999700
1482	0.534375	0.999700
1483	0.534375	0.999575
1484	0.534325	0.999575
1485	0.534250	0.999600
1486	0.534325	0.999675
1487	0.534225	0.999625
1488	0.534300	0.999625
1489	0.534275	0.999625
1490	0.534400	0.999600
1491	0.534375	0.999550
1492	0.534400	0.999475
1493	0.534325	0.999525
1494	0.534250	0.999475
1495	0.534350	0.999500
1496	0.534325	0.999525
1497	0.534275	0.999600
1498	0.534300	0.999550
1499	0.534275	0.999575
1500	0.534225	0.999600
1501	0.534175	0.999575
1502	0.534300	0.999625
1503	0.534250	0.999650
1504	0.534275	0.999525
1505	0.534325	0.999575
1506	0.534300	0.999600
1507	0.534300	0.999475
1508	0.534325	0.999400
1509	0.534275	0.999425
1510	0.534250	0.999450
1511	0.534200	0.999450
1512	0.534275	0.999500
1513	0.534450	0.999450
1514	0.534350	0.999325
1515	0.534325	0.999425
1516	0.534350	0.999325
1517	0.534325	0.999275
1518	0.534350	0.999350
1519	0.534225	0.999475
1520	0.534325	0.999325
1521	0.534375	0.999225
1522	0.534450	0.999475
1523	0.534375	0.999450
1524	0.534250	0.999475
1525	0.534150	0.999450
1526	0.534125	0.999500
1527	0.534300	0.999475
1528	0.534425	0.999525
1529	0.534250	0.999375
1530	0.534250	0.999300
1531	0.534350	0.999450
1532	0.534400	0.999375
1533	0.534375	0.999350
1534	0.534250	0.999375
1535	0.534225	0.999350
1536	0.534250	0.999325
1537	0.534275	0.999475
1538	0.534300	0.999400
1539	0.534200	0.999450
1540	0.534300	0.999400
1541	0.534300	0.999500
1542	0.534225	0.999300
1543	0.534250	0.999275
1544	0.534150	0.999325
1545	0.534175	0.999325
1546	0.534050	0.999275
1547	0.534175	0.999275
1548	0.534325	0.999500
1549	0.534100	0.999425
1550	0.534175	0.999450
1551	0.534300	0.999375
1552	0.534250	0.999400
1553	0.534250	0.999425
1554	0.534350	0.999400
1555	0.534450	0.999575
1556	0.534375	0.999550
1557	0.534325	0.999475
1558	0.534325	0.999600
1559	0.534350	0.999375
1560	0.534300	0.999400
1561	0.534225	0.999400
1562	0.534250	0.999475
1563	0.534250	0.999475
1564	0.534250	0.999375
1565	0.534250	0.999200
1566	0.534200	0.999050
1567	0.534250	0.998925
1568	0.534200	0.998875
1569	0.534250	0.998950
1570	0.534100	0.999125
1571	0.534300	0.999125
1572	0.534300	0.999050
1573	0.534350	0.999025
1574	0.534175	0.999025
1575	0.534175	0.998975
1576	0.534150	0.999000
1577	0.534200	0.999050
1578	0.534325	0.999175
1579	0.534150	0.999100
1580	0.534250	0.999025
1581	0.534225	0.999200
1582	0.534425	0.999175
1583	0.534325	0.999125
1584	0.534425	0.998975
1585	0.534400	0.998975
1586	0.534225	0.999000
1587	0.534275	0.999000
1588	0.534325	0.999150
1589	0.534325	0.999250
1590	0.534275	0.999050
1591	0.534300	0.999150
1592	0.534325	0.999075
1593	0.534475	0.999200
1594	0.534375	0.999200
1595	0.534450	0.999250
1596	0.534350	0.999350
1597	0.534400	0.999250
1598	0.534400	0.999300
1599	0.534400	0.999375
1600	0.534575	0.999350
1601	0.534450	0.999250
1602	0.534550	0.999350
1603	0.534425	0.999300
1604	0.534450	0.999300
1605	0.534375	0.999300
1606	0.534375	0.999300
1607	0.534425	0.999400
1608	0.534350	0.999300
1609	0.534350	0.999300
1610	0.534275	0.999425
1611	0.534300	0.999550
1612	0.534375	0.999600
1613	0.534350	0.999575
1614	0.534450	0.999625
1615	0.534350	0.999600
1616	0.534350	0.999650
1617	0.534375	0.999600
1618	0.534350	0.999575
1619	0.534425	0.999675
1620	0.534375	0.999550
1621	0.534300	0.999575
1622	0.534400	0.999425
1623	0.534300	0.999400
1624	0.534475	0.999425
1625	0.534400	0.999425
1626	0.534300	0.999425
1627	0.534350	0.999425
1628	0.534375	0.999550
1629	0.534425	0.999525
1630	0.534425	0.999450
1631	0.534400	0.999425
1632	0.534375	0.999325
1633	0.534400	0.999225
1634	0.534400	0.999150
1635	0.534400	0.999200
1636	0.534350	0.999150
1637	0.534225	0.999175
1638	0.534375	0.999050
1639	0.534425	0.999250
1640	0.534425	0.999300
1641	0.534425	0.999400
1642	0.534525	0.999325
1643	0.534425	0.999300
1644	0.534475	0.999350
1645	0.534425	0.999225
1646	0.534450	0.999475
1647	0.534500	0.999350
1648	0.534600	0.999250
1649	0.534500	0.999300
1650	0.534475	0.999250
1651	0.534375	0.999325
1652	0.534450	0.999425
1653	0.534425	0.999250
1654	0.534475	0.999325
1655	0.534525	0.999225
1656	0.534400	0.999100
1657	0.534575	0.998975
1658	0.534425	0.999075
1659	0.534600	0.999200
1660	0.534600	0.999300
1661	0.534475	0.999175
1662	0.534400	0.999200
1663	0.534600	0.999225
1664	0.534475	0.999225
1665	0.534500	0.999275
1666	0.534400	0.999250
1667	0.534375	0.999150
1668	0.534475	0.999100
1669	0.534425	0.999050
1670	0.534525	0.999075
1671	0.534525	0.999250
1672	0.534525	0.999225
1673	0.534350	0.999400
1674	0.534400	0.999350
1675	0.534350	0.999350
1676	0.534525	0.999400
1677	0.534450	0.999575
1678	0.534500	0.999575
1679	0.534425	0.999575
1680	0.534500	0.999525
1681	0.534500	0.999625
1682	0.534450	0.999550
1683	0.534450	0.999500
1684	0.534425	0.999525
1685	0.534575	0.999550
1686	0.534450	0.999550
1687	0.534450	0.999550
1688	0.534475	0.999600
1689	0.534500	0.999625
1690	0.534475	0.999675
1691	0.534525	0.999750
1692	0.534500	0.999775
1693	0.534600	0.999800
1694	0.534575	0.999800
1695	0.534600	0.999800
1696	0.534525	0.999800
1697	0.534575	0.999775
1698	0.534550	0.999825
1699	0.534600	0.999800
1700	0.534500	0.999850
1701	0.534500	0.999750
1702	0.534475	0.999750
1703	0.534525	0.999700
1704	0.534550	0.999825
1705	0.534500	0.999775
1706	0.534425	0.999775
1707	0.534550	0.999675
1708	0.534550	0.999625
1709	0.534550	0.999625
1710	0.534475	0.999650
1711	0.534500	0.999600
1712	0.534525	0.999625
1713	0.534600	0.999650
1714	0.534600	0.999700
1715	0.534625	0.999725
1716	0.534650	0.999725
1717	0.534550	0.999750
1718	0.534525	0.999725
1719	0.534500	0.999700
1720	0.534500	0.999650
1721	0.534450	0.999675
1722	0.534525	0.999675
1723	0.534550	0.999725
1724	0.534525	0.999750
1725	0.534550	0.999800
1726	0.534450	0.999850
1727	0.534500	0.999800
1728	0.534525	0.999750
1729	0.534475	0.999800
1730	0.534500	0.999825
1731	0.534575	0.999825
1732	0.534575	0.999875
1733	0.534550	0.999850
1734	0.534550	0.999875
1735	0.534525	0.999775
1736	0.534550	0.999850
1737	0.534550	0.999875
1738	0.534600	0.999925
1739	0.534600	0.999900
1740	0.534550	0.999925
1741	0.534575	0.999900
1742	0.534600	0.999925
1743	0.534575	0.999900
1744	0.534575	0.999925
1745	0.534575	0.999950
1746	0.534550	0.999925
1747	0.534550	0.999950
1748	0.534550	0.999950
1749	0.534525	0.999975
1750	0.534475	1.000000
1751	0.534550	1.000000
1752	0.534550	1.000000
1753	0.534550	1.000000
1754	0.534575	1.000000
1755	0.534525	1.000000
1756	0.534525	1.000000
1757	0.534525	1.000000
1758	0.534550	1.000000
1759	0.534550	1.000000
1760	0.534600	1.000000
1761	0.534550	1.000000
1762	0.534500	1.000000
1763	0.534550	1.000000
1764	0.534575	1.000000
1765	0.534575	1.000000
1766	0.534600	1.000000
1767	0.534600	1.000000
1768	0.534550	1.000000
1769	0.534550	1.000000
1770	0.534600	1.000000
1771	0.534600	1.000000
1772	0.534600	1.000000
1773	0.534550	1.000000
1774	0.534575	1.000000
1775	0.534575	1.000000
1776	0.534575	1.000000
1777	0.534600	1.000000
1778	0.534625	1.000000
1779	0.534600	1.000000
1780	0.534575	1.000000
1781	0.534575	1.000000
1782	0.534600	1.000000
1783	0.534600	1.000000
1784	0.534575	1.000000
1785	0.534600	1.000000
1786	0.534600	1.000000
1787	0.534600	1.000000
1788	0.534600	1.000000
1789	0.534600	1.000000
1790	0.534600	1.000000
1791	0.534600	1.000000
1792	0.534600	1.000000
1793	0.534600	1.000000
1794	0.534600	1.000000
1795	0.534600	1.000000
1796	0.534600	1.000000
1797	0.534600	1.000000
1798	0.534600	1.000000
1799	0.534600	1.000000
1800	0.534575	1.000000
1801	0.534575	1.000000
1802	0.534600	1.000000
1803	0.534600	1.000000
1804	0.534600	1.000000
1805	0.534600	1.000000
1806	0.534600	1.000000
1807	0.534600	1.000000
1808	0.534600	1.000000
1809	0.534600	1.000000
1810	0.534600	1.000000
1811	0.534600	1.000000
1812	0.534600	1.000000
1813	0.534600	1.000000
1814	0.534600	1.000000
1815	0.534600	1.000000
1816	0.534600	1.000000
1817	0.534600	1.000000
1818	0.534600	1.000000
1819	0.534600	1.000000
1820	0.534600	1.000000
1821	0.534600	1.000000
1822	0.534600	1.000000
1823	0.534600	1.000000
1824	0.534600	1.000000
1825	0.534600	1.000000
1826	0.534600	1.000000
1827	0.534600	1.000000
1828	0.534600	1.000000
1829	0.534600	1.000000
1830	0.534600	1.000000
1831	0.534600	1.000000
1832	0.534600	1.000000
1833	0.534600	1.000000
1834	0.534600	1.000000
1835	0.534600	1.000000
1836	0.534600	1.000000
1837	0.534600	1.000000
1838	0.534600	1.000000
1839	0.534600	1.000000
1840	0.534600	1.000000
1841	0.534600	1.000000
1842	0.534600	1.000000
1843	0.534600	1.000000
1844	0.534600	1.000000
1845	0.534600	1.000000
1846	0.534600	1.000000
1847	0.534600	1.000000
1848	0.534600	1.000000
1849	0.534600	1.000000
1850	0.534600	1.000000
1851	0.534600	1.000000
1852	0.534600	1.000000
1853	0.534600	1.000000
1854	0.534600	1.000000
1855	0.534600	1.000000
1856	0.534600	1.000000
1857	0.534600	1.000000
1858	0.534600	1.000000
1859	0.534600	1.000000
1860	0.534600	1.000000
1861	0.534600	1.000000
1862	0.534600	1.000000
1863	0.534600	1.000000
1864	0.534600	1.000000
1865	0.534600	1.000000
1866	0.534600	1.000000
1867	0.534600	1.000000
1868	0.534600	1.000000
1869	0.534600	1.000000
1870	0.534600	1.000000
1871	0.534600	1.000000
1872	0.534600	1.000000
1873	0.534600	1.000000
1874	0.534600	1.000000
1875	0.534600	1.000000
1876	0.534600	1.000000
1877	0.534600	1.000000
1878	0.534600	1.000000
1879	0.534600	1.000000
1880	0.534600	1.000000
1881	0.534600	1.000000
1882	0.534600	1.000000
1883	0.534600	1.000000
1884	0.534600	1.000000
1885	0.534600	1.000000
1886	0.534600	1.000000
1887	0.534600	1.000000
1888	0.534600	1.000000
1889	0.534600	1.000000
1890	0.534600	1.000000
1891	0.534600	1.000000
1892	0.534600	1.000000
1893	0.534600	1.000000
1894	0.534600	1.000000
1895	0.534600	1.000000
1896	0.534600	1.000000
1897	0.534600	1.000000
1898	0.534600	1.000000
1899	0.534600	1.000000
1900	0.534600	1.000000
1901	0.534600	1.000000
1902	0.534600	1.000000
1903	0.534600	1.000000
1904	0.534600	1.000000
1905	0.534600	1.000000
1906	0.534600	1.000000
1907	0.534600	1.000000
1908	0.534600	1.000000
1909	0.534600	1.000000
1910	0.534600	1.000000
1911	0.534600	1.000000
1912	0.534600	1.000000
1913	0.534600	1.000000
1914	0.534600	1.000000
1915	0.534600	1.000000
1916	0.534600	1.000000
1917	0.534600	1.000000
1918	0.534600	1.000000
1919	0.534600	1.000000
1920	0.534600	1.000000
1921	0.534600	1.000000
1922	0.534600	1.000000
1923	0.534600	1.000000
1924	0.534600	1.000000
1925	0.534600	1.000000
1926	0.534600	1.000000
1927	0.534600	1.000000
1928	0.534600	1.000000
1929	0.534600	1.000000
1930	0.534600	1.000000
1931	0.534600	1.000000
1932	0.534600	1.000000
1933	0.534600	1.000000
1934	0.534600	1.000000
1935	0.534600	1.000000
1936	0.534600	1.000000
1937	0.534600	1.000000
1938	0.534600	1.000000
1939	0.534600	1.000000
1940	0.534600	1.000000
1941	0.534600	1.000000
1942	0.534600	1.000000
1943	0.534600	1.000000
1944	0.534600	1.000000
1945	0.534600	1.000000
1946	0.534600	1.000000
1947	0.534600	1.000000
1948	0.534600	1.000000
1949	0.534600	1.000000
1950	0.534600	1.000000
1951	0.534600	1.000000
1952	0.534600	1.000000
1953	0.534600	1.000000
1954	0.534600	1.000000
1955	0.534600	1.000000
1956	0.534600	1.000000
1957	0.534600	1.000000
1958	0.534600	1.000000
1959	0.534600	1.000000
1960	0.534600	1.000000
1961	0.534600	1.000000
1962	0.534600	1.000000
1963	0.534600	1.000000
1964	0.534600	1.000000
1965	0.534600	1.000000
1966	0.534600	1.000000
1967	0.534600	1.000000
1968	0.534600	1.000000
1969	0.534600	1.000000
1970	0.534600	1.000000
1971	0.534600	1.000000
1972	0.534600	1.000000
1973	0.534600	1.000000
1974	0.534600	1.000000
1975	0.534600	1.000000
1976	0.534600	1.000000
1977	0.534600	1.000000
1978	0.534600	1.000000
1979	0.534600	1.000000
1980	0.534600	1.000000
1981	0.534600	1.000000
1982	0.534600	1.000000
1983	0.534600	1.000000
1984	0.534600	1.000000
1985	0.534600	1.000000
1986	0.534600	1.000000
1987	0.534600	1.000000
1988	0.534600	1.000000
1989	0.534600	1.000000
1990	0.534600	1.000000
1991	0.534600	1.000000
1992	0.534600	1.000000
1993	0.534600	1.000000
1994	0.534600	1.000000
1995	0.534600	1.000000
1996	0.534600	1.000000
1997	0.534600	1.000000
1998	0.534600	1.000000
1999	0.534600	1.000000
[truncated: 8,000 more rows]
