# Supplementary material for: Evolutionary game on mutually influenceing double-layer network
Source: PLoS One. 2025 Jan 31;20(1):e0317923. doi: 10.1371/journal.pone.0317923 (PMC11785339; doi:10.1371/journal.pone.0317923)
Supplement: S1 Data — (ZIP) [file pone.0317923.s001.zip › b=1.02_a=0.6_frequency.txt]

0	0.492925	0.406725
1	0.496550	0.363650
2	0.497500	0.340100
3	0.499050	0.325800
4	0.503275	0.315775
5	0.497275	0.311675
6	0.499625	0.311650
7	0.498875	0.311875
8	0.493775	0.311850
9	0.496400	0.315050
10	0.496525	0.317525
11	0.499900	0.318600
12	0.498425	0.321400
13	0.497925	0.321700
14	0.495800	0.323775
15	0.498800	0.326675
16	0.499125	0.333375
17	0.501725	0.337300
18	0.499750	0.342025
19	0.496550	0.348425
20	0.501725	0.353250
21	0.502825	0.359000
22	0.499025	0.363250
23	0.498350	0.368550
24	0.501850	0.373900
25	0.502975	0.379500
26	0.505225	0.384825
27	0.502550	0.389625
28	0.497800	0.394625
29	0.499725	0.403050
30	0.502200	0.408700
31	0.500675	0.414575
32	0.501350	0.421025
33	0.501525	0.428600
34	0.500025	0.434325
35	0.502050	0.439250
36	0.501850	0.444050
37	0.505525	0.447125
38	0.506750	0.452850
39	0.502800	0.457375
40	0.496450	0.465650
41	0.500925	0.471150
42	0.501700	0.478150
43	0.499975	0.483625
44	0.498925	0.488300
45	0.497250	0.494150
46	0.500600	0.501450
47	0.501750	0.504825
48	0.499125	0.510250
49	0.501550	0.518575
50	0.504600	0.521575
51	0.503525	0.526375
52	0.504450	0.529400
53	0.503275	0.533925
54	0.503175	0.538125
55	0.506075	0.539825
56	0.503500	0.542600
57	0.507000	0.545025
58	0.506225	0.548575
59	0.504950	0.551325
60	0.504350	0.555325
61	0.505350	0.559650
62	0.506750	0.564800
63	0.507350	0.568625
64	0.508125	0.571800
65	0.509950	0.576350
66	0.509175	0.578750
67	0.509450	0.578525
68	0.508250	0.586300
69	0.509225	0.590200
70	0.506475	0.592850
71	0.508300	0.597700
72	0.511000	0.601125
73	0.507600	0.607800
74	0.508525	0.611450
75	0.505350	0.615625
76	0.512575	0.619300
77	0.509950	0.623600
78	0.511375	0.624500
79	0.512525	0.629350
80	0.508750	0.633675
81	0.510550	0.635450
82	0.511300	0.636700
83	0.508575	0.639975
84	0.511250	0.641475
85	0.513875	0.644250
86	0.511500	0.646925
87	0.509975	0.651525
88	0.512175	0.654875
89	0.509600	0.656725
90	0.513325	0.663375
91	0.510975	0.661775
92	0.512125	0.664700
93	0.511775	0.667700
94	0.512025	0.669700
95	0.512650	0.672675
96	0.515125	0.673275
97	0.517075	0.679075
98	0.511925	0.682975
99	0.513550	0.685325
100	0.514500	0.690750
101	0.512450	0.693675
102	0.513575	0.696225
103	0.515450	0.700350
104	0.514925	0.701425
105	0.516775	0.702700
106	0.514325	0.703350
107	0.512850	0.701975
108	0.516525	0.702275
109	0.511650	0.705025
110	0.513175	0.708800
111	0.515925	0.710675
112	0.514100	0.710925
113	0.512975	0.711175
114	0.514750	0.713900
115	0.515250	0.714525
116	0.513100	0.717425
117	0.512475	0.718800
118	0.514850	0.720525
119	0.516600	0.723925
120	0.516300	0.725225
121	0.514750	0.726775
122	0.515775	0.729550
123	0.515800	0.728775
124	0.515775	0.732900
125	0.515125	0.734625
126	0.516450	0.737825
127	0.516650	0.739825
128	0.518025	0.740575
129	0.513500	0.742425
130	0.514475	0.741450
131	0.515325	0.741850
132	0.512150	0.742325
133	0.514400	0.743400
134	0.516600	0.744675
135	0.514875	0.746850
136	0.517650	0.748225
137	0.519225	0.750725
138	0.519925	0.750350
139	0.518150	0.750650
140	0.519700	0.750950
141	0.518675	0.752675
142	0.515700	0.751750
143	0.518850	0.751000
144	0.521700	0.748125
145	0.519300	0.748375
146	0.520125	0.752825
147	0.521350	0.751650
148	0.519075	0.752475
149	0.521650	0.753550
150	0.519325	0.752925
151	0.517500	0.753125
152	0.514175	0.752650
153	0.518775	0.754625
154	0.519175	0.755825
155	0.519750	0.759700
156	0.518250	0.761250
157	0.518400	0.761375
158	0.518500	0.763675
159	0.517450	0.765750
160	0.520100	0.767075
161	0.521350	0.767625
162	0.520750	0.767100
163	0.521950	0.768000
164	0.521000	0.766600
165	0.522550	0.764850
166	0.520675	0.764750
167	0.520050	0.766850
168	0.518850	0.766875
169	0.519325	0.768550
170	0.520975	0.768375
171	0.525450	0.767875
172	0.525000	0.768875
173	0.523900	0.770500
174	0.525200	0.769675
175	0.523575	0.770875
176	0.524025	0.772750
177	0.525650	0.773150
178	0.522450	0.772375
179	0.521425	0.771825
180	0.522175	0.771525
181	0.524425	0.772200
182	0.527625	0.773000
183	0.524725	0.773650
184	0.524850	0.775875
185	0.525250	0.778800
186	0.525325	0.779975
187	0.525000	0.781175
188	0.524950	0.782450
189	0.525500	0.784875
190	0.524775	0.785350
191	0.526025	0.786150
192	0.524975	0.786075
193	0.525475	0.788150
194	0.525275	0.789250
195	0.527000	0.789275
196	0.527400	0.790450
197	0.527175	0.791775
198	0.528600	0.793000
199	0.528100	0.794250
200	0.527875	0.795325
201	0.527425	0.795225
202	0.526525	0.795050
203	0.525600	0.795850
204	0.526175	0.796400
205	0.526525	0.797000
206	0.528425	0.798600
207	0.528950	0.797550
208	0.529600	0.797875
209	0.529350	0.798800
210	0.528450	0.799525
211	0.529450	0.797975
212	0.526450	0.798750
213	0.527550	0.801850
214	0.527625	0.801500
215	0.528025	0.803450
216	0.528050	0.803550
217	0.530475	0.806325
218	0.529900	0.806450
219	0.529425	0.806500
220	0.528875	0.806550
221	0.527925	0.807900
222	0.528325	0.807325
223	0.528100	0.809400
224	0.526675	0.809400
225	0.527475	0.812075
226	0.529425	0.814600
227	0.528675	0.814800
228	0.529250	0.816350
229	0.529125	0.818125
230	0.528200	0.818075
231	0.528550	0.818350
232	0.528950	0.817950
233	0.526750	0.819675
234	0.526875	0.819800
235	0.528950	0.820275
236	0.527350	0.820675
237	0.526625	0.820800
238	0.528125	0.821700
239	0.528475	0.821300
240	0.527350	0.821600
241	0.527750	0.823500
242	0.528350	0.823125
243	0.527625	0.823650
244	0.529425	0.823775
245	0.529275	0.823800
246	0.530175	0.825600
247	0.529150	0.825800
248	0.528275	0.825125
249	0.532450	0.824950
250	0.531500	0.825450
251	0.529750	0.825650
252	0.529875	0.826550
253	0.531625	0.826625
254	0.531150	0.826450
255	0.532300	0.824975
256	0.533350	0.825650
257	0.531025	0.826000
258	0.531475	0.826975
259	0.530800	0.826325
260	0.529175	0.827050
261	0.532300	0.829475
262	0.531175	0.828575
263	0.528875	0.829975
264	0.532250	0.829300
265	0.530350	0.830600
266	0.532175	0.831175
267	0.531300	0.830350
268	0.529950	0.829200
269	0.531150	0.830775
270	0.530100	0.833075
271	0.531525	0.834400
272	0.531950	0.834350
273	0.532275	0.837625
274	0.534575	0.838250
275	0.532600	0.837950
276	0.530400	0.839450
277	0.533700	0.839875
278	0.532625	0.838875
279	0.533200	0.839150
280	0.533000	0.838550
281	0.533450	0.839350
282	0.534025	0.839575
283	0.533575	0.839350
284	0.534375	0.840900
285	0.536850	0.841650
286	0.535750	0.843025
287	0.532650	0.843250
288	0.532475	0.843075
289	0.533100	0.842350
290	0.533075	0.842950
291	0.533600	0.843325
292	0.533125	0.843425
293	0.534425	0.844850
294	0.532625	0.844850
295	0.532800	0.845875
296	0.534875	0.846450
297	0.535050	0.844925
298	0.536625	0.843775
299	0.537800	0.843750
300	0.536025	0.843775
301	0.534600	0.846300
302	0.536600	0.846475
303	0.534850	0.846775
304	0.536225	0.850625
305	0.535925	0.849175
306	0.536625	0.849525
307	0.536175	0.849875
308	0.538700	0.851200
309	0.535950	0.851525
310	0.535800	0.853350
311	0.535250	0.853500
312	0.535925	0.853525
313	0.535800	0.853650
314	0.536925	0.852700
315	0.534950	0.854575
316	0.536850	0.855250
317	0.538350	0.854975
318	0.537600	0.855475
319	0.537500	0.854925
320	0.537050	0.853875
321	0.537700	0.853225
322	0.537400	0.854950
323	0.537100	0.854750
324	0.537475	0.854700
325	0.537800	0.856125
326	0.537075	0.855825
327	0.537700	0.857875
328	0.535625	0.858700
329	0.535350	0.859750
330	0.537875	0.860925
331	0.536150	0.862250
332	0.537850	0.860875
333	0.538175	0.861325
334	0.538900	0.863800
335	0.539975	0.864425
336	0.538525	0.863525
337	0.538375	0.862925
338	0.539075	0.861075
339	0.538450	0.861375
340	0.537975	0.859475
341	0.538425	0.862225
342	0.538675	0.863550
343	0.539225	0.862850
344	0.537725	0.861875
345	0.537950	0.863225
346	0.537975	0.862775
347	0.540375	0.864525
348	0.537975	0.865525
349	0.535925	0.867175
350	0.538150	0.868300
351	0.538350	0.868400
352	0.539600	0.866925
353	0.538200	0.867050
354	0.539500	0.867850
355	0.538975	0.868250
356	0.540250	0.867525
357	0.537600	0.868350
358	0.539375	0.868350
359	0.538500	0.869450
360	0.539025	0.870550
361	0.539725	0.869825
362	0.538125	0.869775
363	0.540275	0.869650
364	0.540025	0.869925
365	0.539975	0.869175
366	0.538050	0.871450
367	0.539775	0.870700
368	0.538050	0.871975
369	0.537675	0.871075
370	0.539025	0.870500
371	0.538675	0.869800
372	0.538425	0.869000
373	0.537950	0.869800
374	0.535900	0.868950
375	0.539775	0.869075
376	0.537875	0.868375
377	0.539100	0.867600
378	0.538625	0.867850
379	0.538600	0.869075
380	0.539275	0.869050
381	0.540500	0.869525
382	0.539050	0.869250
383	0.539800	0.871050
384	0.539200	0.871025
385	0.541025	0.871100
386	0.540650	0.871500
387	0.542400	0.873175
388	0.540100	0.873500
389	0.540075	0.873250
390	0.540350	0.873350
391	0.540850	0.873200
392	0.540200	0.871325
393	0.540925	0.873625
394	0.541625	0.873350
395	0.540050	0.872625
396	0.541925	0.872950
397	0.541175	0.874350
398	0.540750	0.874675
399	0.541150	0.873125
400	0.540750	0.874325
401	0.540925	0.876525
402	0.541300	0.876475
403	0.541625	0.877150
404	0.540400	0.876275
405	0.540200	0.877875
406	0.540800	0.877575
407	0.541200	0.876450
408	0.540750	0.875625
409	0.541275	0.875650
410	0.541025	0.875750
411	0.541400	0.874850
412	0.540350	0.874425
413	0.540975	0.874575
414	0.542575	0.875650
415	0.540950	0.877350
416	0.541500	0.879450
417	0.540325	0.877350
418	0.539725	0.879050
419	0.540400	0.878300
420	0.544325	0.878450
421	0.542500	0.877950
422	0.542175	0.877650
423	0.540825	0.879450
424	0.541700	0.877425
425	0.541700	0.876825
426	0.541950	0.875850
427	0.541650	0.875800
428	0.541750	0.876400
429	0.540775	0.878125
430	0.542925	0.877300
431	0.544575	0.877200
432	0.543350	0.878300
433	0.542225	0.878375
434	0.542625	0.878425
435	0.542750	0.877675
436	0.540525	0.879650
437	0.542425	0.881450
438	0.542900	0.881650
439	0.543050	0.881700
440	0.543000	0.882225
441	0.542350	0.882300
442	0.543075	0.883175
443	0.543900	0.884325
444	0.543425	0.885550
445	0.543125	0.884550
446	0.543800	0.883475
447	0.543725	0.883725
448	0.542700	0.884650
449	0.544225	0.885950
450	0.543950	0.886725
451	0.543650	0.886550
452	0.543200	0.884675
453	0.544800	0.884025
454	0.542725	0.882825
455	0.544650	0.883525
456	0.545425	0.881875
457	0.544075	0.882750
458	0.543200	0.882425
459	0.544100	0.882200
460	0.542650	0.882050
461	0.544600	0.882400
462	0.543300	0.883250
463	0.544050	0.883100
464	0.543575	0.883150
465	0.544875	0.884475
466	0.545575	0.885075
467	0.546200	0.885650
468	0.545325	0.886325
469	0.546600	0.887125
470	0.547575	0.887375
471	0.545450	0.886675
472	0.544000	0.886775
473	0.544225	0.888050
474	0.543875	0.888800
475	0.546025	0.889250
476	0.544250	0.889675
477	0.544500	0.890975
478	0.544425	0.890600
479	0.545050	0.890600
480	0.543650	0.890475
481	0.545200	0.889975
482	0.545275	0.890525
483	0.547400	0.889625
484	0.545725	0.887075
485	0.545700	0.886825
486	0.546500	0.886150
487	0.545725	0.885625
488	0.545575	0.884150
489	0.546650	0.884500
490	0.545625	0.884700
491	0.544400	0.886975
492	0.543850	0.887325
493	0.544100	0.887900
494	0.545000	0.887725
495	0.544550	0.889150
496	0.544425	0.889300
497	0.544800	0.887775
498	0.545675	0.887850
499	0.544950	0.887425
500	0.547250	0.887900
501	0.546725	0.886475
502	0.545225	0.889625
503	0.546000	0.888475
504	0.544900	0.888100
505	0.544475	0.889325
506	0.546875	0.888575
507	0.547750	0.889950
508	0.546675	0.889125
509	0.545750	0.889325
510	0.544200	0.890025
511	0.546925	0.890850
512	0.546825	0.891475
513	0.545025	0.890050
514	0.546050	0.890250
515	0.545500	0.891800
516	0.546750	0.891650
517	0.544400	0.892650
518	0.543300	0.893375
519	0.544775	0.894700
520	0.543875	0.894175
521	0.544875	0.894000
522	0.545650	0.893600
523	0.545675	0.893150
524	0.543875	0.893475
525	0.546225	0.894400
526	0.546625	0.894000
527	0.544825	0.894025
528	0.544400	0.895275
529	0.545775	0.895825
530	0.545700	0.893650
531	0.547050	0.894425
532	0.547525	0.893875
533	0.545450	0.893150
534	0.545825	0.891875
535	0.545275	0.891275
536	0.546375	0.891550
537	0.548200	0.893275
538	0.548700	0.893625
539	0.545400	0.892700
540	0.546600	0.891500
541	0.547150	0.891900
542	0.547550	0.892875
543	0.545675	0.893075
544	0.546450	0.893550
545	0.547550	0.893425
546	0.547300	0.893875
547	0.546925	0.894875
548	0.546875	0.895375
549	0.544825	0.896650
550	0.545850	0.895550
551	0.545400	0.897925
552	0.545500	0.897200
553	0.544900	0.897900
554	0.544850	0.897325
555	0.545125	0.898225
556	0.546175	0.897925
557	0.546200	0.898925
558	0.546875	0.899125
559	0.546825	0.899325
560	0.545475	0.900900
561	0.544325	0.901800
562	0.545650	0.901600
563	0.544800	0.902200
564	0.544025	0.903400
565	0.544000	0.904125
566	0.544775	0.902925
567	0.546800	0.902350
568	0.545025	0.902775
569	0.544800	0.903825
570	0.546050	0.905600
571	0.546400	0.905625
572	0.547125	0.906200
573	0.546525	0.906400
574	0.544900	0.906100
575	0.544525	0.905075
576	0.544500	0.906050
577	0.545125	0.905725
578	0.544350	0.907375
579	0.546300	0.908550
580	0.545300	0.909500
581	0.546450	0.908325
582	0.545000	0.908200
583	0.544125	0.906500
584	0.546100	0.907050
585	0.545550	0.907500
586	0.546075	0.907300
587	0.546225	0.907900
588	0.544500	0.908500
589	0.546825	0.908400
590	0.545275	0.910300
591	0.546575	0.911925
592	0.548100	0.911400
593	0.547450	0.911900
594	0.547800	0.910750
595	0.546850	0.910725
596	0.546350	0.910850
597	0.545625	0.911450
598	0.547275	0.910925
599	0.546900	0.911375
600	0.546500	0.911650
601	0.546175	0.912625
602	0.546750	0.911725
603	0.547325	0.910925
604	0.547850	0.912050
605	0.549350	0.912675
606	0.548425	0.914375
607	0.549350	0.913525
608	0.547175	0.912750
609	0.546150	0.912300
610	0.546800	0.911900
611	0.546600	0.913150
612	0.547150	0.912600
613	0.547200	0.912075
614	0.547275	0.912925
615	0.548975	0.913950
616	0.548775	0.913625
617	0.548375	0.913875
618	0.545900	0.914000
619	0.546325	0.916800
620	0.547425	0.917825
621	0.546950	0.916825
622	0.548100	0.916625
623	0.547300	0.918250
624	0.547100	0.918125
625	0.547200	0.917125
626	0.545925	0.917325
627	0.548925	0.917675
628	0.548725	0.916325
629	0.548350	0.916225
630	0.547750	0.915175
631	0.547975	0.914925
632	0.549050	0.915850
633	0.550050	0.915425
634	0.548800	0.913925
635	0.549125	0.914650
636	0.548750	0.915825
637	0.548900	0.914600
638	0.548225	0.912750
639	0.548900	0.911800
640	0.547800	0.910125
641	0.547825	0.909600
642	0.549650	0.910050
643	0.549350	0.911700
644	0.550050	0.911350
645	0.548925	0.911175
646	0.548325	0.910900
647	0.548275	0.910875
648	0.549325	0.911125
649	0.549925	0.910500
650	0.548400	0.912650
651	0.547600	0.912575
652	0.547625	0.913325
653	0.548575	0.913475
654	0.548025	0.914250
655	0.548075	0.913600
656	0.548450	0.916075
657	0.550050	0.916450
658	0.549425	0.916675
659	0.550875	0.917675
660	0.550375	0.918850
661	0.550400	0.916775
662	0.550700	0.917925
663	0.549700	0.918025
664	0.549550	0.918625
665	0.547525	0.916825
666	0.548375	0.917700
667	0.549300	0.919425
668	0.548125	0.918525
669	0.549325	0.917775
670	0.549875	0.916775
671	0.550275	0.916325
672	0.550075	0.918675
673	0.551150	0.918725
674	0.550775	0.919050
675	0.550650	0.919200
676	0.551200	0.919825
677	0.549400	0.921525
678	0.549500	0.921775
679	0.550275	0.923375
680	0.551750	0.923475
681	0.551125	0.923675
682	0.550350	0.924025
683	0.551475	0.924100
684	0.551075	0.923850
685	0.551750	0.924000
686	0.550775	0.924100
687	0.551875	0.924850
688	0.551950	0.925525
689	0.552175	0.925600
690	0.552525	0.925525
691	0.552400	0.926425
692	0.551250	0.925875
693	0.551400	0.926100
694	0.551350	0.926675
695	0.551900	0.926600
696	0.551900	0.925900
697	0.552775	0.925800
698	0.552675	0.926050
699	0.552825	0.925825
700	0.552850	0.924075
701	0.553475	0.923375
702	0.551800	0.924650
703	0.551200	0.924125
704	0.551125	0.924900
705	0.552650	0.923800
706	0.551700	0.923825
707	0.551900	0.923600
708	0.551250	0.924600
709	0.552500	0.924300
710	0.551075	0.923050
711	0.550825	0.922850
712	0.551450	0.923575
713	0.552700	0.923950
714	0.551175	0.924050
715	0.551750	0.924375
716	0.551800	0.925450
717	0.551500	0.926550
718	0.551225	0.928950
719	0.551075	0.927650
720	0.550400	0.928500
721	0.550875	0.928075
722	0.550425	0.926775
723	0.550775	0.927275
724	0.551450	0.927800
725	0.551975	0.927075
726	0.551925	0.926975
727	0.553025	0.928375
728	0.552300	0.927650
729	0.551100	0.926050
730	0.551925	0.927950
731	0.551300	0.927825
732	0.552275	0.929125
733	0.551250	0.929975
734	0.552700	0.929125
735	0.552775	0.929850
736	0.552725	0.929550
737	0.552300	0.928375
738	0.552600	0.927525
739	0.551400	0.927700
740	0.552150	0.928525
741	0.553050	0.928050
742	0.553350	0.927475
743	0.553975	0.927425
744	0.553650	0.927450
745	0.552475	0.927825
746	0.554075	0.927575
747	0.554625	0.927675
748	0.555275	0.926700
749	0.553875	0.926375
750	0.554400	0.925800
751	0.554225	0.925475
752	0.553600	0.925100
753	0.552775	0.925550
754	0.555025	0.926425
755	0.553150	0.927225
756	0.551400	0.926150
757	0.551475	0.926450
758	0.553575	0.925900
759	0.552425	0.926550
760	0.552550	0.927250
761	0.551900	0.928675
762	0.553875	0.927700
763	0.553800	0.926875
764	0.553850	0.927850
765	0.552950	0.928300
766	0.553175	0.928100
767	0.550650	0.930975
768	0.553075	0.932200
769	0.553600	0.930775
770	0.551625	0.931800
771	0.552425	0.932050
772	0.552875	0.930650
773	0.553050	0.930900
774	0.552075	0.931900
775	0.553725	0.930825
776	0.552850	0.930550
777	0.552675	0.931300
778	0.552175	0.932475
779	0.552200	0.932925
780	0.552525	0.932625
781	0.553575	0.932275
782	0.552975	0.933975
783	0.553175	0.933050
784	0.553600	0.934100
785	0.552900	0.934275
786	0.553425	0.933750
787	0.551800	0.933675
788	0.553425	0.932700
789	0.553075	0.933150
790	0.553550	0.933975
791	0.554575	0.933375
792	0.553175	0.933325
793	0.553325	0.933225
794	0.552350	0.933500
795	0.552700	0.932200
796	0.553500	0.932250
797	0.553125	0.931500
798	0.554100	0.930500
799	0.555200	0.929875
800	0.554425	0.928225
801	0.554275	0.928125
802	0.554500	0.929950
803	0.553300	0.929750
804	0.553050	0.930600
805	0.553850	0.931325
806	0.554275	0.931825
807	0.554025	0.932125
808	0.553900	0.931500
809	0.554100	0.931950
810	0.554225	0.932000
811	0.553950	0.932000
812	0.555575	0.933275
813	0.554250	0.932250
814	0.554750	0.934125
815	0.555525	0.933700
816	0.554775	0.933150
817	0.554250	0.931750
818	0.553200	0.933300
819	0.553525	0.935150
820	0.552925	0.935550
821	0.554175	0.935450
822	0.553350	0.937075
823	0.553850	0.936350
824	0.553325	0.935700
825	0.554525	0.935075
826	0.553625	0.934925
827	0.553150	0.934250
828	0.553700	0.934175
829	0.553900	0.935825
830	0.552450	0.935525
831	0.553425	0.935225
832	0.553675	0.936375
833	0.553550	0.936700
834	0.553925	0.937025
835	0.553975	0.936975
836	0.554125	0.936975
837	0.554225	0.937025
838	0.554100	0.936500
839	0.552450	0.936175
840	0.554025	0.935600
841	0.553425	0.936725
842	0.553600	0.936850
843	0.555300	0.935975
844	0.556050	0.935300
845	0.554125	0.935900
846	0.554675	0.936300
847	0.554200	0.937150
848	0.554150	0.937275
849	0.554350	0.937500
850	0.553825	0.938725
851	0.552775	0.938050
852	0.554050	0.938850
853	0.553250	0.937950
854	0.552875	0.938150
855	0.553675	0.938500
856	0.555375	0.938625
857	0.553950	0.939600
858	0.554675	0.939775
859	0.552775	0.939550
860	0.552950	0.940225
861	0.553200	0.940300
862	0.553100	0.939675
863	0.554275	0.939300
864	0.554075	0.939525
865	0.553775	0.939550
866	0.553150	0.940175
867	0.553650	0.940550
868	0.554300	0.940725
869	0.552700	0.941100
870	0.553500	0.940850
871	0.553250	0.940275
872	0.552775	0.941825
873	0.553975	0.941600
874	0.553125	0.941525
875	0.555350	0.942575
876	0.553825	0.942475
877	0.553525	0.942550
878	0.553600	0.943275
879	0.552775	0.943125
880	0.552875	0.941750
881	0.553575	0.940775
882	0.553475	0.941825
883	0.553725	0.940650
884	0.553400	0.940475
885	0.555050	0.940750
886	0.554000	0.940100
887	0.553925	0.939400
888	0.554400	0.940575
889	0.554450	0.940775
890	0.552625	0.941950
891	0.552650	0.940750
892	0.553525	0.941775
893	0.554400	0.941300
894	0.554300	0.942900
895	0.553125	0.943425
896	0.553025	0.944150
897	0.553325	0.943525
898	0.554375	0.942850
899	0.554875	0.943250
900	0.554800	0.941650
901	0.554400	0.941175
902	0.554125	0.941475
903	0.553800	0.942250
904	0.554600	0.942450
905	0.554775	0.942000
906	0.554550	0.942300
907	0.554750	0.941350
908	0.554400	0.942125
909	0.553700	0.942325
910	0.554550	0.942350
911	0.555575	0.942725
912	0.553550	0.942450
913	0.553450	0.942875
914	0.553500	0.941700
915	0.553775	0.941500
916	0.554050	0.941200
917	0.554350	0.942075
918	0.555750	0.941825
919	0.555925	0.942200
920	0.556200	0.941750
921	0.555175	0.940925
922	0.555400	0.939925
923	0.556325	0.941700
924	0.554800	0.940850
925	0.555175	0.941225
926	0.555725	0.940500
927	0.555175	0.941200
928	0.554850	0.939875
929	0.554975	0.939400
930	0.555650	0.940150
931	0.554150	0.940625
932	0.554700	0.939725
933	0.554900	0.940650
934	0.555075	0.940125
935	0.554625	0.941675
936	0.555675	0.941700
937	0.555825	0.941150
938	0.557025	0.940200
939	0.555325	0.941600
940	0.555725	0.940750
941	0.555675	0.940750
942	0.556625	0.942225
943	0.554625	0.941200
944	0.555600	0.941975
945	0.554200	0.938850
946	0.554425	0.939925
947	0.554925	0.938575
948	0.554600	0.938650
949	0.556000	0.939500
950	0.555950	0.939825
951	0.555125	0.940925
952	0.554900	0.940100
953	0.556300	0.940900
954	0.555925	0.940275
955	0.555525	0.939850
956	0.555250	0.940500
957	0.555975	0.941125
958	0.555325	0.940850
959	0.554350	0.942350
960	0.554500	0.942500
961	0.555525	0.941125
962	0.554925	0.942675
963	0.554300	0.942825
964	0.554825	0.942775
965	0.555950	0.943450
966	0.556150	0.942825
967	0.556250	0.942850
968	0.555975	0.942025
969	0.556650	0.940575
970	0.555325	0.942500
971	0.556000	0.942650
972	0.556300	0.942800
973	0.556900	0.942075
974	0.555950	0.942100
975	0.556350	0.941325
976	0.555875	0.943075
977	0.556125	0.943325
978	0.555300	0.944500
979	0.555375	0.943825
980	0.553675	0.943475
981	0.553675	0.942450
982	0.553850	0.941575
983	0.553250	0.940625
984	0.553700	0.941325
985	0.554075	0.942125
986	0.553925	0.942550
987	0.554475	0.942375
988	0.554675	0.942550
989	0.554850	0.941725
990	0.552625	0.942875
991	0.554300	0.944500
992	0.554625	0.944275
993	0.556150	0.943425
994	0.555325	0.942950
995	0.553650	0.943150
996	0.553500	0.942575
997	0.554600	0.942975
998	0.554850	0.942750
999	0.555750	0.941975
1000	0.556050	0.941475
1001	0.554300	0.940625
1002	0.554600	0.940175
1003	0.555375	0.940600
1004	0.554375	0.940525
1005	0.555500	0.941625
1006	0.554750	0.940925
1007	0.554875	0.940050
1008	0.555125	0.939950
1009	0.555525	0.940100
1010	0.555825	0.939925
1011	0.554925	0.940650
1012	0.554775	0.940800
1013	0.555650	0.940250
1014	0.556525	0.939575
1015	0.556025	0.939350
1016	0.556700	0.939100
1017	0.555925	0.939850
1018	0.555200	0.940025
1019	0.555500	0.939475
1020	0.555075	0.940075
1021	0.555950	0.940000
1022	0.555850	0.940325
1023	0.555350	0.940200
1024	0.554125	0.940000
1025	0.554375	0.939800
1026	0.556050	0.938875
1027	0.555375	0.938025
1028	0.556600	0.938750
1029	0.556125	0.938150
1030	0.555525	0.938475
1031	0.553725	0.937900
1032	0.554075	0.938775
1033	0.554975	0.938925
1034	0.555450	0.939425
1035	0.556250	0.938100
1036	0.555550	0.938600
1037	0.554750	0.938750
1038	0.554850	0.938325
1039	0.554450	0.938475
1040	0.555250	0.939700
1041	0.555400	0.939425
1042	0.555900	0.939200
1043	0.555600	0.939550
1044	0.554925	0.939925
1045	0.553725	0.939900
1046	0.554325	0.939925
1047	0.554875	0.939575
1048	0.553725	0.939825
1049	0.556325	0.940850
1050	0.555650	0.941625
1051	0.557350	0.941100
1052	0.553875	0.940500
1053	0.555800	0.941750
1054	0.555250	0.942075
1055	0.555250	0.941450
1056	0.555075	0.942075
1057	0.555050	0.940925
1058	0.555275	0.940475
1059	0.555325	0.939350
1060	0.555800	0.939875
1061	0.554650	0.940450
1062	0.555700	0.939650
1063	0.555825	0.938250
1064	0.556725	0.938775
1065	0.555600	0.938850
1066	0.555500	0.939275
1067	0.555300	0.939350
1068	0.556925	0.939150
1069	0.556575	0.938800
1070	0.556525	0.939825
1071	0.555325	0.939050
1072	0.554950	0.938300
1073	0.554475	0.939525
1074	0.556325	0.939075
1075	0.555750	0.938600
1076	0.556750	0.938375
1077	0.555800	0.939275
1078	0.555750	0.939825
1079	0.555625	0.940050
1080	0.555325	0.939050
1081	0.556750	0.938725
1082	0.556350	0.938900
1083	0.555025	0.938700
1084	0.554825	0.938350
1085	0.555800	0.938475
1086	0.555650	0.939150
1087	0.555300	0.938275
1088	0.555400	0.938625
1089	0.556575	0.939475
1090	0.554900	0.939475
1091	0.554225	0.938900
1092	0.556075	0.938950
1093	0.555225	0.940050
1094	0.554225	0.941100
1095	0.555175	0.939675
1096	0.554550	0.940375
1097	0.553975	0.940600
1098	0.555675	0.940750
1099	0.556100	0.941775
1100	0.555575	0.941150
1101	0.554525	0.941150
1102	0.554500	0.942300
1103	0.555175	0.940800
1104	0.554725	0.941650
1105	0.553475	0.941300
1106	0.552650	0.941400
1107	0.552625	0.941825
1108	0.555350	0.942625
1109	0.554375	0.941425
1110	0.555575	0.942350
1111	0.555150	0.942300
1112	0.554650	0.942600
1113	0.555375	0.942850
1114	0.554450	0.942600
1115	0.554250	0.942675
1116	0.553500	0.944425
1117	0.554575	0.942050
1118	0.554450	0.941025
1119	0.554900	0.942200
1120	0.552950	0.942600
1121	0.553275	0.943800
1122	0.553100	0.944300
1123	0.553425	0.944550
1124	0.554250	0.943350
1125	0.553600	0.943075
1126	0.553575	0.942125
1127	0.554125	0.942625
1128	0.554925	0.942325
1129	0.554025	0.944125
1130	0.554150	0.944100
1131	0.553950	0.943900
1132	0.554400	0.945775
1133	0.553700	0.944800
1134	0.552900	0.944000
1135	0.555450	0.943550
1136	0.555550	0.944175
1137	0.556075	0.944075
1138	0.555375	0.943825
1139	0.554675	0.943625
1140	0.555075	0.942925
1141	0.554875	0.943950
1142	0.554975	0.944200
1143	0.554375	0.943725
1144	0.552875	0.944025
1145	0.553550	0.945000
1146	0.552650	0.945175
1147	0.552750	0.945500
1148	0.554375	0.945275
1149	0.554125	0.944900
1150	0.553425	0.945575
1151	0.553875	0.945275
1152	0.553375	0.945800
1153	0.553525	0.947325
1154	0.553100	0.946425
1155	0.553675	0.946900
1156	0.553700	0.945725
1157	0.554075	0.946925
1158	0.553275	0.948375
1159	0.553625	0.947450
1160	0.554475	0.948225
1161	0.555150	0.948475
1162	0.553400	0.948075
1163	0.554450	0.946975
1164	0.554050	0.947425
1165	0.553650	0.946425
1166	0.551500	0.946925
1167	0.554275	0.947350
1168	0.555225	0.946900
1169	0.554800	0.946975
1170	0.553525	0.945975
1171	0.553425	0.946150
1172	0.554650	0.945900
1173	0.555075	0.945600
1174	0.555275	0.945525
1175	0.554550	0.944850
1176	0.554975	0.946075
1177	0.555625	0.945425
1178	0.554275	0.947275
1179	0.554100	0.948125
1180	0.553550	0.947975
1181	0.554025	0.947850
1182	0.554250	0.948625
1183	0.554175	0.948525
1184	0.553525	0.949475
1185	0.554875	0.949550
1186	0.555250	0.950050
1187	0.555000	0.950600
1188	0.553350	0.949275
1189	0.554475	0.949975
1190	0.554500	0.949625
1191	0.554750	0.949675
1192	0.553850	0.950800
1193	0.553750	0.951925
1194	0.553950	0.952425
1195	0.554500	0.952350
1196	0.554275	0.951625
1197	0.554950	0.952050
1198	0.554800	0.951075
1199	0.554650	0.951325
1200	0.553825	0.951775
1201	0.553450	0.951975
1202	0.554250	0.951825
1203	0.555325	0.951550
1204	0.555675	0.951575
1205	0.553925	0.951650
1206	0.552875	0.952850
1207	0.554575	0.952700
1208	0.554500	0.953025
1209	0.554325	0.951975
1210	0.554350	0.951125
1211	0.554950	0.951150
1212	0.555050	0.950575
1213	0.554300	0.951075
1214	0.554550	0.950950
1215	0.554275	0.951075
1216	0.554600	0.951425
1217	0.554100	0.950875
1218	0.554775	0.950275
1219	0.554600	0.951275
1220	0.555650	0.951525
1221	0.554525	0.951950
1222	0.554075	0.951200
1223	0.553925	0.951325
1224	0.554700	0.951450
1225	0.554175	0.950875
1226	0.553975	0.950425
1227	0.554225	0.951525
1228	0.553750	0.951800
1229	0.555225	0.952175
1230	0.555000	0.952100
1231	0.554325	0.952175
1232	0.554925	0.951100
1233	0.555275	0.951900
1234	0.556075	0.952125
1235	0.556525	0.952375
1236	0.555875	0.951125
1237	0.554725	0.951575
1238	0.554700	0.951475
1239	0.555325	0.951025
1240	0.554750	0.952675
1241	0.555300	0.952775
1242	0.554575	0.952725
1243	0.554350	0.952475
1244	0.554850	0.953000
1245	0.555775	0.952400
1246	0.554625	0.952600
1247	0.554975	0.952450
1248	0.554350	0.952900
1249	0.553500	0.952825
1250	0.554600	0.953375
1251	0.555475	0.954725
1252	0.555050	0.954375
1253	0.555000	0.953725
1254	0.554700	0.954675
1255	0.555275	0.955575
1256	0.555275	0.955925
1257	0.555425	0.956775
1258	0.554775	0.956575
1259	0.554800	0.956700
1260	0.554275	0.957650
1261	0.554225	0.958400
1262	0.554675	0.957950
1263	0.554550	0.958300
1264	0.553600	0.958175
1265	0.554025	0.959125
1266	0.554575	0.958700
1267	0.554750	0.958475
1268	0.554800	0.957575
1269	0.555675	0.958100
1270	0.554625	0.958225
1271	0.555025	0.958950
1272	0.555100	0.959025
1273	0.554575	0.959200
1274	0.554075	0.959025
1275	0.555500	0.960175
1276	0.554475	0.959475
1277	0.553550	0.959625
1278	0.554400	0.958325
1279	0.554500	0.957275
1280	0.555700	0.957825
1281	0.555100	0.957200
1282	0.554600	0.957175
1283	0.555350	0.958000
1284	0.555400	0.957625
1285	0.555275	0.958550
1286	0.555775	0.958325
1287	0.555050	0.957800
1288	0.555400	0.958625
1289	0.556650	0.958275
1290	0.555550	0.957075
1291	0.554800	0.957850
1292	0.556325	0.956725
1293	0.555675	0.958250
1294	0.555300	0.958100
1295	0.554850	0.957800
1296	0.555150	0.958575
1297	0.556275	0.958000
1298	0.555025	0.957375
1299	0.555625	0.956025
1300	0.556125	0.955925
1301	0.554725	0.956500
1302	0.555075	0.957250
1303	0.554950	0.957475
1304	0.554750	0.958125
1305	0.555600	0.959125
1306	0.555450	0.960225
1307	0.554350	0.960000
1308	0.555300	0.959650
1309	0.555725	0.958925
1310	0.554600	0.958475
1311	0.555325	0.959325
1312	0.555600	0.959750
1313	0.554750	0.960500
1314	0.555100	0.961300
1315	0.555300	0.960050
1316	0.555800	0.960125
1317	0.555125	0.959875
1318	0.555100	0.960375
1319	0.555125	0.959650
1320	0.556125	0.959850
1321	0.555950	0.959175
1322	0.556325	0.958700
1323	0.555900	0.959125
1324	0.555725	0.959600
1325	0.554850	0.959250
1326	0.554575	0.959100
1327	0.556025	0.958350
1328	0.555350	0.959375
1329	0.555350	0.959625
1330	0.555325	0.959175
1331	0.556625	0.958325
1332	0.555800	0.959425
1333	0.555450	0.959575
1334	0.555650	0.960050
1335	0.555925	0.960600
1336	0.555150	0.961000
1337	0.555275	0.960750
1338	0.555975	0.960325
1339	0.555775	0.961175
1340	0.556050	0.960500
1341	0.555375	0.961100
1342	0.555175	0.960900
1343	0.555200	0.960650
1344	0.555325	0.961450
1345	0.555675	0.960875
1346	0.555875	0.960850
1347	0.554900	0.961125
1348	0.554725	0.961125
1349	0.554200	0.960875
1350	0.555250	0.962350
1351	0.555275	0.963000
1352	0.554925	0.962925
1353	0.555325	0.962225
1354	0.555475	0.961800
1355	0.555575	0.961325
1356	0.555200	0.961125
1357	0.554950	0.960925
1358	0.555600	0.959800
1359	0.555425	0.960775
1360	0.555200	0.959325
1361	0.555950	0.959975
1362	0.556175	0.959075
1363	0.555075	0.959950
1364	0.554775	0.959875
1365	0.554650	0.959225
1366	0.555225	0.959425
1367	0.554425	0.960750
1368	0.554675	0.961925
1369	0.555825	0.961925
1370	0.554700	0.961175
1371	0.555725	0.961475
1372	0.555675	0.961000
1373	0.556350	0.960575
1374	0.557375	0.960800
1375	0.557400	0.961575
1376	0.556850	0.961050
1377	0.556625	0.962100
1378	0.556350	0.961925
1379	0.555575	0.962375
1380	0.555725	0.962400
1381	0.556125	0.962650
1382	0.556500	0.962250
1383	0.556900	0.962150
1384	0.555250	0.962025
1385	0.556175	0.961525
1386	0.556675	0.961375
1387	0.556525	0.961250
1388	0.556700	0.960725
1389	0.556825	0.961075
1390	0.556675	0.960700
1391	0.556625	0.960225
1392	0.556150	0.961375
1393	0.556075	0.961125
1394	0.556300	0.960900
1395	0.556550	0.960950
1396	0.556650	0.961425
1397	0.556600	0.961350
1398	0.556200	0.963050
1399	0.556275	0.962525
1400	0.556525	0.962625
1401	0.556200	0.961025
1402	0.556600	0.961125
1403	0.556575	0.961800
1404	0.556500	0.960925
1405	0.555925	0.961450
1406	0.557525	0.961150
1407	0.557550	0.960975
1408	0.557250	0.961450
1409	0.556950	0.961800
1410	0.556000	0.961400
1411	0.556450	0.961550
1412	0.556050	0.961925
1413	0.556000	0.960975
1414	0.555675	0.960775
1415	0.557300	0.960550
1416	0.556700	0.959700
1417	0.557500	0.959800
1418	0.557025	0.959500
1419	0.556850	0.960575
1420	0.555925	0.960725
1421	0.555500	0.961000
1422	0.555925	0.960350
1423	0.557350	0.960800
1424	0.556850	0.961375
1425	0.557200	0.962375
1426	0.557875	0.963400
1427	0.556850	0.964050
1428	0.557675	0.964675
1429	0.556300	0.964025
1430	0.556575	0.964150
1431	0.556325	0.964350
1432	0.556225	0.964975
1433	0.556450	0.964175
1434	0.556025	0.963250
1435	0.556875	0.962950
1436	0.556300	0.963250
1437	0.557275	0.963625
1438	0.557175	0.963650
1439	0.556350	0.962725
1440	0.556325	0.962850
1441	0.556900	0.962225
1442	0.557200	0.962925
1443	0.556950	0.962550
1444	0.556675	0.962100
1445	0.555800	0.961750
1446	0.556475	0.961425
1447	0.556950	0.961575
1448	0.557100	0.960275
1449	0.556550	0.960400
1450	0.556950	0.961075
1451	0.556975	0.961325
1452	0.556175	0.961525
1453	0.557050	0.960550
1454	0.557250	0.960375
1455	0.557350	0.959075
1456	0.557100	0.960000
1457	0.557325	0.961125
1458	0.558075	0.961200
1459	0.556000	0.961050
1460	0.557275	0.961725
1461	0.556375	0.961800
1462	0.556800	0.960925
1463	0.556925	0.960675
1464	0.557650	0.961025
1465	0.557025	0.960275
1466	0.556775	0.961225
1467	0.557075	0.961425
1468	0.556600	0.961450
1469	0.556225	0.961050
1470	0.556125	0.962025
1471	0.555400	0.961725
1472	0.556225	0.961600
1473	0.556100	0.961825
1474	0.557350	0.963400
1475	0.556800	0.962800
1476	0.555825	0.964275
1477	0.557850	0.964275
1478	0.557000	0.963750
1479	0.556825	0.964300
1480	0.557075	0.964550
1481	0.556100	0.964325
1482	0.556900	0.964525
1483	0.556350	0.964400
1484	0.556100	0.964800
1485	0.556075	0.963700
1486	0.557225	0.963575
1487	0.557275	0.963975
1488	0.557725	0.964675
1489	0.556975	0.964100
1490	0.556900	0.963775
1491	0.556850	0.963775
1492	0.557100	0.963025
1493	0.556025	0.962975
1494	0.556500	0.962625
1495	0.557375	0.962250
1496	0.556050	0.962300
1497	0.556500	0.962575
1498	0.556625	0.962325
1499	0.556575	0.963150
1500	0.556975	0.963550
1501	0.556850	0.962575
1502	0.557000	0.962200
1503	0.556725	0.961575
1504	0.556350	0.962075
1505	0.556650	0.960525
1506	0.556975	0.961375
1507	0.557275	0.961875
1508	0.558775	0.961875
1509	0.557525	0.962850
1510	0.556700	0.962300
1511	0.556350	0.962475
1512	0.557475	0.963200
1513	0.557600	0.963550
1514	0.557825	0.962625
1515	0.556150	0.962700
1516	0.556925	0.963075
1517	0.556750	0.963275
1518	0.557075	0.962975
1519	0.556525	0.963300
1520	0.556300	0.964450
1521	0.556525	0.965125
1522	0.556925	0.964875
1523	0.556550	0.965025
1524	0.556575	0.965475
1525	0.556925	0.965550
1526	0.558175	0.965350
1527	0.556450	0.965800
1528	0.557475	0.966275
1529	0.557650	0.966250
1530	0.557025	0.966400
1531	0.557650	0.966950
1532	0.557375	0.967725
1533	0.555900	0.967475
1534	0.557050	0.966850
1535	0.557200	0.966875
1536	0.556300	0.966275
1537	0.555650	0.967025
1538	0.556325	0.967500
1539	0.556525	0.967500
1540	0.556975	0.967950
1541	0.555925	0.967425
1542	0.556350	0.966800
1543	0.556100	0.966175
1544	0.556650	0.966300
1545	0.556175	0.965725
1546	0.556650	0.966425
1547	0.557400	0.967125
1548	0.557175	0.966500
1549	0.556775	0.966450
1550	0.556400	0.966325
1551	0.556000	0.965675
1552	0.555975	0.965125
1553	0.557075	0.965650
1554	0.558175	0.965425
1555	0.556900	0.965975
1556	0.556100	0.964925
1557	0.555900	0.965975
1558	0.556150	0.967200
1559	0.556575	0.965700
1560	0.556300	0.966400
1561	0.556175	0.966150
1562	0.556225	0.966325
1563	0.557125	0.965775
1564	0.556425	0.965350
1565	0.556825	0.966525
1566	0.558350	0.966575
1567	0.557625	0.967475
1568	0.557050	0.966850
1569	0.556025	0.966825
1570	0.555975	0.966550
1571	0.555475	0.966775
1572	0.555525	0.966600
1573	0.556350	0.966500
1574	0.556900	0.967275
1575	0.556700	0.967375
1576	0.556475	0.967500
1577	0.556225	0.966700
1578	0.555675	0.967450
1579	0.555450	0.967400
1580	0.555700	0.967575
1581	0.556150	0.966675
1582	0.556525	0.967000
1583	0.557025	0.967550
1584	0.557450	0.968825
1585	0.556925	0.968375
1586	0.556050	0.968650
1587	0.556625	0.968900
1588	0.557075	0.968500
1589	0.558575	0.968700
1590	0.558025	0.968250
1591	0.558225	0.968000
1592	0.558150	0.967225
1593	0.556950	0.966725
1594	0.557100	0.965700
1595	0.557775	0.965400
1596	0.557000	0.965525
1597	0.556625	0.965500
1598	0.556875	0.964550
1599	0.556575	0.964725
1600	0.557850	0.964600
1601	0.556925	0.965475
1602	0.557325	0.965750
1603	0.557275	0.966250
1604	0.557075	0.966250
1605	0.556650	0.966975
1606	0.557475	0.967600
1607	0.557050	0.967025
1608	0.557500	0.966650
1609	0.556950	0.967050
1610	0.557375	0.966825
1611	0.557000	0.965700
1612	0.556475	0.965850
1613	0.556350	0.966475
1614	0.557700	0.967200
1615	0.557925	0.966825
1616	0.557900	0.966400
1617	0.557750	0.966375
1618	0.558150	0.965975
1619	0.558425	0.965800
1620	0.557475	0.965700
1621	0.558250	0.965700
1622	0.557500	0.965925
1623	0.557375	0.966050
1624	0.558025	0.965900
1625	0.557675	0.966450
1626	0.557000	0.966025
1627	0.557300	0.966800
1628	0.557300	0.966100
1629	0.557250	0.966075
1630	0.556775	0.965175
1631	0.556875	0.965550
1632	0.557375	0.965275
1633	0.556325	0.964925
1634	0.556850	0.965650
1635	0.557200	0.965375
1636	0.557825	0.964925
1637	0.557650	0.965625
1638	0.557525	0.966500
1639	0.556675	0.966125
1640	0.556825	0.965900
1641	0.558000	0.965750
1642	0.557950	0.967300
1643	0.557250	0.968225
1644	0.558325	0.967675
1645	0.558100	0.966875
1646	0.558250	0.967500
1647	0.557625	0.967425
1648	0.557925	0.968250
1649	0.558400	0.967850
1650	0.558175	0.968100
1651	0.558575	0.967050
1652	0.557150	0.967100
1653	0.557575	0.966525
1654	0.557525	0.967025
1655	0.557650	0.966700
1656	0.558525	0.966000
1657	0.557900	0.965825
1658	0.557525	0.965600
1659	0.557475	0.965700
1660	0.557850	0.966325
1661	0.556500	0.966550
1662	0.557750	0.966475
1663	0.556700	0.967700
1664	0.557650	0.967175
1665	0.557550	0.967700
1666	0.558425	0.967725
1667	0.558725	0.967000
1668	0.557675	0.966925
1669	0.557625	0.967350
1670	0.558625	0.968025
1671	0.558400	0.967350
1672	0.558325	0.968650
1673	0.558375	0.968850
1674	0.559125	0.969150
1675	0.559000	0.968550
1676	0.559050	0.967850
1677	0.558425	0.969175
1678	0.558850	0.970275
1679	0.558275	0.970550
1680	0.558700	0.970875
1681	0.559450	0.969950
1682	0.557675	0.969425
1683	0.558275	0.969100
1684	0.558650	0.968100
1685	0.558100	0.967725
1686	0.558425	0.968375
1687	0.558450	0.968475
1688	0.558375	0.967800
1689	0.558300	0.967650
1690	0.559000	0.967425
1691	0.558850	0.967600
1692	0.559150	0.967975
1693	0.559000	0.968300
1694	0.559800	0.968475
1695	0.558900	0.968350
1696	0.558250	0.968550
1697	0.557925	0.968975
1698	0.558475	0.967575
1699	0.557900	0.968325
1700	0.557900	0.968975
1701	0.557550	0.968850
1702	0.557575	0.969300
1703	0.558100	0.969450
1704	0.557050	0.970000
1705	0.557775	0.969425
1706	0.558250	0.969700
1707	0.558500	0.969400
1708	0.558075	0.969575
1709	0.557775	0.970300
1710	0.558175	0.969925
1711	0.556975	0.969825
1712	0.557750	0.970725
1713	0.558150	0.970550
1714	0.558625	0.970200
1715	0.558700	0.970050
1716	0.558525	0.970325
1717	0.558525	0.970550
1718	0.558725	0.970275
1719	0.558075	0.970675
1720	0.557925	0.970225
1721	0.557700	0.970075
1722	0.558050	0.970225
1723	0.558250	0.970650
1724	0.557050	0.970800
1725	0.557950	0.971000
1726	0.558000	0.970400
1727	0.558275	0.970425
1728	0.557575	0.971050
1729	0.557800	0.971225
1730	0.557700	0.971775
1731	0.556825	0.971275
1732	0.557800	0.971850
1733	0.558075	0.972450
1734	0.558050	0.972550
1735	0.557750	0.972250
1736	0.558100	0.972375
1737	0.557225	0.972175
1738	0.557500	0.972700
1739	0.558000	0.972950
1740	0.558250	0.972675
1741	0.558125	0.973300
1742	0.557925	0.972450
1743	0.558475	0.972500
1744	0.558425	0.972775
1745	0.557625	0.972825
1746	0.557425	0.973100
1747	0.557400	0.972950
1748	0.556800	0.973350
1749	0.557275	0.973575
1750	0.557975	0.973875
1751	0.558200	0.974050
1752	0.557775	0.974050
1753	0.558125	0.974150
1754	0.557575	0.973150
1755	0.557625	0.973225
1756	0.557175	0.973525
1757	0.558000	0.974300
1758	0.558175	0.974550
1759	0.557825	0.974100
1760	0.557575	0.974425
1761	0.557725	0.973975
1762	0.558225	0.973600
1763	0.559150	0.974200
1764	0.557250	0.974625
1765	0.557325	0.975225
1766	0.558400	0.974250
1767	0.558300	0.974625
1768	0.558525	0.974725
1769	0.558825	0.973900
1770	0.558175	0.974750
1771	0.558875	0.974550
1772	0.558800	0.975025
1773	0.558350	0.975100
1774	0.558050	0.975650
1775	0.558825	0.976250
1776	0.558800	0.976575
1777	0.558975	0.976550
1778	0.558750	0.975550
1779	0.558725	0.975900
1780	0.558850	0.976850
1781	0.558900	0.976250
1782	0.558400	0.976325
1783	0.558575	0.976850
1784	0.557975	0.977425
1785	0.558600	0.977475
1786	0.558325	0.977625
1787	0.558850	0.977975
1788	0.558175	0.978125
1789	0.558450	0.977875
1790	0.559325	0.977500
1791	0.559400	0.976800
1792	0.558300	0.977150
1793	0.558350	0.977350
1794	0.558425	0.976900
1795	0.558650	0.977050
1796	0.558825	0.976175
1797	0.558450	0.977175
1798	0.557500	0.977000
1799	0.558975	0.977525
1800	0.558900	0.977475
1801	0.558975	0.977550
1802	0.559050	0.977350
1803	0.559275	0.977700
1804	0.558175	0.978125
1805	0.559050	0.978350
1806	0.557850	0.978175
1807	0.558775	0.977950
1808	0.558300	0.978575
1809	0.558500	0.977725
1810	0.558925	0.977875
1811	0.558450	0.978650
1812	0.559025	0.978750
1813	0.558275	0.979050
1814	0.558850	0.978975
1815	0.558800	0.978675
1816	0.559325	0.979075
1817	0.559300	0.979075
1818	0.558500	0.978325
1819	0.558950	0.978575
1820	0.558400	0.978075
1821	0.558350	0.978075
1822	0.558150	0.978125
1823	0.558400	0.979175
1824	0.558350	0.979450
1825	0.558450	0.979500
1826	0.558450	0.980000
1827	0.558525	0.980825
1828	0.559225	0.979975
1829	0.559725	0.980100
1830	0.559100	0.980100
1831	0.559700	0.980575
1832	0.559475	0.979925
1833	0.558950	0.979575
1834	0.558450	0.979225
1835	0.558500	0.978850
1836	0.558675	0.978050
1837	0.559150	0.977825
1838	0.559650	0.978325
1839	0.559425	0.978250
1840	0.559500	0.978025
1841	0.558075	0.977975
1842	0.559075	0.978475
1843	0.558675	0.979475
1844	0.558825	0.979150
1845	0.559800	0.979225
1846	0.559625	0.979100
1847	0.559700	0.978725
1848	0.559525	0.979000
1849	0.559300	0.979025
1850	0.559575	0.979150
1851	0.559100	0.979475
1852	0.559750	0.980225
1853	0.559600	0.980375
1854	0.559375	0.980850
1855	0.559550	0.981000
1856	0.560100	0.981675
1857	0.560050	0.980925
1858	0.559950	0.980550
1859	0.559800	0.980425
1860	0.559275	0.980050
1861	0.559900	0.981125
1862	0.560350	0.980800
1863	0.560650	0.980700
1864	0.560275	0.980975
1865	0.559425	0.981225
1866	0.559175	0.981600
1867	0.559200	0.981325
1868	0.559625	0.981650
1869	0.559150	0.980325
1870	0.558950	0.980700
1871	0.559225	0.980750
1872	0.559325	0.980150
1873	0.559975	0.980225
1874	0.559775	0.980300
1875	0.559275	0.979825
1876	0.559875	0.979650
1877	0.560525	0.979650
1878	0.560125	0.979625
1879	0.560650	0.980375
1880	0.560425	0.980175
1881	0.560350	0.980275
1882	0.559900	0.979850
1883	0.559975	0.979425
1884	0.560100	0.978700
1885	0.559475	0.978525
1886	0.558950	0.978300
1887	0.558725	0.978650
1888	0.559225	0.978375
1889	0.559900	0.978650
1890	0.560125	0.977550
1891	0.560225	0.977625
1892	0.560075	0.978250
1893	0.560400	0.978500
1894	0.560250	0.978700
1895	0.560000	0.979275
1896	0.559975	0.978700
1897	0.559150	0.978100
1898	0.559800	0.977900
1899	0.560600	0.977150
1900	0.560650	0.977625
1901	0.561175	0.977500
1902	0.560600	0.977700
1903	0.560500	0.977575
1904	0.560475	0.977400
1905	0.560275	0.977650
1906	0.560175	0.978100
1907	0.560850	0.978100
1908	0.560600	0.978325
1909	0.560850	0.978725
1910	0.560075	0.978775
1911	0.560425	0.978900
1912	0.560525	0.979700
1913	0.559900	0.980300
1914	0.560025	0.980475
1915	0.559825	0.980650
1916	0.559550	0.981325
1917	0.560075	0.981700
1918	0.559675	0.981600
1919	0.559950	0.981475
1920	0.559750	0.980950
1921	0.559775	0.980875
1922	0.559650	0.980675
1923	0.560175	0.980000
1924	0.560900	0.980375
1925	0.560500	0.980650
1926	0.560075	0.980450
1927	0.559500	0.980875
1928	0.560250	0.980900
1929	0.560075	0.981400
1930	0.559700	0.981400
1931	0.560175	0.981875
1932	0.560200	0.981600
1933	0.560175	0.981650
1934	0.559875	0.981900
1935	0.560200	0.982150
1936	0.560500	0.982175
1937	0.559525	0.982900
1938	0.559775	0.982550
1939	0.560075	0.982050
1940	0.559575	0.982400
1941	0.559775	0.982475
1942	0.558975	0.981925
1943	0.558875	0.982075
1944	0.558875	0.981850
1945	0.559700	0.982050
1946	0.560000	0.982300
1947	0.559375	0.982100
1948	0.559250	0.981825
1949	0.559300	0.982000
1950	0.558975	0.981850
1951	0.559750	0.982250
1952	0.559600	0.982300
1953	0.559800	0.982800
1954	0.560425	0.981825
1955	0.559600	0.982500
1956	0.559825	0.982575
1957	0.559900	0.982950
1958	0.560125	0.983025
1959	0.559875	0.982400
1960	0.559950	0.982850
1961	0.559075	0.983050
1962	0.559650	0.982875
1963	0.559725	0.983275
1964	0.559325	0.983800
1965	0.559375	0.983150
1966	0.559825	0.982775
1967	0.559425	0.982675
1968	0.559325	0.982325
1969	0.559275	0.982125
1970	0.558800	0.982450
1971	0.558875	0.982850
1972	0.559125	0.982525
1973	0.559325	0.982050
1974	0.559500	0.982300
1975	0.560825	0.982450
1976	0.560000	0.981800
1977	0.559500	0.982400
1978	0.559050	0.982000
1979	0.559425	0.982025
1980	0.559650	0.981525
1981	0.560150	0.981675
1982	0.560325	0.982025
1983	0.559850	0.981750
1984	0.559725	0.981950
1985	0.559550	0.982575
1986	0.558700	0.982525
1987	0.559375	0.981875
1988	0.559300	0.982050
1989	0.559200	0.982050
1990	0.559750	0.982175
1991	0.559175	0.982625
1992	0.558875	0.981800
1993	0.559300	0.981575
1994	0.559225	0.981500
1995	0.559550	0.980825
1996	0.559600	0.980650
1997	0.559750	0.980475
1998	0.559850	0.980175
1999	0.559650	0.980150
[truncated: 8,000 more rows]
