# Supplementary material for: Evolutionary game on mutually influenceing double-layer network
Source: PLoS One. 2025 Jan 31;20(1):e0317923. doi: 10.1371/journal.pone.0317923 (PMC11785339; doi:10.1371/journal.pone.0317923)
Supplement: S1 Data — (ZIP) [file pone.0317923.s001.zip › b=1.02_a=0_frequency.txt]

0	0.495800	0.391800
1	0.499300	0.338225
2	0.495300	0.302650
3	0.490125	0.283000
4	0.488825	0.266600
5	0.491375	0.258925
6	0.488125	0.253250
7	0.486775	0.247575
8	0.487525	0.243650
9	0.488425	0.240025
10	0.492925	0.238600
11	0.491700	0.238550
12	0.488150	0.237975
13	0.491700	0.238475
14	0.493925	0.242850
15	0.494600	0.244575
16	0.491375	0.247100
17	0.495600	0.248225
18	0.494375	0.253000
19	0.495550	0.253700
20	0.496050	0.256350
21	0.499575	0.256225
22	0.495050	0.260625
23	0.496275	0.262275
24	0.500000	0.264050
25	0.497050	0.267750
26	0.497025	0.272525
27	0.499650	0.277125
28	0.502625	0.280450
29	0.502400	0.282500
30	0.505400	0.287275
31	0.502525	0.289625
32	0.508600	0.292450
33	0.506000	0.295550
34	0.506350	0.299125
35	0.504775	0.300900
36	0.507000	0.301600
37	0.509225	0.303900
38	0.512525	0.308600
39	0.514475	0.308600
40	0.513925	0.314150
41	0.515350	0.317675
42	0.514875	0.322725
43	0.513700	0.325450
44	0.511700	0.328325
45	0.516100	0.331600
46	0.515350	0.332950
47	0.515900	0.335100
48	0.517325	0.337350
49	0.521550	0.340000
50	0.521050	0.343700
51	0.521700	0.345200
52	0.521225	0.344900
53	0.522725	0.345175
54	0.523625	0.345325
55	0.523675	0.346650
56	0.526625	0.345800
57	0.527475	0.346150
58	0.529000	0.347700
59	0.530975	0.347725
60	0.529925	0.349225
61	0.530900	0.351550
62	0.529825	0.354825
63	0.530700	0.355000
64	0.534525	0.356025
65	0.531475	0.357225
66	0.531200	0.358550
67	0.533675	0.360450
68	0.533350	0.362300
69	0.534925	0.364475
70	0.538800	0.367725
71	0.537800	0.367050
72	0.539025	0.368675
73	0.537150	0.368400
74	0.535925	0.369925
75	0.537825	0.374475
76	0.537975	0.374175
77	0.541050	0.374250
78	0.539975	0.375825
79	0.541300	0.375125
80	0.542550	0.372400
81	0.543400	0.372375
82	0.544575	0.376275
83	0.543625	0.377525
84	0.543150	0.378825
85	0.541325	0.377700
86	0.545325	0.380850
87	0.549500	0.381000
88	0.547725	0.382825
89	0.548950	0.385525
90	0.552300	0.383350
91	0.549525	0.382225
92	0.551625	0.381825
93	0.550900	0.383650
94	0.555900	0.384800
95	0.554975	0.390800
96	0.556325	0.391700
97	0.557025	0.391050
98	0.557925	0.388725
99	0.557000	0.384475
100	0.556975	0.384625
101	0.558550	0.384400
102	0.557175	0.384350
103	0.564000	0.380775
104	0.559925	0.379975
105	0.565875	0.382050
106	0.562300	0.379200
107	0.564550	0.376875
108	0.564475	0.375900
109	0.566400	0.374700
110	0.565100	0.373800
111	0.561875	0.374725
112	0.567325	0.371975
113	0.568375	0.370550
114	0.567800	0.371425
115	0.568350	0.372550
116	0.569325	0.373075
117	0.569775	0.373225
118	0.572150	0.375175
119	0.572725	0.378150
120	0.573950	0.379050
121	0.574050	0.378350
122	0.571300	0.379700
123	0.573225	0.378700
124	0.575950	0.379275
125	0.577350	0.379800
126	0.577550	0.379150
127	0.573400	0.377150
128	0.579175	0.379075
129	0.579650	0.379475
130	0.581450	0.378575
131	0.581100	0.378475
132	0.579300	0.378700
133	0.578850	0.380475
134	0.577975	0.381300
135	0.579200	0.381800
136	0.581025	0.382250
137	0.580250	0.382600
138	0.585875	0.382750
139	0.583525	0.385725
140	0.582700	0.383925
141	0.584850	0.386125
142	0.587200	0.385300
143	0.588050	0.385350
144	0.586600	0.387150
145	0.589550	0.388975
146	0.590075	0.387625
147	0.591500	0.389900
148	0.592525	0.393350
149	0.591025	0.396050
150	0.589925	0.394600
151	0.591800	0.393300
152	0.591900	0.392075
153	0.591075	0.389375
154	0.593700	0.387575
155	0.593100	0.389500
156	0.595600	0.388050
157	0.596050	0.391725
158	0.597925	0.391600
159	0.599150	0.392475
160	0.596825	0.394350
161	0.598225	0.394475
162	0.597475	0.395425
163	0.598225	0.395025
164	0.600175	0.394150
165	0.598775	0.393100
166	0.601400	0.394350
167	0.601350	0.397050
168	0.602100	0.396875
169	0.603575	0.396475
170	0.603800	0.396000
171	0.603550	0.397975
172	0.605075	0.398450
173	0.603950	0.400525
174	0.605425	0.404150
175	0.604900	0.405400
176	0.605850	0.405300
177	0.606575	0.403550
178	0.605600	0.401975
179	0.605350	0.402225
180	0.608400	0.403875
181	0.607050	0.402325
182	0.610050	0.401875
183	0.608500	0.401650
184	0.609450	0.402500
185	0.611725	0.403025
186	0.610950	0.402025
187	0.612225	0.402275
188	0.611725	0.402275
189	0.613450	0.404600
190	0.615625	0.402475
191	0.614950	0.407700
192	0.611700	0.408000
193	0.613850	0.407275
194	0.614050	0.408575
195	0.617825	0.408300
196	0.619250	0.407400
197	0.615900	0.407450
198	0.618600	0.409550
199	0.621225	0.410850
200	0.620325	0.411300
201	0.620075	0.410600
202	0.621450	0.410475
203	0.620325	0.409300
204	0.623525	0.407200
205	0.623325	0.405900
206	0.622725	0.405000
207	0.624525	0.405850
208	0.624075	0.406700
209	0.626125	0.406575
210	0.627275	0.403350
211	0.628700	0.402500
212	0.627225	0.401900
213	0.627025	0.400950
214	0.626000	0.402075
215	0.628025	0.401400
216	0.627875	0.399175
217	0.629050	0.397625
218	0.627225	0.400225
219	0.626875	0.402325
220	0.628200	0.401600
221	0.629425	0.404075
222	0.631475	0.400500
223	0.630525	0.400250
224	0.631075	0.400650
225	0.632175	0.403825
226	0.634300	0.403775
227	0.632850	0.406675
228	0.633225	0.405050
229	0.632850	0.407450
230	0.636825	0.409725
231	0.635550	0.409525
232	0.636875	0.410550
233	0.636175	0.406750
234	0.639175	0.408000
235	0.638050	0.409825
236	0.637750	0.409950
237	0.636950	0.412425
238	0.638725	0.409375
239	0.640100	0.411700
240	0.641425	0.412475
241	0.644300	0.411400
242	0.641525	0.408725
243	0.642375	0.409600
244	0.643450	0.407250
245	0.643800	0.406950
246	0.646350	0.404600
247	0.642375	0.400525
248	0.643050	0.401750
249	0.643150	0.400275
250	0.643975	0.398300
251	0.646625	0.399700
252	0.645125	0.398075
253	0.644100	0.398175
254	0.646000	0.399825
255	0.645175	0.400450
256	0.646825	0.399925
257	0.647625	0.399000
258	0.647200	0.398500
259	0.647900	0.399400
260	0.648825	0.399050
261	0.649100	0.398500
262	0.650700	0.400000
263	0.651975	0.400800
264	0.652425	0.399125
265	0.649050	0.398450
266	0.649500	0.399425
267	0.651875	0.398675
268	0.650525	0.397525
269	0.651950	0.398175
270	0.651725	0.397275
271	0.652275	0.400450
272	0.650725	0.399400
273	0.652050	0.398300
274	0.652100	0.398500
275	0.654350	0.399500
276	0.653500	0.397700
277	0.654725	0.397625
278	0.655150	0.395500
279	0.653900	0.397700
280	0.654675	0.396425
281	0.654300	0.393775
282	0.654850	0.395375
283	0.655175	0.395550
284	0.655875	0.392350
285	0.656775	0.395150
286	0.657250	0.395625
287	0.658875	0.395050
288	0.659050	0.395700
289	0.657150	0.395275
290	0.658175	0.394175
291	0.659400	0.393575
292	0.662925	0.392800
293	0.662175	0.392600
294	0.660125	0.393700
295	0.660100	0.396375
296	0.659650	0.398675
297	0.660025	0.398275
298	0.660075	0.396550
299	0.663275	0.397275
300	0.661850	0.399050
301	0.664075	0.401450
302	0.664225	0.400975
303	0.665800	0.399050
304	0.667575	0.401125
305	0.666750	0.402275
306	0.664300	0.402425
307	0.665700	0.400375
308	0.666675	0.401175
309	0.665900	0.400200
310	0.666650	0.402650
311	0.666550	0.403850
312	0.667625	0.407925
313	0.668925	0.406825
314	0.669050	0.407675
315	0.667375	0.406925
316	0.667375	0.405225
317	0.668500	0.402375
318	0.666700	0.403425
319	0.669275	0.401050
320	0.666925	0.402325
321	0.668250	0.403450
322	0.667975	0.401600
323	0.668225	0.402550
324	0.670525	0.405050
325	0.672975	0.405275
326	0.673100	0.404975
327	0.672925	0.405875
328	0.672075	0.404200
329	0.672000	0.404100
330	0.671600	0.406050
331	0.673575	0.406475
332	0.671150	0.405550
333	0.672025	0.405425
334	0.672750	0.404650
335	0.672275	0.404650
336	0.670550	0.404375
337	0.673425	0.404150
338	0.673850	0.404025
339	0.673650	0.402800
340	0.675875	0.403700
341	0.675625	0.404575
342	0.675625	0.402200
343	0.675875	0.402475
344	0.676225	0.402625
345	0.674725	0.403175
346	0.675825	0.401250
347	0.676300	0.398650
348	0.677400	0.400550
349	0.675975	0.402175
350	0.676150	0.400525
351	0.678300	0.400050
352	0.678225	0.395900
353	0.675400	0.395275
354	0.678325	0.395025
355	0.679825	0.395225
356	0.679925	0.395200
357	0.679725	0.396000
358	0.679100	0.395425
359	0.680775	0.396350
360	0.679675	0.393350
361	0.679800	0.394075
362	0.679950	0.394325
363	0.678650	0.394150
364	0.679125	0.393875
365	0.679050	0.391950
366	0.682225	0.393525
367	0.680750	0.391025
368	0.681825	0.392900
369	0.681125	0.394500
370	0.681250	0.396000
371	0.681600	0.394400
372	0.679925	0.396225
373	0.680300	0.396150
374	0.679825	0.397300
375	0.680125	0.396850
376	0.681000	0.398700
377	0.682075	0.398075
378	0.682775	0.400775
379	0.680175	0.400675
380	0.684575	0.401250
381	0.682825	0.402300
382	0.683425	0.402850
383	0.682825	0.401600
384	0.684325	0.402325
385	0.684700	0.403625
386	0.684200	0.404600
387	0.682100	0.407975
388	0.685400	0.405000
389	0.686000	0.405450
390	0.685750	0.403150
391	0.684750	0.398475
392	0.687175	0.396700
393	0.687225	0.394300
394	0.687025	0.395900
395	0.686100	0.394750
396	0.686425	0.395250
397	0.686375	0.393075
398	0.685125	0.394300
399	0.684400	0.391825
400	0.684500	0.394100
401	0.684850	0.390825
402	0.685075	0.390475
403	0.687575	0.387375
404	0.688275	0.388575
405	0.688000	0.387075
406	0.687025	0.390100
407	0.689700	0.389300
408	0.689150	0.388175
409	0.689600	0.387675
410	0.689000	0.387200
411	0.689725	0.387825
412	0.687050	0.388875
413	0.686950	0.385900
414	0.688700	0.384150
415	0.688800	0.384375
416	0.687775	0.381725
417	0.688300	0.384850
418	0.687325	0.386000
419	0.689250	0.386125
420	0.688450	0.386475
421	0.689725	0.385275
422	0.689300	0.385025
423	0.689650	0.389025
424	0.689200	0.391850
425	0.690875	0.391325
426	0.690450	0.390725
427	0.688975	0.391700
428	0.688675	0.390000
429	0.690625	0.391925
430	0.692425	0.392050
431	0.692725	0.394225
432	0.691725	0.392225
433	0.693000	0.389050
434	0.693150	0.390000
435	0.690875	0.389250
436	0.693650	0.390700
437	0.692600	0.393175
438	0.692250	0.393175
439	0.692950	0.391250
440	0.693175	0.387700
441	0.695175	0.388500
442	0.693525	0.385275
443	0.694725	0.382800
444	0.695100	0.383650
445	0.694925	0.384775
446	0.694150	0.384975
447	0.693425	0.385675
448	0.694050	0.387225
449	0.694800	0.384900
450	0.694700	0.381875
451	0.693725	0.382000
452	0.693300	0.380600
453	0.693675	0.381200
454	0.694400	0.382525
455	0.692750	0.382375
456	0.695200	0.382400
457	0.695975	0.382075
458	0.695725	0.381000
459	0.695950	0.382600
460	0.693175	0.382050
461	0.696325	0.384475
462	0.695425	0.381400
463	0.695175	0.380325
464	0.694900	0.380575
465	0.695475	0.381100
466	0.696600	0.382250
467	0.696650	0.380425
468	0.694950	0.382575
469	0.694375	0.381025
470	0.696825	0.382475
471	0.695075	0.381650
472	0.696900	0.383525
473	0.696400	0.384200
474	0.697225	0.385600
475	0.694900	0.386250
476	0.696675	0.386900
477	0.697825	0.385750
478	0.696150	0.385100
479	0.697425	0.384650
480	0.697725	0.384175
481	0.698800	0.385300
482	0.697950	0.386250
483	0.698075	0.386300
484	0.698825	0.390300
485	0.698575	0.392450
486	0.698125	0.391200
487	0.698725	0.392475
488	0.700825	0.393600
489	0.699500	0.391825
490	0.698750	0.392800
491	0.699525	0.395200
492	0.698625	0.394500
493	0.698550	0.394025
494	0.699075	0.392800
495	0.699625	0.393875
496	0.700400	0.391925
497	0.700650	0.392700
498	0.700000	0.392925
499	0.700100	0.394675
500	0.700325	0.393200
501	0.700350	0.394150
502	0.699325	0.393150
503	0.700875	0.393275
504	0.699150	0.394375
505	0.700550	0.394375
506	0.700025	0.396500
507	0.700400	0.393150
508	0.700375	0.393600
509	0.702550	0.392850
510	0.701500	0.394150
511	0.702125	0.394150
512	0.702375	0.393300
513	0.702475	0.390100
514	0.702925	0.395175
515	0.702275	0.391275
516	0.701425	0.393025
517	0.701725	0.393050
518	0.701525	0.393200
519	0.699750	0.395425
520	0.702275	0.392175
521	0.702375	0.392650
522	0.700700	0.392150
523	0.702700	0.393925
524	0.703075	0.393125
525	0.703275	0.394750
526	0.704525	0.392600
527	0.703950	0.393225
528	0.703350	0.395225
529	0.703025	0.394200
530	0.702400	0.393300
531	0.702900	0.392150
532	0.700950	0.392550
533	0.704075	0.394025
534	0.702700	0.396725
535	0.702575	0.397075
536	0.702500	0.399550
537	0.702925	0.400225
538	0.703850	0.401850
539	0.703900	0.400200
540	0.704850	0.398675
541	0.703800	0.398550
542	0.704850	0.397475
543	0.704875	0.396975
544	0.703875	0.397500
545	0.704850	0.396375
546	0.704750	0.393075
547	0.704425	0.392800
548	0.706675	0.391650
549	0.704600	0.389450
550	0.704700	0.388075
551	0.705075	0.388475
552	0.706000	0.387900
553	0.705325	0.390475
554	0.703750	0.391800
555	0.704900	0.390425
556	0.705425	0.389475
557	0.705225	0.391225
558	0.705475	0.393150
559	0.704925	0.391275
560	0.705525	0.391200
561	0.705200	0.390200
562	0.705575	0.389725
563	0.704800	0.389375
564	0.705025	0.388650
565	0.706325	0.391700
566	0.707075	0.392800
567	0.704725	0.393100
568	0.704850	0.392650
569	0.705250	0.390825
570	0.705125	0.389800
571	0.706750	0.387150
572	0.708000	0.388925
573	0.705900	0.392250
574	0.705650	0.392800
575	0.706350	0.393425
576	0.707850	0.392125
577	0.708200	0.392625
578	0.706525	0.395275
579	0.705975	0.395250
580	0.706650	0.396275
581	0.706500	0.396325
582	0.706500	0.395800
583	0.707150	0.400175
584	0.708650	0.400625
585	0.708700	0.399700
586	0.707925	0.400900
587	0.706875	0.400250
588	0.706500	0.402925
589	0.705800	0.402775
590	0.707850	0.403950
591	0.708400	0.403875
592	0.705800	0.401875
593	0.707850	0.406125
594	0.708625	0.404825
595	0.708500	0.405300
596	0.708750	0.405775
597	0.705225	0.404225
598	0.707375	0.402350
599	0.706875	0.401475
600	0.706475	0.399275
601	0.707725	0.398825
602	0.707800	0.395100
603	0.708125	0.392050
604	0.709125	0.390500
605	0.708075	0.390750
606	0.709075	0.389150
607	0.708450	0.389300
608	0.709525	0.388575
609	0.710050	0.389600
610	0.708950	0.390050
611	0.708075	0.392100
612	0.709125	0.391550
613	0.708200	0.388575
614	0.710525	0.387475
615	0.710225	0.387800
616	0.709425	0.387875
617	0.708450	0.389100
618	0.707350	0.389725
619	0.709400	0.389950
620	0.708175	0.389000
621	0.708900	0.394475
622	0.710725	0.395150
623	0.709375	0.394200
624	0.709700	0.393925
625	0.709175	0.393625
626	0.709250	0.393275
627	0.709400	0.393025
628	0.710275	0.389700
629	0.709175	0.389175
630	0.708775	0.388925
631	0.708850	0.390350
632	0.710525	0.390825
633	0.709850	0.391050
634	0.710025	0.390825
635	0.709625	0.390500
636	0.710325	0.389350
637	0.711475	0.391175
638	0.710750	0.393225
639	0.709700	0.394475
640	0.709425	0.394225
641	0.710100	0.395150
642	0.710400	0.394550
643	0.709850	0.394225
644	0.710425	0.395800
645	0.709400	0.395275
646	0.710800	0.391800
647	0.710725	0.392525
648	0.711375	0.392000
649	0.710825	0.393425
650	0.710475	0.393925
651	0.711300	0.393750
652	0.710525	0.394500
653	0.709700	0.393750
654	0.710825	0.392950
655	0.711150	0.391675
656	0.711900	0.394125
657	0.710875	0.394800
658	0.711450	0.396425
659	0.711650	0.394950
660	0.711500	0.392725
661	0.710850	0.394225
662	0.711775	0.397900
663	0.711125	0.396600
664	0.712875	0.397150
665	0.711825	0.394000
666	0.710875	0.396150
667	0.711475	0.397750
668	0.709900	0.399000
669	0.710425	0.401050
670	0.711550	0.401725
671	0.712225	0.403500
672	0.711500	0.402375
673	0.711100	0.401750
674	0.711175	0.404575
675	0.711950	0.404050
676	0.711650	0.405675
677	0.712825	0.405075
678	0.710800	0.403900
679	0.711875	0.403650
680	0.712550	0.405025
681	0.713025	0.406675
682	0.711400	0.405300
683	0.711675	0.403275
684	0.711875	0.404375
685	0.712275	0.403850
686	0.712475	0.402925
687	0.714325	0.403875
688	0.714725	0.403250
689	0.714750	0.404750
690	0.712600	0.405300
691	0.711600	0.403975
692	0.712675	0.405875
693	0.712875	0.407700
694	0.713225	0.406075
695	0.713025	0.408600
696	0.713300	0.405575
697	0.711400	0.406225
698	0.711300	0.407000
699	0.711650	0.405400
700	0.711650	0.405550
701	0.710925	0.406350
702	0.711350	0.407725
703	0.712050	0.408100
704	0.711950	0.407875
705	0.712400	0.408250
706	0.712050	0.409400
707	0.712175	0.407750
708	0.712150	0.409475
709	0.714175	0.407600
710	0.713400	0.407925
711	0.712775	0.408000
712	0.712775	0.410200
713	0.711075	0.409550
714	0.711250	0.407525
715	0.711025	0.406150
716	0.711750	0.405675
717	0.712375	0.407525
718	0.712450	0.407275
719	0.711850	0.411925
720	0.711700	0.410700
721	0.713450	0.408000
722	0.711950	0.408250
723	0.711750	0.406550
724	0.711575	0.407650
725	0.712075	0.408075
726	0.712325	0.406350
727	0.712325	0.406600
728	0.713550	0.408400
729	0.714325	0.407375
730	0.713950	0.407575
731	0.714150	0.408200
732	0.713550	0.404850
733	0.712575	0.403600
734	0.712650	0.403000
735	0.714275	0.404150
736	0.713975	0.401900
737	0.713325	0.402975
738	0.714400	0.405450
739	0.714800	0.403050
740	0.713450	0.400350
741	0.713550	0.399875
742	0.713900	0.398625
743	0.713800	0.398275
744	0.713950	0.398600
745	0.713550	0.400500
746	0.711375	0.402475
747	0.712150	0.402750
748	0.712475	0.401375
749	0.714075	0.398475
750	0.713000	0.399700
751	0.712600	0.397500
752	0.713750	0.399950
753	0.713225	0.400950
754	0.714700	0.401325
755	0.713225	0.400925
756	0.714775	0.401225
757	0.715750	0.400725
758	0.714625	0.398225
759	0.713975	0.400100
760	0.715000	0.400750
761	0.716175	0.398225
762	0.714200	0.398425
763	0.712675	0.400450
764	0.714050	0.402325
765	0.713675	0.403225
766	0.713550	0.401250
767	0.715150	0.402450
768	0.715375	0.400125
769	0.714250	0.400300
770	0.713775	0.401525
771	0.714275	0.403750
772	0.713875	0.403250
773	0.713575	0.403400
774	0.713000	0.401425
775	0.712700	0.400450
776	0.712950	0.399825
777	0.713375	0.398025
778	0.713775	0.398225
779	0.713600	0.398950
780	0.713875	0.399825
781	0.713800	0.400350
782	0.711850	0.400825
783	0.712100	0.400400
784	0.713000	0.401475
785	0.712775	0.400250
786	0.714225	0.399475
787	0.714475	0.397750
788	0.713900	0.396950
789	0.713875	0.399500
790	0.713400	0.398075
791	0.714450	0.399125
792	0.713775	0.399725
793	0.713725	0.400800
794	0.714450	0.400000
795	0.714650	0.398050
796	0.714775	0.398750
797	0.714475	0.398050
798	0.715075	0.398675
799	0.714775	0.396275
800	0.715375	0.396400
801	0.713675	0.394775
802	0.713800	0.393775
803	0.713775	0.395525
804	0.714650	0.394800
805	0.714075	0.393750
806	0.714900	0.396850
807	0.715800	0.396525
808	0.714250	0.394875
809	0.714050	0.394875
810	0.714225	0.394375
811	0.714400	0.392850
812	0.714725	0.391125
813	0.715000	0.393850
814	0.715225	0.393225
815	0.714025	0.391075
816	0.713475	0.391050
817	0.714250	0.390875
818	0.714475	0.391750
819	0.713400	0.391200
820	0.714450	0.391350
821	0.715000	0.387500
822	0.714300	0.387475
823	0.714350	0.387375
824	0.714850	0.387650
825	0.714775	0.388650
826	0.714200	0.387575
827	0.715125	0.386750
828	0.714625	0.388400
829	0.714025	0.387900
830	0.714450	0.386850
831	0.714875	0.388100
832	0.714850	0.387625
833	0.714300	0.388550
834	0.715100	0.388950
835	0.714175	0.390425
836	0.714900	0.391725
837	0.714400	0.392350
838	0.715175	0.390900
839	0.715100	0.390100
840	0.715475	0.391175
841	0.714100	0.392325
842	0.714800	0.391675
843	0.714300	0.391500
844	0.714300	0.390875
845	0.715100	0.390400
846	0.715900	0.390875
847	0.715025	0.390025
848	0.715350	0.388825
849	0.714250	0.390625
850	0.714650	0.391375
851	0.714350	0.393600
852	0.714350	0.393950
853	0.716550	0.395250
854	0.714050	0.397875
855	0.713850	0.399925
856	0.714950	0.402550
857	0.715125	0.399850
858	0.715350	0.401350
859	0.715225	0.404100
860	0.714100	0.404350
861	0.713950	0.404875
862	0.714700	0.402050
863	0.715550	0.404700
864	0.715600	0.402975
865	0.714950	0.402700
866	0.715025	0.401975
867	0.714500	0.402600
868	0.715050	0.396225
869	0.715050	0.398450
870	0.715175	0.395350
871	0.715750	0.394625
872	0.716075	0.391475
873	0.716175	0.389875
874	0.714900	0.390375
875	0.714550	0.388025
876	0.714800	0.385750
877	0.715450	0.388825
878	0.715325	0.392675
879	0.715325	0.390050
880	0.715025	0.390625
881	0.714425	0.388075
882	0.714900	0.388300
883	0.714700	0.387750
884	0.714200	0.387025
885	0.714725	0.384125
886	0.715350	0.384775
887	0.715175	0.384850
888	0.713600	0.385325
889	0.713600	0.385950
890	0.714050	0.387625
891	0.715425	0.388300
892	0.714475	0.388625
893	0.714275	0.389975
894	0.714675	0.388775
895	0.714725	0.387400
896	0.714875	0.390025
897	0.714350	0.387650
898	0.714150	0.389175
899	0.714725	0.386875
900	0.715750	0.388750
901	0.713900	0.391025
902	0.714175	0.390975
903	0.715200	0.394125
904	0.715075	0.395075
905	0.713975	0.396300
906	0.714450	0.397475
907	0.715025	0.400400
908	0.715300	0.402125
909	0.714900	0.402850
910	0.714050	0.403250
911	0.714950	0.404025
912	0.715775	0.403200
913	0.715300	0.402850
914	0.715350	0.402550
915	0.714150	0.401600
916	0.714950	0.400625
917	0.715700	0.400850
918	0.715675	0.401725
919	0.715275	0.396650
920	0.715375	0.395450
921	0.715325	0.397975
922	0.714100	0.396725
923	0.714375	0.397000
924	0.716425	0.394400
925	0.715700	0.393150
926	0.715450	0.394125
927	0.715300	0.393000
928	0.715175	0.391675
929	0.715850	0.393525
930	0.715250	0.392350
931	0.714525	0.392725
932	0.714400	0.391000
933	0.714400	0.393150
934	0.714650	0.392100
935	0.715025	0.393125
936	0.715500	0.394325
937	0.715350	0.395575
938	0.716525	0.394625
939	0.715500	0.394675
940	0.713675	0.397775
941	0.715075	0.397000
942	0.715750	0.396925
943	0.715625	0.398275
944	0.715775	0.399750
945	0.715400	0.398950
946	0.715800	0.399975
947	0.714825	0.397600
948	0.715150	0.397575
949	0.715500	0.395700
950	0.716550	0.395150
951	0.715950	0.393825
952	0.715850	0.394375
953	0.715300	0.393950
954	0.716100	0.396500
955	0.715650	0.399150
956	0.715800	0.400575
957	0.715200	0.399925
958	0.715150	0.399750
959	0.715700	0.400625
960	0.716625	0.401200
961	0.717425	0.399350
962	0.716075	0.398625
963	0.715900	0.398350
964	0.714750	0.397450
965	0.715800	0.395750
966	0.715650	0.392525
967	0.715675	0.393600
968	0.716425	0.393500
969	0.715850	0.392150
970	0.715775	0.392225
971	0.716875	0.388775
972	0.717475	0.392325
973	0.715925	0.393850
974	0.715350	0.394825
975	0.715575	0.397900
976	0.715000	0.398825
977	0.714450	0.398900
978	0.715350	0.399600
979	0.715175	0.401325
980	0.716650	0.400875
981	0.715300	0.401425
982	0.713975	0.403175
983	0.715000	0.402275
984	0.715150	0.402925
985	0.715050	0.402625
986	0.715875	0.403400
987	0.715575	0.404200
988	0.716225	0.402100
989	0.715275	0.401250
990	0.716025	0.402350
991	0.714875	0.399950
992	0.715950	0.399250
993	0.716200	0.400100
994	0.715125	0.399750
995	0.716300	0.400375
996	0.715250	0.400050
997	0.716800	0.403650
998	0.716000	0.403875
999	0.716325	0.405250
1000	0.713575	0.406650
1001	0.716500	0.405625
1002	0.715950	0.404550
1003	0.714175	0.401700
1004	0.716400	0.402575
1005	0.716075	0.403175
1006	0.715375	0.402000
1007	0.716300	0.402625
1008	0.715450	0.403850
1009	0.716350	0.403250
1010	0.716675	0.406350
1011	0.716225	0.408775
1012	0.716725	0.408825
1013	0.716925	0.407925
1014	0.715125	0.409200
1015	0.716000	0.408700
1016	0.716225	0.405600
1017	0.715950	0.404375
1018	0.715925	0.403950
1019	0.716025	0.403225
1020	0.716025	0.405500
1021	0.716450	0.407100
1022	0.716225	0.408675
1023	0.716850	0.406600
1024	0.716375	0.403875
1025	0.716400	0.404825
1026	0.717325	0.404825
1027	0.717000	0.404250
1028	0.716025	0.404750
1029	0.715975	0.405050
1030	0.715925	0.403625
1031	0.716450	0.400500
1032	0.717550	0.402400
1033	0.715000	0.404725
1034	0.714700	0.404150
1035	0.714875	0.403500
1036	0.715750	0.406075
1037	0.715100	0.409050
1038	0.714975	0.407950
1039	0.715925	0.406375
1040	0.714500	0.408700
1041	0.715300	0.407650
1042	0.714525	0.408500
1043	0.715000	0.406975
1044	0.715725	0.408350
1045	0.715675	0.408275
1046	0.715800	0.408025
1047	0.716600	0.405175
1048	0.715825	0.404925
1049	0.716925	0.403350
1050	0.717175	0.404325
1051	0.716050	0.401025
1052	0.716275	0.401450
1053	0.716075	0.400025
1054	0.716275	0.402325
1055	0.717075	0.403575
1056	0.716775	0.403975
1057	0.716825	0.401800
1058	0.715800	0.400950
1059	0.716550	0.401100
1060	0.715875	0.400425
1061	0.715575	0.399625
1062	0.716175	0.397975
1063	0.715175	0.397000
1064	0.715675	0.398600
1065	0.716150	0.399300
1066	0.716100	0.398825
1067	0.715450	0.400325
1068	0.715225	0.398875
1069	0.715925	0.397250
1070	0.716375	0.396950
1071	0.714875	0.397600
1072	0.715550	0.399350
1073	0.717275	0.398100
1074	0.716000	0.397750
1075	0.715475	0.396900
1076	0.715525	0.400325
1077	0.715800	0.399775
1078	0.715700	0.403550
1079	0.715500	0.404375
1080	0.714950	0.405300
1081	0.715475	0.408275
1082	0.716700	0.407850
1083	0.716325	0.410300
1084	0.716050	0.410825
1085	0.716075	0.411275
1086	0.716075	0.411450
1087	0.716200	0.413225
1088	0.715575	0.413675
1089	0.715725	0.412850
1090	0.716500	0.414200
1091	0.715475	0.412250
1092	0.715725	0.409550
1093	0.716175	0.408800
1094	0.715600	0.408900
1095	0.715950	0.407550
1096	0.715700	0.407725
1097	0.716550	0.407100
1098	0.715550	0.405750
1099	0.715900	0.404875
1100	0.716275	0.407025
1101	0.716150	0.407025
1102	0.716300	0.405600
1103	0.716400	0.405000
1104	0.714750	0.403350
1105	0.715850	0.404875
1106	0.716475	0.404550
1107	0.715350	0.404850
1108	0.716900	0.403475
1109	0.716000	0.402575
1110	0.715975	0.401875
1111	0.716075	0.403625
1112	0.716450	0.403875
1113	0.717375	0.402850
1114	0.717575	0.401425
1115	0.716500	0.400075
1116	0.716600	0.399950
1117	0.716225	0.399100
1118	0.715750	0.396350
1119	0.715550	0.395725
1120	0.716175	0.394675
1121	0.715200	0.394025
1122	0.716100	0.393875
1123	0.714125	0.395800
1124	0.715800	0.397575
1125	0.716100	0.398250
1126	0.716000	0.395075
1127	0.716075	0.395100
1128	0.715550	0.395250
1129	0.715375	0.395900
1130	0.716600	0.394300
1131	0.716850	0.392550
1132	0.716900	0.393350
1133	0.716975	0.395375
1134	0.716900	0.394250
1135	0.716200	0.392850
1136	0.716225	0.390425
1137	0.716400	0.390300
1138	0.716100	0.389325
1139	0.716000	0.391225
1140	0.715950	0.392800
1141	0.715350	0.394875
1142	0.716225	0.398175
1143	0.716250	0.397775
1144	0.715625	0.400550
1145	0.717550	0.402950
1146	0.715825	0.400700
1147	0.716400	0.403150
1148	0.716300	0.402400
1149	0.715625	0.402900
1150	0.716875	0.401850
1151	0.717025	0.400375
1152	0.716400	0.398200
1153	0.717025	0.399575
1154	0.715850	0.400600
1155	0.714350	0.398200
1156	0.716250	0.397350
1157	0.716475	0.398250
1158	0.717400	0.398475
1159	0.716700	0.399675
1160	0.716650	0.398450
1161	0.716400	0.398575
1162	0.715850	0.398325
1163	0.715750	0.396525
1164	0.716000	0.396500
1165	0.716375	0.394450
1166	0.717225	0.395725
1167	0.716725	0.395425
1168	0.716450	0.393900
1169	0.715850	0.395625
1170	0.715225	0.397575
1171	0.716750	0.398800
1172	0.718425	0.399275
1173	0.717225	0.401500
1174	0.715650	0.400650
1175	0.716225	0.401575
1176	0.715725	0.404200
1177	0.715525	0.403975
1178	0.715125	0.403600
1179	0.715250	0.404400
1180	0.715800	0.404000
1181	0.715375	0.402775
1182	0.717000	0.400400
1183	0.715925	0.402100
1184	0.715075	0.402850
1185	0.715525	0.405325
1186	0.716100	0.405500
1187	0.716250	0.401900
1188	0.715100	0.403950
1189	0.715800	0.402625
1190	0.716275	0.401300
1191	0.716525	0.402650
1192	0.716300	0.404425
1193	0.715775	0.406175
1194	0.715425	0.404250
1195	0.715550	0.402900
1196	0.716775	0.399900
1197	0.717025	0.397550
1198	0.717275	0.396375
1199	0.716625	0.395975
1200	0.715375	0.393300
1201	0.716025	0.394550
1202	0.717100	0.397175
1203	0.717075	0.394700
1204	0.716250	0.396925
1205	0.716850	0.396675
1206	0.715925	0.400125
1207	0.716400	0.401400
1208	0.716550	0.400500
1209	0.716800	0.400075
1210	0.716200	0.400650
1211	0.715350	0.400675
1212	0.716725	0.397200
1213	0.715475	0.398250
1214	0.716600	0.398575
1215	0.715325	0.395875
1216	0.716100	0.398250
1217	0.717275	0.399275
1218	0.715700	0.398900
1219	0.715550	0.399625
1220	0.716100	0.398775
1221	0.715825	0.401000
1222	0.716625	0.401900
1223	0.717150	0.403750
1224	0.717025	0.403775
1225	0.716450	0.402675
1226	0.716725	0.402750
1227	0.716850	0.402325
1228	0.716725	0.400925
1229	0.716200	0.398050
1230	0.717325	0.396875
1231	0.717050	0.396000
1232	0.717550	0.397600
1233	0.716600	0.398175
1234	0.715825	0.397950
1235	0.716025	0.399100
1236	0.717675	0.398250
1237	0.718275	0.398500
1238	0.717625	0.398675
1239	0.716875	0.399650
1240	0.716675	0.396450
1241	0.716625	0.394800
1242	0.716850	0.396725
1243	0.716700	0.393125
1244	0.716700	0.393000
1245	0.716425	0.394675
1246	0.716300	0.398175
1247	0.716400	0.398575
1248	0.716000	0.397750
1249	0.716125	0.401775
1250	0.715275	0.402750
1251	0.715675	0.403875
1252	0.717225	0.399600
1253	0.717300	0.398225
1254	0.716575	0.398475
1255	0.716675	0.399825
1256	0.716325	0.399925
1257	0.715700	0.401775
1258	0.715875	0.402325
1259	0.715675	0.401950
1260	0.715625	0.401525
1261	0.715625	0.400450
1262	0.716075	0.399850
1263	0.715175	0.398100
1264	0.715800	0.398600
1265	0.716050	0.397025
1266	0.716700	0.397000
1267	0.715400	0.393925
1268	0.716125	0.392975
1269	0.716200	0.393900
1270	0.716925	0.395325
1271	0.716125	0.393450
1272	0.716125	0.392375
1273	0.717375	0.392525
1274	0.717075	0.394050
1275	0.716325	0.395025
1276	0.716300	0.393900
1277	0.716075	0.395275
1278	0.716325	0.395675
1279	0.716675	0.394575
1280	0.715850	0.393825
1281	0.716125	0.393500
1282	0.716775	0.395375
1283	0.716400	0.395200
1284	0.716625	0.397025
1285	0.715950	0.396700
1286	0.716500	0.396325
1287	0.715525	0.397025
1288	0.715675	0.399750
1289	0.715750	0.398800
1290	0.716300	0.397800
1291	0.715900	0.399050
1292	0.716025	0.398275
1293	0.715650	0.399725
1294	0.716375	0.399875
1295	0.715250	0.399600
1296	0.714850	0.399800
1297	0.715525	0.395050
1298	0.715650	0.396150
1299	0.716350	0.393950
1300	0.716700	0.395075
1301	0.716800	0.392825
1302	0.715800	0.391500
1303	0.715775	0.390850
1304	0.717050	0.389900
1305	0.716075	0.391175
1306	0.715650	0.387400
1307	0.715525	0.388000
1308	0.715950	0.388550
1309	0.716350	0.388200
1310	0.717150	0.387525
1311	0.715900	0.386575
1312	0.716450	0.387175
1313	0.716325	0.385300
1314	0.715175	0.384725
1315	0.715800	0.385475
1316	0.716875	0.387550
1317	0.717000	0.390050
1318	0.716100	0.391350
1319	0.716425	0.391225
1320	0.715400	0.390525
1321	0.716875	0.396075
1322	0.715875	0.395150
1323	0.715875	0.395350
1324	0.716850	0.393025
1325	0.716275	0.392225
1326	0.716450	0.392900
1327	0.716975	0.393375
1328	0.716400	0.392425
1329	0.716375	0.390000
1330	0.717375	0.390050
1331	0.715700	0.388550
1332	0.716200	0.390525
1333	0.715975	0.390300
1334	0.715975	0.391550
1335	0.715150	0.393600
1336	0.716475	0.394900
1337	0.716275	0.392475
1338	0.716875	0.391850
1339	0.716425	0.393625
1340	0.716125	0.395150
1341	0.716100	0.391950
1342	0.715725	0.395300
1343	0.716175	0.397825
1344	0.715925	0.394425
1345	0.716775	0.395400
1346	0.716800	0.395650
1347	0.716100	0.394800
1348	0.716775	0.392125
1349	0.716200	0.391175
1350	0.716600	0.393125
1351	0.716650	0.389800
1352	0.716100	0.385475
1353	0.715850	0.384725
1354	0.714950	0.384850
1355	0.714900	0.385225
1356	0.715700	0.385875
1357	0.716275	0.386125
1358	0.715675	0.383950
1359	0.715375	0.384600
1360	0.714650	0.383775
1361	0.715075	0.384900
1362	0.716100	0.384000
1363	0.715125	0.382575
1364	0.716650	0.380600
1365	0.716425	0.385425
1366	0.714975	0.385375
1367	0.714400	0.384825
1368	0.715825	0.385925
1369	0.715975	0.388100
1370	0.715375	0.386475
1371	0.715250	0.384075
1372	0.715950	0.386050
1373	0.716550	0.384950
1374	0.716725	0.384150
1375	0.716200	0.386025
1376	0.715825	0.385475
1377	0.716900	0.386425
1378	0.715625	0.389375
1379	0.715400	0.388275
1380	0.715775	0.391725
1381	0.716625	0.392525
1382	0.716175	0.397300
1383	0.716875	0.396975
1384	0.715400	0.398375
1385	0.715825	0.400275
1386	0.715250	0.399475
1387	0.716000	0.400125
1388	0.715850	0.403900
1389	0.715350	0.402900
1390	0.715400	0.403775
1391	0.715675	0.404000
1392	0.715775	0.404975
1393	0.715100	0.404925
1394	0.715750	0.404575
1395	0.716150	0.404250
1396	0.715625	0.402600
1397	0.715600	0.403625
1398	0.715575	0.400800
1399	0.716400	0.400775
1400	0.716350	0.398100
1401	0.716700	0.397700
1402	0.716575	0.400275
1403	0.716550	0.400850
1404	0.714725	0.399275
1405	0.716325	0.398950
1406	0.716650	0.400575
1407	0.717050	0.401000
1408	0.715925	0.400875
1409	0.714850	0.399200
1410	0.716000	0.398225
1411	0.715200	0.402425
1412	0.715925	0.402400
1413	0.716275	0.401050
1414	0.716225	0.400775
1415	0.715225	0.400925
1416	0.715475	0.400325
1417	0.715775	0.399550
1418	0.715625	0.399375
1419	0.715525	0.400025
1420	0.715075	0.403675
1421	0.714925	0.401075
1422	0.715125	0.397550
1423	0.715825	0.398050
1424	0.715350	0.394025
1425	0.715850	0.394425
1426	0.715725	0.394025
1427	0.716050	0.394950
1428	0.717200	0.394200
1429	0.716625	0.392725
1430	0.716550	0.395175
1431	0.716550	0.394975
1432	0.715900	0.394900
1433	0.715400	0.394425
1434	0.716375	0.393950
1435	0.716300	0.393550
1436	0.716125	0.392450
1437	0.715475	0.390825
1438	0.716550	0.390975
1439	0.715700	0.394825
1440	0.715600	0.394025
1441	0.715500	0.394825
1442	0.714975	0.395500
1443	0.715700	0.393575
1444	0.716300	0.392975
1445	0.716200	0.393050
1446	0.716150	0.390775
1447	0.715975	0.389525
1448	0.716600	0.388300
1449	0.715725	0.388200
1450	0.715675	0.388550
1451	0.716025	0.390150
1452	0.717000	0.385025
1453	0.716775	0.386025
1454	0.716725	0.388050
1455	0.716750	0.386175
1456	0.716750	0.386625
1457	0.716650	0.386525
1458	0.715725	0.385375
1459	0.715925	0.385300
1460	0.716025	0.386725
1461	0.716250	0.389000
1462	0.716400	0.388450
1463	0.716150	0.388700
1464	0.715325	0.390100
1465	0.715825	0.388675
1466	0.716225	0.388350
1467	0.716950	0.388100
1468	0.716450	0.388825
1469	0.716100	0.384650
1470	0.715575	0.384500
1471	0.715500	0.385150
1472	0.715675	0.389225
1473	0.716325	0.389625
1474	0.715675	0.390550
1475	0.715200	0.391050
1476	0.716050	0.389850
1477	0.716150	0.388150
1478	0.716475	0.388475
1479	0.716500	0.390575
1480	0.716425	0.392950
1481	0.715925	0.394525
1482	0.716875	0.391875
1483	0.717125	0.392400
1484	0.716950	0.392650
1485	0.716475	0.393875
1486	0.715925	0.395475
1487	0.715800	0.397650
1488	0.716900	0.396375
1489	0.715775	0.396100
1490	0.715750	0.395350
1491	0.716675	0.398075
1492	0.716975	0.399125
1493	0.716600	0.397750
1494	0.716025	0.400150
1495	0.715175	0.398875
1496	0.715825	0.400650
1497	0.715650	0.398925
1498	0.716500	0.399000
1499	0.715650	0.400575
1500	0.716250	0.400775
1501	0.715425	0.400100
1502	0.714750	0.402925
1503	0.716075	0.402325
1504	0.716525	0.404275
1505	0.716875	0.401300
1506	0.716375	0.404125
1507	0.716200	0.406875
1508	0.715600	0.408575
1509	0.716025	0.408625
1510	0.715475	0.407550
1511	0.715875	0.406000
1512	0.715925	0.405950
1513	0.715700	0.403650
1514	0.715300	0.403975
1515	0.715425	0.398325
1516	0.716325	0.396725
1517	0.715975	0.396675
1518	0.716325	0.393525
1519	0.715825	0.394150
1520	0.716800	0.394350
1521	0.717050	0.397600
1522	0.716200	0.396800
1523	0.715575	0.399600
1524	0.715750	0.397550
1525	0.716450	0.398800
1526	0.716400	0.403150
1527	0.716150	0.399500
1528	0.715700	0.398775
1529	0.716050	0.398625
1530	0.716550	0.399775
1531	0.715475	0.398675
1532	0.716250	0.401150
1533	0.715950	0.400225
1534	0.716150	0.399825
1535	0.716350	0.401850
1536	0.716700	0.404975
1537	0.715725	0.404225
1538	0.715300	0.404775
1539	0.716275	0.403550
1540	0.715000	0.401225
1541	0.716325	0.401725
1542	0.716075	0.400825
1543	0.716050	0.399700
1544	0.716275	0.396275
1545	0.716950	0.394050
1546	0.716050	0.395125
1547	0.716300	0.398400
1548	0.715600	0.399025
1549	0.715800	0.400475
1550	0.716050	0.399675
1551	0.716675	0.400950
1552	0.716575	0.401925
1553	0.715475	0.401575
1554	0.715575	0.401125
1555	0.715500	0.399300
1556	0.715550	0.398600
1557	0.715975	0.400525
1558	0.716075	0.398975
1559	0.716175	0.399750
1560	0.715425	0.399500
1561	0.716650	0.400700
1562	0.716225	0.398875
1563	0.716150	0.399825
1564	0.715850	0.403150
1565	0.716125	0.404300
1566	0.715275	0.402475
1567	0.716750	0.401400
1568	0.716900	0.402025
1569	0.716825	0.405825
1570	0.717200	0.406025
1571	0.716550	0.407000
1572	0.715900	0.409325
1573	0.716100	0.408700
1574	0.715250	0.408300
1575	0.716400	0.411050
1576	0.715900	0.409425
1577	0.716350	0.409725
1578	0.716300	0.409550
1579	0.716150	0.408625
1580	0.716325	0.410600
1581	0.716675	0.413150
1582	0.715775	0.410400
1583	0.715850	0.411450
1584	0.716525	0.410450
1585	0.715350	0.409550
1586	0.715375	0.409150
1587	0.715975	0.410300
1588	0.716325	0.408225
1589	0.716275	0.408775
1590	0.715475	0.407000
1591	0.715550	0.406325
1592	0.716275	0.407525
1593	0.717150	0.406100
1594	0.716550	0.404650
1595	0.715050	0.403000
1596	0.715800	0.406475
1597	0.716725	0.405975
1598	0.715975	0.408100
1599	0.716075	0.406400
1600	0.715750	0.407125
1601	0.716175	0.408125
1602	0.716875	0.408000
1603	0.716325	0.409125
1604	0.716475	0.407200
1605	0.716125	0.407025
1606	0.715975	0.410650
1607	0.715575	0.413225
1608	0.715975	0.412925
1609	0.715975	0.412400
1610	0.715250	0.412550
1611	0.716225	0.414350
1612	0.716225	0.411925
1613	0.715800	0.409950
1614	0.716175	0.408350
1615	0.715975	0.409025
1616	0.715975	0.408275
1617	0.715975	0.406750
1618	0.716375	0.407825
1619	0.715400	0.408625
1620	0.716425	0.407375
1621	0.716825	0.407700
1622	0.716525	0.407400
1623	0.715300	0.406500
1624	0.716275	0.404750
1625	0.716450	0.405500
1626	0.715800	0.403325
1627	0.715750	0.404650
1628	0.716425	0.402250
1629	0.716400	0.399550
1630	0.715925	0.394725
1631	0.716500	0.395350
1632	0.715975	0.393475
1633	0.716700	0.392475
1634	0.716300	0.390450
1635	0.715750	0.389775
1636	0.715875	0.390500
1637	0.715850	0.389725
1638	0.716575	0.390975
1639	0.717100	0.389100
1640	0.716300	0.389725
1641	0.716350	0.391000
1642	0.717125	0.391725
1643	0.716775	0.393425
1644	0.717100	0.390075
1645	0.716525	0.391625
1646	0.717400	0.393875
1647	0.716825	0.394875
1648	0.717150	0.395575
1649	0.716400	0.397125
1650	0.716250	0.398950
1651	0.717750	0.400325
1652	0.716275	0.397400
1653	0.716350	0.397725
1654	0.716375	0.397875
1655	0.716000	0.396950
1656	0.715100	0.397325
1657	0.715950	0.396750
1658	0.715900	0.396900
1659	0.715875	0.400150
1660	0.715800	0.401600
1661	0.716175	0.401350
1662	0.717025	0.400225
1663	0.716375	0.400525
1664	0.715850	0.399400
1665	0.714975	0.399325
1666	0.715750	0.400200
1667	0.715875	0.399475
1668	0.716000	0.399425
1669	0.715925	0.399925
1670	0.715625	0.398175
1671	0.716650	0.397850
1672	0.716500	0.397800
1673	0.716325	0.400025
1674	0.716900	0.397100
1675	0.716200	0.395800
1676	0.716575	0.395900
1677	0.716450	0.397525
1678	0.716375	0.398075
1679	0.716725	0.398500
1680	0.716650	0.399375
1681	0.717600	0.400925
1682	0.716250	0.400250
1683	0.716325	0.398275
1684	0.716400	0.400525
1685	0.716000	0.400000
1686	0.716175	0.400550
1687	0.715700	0.398775
1688	0.715750	0.397900
1689	0.716125	0.396625
1690	0.716175	0.398500
1691	0.716750	0.396550
1692	0.716675	0.396500
1693	0.715800	0.396575
1694	0.716800	0.397700
1695	0.716550	0.398150
1696	0.717350	0.397775
1697	0.717550	0.400000
1698	0.717225	0.399775
1699	0.715825	0.398750
1700	0.716950	0.398925
1701	0.716450	0.396300
1702	0.716450	0.394500
1703	0.716375	0.391200
1704	0.716425	0.390275
1705	0.716950	0.389775
1706	0.716400	0.390100
1707	0.715875	0.387900
1708	0.716150	0.386575
1709	0.716675	0.387200
1710	0.716100	0.385725
1711	0.717000	0.385075
1712	0.716025	0.384925
1713	0.717125	0.382075
1714	0.716850	0.383500
1715	0.717100	0.381125
1716	0.716250	0.382000
1717	0.716900	0.385225
1718	0.716350	0.385750
1719	0.716375	0.386450
1720	0.716175	0.386750
1721	0.716025	0.388450
1722	0.715325	0.386900
1723	0.716025	0.386150
1724	0.716350	0.387150
1725	0.716925	0.387850
1726	0.716225	0.388650
1727	0.716175	0.387025
1728	0.716700	0.387550
1729	0.716575	0.391375
1730	0.716000	0.392500
1731	0.716725	0.393675
1732	0.716950	0.394025
1733	0.716375	0.394425
1734	0.715825	0.396775
1735	0.716525	0.397675
1736	0.715900	0.399750
1737	0.716825	0.401250
1738	0.717400	0.402175
1739	0.717325	0.404225
1740	0.716200	0.406375
1741	0.716900	0.407475
1742	0.716250	0.408050
1743	0.716850	0.408425
1744	0.716725	0.408375
1745	0.716850	0.407900
1746	0.716875	0.408850
1747	0.716775	0.409750
1748	0.716150	0.410100
1749	0.716275	0.409700
1750	0.716550	0.410300
1751	0.716550	0.410350
1752	0.715975	0.408950
1753	0.715225	0.410750
1754	0.716475	0.410425
1755	0.716575	0.411025
1756	0.716925	0.411725
1757	0.717000	0.415625
1758	0.716750	0.416450
1759	0.716800	0.415400
1760	0.716300	0.414475
1761	0.714900	0.413650
1762	0.715950	0.414375
1763	0.716375	0.415000
1764	0.716000	0.414525
1765	0.716850	0.413075
1766	0.716275	0.411825
1767	0.715775	0.412050
1768	0.716300	0.413100
1769	0.716375	0.416000
1770	0.716175	0.416300
1771	0.716075	0.412425
1772	0.716200	0.410225
1773	0.716075	0.408650
1774	0.716025	0.409900
1775	0.715875	0.406750
1776	0.715325	0.407900
1777	0.715550	0.405900
1778	0.716425	0.405600
1779	0.716525	0.403650
1780	0.716325	0.406100
1781	0.714975	0.408025
1782	0.715850	0.406525
1783	0.716150	0.407975
1784	0.716475	0.406325
1785	0.715900	0.407850
1786	0.716475	0.406000
1787	0.716875	0.403600
1788	0.716775	0.401825
1789	0.716125	0.400375
1790	0.715625	0.398500
1791	0.716325	0.399450
1792	0.716325	0.399550
1793	0.716600	0.399025
1794	0.716525	0.400525
1795	0.716800	0.401875
1796	0.716275	0.398900
1797	0.716000	0.399750
1798	0.716375	0.399700
1799	0.716600	0.398850
1800	0.716050	0.401525
1801	0.716125	0.402225
1802	0.716050	0.400050
1803	0.715900	0.401350
1804	0.716200	0.401525
1805	0.716225	0.403450
1806	0.716275	0.405300
1807	0.716975	0.405775
1808	0.716875	0.407425
1809	0.716800	0.406325
1810	0.715900	0.402750
1811	0.716450	0.404950
1812	0.716200	0.405950
1813	0.715775	0.405750
1814	0.715975	0.406850
1815	0.715475	0.406425
1816	0.716475	0.405125
1817	0.717050	0.408625
1818	0.717425	0.409425
1819	0.717350	0.411275
1820	0.716950	0.410025
1821	0.716825	0.409950
1822	0.715950	0.410800
1823	0.715825	0.411175
1824	0.716000	0.411325
1825	0.716325	0.412150
1826	0.716275	0.411025
1827	0.716525	0.411025
1828	0.715650	0.409125
1829	0.717050	0.408800
1830	0.716375	0.408625
1831	0.716250	0.408950
1832	0.716175	0.407175
1833	0.716475	0.404875
1834	0.716250	0.406075
1835	0.716025	0.406450
1836	0.715875	0.407700
1837	0.716525	0.408300
1838	0.716650	0.407450
1839	0.715975	0.406275
1840	0.716825	0.404825
1841	0.715475	0.407175
1842	0.716750	0.408350
1843	0.716425	0.404350
1844	0.715975	0.406000
1845	0.717050	0.405725
1846	0.716150	0.404200
1847	0.716650	0.401850
1848	0.716800	0.399100
1849	0.716475	0.397925
1850	0.716400	0.398500
1851	0.715350	0.397350
1852	0.716700	0.397600
1853	0.716975	0.398350
1854	0.716925	0.400175
1855	0.715975	0.399600
1856	0.716275	0.400675
1857	0.716625	0.401425
1858	0.715900	0.401175
1859	0.715325	0.401125
1860	0.715875	0.401650
1861	0.715625	0.402075
1862	0.715775	0.402400
1863	0.716500	0.403325
1864	0.716600	0.403175
1865	0.716100	0.401400
1866	0.715000	0.401125
1867	0.715375	0.401525
1868	0.716100	0.402325
1869	0.716125	0.399300
1870	0.716400	0.398250
1871	0.716825	0.395850
1872	0.716350	0.395975
1873	0.716350	0.394975
1874	0.716900	0.397350
1875	0.717025	0.396475
1876	0.716350	0.393775
1877	0.717550	0.394350
1878	0.717150	0.395225
1879	0.716725	0.393925
1880	0.716575	0.393600
1881	0.716025	0.390950
1882	0.715475	0.388450
1883	0.716475	0.388675
1884	0.716525	0.389400
1885	0.716550	0.389900
1886	0.715975	0.388650
1887	0.716200	0.386275
1888	0.716350	0.385675
1889	0.716450	0.390300
1890	0.715700	0.390150
1891	0.715500	0.391425
1892	0.716150	0.390000
1893	0.716300	0.390400
1894	0.717025	0.391250
1895	0.716975	0.391450
1896	0.716925	0.391150
1897	0.716900	0.390200
1898	0.717400	0.391425
1899	0.716550	0.392675
1900	0.716075	0.391850
1901	0.715625	0.391425
1902	0.716150	0.393150
1903	0.716650	0.392425
1904	0.716025	0.389175
1905	0.716850	0.387725
1906	0.716525	0.386650
1907	0.716000	0.389000
1908	0.716075	0.388525
1909	0.716600	0.389575
1910	0.717400	0.390450
1911	0.715850	0.390825
1912	0.716250	0.389850
1913	0.716475	0.392950
1914	0.715975	0.392425
1915	0.716700	0.393125
1916	0.716500	0.391400
1917	0.716725	0.393475
1918	0.716375	0.395450
1919	0.717175	0.396250
1920	0.716050	0.396350
1921	0.716575	0.395825
1922	0.716325	0.397650
1923	0.715900	0.398250
1924	0.716275	0.394825
1925	0.716250	0.396375
1926	0.715975	0.398250
1927	0.716250	0.399575
1928	0.716750	0.398350
1929	0.716775	0.398425
1930	0.716725	0.397625
1931	0.716550	0.396800
1932	0.716925	0.397850
1933	0.716350	0.396575
1934	0.716475	0.394900
1935	0.716700	0.395225
1936	0.716350	0.393050
1937	0.715800	0.391950
1938	0.716400	0.389425
1939	0.716950	0.387150
1940	0.716500	0.388050
1941	0.716100	0.390175
1942	0.716325	0.390150
1943	0.716050	0.392500
1944	0.716050	0.393600
1945	0.716725	0.391975
1946	0.716100	0.391950
1947	0.717025	0.393825
1948	0.716675	0.394650
1949	0.715825	0.396050
1950	0.716325	0.395600
1951	0.716725	0.392750
1952	0.716250	0.393475
1953	0.716325	0.395300
1954	0.716825	0.395425
1955	0.717125	0.396225
1956	0.716900	0.395775
1957	0.715725	0.396775
1958	0.716375	0.397625
1959	0.716550	0.397550
1960	0.716500	0.398875
1961	0.716300	0.399550
1962	0.717000	0.397925
1963	0.716450	0.397325
1964	0.716750	0.396600
1965	0.716575	0.395275
1966	0.716150	0.393800
1967	0.715725	0.395350
1968	0.716475	0.393775
1969	0.716300	0.391875
1970	0.717125	0.390025
1971	0.716650	0.392275
1972	0.716450	0.390225
1973	0.715600	0.388925
1974	0.716375	0.390675
1975	0.717000	0.391550
1976	0.716350	0.391550
1977	0.715700	0.392725
1978	0.716150	0.392025
1979	0.717075	0.391875
1980	0.717800	0.392875
1981	0.717125	0.392325
1982	0.716475	0.394400
1983	0.716700	0.396325
1984	0.716425	0.395425
1985	0.716850	0.397325
1986	0.716825	0.398050
1987	0.716350	0.399050
1988	0.716625	0.400125
1989	0.716750	0.402975
1990	0.716775	0.404250
1991	0.716475	0.405525
1992	0.716850	0.402850
1993	0.716550	0.402475
1994	0.716275	0.399150
1995	0.715900	0.398925
1996	0.716225	0.401600
1997	0.716500	0.402175
1998	0.716275	0.400075
1999	0.715975	0.397200
[truncated: 8,000 more rows]
