# Supplementary material for: Evolutionary game on mutually influenceing double-layer network
Source: PLoS One. 2025 Jan 31;20(1):e0317923. doi: 10.1371/journal.pone.0317923 (PMC11785339; doi:10.1371/journal.pone.0317923)
Supplement: S1 Data — (ZIP) [file pone.0317923.s001.zip › b=1.03_a=0.05_frequency.txt]

0	0.496075	0.385600
1	0.493250	0.324825
2	0.492075	0.287150
3	0.490875	0.263325
4	0.490875	0.246950
5	0.485475	0.236100
6	0.486300	0.228025
7	0.486675	0.223700
8	0.481425	0.217200
9	0.479100	0.215225
10	0.478025	0.213775
11	0.474750	0.211150
12	0.473075	0.212025
13	0.474375	0.213375
14	0.474775	0.215475
15	0.476925	0.218750
16	0.477000	0.219825
17	0.477525	0.219350
18	0.476775	0.218400
19	0.482025	0.217875
20	0.478850	0.217775
21	0.477975	0.220300
22	0.483050	0.220950
23	0.476775	0.222275
24	0.479600	0.224250
25	0.479000	0.225325
26	0.480650	0.227150
27	0.478800	0.227225
28	0.480350	0.227500
29	0.479550	0.228525
30	0.481050	0.229300
31	0.482175	0.230600
32	0.478800	0.232000
33	0.482900	0.232625
34	0.485750	0.233500
35	0.488325	0.235250
36	0.486175	0.236225
37	0.488350	0.238525
38	0.486000	0.240250
39	0.485350	0.240625
40	0.487400	0.239600
41	0.487025	0.240250
42	0.488025	0.242300
43	0.484375	0.241875
44	0.485200	0.245200
45	0.484125	0.244850
46	0.484200	0.246075
47	0.488150	0.247900
48	0.485525	0.249350
49	0.487475	0.248650
50	0.486350	0.250725
51	0.486325	0.252950
52	0.488225	0.253900
53	0.490025	0.255875
54	0.489450	0.259575
55	0.486275	0.261325
56	0.487075	0.258475
57	0.484750	0.261975
58	0.491500	0.262375
59	0.493200	0.263225
60	0.494250	0.266300
61	0.491100	0.267200
62	0.491175	0.267450
63	0.492125	0.265625
64	0.493500	0.264225
65	0.490925	0.264150
66	0.491075	0.266600
67	0.490875	0.267375
68	0.492975	0.269675
69	0.492600	0.271625
70	0.491275	0.272975
71	0.492750	0.273100
72	0.493125	0.274675
73	0.489175	0.275575
74	0.491550	0.274175
75	0.498750	0.274950
76	0.495275	0.275175
77	0.497750	0.274900
78	0.495900	0.272975
79	0.496250	0.271750
80	0.497350	0.271650
81	0.501275	0.270200
82	0.498675	0.272600
83	0.497575	0.272375
84	0.496125	0.272350
85	0.497350	0.274050
86	0.498550	0.277075
87	0.500500	0.277275
88	0.501325	0.276550
89	0.501050	0.272525
90	0.501575	0.271900
91	0.501025	0.270875
92	0.500050	0.268775
93	0.497700	0.270900
94	0.504175	0.270900
95	0.504300	0.272000
96	0.499600	0.270700
97	0.499350	0.271750
98	0.498125	0.272275
99	0.498025	0.271700
100	0.503150	0.269200
101	0.501475	0.270275
102	0.502000	0.270275
103	0.501575	0.270975
104	0.505350	0.271350
105	0.505400	0.272575
106	0.499425	0.271975
107	0.503950	0.271350
108	0.502975	0.274000
109	0.504050	0.277575
110	0.502275	0.278175
111	0.504650	0.278275
112	0.504475	0.278975
113	0.509325	0.281125
114	0.508275	0.280750
115	0.503175	0.280125
116	0.508100	0.279800
117	0.503825	0.279400
118	0.506025	0.277050
119	0.510575	0.276875
120	0.505775	0.276300
121	0.506275	0.277650
122	0.503300	0.277600
123	0.505575	0.277275
124	0.507250	0.279025
125	0.507100	0.280350
126	0.507425	0.278525
127	0.505950	0.279025
128	0.509150	0.278775
129	0.505825	0.278625
130	0.504875	0.279775
131	0.507875	0.280325
132	0.511000	0.280075
133	0.509250	0.280300
134	0.508175	0.281525
135	0.510275	0.279050
136	0.506375	0.278550
137	0.507275	0.280325
138	0.513775	0.278725
139	0.510400	0.277950
140	0.507075	0.278375
141	0.509675	0.282075
142	0.510750	0.281900
143	0.508950	0.280900
144	0.510550	0.282900
145	0.508000	0.282825
146	0.507025	0.281675
147	0.511125	0.279800
148	0.511500	0.280925
149	0.509175	0.279375
150	0.507900	0.278550
151	0.507075	0.277700
152	0.508375	0.276825
153	0.509550	0.276475
154	0.507600	0.276475
155	0.504300	0.275925
156	0.507825	0.275650
157	0.509350	0.275750
158	0.505700	0.278000
159	0.505450	0.276925
160	0.507025	0.278375
161	0.505975	0.277950
162	0.504575	0.277225
163	0.507250	0.277075
164	0.508375	0.277275
165	0.507475	0.276475
166	0.508225	0.275200
167	0.506275	0.277375
168	0.508250	0.276675
169	0.508775	0.276800
170	0.509575	0.275750
171	0.512900	0.275125
172	0.512175	0.275875
173	0.515500	0.278525
174	0.513250	0.278700
175	0.509675	0.278450
176	0.509725	0.277525
177	0.508550	0.278200
178	0.509600	0.276525
179	0.507425	0.276225
180	0.510975	0.274150
181	0.509350	0.272375
182	0.511550	0.273275
183	0.512500	0.272425
184	0.512100	0.273175
185	0.511325	0.272250
186	0.511250	0.272400
187	0.512575	0.275525
188	0.515475	0.276725
189	0.515550	0.277200
190	0.513375	0.275775
191	0.510575	0.277100
192	0.511450	0.278325
193	0.515975	0.277925
194	0.518125	0.277475
195	0.518000	0.278500
196	0.518275	0.280100
197	0.516100	0.279200
198	0.514975	0.280700
199	0.513925	0.280300
200	0.513425	0.280300
201	0.515875	0.281700
202	0.516000	0.281550
203	0.517550	0.282150
204	0.519475	0.284150
205	0.517925	0.285225
206	0.517575	0.283825
207	0.516275	0.283950
208	0.515525	0.285250
209	0.517425	0.284625
210	0.518625	0.284200
211	0.513925	0.285500
212	0.516550	0.282800
213	0.515825	0.283675
214	0.517850	0.281975
215	0.519450	0.282100
216	0.513575	0.283425
217	0.515975	0.283850
218	0.517575	0.282500
219	0.521525	0.284350
220	0.517175	0.283775
221	0.516600	0.284475
222	0.516300	0.282900
223	0.517875	0.284700
224	0.514650	0.281225
225	0.517300	0.281400
226	0.518950	0.280975
227	0.513800	0.281900
228	0.517950	0.282325
229	0.517850	0.282400
230	0.515725	0.282225
231	0.515275	0.282950
232	0.516000	0.284925
233	0.515725	0.282625
234	0.514600	0.283975
235	0.517350	0.284825
236	0.518900	0.283050
237	0.520000	0.283600
238	0.518600	0.281100
239	0.515525	0.279075
240	0.515000	0.277250
241	0.518125	0.273225
242	0.516775	0.271200
243	0.520275	0.271775
244	0.517225	0.273500
245	0.513300	0.272950
246	0.515150	0.274525
247	0.518075	0.274200
248	0.519325	0.272725
249	0.516275	0.272950
250	0.518175	0.273850
251	0.515750	0.273125
252	0.517125	0.273825
253	0.517900	0.273625
254	0.514425	0.273850
255	0.520200	0.272000
256	0.521500	0.272150
257	0.518450	0.270925
258	0.518325	0.271025
259	0.519200	0.269700
260	0.517400	0.269675
261	0.519600	0.271175
262	0.520200	0.272200
263	0.520275	0.271625
264	0.521225	0.272175
265	0.516250	0.272325
266	0.519425	0.271500
267	0.521250	0.267525
268	0.519150	0.267225
269	0.518900	0.268025
270	0.520450	0.266750
271	0.523800	0.266125
272	0.521425	0.266250
273	0.524100	0.266675
274	0.522425	0.265725
275	0.518900	0.268350
276	0.519400	0.267025
277	0.518775	0.266850
278	0.518900	0.270125
279	0.521325	0.270400
280	0.518900	0.269075
281	0.518675	0.269850
282	0.521100	0.269950
283	0.521050	0.272000
284	0.522450	0.271900
285	0.525450	0.273725
286	0.517400	0.273375
287	0.520775	0.273625
288	0.518275	0.274350
289	0.520075	0.273450
290	0.519200	0.274925
291	0.522550	0.274825
292	0.522225	0.273900
293	0.526075	0.272125
294	0.524050	0.274150
295	0.523775	0.276000
296	0.518575	0.276950
297	0.521450	0.275175
298	0.523475	0.276775
299	0.522150	0.277225
300	0.520375	0.278350
301	0.522625	0.277125
302	0.522225	0.277475
303	0.523875	0.276350
304	0.521275	0.277300
305	0.524875	0.279725
306	0.522725	0.279500
307	0.520150	0.280550
308	0.518300	0.279800
309	0.520400	0.277525
310	0.520975	0.274900
311	0.519750	0.274125
312	0.522350	0.273050
313	0.521750	0.273525
314	0.521125	0.273225
315	0.521175	0.276525
316	0.522300	0.277175
317	0.520800	0.274075
318	0.524075	0.274475
319	0.518975	0.272150
320	0.521000	0.272725
321	0.522850	0.272125
322	0.522300	0.271750
323	0.523500	0.272150
324	0.522925	0.270200
325	0.523300	0.269375
326	0.526675	0.268175
327	0.524450	0.268700
328	0.522125	0.268675
329	0.519000	0.269275
330	0.519350	0.266525
331	0.522300	0.270250
332	0.519975	0.268950
333	0.521025	0.268100
334	0.523600	0.267975
335	0.527275	0.267000
336	0.527675	0.267825
337	0.518475	0.270375
338	0.521050	0.273425
339	0.520300	0.275025
340	0.521025	0.275975
341	0.520725	0.277275
342	0.522350	0.278075
343	0.521075	0.278500
344	0.522500	0.280775
345	0.526275	0.282375
346	0.524850	0.280800
347	0.524800	0.279925
348	0.523400	0.280725
349	0.524950	0.280925
350	0.523950	0.284750
351	0.527000	0.286450
352	0.525575	0.284775
353	0.524050	0.285825
354	0.524725	0.285850
355	0.524225	0.286975
356	0.523050	0.288000
357	0.523250	0.287225
358	0.523825	0.286925
359	0.524875	0.286450
360	0.525475	0.286150
361	0.524475	0.288175
362	0.526525	0.286250
363	0.527475	0.284225
364	0.530075	0.281600
365	0.526875	0.279450
366	0.527350	0.280375
367	0.530400	0.279525
368	0.528900	0.279150
369	0.528325	0.281375
370	0.527625	0.283400
371	0.525525	0.282700
372	0.524750	0.283525
373	0.529500	0.279850
374	0.528450	0.280750
375	0.530650	0.282075
376	0.526475	0.280825
377	0.529425	0.279150
378	0.526775	0.277850
379	0.526300	0.274450
380	0.528125	0.277850
381	0.526525	0.276850
382	0.524750	0.277050
383	0.526950	0.277800
384	0.530500	0.279475
385	0.527950	0.277425
386	0.525125	0.279550
387	0.525675	0.279675
388	0.525050	0.282225
389	0.525050	0.281450
390	0.525150	0.282575
391	0.525175	0.281425
392	0.524475	0.283650
393	0.523975	0.284175
394	0.526525	0.285850
395	0.525800	0.285575
396	0.521975	0.289850
397	0.526625	0.288500
398	0.520125	0.287375
399	0.522750	0.289150
400	0.523250	0.289600
401	0.526125	0.289100
402	0.524950	0.289400
403	0.524450	0.288300
404	0.523925	0.288600
405	0.525275	0.288150
406	0.525575	0.284650
407	0.523875	0.286800
408	0.524900	0.287525
409	0.524350	0.288275
410	0.525375	0.288100
411	0.527175	0.289400
412	0.526350	0.290100
413	0.526600	0.290650
414	0.524075	0.292500
415	0.524525	0.291150
416	0.526625	0.293000
417	0.527175	0.293575
418	0.527275	0.297275
419	0.527225	0.296525
420	0.525775	0.296600
421	0.527000	0.297000
422	0.528375	0.298450
423	0.528150	0.298700
424	0.528375	0.295225
425	0.530175	0.293975
426	0.528800	0.294000
427	0.528650	0.292775
428	0.529425	0.291775
429	0.527100	0.294575
430	0.524825	0.295275
431	0.525575	0.296600
432	0.523175	0.297650
433	0.525350	0.296150
434	0.525500	0.297775
435	0.525500	0.297750
436	0.526250	0.295525
437	0.523400	0.295000
438	0.527325	0.295800
439	0.525600	0.296800
440	0.525425	0.298275
441	0.525625	0.300600
442	0.527150	0.300600
443	0.529600	0.301050
444	0.530275	0.300400
445	0.526475	0.301225
446	0.527625	0.300025
447	0.529750	0.300275
448	0.526300	0.301875
449	0.526975	0.300800
450	0.527475	0.300525
451	0.529350	0.300425
452	0.526650	0.297225
453	0.528700	0.294700
454	0.527650	0.294125
455	0.530800	0.291775
456	0.530250	0.293825
457	0.527100	0.291575
458	0.529775	0.293025
459	0.529400	0.293100
460	0.530650	0.292125
461	0.530550	0.291025
462	0.529925	0.292200
463	0.530650	0.292950
464	0.530500	0.293650
465	0.528175	0.293625
466	0.528575	0.293775
467	0.530225	0.295875
468	0.532500	0.296575
469	0.532300	0.298950
470	0.529375	0.302000
471	0.526975	0.300900
472	0.527275	0.302350
473	0.529000	0.305525
474	0.531525	0.305875
475	0.531325	0.306400
476	0.529725	0.306000
477	0.528050	0.307225
478	0.529750	0.309425
479	0.529375	0.310800
480	0.529825	0.309475
481	0.531600	0.309425
482	0.531225	0.310475
483	0.531725	0.310375
484	0.528275	0.312275
485	0.528275	0.312900
486	0.525825	0.312550
487	0.529475	0.313600
488	0.531250	0.313625
489	0.533675	0.313375
490	0.531875	0.315150
491	0.532075	0.314125
492	0.534100	0.313450
493	0.532800	0.312400
494	0.529150	0.311700
495	0.532975	0.313525
496	0.532350	0.310275
497	0.529625	0.312675
498	0.532525	0.313400
499	0.529925	0.311925
500	0.529775	0.308900
501	0.530050	0.311075
502	0.532375	0.312100
503	0.535125	0.310875
504	0.534650	0.310800
505	0.534825	0.313175
506	0.532475	0.313900
507	0.533900	0.313850
508	0.533725	0.313325
509	0.532250	0.312350
510	0.529325	0.312250
511	0.532500	0.311825
512	0.533825	0.310925
513	0.531125	0.309250
514	0.529800	0.309050
515	0.525250	0.307300
516	0.526650	0.305775
517	0.528075	0.304725
518	0.529950	0.304050
519	0.529925	0.302725
520	0.533050	0.303900
521	0.532100	0.303850
522	0.529700	0.300825
523	0.526850	0.299875
524	0.526900	0.298300
525	0.530825	0.299075
526	0.530125	0.299825
527	0.533475	0.298900
528	0.530475	0.299725
529	0.532200	0.297125
530	0.532875	0.297750
531	0.534400	0.297600
532	0.533175	0.299625
533	0.532675	0.299075
534	0.532075	0.297900
535	0.533850	0.297025
536	0.532525	0.296000
537	0.530825	0.295800
538	0.534275	0.295625
539	0.529850	0.294475
540	0.532750	0.295525
541	0.534125	0.295800
542	0.535950	0.297250
543	0.536050	0.296100
544	0.530925	0.296850
545	0.531050	0.296000
546	0.532825	0.295775
547	0.532175	0.293525
548	0.528625	0.294150
549	0.531000	0.295100
550	0.529725	0.295775
551	0.527700	0.294675
552	0.529825	0.296125
553	0.530600	0.294700
554	0.530650	0.293925
555	0.532000	0.294000
556	0.531375	0.293825
557	0.531975	0.295400
558	0.531200	0.294975
559	0.532950	0.297125
560	0.536100	0.297450
561	0.531825	0.297850
562	0.530575	0.297550
563	0.533050	0.297550
564	0.527075	0.297275
565	0.528700	0.295775
566	0.533025	0.294350
567	0.532025	0.294200
568	0.527700	0.294575
569	0.532275	0.293175
570	0.533500	0.291150
571	0.532975	0.290500
572	0.531525	0.292525
573	0.531250	0.289850
574	0.528700	0.288575
575	0.530700	0.288900
576	0.532000	0.287875
577	0.530550	0.289225
578	0.535150	0.287900
579	0.533400	0.285675
580	0.533200	0.289950
581	0.534750	0.287200
582	0.533125	0.287200
583	0.534275	0.290350
584	0.530825	0.291125
585	0.533100	0.292150
586	0.533050	0.291375
587	0.536575	0.291525
588	0.535900	0.289575
589	0.535025	0.290250
590	0.534025	0.290325
591	0.532625	0.289675
592	0.532550	0.289425
593	0.532425	0.290500
594	0.531100	0.290875
595	0.529500	0.293575
596	0.532800	0.293350
597	0.531875	0.292350
598	0.529100	0.291625
599	0.529400	0.291000
600	0.533700	0.290975
601	0.531150	0.293925
602	0.536000	0.294675
603	0.534475	0.293025
604	0.534550	0.297150
605	0.535900	0.296650
606	0.529525	0.295750
607	0.533100	0.295400
608	0.532925	0.294825
609	0.532325	0.293675
610	0.531075	0.293650
611	0.535000	0.293500
612	0.532925	0.295200
613	0.530050	0.293175
614	0.529525	0.293500
615	0.530825	0.292875
616	0.531650	0.292950
617	0.529250	0.291150
618	0.529875	0.289475
619	0.530875	0.288725
620	0.530650	0.286000
621	0.529675	0.288575
622	0.533625	0.288075
623	0.530825	0.288175
624	0.531100	0.287875
625	0.531225	0.287475
626	0.533450	0.287500
627	0.531075	0.286500
628	0.526600	0.286325
629	0.530925	0.286325
630	0.534175	0.287350
631	0.535800	0.285425
632	0.536000	0.284500
633	0.535150	0.285900
634	0.531775	0.286025
635	0.531475	0.284525
636	0.531525	0.286050
637	0.533575	0.287050
638	0.535225	0.286400
639	0.533375	0.285800
640	0.532150	0.286500
641	0.529200	0.288275
642	0.529275	0.287675
643	0.532750	0.286050
644	0.532475	0.285000
645	0.530475	0.284650
646	0.530325	0.282850
647	0.531825	0.284825
648	0.533775	0.283475
649	0.532050	0.285675
650	0.531375	0.287000
651	0.531675	0.283900
652	0.532050	0.282900
653	0.532450	0.284025
654	0.532625	0.285700
655	0.535275	0.284425
656	0.537225	0.285425
657	0.535275	0.285450
658	0.531825	0.287700
659	0.529400	0.288700
660	0.533050	0.288175
661	0.533175	0.286350
662	0.534575	0.286525
663	0.532725	0.286750
664	0.534550	0.284550
665	0.538825	0.282625
666	0.537400	0.280550
667	0.536075	0.279375
668	0.533450	0.277300
669	0.535650	0.277225
670	0.530275	0.275275
671	0.531500	0.272875
672	0.531575	0.270325
673	0.531800	0.270400
674	0.535925	0.270925
675	0.535775	0.269800
676	0.536275	0.268800
677	0.538375	0.267075
678	0.534550	0.267400
679	0.536850	0.267500
680	0.534425	0.266550
681	0.533800	0.264900
682	0.533150	0.262900
683	0.532200	0.259700
684	0.531300	0.259025
685	0.532525	0.262825
686	0.532825	0.263475
687	0.530475	0.264000
688	0.530950	0.262900
689	0.534925	0.262825
690	0.533100	0.261575
691	0.528275	0.262175
692	0.529600	0.262775
693	0.531650	0.261575
694	0.531375	0.260775
695	0.530500	0.259700
696	0.532550	0.258150
697	0.531475	0.256675
698	0.534625	0.255325
699	0.530650	0.253900
700	0.532725	0.254575
701	0.532800	0.255225
702	0.533825	0.251375
703	0.537125	0.250475
704	0.534700	0.251150
705	0.533150	0.249800
706	0.530925	0.251200
707	0.535075	0.250675
708	0.533825	0.250875
709	0.532900	0.251100
710	0.534650	0.252025
711	0.530425	0.253150
712	0.532775	0.254300
713	0.530350	0.253225
714	0.532100	0.255050
715	0.530050	0.255050
716	0.530050	0.253900
717	0.529200	0.255150
718	0.529150	0.257675
719	0.533075	0.258550
720	0.530075	0.257950
721	0.532100	0.259000
722	0.532175	0.261000
723	0.530400	0.261025
724	0.529700	0.262925
725	0.533025	0.264300
726	0.531625	0.264400
727	0.529175	0.265725
728	0.531600	0.266200
729	0.535575	0.268750
730	0.536475	0.268800
731	0.533750	0.269125
732	0.535225	0.269925
733	0.536075	0.270675
734	0.535850	0.270100
735	0.533625	0.270100
736	0.535225	0.269775
737	0.534100	0.269525
738	0.537850	0.267150
739	0.537825	0.267975
740	0.536900	0.269500
741	0.533950	0.270925
742	0.533825	0.271850
743	0.533000	0.271825
744	0.536150	0.274775
745	0.536600	0.274700
746	0.531950	0.277650
747	0.535050	0.278250
748	0.535075	0.277800
749	0.534575	0.275150
750	0.530625	0.274625
751	0.531500	0.276250
752	0.532925	0.275800
753	0.534075	0.274000
754	0.533625	0.274925
755	0.534225	0.272300
756	0.531100	0.275050
757	0.532950	0.274075
758	0.533450	0.272550
759	0.533000	0.272550
760	0.532925	0.272450
761	0.529525	0.273325
762	0.532850	0.272050
763	0.533475	0.273125
764	0.531550	0.272975
765	0.535875	0.271750
766	0.535525	0.271500
767	0.535575	0.271000
768	0.533875	0.270475
769	0.530675	0.270400
770	0.532875	0.269025
771	0.530575	0.267050
772	0.528650	0.267100
773	0.532250	0.266250
774	0.532900	0.265775
775	0.535350	0.265000
776	0.534525	0.263650
777	0.534950	0.264225
778	0.534625	0.264950
779	0.535025	0.263000
780	0.537450	0.263450
781	0.539300	0.263275
782	0.531550	0.262300
783	0.529725	0.264250
784	0.534275	0.266625
785	0.533875	0.263925
786	0.536000	0.265325
787	0.531650	0.266000
788	0.532150	0.268225
789	0.533250	0.269075
790	0.532850	0.271350
791	0.532750	0.270650
792	0.532550	0.270750
793	0.532525	0.270950
794	0.533600	0.271175
795	0.534950	0.271525
796	0.536250	0.272175
797	0.533950	0.273825
798	0.535850	0.274900
799	0.533150	0.277400
800	0.532500	0.275600
801	0.530150	0.273975
802	0.530975	0.272825
803	0.529100	0.270825
804	0.528425	0.272625
805	0.533150	0.270875
806	0.531225	0.274675
807	0.532025	0.276325
808	0.532500	0.277625
809	0.527150	0.280300
810	0.530775	0.279300
811	0.528275	0.278725
812	0.532825	0.278100
813	0.531100	0.278950
814	0.527975	0.279375
815	0.528000	0.280350
816	0.530375	0.280600
817	0.530900	0.279425
818	0.534100	0.279300
819	0.533550	0.279725
820	0.532625	0.279550
821	0.533875	0.281600
822	0.534450	0.284325
823	0.533400	0.282775
824	0.531550	0.285100
825	0.529850	0.282100
826	0.532650	0.281700
827	0.536025	0.282175
828	0.531800	0.280175
829	0.531425	0.280125
830	0.530925	0.279625
831	0.530050	0.279725
832	0.532175	0.275800
833	0.530150	0.275775
834	0.530000	0.276925
835	0.533900	0.276250
836	0.532550	0.277625
837	0.532800	0.276450
838	0.530225	0.277975
839	0.531500	0.278225
840	0.533550	0.277675
841	0.531725	0.278650
842	0.536175	0.279250
843	0.533175	0.279575
844	0.533100	0.278100
845	0.532950	0.277275
846	0.528325	0.279425
847	0.530650	0.279500
848	0.532800	0.279800
849	0.532600	0.275325
850	0.529025	0.277775
851	0.528525	0.279325
852	0.531150	0.277500
853	0.531100	0.278725
854	0.533575	0.278825
855	0.531325	0.280550
856	0.531000	0.282700
857	0.536025	0.280925
858	0.532850	0.281650
859	0.532600	0.281550
860	0.530525	0.280500
861	0.530175	0.281375
862	0.530375	0.284425
863	0.531625	0.283750
864	0.529675	0.284775
865	0.530375	0.282100
866	0.530475	0.282550
867	0.531125	0.282775
868	0.530500	0.281550
869	0.531625	0.283250
870	0.533075	0.282975
871	0.535400	0.282125
872	0.532100	0.282750
873	0.530825	0.283150
874	0.527925	0.285700
875	0.528550	0.286925
876	0.529575	0.290025
877	0.531825	0.291725
878	0.532575	0.291225
879	0.530650	0.290525
880	0.531000	0.293150
881	0.532100	0.293550
882	0.529600	0.293500
883	0.529675	0.293700
884	0.530425	0.293325
885	0.528925	0.291650
886	0.528675	0.287525
887	0.527625	0.286675
888	0.527625	0.287275
889	0.530575	0.286925
890	0.533575	0.286950
891	0.532725	0.285725
892	0.530825	0.288500
893	0.534000	0.287250
894	0.534025	0.289325
895	0.532725	0.289250
896	0.531575	0.291825
897	0.533275	0.291775
898	0.533475	0.291900
899	0.528375	0.292975
900	0.529350	0.292575
901	0.530950	0.291000
902	0.528750	0.292275
903	0.528875	0.290125
904	0.531975	0.292275
905	0.529875	0.292775
906	0.529500	0.291850
907	0.529775	0.292350
908	0.530250	0.295225
909	0.530550	0.291025
910	0.534575	0.292100
911	0.536225	0.290950
912	0.536300	0.290475
913	0.533625	0.287775
914	0.532050	0.290250
915	0.532075	0.290225
916	0.534075	0.291475
917	0.531350	0.291000
918	0.533325	0.291525
919	0.534200	0.294475
920	0.534175	0.293200
921	0.532800	0.293375
922	0.534850	0.292250
923	0.534125	0.292550
924	0.530625	0.289500
925	0.531950	0.289025
926	0.533800	0.288725
927	0.534125	0.290950
928	0.533625	0.288775
929	0.534625	0.290450
930	0.535650	0.292100
931	0.536400	0.291100
932	0.534475	0.291700
933	0.534200	0.291375
934	0.532575	0.291225
935	0.532775	0.292975
936	0.535975	0.289400
937	0.534025	0.289875
938	0.539725	0.289200
939	0.538650	0.290875
940	0.536075	0.289675
941	0.536275	0.288050
942	0.533950	0.289450
943	0.534375	0.289725
944	0.536475	0.287600
945	0.534750	0.284050
946	0.534025	0.284850
947	0.530975	0.285900
948	0.535800	0.288325
949	0.534775	0.286500
950	0.533375	0.287800
951	0.528075	0.286225
952	0.528950	0.285550
953	0.532325	0.284525
954	0.530025	0.284000
955	0.530000	0.283300
956	0.532950	0.283225
957	0.535675	0.281650
958	0.533050	0.279700
959	0.533375	0.279475
960	0.529900	0.279500
961	0.530475	0.279650
962	0.529125	0.278675
963	0.529450	0.279100
964	0.532150	0.280675
965	0.534675	0.281125
966	0.531250	0.282175
967	0.535500	0.281925
968	0.532125	0.282025
969	0.534350	0.284000
970	0.532275	0.285800
971	0.533400	0.284875
972	0.530075	0.283725
973	0.534825	0.283775
974	0.530600	0.285700
975	0.530775	0.284125
976	0.526625	0.284650
977	0.527125	0.286425
978	0.531675	0.285825
979	0.530575	0.285500
980	0.533400	0.286200
981	0.530225	0.285475
982	0.532575	0.285375
983	0.531600	0.287800
984	0.531675	0.290525
985	0.532775	0.291175
986	0.530900	0.291100
987	0.529775	0.292025
988	0.527750	0.289150
989	0.530100	0.289350
990	0.533775	0.289400
991	0.532350	0.291675
992	0.531025	0.291950
993	0.533100	0.291550
994	0.536825	0.289825
995	0.532575	0.289125
996	0.533975	0.289275
997	0.532425	0.287975
998	0.532375	0.290650
999	0.531800	0.291500
1000	0.529975	0.292125
1001	0.530150	0.291975
1002	0.528350	0.292325
1003	0.528350	0.290475
1004	0.529925	0.290050
1005	0.534125	0.290925
1006	0.533175	0.290600
1007	0.532125	0.291300
1008	0.531350	0.294050
1009	0.532525	0.294500
1010	0.530675	0.294450
1011	0.531175	0.294850
1012	0.529750	0.291575
1013	0.533350	0.291950
1014	0.531125	0.290075
1015	0.527150	0.290200
1016	0.531675	0.287550
1017	0.528050	0.286775
1018	0.529275	0.287150
1019	0.525800	0.286425
1020	0.529825	0.286500
1021	0.531500	0.286150
1022	0.531775	0.284950
1023	0.534225	0.285100
1024	0.533675	0.286300
1025	0.530550	0.287225
1026	0.532050	0.287725
1027	0.531100	0.289025
1028	0.535425	0.288725
1029	0.533775	0.288500
1030	0.533400	0.289925
1031	0.532300	0.287825
1032	0.535675	0.288050
1033	0.533550	0.287300
1034	0.534675	0.287600
1035	0.532825	0.290225
1036	0.534525	0.290250
1037	0.533775	0.290225
1038	0.533750	0.289400
1039	0.533450	0.286150
1040	0.529250	0.288125
1041	0.535275	0.288850
1042	0.534500	0.288900
1043	0.534725	0.285625
1044	0.538525	0.283700
1045	0.537575	0.280750
1046	0.537000	0.279825
1047	0.538100	0.279275
1048	0.534275	0.281150
1049	0.535175	0.279550
1050	0.535625	0.277925
1051	0.536925	0.276575
1052	0.535750	0.273725
1053	0.534675	0.274325
1054	0.536525	0.273775
1055	0.536825	0.275200
1056	0.535650	0.274225
1057	0.535225	0.273850
1058	0.535100	0.275425
1059	0.533150	0.277150
1060	0.534725	0.276975
1061	0.532350	0.279100
1062	0.535500	0.280500
1063	0.535375	0.279200
1064	0.537450	0.278650
1065	0.537300	0.277600
1066	0.533750	0.279175
1067	0.533975	0.280925
1068	0.534000	0.277850
1069	0.534350	0.278925
1070	0.534475	0.276575
1071	0.532525	0.278275
1072	0.533850	0.277675
1073	0.534600	0.277575
1074	0.535925	0.278200
1075	0.534950	0.277050
1076	0.535625	0.279925
1077	0.540750	0.280750
1078	0.539925	0.281675
1079	0.538050	0.281650
1080	0.538325	0.282200
1081	0.538500	0.281300
1082	0.537325	0.279975
1083	0.535975	0.280900
1084	0.532975	0.280750
1085	0.535825	0.280175
1086	0.532425	0.279175
1087	0.533575	0.278575
1088	0.537275	0.277025
1089	0.535600	0.278400
1090	0.533475	0.279825
1091	0.537950	0.276900
1092	0.537600	0.276650
1093	0.531850	0.277375
1094	0.531850	0.275925
1095	0.532075	0.276650
1096	0.532525	0.277000
1097	0.532750	0.277925
1098	0.532225	0.279525
1099	0.534325	0.278025
1100	0.533925	0.278050
1101	0.536175	0.279100
1102	0.533475	0.279675
1103	0.533300	0.279125
1104	0.533000	0.278425
1105	0.531450	0.278375
1106	0.530025	0.277600
1107	0.528625	0.278650
1108	0.529000	0.279150
1109	0.529225	0.278050
1110	0.531600	0.279725
1111	0.528275	0.280825
1112	0.528625	0.281175
1113	0.531925	0.282650
1114	0.532275	0.280550
1115	0.534125	0.283075
1116	0.532575	0.285875
1117	0.532800	0.287200
1118	0.532975	0.288950
1119	0.529950	0.291100
1120	0.530525	0.289950
1121	0.531775	0.290550
1122	0.530200	0.293425
1123	0.531375	0.292450
1124	0.534300	0.292625
1125	0.534600	0.292575
1126	0.533275	0.292400
1127	0.528800	0.291150
1128	0.528825	0.289775
1129	0.531700	0.289375
1130	0.532550	0.289675
1131	0.532325	0.289000
1132	0.528775	0.290100
1133	0.531125	0.290150
1134	0.534625	0.289700
1135	0.532650	0.289700
1136	0.531125	0.290100
1137	0.532550	0.289600
1138	0.531850	0.291750
1139	0.530100	0.293375
1140	0.533675	0.291300
1141	0.536800	0.290875
1142	0.535125	0.289325
1143	0.530325	0.288525
1144	0.531925	0.287375
1145	0.529175	0.289625
1146	0.528525	0.288225
1147	0.535225	0.286675
1148	0.532475	0.284400
1149	0.533475	0.285225
1150	0.530050	0.284600
1151	0.532000	0.284075
1152	0.534250	0.282750
1153	0.534525	0.283125
1154	0.533500	0.284000
1155	0.532450	0.282625
1156	0.535650	0.283000
1157	0.535275	0.282875
1158	0.532725	0.282225
1159	0.537675	0.283275
1160	0.535425	0.280600
1161	0.531650	0.280075
1162	0.533525	0.280500
1163	0.532025	0.279925
1164	0.534400	0.280975
1165	0.532300	0.280525
1166	0.530600	0.280200
1167	0.533475	0.283525
1168	0.536125	0.282450
1169	0.533050	0.282500
1170	0.533325	0.284825
1171	0.532050	0.283850
1172	0.533450	0.284525
1173	0.536400	0.284800
1174	0.535975	0.285725
1175	0.536650	0.284900
1176	0.535625	0.286700
1177	0.533800	0.288800
1178	0.534225	0.287350
1179	0.533050	0.289975
1180	0.532625	0.289925
1181	0.533725	0.290825
1182	0.536125	0.292925
1183	0.536250	0.292350
1184	0.533250	0.288925
1185	0.533050	0.287700
1186	0.533400	0.287275
1187	0.533075	0.285175
1188	0.532225	0.283325
1189	0.533600	0.284925
1190	0.535700	0.286500
1191	0.535575	0.285200
1192	0.535175	0.285075
1193	0.535750	0.285975
1194	0.536575	0.285425
1195	0.537150	0.284225
1196	0.533550	0.284425
1197	0.535800	0.284275
1198	0.533300	0.283625
1199	0.532325	0.281150
1200	0.534175	0.282125
1201	0.535425	0.282000
1202	0.533075	0.283850
1203	0.533925	0.283150
1204	0.531200	0.284125
1205	0.531200	0.282650
1206	0.533625	0.286600
1207	0.532850	0.288525
1208	0.535075	0.286975
1209	0.533975	0.285875
1210	0.534025	0.285975
1211	0.536150	0.283350
1212	0.535950	0.283325
1213	0.536600	0.279050
1214	0.535425	0.277575
1215	0.536425	0.273975
1216	0.536525	0.271675
1217	0.534375	0.267575
1218	0.531500	0.266525
1219	0.533075	0.266075
1220	0.536325	0.265450
1221	0.532450	0.266475
1222	0.534450	0.267050
1223	0.533350	0.267000
1224	0.537700	0.268800
1225	0.535875	0.271025
1226	0.538500	0.269950
1227	0.537250	0.269925
1228	0.534800	0.269225
1229	0.536100	0.268700
1230	0.536125	0.268775
1231	0.533000	0.269725
1232	0.531000	0.271200
1233	0.532475	0.271300
1234	0.531900	0.272300
1235	0.533350	0.273850
1236	0.536325	0.274475
1237	0.534900	0.272875
1238	0.536575	0.275450
1239	0.534350	0.276300
1240	0.536725	0.276350
1241	0.537425	0.275425
1242	0.534175	0.276150
1243	0.533500	0.277700
1244	0.536900	0.277775
1245	0.535900	0.278075
1246	0.534600	0.277150
1247	0.535950	0.277075
1248	0.534425	0.274075
1249	0.537075	0.275225
1250	0.533400	0.275900
1251	0.534500	0.277675
1252	0.533650	0.276225
1253	0.538675	0.276400
1254	0.536450	0.277900
1255	0.538000	0.279075
1256	0.538025	0.279800
1257	0.537725	0.280600
1258	0.535950	0.277875
1259	0.533025	0.276125
1260	0.537225	0.276825
1261	0.538100	0.276425
1262	0.538000	0.274450
1263	0.536200	0.273425
1264	0.538650	0.273925
1265	0.538050	0.271925
1266	0.536250	0.273025
1267	0.537600	0.272950
1268	0.539050	0.271200
1269	0.537700	0.272425
1270	0.536975	0.270800
1271	0.536725	0.271975
1272	0.537975	0.271950
1273	0.536275	0.270375
1274	0.534275	0.269525
1275	0.537675	0.269675
1276	0.531750	0.268275
1277	0.534300	0.268800
1278	0.536975	0.270275
1279	0.535200	0.269175
1280	0.538400	0.269150
1281	0.540575	0.268650
1282	0.539725	0.268425
1283	0.539450	0.267450
1284	0.539650	0.265500
1285	0.536500	0.266925
1286	0.537175	0.266700
1287	0.534975	0.265425
1288	0.535950	0.265300
1289	0.534350	0.263750
1290	0.537225	0.264125
1291	0.533225	0.264075
1292	0.532825	0.262625
1293	0.533225	0.264250
1294	0.538625	0.264100
1295	0.533700	0.263150
1296	0.538000	0.263475
1297	0.535825	0.264150
1298	0.537875	0.262575
1299	0.534075	0.262100
1300	0.536950	0.260950
1301	0.533800	0.259950
1302	0.535025	0.260025
1303	0.534300	0.261650
1304	0.534525	0.261725
1305	0.534775	0.261050
1306	0.538200	0.259775
1307	0.537700	0.258550
1308	0.534325	0.261550
1309	0.535175	0.260150
1310	0.531300	0.258875
1311	0.533300	0.261325
1312	0.535200	0.262075
1313	0.538175	0.263625
1314	0.537900	0.262950
1315	0.533025	0.262450
1316	0.533500	0.264800
1317	0.535675	0.262175
1318	0.537250	0.262575
1319	0.534025	0.263475
1320	0.537500	0.262425
1321	0.537400	0.262175
1322	0.538550	0.263950
1323	0.534875	0.264475
1324	0.535250	0.265175
1325	0.531125	0.265000
1326	0.533875	0.266025
1327	0.532975	0.265100
1328	0.533150	0.265875
1329	0.535900	0.268375
1330	0.534325	0.268825
1331	0.534475	0.268975
1332	0.536050	0.269275
1333	0.539950	0.268275
1334	0.538600	0.265175
1335	0.539000	0.265600
1336	0.540700	0.265775
1337	0.535900	0.266775
1338	0.536875	0.265700
1339	0.537675	0.266650
1340	0.535775	0.266850
1341	0.536225	0.265800
1342	0.538000	0.264925
1343	0.535425	0.267025
1344	0.537400	0.267225
1345	0.537775	0.270325
1346	0.535200	0.270625
1347	0.536025	0.272525
1348	0.534175	0.273875
1349	0.537775	0.273775
1350	0.537925	0.273975
1351	0.538700	0.273850
1352	0.536250	0.274200
1353	0.539525	0.272150
1354	0.539325	0.272450
1355	0.534650	0.275850
1356	0.538500	0.277550
1357	0.541200	0.276150
1358	0.541925	0.278025
1359	0.543400	0.278975
1360	0.538350	0.278500
1361	0.541350	0.278350
1362	0.541350	0.278450
1363	0.541050	0.277400
1364	0.538175	0.278050
1365	0.539300	0.278575
1366	0.541200	0.277550
1367	0.540825	0.278300
1368	0.539475	0.280425
1369	0.541775	0.280350
1370	0.542450	0.281325
1371	0.543075	0.278925
1372	0.542875	0.277075
1373	0.534700	0.275175
1374	0.536375	0.271550
1375	0.532925	0.271425
1376	0.536275	0.271300
1377	0.539375	0.271175
1378	0.540575	0.273950
1379	0.538050	0.274350
1380	0.535950	0.273250
1381	0.536375	0.273475
1382	0.540175	0.274625
1383	0.541725	0.275725
1384	0.538950	0.274825
1385	0.542000	0.275825
1386	0.540425	0.274100
1387	0.543225	0.276200
1388	0.538975	0.276900
1389	0.538575	0.276950
1390	0.540375	0.279725
1391	0.538200	0.279625
1392	0.536875	0.280250
1393	0.542175	0.279625
1394	0.538975	0.277950
1395	0.537075	0.279800
1396	0.538475	0.280500
1397	0.538175	0.280825
1398	0.536550	0.282825
1399	0.538975	0.281175
1400	0.539075	0.280975
1401	0.539375	0.281500
1402	0.538000	0.280825
1403	0.540375	0.280675
1404	0.538375	0.281575
1405	0.535050	0.281175
1406	0.538025	0.282300
1407	0.543200	0.281500
1408	0.538675	0.281175
1409	0.539650	0.283075
1410	0.539975	0.281925
1411	0.537575	0.282075
1412	0.541575	0.282925
1413	0.538025	0.281675
1414	0.537800	0.284100
1415	0.539900	0.281950
1416	0.537325	0.281875
1417	0.538100	0.281250
1418	0.540375	0.286325
1419	0.537875	0.285075
1420	0.540175	0.283300
1421	0.538925	0.281925
1422	0.536825	0.282900
1423	0.534075	0.284400
1424	0.535775	0.285875
1425	0.535700	0.286775
1426	0.539350	0.288800
1427	0.539175	0.285750
1428	0.538325	0.284675
1429	0.535850	0.286350
1430	0.538750	0.287075
1431	0.536475	0.286750
1432	0.534150	0.286125
1433	0.535075	0.286775
1434	0.540050	0.285150
1435	0.541350	0.284575
1436	0.538750	0.283425
1437	0.540300	0.284500
1438	0.536725	0.284500
1439	0.536700	0.282600
1440	0.537975	0.280875
1441	0.538850	0.280300
1442	0.540975	0.281575
1443	0.537625	0.280675
1444	0.539875	0.278675
1445	0.537275	0.279450
1446	0.538425	0.279550
1447	0.539525	0.279575
1448	0.541750	0.280650
1449	0.539525	0.280650
1450	0.539325	0.280425
1451	0.538775	0.281375
1452	0.538425	0.281175
1453	0.540225	0.283725
1454	0.539825	0.282625
1455	0.540200	0.282275
1456	0.539725	0.282100
1457	0.539975	0.282075
1458	0.540150	0.282500
1459	0.539925	0.285350
1460	0.540175	0.286900
1461	0.536550	0.287200
1462	0.540875	0.288225
1463	0.539275	0.289425
1464	0.536725	0.290425
1465	0.542350	0.289450
1466	0.537675	0.288425
1467	0.540600	0.289600
1468	0.541425	0.291850
1469	0.540300	0.291600
1470	0.542875	0.290650
1471	0.539200	0.289325
1472	0.539750	0.288800
1473	0.537900	0.288075
1474	0.539050	0.287425
1475	0.532775	0.288625
1476	0.536300	0.291075
1477	0.538475	0.291650
1478	0.542300	0.293625
1479	0.538875	0.295925
1480	0.540925	0.298400
1481	0.540925	0.297575
1482	0.540100	0.296875
1483	0.536925	0.296550
1484	0.538600	0.296775
1485	0.539300	0.296450
1486	0.540200	0.296775
1487	0.538525	0.295575
1488	0.539100	0.297750
1489	0.539775	0.298500
1490	0.536400	0.297525
1491	0.537825	0.295050
1492	0.538475	0.295900
1493	0.537700	0.296950
1494	0.538325	0.296675
1495	0.537300	0.294575
1496	0.538950	0.295125
1497	0.536725	0.295500
1498	0.537300	0.291575
1499	0.538125	0.291575
1500	0.539400	0.291450
1501	0.540250	0.292725
1502	0.538375	0.292775
1503	0.539050	0.291350
1504	0.538900	0.292600
1505	0.539775	0.292050
1506	0.539875	0.292850
1507	0.538950	0.292050
1508	0.541675	0.292450
1509	0.541200	0.291725
1510	0.539350	0.292300
1511	0.542900	0.290750
1512	0.541050	0.292175
1513	0.539000	0.290650
1514	0.538875	0.290525
1515	0.537550	0.291725
1516	0.537150	0.293825
1517	0.535125	0.294825
1518	0.535600	0.294650
1519	0.535150	0.294850
1520	0.539200	0.297125
1521	0.540325	0.298425
1522	0.538550	0.299125
1523	0.541400	0.301000
1524	0.540725	0.299650
1525	0.537575	0.298475
1526	0.538050	0.295900
1527	0.536475	0.295475
1528	0.536450	0.295975
1529	0.537300	0.294025
1530	0.535100	0.294100
1531	0.537825	0.294525
1532	0.533175	0.294550
1533	0.535450	0.296550
1534	0.534750	0.296150
1535	0.536425	0.295925
1536	0.534400	0.299175
1537	0.536375	0.300900
1538	0.537250	0.300275
1539	0.538975	0.301500
1540	0.538075	0.303325
1541	0.539225	0.303500
1542	0.539925	0.301300
1543	0.539325	0.299475
1544	0.535100	0.302375
1545	0.535450	0.304050
1546	0.536800	0.302750
1547	0.535375	0.302200
1548	0.535025	0.301425
1549	0.537025	0.301175
1550	0.534800	0.302750
1551	0.533050	0.299675
1552	0.537650	0.299100
1553	0.536525	0.298800
1554	0.535875	0.297300
1555	0.535625	0.298025
1556	0.540025	0.297525
1557	0.540575	0.296700
1558	0.539000	0.296825
1559	0.539825	0.298575
1560	0.540125	0.299825
1561	0.540650	0.298100
1562	0.542325	0.298300
1563	0.540600	0.297900
1564	0.539050	0.298500
1565	0.536450	0.299625
1566	0.535625	0.298400
1567	0.535850	0.298400
1568	0.537425	0.299675
1569	0.537950	0.298550
1570	0.538000	0.298575
1571	0.538225	0.300100
1572	0.536000	0.297175
1573	0.537200	0.294525
1574	0.538225	0.292450
1575	0.536850	0.292850
1576	0.536525	0.292325
1577	0.537425	0.290550
1578	0.535650	0.290300
1579	0.537725	0.290375
1580	0.540700	0.291450
1581	0.539150	0.291850
1582	0.537525	0.290450
1583	0.540175	0.292650
1584	0.536700	0.292800
1585	0.536450	0.289575
1586	0.538350	0.288050
1587	0.534425	0.290500
1588	0.538225	0.288750
1589	0.534625	0.289750
1590	0.539525	0.290750
1591	0.539875	0.290075
1592	0.541350	0.287625
1593	0.536900	0.289075
1594	0.534275	0.289900
1595	0.533575	0.289125
1596	0.537000	0.288800
1597	0.538450	0.288050
1598	0.535300	0.289450
1599	0.535250	0.289950
1600	0.536025	0.287150
1601	0.539575	0.284275
1602	0.537175	0.284175
1603	0.538150	0.283100
1604	0.534925	0.283575
1605	0.534275	0.285000
1606	0.534500	0.284925
1607	0.537650	0.284100
1608	0.536975	0.284425
1609	0.537325	0.282800
1610	0.536350	0.280625
1611	0.535475	0.280000
1612	0.534050	0.280875
1613	0.533350	0.281700
1614	0.536950	0.280800
1615	0.540375	0.280400
1616	0.537400	0.279575
1617	0.539225	0.281400
1618	0.541575	0.278825
1619	0.538150	0.279625
1620	0.540325	0.281725
1621	0.541500	0.283500
1622	0.539475	0.285300
1623	0.538250	0.283275
1624	0.538650	0.280000
1625	0.537375	0.279600
1626	0.537425	0.279050
1627	0.537100	0.279175
1628	0.534925	0.282400
1629	0.538400	0.283825
1630	0.536050	0.284450
1631	0.534100	0.284575
1632	0.534750	0.284475
1633	0.538875	0.282900
1634	0.539200	0.284375
1635	0.534900	0.283450
1636	0.534650	0.283900
1637	0.537025	0.287700
1638	0.536325	0.288025
1639	0.535800	0.288900
1640	0.537200	0.289900
1641	0.534900	0.289275
1642	0.539600	0.290025
1643	0.541350	0.288725
1644	0.537700	0.289950
1645	0.541475	0.288575
1646	0.542750	0.285500
1647	0.537225	0.285400
1648	0.539275	0.285025
1649	0.538500	0.286225
1650	0.540300	0.286275
1651	0.538875	0.284700
1652	0.538350	0.283850
1653	0.538050	0.284500
1654	0.537200	0.284925
1655	0.539975	0.282850
1656	0.541300	0.285025
1657	0.541200	0.283875
1658	0.538975	0.284850
1659	0.537675	0.286000
1660	0.538625	0.287500
1661	0.536800	0.285525
1662	0.533750	0.283125
1663	0.535050	0.284525
1664	0.535950	0.282650
1665	0.539550	0.283925
1666	0.535825	0.285275
1667	0.538375	0.285600
1668	0.540200	0.284775
1669	0.536725	0.284200
1670	0.535675	0.282200
1671	0.536625	0.284975
1672	0.535975	0.286525
1673	0.534800	0.286850
1674	0.536650	0.287250
1675	0.539500	0.287175
1676	0.538225	0.288800
1677	0.535575	0.286800
1678	0.537475	0.286575
1679	0.537375	0.286125
1680	0.529150	0.284825
1681	0.535800	0.283800
1682	0.534450	0.282450
1683	0.535875	0.282350
1684	0.536175	0.282925
1685	0.537975	0.279100
1686	0.537875	0.278750
1687	0.536750	0.277025
1688	0.532150	0.275550
1689	0.531375	0.274325
1690	0.536650	0.277625
1691	0.537425	0.279850
1692	0.535300	0.279175
1693	0.536075	0.279100
1694	0.536900	0.277225
1695	0.533625	0.277850
1696	0.536325	0.279000
1697	0.536950	0.277075
1698	0.535125	0.279175
1699	0.534075	0.278000
1700	0.533500	0.277225
1701	0.536475	0.277325
1702	0.537550	0.277000
1703	0.536050	0.276950
1704	0.537050	0.275425
1705	0.535200	0.276850
1706	0.535450	0.275675
1707	0.536175	0.276475
1708	0.533000	0.273900
1709	0.534125	0.272125
1710	0.533425	0.274850
1711	0.534350	0.274675
1712	0.537525	0.274050
1713	0.537850	0.273925
1714	0.537225	0.275125
1715	0.538600	0.275350
1716	0.537575	0.274200
1717	0.537825	0.275100
1718	0.541375	0.274600
1719	0.536675	0.277550
1720	0.539875	0.277850
1721	0.536275	0.276425
1722	0.538200	0.274450
1723	0.536225	0.274425
1724	0.538400	0.276075
1725	0.538325	0.277175
1726	0.535050	0.277875
1727	0.539000	0.275350
1728	0.538850	0.276750
1729	0.539275	0.277200
1730	0.535300	0.275600
1731	0.534075	0.274825
1732	0.536875	0.275850
1733	0.536175	0.278700
1734	0.538675	0.278325
1735	0.539425	0.278025
1736	0.540475	0.276325
1737	0.541175	0.273200
1738	0.537375	0.272400
1739	0.536550	0.275050
1740	0.535050	0.273025
1741	0.534050	0.271150
1742	0.537125	0.271950
1743	0.536675	0.270225
1744	0.538275	0.270650
1745	0.539050	0.272800
1746	0.538625	0.269700
1747	0.535375	0.271100
1748	0.536650	0.270950
1749	0.537950	0.269100
1750	0.538125	0.268350
1751	0.536150	0.270075
1752	0.536900	0.269750
1753	0.536825	0.269600
1754	0.544500	0.269750
1755	0.540350	0.269925
1756	0.542775	0.272400
1757	0.541275	0.272475
1758	0.539450	0.272950
1759	0.541900	0.275775
1760	0.539700	0.275025
1761	0.542100	0.277525
1762	0.538075	0.277225
1763	0.536650	0.274325
1764	0.535500	0.272200
1765	0.537425	0.274425
1766	0.536850	0.273900
1767	0.537275	0.274575
1768	0.537725	0.275575
1769	0.536200	0.275250
1770	0.536200	0.274575
1771	0.536625	0.273050
1772	0.539175	0.273650
1773	0.537125	0.274300
1774	0.535375	0.276375
1775	0.540200	0.279050
1776	0.539875	0.279175
1777	0.540675	0.280775
1778	0.539625	0.283125
1779	0.540450	0.283650
1780	0.540300	0.283900
1781	0.540875	0.282750
1782	0.540950	0.284575
1783	0.539825	0.285925
1784	0.537475	0.283000
1785	0.535600	0.279800
1786	0.536900	0.279225
1787	0.534775	0.277325
1788	0.536025	0.275400
1789	0.535075	0.274550
1790	0.534850	0.271950
1791	0.534275	0.274225
1792	0.535725	0.274100
1793	0.537700	0.273975
1794	0.538225	0.273350
1795	0.536775	0.274525
1796	0.538850	0.275275
1797	0.537200	0.275800
1798	0.539025	0.276500
1799	0.538100	0.276875
1800	0.535975	0.274925
1801	0.532250	0.275650
1802	0.538325	0.276850
1803	0.537600	0.276300
1804	0.537450	0.277325
1805	0.535775	0.275475
1806	0.537625	0.274050
1807	0.538900	0.272650
1808	0.542500	0.274025
1809	0.543600	0.275550
1810	0.541475	0.274625
1811	0.542100	0.274175
1812	0.539675	0.274400
1813	0.539000	0.277750
1814	0.537900	0.279575
1815	0.535700	0.278800
1816	0.536625	0.277525
1817	0.540775	0.279475
1818	0.541500	0.278450
1819	0.540850	0.280125
1820	0.538150	0.278375
1821	0.536750	0.279050
1822	0.540850	0.281400
1823	0.543450	0.284800
1824	0.540775	0.283750
1825	0.543425	0.283250
1826	0.543225	0.280750
1827	0.542550	0.282225
1828	0.541475	0.280400
1829	0.542650	0.282625
1830	0.543475	0.280800
1831	0.543425	0.279850
1832	0.541175	0.278600
1833	0.541800	0.278475
1834	0.542525	0.279250
1835	0.540800	0.279525
1836	0.542475	0.278925
1837	0.541350	0.275600
1838	0.542850	0.273650
1839	0.541525	0.272050
1840	0.538425	0.274250
1841	0.540200	0.273025
1842	0.538600	0.271550
1843	0.539400	0.272275
1844	0.537650	0.274400
1845	0.540350	0.275575
1846	0.542350	0.275925
1847	0.539150	0.276975
1848	0.543700	0.278850
1849	0.541100	0.276925
1850	0.538725	0.277175
1851	0.536750	0.276900
1852	0.538575	0.275775
1853	0.541875	0.274800
1854	0.543075	0.274650
1855	0.542275	0.274725
1856	0.542150	0.274650
1857	0.542825	0.273350
1858	0.543600	0.274225
1859	0.542800	0.274275
1860	0.539425	0.275550
1861	0.542275	0.276425
1862	0.539600	0.277550
1863	0.538975	0.278550
1864	0.539925	0.281175
1865	0.542375	0.280875
1866	0.538625	0.281775
1867	0.537975	0.281925
1868	0.538475	0.281225
1869	0.537375	0.281775
1870	0.540500	0.282050
1871	0.541175	0.282675
1872	0.538550	0.279475
1873	0.538150	0.280600
1874	0.540475	0.280675
1875	0.537250	0.281175
1876	0.536550	0.278875
1877	0.538800	0.280325
1878	0.539150	0.280600
1879	0.538675	0.280925
1880	0.535625	0.282175
1881	0.533800	0.282325
1882	0.536900	0.281925
1883	0.539775	0.282600
1884	0.539275	0.281775
1885	0.539225	0.281875
1886	0.536350	0.280275
1887	0.539800	0.280300
1888	0.539350	0.280875
1889	0.540500	0.280050
1890	0.541150	0.279650
1891	0.539400	0.280650
1892	0.540350	0.280775
1893	0.539425	0.280225
1894	0.539050	0.280800
1895	0.539325	0.279675
1896	0.540075	0.279475
1897	0.540850	0.278700
1898	0.542125	0.275800
1899	0.544150	0.272600
1900	0.539475	0.274700
1901	0.538650	0.276050
1902	0.540750	0.275975
1903	0.541050	0.276475
1904	0.536425	0.277775
1905	0.540975	0.280450
1906	0.538650	0.276525
1907	0.540475	0.279700
1908	0.536925	0.280250
1909	0.538300	0.279300
1910	0.536600	0.277225
1911	0.536375	0.276125
1912	0.538875	0.274775
1913	0.538600	0.274725
1914	0.536600	0.273225
1915	0.539225	0.274250
1916	0.533750	0.275050
1917	0.535775	0.273050
1918	0.535125	0.275525
1919	0.537125	0.274575
1920	0.536225	0.275350
1921	0.540375	0.275075
1922	0.539550	0.278325
1923	0.539700	0.277850
1924	0.538100	0.277750
1925	0.537950	0.277300
1926	0.538650	0.276550
1927	0.538775	0.275250
1928	0.539450	0.273975
1929	0.535825	0.273875
1930	0.541350	0.275525
1931	0.539800	0.276300
1932	0.535725	0.278575
1933	0.537625	0.278725
1934	0.540200	0.281300
1935	0.540600	0.280775
1936	0.538025	0.277225
1937	0.540850	0.279250
1938	0.538600	0.279625
1939	0.540350	0.277575
1940	0.540650	0.278750
1941	0.537875	0.278400
1942	0.540550	0.279600
1943	0.538300	0.278800
1944	0.540800	0.280900
1945	0.538225	0.284775
1946	0.538725	0.282800
1947	0.539800	0.281650
1948	0.538775	0.282200
1949	0.536025	0.281775
1950	0.536850	0.280600
1951	0.537925	0.281675
1952	0.536775	0.280375
1953	0.537825	0.280900
1954	0.535625	0.279725
1955	0.535075	0.278000
1956	0.534950	0.280850
1957	0.537450	0.279675
1958	0.537425	0.275925
1959	0.539675	0.276925
1960	0.538775	0.277175
1961	0.538025	0.275700
1962	0.538100	0.274500
1963	0.540875	0.275275
1964	0.539175	0.275225
1965	0.538050	0.277075
1966	0.538100	0.277150
1967	0.536625	0.274600
1968	0.536750	0.272950
1969	0.541700	0.272675
1970	0.539450	0.271500
1971	0.539150	0.271350
1972	0.539375	0.268400
1973	0.537900	0.269675
1974	0.540000	0.270050
1975	0.538325	0.270250
1976	0.536800	0.271700
1977	0.538175	0.272125
1978	0.539675	0.272250
1979	0.538075	0.273850
1980	0.537050	0.276125
1981	0.538225	0.279375
1982	0.537850	0.282425
1983	0.539550	0.280750
1984	0.537350	0.279775
1985	0.539225	0.279825
1986	0.538950	0.280325
1987	0.540875	0.282250
1988	0.539700	0.282625
1989	0.537625	0.282225
1990	0.539950	0.283700
1991	0.534525	0.286500
1992	0.537850	0.289250
1993	0.537150	0.290225
1994	0.539750	0.289750
1995	0.533825	0.287150
1996	0.539375	0.287400
1997	0.536475	0.288100
1998	0.533025	0.290400
1999	0.542850	0.290750
[truncated: 8,000 more rows]
