# Supplementary material for: Evolutionary game on mutually influenceing double-layer network
Source: PLoS One. 2025 Jan 31;20(1):e0317923. doi: 10.1371/journal.pone.0317923 (PMC11785339; doi:10.1371/journal.pone.0317923)
Supplement: S1 Data — (ZIP) [file pone.0317923.s001.zip › b=1.03_a=0.15_frequency.txt]

0	0.498275	0.394800
1	0.496500	0.337000
2	0.493425	0.298050
3	0.493275	0.275950
4	0.488275	0.258125
5	0.488175	0.249700
6	0.484200	0.239250
7	0.484100	0.236625
8	0.489725	0.231725
9	0.482575	0.229575
10	0.480025	0.225025
11	0.482525	0.225675
12	0.481825	0.224425
13	0.481850	0.226300
14	0.483250	0.226500
15	0.483325	0.230000
16	0.482975	0.231300
17	0.482975	0.231700
18	0.482850	0.233175
19	0.483350	0.232375
20	0.487400	0.234950
21	0.487450	0.237175
22	0.481050	0.239125
23	0.479625	0.240050
24	0.484900	0.242975
25	0.485600	0.245600
26	0.484700	0.247800
27	0.483325	0.248525
28	0.480175	0.250850
29	0.483175	0.252675
30	0.479150	0.257650
31	0.481250	0.259425
32	0.485200	0.264450
33	0.486475	0.264500
34	0.480575	0.265800
35	0.484500	0.267900
36	0.484975	0.271100
37	0.483125	0.274200
38	0.483950	0.276200
39	0.481525	0.277700
40	0.483925	0.281175
41	0.485950	0.283625
42	0.483325	0.285600
43	0.483150	0.288650
44	0.489500	0.290075
45	0.487800	0.290900
46	0.488400	0.293425
47	0.484100	0.293600
48	0.487075	0.294375
49	0.481625	0.296050
50	0.486275	0.299275
51	0.487700	0.300725
52	0.485600	0.304550
53	0.483575	0.307625
54	0.485150	0.307550
55	0.486475	0.309475
56	0.487075	0.313675
57	0.483700	0.313050
58	0.488725	0.311700
59	0.488900	0.314350
60	0.486850	0.315425
61	0.491050	0.315500
62	0.491650	0.317075
63	0.486875	0.319950
64	0.489750	0.320700
65	0.491600	0.322075
66	0.492550	0.321700
67	0.491100	0.322550
68	0.489850	0.324325
69	0.493800	0.324950
70	0.492250	0.326450
71	0.489900	0.329475
72	0.489675	0.328800
73	0.490750	0.331350
74	0.489875	0.330750
75	0.493025	0.333500
76	0.492650	0.335050
77	0.492600	0.336225
78	0.490025	0.335525
79	0.490150	0.338075
80	0.487575	0.338450
81	0.490975	0.343300
82	0.490425	0.345125
83	0.491400	0.346925
84	0.488250	0.346750
85	0.491425	0.347375
86	0.490775	0.349875
87	0.491675	0.350400
88	0.493950	0.350600
89	0.492525	0.352600
90	0.488825	0.352425
91	0.489175	0.353175
92	0.491450	0.353900
93	0.490475	0.352575
94	0.488850	0.352425
95	0.491675	0.357350
96	0.491550	0.358500
97	0.488450	0.358775
98	0.488150	0.361600
99	0.491100	0.360675
100	0.491675	0.361525
101	0.491275	0.364325
102	0.491450	0.365550
103	0.492900	0.364950
104	0.497075	0.366650
105	0.490625	0.364475
106	0.488000	0.363300
107	0.490700	0.363925
108	0.490525	0.361600
109	0.492750	0.362725
110	0.493325	0.362200
111	0.491150	0.363575
112	0.493000	0.362700
113	0.495725	0.361275
114	0.494800	0.360375
115	0.496700	0.359825
116	0.490950	0.356825
117	0.493125	0.357875
118	0.492400	0.353625
119	0.493475	0.352100
120	0.494150	0.350225
121	0.493875	0.348625
122	0.497625	0.349400
123	0.496950	0.350150
124	0.498350	0.354875
125	0.499525	0.355100
126	0.494425	0.355800
127	0.493625	0.355550
128	0.495600	0.356500
129	0.493150	0.357675
130	0.495300	0.356525
131	0.495750	0.359125
132	0.495375	0.357600
133	0.496050	0.355600
134	0.494675	0.356325
135	0.494725	0.355375
136	0.494575	0.354500
137	0.491700	0.353975
138	0.491350	0.353350
139	0.493650	0.351850
140	0.494700	0.349500
141	0.488575	0.348600
142	0.490625	0.347800
143	0.492050	0.350100
144	0.494750	0.349450
145	0.488850	0.354050
146	0.489950	0.356875
147	0.493925	0.360025
148	0.493100	0.362150
149	0.493075	0.362725
150	0.490025	0.362900
151	0.492050	0.361050
152	0.495425	0.360575
153	0.493850	0.362275
154	0.494925	0.364600
155	0.493675	0.365225
156	0.494050	0.366400
157	0.498075	0.364725
158	0.492200	0.364200
159	0.494725	0.365850
160	0.493550	0.366750
161	0.493825	0.367500
162	0.494275	0.368850
163	0.497975	0.368050
164	0.495250	0.367500
165	0.497025	0.369000
166	0.492200	0.367875
167	0.491425	0.368025
168	0.496475	0.365650
169	0.494850	0.366175
170	0.500075	0.365500
171	0.499775	0.363950
172	0.493275	0.362550
173	0.499550	0.366575
174	0.498975	0.365400
175	0.493575	0.368075
176	0.494800	0.369475
177	0.495225	0.369975
178	0.493625	0.366625
179	0.498850	0.367025
180	0.496400	0.366300
181	0.495950	0.366700
182	0.498400	0.369225
183	0.498875	0.368200
184	0.497675	0.366225
185	0.499400	0.365800
186	0.495300	0.365025
187	0.491575	0.364200
188	0.490725	0.364125
189	0.495625	0.361650
190	0.497400	0.363150
191	0.496550	0.361150
192	0.495100	0.362175
193	0.498500	0.359775
194	0.496650	0.360875
195	0.496425	0.361975
196	0.498875	0.362750
197	0.497675	0.364525
198	0.499300	0.364775
199	0.498075	0.364050
200	0.495575	0.363050
201	0.499225	0.366325
202	0.499450	0.364950
203	0.499000	0.364975
204	0.498900	0.365500
205	0.497325	0.367075
206	0.495000	0.369100
207	0.495300	0.368850
208	0.495425	0.372025
209	0.497800	0.374050
210	0.497225	0.372575
211	0.494925	0.373000
212	0.496300	0.371100
213	0.497700	0.371150
214	0.491250	0.369275
215	0.497050	0.370075
216	0.498725	0.370450
217	0.500550	0.366025
218	0.494775	0.367550
219	0.495575	0.367875
220	0.497325	0.369075
221	0.500175	0.369800
222	0.494300	0.366675
223	0.498175	0.367775
224	0.498450	0.369825
225	0.500925	0.368400
226	0.496225	0.368175
227	0.498175	0.368375
228	0.499075	0.368650
229	0.498750	0.368725
230	0.498050	0.367075
231	0.497825	0.368200
232	0.497075	0.365750
233	0.497250	0.366050
234	0.498500	0.365775
235	0.494400	0.364350
236	0.497125	0.364500
237	0.495400	0.361750
238	0.497575	0.362975
239	0.495350	0.361125
240	0.494525	0.360100
241	0.496850	0.362200
242	0.499850	0.362450
243	0.497700	0.362825
244	0.496200	0.364275
245	0.495500	0.364275
246	0.496575	0.365975
247	0.497075	0.367925
248	0.496750	0.370100
249	0.493825	0.370325
250	0.497100	0.371150
251	0.498525	0.374350
252	0.498600	0.376325
253	0.498725	0.377950
254	0.495500	0.376550
255	0.501100	0.379400
256	0.498550	0.380475
257	0.500800	0.384025
258	0.497275	0.383600
259	0.496950	0.381325
260	0.497725	0.381375
261	0.495425	0.381700
262	0.502625	0.380825
263	0.504350	0.381000
264	0.502875	0.383300
265	0.501700	0.384275
266	0.502525	0.381425
267	0.502700	0.380825
268	0.498875	0.378975
269	0.496950	0.377650
270	0.503225	0.376125
271	0.498250	0.376275
272	0.497825	0.376325
273	0.497900	0.378675
274	0.498475	0.379500
275	0.500775	0.380050
276	0.498950	0.382650
277	0.496700	0.384075
278	0.500575	0.382800
279	0.500700	0.381625
280	0.500475	0.381975
281	0.502775	0.381500
282	0.507075	0.384375
283	0.506450	0.385500
284	0.502600	0.385775
285	0.504050	0.388450
286	0.501075	0.388500
287	0.499225	0.390325
288	0.497650	0.389800
289	0.500375	0.388675
290	0.502525	0.387025
291	0.499725	0.388600
292	0.497500	0.389850
293	0.501900	0.390700
294	0.502325	0.390300
295	0.499800	0.390975
296	0.501850	0.390775
297	0.504950	0.388600
298	0.499400	0.388250
299	0.499475	0.389750
300	0.497525	0.390100
301	0.496825	0.389975
302	0.497275	0.388825
303	0.502375	0.388550
304	0.502375	0.388725
305	0.499450	0.389625
306	0.500850	0.388450
307	0.501625	0.391050
308	0.501950	0.393425
309	0.503700	0.395075
310	0.500525	0.392500
311	0.499100	0.389575
312	0.500275	0.386500
313	0.500600	0.385675
314	0.500875	0.382700
315	0.498675	0.382050
316	0.499500	0.381350
317	0.502175	0.380975
318	0.501375	0.380400
319	0.501825	0.381275
320	0.501600	0.381425
321	0.501275	0.382600
322	0.504850	0.381550
323	0.500825	0.379000
324	0.505200	0.377900
325	0.505550	0.377300
326	0.501975	0.376775
327	0.507700	0.377500
328	0.503375	0.376400
329	0.503225	0.379300
330	0.498950	0.381700
331	0.500900	0.382850
332	0.499725	0.381850
333	0.497650	0.383400
334	0.494900	0.383550
335	0.498975	0.384050
336	0.500225	0.384625
337	0.503700	0.382775
338	0.497950	0.383400
339	0.496825	0.381900
340	0.499625	0.383450
341	0.503100	0.382075
342	0.502600	0.383925
343	0.500275	0.383100
344	0.500225	0.381600
345	0.501850	0.381150
346	0.501350	0.383000
347	0.502275	0.382500
348	0.502850	0.381050
349	0.500550	0.379875
350	0.499200	0.380975
351	0.505450	0.381700
352	0.504150	0.378100
353	0.505700	0.376650
354	0.498000	0.375750
355	0.503225	0.373675
356	0.505650	0.370775
357	0.503300	0.369400
358	0.504900	0.369725
359	0.504875	0.367150
360	0.504700	0.368575
361	0.501950	0.371550
362	0.501750	0.370950
363	0.501300	0.372275
364	0.502775	0.374925
365	0.501125	0.375875
366	0.501525	0.377275
367	0.504375	0.376650
368	0.506575	0.379500
369	0.505475	0.380150
370	0.504500	0.377525
371	0.502100	0.375350
372	0.501675	0.376950
373	0.504050	0.378950
374	0.503975	0.380075
375	0.500875	0.383250
376	0.502750	0.383125
377	0.505525	0.384350
378	0.502275	0.387675
379	0.506725	0.386150
380	0.501550	0.387775
381	0.506850	0.390150
382	0.502250	0.391200
383	0.503300	0.389400
384	0.500600	0.386975
385	0.501725	0.387900
386	0.500950	0.390150
387	0.497450	0.388825
388	0.504850	0.388625
389	0.503300	0.389050
390	0.500500	0.389250
391	0.505950	0.387725
392	0.504675	0.386850
393	0.499925	0.386650
394	0.501900	0.383400
395	0.498350	0.382700
396	0.500200	0.383225
397	0.501500	0.383450
398	0.502075	0.387250
399	0.505425	0.389450
400	0.508525	0.388325
401	0.506425	0.388975
402	0.508725	0.389000
403	0.507325	0.386650
404	0.503525	0.388600
405	0.503900	0.389650
406	0.505475	0.387800
407	0.503975	0.387750
408	0.503400	0.386375
409	0.504525	0.386550
410	0.502025	0.384850
411	0.505925	0.385400
412	0.506600	0.381650
413	0.505300	0.381175
414	0.504775	0.379975
415	0.504475	0.379950
416	0.503325	0.379100
417	0.505600	0.377875
418	0.505175	0.377325
419	0.505350	0.377150
420	0.505450	0.376500
421	0.504750	0.374575
422	0.506425	0.371525
423	0.503875	0.369150
424	0.507400	0.368350
425	0.505775	0.367700
426	0.504325	0.367250
427	0.505400	0.366875
428	0.508125	0.367825
429	0.501975	0.368625
430	0.505375	0.366625
431	0.502325	0.366925
432	0.500800	0.368450
433	0.506500	0.368325
434	0.506125	0.370350
435	0.505025	0.372225
436	0.503875	0.371325
437	0.503900	0.374350
438	0.504775	0.373750
439	0.499875	0.374100
440	0.504650	0.374500
441	0.502175	0.373475
442	0.503100	0.372450
443	0.500800	0.371300
444	0.500450	0.369700
445	0.501725	0.368075
446	0.501950	0.365050
447	0.501025	0.367050
448	0.505050	0.364900
449	0.501500	0.366925
450	0.502300	0.366075
451	0.502800	0.364950
452	0.502325	0.363300
453	0.502425	0.364400
454	0.502750	0.366025
455	0.506575	0.365875
456	0.504475	0.365750
457	0.504375	0.364925
458	0.503500	0.365875
459	0.505125	0.366325
460	0.502900	0.366100
461	0.505650	0.363950
462	0.505750	0.365050
463	0.508525	0.367450
464	0.508350	0.368250
465	0.505975	0.368175
466	0.504150	0.367150
467	0.502725	0.367675
468	0.505250	0.367350
469	0.506000	0.365450
470	0.501950	0.364125
471	0.501950	0.366125
472	0.501600	0.368425
473	0.501575	0.367850
474	0.500625	0.369825
475	0.505175	0.370050
476	0.502025	0.368575
477	0.504750	0.368425
478	0.505425	0.368500
479	0.503200	0.367800
480	0.501675	0.371000
481	0.505900	0.373500
482	0.506825	0.373500
483	0.505625	0.371825
484	0.505625	0.372825
485	0.499450	0.373350
486	0.500775	0.374025
487	0.502275	0.373900
488	0.502275	0.372800
489	0.502275	0.370500
490	0.505475	0.369100
491	0.503700	0.371175
492	0.504150	0.368625
493	0.506400	0.367950
494	0.499450	0.369275
495	0.501500	0.371350
496	0.503475	0.370850
497	0.504625	0.370250
498	0.502075	0.369725
499	0.508150	0.367900
500	0.506650	0.367700
501	0.506350	0.368275
502	0.505575	0.368850
503	0.504975	0.368725
504	0.500725	0.370700
505	0.507150	0.373850
506	0.505900	0.372800
507	0.505925	0.373900
508	0.504125	0.373375
509	0.504225	0.373875
510	0.507225	0.374300
511	0.502725	0.373625
512	0.502800	0.374150
513	0.502650	0.375325
514	0.502975	0.375525
515	0.505000	0.374700
516	0.502300	0.373350
517	0.509075	0.371425
518	0.505250	0.369400
519	0.506675	0.372250
520	0.504900	0.372050
521	0.507150	0.374700
522	0.503550	0.375400
523	0.504225	0.376350
524	0.506250	0.374275
525	0.505550	0.373300
526	0.503025	0.375075
527	0.502775	0.374475
528	0.506350	0.376600
529	0.503075	0.380250
530	0.503450	0.377750
531	0.503000	0.376725
532	0.506200	0.379825
533	0.503950	0.379425
534	0.506550	0.377025
535	0.505275	0.377875
536	0.509075	0.378525
537	0.500950	0.378300
538	0.505475	0.378075
539	0.503575	0.378175
540	0.506300	0.378525
541	0.503375	0.378375
542	0.504525	0.380150
543	0.504875	0.380725
544	0.506800	0.380100
545	0.504200	0.379100
546	0.502025	0.380200
547	0.505800	0.379075
548	0.502825	0.381900
549	0.505700	0.383875
550	0.505000	0.385100
551	0.505475	0.384875
552	0.504775	0.385900
553	0.503075	0.386125
554	0.502900	0.385175
555	0.507725	0.385950
556	0.503400	0.385800
557	0.498875	0.381900
558	0.501475	0.382625
559	0.504325	0.380775
560	0.502575	0.383500
561	0.502250	0.383875
562	0.502175	0.383625
563	0.506300	0.384800
564	0.505650	0.384575
565	0.505075	0.381625
566	0.504500	0.385425
567	0.506600	0.384975
568	0.503800	0.384075
569	0.500725	0.383600
570	0.498450	0.383175
571	0.500775	0.383200
572	0.500275	0.382450
573	0.503875	0.381825
574	0.503775	0.380575
575	0.502175	0.381325
576	0.506200	0.381625
577	0.501475	0.382375
578	0.503025	0.378600
579	0.502375	0.376675
580	0.503775	0.374300
581	0.502800	0.373100
582	0.503900	0.374550
583	0.505425	0.374350
584	0.502600	0.374350
585	0.503450	0.373700
586	0.506175	0.374300
587	0.504700	0.375475
588	0.504925	0.377300
589	0.505950	0.377400
590	0.504750	0.380125
591	0.499675	0.379825
592	0.502675	0.379025
593	0.499850	0.379450
594	0.502500	0.380200
595	0.502150	0.379700
596	0.505275	0.380500
597	0.503475	0.381375
598	0.500525	0.381550
599	0.500350	0.383050
600	0.503325	0.378725
601	0.503875	0.377575
602	0.503725	0.379625
603	0.505625	0.377900
604	0.508375	0.374575
605	0.505700	0.375800
606	0.505575	0.375825
607	0.506100	0.372700
608	0.507900	0.372775
609	0.502475	0.373700
610	0.504725	0.373800
611	0.503150	0.374950
612	0.503500	0.374925
613	0.501750	0.376350
614	0.502925	0.377025
615	0.500325	0.377800
616	0.502975	0.377925
617	0.499375	0.379725
618	0.500875	0.376600
619	0.503500	0.377250
620	0.503475	0.377125
621	0.501675	0.377375
622	0.502175	0.377675
623	0.507575	0.376250
624	0.502550	0.377975
625	0.503350	0.381400
626	0.502850	0.378875
627	0.504250	0.379075
628	0.501725	0.378825
629	0.501225	0.378375
630	0.500900	0.378075
631	0.501900	0.378575
632	0.500925	0.379675
633	0.502700	0.378525
634	0.503200	0.379500
635	0.502750	0.378900
636	0.497675	0.377500
637	0.504600	0.378275
638	0.503775	0.376175
639	0.502850	0.373750
640	0.501275	0.376375
641	0.505250	0.372025
642	0.504050	0.371350
643	0.504950	0.374225
644	0.502700	0.373225
645	0.501025	0.374375
646	0.502650	0.372025
647	0.506275	0.375125
648	0.503050	0.376975
649	0.503325	0.374900
650	0.498050	0.376675
651	0.498500	0.375475
652	0.500400	0.375175
653	0.503225	0.374975
654	0.500775	0.374100
655	0.500700	0.371925
656	0.500575	0.372750
657	0.503400	0.372350
658	0.504500	0.370425
659	0.505325	0.367875
660	0.507075	0.368675
661	0.508275	0.367075
662	0.503650	0.366600
663	0.501800	0.364750
664	0.503125	0.365825
665	0.502150	0.367275
666	0.504000	0.366050
667	0.502950	0.366275
668	0.504425	0.367125
669	0.502125	0.365950
670	0.504400	0.364125
671	0.500700	0.362600
672	0.501275	0.364350
673	0.502625	0.365275
674	0.502300	0.364875
675	0.502125	0.363450
676	0.502025	0.364500
677	0.502025	0.365225
678	0.501575	0.366800
679	0.501600	0.369975
680	0.503875	0.371275
681	0.506450	0.371125
682	0.503750	0.371600
683	0.504600	0.373475
684	0.504350	0.370825
685	0.506175	0.367725
686	0.506525	0.369400
687	0.508825	0.367625
688	0.507125	0.366775
689	0.503800	0.366850
690	0.505425	0.368750
691	0.506775	0.370100
692	0.502000	0.369400
693	0.504800	0.367975
694	0.501750	0.368075
695	0.505850	0.368400
696	0.504650	0.369825
697	0.503400	0.369850
698	0.500275	0.371075
699	0.502325	0.370175
700	0.506350	0.373625
701	0.503725	0.372075
702	0.499300	0.372750
703	0.497450	0.371725
704	0.499075	0.370975
705	0.498000	0.371900
706	0.496825	0.374025
707	0.501075	0.372375
708	0.501800	0.371375
709	0.505725	0.371850
710	0.503975	0.368300
711	0.504050	0.369000
712	0.504975	0.367325
713	0.506250	0.369675
714	0.506525	0.366975
715	0.505425	0.367325
716	0.508200	0.367000
717	0.505800	0.365800
718	0.505475	0.367500
719	0.505875	0.368800
720	0.508325	0.368450
721	0.507250	0.369400
722	0.506025	0.368850
723	0.502475	0.370975
724	0.503675	0.370750
725	0.504375	0.370375
726	0.504150	0.369050
727	0.506275	0.372300
728	0.505200	0.370875
729	0.504400	0.372275
730	0.504450	0.371875
731	0.501325	0.374125
732	0.502925	0.372675
733	0.502100	0.370150
734	0.506025	0.370400
735	0.503175	0.369875
736	0.502825	0.367850
737	0.504675	0.369350
738	0.503800	0.368675
739	0.506675	0.369450
740	0.504725	0.372900
741	0.504200	0.369225
742	0.506850	0.369800
743	0.508000	0.369575
744	0.508850	0.370600
745	0.506125	0.369075
746	0.500725	0.370025
747	0.501150	0.369950
748	0.502225	0.371000
749	0.500650	0.370450
750	0.505350	0.369625
751	0.502200	0.368375
752	0.504475	0.367200
753	0.505475	0.370575
754	0.504425	0.371775
755	0.505850	0.372025
756	0.499875	0.372000
757	0.506225	0.372650
758	0.503725	0.371325
759	0.505250	0.371750
760	0.502450	0.371550
761	0.504150	0.372425
762	0.503850	0.374725
763	0.506750	0.372975
764	0.502225	0.375375
765	0.501900	0.375950
766	0.502675	0.377725
767	0.501725	0.378175
768	0.503900	0.378450
769	0.502550	0.377350
770	0.500650	0.376475
771	0.503575	0.375425
772	0.503350	0.375525
773	0.502400	0.378000
774	0.505650	0.378200
775	0.504075	0.380700
776	0.503875	0.382475
777	0.506425	0.380000
778	0.504600	0.374975
779	0.502625	0.374475
780	0.501525	0.375250
781	0.503575	0.374600
782	0.507250	0.373475
783	0.506850	0.373675
784	0.507550	0.375425
785	0.505125	0.375900
786	0.504375	0.373175
787	0.509825	0.374150
788	0.509000	0.374000
789	0.506550	0.372475
790	0.504275	0.372475
791	0.502300	0.375400
792	0.501000	0.377400
793	0.497900	0.376775
794	0.501000	0.375550
795	0.503475	0.374675
796	0.501075	0.376400
797	0.503425	0.377825
798	0.503550	0.378525
799	0.500825	0.377150
800	0.505525	0.377375
801	0.506275	0.379125
802	0.504250	0.380975
803	0.503425	0.379750
804	0.503675	0.378875
805	0.505800	0.377725
806	0.502850	0.377150
807	0.502850	0.377600
808	0.502750	0.375825
809	0.501925	0.373950
810	0.505350	0.373400
811	0.501350	0.375250
812	0.501575	0.374625
813	0.506425	0.372650
814	0.504800	0.370775
815	0.506575	0.370900
816	0.506625	0.369925
817	0.506525	0.367500
818	0.500875	0.364325
819	0.502050	0.365375
820	0.499825	0.364375
821	0.502975	0.364175
822	0.502650	0.363275
823	0.501325	0.360950
824	0.503950	0.362000
825	0.504975	0.364375
826	0.504925	0.365025
827	0.502975	0.367400
828	0.500575	0.369075
829	0.499650	0.368025
830	0.498825	0.366950
831	0.503575	0.368375
832	0.502725	0.367975
833	0.500875	0.369550
834	0.503550	0.369250
835	0.499325	0.368750
836	0.497400	0.371950
837	0.501950	0.372975
838	0.504100	0.374700
839	0.501250	0.375225
840	0.502825	0.375200
841	0.499950	0.373675
842	0.502650	0.371350
843	0.501200	0.372800
844	0.499375	0.374650
845	0.499050	0.374350
846	0.498050	0.373850
847	0.499000	0.373025
848	0.499050	0.373700
849	0.500700	0.371000
850	0.499650	0.370300
851	0.501450	0.372550
852	0.499125	0.372050
853	0.500050	0.370275
854	0.495400	0.370675
855	0.498875	0.370300
856	0.501225	0.369250
857	0.499075	0.370050
858	0.500000	0.369725
859	0.498725	0.369150
860	0.501950	0.368775
861	0.501575	0.367350
862	0.500600	0.366975
863	0.501000	0.365175
864	0.502575	0.367325
865	0.502200	0.365575
866	0.502725	0.364725
867	0.500925	0.364075
868	0.506800	0.366575
869	0.505075	0.368125
870	0.499825	0.369775
871	0.497550	0.368700
872	0.501350	0.369825
873	0.501100	0.369050
874	0.500225	0.370700
875	0.497900	0.370425
876	0.501100	0.371400
877	0.500275	0.375025
878	0.497425	0.375975
879	0.501325	0.377800
880	0.500975	0.380800
881	0.501650	0.383825
882	0.497625	0.384700
883	0.501775	0.386550
884	0.498300	0.387400
885	0.502325	0.388950
886	0.501875	0.389250
887	0.501725	0.391150
888	0.504750	0.391350
889	0.501300	0.392900
890	0.503275	0.394450
891	0.502675	0.395275
892	0.505375	0.392925
893	0.505450	0.388800
894	0.503350	0.387725
895	0.502950	0.386625
896	0.506475	0.389550
897	0.506425	0.390425
898	0.508700	0.389250
899	0.504600	0.392875
900	0.508275	0.395800
901	0.507300	0.393925
902	0.505500	0.391900
903	0.509250	0.391525
904	0.506975	0.391425
905	0.501200	0.391250
906	0.497700	0.390475
907	0.500025	0.387900
908	0.502925	0.389900
909	0.501725	0.389000
910	0.505150	0.388500
911	0.503650	0.388200
912	0.501425	0.387550
913	0.504525	0.386375
914	0.500650	0.385600
915	0.502425	0.387075
916	0.502075	0.383500
917	0.504175	0.381525
918	0.506800	0.381250
919	0.504750	0.381325
920	0.503775	0.381400
921	0.503950	0.380425
922	0.504775	0.382375
923	0.503650	0.382700
924	0.502300	0.383225
925	0.502325	0.382550
926	0.502025	0.382275
927	0.500525	0.381450
928	0.501975	0.381525
929	0.504300	0.380750
930	0.504750	0.379925
931	0.503275	0.376575
932	0.501325	0.377600
933	0.502175	0.378825
934	0.507150	0.379925
935	0.502050	0.379050
936	0.504100	0.381350
937	0.505075	0.378350
938	0.504475	0.379275
939	0.505425	0.377875
940	0.506200	0.379875
941	0.507125	0.381075
942	0.504975	0.380800
943	0.500450	0.380700
944	0.499625	0.379675
945	0.505500	0.380350
946	0.505900	0.377100
947	0.504075	0.378425
948	0.501325	0.378450
949	0.500800	0.381350
950	0.501325	0.379925
951	0.504425	0.379650
952	0.505775	0.379175
953	0.503425	0.379500
954	0.503450	0.380825
955	0.503325	0.380150
956	0.500150	0.377500
957	0.502750	0.375125
958	0.502425	0.375250
959	0.502000	0.373625
960	0.502625	0.375450
961	0.505175	0.375375
962	0.506275	0.374150
963	0.507375	0.374650
964	0.503975	0.374200
965	0.504600	0.373550
966	0.504025	0.373275
967	0.503075	0.372900
968	0.503925	0.374150
969	0.507975	0.373600
970	0.506100	0.371575
971	0.504925	0.372525
972	0.506400	0.373450
973	0.504200	0.371125
974	0.504525	0.370300
975	0.506425	0.370325
976	0.504725	0.369850
977	0.502825	0.370075
978	0.505825	0.370600
979	0.506075	0.373725
980	0.508400	0.373650
981	0.508025	0.379200
982	0.505050	0.380575
983	0.503625	0.378875
984	0.508250	0.381400
985	0.509800	0.381950
986	0.506975	0.381300
987	0.509700	0.381200
988	0.507350	0.379850
989	0.507050	0.379150
990	0.503375	0.379225
991	0.507225	0.380575
992	0.502075	0.381625
993	0.501475	0.384650
994	0.507825	0.385475
995	0.506125	0.386125
996	0.507750	0.387075
997	0.507275	0.389250
998	0.507950	0.388400
999	0.505375	0.386375
1000	0.502600	0.386525
1001	0.505125	0.385125
1002	0.501475	0.387425
1003	0.501300	0.388200
1004	0.503450	0.387475
1005	0.504875	0.385550
1006	0.505850	0.384925
1007	0.506100	0.384175
1008	0.506950	0.384925
1009	0.506225	0.382050
1010	0.507325	0.382700
1011	0.507275	0.380825
1012	0.504875	0.380350
1013	0.506100	0.381925
1014	0.504750	0.382000
1015	0.507425	0.380775
1016	0.505825	0.380950
1017	0.507375	0.380100
1018	0.507450	0.380725
1019	0.504525	0.379850
1020	0.507200	0.379275
1021	0.504325	0.379525
1022	0.503475	0.381500
1023	0.500425	0.380100
1024	0.502800	0.378125
1025	0.503575	0.378450
1026	0.506975	0.376550
1027	0.507625	0.376275
1028	0.506400	0.375175
1029	0.507950	0.372825
1030	0.509275	0.376100
1031	0.506250	0.375400
1032	0.503950	0.375175
1033	0.504225	0.376100
1034	0.506700	0.376100
1035	0.505075	0.376625
1036	0.505475	0.377525
1037	0.507525	0.377350
1038	0.506350	0.375625
1039	0.505825	0.376875
1040	0.507650	0.378400
1041	0.506625	0.378725
1042	0.506050	0.378500
1043	0.504925	0.377700
1044	0.508000	0.378775
1045	0.505250	0.384225
1046	0.507050	0.386725
1047	0.501075	0.387875
1048	0.502850	0.391550
1049	0.507400	0.390975
1050	0.506825	0.390225
1051	0.503275	0.390325
1052	0.503700	0.390600
1053	0.505050	0.390175
1054	0.505350	0.391200
1055	0.503575	0.392050
1056	0.506150	0.395500
1057	0.508650	0.394225
1058	0.508525	0.394000
1059	0.507300	0.393675
1060	0.508450	0.393875
1061	0.507350	0.392300
1062	0.507100	0.391700
1063	0.506875	0.390000
1064	0.505900	0.392975
1065	0.502425	0.391300
1066	0.508400	0.390425
1067	0.507575	0.390075
1068	0.505250	0.390175
1069	0.504225	0.389300
1070	0.501675	0.390300
1071	0.508350	0.389600
1072	0.502300	0.389450
1073	0.507600	0.384500
1074	0.507400	0.386075
1075	0.506275	0.386375
1076	0.507600	0.388100
1077	0.503500	0.386250
1078	0.503575	0.387925
1079	0.510525	0.384150
1080	0.507375	0.381150
1081	0.507825	0.380575
1082	0.509350	0.382550
1083	0.507975	0.382975
1084	0.507700	0.384475
1085	0.505700	0.386450
1086	0.508300	0.386175
1087	0.506725	0.387325
1088	0.506000	0.387350
1089	0.507600	0.388525
1090	0.505850	0.388625
1091	0.502150	0.387275
1092	0.505075	0.389775
1093	0.509300	0.391100
1094	0.508300	0.393575
1095	0.503175	0.392125
1096	0.505225	0.392550
1097	0.509275	0.394025
1098	0.508250	0.395575
1099	0.504750	0.393650
1100	0.506275	0.393650
1101	0.509250	0.392925
1102	0.508200	0.392550
1103	0.507550	0.392950
1104	0.501975	0.393925
1105	0.505325	0.393775
1106	0.506700	0.395225
1107	0.506350	0.393275
1108	0.506575	0.395350
1109	0.507325	0.394250
1110	0.508025	0.396500
1111	0.507450	0.397750
1112	0.505075	0.396725
1113	0.504825	0.395250
1114	0.505400	0.394850
1115	0.508350	0.393075
1116	0.505375	0.391100
1117	0.507050	0.389275
1118	0.505950	0.388675
1119	0.505700	0.387550
1120	0.501750	0.384125
1121	0.505450	0.387550
1122	0.504650	0.388450
1123	0.505100	0.389825
1124	0.504000	0.387875
1125	0.503400	0.387975
1126	0.502975	0.387100
1127	0.504875	0.387750
1128	0.505825	0.388775
1129	0.504550	0.387575
1130	0.506575	0.385675
1131	0.508475	0.388575
1132	0.506350	0.390450
1133	0.506225	0.386175
1134	0.509400	0.384800
1135	0.509375	0.384200
1136	0.511125	0.382250
1137	0.511450	0.382525
1138	0.507600	0.380300
1139	0.504500	0.379700
1140	0.504525	0.380800
1141	0.500375	0.381850
1142	0.507775	0.381650
1143	0.506700	0.381100
1144	0.507975	0.382825
1145	0.507925	0.379825
1146	0.508450	0.380275
1147	0.509950	0.379875
1148	0.508750	0.381875
1149	0.511475	0.381750
1150	0.506275	0.382850
1151	0.505925	0.383175
1152	0.503350	0.380725
1153	0.503275	0.383575
1154	0.508175	0.383400
1155	0.507950	0.386725
1156	0.505275	0.387775
1157	0.505850	0.392575
1158	0.507600	0.392250
1159	0.506075	0.391100
1160	0.509850	0.390025
1161	0.505700	0.390975
1162	0.503275	0.389875
1163	0.506825	0.390650
1164	0.508400	0.390650
1165	0.506300	0.391900
1166	0.505600	0.394250
1167	0.505575	0.392500
1168	0.507400	0.391025
1169	0.503500	0.391250
1170	0.507900	0.392425
1171	0.509800	0.389600
1172	0.510125	0.388525
1173	0.508450	0.387525
1174	0.504850	0.385775
1175	0.507250	0.388275
1176	0.506175	0.385250
1177	0.502800	0.386025
1178	0.507225	0.386950
1179	0.507325	0.387100
1180	0.507725	0.387525
1181	0.512050	0.388275
1182	0.510225	0.388700
1183	0.507025	0.387900
1184	0.508350	0.389325
1185	0.503925	0.386350
1186	0.503825	0.386250
1187	0.505475	0.387200
1188	0.504725	0.386250
1189	0.506100	0.386175
1190	0.506425	0.386125
1191	0.507650	0.388375
1192	0.511450	0.385900
1193	0.509975	0.387300
1194	0.506800	0.386475
1195	0.507200	0.387100
1196	0.508375	0.389950
1197	0.511725	0.389675
1198	0.507800	0.390200
1199	0.507150	0.390475
1200	0.507200	0.388525
1201	0.510025	0.389425
1202	0.505775	0.389825
1203	0.510050	0.391875
1204	0.506675	0.390700
1205	0.508625	0.390200
1206	0.509200	0.390100
1207	0.506100	0.389850
1208	0.507025	0.389650
1209	0.509350	0.388850
1210	0.508950	0.388025
1211	0.511300	0.388225
1212	0.510900	0.390700
1213	0.510050	0.392325
1214	0.510425	0.394525
1215	0.507425	0.393900
1216	0.510550	0.395125
1217	0.510575	0.395250
1218	0.508050	0.394725
1219	0.509200	0.394450
1220	0.508600	0.394650
1221	0.506675	0.395400
1222	0.505150	0.396775
1223	0.505800	0.397500
1224	0.506500	0.395400
1225	0.508875	0.397500
1226	0.508850	0.400350
1227	0.508875	0.399250
1228	0.508050	0.398450
1229	0.512125	0.398325
1230	0.510550	0.398375
1231	0.509050	0.398000
1232	0.511400	0.399025
1233	0.504850	0.399075
1234	0.510375	0.399925
1235	0.507000	0.399800
1236	0.508850	0.399625
1237	0.509575	0.396225
1238	0.509525	0.396725
1239	0.504425	0.396225
1240	0.505125	0.396750
1241	0.504175	0.396375
1242	0.509425	0.395675
1243	0.507975	0.395425
1244	0.510625	0.395875
1245	0.513575	0.397575
1246	0.512125	0.395925
1247	0.511525	0.396125
1248	0.510225	0.393575
1249	0.510050	0.392325
1250	0.509525	0.392625
1251	0.508675	0.393100
1252	0.508525	0.395125
1253	0.512125	0.391850
1254	0.508700	0.393050
1255	0.509675	0.393825
1256	0.507650	0.393300
1257	0.510925	0.391450
1258	0.507550	0.391925
1259	0.507525	0.390700
1260	0.509200	0.391475
1261	0.506375	0.390550
1262	0.504900	0.390075
1263	0.505525	0.389825
1264	0.508250	0.388750
1265	0.506450	0.390025
1266	0.509000	0.389750
1267	0.504525	0.388975
1268	0.507225	0.392550
1269	0.510025	0.390150
1270	0.508825	0.388875
1271	0.508750	0.389675
1272	0.508125	0.387850
1273	0.506650	0.389250
1274	0.504675	0.389850
1275	0.508550	0.390825
1276	0.509300	0.391075
1277	0.507775	0.391950
1278	0.512050	0.389550
1279	0.509050	0.390425
1280	0.509075	0.389775
1281	0.508700	0.388225
1282	0.506825	0.391550
1283	0.512025	0.390125
1284	0.509775	0.395275
1285	0.510500	0.397200
1286	0.511700	0.395150
1287	0.508250	0.394150
1288	0.508050	0.395275
1289	0.510275	0.392700
1290	0.510625	0.390775
1291	0.510400	0.389550
1292	0.512950	0.390450
1293	0.512975	0.391000
1294	0.512875	0.390650
1295	0.507450	0.393000
1296	0.509700	0.391700
1297	0.506225	0.390925
1298	0.509675	0.391100
1299	0.509275	0.394850
1300	0.510125	0.394275
1301	0.506600	0.395550
1302	0.508675	0.396550
1303	0.505150	0.393125
1304	0.508925	0.391875
1305	0.512900	0.393725
1306	0.510475	0.392350
1307	0.505200	0.389675
1308	0.511225	0.389750
1309	0.508625	0.387175
1310	0.506300	0.388225
1311	0.505475	0.388600
1312	0.505675	0.388425
1313	0.505375	0.386650
1314	0.508900	0.386200
1315	0.514050	0.383525
1316	0.509350	0.382925
1317	0.507250	0.383350
1318	0.507825	0.385350
1319	0.505725	0.386450
1320	0.505300	0.385600
1321	0.506825	0.384650
1322	0.505475	0.386425
1323	0.507275	0.385250
1324	0.506575	0.385725
1325	0.509000	0.389475
1326	0.508500	0.389950
1327	0.505575	0.389600
1328	0.509150	0.390150
1329	0.507900	0.387350
1330	0.511550	0.386025
1331	0.509575	0.385975
1332	0.509275	0.387425
1333	0.506875	0.387250
1334	0.507275	0.384825
1335	0.508750	0.385225
1336	0.507425	0.385725
1337	0.508275	0.384875
1338	0.508925	0.384975
1339	0.504200	0.384700
1340	0.503700	0.383450
1341	0.504875	0.383250
1342	0.507975	0.388250
1343	0.508600	0.387450
1344	0.507975	0.387875
1345	0.507200	0.386050
1346	0.506975	0.387450
1347	0.505725	0.386575
1348	0.509300	0.385400
1349	0.509925	0.386625
1350	0.508250	0.388650
1351	0.504775	0.387375
1352	0.507725	0.385225
1353	0.500375	0.384400
1354	0.503575	0.386650
1355	0.507475	0.385025
1356	0.506350	0.383850
1357	0.505375	0.382975
1358	0.504075	0.380925
1359	0.503475	0.379500
1360	0.506425	0.379300
1361	0.506625	0.379750
1362	0.507950	0.378350
1363	0.508250	0.376475
1364	0.509825	0.376550
1365	0.507225	0.373800
1366	0.507425	0.374500
1367	0.505900	0.374425
1368	0.510850	0.373650
1369	0.507850	0.371425
1370	0.507750	0.371325
1371	0.510150	0.369450
1372	0.505950	0.368725
1373	0.506725	0.367875
1374	0.509975	0.370125
1375	0.508200	0.371000
1376	0.508700	0.368650
1377	0.508225	0.368550
1378	0.507700	0.369625
1379	0.505775	0.370775
1380	0.507000	0.369350
1381	0.505150	0.369050
1382	0.506575	0.371700
1383	0.505525	0.375700
1384	0.508400	0.374225
1385	0.509600	0.374475
1386	0.508625	0.374275
1387	0.508775	0.374375
1388	0.508625	0.371925
1389	0.510875	0.369200
1390	0.506375	0.368025
1391	0.506875	0.369850
1392	0.510200	0.371775
1393	0.512200	0.372925
1394	0.514000	0.374700
1395	0.510675	0.375700
1396	0.510500	0.378375
1397	0.509800	0.376650
1398	0.508275	0.376000
1399	0.507075	0.375475
1400	0.508050	0.374775
1401	0.510300	0.375925
1402	0.508375	0.374325
1403	0.505125	0.373575
1404	0.505750	0.373375
1405	0.506950	0.375025
1406	0.507050	0.375850
1407	0.507275	0.375350
1408	0.509675	0.378225
1409	0.504725	0.377850
1410	0.506450	0.380375
1411	0.505550	0.380875
1412	0.503625	0.380000
1413	0.505050	0.376450
1414	0.506850	0.378525
1415	0.508650	0.376575
1416	0.508850	0.377450
1417	0.510875	0.376350
1418	0.507675	0.375775
1419	0.505050	0.374075
1420	0.507500	0.373625
1421	0.504625	0.375150
1422	0.508475	0.372275
1423	0.509600	0.371050
1424	0.507650	0.370050
1425	0.508150	0.370050
1426	0.505925	0.369900
1427	0.505150	0.368100
1428	0.506300	0.367000
1429	0.505925	0.367500
1430	0.504700	0.368500
1431	0.509275	0.370975
1432	0.508100	0.371550
1433	0.506100	0.373775
1434	0.504350	0.373925
1435	0.506325	0.372500
1436	0.504925	0.371625
1437	0.505850	0.372050
1438	0.507550	0.372000
1439	0.505125	0.375000
1440	0.508150	0.373050
1441	0.506975	0.375075
1442	0.509000	0.377850
1443	0.510600	0.379700
1444	0.510125	0.378275
1445	0.506150	0.378900
1446	0.507725	0.379400
1447	0.510650	0.378175
1448	0.510975	0.377050
1449	0.512225	0.378075
1450	0.508625	0.380375
1451	0.509475	0.378625
1452	0.513175	0.377650
1453	0.509100	0.376850
1454	0.508250	0.374450
1455	0.508550	0.375825
1456	0.508075	0.376775
1457	0.508325	0.375775
1458	0.503700	0.375350
1459	0.510575	0.375850
1460	0.510675	0.378850
1461	0.506275	0.379725
1462	0.508300	0.378650
1463	0.509075	0.378725
1464	0.507900	0.380050
1465	0.504800	0.379775
1466	0.507075	0.375950
1467	0.510675	0.378275
1468	0.507275	0.380525
1469	0.506900	0.379800
1470	0.509850	0.377500
1471	0.505200	0.376050
1472	0.506025	0.377050
1473	0.503600	0.377325
1474	0.503150	0.377900
1475	0.502400	0.380125
1476	0.503225	0.380000
1477	0.510925	0.378000
1478	0.510350	0.375800
1479	0.512650	0.374075
1480	0.507175	0.374900
1481	0.506450	0.375100
1482	0.508250	0.376075
1483	0.512025	0.375225
1484	0.509575	0.374075
1485	0.509500	0.374475
1486	0.510300	0.373925
1487	0.508075	0.373625
1488	0.506325	0.374450
1489	0.510050	0.374525
1490	0.506600	0.375900
1491	0.507600	0.372475
1492	0.507425	0.374075
1493	0.509250	0.374675
1494	0.508700	0.375575
1495	0.509250	0.375175
1496	0.508375	0.375100
1497	0.508775	0.374575
1498	0.507175	0.374925
1499	0.507300	0.375100
1500	0.508550	0.376450
1501	0.510825	0.377525
1502	0.509900	0.378950
1503	0.508150	0.379175
1504	0.508300	0.380675
1505	0.509625	0.381575
1506	0.507950	0.381175
1507	0.506525	0.378675
1508	0.507600	0.379525
1509	0.508225	0.378750
1510	0.507500	0.378500
1511	0.507950	0.380475
1512	0.510425	0.382850
1513	0.511925	0.381875
1514	0.512975	0.382425
1515	0.511300	0.380775
1516	0.507125	0.380675
1517	0.506475	0.379925
1518	0.505575	0.377675
1519	0.505700	0.378750
1520	0.504075	0.378825
1521	0.504075	0.378625
1522	0.507275	0.380500
1523	0.506100	0.382200
1524	0.504400	0.381125
1525	0.509775	0.385275
1526	0.510100	0.386075
1527	0.507125	0.385600
1528	0.508800	0.381675
1529	0.508975	0.388000
1530	0.505600	0.388325
1531	0.505925	0.387525
1532	0.508550	0.385150
1533	0.504475	0.384275
1534	0.505600	0.386625
1535	0.506075	0.390275
1536	0.505225	0.390800
1537	0.509275	0.386625
1538	0.507000	0.386250
1539	0.505800	0.385125
1540	0.505200	0.385925
1541	0.503625	0.385375
1542	0.503100	0.387800
1543	0.504675	0.387400
1544	0.504825	0.387500
1545	0.502800	0.388600
1546	0.506475	0.386550
1547	0.501675	0.388725
1548	0.505025	0.390100
1549	0.505050	0.390875
1550	0.503075	0.391300
1551	0.503950	0.392375
1552	0.506250	0.394075
1553	0.501825	0.395575
1554	0.504000	0.394750
1555	0.500700	0.391475
1556	0.507100	0.393250
1557	0.507325	0.391625
1558	0.505675	0.392575
1559	0.506900	0.391000
1560	0.508125	0.391300
1561	0.508225	0.389225
1562	0.506800	0.389925
1563	0.505575	0.391975
1564	0.506250	0.392025
1565	0.506625	0.393675
1566	0.506050	0.392225
1567	0.508800	0.392850
1568	0.510250	0.392625
1569	0.509350	0.393250
1570	0.508025	0.391325
1571	0.505850	0.391950
1572	0.509050	0.393025
1573	0.507900	0.392675
1574	0.508150	0.392075
1575	0.507750	0.392275
1576	0.507350	0.393650
1577	0.511175	0.390950
1578	0.510000	0.388575
1579	0.504050	0.387875
1580	0.504800	0.388025
1581	0.505425	0.387300
1582	0.506750	0.388125
1583	0.507075	0.389025
1584	0.504375	0.389575
1585	0.507925	0.388775
1586	0.509825	0.387575
1587	0.506050	0.387025
1588	0.507375	0.383300
1589	0.504325	0.383475
1590	0.508700	0.381025
1591	0.508900	0.381875
1592	0.511025	0.381275
1593	0.511725	0.381450
1594	0.508775	0.379775
1595	0.509600	0.381675
1596	0.508000	0.382350
1597	0.510800	0.382050
1598	0.507100	0.380275
1599	0.505475	0.380275
1600	0.511150	0.378275
1601	0.510425	0.379550
1602	0.508650	0.376775
1603	0.509000	0.375650
1604	0.506050	0.376750
1605	0.512100	0.378300
1606	0.509225	0.379425
1607	0.509725	0.377300
1608	0.505875	0.381600
1609	0.506525	0.380300
1610	0.507650	0.376775
1611	0.506000	0.375750
1612	0.505400	0.379775
1613	0.509500	0.380250
1614	0.508550	0.377125
1615	0.506975	0.379225
1616	0.508075	0.376875
1617	0.509375	0.379600
1618	0.507750	0.379625
1619	0.506550	0.378175
1620	0.507450	0.380625
1621	0.509775	0.378625
1622	0.510825	0.377625
1623	0.508475	0.375025
1624	0.507100	0.372975
1625	0.509025	0.373550
1626	0.513575	0.372900
1627	0.509900	0.370600
1628	0.505275	0.368250
1629	0.505875	0.367750
1630	0.507750	0.368775
1631	0.508350	0.369275
1632	0.508725	0.372450
1633	0.508300	0.371200
1634	0.509900	0.374375
1635	0.509400	0.374125
1636	0.507025	0.374925
1637	0.509575	0.373500
1638	0.513325	0.378900
1639	0.508900	0.378325
1640	0.506525	0.378350
1641	0.508150	0.377450
1642	0.508125	0.378300
1643	0.506450	0.379600
1644	0.506550	0.379450
1645	0.509600	0.379900
1646	0.505125	0.379375
1647	0.506450	0.378975
1648	0.505025	0.379750
1649	0.504875	0.379450
1650	0.507825	0.381925
1651	0.507900	0.381300
1652	0.507550	0.379375
1653	0.507150	0.378175
1654	0.508775	0.376100
1655	0.504775	0.374825
1656	0.505000	0.373850
1657	0.507275	0.375775
1658	0.508800	0.373950
1659	0.505200	0.377000
1660	0.505125	0.378325
1661	0.504150	0.378500
1662	0.504475	0.378600
1663	0.504775	0.377725
1664	0.507550	0.379825
1665	0.508500	0.381375
1666	0.507225	0.382525
1667	0.507050	0.379850
1668	0.507675	0.379400
1669	0.506025	0.378525
1670	0.508675	0.378800
1671	0.506750	0.379575
1672	0.508625	0.379050
1673	0.506025	0.379350
1674	0.510150	0.379475
1675	0.508250	0.378825
1676	0.508225	0.380050
1677	0.509425	0.378875
1678	0.509200	0.382000
1679	0.509675	0.380400
1680	0.507975	0.379375
1681	0.511200	0.380225
1682	0.509375	0.378425
1683	0.507275	0.380725
1684	0.509050	0.379400
1685	0.509700	0.381900
1686	0.508625	0.383125
1687	0.508325	0.382850
1688	0.511750	0.381825
1689	0.509350	0.379100
1690	0.509400	0.377650
1691	0.509225	0.378900
1692	0.508800	0.378300
1693	0.512100	0.377800
1694	0.510525	0.376775
1695	0.507450	0.376150
1696	0.505575	0.376750
1697	0.508375	0.376100
1698	0.505500	0.377950
1699	0.510475	0.379000
1700	0.510275	0.378800
1701	0.511325	0.377925
1702	0.508350	0.377575
1703	0.508725	0.378950
1704	0.509200	0.380725
1705	0.509700	0.380300
1706	0.509025	0.381300
1707	0.509675	0.380300
1708	0.506625	0.383850
1709	0.507550	0.385100
1710	0.505125	0.386425
1711	0.505300	0.383550
1712	0.506425	0.383425
1713	0.509150	0.385425
1714	0.507200	0.385725
1715	0.506175	0.385850
1716	0.509125	0.385800
1717	0.509275	0.384925
1718	0.508325	0.384075
1719	0.505750	0.382850
1720	0.507125	0.382750
1721	0.504400	0.381675
1722	0.508375	0.383500
1723	0.504450	0.383450
1724	0.506750	0.382575
1725	0.503475	0.382650
1726	0.503350	0.382700
1727	0.503275	0.380825
1728	0.499600	0.381500
1729	0.500800	0.383400
1730	0.506000	0.381700
1731	0.509725	0.380975
1732	0.507550	0.380075
1733	0.509775	0.382850
1734	0.505875	0.383700
1735	0.509625	0.383225
1736	0.505325	0.381825
1737	0.503475	0.382150
1738	0.505875	0.384225
1739	0.503525	0.386600
1740	0.502875	0.389875
1741	0.504300	0.390000
1742	0.503550	0.389250
1743	0.500925	0.387125
1744	0.501475	0.387025
1745	0.503275	0.385625
1746	0.504175	0.384850
1747	0.503600	0.386700
1748	0.505725	0.386075
1749	0.502300	0.388900
1750	0.503750	0.390450
1751	0.508925	0.387575
1752	0.505850	0.387025
1753	0.508600	0.387625
1754	0.511525	0.386550
1755	0.511625	0.386175
1756	0.507850	0.386575
1757	0.505200	0.386775
1758	0.504150	0.386825
1759	0.505600	0.386975
1760	0.508050	0.386650
1761	0.510450	0.387450
1762	0.510575	0.384975
1763	0.509575	0.386750
1764	0.508300	0.388975
1765	0.509875	0.388925
1766	0.506925	0.388200
1767	0.506750	0.391750
1768	0.507600	0.392325
1769	0.504975	0.393425
1770	0.503525	0.394250
1771	0.506575	0.395450
1772	0.505800	0.393200
1773	0.503275	0.393975
1774	0.503400	0.394725
1775	0.508100	0.394000
1776	0.505725	0.391675
1777	0.508200	0.394350
1778	0.505375	0.391625
1779	0.505800	0.390175
1780	0.508125	0.389625
1781	0.503275	0.392675
1782	0.503875	0.394200
1783	0.500825	0.393700
1784	0.506175	0.393050
1785	0.503225	0.393750
1786	0.504000	0.393475
1787	0.502575	0.391925
1788	0.501675	0.390950
1789	0.506525	0.387650
1790	0.507050	0.385825
1791	0.505050	0.384850
1792	0.502325	0.383200
1793	0.502450	0.382275
1794	0.507900	0.382225
1795	0.501025	0.383525
1796	0.508325	0.383875
1797	0.509850	0.385125
1798	0.509125	0.382775
1799	0.506325	0.381300
1800	0.505275	0.383700
1801	0.503075	0.384875
1802	0.503350	0.385575
1803	0.502350	0.382925
1804	0.500125	0.381450
1805	0.500925	0.380225
1806	0.502625	0.382200
1807	0.502725	0.383475
1808	0.499875	0.384550
1809	0.501275	0.384825
1810	0.502575	0.385200
1811	0.506650	0.384500
1812	0.503475	0.386375
1813	0.504575	0.387050
1814	0.503975	0.389450
1815	0.505300	0.386200
1816	0.506125	0.386125
1817	0.504225	0.387700
1818	0.505200	0.385000
1819	0.502825	0.385125
1820	0.501825	0.385525
1821	0.507725	0.386275
1822	0.507650	0.386150
1823	0.508175	0.384700
1824	0.506500	0.385250
1825	0.504600	0.385075
1826	0.506725	0.386750
1827	0.505350	0.387175
1828	0.504475	0.388225
1829	0.507500	0.389250
1830	0.502675	0.386150
1831	0.500725	0.389000
1832	0.506375	0.392875
1833	0.504275	0.392425
1834	0.504450	0.393875
1835	0.510900	0.392875
1836	0.508775	0.390775
1837	0.504500	0.388225
1838	0.505800	0.388425
1839	0.506800	0.390500
1840	0.506800	0.388825
1841	0.507800	0.390425
1842	0.502800	0.389200
1843	0.505825	0.386275
1844	0.502800	0.387025
1845	0.503125	0.384325
1846	0.507675	0.384225
1847	0.508125	0.385400
1848	0.508000	0.387900
1849	0.506125	0.390200
1850	0.506875	0.388925
1851	0.507225	0.389250
1852	0.507450	0.389375
1853	0.508250	0.387025
1854	0.507150	0.387075
1855	0.500750	0.386150
1856	0.500375	0.386975
1857	0.504300	0.386975
1858	0.504625	0.388750
1859	0.507625	0.387850
1860	0.504225	0.390000
1861	0.503975	0.391325
1862	0.505275	0.391425
1863	0.501850	0.389725
1864	0.502550	0.389025
1865	0.502675	0.389325
1866	0.505000	0.389600
1867	0.508575	0.391650
1868	0.503175	0.391750
1869	0.502175	0.392350
1870	0.503175	0.393700
1871	0.503550	0.395225
1872	0.499925	0.394375
1873	0.501975	0.393675
1874	0.501925	0.392750
1875	0.501325	0.392925
1876	0.505175	0.391650
1877	0.500800	0.389550
1878	0.502075	0.389600
1879	0.503050	0.392475
1880	0.506375	0.393925
1881	0.504275	0.390375
1882	0.506050	0.389550
1883	0.507825	0.387425
1884	0.509400	0.387750
1885	0.501000	0.389800
1886	0.502550	0.387775
1887	0.506250	0.387325
1888	0.506625	0.385350
1889	0.501300	0.386300
1890	0.502100	0.385300
1891	0.501925	0.383250
1892	0.504675	0.381050
1893	0.503650	0.382175
1894	0.502425	0.381100
1895	0.501975	0.381250
1896	0.505100	0.380925
1897	0.502875	0.382950
1898	0.504200	0.381175
1899	0.506550	0.380000
1900	0.505525	0.380050
1901	0.504100	0.378775
1902	0.503075	0.376200
1903	0.506475	0.377825
1904	0.503125	0.379825
1905	0.504325	0.380150
1906	0.503950	0.380425
1907	0.499650	0.380350
1908	0.501300	0.380000
1909	0.504775	0.380200
1910	0.505450	0.379500
1911	0.504600	0.380150
1912	0.503700	0.379100
1913	0.501625	0.380050
1914	0.502775	0.379475
1915	0.502825	0.377775
1916	0.505725	0.377650
1917	0.501900	0.378125
1918	0.504200	0.381050
1919	0.502475	0.381275
1920	0.503450	0.377550
1921	0.502475	0.378150
1922	0.503225	0.375925
1923	0.498550	0.377325
1924	0.502500	0.374075
1925	0.504425	0.370975
1926	0.504750	0.372775
1927	0.501550	0.372675
1928	0.504700	0.373625
1929	0.500050	0.373050
1930	0.506150	0.373375
1931	0.500975	0.375450
1932	0.504100	0.376925
1933	0.504150	0.376775
1934	0.506800	0.377250
1935	0.507550	0.379150
1936	0.506425	0.379625
1937	0.507575	0.378725
1938	0.503975	0.378525
1939	0.504725	0.378500
1940	0.508150	0.376800
1941	0.507725	0.377475
1942	0.509150	0.379875
1943	0.506750	0.377675
1944	0.501725	0.379075
1945	0.500550	0.381700
1946	0.502625	0.381425
1947	0.506425	0.380200
1948	0.507375	0.381075
1949	0.506950	0.382750
1950	0.508500	0.379900
1951	0.507950	0.381800
1952	0.506275	0.381075
1953	0.507025	0.380850
1954	0.505425	0.380900
1955	0.505600	0.381375
1956	0.508075	0.379575
1957	0.502875	0.379975
1958	0.505600	0.379150
1959	0.503800	0.378000
1960	0.509125	0.381350
1961	0.509550	0.383150
1962	0.508400	0.385525
1963	0.507750	0.385100
1964	0.506800	0.386200
1965	0.509525	0.384075
1966	0.510625	0.386125
1967	0.509600	0.384525
1968	0.503075	0.382800
1969	0.505725	0.382700
1970	0.509250	0.384125
1971	0.508950	0.384050
1972	0.506575	0.385000
1973	0.507000	0.384650
1974	0.511550	0.383925
1975	0.509250	0.382450
1976	0.510475	0.380825
1977	0.509675	0.380575
1978	0.509375	0.379175
1979	0.506550	0.381100
1980	0.506075	0.379700
1981	0.506700	0.377650
1982	0.510500	0.378600
1983	0.508850	0.378900
1984	0.506350	0.378725
1985	0.505275	0.379200
1986	0.510000	0.379575
1987	0.508700	0.379700
1988	0.510400	0.377175
1989	0.505500	0.375950
1990	0.507825	0.372925
1991	0.511200	0.371575
1992	0.506825	0.368200
1993	0.509650	0.369425
1994	0.509075	0.369075
1995	0.512775	0.369025
1996	0.508850	0.369200
1997	0.511525	0.367925
1998	0.511025	0.368750
1999	0.509375	0.370225
[truncated: 8,000 more rows]
