# Supplementary material for: Evolutionary game on mutually influenceing double-layer network
Source: PLoS One. 2025 Jan 31;20(1):e0317923. doi: 10.1371/journal.pone.0317923 (PMC11785339; doi:10.1371/journal.pone.0317923)
Supplement: S1 Data — (ZIP) [file pone.0317923.s001.zip › b=1.03_a=0.1_frequency.txt]

0	0.493650	0.392650
1	0.493425	0.331225
2	0.486425	0.296200
3	0.487725	0.272550
4	0.485875	0.258750
5	0.485325	0.248350
6	0.486675	0.241775
7	0.481350	0.235825
8	0.484800	0.230875
9	0.484050	0.230725
10	0.484675	0.230500
11	0.486925	0.229275
12	0.487425	0.229000
13	0.485100	0.230025
14	0.485050	0.232850
15	0.490050	0.234700
16	0.488475	0.238375
17	0.489275	0.237225
18	0.484900	0.241175
19	0.482550	0.241500
20	0.482450	0.243950
21	0.484550	0.249075
22	0.487450	0.252725
23	0.489800	0.253475
24	0.485225	0.253925
25	0.489775	0.258150
26	0.485875	0.260200
27	0.483175	0.262425
28	0.485075	0.264900
29	0.483750	0.265875
30	0.484525	0.266350
31	0.481550	0.268525
32	0.485675	0.270250
33	0.485050	0.273250
34	0.486575	0.276500
35	0.486100	0.278475
36	0.488525	0.279100
37	0.485875	0.281125
38	0.483250	0.284475
39	0.481425	0.285775
40	0.484200	0.288900
41	0.488575	0.291950
42	0.489125	0.294700
43	0.485750	0.294925
44	0.486025	0.294925
45	0.486900	0.295000
46	0.489675	0.295800
47	0.488975	0.292975
48	0.488275	0.294300
49	0.489675	0.298250
50	0.491200	0.298925
51	0.491650	0.299700
52	0.491575	0.300775
53	0.493025	0.301575
54	0.486725	0.299425
55	0.490575	0.297400
56	0.488150	0.297200
57	0.491550	0.300950
58	0.490250	0.301650
59	0.492000	0.302625
60	0.490975	0.300650
61	0.490175	0.298075
62	0.489800	0.299050
63	0.490725	0.298325
64	0.490000	0.297850
65	0.492675	0.298200
66	0.490000	0.298950
67	0.490375	0.299025
68	0.488025	0.298675
69	0.489700	0.296850
70	0.490225	0.294175
71	0.492950	0.295275
72	0.489950	0.295300
73	0.493975	0.294950
74	0.492275	0.294900
75	0.496150	0.294200
76	0.494775	0.296800
77	0.495225	0.298000
78	0.494325	0.296750
79	0.493550	0.295675
80	0.494100	0.298125
81	0.493975	0.299150
82	0.492450	0.300100
83	0.495750	0.299200
84	0.492225	0.300225
85	0.494150	0.301900
86	0.494775	0.301125
87	0.492125	0.301975
88	0.490900	0.302725
89	0.493350	0.304250
90	0.493875	0.304575
91	0.496225	0.304500
92	0.491575	0.304275
93	0.490700	0.302100
94	0.492675	0.302975
95	0.491225	0.302875
96	0.494750	0.303950
97	0.494675	0.306400
98	0.493350	0.308875
99	0.491025	0.309900
100	0.493875	0.311425
101	0.495425	0.311100
102	0.493350	0.313225
103	0.496225	0.314150
104	0.492525	0.313550
105	0.489675	0.312900
106	0.493350	0.313575
107	0.492825	0.312350
108	0.493475	0.315200
109	0.490500	0.314900
110	0.491600	0.317675
111	0.491075	0.316975
112	0.492875	0.316125
113	0.492550	0.314575
114	0.492050	0.313800
115	0.496025	0.314750
116	0.492300	0.312650
117	0.494025	0.313400
118	0.494600	0.312025
119	0.496925	0.312525
120	0.498600	0.315250
121	0.499150	0.315625
122	0.496550	0.313975
123	0.496525	0.315325
124	0.496975	0.314825
125	0.494500	0.315300
126	0.496750	0.316300
127	0.494850	0.318000
128	0.495500	0.318875
129	0.497250	0.318050
130	0.493775	0.319725
131	0.492550	0.319275
132	0.496925	0.321400
133	0.500200	0.321450
134	0.498900	0.323275
135	0.498675	0.322225
136	0.498800	0.323950
137	0.496125	0.324150
138	0.496725	0.324025
139	0.495050	0.323350
140	0.496325	0.324675
141	0.500275	0.325550
142	0.499300	0.325425
143	0.496925	0.324225
144	0.500500	0.325100
145	0.499925	0.323250
146	0.497225	0.323975
147	0.494750	0.325700
148	0.495825	0.323350
149	0.495375	0.324400
150	0.498050	0.326800
151	0.499800	0.327500
152	0.499675	0.326075
153	0.499350	0.326225
154	0.498750	0.327850
155	0.498250	0.328725
156	0.500475	0.325900
157	0.502475	0.327000
158	0.501300	0.331475
159	0.506175	0.329650
160	0.503300	0.328050
161	0.502675	0.328175
162	0.504400	0.326800
163	0.502475	0.326525
164	0.503675	0.325150
165	0.502150	0.324475
166	0.503800	0.326325
167	0.501300	0.326800
168	0.499075	0.327850
169	0.500750	0.327675
170	0.501850	0.329350
171	0.503075	0.329625
172	0.504550	0.328950
173	0.503575	0.326850
174	0.501000	0.327925
175	0.499650	0.326825
176	0.501900	0.326675
177	0.500000	0.325725
178	0.498525	0.327150
179	0.500900	0.325300
180	0.499200	0.325100
181	0.504650	0.326500
182	0.504700	0.322775
183	0.503575	0.324650
184	0.501625	0.325850
185	0.507225	0.326000
186	0.504350	0.326625
187	0.506850	0.326150
188	0.502675	0.325275
189	0.507000	0.324825
190	0.505200	0.324075
191	0.503475	0.325900
192	0.505425	0.324775
193	0.503825	0.323975
194	0.505900	0.322750
195	0.509000	0.323175
196	0.506250	0.323225
197	0.504750	0.322300
198	0.503225	0.322450
199	0.507750	0.323350
200	0.507575	0.325225
201	0.506925	0.327500
202	0.507150	0.328750
203	0.505525	0.332500
204	0.505550	0.332900
205	0.504725	0.331500
206	0.507275	0.329250
207	0.503825	0.332200
208	0.506800	0.330625
209	0.507575	0.330525
210	0.505175	0.330875
211	0.506100	0.330625
212	0.506325	0.330975
213	0.507525	0.332175
214	0.507400	0.334650
215	0.504475	0.336000
216	0.506650	0.335375
217	0.507575	0.335825
218	0.504950	0.337400
219	0.504975	0.338000
220	0.505500	0.338100
221	0.502975	0.335550
222	0.505975	0.336350
223	0.502850	0.336425
224	0.503300	0.339025
225	0.502300	0.341325
226	0.501350	0.341875
227	0.503725	0.340550
228	0.502350	0.342550
229	0.505475	0.342925
230	0.502875	0.342700
231	0.505975	0.344050
232	0.505625	0.345275
233	0.507725	0.344250
234	0.505950	0.344650
235	0.506025	0.344350
236	0.503200	0.343200
237	0.505600	0.344025
238	0.502825	0.341350
239	0.502425	0.341975
240	0.503350	0.342350
241	0.504100	0.342450
242	0.506175	0.340475
243	0.504550	0.339575
244	0.506650	0.341125
245	0.507150	0.340075
246	0.506025	0.338875
247	0.505050	0.339650
248	0.509300	0.341650
249	0.510225	0.339875
250	0.505375	0.338775
251	0.507975	0.341125
252	0.508250	0.340725
253	0.504450	0.340650
254	0.506500	0.339925
255	0.505925	0.340125
256	0.510125	0.336275
257	0.510300	0.335850
258	0.507475	0.334025
259	0.507425	0.333275
260	0.506975	0.334075
261	0.508150	0.335475
262	0.505225	0.336000
263	0.504900	0.336675
264	0.508825	0.333525
265	0.509300	0.332475
266	0.505600	0.331825
267	0.507550	0.331025
268	0.507175	0.327875
269	0.507450	0.329275
270	0.505325	0.329775
271	0.502200	0.329400
272	0.507925	0.331475
273	0.505925	0.330450
274	0.507275	0.330450
275	0.506400	0.330525
276	0.508375	0.327000
277	0.506825	0.326900
278	0.503225	0.325725
279	0.507850	0.323725
280	0.505525	0.323225
281	0.504975	0.322850
282	0.504350	0.323425
283	0.503575	0.323650
284	0.505600	0.322450
285	0.504975	0.321075
286	0.506125	0.322450
287	0.507725	0.323275
288	0.509450	0.325250
289	0.507250	0.322825
290	0.504625	0.326675
291	0.503525	0.326650
292	0.505775	0.327050
293	0.506325	0.327550
294	0.503800	0.328125
295	0.508650	0.329100
296	0.509850	0.328550
297	0.506400	0.329400
298	0.510225	0.327425
299	0.509250	0.327450
300	0.508375	0.329075
301	0.509550	0.330550
302	0.508525	0.333375
303	0.506600	0.333875
304	0.508750	0.331725
305	0.507825	0.331500
306	0.508425	0.330500
307	0.512475	0.330575
308	0.511275	0.331650
309	0.507550	0.332050
310	0.508100	0.335075
311	0.510500	0.332875
312	0.511175	0.333650
313	0.511175	0.332950
314	0.504825	0.330675
315	0.503250	0.330500
316	0.504250	0.328375
317	0.506125	0.329025
318	0.511650	0.330750
319	0.510700	0.330800
320	0.505675	0.330400
321	0.508475	0.329750
322	0.507425	0.328150
323	0.505250	0.328750
324	0.508200	0.329275
325	0.505800	0.326600
326	0.505175	0.325775
327	0.505925	0.325550
328	0.505600	0.323300
329	0.506775	0.322550
330	0.503475	0.322900
331	0.507325	0.325050
332	0.505500	0.322350
333	0.505125	0.322175
334	0.509775	0.322425
335	0.509375	0.322250
336	0.507425	0.320475
337	0.507825	0.317900
338	0.508750	0.317575
339	0.508900	0.317275
340	0.510750	0.315875
341	0.509550	0.317850
342	0.504375	0.319525
343	0.504775	0.319000
344	0.509225	0.318800
345	0.507375	0.322400
346	0.505700	0.321525
347	0.508100	0.320950
348	0.508025	0.319900
349	0.507575	0.320050
350	0.506300	0.320500
351	0.508325	0.321700
352	0.509375	0.319775
353	0.510425	0.318625
354	0.509925	0.318250
355	0.508150	0.318950
356	0.508200	0.319925
357	0.505950	0.324000
358	0.505925	0.324425
359	0.507625	0.325575
360	0.510100	0.323650
361	0.508000	0.324800
362	0.506200	0.324075
363	0.504500	0.324725
364	0.504025	0.324650
365	0.504075	0.326425
366	0.502550	0.330300
367	0.507800	0.329775
368	0.505975	0.329900
369	0.503525	0.327775
370	0.503975	0.326825
371	0.509750	0.327350
372	0.507325	0.326800
373	0.507675	0.328600
374	0.503925	0.326775
375	0.504700	0.324925
376	0.507300	0.326275
377	0.507150	0.323800
378	0.507600	0.323900
379	0.506225	0.329300
380	0.507725	0.328650
381	0.504125	0.330600
382	0.509675	0.330975
383	0.505100	0.331025
384	0.505925	0.329875
385	0.508200	0.330500
386	0.509475	0.332750
387	0.506225	0.333325
388	0.505975	0.334475
389	0.505475	0.336275
390	0.503025	0.336500
391	0.502650	0.333125
392	0.504850	0.332300
393	0.506100	0.333325
394	0.507300	0.331275
395	0.507525	0.329975
396	0.507250	0.330250
397	0.503475	0.329225
398	0.504600	0.324625
399	0.507650	0.326775
400	0.506400	0.326400
401	0.502775	0.325000
402	0.500450	0.323625
403	0.503650	0.323400
404	0.503400	0.324250
405	0.506925	0.325950
406	0.504150	0.324325
407	0.506900	0.324125
408	0.502075	0.324750
409	0.504150	0.322950
410	0.502700	0.323125
411	0.501325	0.322550
412	0.506075	0.322750
413	0.506800	0.324925
414	0.506550	0.324375
415	0.509025	0.324150
416	0.506800	0.323075
417	0.509975	0.321550
418	0.506425	0.321750
419	0.507500	0.324325
420	0.507200	0.322075
421	0.507425	0.322200
422	0.505700	0.322075
423	0.502700	0.321750
424	0.504325	0.321975
425	0.504475	0.322300
426	0.504000	0.322800
427	0.502325	0.322650
428	0.505250	0.323375
429	0.505825	0.323975
430	0.510125	0.324900
431	0.503275	0.325575
432	0.505275	0.325750
433	0.505575	0.324325
434	0.504400	0.326400
435	0.504750	0.326200
436	0.506075	0.324750
437	0.505425	0.326300
438	0.508025	0.322550
439	0.506700	0.320625
440	0.505800	0.322275
441	0.505650	0.321300
442	0.507975	0.320100
443	0.510250	0.321275
444	0.511475	0.322550
445	0.511050	0.322025
446	0.508225	0.324075
447	0.506675	0.320475
448	0.509275	0.319400
449	0.509575	0.319050
450	0.506350	0.317200
451	0.507300	0.317325
452	0.504375	0.317000
453	0.501425	0.318200
454	0.503975	0.317275
455	0.503400	0.319000
456	0.507525	0.319825
457	0.502775	0.320650
458	0.504700	0.320025
459	0.507800	0.319425
460	0.505700	0.317200
461	0.502750	0.317675
462	0.505125	0.315600
463	0.503050	0.313425
464	0.501850	0.313650
465	0.502675	0.314825
466	0.499800	0.316475
467	0.505900	0.313800
468	0.505800	0.311275
469	0.503125	0.311375
470	0.505225	0.311725
471	0.503150	0.311400
472	0.503925	0.306650
473	0.503600	0.307675
474	0.504275	0.308725
475	0.505675	0.308325
476	0.503450	0.309425
477	0.504300	0.308675
478	0.502875	0.309950
479	0.506550	0.308925
480	0.503750	0.308225
481	0.501775	0.307075
482	0.505625	0.306000
483	0.502800	0.304550
484	0.505275	0.306275
485	0.505275	0.304675
486	0.505675	0.306775
487	0.503575	0.309425
488	0.503800	0.310450
489	0.503025	0.312575
490	0.501825	0.314850
491	0.503950	0.316450
492	0.503575	0.317250
493	0.502225	0.320375
494	0.506875	0.320425
495	0.507375	0.321800
496	0.505300	0.322475
497	0.509250	0.323150
498	0.509925	0.324600
499	0.511175	0.325925
500	0.505175	0.325575
501	0.502775	0.324150
502	0.506500	0.325900
503	0.502575	0.329625
504	0.505350	0.327850
505	0.504000	0.328700
506	0.505350	0.331200
507	0.505925	0.328350
508	0.508675	0.328725
509	0.505250	0.329525
510	0.507500	0.325500
511	0.504925	0.326250
512	0.504475	0.327575
513	0.506275	0.327525
514	0.506650	0.328425
515	0.503875	0.329500
516	0.500325	0.330600
517	0.502025	0.327600
518	0.504175	0.328250
519	0.506750	0.330250
520	0.506300	0.326800
521	0.508050	0.327750
522	0.510700	0.327675
523	0.508575	0.327750
524	0.504825	0.328000
525	0.507000	0.326875
526	0.502350	0.328675
527	0.504200	0.328950
528	0.505125	0.327325
529	0.504325	0.327075
530	0.508125	0.323150
531	0.504525	0.321650
532	0.503875	0.325950
533	0.505475	0.326425
534	0.505400	0.327225
535	0.507425	0.326725
536	0.506750	0.328500
537	0.506100	0.328150
538	0.505725	0.327325
539	0.509350	0.326450
540	0.505950	0.321925
541	0.505975	0.322600
542	0.504975	0.322250
543	0.505225	0.323200
544	0.506975	0.322700
545	0.507400	0.320850
546	0.507650	0.320000
547	0.504625	0.318825
548	0.507925	0.317900
549	0.506650	0.321100
550	0.507000	0.321100
551	0.507025	0.321250
552	0.508225	0.322425
553	0.507725	0.323400
554	0.505325	0.322175
555	0.507050	0.322025
556	0.502350	0.319850
557	0.503850	0.318700
558	0.504925	0.319125
559	0.507425	0.320950
560	0.503575	0.319650
561	0.502425	0.315700
562	0.504725	0.315500
563	0.505450	0.314875
564	0.504550	0.316850
565	0.508800	0.314375
566	0.507250	0.314250
567	0.502125	0.315300
568	0.504050	0.317075
569	0.504750	0.318675
570	0.503350	0.319300
571	0.503350	0.320375
572	0.506275	0.318275
573	0.502200	0.317300
574	0.505775	0.317325
575	0.504025	0.318875
576	0.507475	0.319350
577	0.501475	0.319175
578	0.505450	0.316150
579	0.506175	0.319125
580	0.503350	0.319950
581	0.504775	0.321850
582	0.503650	0.323300
583	0.503375	0.325000
584	0.503275	0.325075
585	0.502125	0.326900
586	0.502100	0.327550
587	0.507875	0.327950
588	0.508700	0.329750
589	0.504125	0.326625
590	0.504475	0.328225
591	0.502400	0.330200
592	0.502125	0.330000
593	0.505650	0.330500
594	0.504925	0.330100
595	0.501325	0.328800
596	0.505875	0.330925
597	0.508975	0.329325
598	0.504775	0.329150
599	0.507775	0.328950
600	0.505125	0.332175
601	0.506650	0.332825
602	0.506950	0.332475
603	0.503925	0.330175
604	0.506275	0.330775
605	0.504575	0.330275
606	0.502200	0.329275
607	0.501950	0.329275
608	0.504750	0.331575
609	0.504800	0.329525
610	0.499425	0.328750
611	0.503975	0.326400
612	0.505950	0.324250
613	0.506075	0.326325
614	0.502075	0.326400
615	0.502175	0.325975
616	0.509025	0.324475
617	0.503150	0.323500
618	0.503300	0.323075
619	0.507100	0.323250
620	0.502150	0.324825
621	0.509325	0.325650
622	0.503275	0.329450
623	0.502400	0.330400
624	0.505875	0.329225
625	0.505475	0.329800
626	0.508725	0.329025
627	0.506675	0.327925
628	0.504825	0.328200
629	0.508675	0.328850
630	0.509825	0.330625
631	0.505025	0.329525
632	0.506725	0.329675
633	0.509175	0.329450
634	0.511075	0.329025
635	0.508325	0.332800
636	0.502275	0.332700
637	0.504200	0.332600
638	0.504900	0.332200
639	0.503450	0.333450
640	0.503525	0.334075
641	0.504600	0.334175
642	0.504675	0.333775
643	0.504425	0.331100
644	0.504800	0.331750
645	0.503850	0.330450
646	0.504875	0.330600
647	0.506875	0.331900
648	0.505225	0.331500
649	0.502425	0.329400
650	0.503350	0.331100
651	0.501400	0.327600
652	0.503925	0.327900
653	0.502650	0.328050
654	0.505275	0.329575
655	0.506475	0.328025
656	0.508650	0.329050
657	0.506375	0.328875
658	0.507150	0.330000
659	0.508475	0.327725
660	0.506575	0.329700
661	0.503650	0.332350
662	0.509750	0.331275
663	0.509775	0.330325
664	0.506275	0.329375
665	0.506400	0.329650
666	0.506550	0.330425
667	0.505425	0.328475
668	0.505875	0.330650
669	0.508300	0.331225
670	0.506375	0.333025
671	0.503300	0.332375
672	0.505200	0.331850
673	0.507675	0.333150
674	0.513925	0.334775
675	0.512850	0.336000
676	0.508875	0.333925
677	0.507700	0.331600
678	0.505800	0.328750
679	0.508175	0.327950
680	0.505950	0.327150
681	0.506625	0.327525
682	0.506750	0.328850
683	0.509725	0.330450
684	0.508600	0.331525
685	0.510050	0.331425
686	0.509600	0.330100
687	0.507825	0.330375
688	0.506175	0.330775
689	0.504125	0.330825
690	0.507625	0.331900
691	0.508875	0.334775
692	0.506725	0.335575
693	0.502425	0.337100
694	0.507275	0.339175
695	0.506675	0.336775
696	0.504775	0.336075
697	0.507925	0.337350
698	0.506050	0.336100
699	0.508375	0.334925
700	0.507050	0.335450
701	0.507225	0.332050
702	0.508600	0.332025
703	0.510250	0.330200
704	0.507850	0.330100
705	0.508650	0.331550
706	0.506150	0.331850
707	0.507200	0.331800
708	0.507625	0.329600
709	0.508850	0.329300
710	0.505750	0.328325
711	0.509125	0.326025
712	0.510400	0.325225
713	0.509625	0.325100
714	0.510925	0.322800
715	0.509575	0.321850
716	0.511300	0.320925
717	0.511925	0.321550
718	0.512000	0.323725
719	0.512250	0.325875
720	0.504550	0.325075
721	0.507725	0.322550
722	0.507700	0.322775
723	0.505500	0.327400
724	0.507900	0.324075
725	0.508175	0.328700
726	0.508825	0.329675
727	0.507600	0.330800
728	0.511700	0.328100
729	0.510150	0.329625
730	0.507250	0.329925
731	0.508400	0.330300
732	0.509100	0.329500
733	0.503725	0.330000
734	0.505650	0.330100
735	0.508125	0.329750
736	0.508975	0.328825
737	0.502875	0.327675
738	0.505850	0.329875
739	0.503225	0.329125
740	0.503050	0.331275
741	0.504125	0.332150
742	0.504025	0.331650
743	0.505175	0.330450
744	0.508400	0.331975
745	0.506175	0.331675
746	0.508325	0.332725
747	0.506900	0.334325
748	0.507575	0.335450
749	0.507425	0.335475
750	0.506100	0.336850
751	0.507675	0.335250
752	0.506150	0.336500
753	0.502425	0.337475
754	0.508525	0.337950
755	0.506250	0.337300
756	0.505325	0.338450
757	0.507225	0.337525
758	0.506100	0.336075
759	0.508975	0.336550
760	0.505100	0.334075
761	0.507850	0.334375
762	0.506475	0.333475
763	0.511400	0.333225
764	0.506675	0.335275
765	0.506175	0.336125
766	0.508150	0.336550
767	0.504100	0.336800
768	0.507875	0.337300
769	0.510075	0.334325
770	0.505275	0.335900
771	0.504200	0.334750
772	0.503175	0.332050
773	0.506250	0.330800
774	0.508625	0.330000
775	0.507525	0.328375
776	0.505350	0.329500
777	0.506675	0.330325
778	0.504300	0.328125
779	0.507550	0.326000
780	0.508375	0.327025
781	0.510350	0.325325
782	0.511700	0.327050
783	0.507925	0.327325
784	0.503475	0.327525
785	0.508275	0.327925
786	0.508475	0.325225
787	0.507650	0.325550
788	0.510000	0.324150
789	0.511650	0.325875
790	0.507475	0.326575
791	0.509800	0.324325
792	0.508850	0.324100
793	0.508700	0.325300
794	0.509475	0.326425
795	0.510400	0.325075
796	0.511625	0.325000
797	0.513025	0.325300
798	0.509600	0.326175
799	0.509425	0.328100
800	0.515225	0.327800
801	0.510425	0.327275
802	0.511850	0.327750
803	0.509900	0.327125
804	0.508725	0.326575
805	0.509925	0.329000
806	0.511025	0.331200
807	0.508675	0.334525
808	0.509375	0.333300
809	0.512175	0.331500
810	0.508625	0.331625
811	0.508925	0.333550
812	0.508300	0.335900
813	0.510000	0.332475
814	0.509300	0.333000
815	0.507000	0.333625
816	0.508100	0.333175
817	0.505525	0.334400
818	0.506450	0.332525
819	0.505600	0.330775
820	0.508725	0.330125
821	0.507775	0.331825
822	0.508000	0.336050
823	0.506950	0.334800
824	0.505275	0.333525
825	0.506725	0.333825
826	0.505075	0.331650
827	0.508775	0.331175
828	0.509900	0.332475
829	0.507200	0.333425
830	0.511750	0.334325
831	0.509275	0.335250
832	0.506725	0.335500
833	0.504375	0.334325
834	0.505775	0.333200
835	0.507475	0.331750
836	0.509050	0.335775
837	0.507575	0.337750
838	0.506800	0.336275
839	0.507375	0.336000
840	0.507800	0.333700
841	0.508700	0.333925
842	0.507400	0.334525
843	0.507700	0.336125
844	0.507275	0.338125
845	0.509800	0.336600
846	0.511825	0.334050
847	0.509550	0.333025
848	0.509275	0.332850
849	0.508825	0.332675
850	0.504225	0.330450
851	0.504700	0.328350
852	0.507700	0.327550
853	0.510000	0.328200
854	0.508350	0.326600
855	0.506825	0.323950
856	0.507775	0.325850
857	0.508625	0.326775
858	0.510100	0.327300
859	0.511025	0.328725
860	0.507125	0.331200
861	0.507450	0.332950
862	0.506400	0.332875
863	0.507450	0.330250
864	0.507375	0.332500
865	0.502625	0.329950
866	0.501225	0.327750
867	0.505575	0.327425
868	0.505075	0.330100
869	0.504975	0.329750
870	0.504100	0.331600
871	0.504275	0.329375
872	0.507100	0.328700
873	0.507750	0.327650
874	0.511600	0.324150
875	0.510800	0.323175
876	0.505275	0.322600
877	0.507525	0.322575
878	0.504525	0.324075
879	0.505175	0.323300
880	0.510500	0.321200
881	0.505975	0.322650
882	0.507000	0.324275
883	0.509650	0.323225
884	0.510150	0.326125
885	0.506325	0.326150
886	0.502650	0.325875
887	0.505750	0.326400
888	0.509400	0.325550
889	0.507400	0.327025
890	0.506650	0.328950
891	0.504125	0.327600
892	0.505700	0.326250
893	0.505900	0.325650
894	0.505500	0.324775
895	0.510225	0.323950
896	0.505250	0.323575
897	0.509000	0.323525
898	0.507575	0.325075
899	0.508350	0.326400
900	0.506725	0.326925
901	0.510725	0.323600
902	0.508375	0.324500
903	0.508900	0.326100
904	0.506425	0.324550
905	0.507675	0.324000
906	0.511700	0.322050
907	0.508925	0.319950
908	0.505625	0.321050
909	0.506025	0.321675
910	0.510550	0.318550
911	0.508900	0.317775
912	0.511400	0.318275
913	0.511475	0.319650
914	0.510425	0.321000
915	0.508050	0.320750
916	0.509125	0.320425
917	0.507275	0.320975
918	0.507725	0.321550
919	0.508250	0.322375
920	0.509925	0.324925
921	0.508800	0.327950
922	0.510325	0.331350
923	0.508250	0.333850
924	0.505800	0.333475
925	0.505025	0.333400
926	0.503525	0.335300
927	0.504375	0.331125
928	0.507225	0.332525
929	0.504400	0.333375
930	0.507825	0.333475
931	0.509950	0.332250
932	0.510325	0.335025
933	0.508650	0.334875
934	0.510875	0.333675
935	0.510025	0.331600
936	0.508150	0.331375
937	0.510350	0.334725
938	0.507525	0.331175
939	0.503700	0.330675
940	0.510775	0.330100
941	0.508225	0.330325
942	0.508725	0.331625
943	0.506325	0.334250
944	0.509200	0.331900
945	0.511575	0.331025
946	0.506525	0.330675
947	0.508025	0.331475
948	0.506325	0.333550
949	0.506000	0.334875
950	0.506400	0.333725
951	0.508250	0.333725
952	0.508275	0.336550
953	0.507300	0.338125
954	0.506325	0.337425
955	0.507275	0.337125
956	0.504725	0.336350
957	0.507800	0.335325
958	0.508325	0.337900
959	0.505200	0.337425
960	0.508275	0.339525
961	0.504925	0.340375
962	0.504125	0.338400
963	0.504825	0.334925
964	0.507925	0.335475
965	0.507325	0.334650
966	0.503275	0.333600
967	0.502500	0.335750
968	0.508125	0.336200
969	0.511050	0.334250
970	0.506625	0.332525
971	0.504900	0.329500
972	0.502975	0.331175
973	0.506750	0.329325
974	0.505400	0.328000
975	0.501900	0.326700
976	0.503350	0.328825
977	0.505125	0.327725
978	0.504250	0.328800
979	0.507175	0.329975
980	0.510275	0.331825
981	0.506700	0.329450
982	0.505250	0.329125
983	0.507100	0.327825
984	0.506025	0.327675
985	0.503400	0.329150
986	0.505450	0.329525
987	0.508900	0.329350
988	0.508225	0.327125
989	0.505775	0.327675
990	0.507275	0.328750
991	0.508475	0.327200
992	0.504700	0.325500
993	0.504925	0.325750
994	0.510025	0.327000
995	0.508125	0.326825
996	0.508700	0.325675
997	0.508800	0.324100
998	0.506375	0.323775
999	0.504375	0.322725
1000	0.505550	0.322450
1001	0.504425	0.320850
1002	0.503825	0.321950
1003	0.507275	0.319275
1004	0.507725	0.319000
1005	0.509775	0.317200
1006	0.509525	0.316525
1007	0.506125	0.317200
1008	0.503325	0.318425
1009	0.505600	0.316400
1010	0.509475	0.316100
1011	0.510275	0.315950
1012	0.509450	0.318225
1013	0.509200	0.318100
1014	0.507675	0.321025
1015	0.507800	0.320675
1016	0.508075	0.319650
1017	0.509175	0.318300
1018	0.508200	0.319800
1019	0.509800	0.321300
1020	0.512075	0.323625
1021	0.510675	0.319300
1022	0.508275	0.322400
1023	0.506400	0.321725
1024	0.508775	0.319825
1025	0.504775	0.318125
1026	0.506675	0.320200
1027	0.510150	0.322500
1028	0.509275	0.322400
1029	0.507475	0.322800
1030	0.509925	0.320475
1031	0.508000	0.318400
1032	0.507275	0.319325
1033	0.503575	0.320100
1034	0.503125	0.320950
1035	0.505450	0.319275
1036	0.511075	0.319025
1037	0.508675	0.320725
1038	0.507075	0.317425
1039	0.507400	0.317650
1040	0.508350	0.317550
1041	0.506050	0.319875
1042	0.505225	0.319200
1043	0.509000	0.319700
1044	0.508950	0.321325
1045	0.513875	0.321850
1046	0.510550	0.320300
1047	0.506325	0.319175
1048	0.508375	0.317475
1049	0.505425	0.316075
1050	0.506000	0.315775
1051	0.507450	0.315875
1052	0.508725	0.320750
1053	0.504725	0.318325
1054	0.504325	0.318150
1055	0.506925	0.317750
1056	0.509800	0.318425
1057	0.507750	0.317900
1058	0.505200	0.320875
1059	0.510425	0.319025
1060	0.510100	0.320500
1061	0.507075	0.321625
1062	0.509325	0.319525
1063	0.507850	0.319700
1064	0.510025	0.320950
1065	0.509725	0.318950
1066	0.507250	0.318700
1067	0.506550	0.319175
1068	0.508900	0.321875
1069	0.510525	0.320275
1070	0.510025	0.319275
1071	0.509875	0.321925
1072	0.508800	0.324175
1073	0.509075	0.320525
1074	0.508425	0.322125
1075	0.512600	0.322175
1076	0.510150	0.320650
1077	0.509875	0.321000
1078	0.509175	0.319850
1079	0.510575	0.321225
1080	0.512100	0.320950
1081	0.504725	0.321400
1082	0.509075	0.324025
1083	0.509375	0.323225
1084	0.510800	0.324250
1085	0.508575	0.327550
1086	0.507300	0.327875
1087	0.507625	0.327075
1088	0.506725	0.326000
1089	0.504275	0.325550
1090	0.509175	0.327375
1091	0.508425	0.327750
1092	0.507650	0.327825
1093	0.509100	0.327525
1094	0.506425	0.329025
1095	0.509750	0.329350
1096	0.510075	0.328250
1097	0.504975	0.329275
1098	0.510700	0.330300
1099	0.508375	0.328925
1100	0.509125	0.328900
1101	0.510775	0.325800
1102	0.509375	0.328225
1103	0.512000	0.326850
1104	0.509975	0.325975
1105	0.510825	0.325550
1106	0.506100	0.325450
1107	0.506375	0.324150
1108	0.507550	0.323050
1109	0.510025	0.323375
1110	0.504900	0.320775
1111	0.506975	0.321825
1112	0.504425	0.321525
1113	0.506150	0.317775
1114	0.508100	0.317175
1115	0.507750	0.317500
1116	0.506550	0.315450
1117	0.508900	0.315375
1118	0.509075	0.317625
1119	0.510850	0.316775
1120	0.510550	0.314625
1121	0.505975	0.314625
1122	0.506850	0.313100
1123	0.507575	0.313825
1124	0.509150	0.310250
1125	0.509225	0.309875
1126	0.509475	0.308475
1127	0.509075	0.308175
1128	0.508225	0.305200
1129	0.509450	0.305975
1130	0.510675	0.305750
1131	0.510225	0.305750
1132	0.507875	0.303925
1133	0.506650	0.302100
1134	0.512700	0.303875
1135	0.511775	0.304825
1136	0.505525	0.306800
1137	0.511625	0.305325
1138	0.505750	0.307600
1139	0.510700	0.309775
1140	0.506275	0.309475
1141	0.506275	0.308250
1142	0.504075	0.306425
1143	0.506250	0.306675
1144	0.506700	0.305550
1145	0.505500	0.304625
1146	0.506100	0.308025
1147	0.506525	0.309275
1148	0.506100	0.308125
1149	0.503625	0.308700
1150	0.507900	0.308775
1151	0.506750	0.308350
1152	0.508700	0.308650
1153	0.511375	0.311050
1154	0.508500	0.310325
1155	0.511275	0.310175
1156	0.511625	0.308100
1157	0.510175	0.311000
1158	0.511800	0.309775
1159	0.508175	0.309500
1160	0.507025	0.310525
1161	0.510275	0.311150
1162	0.506425	0.308850
1163	0.505675	0.312000
1164	0.506125	0.312800
1165	0.506575	0.313450
1166	0.504950	0.313225
1167	0.505600	0.314300
1168	0.508725	0.316600
1169	0.507825	0.315350
1170	0.502825	0.314475
1171	0.502600	0.315075
1172	0.502900	0.314925
1173	0.505950	0.315150
1174	0.503200	0.313900
1175	0.507425	0.314625
1176	0.508250	0.315650
1177	0.506225	0.319100
1178	0.505275	0.316675
1179	0.503825	0.315700
1180	0.502275	0.316125
1181	0.500900	0.315125
1182	0.504300	0.315750
1183	0.505425	0.316575
1184	0.503425	0.317575
1185	0.505600	0.317525
1186	0.506075	0.319025
1187	0.503725	0.316625
1188	0.505350	0.317375
1189	0.502075	0.316500
1190	0.504575	0.317750
1191	0.504275	0.320125
1192	0.504750	0.318625
1193	0.505025	0.319000
1194	0.503725	0.321425
1195	0.504650	0.319725
1196	0.502775	0.322475
1197	0.503175	0.324025
1198	0.505350	0.325925
1199	0.505825	0.326050
1200	0.507250	0.323450
1201	0.509700	0.322875
1202	0.508800	0.323725
1203	0.505175	0.324950
1204	0.506675	0.323650
1205	0.506850	0.323125
1206	0.503700	0.322775
1207	0.504925	0.324275
1208	0.505075	0.322800
1209	0.504900	0.323900
1210	0.503850	0.322200
1211	0.506225	0.322825
1212	0.500125	0.323250
1213	0.504000	0.322500
1214	0.501250	0.319850
1215	0.502400	0.320675
1216	0.503300	0.321975
1217	0.506225	0.323050
1218	0.504875	0.325175
1219	0.500500	0.324600
1220	0.503225	0.325225
1221	0.502200	0.324450
1222	0.505475	0.326900
1223	0.507400	0.324100
1224	0.503650	0.322550
1225	0.504750	0.324750
1226	0.504025	0.323725
1227	0.504725	0.323300
1228	0.503975	0.321100
1229	0.506925	0.320900
1230	0.505675	0.318725
1231	0.509875	0.321150
1232	0.505600	0.323000
1233	0.508875	0.325575
1234	0.505525	0.328900
1235	0.507125	0.327975
1236	0.507500	0.327600
1237	0.507075	0.327575
1238	0.511000	0.327500
1239	0.505450	0.325700
1240	0.502100	0.326075
1241	0.506275	0.325125
1242	0.507350	0.323375
1243	0.507225	0.323650
1244	0.508625	0.323325
1245	0.505375	0.321275
1246	0.505925	0.320275
1247	0.507425	0.320775
1248	0.505625	0.320800
1249	0.504675	0.320525
1250	0.504900	0.319725
1251	0.506750	0.319350
1252	0.508300	0.316700
1253	0.508650	0.317450
1254	0.512625	0.317350
1255	0.509750	0.314825
1256	0.510800	0.315500
1257	0.508925	0.312975
1258	0.506875	0.309750
1259	0.506625	0.311400
1260	0.506475	0.311125
1261	0.503175	0.310400
1262	0.506450	0.312200
1263	0.503600	0.311250
1264	0.502650	0.309000
1265	0.511125	0.311225
1266	0.506350	0.310800
1267	0.504850	0.312350
1268	0.505725	0.313125
1269	0.507275	0.310800
1270	0.508675	0.311925
1271	0.507800	0.313475
1272	0.506450	0.315175
1273	0.510050	0.315475
1274	0.505350	0.314075
1275	0.505175	0.315875
1276	0.505850	0.317350
1277	0.505475	0.317425
1278	0.505175	0.316100
1279	0.504375	0.317650
1280	0.506500	0.319075
1281	0.508675	0.318875
1282	0.506600	0.316675
1283	0.509325	0.315425
1284	0.505975	0.312500
1285	0.507125	0.312425
1286	0.504325	0.313700
1287	0.505150	0.312525
1288	0.507000	0.312300
1289	0.507475	0.314825
1290	0.504650	0.316950
1291	0.506825	0.320200
1292	0.508050	0.320975
1293	0.506125	0.326600
1294	0.506975	0.325600
1295	0.507975	0.326500
1296	0.507500	0.329450
1297	0.508175	0.330300
1298	0.510575	0.329625
1299	0.510275	0.330300
1300	0.509600	0.327975
1301	0.508900	0.329150
1302	0.503800	0.327125
1303	0.508275	0.326550
1304	0.505475	0.328250
1305	0.507025	0.329250
1306	0.508175	0.329150
1307	0.512600	0.331050
1308	0.510950	0.331750
1309	0.510775	0.334750
1310	0.506400	0.335425
1311	0.510350	0.334550
1312	0.507475	0.332825
1313	0.508350	0.331850
1314	0.509075	0.330425
1315	0.509875	0.327375
1316	0.506600	0.325500
1317	0.507375	0.322000
1318	0.505500	0.321125
1319	0.506125	0.323900
1320	0.503400	0.323875
1321	0.505825	0.323450
1322	0.505725	0.322125
1323	0.504275	0.320475
1324	0.509100	0.319275
1325	0.508900	0.321650
1326	0.508675	0.321150
1327	0.506875	0.320525
1328	0.508825	0.318775
1329	0.503800	0.316125
1330	0.506125	0.315850
1331	0.506300	0.316925
1332	0.509050	0.319575
1333	0.510175	0.319525
1334	0.510225	0.317725
1335	0.510250	0.317575
1336	0.508050	0.318100
1337	0.508925	0.318050
1338	0.510725	0.315175
1339	0.510275	0.316250
1340	0.509275	0.315150
1341	0.510625	0.314900
1342	0.509025	0.317625
1343	0.509175	0.316425
1344	0.507750	0.317400
1345	0.509900	0.318175
1346	0.509025	0.320400
1347	0.509600	0.320625
1348	0.510000	0.323125
1349	0.508525	0.320600
1350	0.510150	0.319175
1351	0.510800	0.320750
1352	0.510225	0.320825
1353	0.509525	0.318925
1354	0.511925	0.320100
1355	0.508250	0.321600
1356	0.508950	0.323475
1357	0.505650	0.323600
1358	0.503825	0.323900
1359	0.507375	0.323850
1360	0.504475	0.321725
1361	0.508425	0.323050
1362	0.510450	0.325250
1363	0.508250	0.323800
1364	0.506600	0.322100
1365	0.509000	0.321075
1366	0.505925	0.321175
1367	0.508200	0.322000
1368	0.506425	0.323475
1369	0.505850	0.324250
1370	0.506775	0.326050
1371	0.508500	0.323700
1372	0.508775	0.325575
1373	0.508950	0.328000
1374	0.504775	0.326650
1375	0.506350	0.329900
1376	0.507800	0.328450
1377	0.502100	0.327625
1378	0.507100	0.328475
1379	0.509725	0.326500
1380	0.506650	0.326600
1381	0.507150	0.325925
1382	0.507500	0.327825
1383	0.505325	0.330850
1384	0.503325	0.330950
1385	0.502025	0.329975
1386	0.504950	0.330125
1387	0.510100	0.331925
1388	0.507175	0.332650
1389	0.506100	0.332700
1390	0.503650	0.332800
1391	0.508850	0.332400
1392	0.507450	0.333000
1393	0.506950	0.330075
1394	0.505225	0.332175
1395	0.506350	0.330500
1396	0.507100	0.332025
1397	0.508225	0.331525
1398	0.509325	0.332700
1399	0.506025	0.331675
1400	0.506300	0.330400
1401	0.509625	0.328650
1402	0.506750	0.329050
1403	0.507600	0.332325
1404	0.510350	0.331500
1405	0.511000	0.332175
1406	0.511950	0.330050
1407	0.510075	0.326550
1408	0.508825	0.326650
1409	0.511725	0.325100
1410	0.511025	0.324575
1411	0.509725	0.323825
1412	0.509475	0.323600
1413	0.510525	0.321600
1414	0.508400	0.325200
1415	0.507600	0.324400
1416	0.508825	0.323275
1417	0.505625	0.324400
1418	0.508250	0.323800
1419	0.507975	0.325925
1420	0.506425	0.324750
1421	0.509275	0.325375
1422	0.505700	0.325700
1423	0.509400	0.325675
1424	0.509150	0.324250
1425	0.504350	0.324000
1426	0.505950	0.322400
1427	0.505900	0.320025
1428	0.503725	0.320425
1429	0.507575	0.318225
1430	0.508450	0.317775
1431	0.505725	0.317100
1432	0.508725	0.318825
1433	0.509050	0.316950
1434	0.507875	0.318625
1435	0.507025	0.318575
1436	0.510725	0.317825
1437	0.510025	0.318225
1438	0.508900	0.319700
1439	0.510400	0.321425
1440	0.509250	0.322075
1441	0.511575	0.323350
1442	0.509950	0.323275
1443	0.509025	0.325275
1444	0.507400	0.327375
1445	0.509700	0.327550
1446	0.507525	0.327150
1447	0.506525	0.329550
1448	0.505175	0.328475
1449	0.504475	0.325925
1450	0.503300	0.326175
1451	0.508875	0.328700
1452	0.510450	0.331425
1453	0.507000	0.334500
1454	0.506675	0.336350
1455	0.506150	0.335750
1456	0.505125	0.334975
1457	0.507100	0.335050
1458	0.510925	0.332775
1459	0.507850	0.336250
1460	0.513350	0.335650
1461	0.510475	0.333725
1462	0.508875	0.332025
1463	0.510000	0.332700
1464	0.506875	0.331625
1465	0.510050	0.332400
1466	0.507300	0.332625
1467	0.509000	0.331550
1468	0.508900	0.334175
1469	0.509775	0.333725
1470	0.509950	0.332725
1471	0.507925	0.335375
1472	0.507725	0.335825
1473	0.511275	0.335575
1474	0.506400	0.334650
1475	0.509925	0.332525
1476	0.509925	0.332800
1477	0.509000	0.331500
1478	0.511625	0.334575
1479	0.510875	0.334525
1480	0.508750	0.333450
1481	0.504675	0.332500
1482	0.504900	0.331500
1483	0.505300	0.329225
1484	0.507150	0.329375
1485	0.506250	0.327750
1486	0.507300	0.329125
1487	0.509225	0.329350
1488	0.505625	0.329100
1489	0.503350	0.328400
1490	0.505375	0.328225
1491	0.505975	0.329500
1492	0.509175	0.330450
1493	0.507025	0.327575
1494	0.505450	0.328825
1495	0.505150	0.326325
1496	0.505325	0.328675
1497	0.503050	0.328600
1498	0.506300	0.329575
1499	0.506425	0.329300
1500	0.510250	0.328925
1501	0.509000	0.328400
1502	0.512025	0.329750
1503	0.509175	0.328800
1504	0.506625	0.328675
1505	0.509825	0.329875
1506	0.504675	0.333200
1507	0.508200	0.333650
1508	0.508800	0.331725
1509	0.510400	0.332150
1510	0.510975	0.331775
1511	0.509250	0.332725
1512	0.508250	0.334800
1513	0.508375	0.334150
1514	0.505075	0.333350
1515	0.506575	0.336100
1516	0.506825	0.335525
1517	0.504375	0.334200
1518	0.505775	0.332600
1519	0.512800	0.334925
1520	0.512500	0.335625
1521	0.510300	0.334125
1522	0.510450	0.334575
1523	0.510425	0.333250
1524	0.510375	0.333175
1525	0.509200	0.334200
1526	0.508700	0.335650
1527	0.510625	0.337250
1528	0.509725	0.336975
1529	0.508500	0.334050
1530	0.508575	0.335150
1531	0.505375	0.333525
1532	0.507500	0.333500
1533	0.505750	0.336375
1534	0.506650	0.336850
1535	0.509700	0.334925
1536	0.510725	0.338100
1537	0.509900	0.337325
1538	0.508100	0.339100
1539	0.510375	0.339500
1540	0.509700	0.335325
1541	0.509275	0.332700
1542	0.509050	0.335900
1543	0.507125	0.334700
1544	0.505750	0.333625
1545	0.507750	0.333825
1546	0.511425	0.333475
1547	0.510950	0.334425
1548	0.509150	0.333050
1549	0.508775	0.332600
1550	0.508700	0.330700
1551	0.513625	0.331075
1552	0.511350	0.329625
1553	0.512725	0.331550
1554	0.511325	0.332275
1555	0.510525	0.332075
1556	0.509825	0.331625
1557	0.510650	0.330800
1558	0.510975	0.333550
1559	0.511100	0.330725
1560	0.510725	0.329775
1561	0.507425	0.327075
1562	0.506825	0.324625
1563	0.512075	0.325050
1564	0.510000	0.324875
1565	0.513175	0.323150
1566	0.513275	0.322050
1567	0.513625	0.320225
1568	0.511775	0.321100
1569	0.513800	0.323200
1570	0.515450	0.324025
1571	0.512125	0.325350
1572	0.512500	0.321675
1573	0.513550	0.324575
1574	0.515525	0.323000
1575	0.515175	0.321775
1576	0.513000	0.320050
1577	0.514075	0.317275
1578	0.509975	0.316900
1579	0.506650	0.316025
1580	0.512225	0.318625
1581	0.511400	0.317200
1582	0.510675	0.318725
1583	0.506275	0.319425
1584	0.508450	0.319700
1585	0.509550	0.320275
1586	0.513050	0.321725
1587	0.508650	0.321175
1588	0.507850	0.321325
1589	0.508100	0.321625
1590	0.506775	0.320025
1591	0.507575	0.320225
1592	0.505675	0.321825
1593	0.508225	0.323675
1594	0.508900	0.323225
1595	0.509800	0.321775
1596	0.508000	0.323275
1597	0.509625	0.323400
1598	0.507550	0.322450
1599	0.511200	0.321950
1600	0.511825	0.320225
1601	0.510525	0.319250
1602	0.510600	0.318525
1603	0.507950	0.321225
1604	0.506250	0.324750
1605	0.507150	0.326850
1606	0.508075	0.327300
1607	0.505000	0.327000
1608	0.510275	0.326325
1609	0.510275	0.324450
1610	0.506050	0.325375
1611	0.507650	0.327975
1612	0.508225	0.329275
1613	0.507900	0.324250
1614	0.508800	0.323825
1615	0.508525	0.325125
1616	0.506275	0.323850
1617	0.508700	0.323425
1618	0.503600	0.322075
1619	0.503850	0.320425
1620	0.509550	0.324025
1621	0.509200	0.322975
1622	0.503775	0.326275
1623	0.508175	0.329675
1624	0.506150	0.330400
1625	0.506225	0.328000
1626	0.509375	0.328525
1627	0.512975	0.330425
1628	0.510325	0.330025
1629	0.508000	0.332950
1630	0.506725	0.332700
1631	0.509775	0.332825
1632	0.511300	0.333100
1633	0.509350	0.333200
1634	0.507625	0.333600
1635	0.507100	0.333200
1636	0.506050	0.336200
1637	0.506175	0.335750
1638	0.506850	0.337100
1639	0.506500	0.337100
1640	0.504375	0.337400
1641	0.505725	0.336525
1642	0.505725	0.336325
1643	0.508425	0.337200
1644	0.506125	0.337975
1645	0.507225	0.339225
1646	0.503800	0.340350
1647	0.510450	0.339300
1648	0.504875	0.340425
1649	0.505975	0.340450
1650	0.506050	0.339500
1651	0.508650	0.339100
1652	0.509850	0.339450
1653	0.512575	0.339800
1654	0.512725	0.340925
1655	0.510550	0.340975
1656	0.507800	0.341450
1657	0.507000	0.341900
1658	0.509375	0.340375
1659	0.511850	0.340100
1660	0.505125	0.341325
1661	0.507150	0.340025
1662	0.506825	0.339800
1663	0.506600	0.341950
1664	0.510250	0.341400
1665	0.509125	0.340500
1666	0.508275	0.342800
1667	0.508600	0.342725
1668	0.507575	0.340825
1669	0.507925	0.339675
1670	0.506450	0.341800
1671	0.507075	0.343500
1672	0.506000	0.343975
1673	0.508775	0.343775
1674	0.510100	0.345850
1675	0.509100	0.348050
1676	0.512925	0.348450
1677	0.510050	0.347750
1678	0.509050	0.347875
1679	0.508200	0.348525
1680	0.508050	0.349425
1681	0.509075	0.349575
1682	0.509050	0.351025
1683	0.507225	0.350525
1684	0.506700	0.351075
1685	0.505900	0.351775
1686	0.509600	0.349275
1687	0.511150	0.350200
1688	0.512525	0.352050
1689	0.506775	0.353100
1690	0.506625	0.352100
1691	0.505850	0.351700
1692	0.506900	0.351775
1693	0.510000	0.351800
1694	0.508925	0.352925
1695	0.509675	0.351225
1696	0.510775	0.347575
1697	0.510175	0.346450
1698	0.509000	0.345350
1699	0.507175	0.345775
1700	0.509025	0.345725
1701	0.506575	0.346575
1702	0.505050	0.346275
1703	0.506025	0.346075
1704	0.507025	0.342700
1705	0.508750	0.342525
1706	0.510200	0.341925
1707	0.511050	0.342525
1708	0.506200	0.343425
1709	0.511100	0.344950
1710	0.509875	0.343825
1711	0.508825	0.343200
1712	0.511675	0.345300
1713	0.514100	0.345075
1714	0.509825	0.344250
1715	0.508650	0.342750
1716	0.507400	0.343125
1717	0.508000	0.342500
1718	0.502250	0.341900
1719	0.506725	0.340525
1720	0.509225	0.339825
1721	0.507575	0.338400
1722	0.508350	0.338275
1723	0.508825	0.338750
1724	0.508450	0.337725
1725	0.509625	0.338425
1726	0.507900	0.339550
1727	0.505975	0.338325
1728	0.507400	0.339100
1729	0.508225	0.337525
1730	0.509125	0.337025
1731	0.513875	0.332675
1732	0.506425	0.331400
1733	0.507550	0.333725
1734	0.509300	0.332775
1735	0.510900	0.330100
1736	0.509950	0.331475
1737	0.513325	0.332275
1738	0.511250	0.330325
1739	0.511875	0.332700
1740	0.513200	0.332800
1741	0.509775	0.331475
1742	0.511125	0.331850
1743	0.510475	0.334375
1744	0.507900	0.335925
1745	0.509875	0.337225
1746	0.510400	0.339825
1747	0.510325	0.342650
1748	0.507950	0.343300
1749	0.509850	0.341175
1750	0.505925	0.342600
1751	0.506775	0.341250
1752	0.510725	0.341225
1753	0.507525	0.340825
1754	0.512850	0.340900
1755	0.511075	0.342750
1756	0.511225	0.345225
1757	0.511125	0.343750
1758	0.511950	0.341600
1759	0.510200	0.341450
1760	0.506750	0.340250
1761	0.507600	0.340175
1762	0.509750	0.339175
1763	0.508175	0.337800
1764	0.508525	0.336900
1765	0.509375	0.337200
1766	0.512050	0.333850
1767	0.509375	0.334825
1768	0.511950	0.335350
1769	0.510675	0.334550
1770	0.510550	0.332675
1771	0.511500	0.334900
1772	0.512075	0.334175
1773	0.508750	0.334750
1774	0.508950	0.336675
1775	0.509500	0.337950
1776	0.509575	0.335425
1777	0.510325	0.334100
1778	0.510750	0.337900
1779	0.508225	0.337500
1780	0.511700	0.335400
1781	0.509750	0.334625
1782	0.508350	0.335950
1783	0.508875	0.336475
1784	0.508625	0.337750
1785	0.505425	0.337125
1786	0.508875	0.334525
1787	0.508725	0.337050
1788	0.508150	0.336700
1789	0.508950	0.334100
1790	0.511100	0.332350
1791	0.510950	0.331150
1792	0.509300	0.331900
1793	0.509325	0.332350
1794	0.509850	0.332150
1795	0.507525	0.330925
1796	0.511100	0.332475
1797	0.509450	0.333575
1798	0.508350	0.334525
1799	0.508925	0.333725
1800	0.509050	0.331675
1801	0.508575	0.330350
1802	0.507275	0.327575
1803	0.508450	0.328625
1804	0.507375	0.329375
1805	0.511650	0.327375
1806	0.511150	0.330150
1807	0.511325	0.329625
1808	0.507400	0.330600
1809	0.507000	0.328300
1810	0.509475	0.329675
1811	0.512550	0.329175
1812	0.512000	0.329000
1813	0.510050	0.327675
1814	0.509400	0.327050
1815	0.511900	0.327000
1816	0.510525	0.327450
1817	0.511800	0.327975
1818	0.509125	0.328650
1819	0.510200	0.329800
1820	0.510975	0.329100
1821	0.507925	0.329650
1822	0.511025	0.327350
1823	0.513850	0.329375
1824	0.507900	0.329325
1825	0.508550	0.329450
1826	0.510325	0.331950
1827	0.502975	0.332750
1828	0.506100	0.337550
1829	0.506550	0.339300
1830	0.509150	0.337125
1831	0.510125	0.337500
1832	0.507275	0.338225
1833	0.507275	0.336700
1834	0.507425	0.337425
1835	0.508950	0.338600
1836	0.510475	0.339425
1837	0.509175	0.341025
1838	0.508750	0.341575
1839	0.508250	0.342250
1840	0.509300	0.340900
1841	0.509000	0.342525
1842	0.506500	0.342400
1843	0.508625	0.342250
1844	0.509450	0.345075
1845	0.507850	0.342775
1846	0.508325	0.344050
1847	0.507525	0.342475
1848	0.507600	0.340800
1849	0.509150	0.338400
1850	0.507200	0.339950
1851	0.508775	0.339475
1852	0.509575	0.339425
1853	0.512375	0.340200
1854	0.509625	0.340925
1855	0.509725	0.340650
1856	0.507700	0.341600
1857	0.507675	0.340350
1858	0.509450	0.336325
1859	0.511050	0.336250
1860	0.511725	0.338625
1861	0.508825	0.339700
1862	0.510600	0.339100
1863	0.512875	0.337325
1864	0.508875	0.336575
1865	0.506825	0.335650
1866	0.509950	0.333725
1867	0.506300	0.334375
1868	0.508050	0.331625
1869	0.507075	0.329550
1870	0.507225	0.332225
1871	0.506375	0.334725
1872	0.507600	0.335975
1873	0.505400	0.334625
1874	0.504225	0.335675
1875	0.507375	0.336325
1876	0.509550	0.334150
1877	0.513375	0.332600
1878	0.509050	0.334100
1879	0.507500	0.333325
1880	0.508800	0.334675
1881	0.509825	0.334900
1882	0.506150	0.333200
1883	0.510400	0.335400
1884	0.508600	0.335350
1885	0.507925	0.334075
1886	0.509900	0.336125
1887	0.508850	0.339150
1888	0.505850	0.337950
1889	0.504250	0.337800
1890	0.507150	0.336200
1891	0.512350	0.337050
1892	0.508400	0.335900
1893	0.509050	0.335950
1894	0.508825	0.335125
1895	0.508875	0.337100
1896	0.507775	0.335500
1897	0.511875	0.335450
1898	0.512475	0.334800
1899	0.509725	0.335400
1900	0.510250	0.337650
1901	0.510000	0.337725
1902	0.511750	0.338000
1903	0.508100	0.338750
1904	0.505250	0.339150
1905	0.505375	0.337950
1906	0.506775	0.339200
1907	0.509900	0.338225
1908	0.509375	0.339550
1909	0.508500	0.340850
1910	0.510825	0.339400
1911	0.510775	0.336375
1912	0.514550	0.334325
1913	0.509700	0.336375
1914	0.507775	0.335150
1915	0.512125	0.336350
1916	0.515050	0.335725
1917	0.516050	0.339475
1918	0.516125	0.339625
1919	0.512175	0.339200
1920	0.513000	0.340925
1921	0.511500	0.338300
1922	0.509825	0.338725
1923	0.511550	0.338800
1924	0.508375	0.337850
1925	0.510275	0.337925
1926	0.508500	0.337725
1927	0.511675	0.338250
1928	0.510925	0.338250
1929	0.509200	0.334575
1930	0.508950	0.330400
1931	0.512200	0.329375
1932	0.508375	0.330425
1933	0.511500	0.328700
1934	0.508850	0.327325
1935	0.511175	0.325375
1936	0.509950	0.325750
1937	0.512150	0.324025
1938	0.513125	0.324200
1939	0.513550	0.323000
1940	0.513075	0.322375
1941	0.508475	0.323575
1942	0.507675	0.326150
1943	0.508500	0.325950
1944	0.506225	0.324800
1945	0.514100	0.323025
1946	0.514425	0.321925
1947	0.513275	0.319775
1948	0.512675	0.322400
1949	0.513050	0.320650
1950	0.514575	0.323500
1951	0.511375	0.323400
1952	0.508025	0.323850
1953	0.508775	0.322725
1954	0.507900	0.324675
1955	0.506575	0.324825
1956	0.507575	0.325025
1957	0.507175	0.324825
1958	0.509750	0.325850
1959	0.510150	0.327450
1960	0.510050	0.326275
1961	0.508875	0.325450
1962	0.515350	0.324575
1963	0.511250	0.324525
1964	0.512600	0.326150
1965	0.511825	0.325625
1966	0.510650	0.326925
1967	0.513975	0.328975
1968	0.507850	0.328375
1969	0.511500	0.329750
1970	0.511275	0.329075
1971	0.511900	0.327325
1972	0.508375	0.330225
1973	0.506725	0.327700
1974	0.510450	0.330650
1975	0.506625	0.327200
1976	0.513250	0.326350
1977	0.510925	0.326925
1978	0.511500	0.326600
1979	0.513450	0.328350
1980	0.511675	0.328625
1981	0.514700	0.332200
1982	0.514450	0.330975
1983	0.515775	0.330675
1984	0.514150	0.332625
1985	0.512150	0.331575
1986	0.509525	0.330750
1987	0.504750	0.330400
1988	0.509550	0.331225
1989	0.510425	0.331350
1990	0.510550	0.330825
1991	0.510125	0.329875
1992	0.511425	0.327175
1993	0.507500	0.326775
1994	0.508775	0.326075
1995	0.512550	0.324775
1996	0.509950	0.323975
1997	0.510550	0.326300
1998	0.509925	0.325675
1999	0.510475	0.325425
[truncated: 8,000 more rows]
