# Supplementary material for: Evolutionary game on mutually influenceing double-layer network
Source: PLoS One. 2025 Jan 31;20(1):e0317923. doi: 10.1371/journal.pone.0317923 (PMC11785339; doi:10.1371/journal.pone.0317923)
Supplement: S1 Data — (ZIP) [file pone.0317923.s001.zip › b=1.03_a=0.25_frequency.txt]

0	0.496450	0.396275
1	0.494050	0.340250
2	0.496450	0.310350
3	0.490800	0.290975
4	0.492875	0.275100
5	0.491100	0.265725
6	0.489500	0.258400
7	0.492000	0.251725
8	0.490625	0.250475
9	0.485325	0.248300
10	0.485750	0.248375
11	0.486450	0.249675
12	0.487975	0.253000
13	0.486725	0.255700
14	0.486975	0.258100
15	0.487025	0.260475
16	0.487075	0.263950
17	0.484825	0.266225
18	0.484625	0.272050
19	0.483775	0.274350
20	0.487450	0.277850
21	0.485300	0.279725
22	0.486425	0.281325
23	0.485575	0.283850
24	0.484100	0.287675
25	0.483950	0.289075
26	0.483125	0.291375
27	0.487375	0.295800
28	0.485300	0.299800
29	0.488350	0.305425
30	0.489525	0.306125
31	0.486575	0.307950
32	0.485975	0.312775
33	0.489675	0.318575
34	0.491675	0.321225
35	0.485200	0.322100
36	0.483650	0.324950
37	0.485450	0.330950
38	0.486600	0.334575
39	0.484675	0.336775
40	0.486400	0.340300
41	0.486100	0.345425
42	0.492650	0.346975
43	0.492175	0.349275
44	0.488000	0.351675
45	0.490850	0.352725
46	0.489550	0.355200
47	0.488125	0.357525
48	0.487400	0.357425
49	0.491025	0.362425
50	0.484675	0.364575
51	0.488525	0.366725
52	0.489300	0.370850
53	0.486925	0.374100
54	0.483900	0.374825
55	0.482975	0.378975
56	0.490200	0.380425
57	0.488875	0.379275
58	0.486125	0.381225
59	0.488425	0.382225
60	0.486625	0.384875
61	0.489025	0.386400
62	0.490100	0.392650
63	0.492500	0.390500
64	0.492425	0.393325
65	0.489775	0.394250
66	0.491575	0.394725
67	0.491700	0.393250
68	0.492275	0.397025
69	0.490825	0.399375
70	0.489225	0.401925
71	0.488975	0.401925
72	0.487900	0.402600
73	0.492950	0.403475
74	0.497200	0.402950
75	0.493800	0.402725
76	0.490375	0.402175
77	0.495275	0.403425
78	0.494025	0.406550
79	0.493900	0.406225
80	0.493925	0.404825
81	0.490825	0.404500
82	0.489625	0.406525
83	0.491850	0.406725
84	0.490425	0.406200
85	0.489925	0.409000
86	0.488375	0.411125
87	0.491275	0.412225
88	0.489825	0.414450
89	0.492200	0.416375
90	0.493875	0.417225
91	0.492300	0.417525
92	0.494625	0.419475
93	0.488975	0.419650
94	0.491175	0.420650
95	0.493025	0.421675
96	0.494350	0.424275
97	0.490100	0.427350
98	0.488375	0.427175
99	0.490100	0.426250
100	0.488900	0.427500
101	0.490125	0.426450
102	0.494875	0.426075
103	0.494850	0.429525
104	0.496900	0.428775
105	0.493975	0.431225
106	0.493500	0.430175
107	0.496625	0.430950
108	0.495425	0.433225
109	0.494350	0.432650
110	0.497650	0.432175
111	0.494100	0.434150
112	0.490775	0.434625
113	0.494600	0.432175
114	0.491950	0.433950
115	0.490925	0.433200
116	0.493500	0.435075
117	0.494050	0.433875
118	0.495000	0.433975
119	0.499650	0.437250
120	0.495875	0.438025
121	0.496150	0.439625
122	0.494400	0.437625
123	0.489400	0.438250
124	0.494600	0.438175
125	0.492175	0.438725
126	0.496975	0.441725
127	0.495400	0.443225
128	0.497050	0.444375
129	0.493150	0.445600
130	0.492650	0.444375
131	0.494850	0.446725
132	0.495575	0.446800
133	0.495700	0.448600
134	0.495700	0.452175
135	0.498275	0.452350
136	0.497850	0.452325
137	0.496925	0.452300
138	0.495375	0.452300
139	0.496450	0.451700
140	0.495925	0.452550
141	0.500125	0.449475
142	0.498675	0.445650
143	0.501925	0.443200
144	0.499075	0.444500
145	0.501250	0.446675
146	0.501250	0.446550
147	0.500250	0.447150
148	0.500100	0.449000
149	0.496250	0.450050
150	0.498400	0.452175
151	0.496000	0.450000
152	0.497650	0.450125
153	0.498575	0.449475
154	0.498050	0.448475
155	0.497200	0.447850
156	0.498225	0.449075
157	0.498975	0.451775
158	0.500750	0.449925
159	0.501400	0.448000
160	0.500500	0.450875
161	0.495500	0.453400
162	0.500125	0.453825
163	0.500225	0.455375
164	0.499225	0.457700
165	0.498950	0.457950
166	0.496625	0.459175
167	0.497650	0.460500
168	0.502500	0.458775
169	0.501550	0.456600
170	0.502875	0.456750
171	0.505375	0.457375
172	0.501950	0.455825
173	0.500450	0.458450
174	0.494825	0.458125
175	0.497400	0.457650
176	0.500675	0.457750
177	0.502800	0.457500
178	0.500400	0.458600
179	0.501425	0.461425
180	0.502300	0.458900
181	0.500950	0.457975
182	0.503075	0.459025
183	0.501325	0.462175
184	0.499250	0.460550
185	0.500025	0.463500
186	0.497900	0.463500
187	0.498525	0.464900
188	0.500625	0.464725
189	0.500025	0.463225
190	0.502850	0.463575
191	0.503075	0.462425
192	0.501650	0.462950
193	0.502250	0.464050
194	0.501800	0.461250
195	0.495825	0.459750
196	0.502425	0.460250
197	0.500850	0.461050
198	0.503050	0.460825
199	0.499675	0.460700
200	0.496300	0.464050
201	0.503525	0.464475
202	0.499325	0.465050
203	0.505750	0.464875
204	0.508450	0.464775
205	0.503125	0.462350
206	0.504275	0.462425
207	0.500125	0.463475
208	0.502850	0.459875
209	0.504200	0.461375
210	0.505150	0.463775
211	0.503575	0.462250
212	0.503900	0.463025
213	0.503525	0.460350
214	0.499575	0.458900
215	0.502925	0.456800
216	0.506475	0.459975
217	0.505825	0.460875
218	0.506900	0.457625
219	0.501775	0.458575
220	0.504975	0.458825
221	0.504725	0.457450
222	0.503725	0.456175
223	0.503825	0.459875
224	0.508725	0.462250
225	0.506950	0.464350
226	0.505800	0.465175
227	0.503250	0.468225
228	0.500725	0.468075
229	0.504450	0.465450
230	0.507450	0.463750
231	0.505400	0.461625
232	0.506950	0.464475
233	0.508225	0.464450
234	0.506500	0.464950
235	0.509075	0.464500
236	0.507475	0.464800
237	0.509500	0.463325
238	0.510500	0.462825
239	0.503800	0.462825
240	0.504775	0.462025
241	0.507300	0.461000
242	0.505025	0.463800
243	0.507700	0.462950
244	0.509600	0.462325
245	0.507750	0.463250
246	0.506750	0.463750
247	0.509300	0.461875
248	0.506050	0.458600
249	0.504600	0.460050
250	0.506675	0.460450
251	0.507075	0.459650
252	0.511275	0.457975
253	0.509950	0.456825
254	0.503175	0.454975
255	0.508550	0.455550
256	0.506675	0.456100
257	0.508575	0.456425
258	0.508225	0.456550
259	0.503850	0.455875
260	0.507675	0.457075
261	0.508350	0.458325
262	0.505200	0.460400
263	0.505575	0.462125
264	0.502825	0.461675
265	0.505075	0.463575
266	0.504675	0.463725
267	0.505725	0.463125
268	0.504725	0.467200
269	0.508000	0.465375
270	0.507200	0.464600
271	0.510175	0.466150
272	0.510275	0.464050
273	0.510325	0.465825
274	0.511300	0.466175
275	0.510600	0.467650
276	0.509025	0.467800
277	0.513625	0.468750
278	0.512400	0.470075
279	0.510200	0.467400
280	0.513250	0.467525
281	0.509475	0.467700
282	0.508050	0.467450
283	0.509050	0.467400
284	0.504800	0.466525
285	0.509725	0.466000
286	0.506950	0.468275
287	0.508050	0.469100
288	0.512100	0.469150
289	0.512575	0.472325
290	0.510100	0.473000
291	0.508600	0.472225
292	0.512675	0.472425
293	0.508925	0.474325
294	0.510525	0.477050
295	0.507425	0.476450
296	0.511950	0.475550
297	0.516900	0.473175
298	0.510900	0.472125
299	0.511775	0.471950
300	0.511425	0.472400
301	0.509425	0.475825
302	0.507575	0.476600
303	0.504000	0.476925
304	0.509775	0.477650
305	0.510475	0.479025
306	0.512100	0.478425
307	0.513250	0.476975
308	0.509725	0.474200
309	0.508950	0.474525
310	0.511500	0.477775
311	0.505800	0.480625
312	0.510600	0.481625
313	0.506700	0.480975
314	0.509450	0.482400
315	0.504150	0.480875
316	0.510675	0.480825
317	0.510150	0.481000
318	0.508175	0.486100
319	0.505850	0.487025
320	0.511225	0.488050
321	0.508375	0.487975
322	0.507650	0.489300
323	0.507775	0.487600
324	0.508100	0.485375
325	0.508650	0.484900
326	0.507625	0.484875
327	0.511225	0.481275
328	0.512175	0.481000
329	0.509425	0.482275
330	0.509150	0.483975
331	0.507350	0.486250
332	0.508125	0.485550
333	0.505225	0.483100
334	0.507575	0.486300
335	0.509825	0.485750
336	0.508675	0.485725
337	0.508175	0.485600
338	0.510050	0.487175
339	0.509975	0.485925
340	0.513700	0.482325
341	0.510075	0.481900
342	0.504050	0.480700
343	0.508150	0.480375
344	0.507050	0.480925
345	0.506125	0.481250
346	0.506425	0.483275
347	0.511100	0.480175
348	0.509300	0.482150
349	0.508325	0.479875
350	0.506775	0.481425
351	0.509850	0.481400
352	0.507750	0.478475
353	0.509425	0.477150
354	0.507975	0.474675
355	0.509775	0.473050
356	0.508925	0.470525
357	0.509750	0.468350
358	0.507650	0.467500
359	0.506925	0.465275
360	0.506925	0.463750
361	0.506825	0.462550
362	0.507150	0.460050
363	0.511950	0.459850
364	0.511125	0.459375
365	0.511600	0.459000
366	0.511200	0.457025
367	0.511475	0.455050
368	0.512425	0.457300
369	0.508975	0.456375
370	0.511075	0.456200
371	0.510775	0.455800
372	0.509100	0.456250
373	0.509925	0.453325
374	0.512275	0.453850
375	0.513300	0.453350
376	0.514400	0.455875
377	0.513375	0.454425
378	0.513150	0.453500
379	0.509000	0.456325
380	0.509125	0.455250
381	0.510975	0.453750
382	0.507775	0.452050
383	0.507400	0.456175
384	0.512050	0.453825
385	0.511175	0.451175
386	0.510575	0.452325
387	0.508075	0.453375
388	0.512350	0.453950
389	0.507850	0.454400
390	0.510225	0.454625
391	0.512050	0.455775
392	0.508600	0.456675
393	0.511225	0.461025
394	0.513550	0.460475
395	0.514350	0.460825
396	0.515425	0.461075
397	0.516700	0.464225
398	0.512450	0.464350
399	0.507825	0.466925
400	0.507700	0.469175
401	0.507375	0.469750
402	0.509450	0.471075
403	0.512825	0.471000
404	0.510200	0.470600
405	0.509775	0.470375
406	0.511325	0.470075
407	0.510925	0.467375
408	0.508100	0.466200
409	0.511475	0.465075
410	0.510800	0.465450
411	0.510000	0.465700
412	0.511025	0.464875
413	0.508900	0.464225
414	0.511125	0.464225
415	0.510200	0.462425
416	0.507800	0.462900
417	0.512400	0.461550
418	0.513550	0.463425
419	0.508725	0.462425
420	0.512500	0.462900
421	0.508975	0.464975
422	0.509100	0.463425
423	0.512025	0.463575
424	0.510200	0.463450
425	0.513925	0.461475
426	0.514375	0.465550
427	0.514475	0.466050
428	0.511775	0.467150
429	0.511625	0.468300
430	0.512750	0.466350
431	0.514000	0.466150
432	0.512350	0.465475
433	0.509750	0.467650
434	0.511750	0.467375
435	0.511050	0.465450
436	0.512075	0.469025
437	0.506600	0.472500
438	0.508325	0.472900
439	0.507975	0.473625
440	0.510450	0.471250
441	0.510000	0.469500
442	0.509500	0.468600
443	0.508150	0.468525
444	0.508425	0.470700
445	0.511200	0.470050
446	0.516025	0.468325
447	0.511575	0.468375
448	0.508350	0.470025
449	0.508375	0.468750
450	0.507350	0.468350
451	0.510325	0.465325
452	0.506825	0.466100
453	0.512600	0.468400
454	0.509875	0.468875
455	0.512425	0.471125
456	0.509325	0.469400
457	0.508350	0.468375
458	0.509875	0.467700
459	0.510000	0.467325
460	0.508700	0.466250
461	0.510725	0.464800
462	0.509400	0.464100
463	0.505775	0.461550
464	0.507175	0.459650
465	0.507875	0.460875
466	0.510825	0.464700
467	0.507525	0.463425
468	0.504250	0.464025
469	0.512225	0.464375
470	0.511350	0.466575
471	0.509450	0.468350
472	0.510075	0.471575
473	0.509025	0.472900
474	0.511625	0.472150
475	0.511450	0.470925
476	0.516775	0.471325
477	0.513550	0.473175
478	0.513725	0.474625
479	0.509675	0.475825
480	0.511250	0.478175
481	0.508425	0.479300
482	0.506600	0.478150
483	0.509500	0.477225
484	0.509700	0.476575
485	0.506275	0.480875
486	0.509875	0.480725
487	0.509600	0.479850
488	0.512825	0.481025
489	0.511025	0.480850
490	0.510825	0.482550
491	0.510675	0.486150
492	0.507700	0.486300
493	0.510775	0.485900
494	0.512225	0.481425
495	0.507800	0.481050
496	0.510925	0.480075
497	0.508375	0.479750
498	0.507150	0.477675
499	0.507425	0.474275
500	0.506875	0.470150
501	0.509275	0.470175
502	0.507350	0.470550
503	0.508200	0.467275
504	0.505800	0.466850
505	0.504900	0.467375
506	0.511225	0.468375
507	0.509575	0.469650
508	0.511875	0.467975
509	0.511850	0.470725
510	0.508975	0.469950
511	0.506450	0.468800
512	0.506275	0.466575
513	0.507300	0.468900
514	0.506900	0.466125
515	0.508200	0.465275
516	0.508225	0.465725
517	0.506600	0.468075
518	0.510125	0.467775
519	0.509450	0.469525
520	0.510800	0.470250
521	0.511750	0.470900
522	0.510250	0.471975
523	0.508750	0.470675
524	0.510200	0.473250
525	0.510425	0.473175
526	0.508100	0.472775
527	0.514150	0.472125
528	0.510725	0.472500
529	0.509325	0.473300
530	0.509475	0.471650
531	0.511850	0.473900
532	0.512375	0.471775
533	0.510775	0.473100
534	0.509900	0.475575
535	0.508625	0.476900
536	0.507075	0.477450
537	0.508325	0.478750
538	0.507200	0.479675
539	0.511125	0.481375
540	0.511875	0.481375
541	0.509750	0.479975
542	0.511875	0.479850
543	0.509575	0.483000
544	0.511125	0.482825
545	0.507500	0.483575
546	0.510750	0.482150
547	0.509775	0.482225
548	0.507575	0.481850
549	0.507300	0.477975
550	0.511425	0.479425
551	0.515275	0.477775
552	0.507400	0.476600
553	0.510600	0.477700
554	0.509750	0.475825
555	0.507025	0.477850
556	0.507275	0.476975
557	0.506000	0.477100
558	0.505875	0.476625
559	0.506650	0.476350
560	0.506700	0.476650
561	0.507900	0.478800
562	0.506725	0.476550
563	0.506500	0.476275
564	0.509000	0.476825
565	0.506200	0.475325
566	0.508200	0.475225
567	0.511725	0.476500
568	0.508925	0.477950
569	0.508175	0.477925
570	0.506250	0.479625
571	0.509775	0.480300
572	0.504300	0.481350
573	0.509250	0.479375
574	0.511275	0.479275
575	0.506875	0.480400
576	0.509925	0.480300
577	0.506300	0.480325
578	0.509975	0.484825
579	0.507800	0.482650
580	0.508875	0.483825
581	0.506150	0.485525
582	0.506025	0.484875
583	0.511025	0.485075
584	0.512950	0.484400
585	0.507900	0.483650
586	0.510550	0.481300
587	0.513150	0.478800
588	0.512375	0.479375
589	0.510350	0.478525
590	0.510350	0.478725
591	0.512775	0.477500
592	0.513925	0.476925
593	0.515150	0.477275
594	0.514225	0.474475
595	0.514450	0.472425
596	0.515825	0.472300
597	0.513050	0.471575
598	0.514000	0.471450
599	0.512100	0.468925
600	0.510600	0.467450
601	0.513300	0.467775
602	0.512700	0.467575
603	0.511950	0.468950
604	0.512850	0.470625
605	0.513175	0.468875
606	0.513450	0.469700
607	0.513325	0.467975
608	0.510750	0.470050
609	0.511375	0.466825
610	0.512475	0.465975
611	0.516125	0.465150
612	0.518450	0.465400
613	0.514075	0.465550
614	0.510450	0.467800
615	0.514625	0.470500
616	0.510400	0.468750
617	0.510675	0.472250
618	0.512925	0.471350
619	0.517325	0.471825
620	0.515775	0.473875
621	0.512700	0.473200
622	0.510375	0.475225
623	0.509275	0.474825
624	0.511625	0.472825
625	0.509700	0.468325
626	0.509575	0.469075
627	0.510725	0.469200
628	0.512900	0.470975
629	0.512875	0.473775
630	0.515700	0.474050
631	0.512900	0.473550
632	0.512850	0.473375
633	0.510475	0.474150
634	0.511975	0.475125
635	0.510600	0.473725
636	0.514225	0.472825
637	0.517900	0.470900
638	0.510200	0.468775
639	0.512650	0.466450
640	0.511975	0.464850
641	0.513375	0.465175
642	0.514400	0.469450
643	0.514050	0.471175
644	0.513100	0.469950
645	0.514025	0.470250
646	0.513550	0.470900
647	0.512850	0.473050
648	0.509400	0.473600
649	0.514925	0.472750
650	0.516025	0.469700
651	0.511750	0.468850
652	0.512575	0.470275
653	0.513825	0.466750
654	0.512775	0.468575
655	0.513250	0.467075
656	0.515675	0.467975
657	0.515800	0.469525
658	0.515925	0.469325
659	0.518650	0.471500
660	0.515725	0.472650
661	0.513775	0.473850
662	0.513375	0.470525
663	0.510125	0.470725
664	0.512900	0.470850
665	0.516200	0.470025
666	0.514875	0.468550
667	0.516200	0.471625
668	0.514050	0.471700
669	0.515600	0.473650
670	0.515925	0.473400
671	0.512050	0.473100
672	0.514250	0.472075
673	0.513125	0.469000
674	0.511525	0.471150
675	0.511775	0.472600
676	0.511300	0.474650
677	0.513250	0.473675
678	0.510425	0.472425
679	0.511125	0.472225
680	0.509350	0.471675
681	0.509000	0.470525
682	0.506700	0.469400
683	0.512550	0.467600
684	0.508800	0.466125
685	0.510350	0.467600
686	0.509575	0.467550
687	0.511350	0.469425
688	0.509525	0.469350
689	0.512375	0.470025
690	0.512275	0.469925
691	0.516650	0.469575
692	0.513225	0.469375
693	0.512450	0.467375
694	0.511025	0.467475
695	0.509950	0.470425
696	0.509150	0.469400
697	0.509875	0.467775
698	0.510725	0.467850
699	0.511100	0.466575
700	0.512550	0.466500
701	0.513800	0.467850
702	0.508650	0.470950
703	0.507775	0.471825
704	0.512500	0.475275
705	0.512775	0.476700
706	0.515450	0.477750
707	0.514975	0.479950
708	0.516075	0.476925
709	0.512175	0.476275
710	0.511875	0.478150
711	0.507825	0.478375
712	0.510400	0.477300
713	0.507000	0.477650
714	0.512075	0.475925
715	0.512100	0.477075
716	0.512900	0.478450
717	0.510625	0.478625
718	0.510650	0.477650
719	0.514725	0.478850
720	0.510700	0.479875
721	0.509250	0.480050
722	0.510350	0.481375
723	0.509050	0.481325
724	0.510150	0.480475
725	0.507075	0.480300
726	0.508450	0.480675
727	0.509275	0.478325
728	0.512450	0.479475
729	0.510950	0.473850
730	0.512575	0.476050
731	0.513775	0.476850
732	0.512075	0.478350
733	0.515825	0.477200
734	0.510875	0.475575
735	0.511500	0.475575
736	0.512225	0.477250
737	0.507650	0.477300
738	0.508150	0.477825
739	0.508275	0.480175
740	0.510325	0.479200
741	0.512125	0.478200
742	0.509075	0.478075
743	0.509975	0.474350
744	0.512275	0.474600
745	0.512875	0.471150
746	0.511000	0.469025
747	0.508225	0.469400
748	0.510900	0.468925
749	0.511725	0.467800
750	0.509825	0.466625
751	0.510600	0.465950
752	0.512100	0.464225
753	0.511000	0.463825
754	0.508400	0.464650
755	0.511100	0.463550
756	0.513000	0.465475
757	0.512825	0.462125
758	0.509500	0.458425
759	0.510600	0.459900
760	0.513850	0.460500
761	0.513175	0.461175
762	0.511100	0.461050
763	0.509600	0.463525
764	0.508675	0.464175
765	0.511925	0.466725
766	0.513200	0.470825
767	0.514000	0.470500
768	0.511350	0.471875
769	0.514325	0.470125
770	0.511375	0.471475
771	0.511600	0.470175
772	0.507825	0.469050
773	0.510550	0.469050
774	0.514925	0.467725
775	0.512900	0.467925
776	0.512550	0.467575
777	0.509825	0.470450
778	0.509975	0.471425
779	0.509175	0.468200
780	0.510250	0.468050
781	0.505900	0.468275
782	0.506950	0.471250
783	0.509375	0.471825
784	0.510025	0.472475
785	0.510050	0.471675
786	0.512225	0.474225
787	0.516350	0.471425
788	0.515750	0.469825
789	0.513300	0.470375
790	0.511925	0.473225
791	0.514350	0.473125
792	0.512075	0.475375
793	0.511475	0.474550
794	0.510875	0.474625
795	0.508875	0.471575
796	0.511500	0.474500
797	0.515725	0.474500
798	0.513450	0.476150
799	0.511200	0.476375
800	0.515900	0.475125
801	0.513600	0.473575
802	0.511675	0.474350
803	0.511825	0.472800
804	0.507950	0.472750
805	0.510175	0.469950
806	0.508400	0.470675
807	0.515475	0.470600
808	0.513775	0.473575
809	0.511950	0.472375
810	0.511175	0.474150
811	0.512550	0.474050
812	0.511225	0.476200
813	0.509625	0.479950
814	0.509000	0.484300
815	0.511125	0.485825
816	0.510750	0.484125
817	0.513700	0.486300
818	0.511800	0.485200
819	0.510375	0.485325
820	0.508800	0.486800
821	0.511850	0.485150
822	0.516450	0.485050
823	0.513550	0.482925
824	0.512150	0.483750
825	0.511125	0.484475
826	0.509075	0.483275
827	0.511175	0.481875
828	0.515475	0.480225
829	0.510750	0.478425
830	0.514950	0.475175
831	0.513400	0.475125
832	0.511300	0.471150
833	0.508350	0.469600
834	0.511900	0.472725
835	0.512075	0.471375
836	0.513150	0.468950
837	0.513700	0.468750
838	0.513300	0.468525
839	0.512875	0.468825
840	0.512550	0.469250
841	0.512500	0.467475
842	0.511200	0.465725
843	0.511000	0.464400
844	0.512150	0.466000
845	0.510775	0.465125
846	0.510600	0.465825
847	0.513275	0.469575
848	0.511650	0.470575
849	0.510325	0.470100
850	0.508475	0.471200
851	0.508300	0.472050
852	0.508450	0.471625
853	0.512150	0.468225
854	0.509900	0.467600
855	0.509100	0.468450
856	0.510350	0.469650
857	0.507725	0.467925
858	0.509800	0.468150
859	0.506100	0.466925
860	0.504950	0.468600
861	0.511150	0.466100
862	0.509275	0.466050
863	0.509000	0.466525
864	0.508050	0.465300
865	0.511200	0.463400
866	0.507725	0.462550
867	0.506825	0.459025
868	0.506775	0.459450
869	0.508800	0.460250
870	0.506050	0.454725
871	0.506675	0.455100
872	0.507250	0.452825
873	0.509050	0.452875
874	0.512125	0.451725
875	0.510450	0.451725
876	0.511400	0.452575
877	0.512425	0.452475
878	0.513150	0.453850
879	0.507750	0.453875
880	0.512075	0.453800
881	0.516500	0.456150
882	0.513725	0.456625
883	0.513625	0.457150
884	0.511725	0.460225
885	0.508775	0.461550
886	0.510950	0.463950
887	0.514275	0.461650
888	0.511250	0.463825
889	0.508850	0.463300
890	0.513500	0.465850
891	0.506625	0.466150
892	0.508575	0.465550
893	0.512500	0.464375
894	0.509775	0.465050
895	0.508900	0.462550
896	0.507675	0.461500
897	0.507750	0.462825
898	0.513850	0.462075
899	0.511450	0.461550
900	0.510575	0.462625
901	0.508775	0.461775
902	0.511675	0.461475
903	0.509225	0.462875
904	0.506300	0.461150
905	0.512625	0.463200
906	0.510350	0.463825
907	0.511825	0.461800
908	0.510325	0.461900
909	0.510500	0.462425
910	0.513425	0.461375
911	0.510375	0.464475
912	0.506700	0.464425
913	0.506650	0.463350
914	0.505750	0.466175
915	0.509475	0.463900
916	0.513175	0.463675
917	0.511925	0.461200
918	0.512550	0.458675
919	0.509750	0.459275
920	0.510225	0.459425
921	0.510775	0.457400
922	0.509025	0.457450
923	0.511900	0.458900
924	0.510800	0.458450
925	0.510150	0.458125
926	0.506250	0.462175
927	0.511425	0.461150
928	0.510850	0.461375
929	0.512725	0.461750
930	0.514575	0.460050
931	0.511175	0.459750
932	0.505350	0.460225
933	0.510025	0.458675
934	0.513325	0.459225
935	0.515250	0.459075
936	0.514050	0.457850
937	0.512925	0.456975
938	0.515900	0.458100
939	0.513425	0.458000
940	0.512900	0.460975
941	0.514450	0.463100
942	0.513075	0.462400
943	0.518450	0.460050
944	0.514175	0.462825
945	0.512525	0.464900
946	0.510475	0.462475
947	0.512775	0.463900
948	0.513225	0.462375
949	0.512950	0.461675
950	0.514425	0.462850
951	0.512350	0.463450
952	0.513175	0.464300
953	0.511550	0.464500
954	0.510250	0.467000
955	0.515975	0.463625
956	0.515500	0.465675
957	0.515300	0.466250
958	0.517175	0.467925
959	0.513375	0.469200
960	0.513850	0.471925
961	0.515175	0.470450
962	0.512650	0.469725
963	0.511675	0.470550
964	0.512700	0.469625
965	0.510175	0.469800
966	0.512375	0.469975
967	0.514325	0.468100
968	0.516650	0.466875
969	0.512700	0.467500
970	0.516875	0.467650
971	0.516050	0.468875
972	0.513925	0.469250
973	0.510375	0.467275
974	0.512525	0.466875
975	0.514225	0.467400
976	0.513150	0.466950
977	0.512550	0.469375
978	0.510525	0.470450
979	0.512450	0.471150
980	0.511125	0.471750
981	0.513300	0.471425
982	0.511600	0.470650
983	0.515675	0.473875
984	0.514675	0.471675
985	0.514225	0.473950
986	0.510650	0.474100
987	0.513125	0.473325
988	0.512525	0.473325
989	0.512600	0.475275
990	0.512025	0.476500
991	0.509550	0.476100
992	0.510950	0.474725
993	0.514500	0.473850
994	0.515225	0.475825
995	0.512400	0.476175
996	0.514750	0.475800
997	0.510900	0.475775
998	0.517125	0.474700
999	0.516850	0.475950
1000	0.516700	0.478100
1001	0.516025	0.477600
1002	0.515750	0.477375
1003	0.517625	0.477975
1004	0.513525	0.472925
1005	0.511800	0.472325
1006	0.515000	0.473375
1007	0.513750	0.474325
1008	0.512325	0.470400
1009	0.511800	0.472700
1010	0.510425	0.475475
1011	0.513900	0.475300
1012	0.512475	0.473325
1013	0.515100	0.473025
1014	0.513250	0.474800
1015	0.510850	0.477375
1016	0.515325	0.477300
1017	0.514450	0.473575
1018	0.514300	0.472225
1019	0.512025	0.472625
1020	0.513325	0.471900
1021	0.515275	0.469575
1022	0.517350	0.470450
1023	0.512725	0.469700
1024	0.511575	0.472075
1025	0.516400	0.468325
1026	0.516025	0.468100
1027	0.514575	0.465975
1028	0.516550	0.465800
1029	0.514375	0.468025
1030	0.516600	0.468500
1031	0.513700	0.467925
1032	0.512775	0.467775
1033	0.511200	0.469450
1034	0.515700	0.468425
1035	0.511950	0.470275
1036	0.511050	0.471625
1037	0.511550	0.472050
1038	0.509875	0.470500
1039	0.510100	0.471825
1040	0.509925	0.472175
1041	0.512825	0.471200
1042	0.512025	0.469325
1043	0.512950	0.471100
1044	0.513975	0.469550
1045	0.514875	0.466875
1046	0.511175	0.466100
1047	0.515275	0.465750
1048	0.516250	0.465300
1049	0.515725	0.464725
1050	0.511350	0.464175
1051	0.513675	0.465475
1052	0.517350	0.466525
1053	0.514100	0.470700
1054	0.514575	0.473425
1055	0.512775	0.473025
1056	0.515775	0.473875
1057	0.514200	0.472900
1058	0.514400	0.476000
1059	0.511200	0.476825
1060	0.512500	0.477225
1061	0.512825	0.474950
1062	0.512600	0.474850
1063	0.514200	0.473825
1064	0.512450	0.471625
1065	0.511450	0.471800
1066	0.511975	0.474000
1067	0.510975	0.470825
1068	0.513225	0.472325
1069	0.516425	0.473400
1070	0.515425	0.475400
1071	0.517225	0.473650
1072	0.516600	0.475850
1073	0.514575	0.477325
1074	0.515100	0.479200
1075	0.516350	0.478200
1076	0.517675	0.480150
1077	0.515800	0.479625
1078	0.517375	0.479200
1079	0.511875	0.476125
1080	0.517325	0.474250
1081	0.517200	0.476475
1082	0.517600	0.478450
1083	0.515775	0.478725
1084	0.515775	0.481500
1085	0.515250	0.478200
1086	0.514425	0.476825
1087	0.519350	0.477775
1088	0.514375	0.479375
1089	0.515350	0.477575
1090	0.511550	0.477250
1091	0.513250	0.477475
1092	0.513025	0.477300
1093	0.513550	0.479800
1094	0.514750	0.481900
1095	0.512975	0.479550
1096	0.513600	0.478525
1097	0.515600	0.475600
1098	0.513000	0.474900
1099	0.517200	0.475525
1100	0.517500	0.474750
1101	0.516575	0.474975
1102	0.516175	0.474800
1103	0.515050	0.476125
1104	0.516500	0.476150
1105	0.514700	0.477400
1106	0.516950	0.477725
1107	0.514200	0.477375
1108	0.514475	0.478525
1109	0.516875	0.476800
1110	0.518600	0.479850
1111	0.516400	0.479450
1112	0.515600	0.480025
1113	0.520050	0.479575
1114	0.516125	0.477325
1115	0.515325	0.478025
1116	0.514950	0.480575
1117	0.511250	0.482675
1118	0.516800	0.483975
1119	0.515050	0.484200
1120	0.515200	0.483300
1121	0.512800	0.480850
1122	0.516275	0.480225
1123	0.512925	0.475850
1124	0.516200	0.475650
1125	0.513525	0.475950
1126	0.517625	0.476375
1127	0.515450	0.477550
1128	0.515650	0.478375
1129	0.515450	0.478275
1130	0.514850	0.479275
1131	0.516850	0.474750
1132	0.514675	0.475925
1133	0.514875	0.477750
1134	0.518850	0.477975
1135	0.517525	0.480025
1136	0.517875	0.477950
1137	0.513200	0.480050
1138	0.516450	0.480800
1139	0.516975	0.477175
1140	0.515475	0.477825
1141	0.517950	0.474975
1142	0.515050	0.475825
1143	0.511175	0.474000
1144	0.512425	0.475625
1145	0.515250	0.475100
1146	0.514800	0.476650
1147	0.515300	0.473825
1148	0.515200	0.473750
1149	0.514850	0.473950
1150	0.513050	0.473550
1151	0.517850	0.475425
1152	0.515375	0.475525
1153	0.519250	0.473600
1154	0.518400	0.473675
1155	0.511950	0.476125
1156	0.512950	0.477025
1157	0.514275	0.475625
1158	0.516100	0.474100
1159	0.513150	0.475775
1160	0.515900	0.475450
1161	0.514775	0.474000
1162	0.512750	0.476225
1163	0.517750	0.475375
1164	0.514425	0.477750
1165	0.515100	0.475725
1166	0.514175	0.476150
1167	0.516400	0.474975
1168	0.514675	0.474800
1169	0.514025	0.474525
1170	0.512800	0.475000
1171	0.510525	0.476025
1172	0.510975	0.473875
1173	0.510150	0.471675
1174	0.511900	0.472450
1175	0.515775	0.475125
1176	0.517300	0.475950
1177	0.515775	0.474775
1178	0.516950	0.473900
1179	0.517225	0.469950
1180	0.514700	0.471250
1181	0.514000	0.470425
1182	0.516100	0.469950
1183	0.514750	0.473200
1184	0.515800	0.474975
1185	0.518025	0.473125
1186	0.517425	0.472650
1187	0.516800	0.472450
1188	0.515225	0.470250
1189	0.512775	0.468675
1190	0.512500	0.470450
1191	0.518200	0.469075
1192	0.516800	0.468800
1193	0.517950	0.466500
1194	0.517925	0.468500
1195	0.515550	0.466925
1196	0.515550	0.470800
1197	0.517975	0.469625
1198	0.521325	0.468575
1199	0.518725	0.468875
1200	0.519900	0.466200
1201	0.517125	0.467650
1202	0.516175	0.468700
1203	0.517575	0.470900
1204	0.516325	0.471925
1205	0.514800	0.472100
1206	0.513050	0.472425
1207	0.515100	0.473350
1208	0.513700	0.476000
1209	0.511875	0.474925
1210	0.516600	0.474625
1211	0.516250	0.472150
1212	0.518850	0.471100
1213	0.517725	0.473350
1214	0.520325	0.472825
1215	0.517100	0.472175
1216	0.516725	0.472950
1217	0.518225	0.470375
1218	0.516825	0.468825
1219	0.515175	0.468700
1220	0.511850	0.468825
1221	0.515250	0.470125
1222	0.515150	0.468450
1223	0.514625	0.469725
1224	0.515975	0.467650
1225	0.519350	0.465650
1226	0.518300	0.466500
1227	0.513725	0.466750
1228	0.515225	0.466700
1229	0.512025	0.467875
1230	0.515175	0.467350
1231	0.512950	0.466550
1232	0.516200	0.467350
1233	0.516725	0.466950
1234	0.514450	0.467375
1235	0.518550	0.468825
1236	0.515125	0.467725
1237	0.516375	0.470700
1238	0.514925	0.470550
1239	0.515075	0.471850
1240	0.513850	0.473425
1241	0.510875	0.473625
1242	0.515625	0.475050
1243	0.512950	0.476150
1244	0.515500	0.475500
1245	0.514475	0.477000
1246	0.510250	0.480475
1247	0.509250	0.482850
1248	0.511350	0.482525
1249	0.512575	0.481325
1250	0.517225	0.484400
1251	0.513600	0.482150
1252	0.515075	0.478825
1253	0.515300	0.480200
1254	0.514625	0.482950
1255	0.510475	0.478975
1256	0.514200	0.478525
1257	0.512225	0.475725
1258	0.515450	0.477700
1259	0.511550	0.475625
1260	0.513075	0.478575
1261	0.514050	0.480050
1262	0.515125	0.478375
1263	0.513150	0.477200
1264	0.512100	0.475875
1265	0.509275	0.477500
1266	0.513300	0.477975
1267	0.517425	0.480800
1268	0.518200	0.478850
1269	0.511900	0.475400
1270	0.515125	0.474100
1271	0.515125	0.472275
1272	0.514725	0.472925
1273	0.514200	0.473725
1274	0.515050	0.475125
1275	0.517225	0.478775
1276	0.516425	0.476675
1277	0.511750	0.478375
1278	0.514625	0.479375
1279	0.517225	0.477300
1280	0.516575	0.476975
1281	0.518400	0.475900
1282	0.517825	0.476825
1283	0.515050	0.478175
1284	0.513325	0.478425
1285	0.512400	0.481075
1286	0.515700	0.479775
1287	0.514850	0.481025
1288	0.514125	0.478850
1289	0.515150	0.475875
1290	0.515525	0.475000
1291	0.517100	0.475075
1292	0.518525	0.475050
1293	0.515725	0.476275
1294	0.520125	0.476850
1295	0.520800	0.476350
1296	0.516125	0.476050
1297	0.517250	0.475600
1298	0.512775	0.476000
1299	0.514550	0.476350
1300	0.512000	0.473150
1301	0.515425	0.468000
1302	0.515550	0.469475
1303	0.519200	0.467650
1304	0.517375	0.466650
1305	0.515675	0.466450
1306	0.518200	0.464825
1307	0.515200	0.464750
1308	0.513900	0.463575
1309	0.518200	0.462650
1310	0.517100	0.464775
1311	0.519225	0.462350
1312	0.519150	0.465075
1313	0.518875	0.466150
1314	0.517700	0.465550
1315	0.516875	0.465300
1316	0.516775	0.463750
1317	0.519000	0.463025
1318	0.515875	0.460525
1319	0.516600	0.460575
1320	0.515775	0.460325
1321	0.513525	0.460950
1322	0.513650	0.463100
1323	0.512900	0.465275
1324	0.517250	0.464800
1325	0.514100	0.462800
1326	0.517550	0.462200
1327	0.513525	0.462200
1328	0.514250	0.461925
1329	0.516225	0.462600
1330	0.518000	0.461725
1331	0.519075	0.460775
1332	0.516525	0.460725
1333	0.519125	0.462500
1334	0.516600	0.464275
1335	0.519000	0.467375
1336	0.514925	0.467950
1337	0.517850	0.468925
1338	0.522725	0.470850
1339	0.521775	0.472250
1340	0.520750	0.474350
1341	0.519325	0.473875
1342	0.518125	0.473375
1343	0.519425	0.473525
1344	0.515775	0.474650
1345	0.515800	0.474400
1346	0.515550	0.474150
1347	0.514950	0.474500
1348	0.518875	0.475625
1349	0.515525	0.475725
1350	0.517775	0.477675
1351	0.517275	0.477300
1352	0.516850	0.477650
1353	0.518850	0.479250
1354	0.518250	0.480750
1355	0.518950	0.484300
1356	0.517075	0.484050
1357	0.517100	0.488675
1358	0.517600	0.487025
1359	0.517375	0.484875
1360	0.518900	0.484325
1361	0.515325	0.486250
1362	0.516675	0.482225
1363	0.517975	0.481550
1364	0.515525	0.482450
1365	0.516200	0.482975
1366	0.513300	0.481375
1367	0.513675	0.480225
1368	0.516525	0.481075
1369	0.515175	0.480600
1370	0.515225	0.476300
1371	0.515350	0.477300
1372	0.512250	0.477725
1373	0.515125	0.477475
1374	0.512975	0.478800
1375	0.512350	0.477825
1376	0.512650	0.476375
1377	0.517525	0.476750
1378	0.515700	0.475725
1379	0.511600	0.477500
1380	0.512900	0.479475
1381	0.512700	0.479775
1382	0.512950	0.483475
1383	0.518300	0.480700
1384	0.515475	0.479875
1385	0.513200	0.479625
1386	0.515125	0.480575
1387	0.515275	0.483250
1388	0.516475	0.482950
1389	0.519050	0.483425
1390	0.518350	0.484000
1391	0.514650	0.482575
1392	0.514000	0.487450
1393	0.514575	0.487350
1394	0.514625	0.484625
1395	0.516875	0.483700
1396	0.518100	0.484275
1397	0.516075	0.485650
1398	0.517750	0.486375
1399	0.512975	0.485200
1400	0.517875	0.483925
1401	0.513000	0.485075
1402	0.514600	0.483725
1403	0.513450	0.484700
1404	0.518900	0.483625
1405	0.517100	0.485075
1406	0.517525	0.482325
1407	0.515875	0.484975
1408	0.515000	0.488150
1409	0.514875	0.487250
1410	0.515325	0.486700
1411	0.515275	0.487975
1412	0.515325	0.486850
1413	0.514225	0.487350
1414	0.516125	0.487600
1415	0.514450	0.487300
1416	0.518150	0.486150
1417	0.515925	0.486175
1418	0.514600	0.484025
1419	0.518825	0.483400
1420	0.519825	0.483125
1421	0.515525	0.481750
1422	0.514325	0.481525
1423	0.512400	0.481650
1424	0.515525	0.482825
1425	0.514500	0.485250
1426	0.512100	0.482950
1427	0.512975	0.485275
1428	0.512300	0.485700
1429	0.511025	0.483650
1430	0.515175	0.486050
1431	0.518475	0.483575
1432	0.511900	0.482725
1433	0.514500	0.479325
1434	0.510500	0.476575
1435	0.509700	0.474725
1436	0.511150	0.475225
1437	0.509875	0.478100
1438	0.514875	0.476750
1439	0.515300	0.475575
1440	0.517575	0.474975
1441	0.515725	0.477175
1442	0.513825	0.475750
1443	0.513600	0.476600
1444	0.516025	0.476800
1445	0.513400	0.477225
1446	0.511225	0.476675
1447	0.511725	0.477125
1448	0.510250	0.476125
1449	0.514075	0.477700
1450	0.514575	0.480650
1451	0.516875	0.481225
1452	0.511575	0.482875
1453	0.514350	0.479475
1454	0.517000	0.479700
1455	0.514900	0.478900
1456	0.516850	0.478400
1457	0.513900	0.474425
1458	0.513650	0.475350
1459	0.516250	0.474725
1460	0.514825	0.472925
1461	0.514625	0.469900
1462	0.518025	0.472625
1463	0.514625	0.472700
1464	0.515950	0.471300
1465	0.518550	0.472550
1466	0.519450	0.472975
1467	0.513900	0.473500
1468	0.513850	0.474200
1469	0.512775	0.477200
1470	0.513775	0.478575
1471	0.516125	0.477275
1472	0.512475	0.479925
1473	0.515775	0.480050
1474	0.510900	0.483300
1475	0.513350	0.483100
1476	0.515700	0.484000
1477	0.514475	0.480225
1478	0.514075	0.479375
1479	0.514825	0.479775
1480	0.512675	0.478800
1481	0.515650	0.477825
1482	0.515625	0.476675
1483	0.512275	0.477500
1484	0.514875	0.475775
1485	0.517225	0.474950
1486	0.512950	0.473325
1487	0.513650	0.470900
1488	0.513050	0.470400
1489	0.514900	0.470200
1490	0.515975	0.469000
1491	0.516950	0.471025
1492	0.520825	0.470900
1493	0.518575	0.471050
1494	0.517225	0.474650
1495	0.517025	0.473100
1496	0.515100	0.473525
1497	0.513950	0.474650
1498	0.516075	0.474200
1499	0.515050	0.474100
1500	0.514675	0.477725
1501	0.516200	0.479325
1502	0.514550	0.480525
1503	0.512875	0.480050
1504	0.513450	0.482750
1505	0.513100	0.481400
1506	0.513025	0.481375
1507	0.517150	0.481100
1508	0.516525	0.480500
1509	0.513700	0.480825
1510	0.518500	0.480125
1511	0.517025	0.479850
1512	0.516150	0.477250
1513	0.515700	0.475500
1514	0.513850	0.474750
1515	0.512175	0.477425
1516	0.511925	0.475375
1517	0.513775	0.477850
1518	0.516050	0.477125
1519	0.516675	0.479825
1520	0.514925	0.479350
1521	0.517475	0.478300
1522	0.516300	0.478175
1523	0.517650	0.481475
1524	0.516175	0.481350
1525	0.513750	0.481900
1526	0.514575	0.479950
1527	0.515100	0.481750
1528	0.517250	0.482050
1529	0.516200	0.482875
1530	0.515050	0.481800
1531	0.513675	0.479725
1532	0.515250	0.477025
1533	0.512750	0.478975
1534	0.512800	0.476475
1535	0.513350	0.476975
1536	0.514250	0.478075
1537	0.513050	0.478025
1538	0.514600	0.479175
1539	0.512525	0.476625
1540	0.515400	0.479600
1541	0.516425	0.476925
1542	0.519925	0.475975
1543	0.516500	0.475375
1544	0.514875	0.476575
1545	0.514850	0.476275
1546	0.517150	0.477400
1547	0.515850	0.477950
1548	0.518325	0.476550
1549	0.518450	0.477450
1550	0.519950	0.473700
1551	0.518700	0.475050
1552	0.517325	0.473800
1553	0.518550	0.474725
1554	0.515775	0.472725
1555	0.518175	0.477450
1556	0.517875	0.474450
1557	0.517175	0.473600
1558	0.516875	0.471325
1559	0.517025	0.472750
1560	0.516550	0.473525
1561	0.516650	0.474450
1562	0.515000	0.475425
1563	0.513975	0.472950
1564	0.510075	0.471375
1565	0.511725	0.471200
1566	0.514425	0.473875
1567	0.514600	0.473775
1568	0.517200	0.472825
1569	0.520750	0.474275
1570	0.520550	0.474100
1571	0.517425	0.475250
1572	0.520100	0.473925
1573	0.519225	0.473725
1574	0.516200	0.475625
1575	0.515275	0.471625
1576	0.518375	0.472900
1577	0.516725	0.472875
1578	0.513225	0.472150
1579	0.519625	0.469650
1580	0.516400	0.469100
1581	0.517225	0.469000
1582	0.514975	0.470000
1583	0.515400	0.470050
1584	0.514975	0.471875
1585	0.514925	0.474400
1586	0.513575	0.471525
1587	0.511825	0.469950
1588	0.515475	0.469750
1589	0.511775	0.467950
1590	0.515575	0.468475
1591	0.516450	0.468550
1592	0.515700	0.468375
1593	0.516750	0.466200
1594	0.515925	0.466875
1595	0.515475	0.466425
1596	0.512100	0.464900
1597	0.518175	0.468175
1598	0.517250	0.465925
1599	0.513450	0.465800
1600	0.514400	0.464700
1601	0.513725	0.466025
1602	0.510650	0.466850
1603	0.511000	0.466975
1604	0.512050	0.467725
1605	0.513200	0.466775
1606	0.513850	0.466325
1607	0.512950	0.465525
1608	0.515350	0.464950
1609	0.513750	0.464650
1610	0.510350	0.465050
1611	0.512825	0.464025
1612	0.513625	0.462175
1613	0.515750	0.463125
1614	0.513300	0.464400
1615	0.514475	0.463450
1616	0.514350	0.463950
1617	0.512775	0.466375
1618	0.512200	0.469750
1619	0.515800	0.472775
1620	0.514850	0.474150
1621	0.519850	0.476525
1622	0.518400	0.475800
1623	0.515925	0.473725
1624	0.515600	0.474175
1625	0.518300	0.477500
1626	0.514100	0.480650
1627	0.510825	0.479750
1628	0.511100	0.475950
1629	0.512975	0.473825
1630	0.514950	0.471700
1631	0.509525	0.469975
1632	0.511850	0.470225
1633	0.515375	0.472275
1634	0.514200	0.472275
1635	0.516650	0.470725
1636	0.511100	0.473700
1637	0.511650	0.472375
1638	0.513300	0.471750
1639	0.513775	0.472775
1640	0.512675	0.470000
1641	0.507400	0.472325
1642	0.511650	0.473200
1643	0.513475	0.473675
1644	0.512925	0.473375
1645	0.514025	0.475150
1646	0.518325	0.476925
1647	0.512225	0.476225
1648	0.513025	0.474275
1649	0.514500	0.475800
1650	0.514850	0.476300
1651	0.511050	0.476425
1652	0.512250	0.475675
1653	0.509850	0.476750
1654	0.513425	0.476625
1655	0.514825	0.477650
1656	0.510050	0.476975
1657	0.513150	0.477950
1658	0.512525	0.478250
1659	0.512050	0.476750
1660	0.515325	0.477550
1661	0.515300	0.479625
1662	0.516200	0.478075
1663	0.518100	0.479525
1664	0.515925	0.478850
1665	0.512725	0.478650
1666	0.512175	0.477800
1667	0.514025	0.478725
1668	0.512325	0.480300
1669	0.508975	0.480125
1670	0.510675	0.479800
1671	0.513375	0.480675
1672	0.511475	0.479975
1673	0.509875	0.476175
1674	0.511575	0.474025
1675	0.512075	0.473300
1676	0.510950	0.474800
1677	0.513825	0.474625
1678	0.515175	0.473450
1679	0.513025	0.475450
1680	0.513200	0.473175
1681	0.512800	0.472050
1682	0.515500	0.472525
1683	0.513400	0.475825
1684	0.518450	0.475750
1685	0.517500	0.474950
1686	0.512600	0.471500
1687	0.512100	0.474400
1688	0.514875	0.472225
1689	0.514975	0.472725
1690	0.517675	0.474225
1691	0.518925	0.472675
1692	0.517100	0.475575
1693	0.518100	0.476450
1694	0.516850	0.475325
1695	0.512200	0.474500
1696	0.514525	0.473475
1697	0.516000	0.473700
1698	0.518875	0.474425
1699	0.515825	0.475075
1700	0.517025	0.477000
1701	0.517850	0.476475
1702	0.517600	0.477700
1703	0.516425	0.480725
1704	0.515900	0.483350
1705	0.516400	0.481625
1706	0.515050	0.479900
1707	0.513300	0.481375
1708	0.514200	0.481825
1709	0.518500	0.479875
1710	0.512750	0.482575
1711	0.515500	0.480850
1712	0.513550	0.483725
1713	0.514775	0.485275
1714	0.516400	0.485600
1715	0.517350	0.482725
1716	0.519400	0.485275
1717	0.516850	0.482300
1718	0.513350	0.481375
1719	0.514900	0.479925
1720	0.515500	0.478450
1721	0.515150	0.478725
1722	0.516100	0.482975
1723	0.511775	0.483600
1724	0.513650	0.483850
1725	0.516550	0.481925
1726	0.516025	0.485050
1727	0.513800	0.483975
1728	0.512700	0.487225
1729	0.514150	0.488050
1730	0.516650	0.487500
1731	0.518175	0.484750
1732	0.515850	0.482125
1733	0.518950	0.477150
1734	0.516700	0.476775
1735	0.519500	0.476000
1736	0.516575	0.477475
1737	0.520300	0.479275
1738	0.521000	0.479200
1739	0.520425	0.480225
1740	0.519700	0.480275
1741	0.520175	0.481275
1742	0.518175	0.481300
1743	0.517675	0.478575
1744	0.515375	0.476450
1745	0.514800	0.475625
1746	0.518750	0.477175
1747	0.519225	0.479200
1748	0.520975	0.480450
1749	0.517900	0.479100
1750	0.515250	0.478850
1751	0.514825	0.479225
1752	0.515650	0.477025
1753	0.517475	0.478025
1754	0.516750	0.474050
1755	0.515975	0.471125
1756	0.517350	0.472425
1757	0.521175	0.475525
1758	0.517375	0.473800
1759	0.518825	0.475225
1760	0.519325	0.475900
1761	0.517900	0.475625
1762	0.519625	0.473650
1763	0.515900	0.475600
1764	0.516675	0.475300
1765	0.517400	0.476175
1766	0.517500	0.477225
1767	0.515725	0.480175
1768	0.514625	0.480575
1769	0.516450	0.480725
1770	0.518800	0.481150
1771	0.518525	0.481350
1772	0.518950	0.479975
1773	0.518675	0.480950
1774	0.518550	0.480600
1775	0.512975	0.478200
1776	0.514650	0.477750
1777	0.519975	0.478275
1778	0.521175	0.480200
1779	0.515925	0.480850
1780	0.518750	0.480450
1781	0.517200	0.480325
1782	0.518575	0.481825
1783	0.519000	0.482775
1784	0.514400	0.481575
1785	0.514950	0.482650
1786	0.510450	0.480650
1787	0.514050	0.483650
1788	0.514675	0.485200
1789	0.514725	0.487400
1790	0.519350	0.485025
1791	0.520725	0.483900
1792	0.520475	0.482875
1793	0.519375	0.482750
1794	0.517175	0.483125
1795	0.516125	0.484175
1796	0.513850	0.485625
1797	0.517625	0.485925
1798	0.518675	0.486000
1799	0.518150	0.483875
1800	0.515475	0.484325
1801	0.518700	0.485000
1802	0.520400	0.483400
1803	0.519925	0.483750
1804	0.516200	0.483400
1805	0.515150	0.482700
1806	0.516075	0.482700
1807	0.513325	0.479400
1808	0.513375	0.481850
1809	0.519400	0.482300
1810	0.518525	0.483950
1811	0.520050	0.482425
1812	0.516100	0.482150
1813	0.515975	0.479950
1814	0.515150	0.480400
1815	0.511900	0.481950
1816	0.517800	0.479850
1817	0.519125	0.481000
1818	0.517350	0.479550
1819	0.517750	0.481375
1820	0.515325	0.481025
1821	0.517325	0.477975
1822	0.520525	0.479625
1823	0.515925	0.480775
1824	0.520875	0.480250
1825	0.519725	0.477875
1826	0.518225	0.477200
1827	0.519400	0.475025
1828	0.516775	0.472725
1829	0.518125	0.473000
1830	0.520375	0.470575
1831	0.517925	0.470450
1832	0.519600	0.471400
1833	0.515575	0.474700
1834	0.517750	0.472775
1835	0.519450	0.472850
1836	0.518725	0.471700
1837	0.523950	0.470300
1838	0.519975	0.470050
1839	0.519800	0.472800
1840	0.515950	0.474775
1841	0.517325	0.473700
1842	0.515200	0.475200
1843	0.518475	0.477125
1844	0.515300	0.475575
1845	0.515325	0.472775
1846	0.518725	0.474275
1847	0.516325	0.475300
1848	0.516225	0.474125
1849	0.513300	0.475175
1850	0.513400	0.476900
1851	0.513850	0.476500
1852	0.512100	0.478000
1853	0.512050	0.476550
1854	0.516550	0.476825
1855	0.516375	0.471450
1856	0.515550	0.472450
1857	0.516350	0.472025
1858	0.515125	0.473625
1859	0.513400	0.474825
1860	0.515625	0.475100
1861	0.516025	0.476350
1862	0.516850	0.479450
1863	0.515700	0.475050
1864	0.514425	0.471900
1865	0.513625	0.474150
1866	0.514125	0.474625
1867	0.516400	0.476800
1868	0.514425	0.478200
1869	0.517300	0.474450
1870	0.518075	0.473475
1871	0.513300	0.473550
1872	0.511975	0.473850
1873	0.512100	0.474100
1874	0.515775	0.472925
1875	0.515975	0.472025
1876	0.517000	0.472225
1877	0.515750	0.474075
1878	0.515950	0.475525
1879	0.516900	0.474925
1880	0.517550	0.476650
1881	0.519900	0.479875
1882	0.518200	0.480025
1883	0.517100	0.478725
1884	0.514125	0.476625
1885	0.516775	0.474475
1886	0.515450	0.477750
1887	0.515575	0.476675
1888	0.518100	0.475500
1889	0.517475	0.474300
1890	0.520750	0.476650
1891	0.521775	0.474400
1892	0.515875	0.476975
1893	0.517975	0.476025
1894	0.518875	0.477175
1895	0.518700	0.477650
1896	0.519600	0.480425
1897	0.519050	0.480300
1898	0.519225	0.477225
1899	0.518375	0.473425
1900	0.517925	0.470075
1901	0.517600	0.473000
1902	0.517050	0.475600
1903	0.517225	0.476275
1904	0.515750	0.475975
1905	0.515050	0.474050
1906	0.514900	0.474275
1907	0.511850	0.475550
1908	0.514575	0.475450
1909	0.515075	0.475500
1910	0.515350	0.477825
1911	0.515800	0.480875
1912	0.515250	0.479550
1913	0.512675	0.480500
1914	0.514375	0.481075
1915	0.514325	0.484100
1916	0.514100	0.485750
1917	0.516575	0.485775
1918	0.516200	0.483825
1919	0.517275	0.488325
1920	0.519625	0.487175
1921	0.516050	0.489950
1922	0.517875	0.491250
1923	0.519475	0.489325
1924	0.517550	0.488025
1925	0.516775	0.486975
1926	0.517900	0.487475
1927	0.520950	0.488500
1928	0.519675	0.487775
1929	0.515775	0.487325
1930	0.517500	0.488275
1931	0.517100	0.486400
1932	0.514725	0.485750
1933	0.516075	0.486075
1934	0.518175	0.484675
1935	0.515800	0.487325
1936	0.516700	0.488325
1937	0.515400	0.485150
1938	0.515800	0.482675
1939	0.514775	0.481300
1940	0.514300	0.480750
1941	0.515275	0.479950
1942	0.516350	0.477375
1943	0.514375	0.477400
1944	0.516325	0.477575
1945	0.513325	0.475400
1946	0.516200	0.475900
1947	0.515075	0.473825
1948	0.519175	0.473525
1949	0.520125	0.476125
1950	0.514225	0.475625
1951	0.515550	0.476950
1952	0.516400	0.476125
1953	0.516500	0.476150
1954	0.514525	0.474400
1955	0.519475	0.474500
1956	0.516400	0.475000
1957	0.519175	0.474250
1958	0.520775	0.474250
1959	0.518150	0.472200
1960	0.514250	0.474200
1961	0.515300	0.473300
1962	0.516950	0.473850
1963	0.514750	0.474275
1964	0.516275	0.473250
1965	0.514400	0.471500
1966	0.516150	0.469875
1967	0.516125	0.467925
1968	0.517175	0.470300
1969	0.517050	0.472150
1970	0.516375	0.472900
1971	0.518375	0.472800
1972	0.518000	0.473550
1973	0.517100	0.471975
1974	0.511275	0.474275
1975	0.514875	0.476025
1976	0.512525	0.475300
1977	0.513550	0.475250
1978	0.515475	0.477300
1979	0.512225	0.480025
1980	0.515050	0.478150
1981	0.511125	0.476825
1982	0.511300	0.474850
1983	0.509650	0.474900
1984	0.512525	0.475700
1985	0.511200	0.474825
1986	0.511600	0.472825
1987	0.511450	0.472675
1988	0.514950	0.471150
1989	0.514100	0.468575
1990	0.513525	0.468475
1991	0.516125	0.469225
1992	0.519050	0.469750
1993	0.517700	0.469425
1994	0.514175	0.467650
1995	0.512775	0.465900
1996	0.511225	0.464825
1997	0.516725	0.462400
1998	0.514325	0.463775
1999	0.512000	0.463025
[truncated: 8,000 more rows]
