# Supplementary material for: Evolutionary game on mutually influenceing double-layer network
Source: PLoS One. 2025 Jan 31;20(1):e0317923. doi: 10.1371/journal.pone.0317923 (PMC11785339; doi:10.1371/journal.pone.0317923)
Supplement: S1 Data — (ZIP) [file pone.0317923.s001.zip › b=1.03_a=0.2_frequency.txt]

0	0.499725	0.397150
1	0.491425	0.341725
2	0.487700	0.306875
3	0.489975	0.285400
4	0.488450	0.273450
5	0.485825	0.263650
6	0.484275	0.260100
7	0.486175	0.256075
8	0.486000	0.251775
9	0.488075	0.248475
10	0.488375	0.248975
11	0.486000	0.250200
12	0.486825	0.251975
13	0.483950	0.253275
14	0.483225	0.252800
15	0.486500	0.254150
16	0.482300	0.256200
17	0.484425	0.259525
18	0.484375	0.261375
19	0.480550	0.264300
20	0.482750	0.269650
21	0.484550	0.272250
22	0.484775	0.275425
23	0.483075	0.278725
24	0.485825	0.280800
25	0.486400	0.283750
26	0.488025	0.288425
27	0.485950	0.291900
28	0.484425	0.292800
29	0.487600	0.297825
30	0.485800	0.301650
31	0.486050	0.306100
32	0.488525	0.307850
33	0.486200	0.309400
34	0.486825	0.313275
35	0.488175	0.315700
36	0.488625	0.317700
37	0.485050	0.321375
38	0.481400	0.323725
39	0.484225	0.327975
40	0.482425	0.330375
41	0.487625	0.330425
42	0.486200	0.335050
43	0.488625	0.336700
44	0.485400	0.343125
45	0.486375	0.344275
46	0.486600	0.344475
47	0.486300	0.347475
48	0.484900	0.350325
49	0.489175	0.351025
50	0.486800	0.352400
51	0.485025	0.353200
52	0.486025	0.353675
53	0.487550	0.353825
54	0.491075	0.354450
55	0.487050	0.359650
56	0.484150	0.360700
57	0.482000	0.362775
58	0.488675	0.362475
59	0.489150	0.361275
60	0.487575	0.362325
61	0.485375	0.365250
62	0.488750	0.367400
63	0.488200	0.368950
64	0.486450	0.370700
65	0.488775	0.371025
66	0.490300	0.367650
67	0.489700	0.371275
68	0.491250	0.372900
69	0.485975	0.375125
70	0.483500	0.376125
71	0.486500	0.377200
72	0.486175	0.380425
73	0.487025	0.380200
74	0.484975	0.383300
75	0.483975	0.384750
76	0.483125	0.387100
77	0.484150	0.386550
78	0.486075	0.386925
79	0.489425	0.387725
80	0.490125	0.386250
81	0.490600	0.386975
82	0.490275	0.387300
83	0.491550	0.388975
84	0.491700	0.392725
85	0.488400	0.392575
86	0.489775	0.392225
87	0.491075	0.392300
88	0.490825	0.392925
89	0.489550	0.390950
90	0.489950	0.393050
91	0.490550	0.394450
92	0.489100	0.393300
93	0.489525	0.391500
94	0.489975	0.393025
95	0.488775	0.395400
96	0.488125	0.397725
97	0.490225	0.397175
98	0.490500	0.398775
99	0.488625	0.398600
100	0.492700	0.399250
101	0.491350	0.401175
102	0.493875	0.401825
103	0.491625	0.402275
104	0.491550	0.401175
105	0.492525	0.404100
106	0.492550	0.401625
107	0.493500	0.397100
108	0.493700	0.396725
109	0.491475	0.398025
110	0.492725	0.400225
111	0.491500	0.400850
112	0.492400	0.400575
113	0.494825	0.399350
114	0.496875	0.400575
115	0.493200	0.400325
116	0.495875	0.399150
117	0.494025	0.400400
118	0.497400	0.400825
119	0.494550	0.396500
120	0.494725	0.396200
121	0.494400	0.395250
122	0.494550	0.395675
123	0.494450	0.395075
124	0.494875	0.395775
125	0.495675	0.393875
126	0.496575	0.393200
127	0.492900	0.391900
128	0.492725	0.391300
129	0.498275	0.391800
130	0.497900	0.394075
131	0.495275	0.395675
132	0.493450	0.397525
133	0.495125	0.395800
134	0.496275	0.396050
135	0.494900	0.395550
136	0.497950	0.397075
137	0.494875	0.397375
138	0.492700	0.398450
139	0.497875	0.401325
140	0.500450	0.403000
141	0.499025	0.400525
142	0.498750	0.401575
143	0.495525	0.400425
144	0.493600	0.399675
145	0.494850	0.401000
146	0.491225	0.402500
147	0.493600	0.403000
148	0.496650	0.404475
149	0.496275	0.405900
150	0.495825	0.407175
151	0.493225	0.408550
152	0.497250	0.408900
153	0.498800	0.405725
154	0.498100	0.407175
155	0.497150	0.404775
156	0.497925	0.408150
157	0.499725	0.409875
158	0.498125	0.409125
159	0.499100	0.409125
160	0.498425	0.408425
161	0.500425	0.409675
162	0.496625	0.409925
163	0.498525	0.411500
164	0.499950	0.411800
165	0.499150	0.409600
166	0.497900	0.408850
167	0.498750	0.406800
168	0.497100	0.407050
169	0.501875	0.406125
170	0.501100	0.406600
171	0.502975	0.407150
172	0.501475	0.407225
173	0.500200	0.406975
174	0.502275	0.407600
175	0.506025	0.405600
176	0.500975	0.404375
177	0.502925	0.405300
178	0.502775	0.407050
179	0.502975	0.409975
180	0.497075	0.411675
181	0.503975	0.413000
182	0.502700	0.414975
183	0.504650	0.416175
184	0.504825	0.418100
185	0.501250	0.418450
186	0.504525	0.418150
187	0.505275	0.418375
188	0.501350	0.420900
189	0.501125	0.421700
190	0.501500	0.420875
191	0.502300	0.422225
192	0.503875	0.424350
193	0.504175	0.425150
194	0.505500	0.425675
195	0.502500	0.426600
196	0.503900	0.428350
197	0.504475	0.427100
198	0.505950	0.427500
199	0.507150	0.426650
200	0.506275	0.429550
201	0.507325	0.429625
202	0.506125	0.430925
203	0.503525	0.431550
204	0.507575	0.432650
205	0.510125	0.433725
206	0.508100	0.435175
207	0.507500	0.436850
208	0.504100	0.433150
209	0.506425	0.431650
210	0.503025	0.435300
211	0.506000	0.434950
212	0.505150	0.435675
213	0.504500	0.435325
214	0.505575	0.432400
215	0.508150	0.435725
216	0.502350	0.434225
217	0.500975	0.436450
218	0.504775	0.435400
219	0.500300	0.436275
220	0.503975	0.434050
221	0.501525	0.431875
222	0.502875	0.428925
223	0.505300	0.428575
224	0.501575	0.430100
225	0.504900	0.428775
226	0.500900	0.429200
227	0.504175	0.429300
228	0.503450	0.427925
229	0.504750	0.429300
230	0.503575	0.429225
231	0.506725	0.430025
232	0.502575	0.431150
233	0.502925	0.431725
234	0.502150	0.431525
235	0.501200	0.432300
236	0.501725	0.430450
237	0.504875	0.430400
238	0.504300	0.432700
239	0.504500	0.429350
240	0.505925	0.428900
241	0.501750	0.429550
242	0.502250	0.428200
243	0.503800	0.426800
244	0.504625	0.428050
245	0.504675	0.429625
246	0.499600	0.429200
247	0.501025	0.429050
248	0.504625	0.427625
249	0.501500	0.427425
250	0.505325	0.426600
251	0.502950	0.427250
252	0.503600	0.429225
253	0.503900	0.430350
254	0.505950	0.430950
255	0.506150	0.429200
256	0.505775	0.426425
257	0.508675	0.427650
258	0.507400	0.429350
259	0.504700	0.428725
260	0.502175	0.428175
261	0.502625	0.430225
262	0.509025	0.430325
263	0.503675	0.429900
264	0.502325	0.431225
265	0.504075	0.432800
266	0.508350	0.429025
267	0.502450	0.428175
268	0.504275	0.428650
269	0.504575	0.426400
270	0.505975	0.426600
271	0.505125	0.425675
272	0.507825	0.424175
273	0.507175	0.428725
274	0.507025	0.427250
275	0.507525	0.426750
276	0.507725	0.426575
277	0.505700	0.427425
278	0.508600	0.427400
279	0.506850	0.427325
280	0.507575	0.426100
281	0.506450	0.427450
282	0.506075	0.427525
283	0.505875	0.428050
284	0.506875	0.429025
285	0.506600	0.428100
286	0.508750	0.430000
287	0.506750	0.429375
288	0.509225	0.431025
289	0.507500	0.431025
290	0.510025	0.433575
291	0.509525	0.431500
292	0.507575	0.433375
293	0.508100	0.436425
294	0.508300	0.434325
295	0.507700	0.432875
296	0.501025	0.433900
297	0.504500	0.434650
298	0.506275	0.435775
299	0.506600	0.433900
300	0.507325	0.435675
301	0.505150	0.436500
302	0.509200	0.436475
303	0.503050	0.435500
304	0.506350	0.438525
305	0.508925	0.435925
306	0.506225	0.435950
307	0.507450	0.434100
308	0.509075	0.435000
309	0.507700	0.433400
310	0.509325	0.432125
311	0.507600	0.434650
312	0.503450	0.432525
313	0.504550	0.434575
314	0.508225	0.434500
315	0.509775	0.434400
316	0.507025	0.436675
317	0.507725	0.437375
318	0.506175	0.438125
319	0.507100	0.436325
320	0.506925	0.434000
321	0.507225	0.435325
322	0.503975	0.437500
323	0.510250	0.437275
324	0.508025	0.436325
325	0.507100	0.435275
326	0.507025	0.434450
327	0.507550	0.431550
328	0.512350	0.429350
329	0.505550	0.429175
330	0.506075	0.428425
331	0.500600	0.425675
332	0.506725	0.428350
333	0.508325	0.430050
334	0.503800	0.431650
335	0.508800	0.432200
336	0.506900	0.432075
337	0.508075	0.432000
338	0.505550	0.429300
339	0.501825	0.430200
340	0.507100	0.431375
341	0.508500	0.433125
342	0.505125	0.430250
343	0.508175	0.433350
344	0.505300	0.433675
345	0.505925	0.435725
346	0.508250	0.437075
347	0.508500	0.436150
348	0.507225	0.435575
349	0.503275	0.433925
350	0.508075	0.434425
351	0.504800	0.431250
352	0.506275	0.432775
353	0.510425	0.431575
354	0.507125	0.432925
355	0.507025	0.432050
356	0.506700	0.431575
357	0.506225	0.431000
358	0.502725	0.430200
359	0.505300	0.429375
360	0.505825	0.428925
361	0.508650	0.428850
362	0.508125	0.425425
363	0.513475	0.425875
364	0.510325	0.423750
365	0.508550	0.422125
366	0.507900	0.422925
367	0.508950	0.421825
368	0.506625	0.419600
369	0.509425	0.422200
370	0.506025	0.422750
371	0.502675	0.423950
372	0.508450	0.422850
373	0.509975	0.423450
374	0.509500	0.424050
375	0.508650	0.424300
376	0.508850	0.424175
377	0.506500	0.424600
378	0.510575	0.425250
379	0.508375	0.427650
380	0.507800	0.428225
381	0.507600	0.430225
382	0.505825	0.432150
383	0.509300	0.432675
384	0.508800	0.431700
385	0.512575	0.430375
386	0.510375	0.427325
387	0.513075	0.430000
388	0.507450	0.429425
389	0.505400	0.429125
390	0.509050	0.430325
391	0.510600	0.431375
392	0.508550	0.430425
393	0.503275	0.430700
394	0.507100	0.429700
395	0.504075	0.429625
396	0.504550	0.430200
397	0.510350	0.430750
398	0.507075	0.432575
399	0.511025	0.435075
400	0.514500	0.434125
401	0.506200	0.432875
402	0.505400	0.432150
403	0.508775	0.430725
404	0.506950	0.430750
405	0.505775	0.430750
406	0.507075	0.430525
407	0.506050	0.429400
408	0.511100	0.429225
409	0.510250	0.427750
410	0.508000	0.428050
411	0.508625	0.429400
412	0.508550	0.427275
413	0.503475	0.425500
414	0.508325	0.425775
415	0.505825	0.425275
416	0.505950	0.428300
417	0.506150	0.427050
418	0.505825	0.426900
419	0.508300	0.426375
420	0.508025	0.428800
421	0.503150	0.428275
422	0.502625	0.427725
423	0.504475	0.428825
424	0.505250	0.426875
425	0.501825	0.424500
426	0.504575	0.426350
427	0.505925	0.425500
428	0.504500	0.425000
429	0.506200	0.425025
430	0.506025	0.423850
431	0.502725	0.425500
432	0.502775	0.423625
433	0.503300	0.424725
434	0.505000	0.424425
435	0.506800	0.426350
436	0.506625	0.428450
437	0.506475	0.427350
438	0.506725	0.425150
439	0.508450	0.424225
440	0.510700	0.426025
441	0.507500	0.426050
442	0.505700	0.429075
443	0.505825	0.426150
444	0.506350	0.427600
445	0.507750	0.429775
446	0.507850	0.427175
447	0.507125	0.427775
448	0.510250	0.427150
449	0.504150	0.423800
450	0.501850	0.423800
451	0.505900	0.425300
452	0.504325	0.424925
453	0.502850	0.425950
454	0.507325	0.425175
455	0.507550	0.424600
456	0.507950	0.423775
457	0.504375	0.423150
458	0.503175	0.425350
459	0.503100	0.428225
460	0.506650	0.427250
461	0.506000	0.428875
462	0.502475	0.430800
463	0.505425	0.432475
464	0.508750	0.429600
465	0.506125	0.429750
466	0.503225	0.428250
467	0.506525	0.426875
468	0.510800	0.426850
469	0.507525	0.429300
470	0.510650	0.430575
471	0.508525	0.430000
472	0.511000	0.430400
473	0.507650	0.430000
474	0.505625	0.430975
475	0.505950	0.432075
476	0.507475	0.433450
477	0.507825	0.434125
478	0.504125	0.433475
479	0.502975	0.432300
480	0.504725	0.434625
481	0.505850	0.436950
482	0.507125	0.436275
483	0.506975	0.436775
484	0.509600	0.435550
485	0.506025	0.437350
486	0.505675	0.438800
487	0.506075	0.440100
488	0.510875	0.440050
489	0.509750	0.437475
490	0.506575	0.438075
491	0.509325	0.438900
492	0.507400	0.437300
493	0.504375	0.436525
494	0.504825	0.437925
495	0.508425	0.437550
496	0.507525	0.440000
497	0.506825	0.442325
498	0.506150	0.442925
499	0.510175	0.440000
500	0.512600	0.437975
501	0.505900	0.437425
502	0.508650	0.439675
503	0.505575	0.439000
504	0.508525	0.436200
505	0.508100	0.433450
506	0.507200	0.435500
507	0.504350	0.437850
508	0.507100	0.436550
509	0.510250	0.435675
510	0.509200	0.435850
511	0.510850	0.433725
512	0.508500	0.433800
513	0.507425	0.433700
514	0.506025	0.433925
515	0.508075	0.433400
516	0.504975	0.431825
517	0.505300	0.435175
518	0.504275	0.433075
519	0.503000	0.430625
520	0.505825	0.432075
521	0.508300	0.431500
522	0.509800	0.429475
523	0.507825	0.432550
524	0.509700	0.430500
525	0.506750	0.429825
526	0.512300	0.432050
527	0.511350	0.432425
528	0.512075	0.432850
529	0.508525	0.433875
530	0.509725	0.436700
531	0.509375	0.437050
532	0.510450	0.436025
533	0.510850	0.431950
534	0.508850	0.431650
535	0.509850	0.430800
536	0.507475	0.431225
537	0.508800	0.431450
538	0.508625	0.431675
539	0.512475	0.433150
540	0.509925	0.433825
541	0.511350	0.433300
542	0.507100	0.432075
543	0.505625	0.431175
544	0.510350	0.430375
545	0.506625	0.432925
546	0.508900	0.433325
547	0.509625	0.430875
548	0.514025	0.428975
549	0.508325	0.429525
550	0.506025	0.432950
551	0.507275	0.431925
552	0.509625	0.432800
553	0.512625	0.433275
554	0.510000	0.435125
555	0.511200	0.432100
556	0.509125	0.428525
557	0.510425	0.429675
558	0.510000	0.428425
559	0.508525	0.428125
560	0.505775	0.427275
561	0.509300	0.426200
562	0.511025	0.425175
563	0.510500	0.421875
564	0.509325	0.421050
565	0.507925	0.419600
566	0.507900	0.418450
567	0.506925	0.420850
568	0.507100	0.420500
569	0.507725	0.419675
570	0.510175	0.418200
571	0.508600	0.418775
572	0.511375	0.417975
573	0.506650	0.415025
574	0.509575	0.417400
575	0.507025	0.416250
576	0.509000	0.417650
577	0.509875	0.416925
578	0.506625	0.418175
579	0.505375	0.419625
580	0.504550	0.419450
581	0.509525	0.419125
582	0.509200	0.416175
583	0.509000	0.416625
584	0.507200	0.419650
585	0.506525	0.416825
586	0.505450	0.416800
587	0.508050	0.416050
588	0.503425	0.418650
589	0.506700	0.422475
590	0.508950	0.420675
591	0.508200	0.419775
592	0.505650	0.420425
593	0.507125	0.421750
594	0.508550	0.421600
595	0.509550	0.422825
596	0.506225	0.421850
597	0.508300	0.423550
598	0.509200	0.423275
599	0.509250	0.422400
600	0.508450	0.419675
601	0.507700	0.420525
602	0.508175	0.419800
603	0.506675	0.418950
604	0.504500	0.420250
605	0.506925	0.419550
606	0.509075	0.422725
607	0.511025	0.422750
608	0.509900	0.422525
609	0.511025	0.421675
610	0.510350	0.423250
611	0.513625	0.424050
612	0.511175	0.424200
613	0.508350	0.427225
614	0.507200	0.428100
615	0.507250	0.429675
616	0.508575	0.432175
617	0.507150	0.433625
618	0.509725	0.433925
619	0.507600	0.431975
620	0.510450	0.434100
621	0.509525	0.435725
622	0.506075	0.437000
623	0.507075	0.437850
624	0.506575	0.439500
625	0.506400	0.440950
626	0.506200	0.439100
627	0.502300	0.438275
628	0.509225	0.440000
629	0.510750	0.438100
630	0.503675	0.437475
631	0.509600	0.438800
632	0.509375	0.437100
633	0.510675	0.439575
634	0.507800	0.439575
635	0.508825	0.440650
636	0.504825	0.439875
637	0.507325	0.438175
638	0.508750	0.442550
639	0.510525	0.442175
640	0.508675	0.439950
641	0.504250	0.439625
642	0.508275	0.439225
643	0.504175	0.436200
644	0.505475	0.435175
645	0.507075	0.433725
646	0.506700	0.436975
647	0.504975	0.437425
648	0.505700	0.436925
649	0.506000	0.439225
650	0.503350	0.440025
651	0.503425	0.440900
652	0.508975	0.441400
653	0.505250	0.443075
654	0.501925	0.442100
655	0.506150	0.445175
656	0.507700	0.443100
657	0.504750	0.444675
658	0.504800	0.444150
659	0.503300	0.444300
660	0.504750	0.444350
661	0.506050	0.442800
662	0.505400	0.443500
663	0.507300	0.442000
664	0.511175	0.442950
665	0.506825	0.444750
666	0.508925	0.442600
667	0.506925	0.445525
668	0.505375	0.443750
669	0.503750	0.443400
670	0.504825	0.445200
671	0.506700	0.446850
672	0.510500	0.444575
673	0.509700	0.443200
674	0.506750	0.442325
675	0.505500	0.442250
676	0.508275	0.441100
677	0.508725	0.443250
678	0.508025	0.440625
679	0.512550	0.440625
680	0.510525	0.441200
681	0.511075	0.443600
682	0.509350	0.444050
683	0.512075	0.444975
684	0.509225	0.443025
685	0.513000	0.445350
686	0.511575	0.445350
687	0.510200	0.447250
688	0.507900	0.448225
689	0.511675	0.452400
690	0.513225	0.449400
691	0.510025	0.448000
692	0.511800	0.447800
693	0.507825	0.449600
694	0.509600	0.449750
695	0.508150	0.448550
696	0.510925	0.448500
697	0.511175	0.447050
698	0.512175	0.446575
699	0.511075	0.446500
700	0.508875	0.445700
701	0.510400	0.446850
702	0.510950	0.444300
703	0.508700	0.439825
704	0.510800	0.439500
705	0.512075	0.441075
706	0.510400	0.438125
707	0.511350	0.438525
708	0.510150	0.438575
709	0.510050	0.437475
710	0.512450	0.435525
711	0.512475	0.433675
712	0.515700	0.432125
713	0.514525	0.430675
714	0.512425	0.433950
715	0.509850	0.437800
716	0.511300	0.437900
717	0.508000	0.437200
718	0.509525	0.441400
719	0.510875	0.442025
720	0.515100	0.442850
721	0.510425	0.443350
722	0.513425	0.441375
723	0.513250	0.441550
724	0.512550	0.437425
725	0.508725	0.439075
726	0.510100	0.437575
727	0.509150	0.438550
728	0.510575	0.438300
729	0.509425	0.437600
730	0.508775	0.438225
731	0.508125	0.439025
732	0.511200	0.439300
733	0.510825	0.438450
734	0.512150	0.439500
735	0.514475	0.439125
736	0.510625	0.439275
737	0.514050	0.437950
738	0.513150	0.435850
739	0.514175	0.435825
740	0.509450	0.436200
741	0.511425	0.437250
742	0.512350	0.437200
743	0.513500	0.437725
744	0.515900	0.440100
745	0.515350	0.439650
746	0.517325	0.438700
747	0.516975	0.437825
748	0.511450	0.437300
749	0.514775	0.438750
750	0.510875	0.442750
751	0.517200	0.441850
752	0.515975	0.441075
753	0.516050	0.438075
754	0.515625	0.436150
755	0.513300	0.435400
756	0.510975	0.432900
757	0.515100	0.431850
758	0.516425	0.432225
759	0.516350	0.431700
760	0.515350	0.432300
761	0.512550	0.431175
762	0.512375	0.431850
763	0.512450	0.430425
764	0.511650	0.431675
765	0.512000	0.429375
766	0.508525	0.429050
767	0.512150	0.432125
768	0.517350	0.432700
769	0.514750	0.435200
770	0.513250	0.434550
771	0.512650	0.434200
772	0.508275	0.436100
773	0.511075	0.435575
774	0.510625	0.435725
775	0.512900	0.435300
776	0.512050	0.432650
777	0.509150	0.430275
778	0.509275	0.432000
779	0.515125	0.431250
780	0.514825	0.431175
781	0.516950	0.431550
782	0.511750	0.431800
783	0.512225	0.433800
784	0.514800	0.434800
785	0.514900	0.433075
786	0.512650	0.432650
787	0.515350	0.433250
788	0.514150	0.433400
789	0.514825	0.433100
790	0.512325	0.435175
791	0.512100	0.434675
792	0.516250	0.436425
793	0.514300	0.436100
794	0.511975	0.433850
795	0.511025	0.434575
796	0.509675	0.433050
797	0.514900	0.432425
798	0.512625	0.433925
799	0.511550	0.431375
800	0.510800	0.428550
801	0.508250	0.426275
802	0.505875	0.430675
803	0.509350	0.428475
804	0.509050	0.428425
805	0.514150	0.428150
806	0.513725	0.426200
807	0.511400	0.424075
808	0.512400	0.425525
809	0.514800	0.424600
810	0.509675	0.422225
811	0.512725	0.421150
812	0.509175	0.418825
813	0.512300	0.416425
814	0.513100	0.415250
815	0.514725	0.412675
816	0.513225	0.414650
817	0.513525	0.416125
818	0.509675	0.417425
819	0.510600	0.418950
820	0.507275	0.420100
821	0.508500	0.419475
822	0.510950	0.418750
823	0.512350	0.419500
824	0.509825	0.419575
825	0.510675	0.419200
826	0.513650	0.417975
827	0.509225	0.418650
828	0.507500	0.420975
829	0.513675	0.419100
830	0.508650	0.417275
831	0.510000	0.416075
832	0.507675	0.415975
833	0.510725	0.416000
834	0.510900	0.417200
835	0.506950	0.416725
836	0.506700	0.418950
837	0.504900	0.419400
838	0.502950	0.419450
839	0.503250	0.421350
840	0.503075	0.421800
841	0.508275	0.424025
842	0.506775	0.426775
843	0.510225	0.427400
844	0.504250	0.424700
845	0.506825	0.426050
846	0.508250	0.426300
847	0.510175	0.427250
848	0.511550	0.423650
849	0.512775	0.425175
850	0.513350	0.426050
851	0.515825	0.424250
852	0.512950	0.424625
853	0.509825	0.426250
854	0.509850	0.425025
855	0.507900	0.425375
856	0.509525	0.423325
857	0.508325	0.421450
858	0.507625	0.422725
859	0.507850	0.423200
860	0.507125	0.424100
861	0.508850	0.426725
862	0.511500	0.426250
863	0.512675	0.426575
864	0.507175	0.423725
865	0.506300	0.422450
866	0.506325	0.422925
867	0.505625	0.425250
868	0.507900	0.424825
869	0.507175	0.424550
870	0.509425	0.424650
871	0.508025	0.424300
872	0.509900	0.425350
873	0.506900	0.427550
874	0.509425	0.428975
875	0.506325	0.431150
876	0.506750	0.433200
877	0.507875	0.432600
878	0.507175	0.435300
879	0.504875	0.434350
880	0.504075	0.432075
881	0.501625	0.431525
882	0.506200	0.436675
883	0.507650	0.436025
884	0.507600	0.435000
885	0.512675	0.439075
886	0.506525	0.440325
887	0.508100	0.440525
888	0.507150	0.443250
889	0.506625	0.441425
890	0.501375	0.437925
891	0.506175	0.434150
892	0.503150	0.436025
893	0.509600	0.438150
894	0.509700	0.438250
895	0.506625	0.437400
896	0.509900	0.437775
897	0.504475	0.435825
898	0.506975	0.434050
899	0.508625	0.435325
900	0.511200	0.433750
901	0.511375	0.437175
902	0.510650	0.437750
903	0.510825	0.435050
904	0.508325	0.435100
905	0.505150	0.437275
906	0.506725	0.434350
907	0.506250	0.435575
908	0.507675	0.436850
909	0.507900	0.436625
910	0.508800	0.437225
911	0.509625	0.437500
912	0.509500	0.437150
913	0.511625	0.437275
914	0.512575	0.438525
915	0.507825	0.435550
916	0.505675	0.435425
917	0.506850	0.435875
918	0.503575	0.433775
919	0.507300	0.431800
920	0.509125	0.432100
921	0.510600	0.432550
922	0.508700	0.433125
923	0.508225	0.430925
924	0.511300	0.431200
925	0.510575	0.434050
926	0.510400	0.433100
927	0.510050	0.435400
928	0.510000	0.434075
929	0.509775	0.433875
930	0.511775	0.436175
931	0.509550	0.434475
932	0.505400	0.432825
933	0.508150	0.433000
934	0.505525	0.432375
935	0.507900	0.431925
936	0.507025	0.432450
937	0.508925	0.433575
938	0.512150	0.435075
939	0.511475	0.436025
940	0.509850	0.435600
941	0.505100	0.435550
942	0.507650	0.434125
943	0.506925	0.432925
944	0.509500	0.436025
945	0.509350	0.436675
946	0.509975	0.435425
947	0.509500	0.433675
948	0.506225	0.431800
949	0.507200	0.433600
950	0.505875	0.431750
951	0.508125	0.432650
952	0.508850	0.431525
953	0.510150	0.431725
954	0.505625	0.435400
955	0.506725	0.435925
956	0.504100	0.436850
957	0.504800	0.434725
958	0.507975	0.431350
959	0.511075	0.426950
960	0.511750	0.427300
961	0.508775	0.424950
962	0.508900	0.420475
963	0.508475	0.422425
964	0.509775	0.423375
965	0.508050	0.424675
966	0.508975	0.426725
967	0.509700	0.426400
968	0.505050	0.426850
969	0.503600	0.427725
970	0.503525	0.430225
971	0.503625	0.433800
972	0.504550	0.432825
973	0.505275	0.436150
974	0.506550	0.435250
975	0.509500	0.436825
976	0.506175	0.435200
977	0.507275	0.431525
978	0.508925	0.431950
979	0.505100	0.431200
980	0.505350	0.430700
981	0.504500	0.429650
982	0.506850	0.429825
983	0.508125	0.429075
984	0.506325	0.429575
985	0.509050	0.431375
986	0.504500	0.430425
987	0.504400	0.428975
988	0.504075	0.430225
989	0.506400	0.430650
990	0.510575	0.434650
991	0.506775	0.432550
992	0.506825	0.434175
993	0.508425	0.436025
994	0.507775	0.434325
995	0.505000	0.435100
996	0.512050	0.435625
997	0.510125	0.437875
998	0.510475	0.438375
999	0.508850	0.437575
1000	0.506050	0.437950
1001	0.505675	0.437725
1002	0.507000	0.436600
1003	0.504325	0.437225
1004	0.510725	0.437325
1005	0.506750	0.434875
1006	0.503875	0.434350
1007	0.508375	0.432025
1008	0.506475	0.430575
1009	0.506325	0.427725
1010	0.506525	0.429400
1011	0.506575	0.429050
1012	0.508825	0.430850
1013	0.508775	0.428500
1014	0.510850	0.429200
1015	0.511125	0.428950
1016	0.507450	0.428450
1017	0.508850	0.431050
1018	0.506275	0.434975
1019	0.506675	0.435925
1020	0.509125	0.434625
1021	0.511000	0.433825
1022	0.505225	0.436075
1023	0.506825	0.434700
1024	0.504150	0.435350
1025	0.509250	0.435750
1026	0.507250	0.432825
1027	0.508850	0.433650
1028	0.508800	0.435100
1029	0.509450	0.435975
1030	0.512000	0.435850
1031	0.511950	0.433225
1032	0.510225	0.432850
1033	0.510350	0.431900
1034	0.510050	0.433800
1035	0.508050	0.434775
1036	0.508950	0.435575
1037	0.506700	0.434650
1038	0.511275	0.433850
1039	0.506550	0.429950
1040	0.507000	0.428550
1041	0.509600	0.430900
1042	0.510900	0.432725
1043	0.510600	0.436550
1044	0.508925	0.440725
1045	0.512825	0.442300
1046	0.510350	0.442050
1047	0.508200	0.441800
1048	0.505050	0.444250
1049	0.509300	0.445375
1050	0.507625	0.444000
1051	0.510625	0.446350
1052	0.511400	0.447225
1053	0.508275	0.447625
1054	0.512925	0.447875
1055	0.511275	0.446375
1056	0.512200	0.444150
1057	0.512500	0.445700
1058	0.511200	0.446925
1059	0.509575	0.445775
1060	0.513875	0.443625
1061	0.511000	0.443475
1062	0.513125	0.441775
1063	0.510150	0.442250
1064	0.510475	0.442575
1065	0.511125	0.441925
1066	0.509075	0.442500
1067	0.511025	0.442650
1068	0.510600	0.438925
1069	0.509400	0.439350
1070	0.510000	0.440300
1071	0.508925	0.437275
1072	0.510050	0.439275
1073	0.509925	0.441500
1074	0.513600	0.443650
1075	0.509450	0.445125
1076	0.508225	0.448150
1077	0.510300	0.445575
1078	0.511650	0.446825
1079	0.512975	0.446925
1080	0.512000	0.443475
1081	0.511225	0.443575
1082	0.516050	0.443775
1083	0.516250	0.444450
1084	0.512925	0.442700
1085	0.514150	0.441975
1086	0.515125	0.438675
1087	0.516075	0.440625
1088	0.511575	0.438225
1089	0.511500	0.435275
1090	0.514175	0.435025
1091	0.512625	0.434375
1092	0.514575	0.434350
1093	0.513225	0.433325
1094	0.513900	0.433550
1095	0.511275	0.432675
1096	0.511125	0.433450
1097	0.513600	0.434625
1098	0.512625	0.434900
1099	0.510650	0.435075
1100	0.507875	0.432925
1101	0.511425	0.431825
1102	0.508400	0.432575
1103	0.510900	0.430100
1104	0.510450	0.428025
1105	0.511025	0.430300
1106	0.515400	0.431375
1107	0.512800	0.430800
1108	0.513825	0.435575
1109	0.513150	0.434400
1110	0.513125	0.435175
1111	0.514725	0.433275
1112	0.514400	0.431175
1113	0.512225	0.432150
1114	0.511700	0.435025
1115	0.509675	0.436000
1116	0.508700	0.435600
1117	0.511000	0.436225
1118	0.509950	0.438050
1119	0.512750	0.435975
1120	0.512950	0.436000
1121	0.514575	0.435375
1122	0.511900	0.436500
1123	0.516625	0.438700
1124	0.514075	0.437925
1125	0.511450	0.437500
1126	0.512825	0.436000
1127	0.514925	0.438125
1128	0.515250	0.437100
1129	0.513600	0.440575
1130	0.515600	0.439825
1131	0.514975	0.438525
1132	0.512525	0.439550
1133	0.511425	0.438500
1134	0.511500	0.438675
1135	0.513650	0.438200
1136	0.512500	0.437625
1137	0.512050	0.437800
1138	0.511475	0.437325
1139	0.515650	0.438475
1140	0.515675	0.435550
1141	0.509025	0.435050
1142	0.508925	0.434500
1143	0.515700	0.430525
1144	0.510950	0.429200
1145	0.510000	0.427975
1146	0.510500	0.428675
1147	0.511025	0.426350
1148	0.510050	0.425450
1149	0.507975	0.425550
1150	0.511350	0.425375
1151	0.515050	0.425950
1152	0.516125	0.425675
1153	0.510975	0.424000
1154	0.511950	0.426025
1155	0.510325	0.427050
1156	0.513225	0.425075
1157	0.513600	0.425250
1158	0.513550	0.424525
1159	0.511900	0.424825
1160	0.512825	0.425525
1161	0.510850	0.424550
1162	0.513950	0.422925
1163	0.512375	0.424200
1164	0.510525	0.422100
1165	0.514325	0.422350
1166	0.515625	0.422650
1167	0.513775	0.425100
1168	0.511325	0.426025
1169	0.513450	0.426100
1170	0.511950	0.424550
1171	0.513075	0.425175
1172	0.508375	0.426150
1173	0.511225	0.424450
1174	0.511950	0.426925
1175	0.505850	0.427325
1176	0.505900	0.425575
1177	0.508550	0.426375
1178	0.511775	0.427600
1179	0.515225	0.427750
1180	0.513150	0.426425
1181	0.509650	0.428325
1182	0.507575	0.431700
1183	0.510950	0.431075
1184	0.511075	0.432675
1185	0.510200	0.433225
1186	0.508850	0.433650
1187	0.509200	0.432500
1188	0.506250	0.433550
1189	0.506425	0.434075
1190	0.508075	0.434850
1191	0.508700	0.437250
1192	0.508750	0.438650
1193	0.510300	0.439575
1194	0.508325	0.439725
1195	0.514875	0.438875
1196	0.506375	0.438350
1197	0.507025	0.440275
1198	0.509675	0.439200
1199	0.507125	0.437675
1200	0.508700	0.438950
1201	0.507300	0.437100
1202	0.512550	0.436425
1203	0.511350	0.436900
1204	0.509375	0.435275
1205	0.508375	0.434450
1206	0.505000	0.433275
1207	0.506550	0.436425
1208	0.508750	0.437050
1209	0.507550	0.436475
1210	0.509300	0.437900
1211	0.510450	0.441250
1212	0.511375	0.440250
1213	0.512200	0.441625
1214	0.508625	0.443125
1215	0.510200	0.445125
1216	0.509375	0.444050
1217	0.509700	0.444400
1218	0.509125	0.446125
1219	0.509625	0.444600
1220	0.511100	0.443850
1221	0.512575	0.441825
1222	0.511975	0.442250
1223	0.512975	0.441150
1224	0.509250	0.441075
1225	0.507725	0.439075
1226	0.511025	0.441775
1227	0.508150	0.441775
1228	0.511025	0.444050
1229	0.510425	0.445100
1230	0.514750	0.447175
1231	0.513575	0.448525
1232	0.512600	0.447475
1233	0.512700	0.445575
1234	0.512175	0.445775
1235	0.513425	0.449650
1236	0.512750	0.448100
1237	0.514675	0.447325
1238	0.513675	0.447150
1239	0.515900	0.444975
1240	0.515425	0.444950
1241	0.514650	0.445725
1242	0.511800	0.446525
1243	0.510525	0.446800
1244	0.514100	0.446625
1245	0.512800	0.447275
1246	0.514025	0.448200
1247	0.512700	0.445725
1248	0.510025	0.444375
1249	0.509400	0.443975
1250	0.510125	0.443325
1251	0.512150	0.441575
1252	0.509975	0.439800
1253	0.511575	0.440675
1254	0.510375	0.441225
1255	0.514550	0.443400
1256	0.514750	0.443400
1257	0.511825	0.445325
1258	0.513075	0.446525
1259	0.511275	0.446875
1260	0.513300	0.443100
1261	0.514250	0.442025
1262	0.512250	0.439950
1263	0.509850	0.438475
1264	0.510600	0.438125
1265	0.510050	0.437825
1266	0.512250	0.435975
1267	0.511850	0.437425
1268	0.510125	0.435950
1269	0.509050	0.437350
1270	0.510200	0.440100
1271	0.509550	0.443600
1272	0.510375	0.441600
1273	0.511375	0.443325
1274	0.512750	0.444750
1275	0.512050	0.444100
1276	0.510775	0.444250
1277	0.507475	0.442325
1278	0.508325	0.441475
1279	0.510875	0.439700
1280	0.513500	0.440350
1281	0.510550	0.441625
1282	0.511800	0.440200
1283	0.508375	0.438875
1284	0.508425	0.439450
1285	0.510300	0.441050
1286	0.512200	0.442250
1287	0.511350	0.441725
1288	0.511850	0.442000
1289	0.505975	0.442800
1290	0.511350	0.444600
1291	0.508525	0.446525
1292	0.513475	0.448450
1293	0.509425	0.445025
1294	0.511875	0.446800
1295	0.513350	0.447725
1296	0.512850	0.446550
1297	0.513500	0.442875
1298	0.512850	0.445000
1299	0.512000	0.444875
1300	0.513600	0.444825
1301	0.512100	0.445950
1302	0.512000	0.444425
1303	0.514225	0.444125
1304	0.513425	0.443250
1305	0.513375	0.441250
1306	0.511675	0.441500
1307	0.515125	0.439500
1308	0.513500	0.440550
1309	0.509100	0.442800
1310	0.513025	0.440950
1311	0.512550	0.440500
1312	0.511250	0.439275
1313	0.511075	0.442100
1314	0.510775	0.442325
1315	0.514550	0.444725
1316	0.511200	0.442225
1317	0.509400	0.443325
1318	0.510050	0.440975
1319	0.507975	0.439325
1320	0.509650	0.437325
1321	0.508875	0.437275
1322	0.510675	0.438800
1323	0.509975	0.437050
1324	0.512525	0.436975
1325	0.514700	0.436775
1326	0.512200	0.433150
1327	0.511150	0.432875
1328	0.507375	0.432350
1329	0.510775	0.433100
1330	0.508200	0.431900
1331	0.508275	0.433175
1332	0.511200	0.429625
1333	0.514150	0.431250
1334	0.509825	0.434125
1335	0.509200	0.435775
1336	0.510650	0.436225
1337	0.511975	0.435475
1338	0.510300	0.440525
1339	0.512825	0.441675
1340	0.515575	0.440100
1341	0.510750	0.440925
1342	0.514350	0.442075
1343	0.513500	0.444050
1344	0.514900	0.443725
1345	0.515125	0.445350
1346	0.511700	0.446025
1347	0.511075	0.446975
1348	0.510975	0.450875
1349	0.512125	0.448675
1350	0.511675	0.445625
1351	0.507975	0.446825
1352	0.512025	0.447325
1353	0.513375	0.445100
1354	0.511175	0.444750
1355	0.511525	0.446725
1356	0.508975	0.447250
1357	0.507900	0.446300
1358	0.511050	0.447625
1359	0.512500	0.448125
1360	0.514025	0.448575
1361	0.511675	0.451375
1362	0.509125	0.452725
1363	0.511875	0.452750
1364	0.514100	0.452600
1365	0.509675	0.451375
1366	0.511075	0.453125
1367	0.515875	0.450350
1368	0.513925	0.450625
1369	0.513475	0.449625
1370	0.512025	0.450875
1371	0.511300	0.453375
1372	0.514875	0.453600
1373	0.511575	0.450750
1374	0.509025	0.452300
1375	0.510225	0.451475
1376	0.508525	0.449650
1377	0.509250	0.450675
1378	0.514825	0.448975
1379	0.514250	0.446675
1380	0.511800	0.446525
1381	0.511600	0.444625
1382	0.510650	0.443875
1383	0.514100	0.444725
1384	0.511500	0.445875
1385	0.513425	0.445175
1386	0.509875	0.443800
1387	0.513675	0.443275
1388	0.510375	0.442825
1389	0.509650	0.443200
1390	0.510150	0.443175
1391	0.513275	0.446150
1392	0.511200	0.444550
1393	0.512300	0.443225
1394	0.510500	0.442725
1395	0.512700	0.441125
1396	0.512125	0.444100
1397	0.510900	0.444800
1398	0.509475	0.443025
1399	0.515975	0.444000
1400	0.512525	0.442825
1401	0.515775	0.441700
1402	0.514775	0.439250
1403	0.511800	0.439625
1404	0.512300	0.439550
1405	0.512150	0.438100
1406	0.510675	0.437425
1407	0.512375	0.439875
1408	0.507925	0.440975
1409	0.509900	0.442075
1410	0.508400	0.442475
1411	0.510800	0.442400
1412	0.510400	0.441575
1413	0.511750	0.440575
1414	0.509700	0.439350
1415	0.513250	0.442175
1416	0.513275	0.440975
1417	0.514425	0.442950
1418	0.510025	0.442100
1419	0.510725	0.442700
1420	0.510875	0.442625
1421	0.510650	0.442600
1422	0.514250	0.441475
1423	0.513275	0.438575
1424	0.511950	0.439275
1425	0.511675	0.439025
1426	0.511775	0.437850
1427	0.514850	0.440025
1428	0.513300	0.440875
1429	0.512025	0.439825
1430	0.513750	0.439500
1431	0.507950	0.438700
1432	0.511825	0.438600
1433	0.511725	0.437025
1434	0.509125	0.435500
1435	0.511200	0.437025
1436	0.514500	0.438125
1437	0.513000	0.436375
1438	0.514600	0.439325
1439	0.514975	0.439900
1440	0.512550	0.438375
1441	0.508350	0.438675
1442	0.510800	0.438525
1443	0.512800	0.438200
1444	0.510825	0.436600
1445	0.513000	0.435125
1446	0.510600	0.433000
1447	0.510475	0.434225
1448	0.515275	0.433950
1449	0.513975	0.434275
1450	0.511550	0.434650
1451	0.512425	0.434200
1452	0.511875	0.433650
1453	0.512975	0.431400
1454	0.511300	0.431325
1455	0.515425	0.430650
1456	0.511350	0.429800
1457	0.511275	0.426700
1458	0.511175	0.428000
1459	0.509700	0.429250
1460	0.509575	0.425575
1461	0.514525	0.427000
1462	0.514950	0.426375
1463	0.512775	0.426825
1464	0.513750	0.427550
1465	0.512625	0.427300
1466	0.514850	0.427100
1467	0.513125	0.426525
1468	0.512650	0.427650
1469	0.511850	0.427500
1470	0.509275	0.425525
1471	0.512525	0.425200
1472	0.509100	0.421575
1473	0.513300	0.422450
1474	0.510150	0.422275
1475	0.510150	0.418050
1476	0.509975	0.417500
1477	0.507500	0.418375
1478	0.508475	0.416875
1479	0.511825	0.416550
1480	0.508400	0.418675
1481	0.506775	0.419150
1482	0.507575	0.419700
1483	0.510400	0.419775
1484	0.511950	0.419050
1485	0.512100	0.418200
1486	0.510275	0.416750
1487	0.510675	0.415975
1488	0.512425	0.416125
1489	0.511525	0.418300
1490	0.512750	0.417550
1491	0.511150	0.415075
1492	0.514550	0.416525
1493	0.510350	0.417950
1494	0.510700	0.417250
1495	0.510375	0.420000
1496	0.508150	0.420250
1497	0.507000	0.421875
1498	0.510150	0.421575
1499	0.510475	0.422375
1500	0.509400	0.424375
1501	0.509500	0.420875
1502	0.511625	0.420425
1503	0.513050	0.420825
1504	0.507825	0.418525
1505	0.511125	0.419450
1506	0.510425	0.418150
1507	0.508575	0.420650
1508	0.512300	0.420925
1509	0.507775	0.423200
1510	0.508125	0.423925
1511	0.510575	0.424450
1512	0.513800	0.423075
1513	0.510650	0.423975
1514	0.508075	0.422875
1515	0.507925	0.421150
1516	0.506500	0.424350
1517	0.511475	0.424275
1518	0.512725	0.427100
1519	0.511000	0.428950
1520	0.509700	0.427900
1521	0.510000	0.428625
1522	0.510800	0.429500
1523	0.513075	0.431675
1524	0.509150	0.430300
1525	0.512075	0.433575
1526	0.511125	0.434850
1527	0.507425	0.435000
1528	0.505925	0.431875
1529	0.505500	0.433825
1530	0.509225	0.436300
1531	0.507975	0.432975
1532	0.506750	0.435050
1533	0.506450	0.431725
1534	0.506775	0.432025
1535	0.507275	0.429175
1536	0.508100	0.431175
1537	0.509175	0.431600
1538	0.509225	0.432325
1539	0.509200	0.432075
1540	0.506200	0.431500
1541	0.508000	0.430000
1542	0.510050	0.429075
1543	0.510525	0.429650
1544	0.509875	0.429250
1545	0.511700	0.431300
1546	0.510700	0.432525
1547	0.508925	0.431475
1548	0.509750	0.433025
1549	0.509550	0.430825
1550	0.511000	0.431375
1551	0.508000	0.429875
1552	0.510225	0.431500
1553	0.509725	0.430350
1554	0.509075	0.428525
1555	0.512675	0.428900
1556	0.509175	0.427225
1557	0.511775	0.429225
1558	0.511000	0.428925
1559	0.512875	0.431850
1560	0.510175	0.431450
1561	0.506575	0.431225
1562	0.511850	0.433075
1563	0.503850	0.432250
1564	0.507950	0.433725
1565	0.508275	0.431200
1566	0.512400	0.430400
1567	0.510100	0.428125
1568	0.511925	0.427925
1569	0.507250	0.428275
1570	0.506650	0.427500
1571	0.507150	0.426325
1572	0.510800	0.427250
1573	0.510350	0.427550
1574	0.507250	0.425750
1575	0.507900	0.425825
1576	0.507375	0.424000
1577	0.509250	0.425300
1578	0.511375	0.428250
1579	0.511475	0.426975
1580	0.506825	0.429000
1581	0.508350	0.432425
1582	0.509175	0.433750
1583	0.507100	0.435500
1584	0.513050	0.434850
1585	0.512975	0.435575
1586	0.509825	0.435200
1587	0.511400	0.436775
1588	0.512275	0.433450
1589	0.514300	0.434725
1590	0.509825	0.433925
1591	0.507975	0.435325
1592	0.509825	0.434625
1593	0.512225	0.435200
1594	0.508875	0.435875
1595	0.511125	0.435675
1596	0.509175	0.437875
1597	0.508675	0.438200
1598	0.510575	0.438625
1599	0.512000	0.438525
1600	0.513850	0.439650
1601	0.513800	0.439400
1602	0.513825	0.438650
1603	0.510875	0.438225
1604	0.509250	0.441375
1605	0.506275	0.443475
1606	0.508975	0.445075
1607	0.512150	0.443600
1608	0.512800	0.443750
1609	0.512450	0.443900
1610	0.510450	0.446325
1611	0.507200	0.443475
1612	0.508150	0.445975
1613	0.510350	0.445025
1614	0.509925	0.444800
1615	0.512825	0.446125
1616	0.509275	0.448450
1617	0.513575	0.447525
1618	0.515350	0.447025
1619	0.506200	0.446350
1620	0.513575	0.443825
1621	0.511175	0.442300
1622	0.510900	0.441625
1623	0.505100	0.438625
1624	0.507900	0.437825
1625	0.511675	0.439050
1626	0.513400	0.438950
1627	0.514025	0.439000
1628	0.512050	0.439975
1629	0.508775	0.440900
1630	0.509125	0.441025
1631	0.508700	0.439650
1632	0.506725	0.440700
1633	0.508850	0.439500
1634	0.512875	0.440850
1635	0.509900	0.439750
1636	0.507950	0.442000
1637	0.509975	0.443050
1638	0.511600	0.442425
1639	0.510950	0.442200
1640	0.512800	0.442125
1641	0.509850	0.442500
1642	0.513000	0.442475
1643	0.509600	0.444875
1644	0.510350	0.446550
1645	0.511800	0.445525
1646	0.512250	0.443725
1647	0.512325	0.444775
1648	0.506975	0.447075
1649	0.512875	0.445025
1650	0.513550	0.442850
1651	0.512275	0.441175
1652	0.514775	0.440900
1653	0.512800	0.441250
1654	0.510425	0.440050
1655	0.508550	0.440500
1656	0.508425	0.438400
1657	0.510850	0.438875
1658	0.511000	0.441700
1659	0.511000	0.441425
1660	0.508425	0.437550
1661	0.508550	0.435975
1662	0.509775	0.437650
1663	0.510775	0.436650
1664	0.511150	0.437675
1665	0.514950	0.437825
1666	0.512675	0.437500
1667	0.507400	0.436750
1668	0.509825	0.437650
1669	0.508825	0.438875
1670	0.506975	0.438000
1671	0.508700	0.438925
1672	0.510500	0.438425
1673	0.510350	0.438075
1674	0.510325	0.438375
1675	0.514650	0.437000
1676	0.516750	0.436600
1677	0.516275	0.438050
1678	0.514425	0.436600
1679	0.513825	0.436050
1680	0.510225	0.437050
1681	0.510875	0.436800
1682	0.511200	0.435750
1683	0.512150	0.434450
1684	0.516550	0.438100
1685	0.514225	0.437775
1686	0.514975	0.438525
1687	0.512175	0.437525
1688	0.511900	0.436600
1689	0.512125	0.435650
1690	0.512850	0.434250
1691	0.509375	0.436800
1692	0.511575	0.436200
1693	0.512725	0.435800
1694	0.513750	0.433250
1695	0.513800	0.433000
1696	0.516600	0.432075
1697	0.514200	0.433650
1698	0.516900	0.433150
1699	0.514300	0.434375
1700	0.510025	0.434400
1701	0.511575	0.434400
1702	0.510725	0.432825
1703	0.511650	0.432500
1704	0.512300	0.432200
1705	0.513125	0.432275
1706	0.510500	0.435325
1707	0.512075	0.433625
1708	0.510825	0.433150
1709	0.506900	0.433750
1710	0.511650	0.435600
1711	0.514850	0.434950
1712	0.512500	0.434025
1713	0.513375	0.431500
1714	0.516450	0.430650
1715	0.514775	0.430200
1716	0.516675	0.431775
1717	0.513625	0.429300
1718	0.513975	0.431325
1719	0.511600	0.433175
1720	0.513225	0.431650
1721	0.514150	0.431475
1722	0.515050	0.433625
1723	0.512700	0.433400
1724	0.510625	0.433550
1725	0.510825	0.433100
1726	0.512200	0.432600
1727	0.514025	0.433400
1728	0.511125	0.433925
1729	0.510450	0.431950
1730	0.510250	0.435375
1731	0.511425	0.435450
1732	0.511250	0.432350
1733	0.510875	0.430775
1734	0.509275	0.430750
1735	0.510600	0.429175
1736	0.513075	0.428875
1737	0.512350	0.427075
1738	0.514975	0.429825
1739	0.512475	0.426950
1740	0.513950	0.429600
1741	0.510625	0.428925
1742	0.515375	0.429275
1743	0.514700	0.429850
1744	0.511125	0.428900
1745	0.511600	0.428575
1746	0.510400	0.429850
1747	0.510475	0.429875
1748	0.510300	0.432800
1749	0.509275	0.433975
1750	0.511500	0.433800
1751	0.509700	0.428375
1752	0.509125	0.426450
1753	0.511850	0.426725
1754	0.509525	0.426775
1755	0.513550	0.428475
1756	0.511300	0.432450
1757	0.508875	0.432625
1758	0.508725	0.434025
1759	0.512250	0.437200
1760	0.507325	0.440350
1761	0.511650	0.439200
1762	0.514950	0.438500
1763	0.507925	0.439750
1764	0.507700	0.439400
1765	0.512400	0.439700
1766	0.511475	0.437650
1767	0.512525	0.439650
1768	0.508775	0.438200
1769	0.508650	0.436050
1770	0.501050	0.435600
1771	0.509700	0.437225
1772	0.512200	0.435150
1773	0.510925	0.436300
1774	0.514475	0.439000
1775	0.510875	0.438950
1776	0.509725	0.441550
1777	0.509900	0.441675
1778	0.510775	0.441175
1779	0.513400	0.439450
1780	0.509000	0.441575
1781	0.509300	0.438725
1782	0.504675	0.439200
1783	0.503225	0.440650
1784	0.504850	0.439875
1785	0.506950	0.440675
1786	0.508975	0.441475
1787	0.507725	0.440575
1788	0.508250	0.440475
1789	0.509900	0.441275
1790	0.512250	0.439625
1791	0.511750	0.438425
1792	0.509325	0.440875
1793	0.503325	0.440400
1794	0.509750	0.440775
1795	0.509175	0.443025
1796	0.510325	0.441450
1797	0.510825	0.440650
1798	0.512450	0.439550
1799	0.511825	0.440775
1800	0.511175	0.440525
1801	0.514150	0.435350
1802	0.510375	0.438300
1803	0.508950	0.438825
1804	0.510200	0.436675
1805	0.508250	0.437675
1806	0.506975	0.438125
1807	0.511550	0.433350
1808	0.507825	0.433350
1809	0.509425	0.432500
1810	0.509325	0.433850
1811	0.511050	0.432200
1812	0.509525	0.431200
1813	0.505800	0.429625
1814	0.508875	0.428850
1815	0.504650	0.430850
1816	0.507100	0.432650
1817	0.509700	0.430350
1818	0.508125	0.431925
1819	0.507000	0.430225
1820	0.508075	0.430000
1821	0.507675	0.429975
1822	0.509450	0.429125
1823	0.511850	0.429300
1824	0.507850	0.426850
1825	0.503575	0.427725
1826	0.504600	0.430125
1827	0.508100	0.430125
1828	0.508075	0.432325
1829	0.505825	0.431475
1830	0.506650	0.433600
1831	0.509175	0.432050
1832	0.507925	0.432975
1833	0.508775	0.433775
1834	0.504675	0.431850
1835	0.504325	0.431750
1836	0.506875	0.430550
1837	0.512650	0.430575
1838	0.508500	0.431825
1839	0.508450	0.430075
1840	0.507425	0.430275
1841	0.504350	0.430725
1842	0.506925	0.431950
1843	0.508500	0.433025
1844	0.506750	0.434025
1845	0.506850	0.434150
1846	0.507075	0.433950
1847	0.506075	0.432075
1848	0.507725	0.432350
1849	0.509675	0.429600
1850	0.508950	0.430175
1851	0.506225	0.428125
1852	0.508150	0.429150
1853	0.510125	0.429975
1854	0.512900	0.431375
1855	0.515500	0.429400
1856	0.511325	0.427525
1857	0.513300	0.423875
1858	0.508200	0.423625
1859	0.512050	0.419925
1860	0.511450	0.419225
1861	0.510325	0.414650
1862	0.509750	0.415725
1863	0.514050	0.417550
1864	0.510250	0.415575
1865	0.504625	0.419450
1866	0.505950	0.417950
1867	0.505300	0.416975
1868	0.505425	0.417575
1869	0.505750	0.420550
1870	0.505725	0.423750
1871	0.507350	0.425875
1872	0.507200	0.425100
1873	0.506925	0.424950
1874	0.509825	0.423675
1875	0.508300	0.424375
1876	0.506625	0.424325
1877	0.508325	0.422725
1878	0.510400	0.424575
1879	0.511400	0.423850
1880	0.510500	0.427750
1881	0.512225	0.426975
1882	0.510775	0.426875
1883	0.508625	0.428525
1884	0.509250	0.430075
1885	0.508300	0.426400
1886	0.510225	0.428625
1887	0.507825	0.430075
1888	0.506575	0.429575
1889	0.510400	0.432425
1890	0.508075	0.430700
1891	0.510650	0.431700
1892	0.509950	0.429950
1893	0.509750	0.429025
1894	0.509175	0.430525
1895	0.507775	0.432900
1896	0.507275	0.431325
1897	0.508250	0.433175
1898	0.507575	0.434100
1899	0.509625	0.432875
1900	0.508200	0.428975
1901	0.508875	0.431925
1902	0.505875	0.429675
1903	0.504000	0.428850
1904	0.506425	0.426800
1905	0.510075	0.427675
1906	0.506550	0.425950
1907	0.505200	0.426800
1908	0.505500	0.426525
1909	0.506725	0.427300
1910	0.501700	0.426750
1911	0.501175	0.430025
1912	0.502650	0.430350
1913	0.505050	0.430975
1914	0.506675	0.428500
1915	0.510575	0.428975
1916	0.507275	0.428925
1917	0.506300	0.429425
1918	0.507750	0.430375
1919	0.506675	0.428150
1920	0.505350	0.428425
1921	0.504050	0.425700
1922	0.507250	0.428200
1923	0.508475	0.431100
1924	0.508850	0.428775
1925	0.506400	0.429800
1926	0.506525	0.431775
1927	0.504400	0.430050
1928	0.505575	0.433725
1929	0.506450	0.433475
1930	0.503300	0.432450
1931	0.504750	0.432125
1932	0.501725	0.433100
1933	0.506575	0.434100
1934	0.508550	0.433425
1935	0.509350	0.433800
1936	0.508950	0.433325
1937	0.508075	0.433100
1938	0.503375	0.432325
1939	0.508100	0.430750
1940	0.503375	0.430300
1941	0.505375	0.430675
1942	0.508300	0.431000
1943	0.507550	0.427825
1944	0.503050	0.427750
1945	0.505075	0.426600
1946	0.505150	0.425475
1947	0.504850	0.423600
1948	0.506375	0.424450
1949	0.505625	0.425875
1950	0.509325	0.424925
1951	0.508575	0.424475
1952	0.504100	0.425650
1953	0.506025	0.427200
1954	0.505825	0.426750
1955	0.503625	0.426700
1956	0.507225	0.430375
1957	0.506200	0.429325
1958	0.506175	0.428325
1959	0.510875	0.426400
1960	0.509575	0.427550
1961	0.510375	0.426125
1962	0.507775	0.427150
1963	0.505750	0.429225
1964	0.509600	0.428525
1965	0.506800	0.428525
1966	0.510050	0.428275
1967	0.510050	0.429400
1968	0.510675	0.428700
1969	0.508825	0.426300
1970	0.508325	0.428000
1971	0.511425	0.430250
1972	0.506675	0.429975
1973	0.513350	0.431750
1974	0.510750	0.435225
1975	0.506950	0.436700
1976	0.507275	0.437275
1977	0.507575	0.437725
1978	0.512950	0.438350
1979	0.511300	0.437300
1980	0.510975	0.436000
1981	0.514200	0.434300
1982	0.511450	0.433100
1983	0.507175	0.433700
1984	0.507425	0.431850
1985	0.508475	0.428775
1986	0.512450	0.427075
1987	0.509100	0.426500
1988	0.509900	0.424325
1989	0.506875	0.422050
1990	0.508800	0.424925
1991	0.509375	0.425750
1992	0.508825	0.429175
1993	0.510000	0.430050
1994	0.507500	0.427950
1995	0.507550	0.429225
1996	0.509175	0.429000
1997	0.505400	0.429350
1998	0.507225	0.428000
1999	0.507975	0.429200
[truncated: 8,000 more rows]
