# Supplementary material for: Evolutionary game on mutually influenceing double-layer network
Source: PLoS One. 2025 Jan 31;20(1):e0317923. doi: 10.1371/journal.pone.0317923 (PMC11785339; doi:10.1371/journal.pone.0317923)
Supplement: S1 Data — (ZIP) [file pone.0317923.s001.zip › b=1.03_a=0.35_frequency.txt]

0	0.493850	0.399725
1	0.494400	0.350050
2	0.494500	0.317375
3	0.495025	0.302450
4	0.493375	0.288925
5	0.490250	0.281800
6	0.488300	0.282125
7	0.490175	0.278725
8	0.491450	0.277750
9	0.489550	0.281800
10	0.489425	0.282600
11	0.490575	0.284675
12	0.487900	0.286425
13	0.487825	0.289150
14	0.486925	0.296050
15	0.483500	0.300150
16	0.487975	0.305500
17	0.490200	0.309475
18	0.487200	0.313675
19	0.488475	0.316175
20	0.488325	0.321050
21	0.483350	0.326700
22	0.485275	0.330750
23	0.482825	0.335875
24	0.484750	0.341375
25	0.483925	0.345700
26	0.486225	0.351150
27	0.485525	0.353675
28	0.489000	0.357675
29	0.487300	0.363075
30	0.489625	0.366325
31	0.486400	0.369500
32	0.490400	0.374175
33	0.488075	0.378850
34	0.486925	0.378300
35	0.486200	0.381975
36	0.486825	0.387400
37	0.482950	0.389400
38	0.486225	0.390300
39	0.487900	0.395825
40	0.486175	0.398975
41	0.485450	0.401150
42	0.486325	0.405550
43	0.486250	0.408200
44	0.487850	0.410075
45	0.488975	0.413625
46	0.486200	0.417225
47	0.488050	0.418200
48	0.487225	0.420000
49	0.490825	0.425875
50	0.492350	0.426050
51	0.495250	0.430000
52	0.489075	0.430325
53	0.491575	0.430850
54	0.489375	0.432750
55	0.487000	0.436650
56	0.491100	0.439075
57	0.488975	0.437925
58	0.489975	0.441450
59	0.488875	0.444325
60	0.488975	0.447225
61	0.493250	0.449150
62	0.495425	0.452200
63	0.491075	0.453550
64	0.492400	0.454400
65	0.493300	0.454150
66	0.489550	0.453375
67	0.491425	0.453175
68	0.491975	0.458650
69	0.489675	0.461500
70	0.489675	0.463650
71	0.493025	0.468675
72	0.490100	0.470025
73	0.490925	0.472600
74	0.491925	0.472100
75	0.488800	0.476150
76	0.492825	0.479600
77	0.495000	0.484075
78	0.494525	0.484800
79	0.493600	0.485075
80	0.493000	0.484250
81	0.495200	0.485325
82	0.495625	0.489325
83	0.494825	0.491550
84	0.495450	0.491350
85	0.492600	0.494650
86	0.494850	0.494100
87	0.491125	0.498600
88	0.493250	0.501350
89	0.492475	0.503975
90	0.496875	0.504075
91	0.491725	0.505800
92	0.493275	0.504150
93	0.495275	0.506650
94	0.492375	0.506625
95	0.496375	0.506975
96	0.493650	0.508275
97	0.497150	0.508475
98	0.494575	0.507200
99	0.495975	0.509850
100	0.494225	0.508075
101	0.492525	0.505050
102	0.494650	0.504925
103	0.496950	0.503800
104	0.497025	0.504625
105	0.497300	0.500900
106	0.497900	0.501425
107	0.494400	0.502675
108	0.496025	0.503875
109	0.497350	0.506800
110	0.498400	0.507275
111	0.499025	0.509650
112	0.496450	0.508350
113	0.495125	0.510300
114	0.498500	0.506875
115	0.498925	0.506625
116	0.500425	0.504675
117	0.501475	0.504600
118	0.500075	0.505725
119	0.499950	0.507025
120	0.500425	0.507450
121	0.502575	0.507325
122	0.497475	0.509525
123	0.497475	0.509175
124	0.497325	0.510950
125	0.496775	0.513650
126	0.495350	0.514575
127	0.498775	0.515725
128	0.498400	0.518300
129	0.494850	0.521125
130	0.496525	0.520575
131	0.498900	0.520125
132	0.497625	0.522850
133	0.499400	0.519725
134	0.503200	0.522575
135	0.500950	0.521600
136	0.501525	0.522425
137	0.499125	0.520450
138	0.497600	0.521375
139	0.499575	0.524700
140	0.499325	0.522250
141	0.504625	0.520200
142	0.498675	0.519050
143	0.500975	0.516300
144	0.502075	0.519500
145	0.499925	0.518050
146	0.499250	0.518875
147	0.497900	0.520050
148	0.498300	0.516875
149	0.499075	0.517250
150	0.498825	0.518225
151	0.500575	0.518575
152	0.498975	0.519425
153	0.501250	0.520650
154	0.504200	0.522475
155	0.505175	0.521850
156	0.503600	0.524000
157	0.501075	0.524750
158	0.505275	0.524175
159	0.503350	0.524200
160	0.501525	0.524250
161	0.501725	0.525700
162	0.502525	0.526475
163	0.503125	0.527225
164	0.503150	0.525675
165	0.501300	0.525550
166	0.502600	0.527825
167	0.502575	0.527550
168	0.505775	0.530125
169	0.506875	0.531425
170	0.503425	0.532750
171	0.503900	0.533025
172	0.504650	0.534975
173	0.504875	0.534175
174	0.503925	0.534450
175	0.502625	0.533275
176	0.502875	0.534925
177	0.505850	0.538350
178	0.504225	0.540025
179	0.505850	0.539875
180	0.508250	0.533825
181	0.504675	0.530375
182	0.504850	0.529150
183	0.502000	0.529875
184	0.503675	0.530800
185	0.504775	0.532600
186	0.505150	0.531625
187	0.508925	0.531050
188	0.508375	0.529400
189	0.502350	0.530700
190	0.506125	0.528750
191	0.503300	0.528550
192	0.502500	0.527000
193	0.502175	0.527600
194	0.505050	0.526150
195	0.505375	0.529000
196	0.507000	0.525175
197	0.506675	0.528150
198	0.504475	0.531900
199	0.502275	0.532100
200	0.501850	0.534175
201	0.504775	0.533525
202	0.503025	0.532875
203	0.505700	0.530625
204	0.506400	0.533100
205	0.504650	0.532500
206	0.503525	0.531600
207	0.504150	0.531850
208	0.507450	0.530150
209	0.504425	0.532075
210	0.505850	0.534050
211	0.506125	0.531075
212	0.506550	0.529650
213	0.503900	0.532475
214	0.509150	0.530725
215	0.507300	0.533150
216	0.506100	0.531100
217	0.507175	0.531575
218	0.505125	0.533650
219	0.506425	0.534550
220	0.505025	0.533000
221	0.504900	0.531975
222	0.504275	0.531575
223	0.508175	0.532650
224	0.506675	0.532475
225	0.506825	0.528900
226	0.509300	0.527075
227	0.508450	0.527025
228	0.512150	0.524325
229	0.509325	0.522350
230	0.507275	0.525825
231	0.508675	0.526425
232	0.506475	0.526675
233	0.508750	0.529075
234	0.507600	0.528100
235	0.507850	0.527025
236	0.504950	0.529025
237	0.508200	0.531850
238	0.507700	0.530375
239	0.506775	0.529425
240	0.505975	0.530025
241	0.505725	0.534575
242	0.508550	0.536775
243	0.508300	0.534825
244	0.507650	0.532350
245	0.506575	0.534200
246	0.508725	0.534775
247	0.509900	0.533575
248	0.509950	0.531475
249	0.507675	0.531275
250	0.504400	0.532725
251	0.510200	0.531700
252	0.510525	0.531500
253	0.508300	0.532750
254	0.510800	0.533275
255	0.508625	0.532050
256	0.507575	0.528650
257	0.510000	0.530675
258	0.508600	0.529950
259	0.506200	0.532425
260	0.511000	0.535300
261	0.510100	0.533950
262	0.512625	0.534100
263	0.510600	0.534600
264	0.511625	0.534250
265	0.512350	0.535325
266	0.509275	0.536850
267	0.510825	0.534125
268	0.509300	0.536350
269	0.512550	0.537550
270	0.508975	0.535075
271	0.511450	0.535775
272	0.513125	0.533425
273	0.510900	0.535925
274	0.510750	0.533400
275	0.507925	0.532275
276	0.507750	0.529925
277	0.509075	0.527825
278	0.510475	0.526900
279	0.508225	0.526750
280	0.508650	0.528475
281	0.509700	0.530325
282	0.512600	0.529550
283	0.507675	0.531025
284	0.510950	0.530350
285	0.510200	0.531800
286	0.508650	0.528025
287	0.509150	0.528350
288	0.506575	0.527325
289	0.508950	0.533225
290	0.508950	0.534250
291	0.508250	0.533625
292	0.504675	0.534550
293	0.506950	0.532750
294	0.506750	0.533975
295	0.511600	0.536450
296	0.513750	0.535750
297	0.511775	0.532175
298	0.512450	0.534125
299	0.511525	0.534775
300	0.513125	0.533575
301	0.508850	0.535025
302	0.509825	0.535525
303	0.509650	0.534650
304	0.511900	0.536600
305	0.508500	0.534300
306	0.507525	0.535225
307	0.509775	0.534675
308	0.511425	0.537125
309	0.507375	0.539950
310	0.510200	0.539325
311	0.508975	0.540550
312	0.510975	0.540975
313	0.512625	0.541400
314	0.510950	0.537300
315	0.509400	0.539250
316	0.511400	0.541150
317	0.511800	0.539675
318	0.513625	0.540075
319	0.512500	0.541800
320	0.512750	0.544925
321	0.512700	0.547450
322	0.514450	0.550400
323	0.514600	0.549250
324	0.516550	0.551400
325	0.515325	0.548800
326	0.514925	0.546200
327	0.513400	0.547350
328	0.512475	0.551425
329	0.514125	0.547650
330	0.510700	0.549925
331	0.513625	0.550625
332	0.512900	0.551900
333	0.512225	0.548075
334	0.509575	0.551025
335	0.514475	0.549975
336	0.513200	0.550800
337	0.510525	0.549075
338	0.513525	0.548950
339	0.512550	0.550500
340	0.512900	0.549775
341	0.512475	0.546725
342	0.510850	0.544925
343	0.511350	0.545825
344	0.511950	0.546300
345	0.514400	0.546175
346	0.513425	0.546575
347	0.510750	0.544175
348	0.512050	0.546300
349	0.512825	0.546950
350	0.512550	0.549825
351	0.515000	0.550100
352	0.515425	0.551200
353	0.515925	0.553200
354	0.513975	0.552425
355	0.512125	0.553250
356	0.515075	0.552175
357	0.513875	0.549675
358	0.511700	0.550450
359	0.515075	0.548500
360	0.513650	0.546875
361	0.518050	0.546875
362	0.518100	0.543500
363	0.515650	0.545775
364	0.516025	0.549475
365	0.512950	0.550700
366	0.511400	0.550450
367	0.514250	0.547000
368	0.510775	0.548600
369	0.510950	0.549800
370	0.510575	0.550950
371	0.513100	0.546500
372	0.513900	0.546350
373	0.516025	0.547200
374	0.516325	0.545700
375	0.515050	0.546300
376	0.511775	0.545900
377	0.516150	0.544100
378	0.519325	0.547500
379	0.512825	0.547825
380	0.514275	0.546725
381	0.516175	0.545625
382	0.516275	0.550825
383	0.520000	0.548425
384	0.516800	0.548325
385	0.512225	0.548075
386	0.514850	0.544575
387	0.515425	0.544100
388	0.514150	0.542275
389	0.512125	0.540650
390	0.513500	0.539400
391	0.514675	0.539850
392	0.516650	0.540675
393	0.515050	0.541125
394	0.513025	0.540900
395	0.513175	0.541100
396	0.516725	0.541925
397	0.513925	0.543900
398	0.518325	0.546400
399	0.520550	0.545050
400	0.519600	0.545300
401	0.518150	0.546050
402	0.515700	0.546275
403	0.518800	0.545825
404	0.518050	0.544975
405	0.518475	0.546350
406	0.514750	0.547600
407	0.513825	0.550675
408	0.515350	0.551400
409	0.514875	0.550300
410	0.511925	0.551250
411	0.514425	0.552250
412	0.513475	0.552675
413	0.515150	0.552875
414	0.511750	0.550725
415	0.514950	0.549825
416	0.515050	0.546525
417	0.514050	0.544250
418	0.515575	0.544450
419	0.512725	0.544975
420	0.519300	0.547300
421	0.516850	0.547650
422	0.519400	0.546500
423	0.516675	0.546225
424	0.519925	0.546450
425	0.517325	0.547675
426	0.516900	0.546125
427	0.519150	0.546400
428	0.514450	0.547475
429	0.517875	0.547750
430	0.517325	0.547375
431	0.515350	0.551325
432	0.512625	0.551000
433	0.516050	0.553625
434	0.517125	0.553425
435	0.520650	0.552450
436	0.519125	0.554600
437	0.520400	0.554100
438	0.518100	0.553450
439	0.517200	0.552850
440	0.518800	0.551550
441	0.515675	0.550275
442	0.519700	0.549400
443	0.516400	0.549625
444	0.519900	0.550325
445	0.518425	0.551100
446	0.516150	0.552800
447	0.518825	0.550375
448	0.518300	0.553200
449	0.519675	0.552650
450	0.517850	0.552925
451	0.520250	0.552100
452	0.519075	0.550950
453	0.516350	0.550075
454	0.520325	0.551275
455	0.523725	0.552800
456	0.517425	0.554050
457	0.516825	0.554500
458	0.518050	0.552650
459	0.514050	0.552075
460	0.516550	0.551125
461	0.518775	0.549350
462	0.516600	0.550250
463	0.518625	0.549650
464	0.516825	0.549725
465	0.520525	0.548700
466	0.522450	0.550850
467	0.520075	0.549675
468	0.521900	0.549675
469	0.520875	0.548500
470	0.517700	0.548250
471	0.516825	0.547450
472	0.517225	0.549350
473	0.516625	0.551575
474	0.519925	0.551450
475	0.520125	0.554575
476	0.520375	0.554175
477	0.519675	0.554700
478	0.518100	0.553850
479	0.521250	0.554825
480	0.517800	0.554425
481	0.517125	0.555575
482	0.523875	0.554950
483	0.519400	0.553975
484	0.518450	0.555200
485	0.517675	0.555950
486	0.518675	0.555675
487	0.520850	0.555225
488	0.520825	0.554550
489	0.520925	0.555950
490	0.517125	0.554350
491	0.516250	0.555675
492	0.519275	0.559225
493	0.514800	0.559925
494	0.515675	0.561600
495	0.521625	0.562775
496	0.518300	0.562000
497	0.517925	0.560900
498	0.518875	0.559100
499	0.518425	0.559375
500	0.519275	0.559600
501	0.518250	0.557450
502	0.518625	0.555250
503	0.518050	0.552175
504	0.519100	0.553150
505	0.518875	0.553850
506	0.518300	0.556150
507	0.517225	0.555475
508	0.520450	0.555375
509	0.518675	0.556525
510	0.521800	0.555875
511	0.518975	0.552100
512	0.518900	0.552325
513	0.519475	0.550775
514	0.514225	0.552525
515	0.519525	0.549475
516	0.522075	0.548150
517	0.521750	0.548575
518	0.519600	0.548750
519	0.520500	0.547850
520	0.519225	0.549425
521	0.521775	0.546550
522	0.518975	0.545775
523	0.521500	0.546300
524	0.519175	0.542875
525	0.516550	0.543025
526	0.515375	0.545750
527	0.518350	0.546725
528	0.520450	0.549575
529	0.521650	0.548325
530	0.519375	0.549525
531	0.517950	0.552750
532	0.516725	0.552375
533	0.519875	0.551350
534	0.515050	0.551775
535	0.517125	0.551400
536	0.517875	0.555525
537	0.520250	0.557400
538	0.518025	0.557325
539	0.519450	0.555800
540	0.518450	0.555475
541	0.520800	0.553475
542	0.520475	0.552925
543	0.519550	0.551925
544	0.519225	0.553200
545	0.521500	0.554225
546	0.521950	0.553125
547	0.522425	0.549975
548	0.523575	0.549000
549	0.522100	0.548450
550	0.523475	0.549350
551	0.516425	0.550950
552	0.520575	0.553600
553	0.518175	0.552700
554	0.518125	0.551850
555	0.519925	0.552800
556	0.518800	0.551875
557	0.518425	0.553725
558	0.519175	0.553575
559	0.516325	0.553650
560	0.518200	0.555325
561	0.520000	0.553600
562	0.520825	0.551500
563	0.519875	0.550250
564	0.517125	0.552575
565	0.518700	0.553500
566	0.519925	0.551500
567	0.517725	0.555550
568	0.519450	0.554525
569	0.519425	0.557250
570	0.519950	0.556250
571	0.515350	0.554700
572	0.514325	0.555525
573	0.519150	0.550775
574	0.516350	0.547300
575	0.516475	0.545150
576	0.518875	0.545775
577	0.516900	0.542775
578	0.519425	0.543150
579	0.517675	0.541275
580	0.518900	0.540200
581	0.516550	0.540850
582	0.514900	0.539550
583	0.519900	0.536925
584	0.518250	0.538200
585	0.519475	0.539500
586	0.514750	0.540225
587	0.512225	0.544200
588	0.517625	0.543000
589	0.518875	0.544275
590	0.519550	0.537875
591	0.516375	0.539150
592	0.521725	0.537075
593	0.520450	0.537975
594	0.517575	0.540225
595	0.516175	0.539575
596	0.515450	0.538675
597	0.513625	0.539850
598	0.515400	0.539400
599	0.521950	0.539000
600	0.518375	0.537400
601	0.521075	0.537075
602	0.518575	0.536850
603	0.519600	0.535950
604	0.518350	0.535225
605	0.519975	0.538075
606	0.521775	0.537825
607	0.523575	0.538800
608	0.521450	0.541150
609	0.524250	0.537200
610	0.520325	0.538775
611	0.524050	0.536750
612	0.519050	0.536350
613	0.517100	0.535575
614	0.515775	0.539050
615	0.519425	0.538375
616	0.519775	0.539450
617	0.516325	0.539700
618	0.515100	0.540950
619	0.516875	0.541775
620	0.518150	0.542125
621	0.517275	0.541100
622	0.518625	0.538300
623	0.515925	0.541800
624	0.517050	0.543525
625	0.520950	0.545375
626	0.517675	0.546475
627	0.516925	0.546950
628	0.517875	0.546375
629	0.517750	0.543725
630	0.518000	0.544925
631	0.520725	0.542150
632	0.520675	0.540725
633	0.521800	0.542375
634	0.522000	0.542925
635	0.518150	0.544000
636	0.516025	0.541650
637	0.513500	0.541975
638	0.519050	0.542125
639	0.518300	0.542525
640	0.517550	0.543300
641	0.519325	0.543325
642	0.518225	0.541500
643	0.519600	0.545725
644	0.521275	0.547075
645	0.518650	0.548775
646	0.518675	0.550400
647	0.519800	0.551225
648	0.522200	0.549175
649	0.522975	0.550625
650	0.522475	0.552450
651	0.521300	0.552075
652	0.522275	0.553875
653	0.518525	0.556425
654	0.516700	0.556700
655	0.522325	0.557650
656	0.518175	0.556050
657	0.520875	0.554100
658	0.520175	0.555575
659	0.518725	0.557000
660	0.520125	0.556750
661	0.517450	0.553925
662	0.519100	0.553450
663	0.518200	0.554150
664	0.518950	0.555650
665	0.518125	0.555100
666	0.518325	0.555175
667	0.521050	0.555875
668	0.519625	0.554850
669	0.518850	0.554750
670	0.521275	0.554125
671	0.517500	0.553650
672	0.517400	0.554900
673	0.518375	0.555275
674	0.516675	0.553450
675	0.521300	0.552225
676	0.522275	0.552800
677	0.520475	0.553750
678	0.518425	0.551600
679	0.516525	0.550875
680	0.518625	0.551425
681	0.518975	0.552200
682	0.515600	0.551575
683	0.516725	0.551500
684	0.518650	0.549850
685	0.516975	0.552225
686	0.515225	0.552325
687	0.519700	0.552750
688	0.518900	0.553350
689	0.518975	0.553350
690	0.519975	0.553125
691	0.517150	0.553825
692	0.517600	0.553000
693	0.517450	0.551250
694	0.521150	0.552525
695	0.517875	0.550750
696	0.519800	0.550350
697	0.517800	0.551600
698	0.518150	0.550550
699	0.517425	0.552625
700	0.518925	0.553175
701	0.516575	0.554575
702	0.519525	0.551850
703	0.521325	0.553050
704	0.521050	0.555875
705	0.520450	0.556450
706	0.518575	0.557425
707	0.517575	0.555550
708	0.520975	0.555950
709	0.519600	0.553850
710	0.519475	0.552775
711	0.518100	0.550750
712	0.519000	0.551050
713	0.518725	0.550850
714	0.518025	0.551825
715	0.521000	0.550375
716	0.522775	0.552475
717	0.518250	0.550000
718	0.516725	0.550575
719	0.519900	0.551725
720	0.520825	0.548275
721	0.519050	0.548925
722	0.522525	0.547950
723	0.521375	0.548000
724	0.520750	0.549300
725	0.518000	0.547925
726	0.521250	0.548075
727	0.517700	0.548450
728	0.519150	0.548725
729	0.518950	0.546950
730	0.517750	0.546800
731	0.519900	0.545525
732	0.521550	0.545100
733	0.517125	0.544975
734	0.518975	0.545400
735	0.517800	0.543175
736	0.520250	0.544200
737	0.518500	0.541050
738	0.518875	0.542375
739	0.519075	0.540775
740	0.516875	0.545025
741	0.519475	0.546800
742	0.520525	0.549075
743	0.521050	0.548100
744	0.517025	0.546300
745	0.518400	0.548925
746	0.516650	0.549350
747	0.520175	0.552200
748	0.515325	0.552425
749	0.515750	0.552650
750	0.516400	0.551075
751	0.518700	0.551925
752	0.515875	0.550600
753	0.516225	0.548825
754	0.517050	0.550325
755	0.519425	0.547775
756	0.522150	0.545925
757	0.520100	0.544475
758	0.516625	0.545975
759	0.517250	0.545275
760	0.518375	0.544025
761	0.516450	0.542325
762	0.516900	0.542200
763	0.517575	0.540075
764	0.518125	0.539625
765	0.519475	0.539150
766	0.515450	0.541725
767	0.519600	0.544300
768	0.519825	0.545375
769	0.521225	0.544150
770	0.518600	0.543100
771	0.517075	0.541575
772	0.517750	0.542100
773	0.519650	0.544050
774	0.517950	0.544700
775	0.519650	0.545875
776	0.522275	0.546100
777	0.520675	0.547250
778	0.519375	0.546425
779	0.520925	0.549050
780	0.516425	0.549075
781	0.522400	0.547600
782	0.520700	0.547150
783	0.519375	0.547550
784	0.523525	0.551450
785	0.525375	0.553400
786	0.520300	0.553800
787	0.516500	0.552625
788	0.516350	0.551600
789	0.516225	0.552775
790	0.517600	0.551900
791	0.516100	0.552600
792	0.518350	0.551150
793	0.520275	0.549175
794	0.520400	0.550675
795	0.518950	0.549400
796	0.521025	0.551050
797	0.520300	0.552325
798	0.515850	0.553400
799	0.518275	0.553175
800	0.518125	0.554125
801	0.519975	0.551375
802	0.516725	0.553150
803	0.516150	0.552800
804	0.516500	0.553075
805	0.516500	0.553975
806	0.519775	0.554700
807	0.518625	0.553975
808	0.517550	0.558800
809	0.517000	0.559625
810	0.519750	0.559375
811	0.520350	0.559850
812	0.517825	0.557800
813	0.517775	0.557150
814	0.519600	0.554625
815	0.523425	0.554650
816	0.521425	0.556425
817	0.516075	0.556825
818	0.516700	0.553275
819	0.515875	0.553650
820	0.514625	0.550950
821	0.518325	0.549875
822	0.516375	0.551200
823	0.517625	0.550250
824	0.517350	0.551150
825	0.518700	0.553775
826	0.519650	0.553275
827	0.522550	0.553950
828	0.516800	0.553000
829	0.516600	0.552675
830	0.519400	0.557475
831	0.518400	0.557400
832	0.522675	0.559575
833	0.520075	0.560275
834	0.518200	0.557100
835	0.520325	0.558000
836	0.520400	0.558225
837	0.522150	0.556900
838	0.520375	0.556700
839	0.518150	0.555325
840	0.518875	0.559450
841	0.519825	0.561050
842	0.517400	0.561850
843	0.518700	0.560600
844	0.520575	0.563200
845	0.520275	0.565175
846	0.519875	0.563325
847	0.520025	0.564575
848	0.519475	0.565200
849	0.517175	0.564825
850	0.516775	0.566775
851	0.516600	0.565725
852	0.519500	0.562025
853	0.517775	0.561900
854	0.516775	0.561700
855	0.520250	0.561450
856	0.521675	0.560375
857	0.522575	0.554825
858	0.522100	0.555625
859	0.525700	0.557000
860	0.524025	0.558000
861	0.521925	0.554875
862	0.519200	0.553050
863	0.520550	0.551525
864	0.522800	0.550100
865	0.521050	0.550275
866	0.521775	0.542400
867	0.519075	0.540800
868	0.518075	0.538825
869	0.518000	0.539375
870	0.519475	0.541425
871	0.524625	0.543400
872	0.522650	0.544550
873	0.520225	0.542325
874	0.518875	0.544225
875	0.521150	0.544425
876	0.521850	0.544175
877	0.521125	0.545500
878	0.520375	0.545025
879	0.523425	0.543900
880	0.525500	0.547200
881	0.523500	0.548950
882	0.522775	0.549300
883	0.521025	0.551075
884	0.522925	0.553875
885	0.520775	0.552675
886	0.519600	0.552450
887	0.519950	0.551325
888	0.520100	0.554850
889	0.519875	0.554550
890	0.519050	0.555675
891	0.518775	0.554675
892	0.519625	0.554225
893	0.521175	0.554900
894	0.517300	0.554100
895	0.520550	0.554275
896	0.520475	0.554150
897	0.520175	0.551500
898	0.521525	0.552975
899	0.522375	0.553925
900	0.524000	0.552375
901	0.521375	0.553675
902	0.520825	0.555300
903	0.520275	0.554850
904	0.520875	0.552825
905	0.519525	0.552900
906	0.520800	0.554150
907	0.520025	0.552400
908	0.521475	0.554500
909	0.520750	0.555650
910	0.521150	0.560100
911	0.521100	0.560075
912	0.521150	0.560075
913	0.519850	0.560100
914	0.517250	0.556950
915	0.519925	0.555375
916	0.521725	0.557825
917	0.519775	0.556900
918	0.519325	0.555250
919	0.521775	0.555275
920	0.520300	0.552325
921	0.524600	0.555175
922	0.519625	0.557050
923	0.520450	0.554975
924	0.518650	0.552875
925	0.520175	0.552725
926	0.519700	0.555500
927	0.519550	0.558375
928	0.520325	0.556475
929	0.517750	0.554725
930	0.520625	0.553850
931	0.522950	0.553750
932	0.522975	0.552325
933	0.521400	0.554275
934	0.520575	0.555425
935	0.521275	0.557925
936	0.524400	0.555650
937	0.522800	0.556175
938	0.521575	0.554850
939	0.519500	0.554400
940	0.521725	0.554850
941	0.523975	0.555075
942	0.521475	0.557325
943	0.521650	0.556325
944	0.521675	0.555625
945	0.520825	0.554450
946	0.521950	0.555450
947	0.522625	0.555400
948	0.523675	0.558650
949	0.520300	0.556400
950	0.519125	0.556950
951	0.517725	0.556175
952	0.521475	0.557425
953	0.524125	0.556425
954	0.518425	0.557475
955	0.522350	0.555500
956	0.519125	0.557850
957	0.521300	0.556525
958	0.523125	0.560500
959	0.521750	0.557950
960	0.519650	0.560500
961	0.522200	0.560500
962	0.518750	0.559650
963	0.520150	0.560175
964	0.519350	0.559950
965	0.520950	0.556100
966	0.517250	0.554775
967	0.522150	0.556025
968	0.520100	0.558500
969	0.519225	0.558275
970	0.520000	0.558100
971	0.518650	0.557875
972	0.521400	0.556225
973	0.522525	0.555000
974	0.521175	0.556475
975	0.520725	0.555100
976	0.522400	0.557650
977	0.520325	0.559500
978	0.521700	0.554775
979	0.517300	0.553625
980	0.520525	0.555025
981	0.520900	0.556800
982	0.522700	0.561800
983	0.521450	0.561325
984	0.525000	0.561725
985	0.519050	0.558900
986	0.518875	0.559875
987	0.521200	0.561175
988	0.520050	0.561825
989	0.521350	0.554350
990	0.521800	0.552650
991	0.520650	0.550350
992	0.522925	0.551425
993	0.519800	0.553125
994	0.522225	0.551700
995	0.521225	0.549300
996	0.518325	0.548650
997	0.523050	0.549025
998	0.518775	0.546200
999	0.521650	0.546800
1000	0.519625	0.547275
1001	0.523925	0.545775
1002	0.520000	0.546375
1003	0.523450	0.543850
1004	0.522725	0.545400
1005	0.523475	0.543125
1006	0.524875	0.544325
1007	0.521300	0.545500
1008	0.519550	0.546675
1009	0.522450	0.547275
1010	0.523475	0.546475
1011	0.518925	0.547975
1012	0.518225	0.547775
1013	0.517125	0.547500
1014	0.519675	0.549950
1015	0.520975	0.548100
1016	0.522000	0.548700
1017	0.519950	0.551175
1018	0.524000	0.549100
1019	0.526325	0.549875
1020	0.522000	0.551300
1021	0.521200	0.550550
1022	0.520500	0.553000
1023	0.522325	0.550675
1024	0.523600	0.550825
1025	0.519000	0.552500
1026	0.519550	0.551675
1027	0.520700	0.549325
1028	0.521475	0.547125
1029	0.521300	0.548050
1030	0.521325	0.546950
1031	0.526700	0.548925
1032	0.522375	0.550800
1033	0.527600	0.552475
1034	0.522125	0.549950
1035	0.524325	0.548100
1036	0.524750	0.545750
1037	0.520825	0.546275
1038	0.521800	0.547150
1039	0.522850	0.548150
1040	0.522425	0.547500
1041	0.522225	0.545350
1042	0.519425	0.544775
1043	0.521575	0.546950
1044	0.518075	0.546550
1045	0.519325	0.546525
1046	0.517400	0.548200
1047	0.520900	0.545275
1048	0.519925	0.546325
1049	0.520950	0.541625
1050	0.520325	0.541050
1051	0.523975	0.540325
1052	0.521900	0.539600
1053	0.520500	0.541775
1054	0.521275	0.544450
1055	0.523100	0.543825
1056	0.520275	0.542475
1057	0.522975	0.541500
1058	0.523125	0.544650
1059	0.523775	0.543675
1060	0.522150	0.547500
1061	0.525500	0.546600
1062	0.522050	0.548850
1063	0.523575	0.550350
1064	0.523375	0.550125
1065	0.522675	0.548025
1066	0.520225	0.548250
1067	0.518900	0.548425
1068	0.523925	0.548425
1069	0.523800	0.548175
1070	0.522975	0.547225
1071	0.522600	0.548750
1072	0.522875	0.547400
1073	0.520150	0.548675
1074	0.521750	0.549450
1075	0.519725	0.552025
1076	0.519075	0.551075
1077	0.522575	0.553250
1078	0.522225	0.555650
1079	0.521325	0.557125
1080	0.520325	0.556450
1081	0.518300	0.554450
1082	0.518550	0.556900
1083	0.516050	0.555800
1084	0.514675	0.554850
1085	0.519600	0.552825
1086	0.521750	0.554825
1087	0.518950	0.554225
1088	0.521150	0.553550
1089	0.523225	0.555100
1090	0.517475	0.555750
1091	0.518750	0.556750
1092	0.516900	0.555850
1093	0.516700	0.558025
1094	0.522175	0.557275
1095	0.523950	0.554225
1096	0.520200	0.554675
1097	0.520875	0.556800
1098	0.520000	0.557550
1099	0.516700	0.554625
1100	0.520300	0.553975
1101	0.517900	0.550850
1102	0.523150	0.550150
1103	0.520675	0.551825
1104	0.523100	0.550600
1105	0.518900	0.551000
1106	0.518750	0.551725
1107	0.515900	0.551875
1108	0.515050	0.554025
1109	0.517450	0.553050
1110	0.518850	0.552750
1111	0.520200	0.553125
1112	0.521700	0.553825
1113	0.516600	0.554450
1114	0.517525	0.555650
1115	0.518300	0.552375
1116	0.516800	0.548350
1117	0.517200	0.549500
1118	0.521775	0.549150
1119	0.518750	0.549900
1120	0.525800	0.552175
1121	0.520025	0.550400
1122	0.522900	0.549500
1123	0.520075	0.550575
1124	0.520975	0.549150
1125	0.517550	0.550725
1126	0.518525	0.550150
1127	0.522125	0.549725
1128	0.521075	0.548475
1129	0.522625	0.548050
1130	0.521275	0.550300
1131	0.521200	0.552225
1132	0.521400	0.554600
1133	0.521500	0.554600
1134	0.517350	0.554100
1135	0.519625	0.553950
1136	0.519825	0.553500
1137	0.524100	0.551600
1138	0.523250	0.551075
1139	0.521950	0.549375
1140	0.520325	0.551525
1141	0.521275	0.553450
1142	0.519125	0.553325
1143	0.523350	0.553750
1144	0.521800	0.555525
1145	0.524800	0.557400
1146	0.523725	0.557700
1147	0.524250	0.554325
1148	0.522250	0.554000
1149	0.523275	0.555050
1150	0.521200	0.557075
1151	0.522850	0.557850
1152	0.523875	0.558600
1153	0.520800	0.559575
1154	0.523050	0.558450
1155	0.527025	0.554900
1156	0.523075	0.556675
1157	0.523175	0.555775
1158	0.526350	0.554250
1159	0.521350	0.555175
1160	0.522975	0.554625
1161	0.520975	0.554875
1162	0.524650	0.555100
1163	0.524850	0.556850
1164	0.519975	0.557275
1165	0.521625	0.555750
1166	0.522475	0.554175
1167	0.518875	0.553650
1168	0.520225	0.552075
1169	0.521000	0.548500
1170	0.523275	0.551475
1171	0.521775	0.550800
1172	0.520750	0.548925
1173	0.525150	0.548825
1174	0.525325	0.551200
1175	0.520150	0.550625
1176	0.521125	0.551325
1177	0.522175	0.553000
1178	0.520950	0.550150
1179	0.520925	0.549050
1180	0.518400	0.548125
1181	0.517350	0.549150
1182	0.519425	0.545700
1183	0.519625	0.544250
1184	0.516975	0.543250
1185	0.518525	0.544425
1186	0.521575	0.543625
1187	0.522975	0.542425
1188	0.520675	0.539650
1189	0.522125	0.538675
1190	0.521575	0.542700
1191	0.520175	0.542025
1192	0.518200	0.541175
1193	0.519125	0.542575
1194	0.521000	0.544875
1195	0.520350	0.546275
1196	0.520000	0.547125
1197	0.522200	0.544850
1198	0.519875	0.548700
1199	0.519400	0.549825
1200	0.520300	0.550250
1201	0.520975	0.550225
1202	0.520550	0.551975
1203	0.523100	0.554025
1204	0.518025	0.553125
1205	0.516550	0.549425
1206	0.521200	0.551350
1207	0.520625	0.551425
1208	0.522525	0.550250
1209	0.521575	0.549825
1210	0.521850	0.552375
1211	0.523300	0.551975
1212	0.522225	0.556225
1213	0.518325	0.556900
1214	0.518275	0.555725
1215	0.515450	0.552825
1216	0.515975	0.554625
1217	0.520375	0.553700
1218	0.517925	0.555000
1219	0.518900	0.554700
1220	0.519050	0.551975
1221	0.520100	0.550050
1222	0.521100	0.552100
1223	0.522025	0.553075
1224	0.519975	0.551225
1225	0.521500	0.550975
1226	0.524475	0.548525
1227	0.522575	0.548925
1228	0.523650	0.548275
1229	0.522375	0.551925
1230	0.518850	0.552125
1231	0.517575	0.552850
1232	0.519450	0.552075
1233	0.521775	0.550800
1234	0.521900	0.547375
1235	0.521050	0.549300
1236	0.519675	0.545325
1237	0.517700	0.543650
1238	0.520925	0.544825
1239	0.518925	0.546775
1240	0.521750	0.548025
1241	0.521150	0.548200
1242	0.521875	0.549725
1243	0.518000	0.547475
1244	0.522800	0.548850
1245	0.518225	0.548450
1246	0.518475	0.548450
1247	0.521100	0.550775
1248	0.519450	0.550800
1249	0.521650	0.551000
1250	0.520125	0.553275
1251	0.521550	0.553300
1252	0.518675	0.551875
1253	0.524125	0.553600
1254	0.521525	0.555325
1255	0.523150	0.554575
1256	0.523475	0.555900
1257	0.526250	0.557175
1258	0.521475	0.559100
1259	0.523350	0.558350
1260	0.524125	0.558075
1261	0.520150	0.558475
1262	0.520700	0.559675
1263	0.522950	0.560875
1264	0.521400	0.558325
1265	0.521400	0.558550
1266	0.521775	0.559125
1267	0.520700	0.563375
1268	0.520350	0.562425
1269	0.519675	0.563600
1270	0.519650	0.564475
1271	0.521325	0.561100
1272	0.522900	0.563675
1273	0.521700	0.563525
1274	0.520850	0.561325
1275	0.522675	0.560200
1276	0.521525	0.557875
1277	0.523725	0.559150
1278	0.520275	0.559225
1279	0.520675	0.558525
1280	0.520075	0.556625
1281	0.522275	0.558825
1282	0.524900	0.559375
1283	0.526100	0.558650
1284	0.523175	0.560675
1285	0.521525	0.559800
1286	0.522150	0.562125
1287	0.523525	0.560975
1288	0.524875	0.559375
1289	0.520125	0.559050
1290	0.521650	0.560850
1291	0.525050	0.560600
1292	0.523800	0.561925
1293	0.521100	0.561775
1294	0.523800	0.562250
1295	0.522375	0.561600
1296	0.520100	0.562375
1297	0.523700	0.563425
1298	0.519350	0.562775
1299	0.518200	0.560000
1300	0.521575	0.557175
1301	0.522900	0.558950
1302	0.519975	0.560375
1303	0.519925	0.560600
1304	0.519100	0.559600
1305	0.519550	0.558825
1306	0.521125	0.558200
1307	0.519775	0.557575
1308	0.518675	0.555500
1309	0.521525	0.556250
1310	0.523425	0.552875
1311	0.520625	0.556975
1312	0.520875	0.554900
1313	0.520525	0.557350
1314	0.520700	0.560700
1315	0.521750	0.562550
1316	0.524525	0.561950
1317	0.522475	0.560400
1318	0.522350	0.564000
1319	0.522325	0.561225
1320	0.521700	0.560625
1321	0.524150	0.562825
1322	0.519675	0.563975
1323	0.520400	0.561300
1324	0.522875	0.563925
1325	0.521700	0.564350
1326	0.520450	0.565125
1327	0.522375	0.564575
1328	0.524575	0.564875
1329	0.519800	0.568575
1330	0.520000	0.569600
1331	0.522175	0.571325
1332	0.519950	0.571775
1333	0.523225	0.571175
1334	0.524450	0.573400
1335	0.521225	0.571800
1336	0.522400	0.573750
1337	0.523025	0.572450
1338	0.521575	0.572150
1339	0.520125	0.569975
1340	0.521850	0.569975
1341	0.521825	0.568975
1342	0.521050	0.566000
1343	0.520325	0.568775
1344	0.521550	0.569650
1345	0.520075	0.567775
1346	0.523050	0.567750
1347	0.522975	0.568425
1348	0.522750	0.570350
1349	0.523225	0.567700
1350	0.522450	0.568375
1351	0.521475	0.568850
1352	0.522225	0.568975
1353	0.520925	0.570825
1354	0.519600	0.571875
1355	0.519500	0.571550
1356	0.519050	0.572175
1357	0.519700	0.573625
1358	0.520450	0.571575
1359	0.520300	0.570550
1360	0.522575	0.570325
1361	0.523775	0.569150
1362	0.525350	0.569050
1363	0.525925	0.568450
1364	0.523325	0.568450
1365	0.527200	0.568150
1366	0.522425	0.567450
1367	0.524100	0.567225
1368	0.526450	0.568325
1369	0.521500	0.568525
1370	0.522625	0.569775
1371	0.522875	0.570000
1372	0.522775	0.570775
1373	0.524875	0.571425
1374	0.525400	0.571550
1375	0.524825	0.569750
1376	0.525525	0.572350
1377	0.525500	0.573600
1378	0.520075	0.575175
1379	0.521775	0.578725
1380	0.521925	0.579350
1381	0.523900	0.581375
1382	0.524600	0.577675
1383	0.526350	0.578450
1384	0.525425	0.578900
1385	0.528425	0.577300
1386	0.526750	0.578750
1387	0.524650	0.578700
1388	0.525225	0.577975
1389	0.527100	0.578350
1390	0.526525	0.578825
1391	0.525975	0.577825
1392	0.527450	0.578650
1393	0.525800	0.576175
1394	0.524525	0.575375
1395	0.521325	0.573900
1396	0.524325	0.574750
1397	0.525300	0.574625
1398	0.528125	0.574275
1399	0.527850	0.572100
1400	0.527100	0.569525
1401	0.524050	0.570025
1402	0.521850	0.569650
1403	0.520425	0.570400
1404	0.522125	0.572250
1405	0.523425	0.574100
1406	0.527225	0.573675
1407	0.524500	0.574400
1408	0.525600	0.575700
1409	0.524275	0.574625
1410	0.524550	0.580050
1411	0.520075	0.580075
1412	0.521500	0.579150
1413	0.524175	0.577725
1414	0.525850	0.575675
1415	0.524475	0.570825
1416	0.523600	0.569275
1417	0.523400	0.568400
1418	0.525275	0.568150
1419	0.525375	0.568950
1420	0.525450	0.567550
1421	0.524625	0.570475
1422	0.527450	0.567350
1423	0.524350	0.566675
1424	0.528475	0.565500
1425	0.528750	0.564325
1426	0.524050	0.565400
1427	0.529000	0.566825
1428	0.523900	0.566375
1429	0.525425	0.565775
1430	0.525950	0.567575
1431	0.523125	0.566300
1432	0.524700	0.565975
1433	0.524050	0.566650
1434	0.525600	0.566150
1435	0.524400	0.567000
1436	0.523750	0.568225
1437	0.522550	0.569950
1438	0.523125	0.570850
1439	0.522050	0.571050
1440	0.524975	0.569100
1441	0.523825	0.568725
1442	0.524375	0.569625
1443	0.521850	0.566675
1444	0.522125	0.565250
1445	0.519575	0.565525
1446	0.522800	0.561675
1447	0.525350	0.563225
1448	0.523825	0.561075
1449	0.523050	0.557850
1450	0.522650	0.560125
1451	0.522475	0.560725
1452	0.519675	0.558350
1453	0.525150	0.560025
1454	0.523850	0.561100
1455	0.527850	0.561350
1456	0.524725	0.561350
1457	0.521775	0.561275
1458	0.523900	0.563075
1459	0.525200	0.562575
1460	0.523275	0.561600
1461	0.521475	0.563525
1462	0.521725	0.563200
1463	0.522975	0.561425
1464	0.520750	0.563700
1465	0.518225	0.560500
1466	0.519100	0.560550
1467	0.521400	0.559750
1468	0.525375	0.559700
1469	0.525300	0.560750
1470	0.524550	0.561675
1471	0.519325	0.562600
1472	0.522025	0.560025
1473	0.521050	0.561675
1474	0.522525	0.559975
1475	0.520450	0.562700
1476	0.522000	0.562800
1477	0.524125	0.561775
1478	0.523425	0.560775
1479	0.522900	0.561050
1480	0.522675	0.557875
1481	0.526800	0.559700
1482	0.524375	0.558500
1483	0.519950	0.561525
1484	0.519425	0.562450
1485	0.521975	0.559700
1486	0.522775	0.557450
1487	0.521375	0.558050
1488	0.523025	0.557450
1489	0.527225	0.555900
1490	0.529375	0.555325
1491	0.524025	0.553475
1492	0.525075	0.555875
1493	0.521000	0.555850
1494	0.525000	0.559825
1495	0.523675	0.559825
1496	0.523075	0.556100
1497	0.523225	0.556000
1498	0.524450	0.557925
1499	0.523350	0.558150
1500	0.520900	0.559825
1501	0.522925	0.559650
1502	0.521450	0.558000
1503	0.523550	0.560100
1504	0.519800	0.560025
1505	0.523050	0.562275
1506	0.523200	0.561300
1507	0.527100	0.562425
1508	0.524450	0.558050
1509	0.518225	0.560750
1510	0.521225	0.558800
1511	0.520825	0.560325
1512	0.526175	0.556925
1513	0.521250	0.558775
1514	0.523275	0.560050
1515	0.521150	0.558400
1516	0.517375	0.557950
1517	0.519025	0.558525
1518	0.523125	0.557475
1519	0.521025	0.553800
1520	0.526525	0.551700
1521	0.522175	0.550925
1522	0.521075	0.554450
1523	0.524125	0.554000
1524	0.526525	0.553400
1525	0.521525	0.554850
1526	0.518975	0.554975
1527	0.519300	0.556325
1528	0.521750	0.559300
1529	0.524775	0.557600
1530	0.525300	0.558275
1531	0.526625	0.558250
1532	0.523275	0.554675
1533	0.521825	0.553275
1534	0.524900	0.552075
1535	0.523350	0.553800
1536	0.525500	0.555175
1537	0.524500	0.557575
1538	0.520675	0.557950
1539	0.521175	0.557525
1540	0.522050	0.558950
1541	0.524625	0.561250
1542	0.521200	0.561175
1543	0.523375	0.560350
1544	0.523650	0.561875
1545	0.523225	0.563750
1546	0.525325	0.562400
1547	0.526575	0.564050
1548	0.525800	0.562600
1549	0.525900	0.562375
1550	0.522400	0.561750
1551	0.523600	0.562175
1552	0.522575	0.563350
1553	0.522600	0.561525
1554	0.522600	0.560650
1555	0.524925	0.559350
1556	0.521100	0.560050
1557	0.520125	0.561350
1558	0.518625	0.560500
1559	0.520850	0.561425
1560	0.523075	0.560400
1561	0.524200	0.561675
1562	0.526725	0.558075
1563	0.525400	0.558000
1564	0.525950	0.557100
1565	0.525625	0.556050
1566	0.522825	0.556125
1567	0.525100	0.557875
1568	0.525275	0.557150
1569	0.521375	0.558200
1570	0.526450	0.557050
1571	0.521550	0.554825
1572	0.521450	0.555175
1573	0.524250	0.554150
1574	0.524125	0.553775
1575	0.525350	0.553150
1576	0.527625	0.549125
1577	0.522375	0.549825
1578	0.519650	0.551525
1579	0.520825	0.551825
1580	0.524000	0.551700
1581	0.521075	0.551525
1582	0.521025	0.551650
1583	0.520225	0.554175
1584	0.521500	0.553450
1585	0.521675	0.553725
1586	0.518100	0.554700
1587	0.522750	0.553650
1588	0.522925	0.552950
1589	0.521175	0.552075
1590	0.522600	0.553875
1591	0.523650	0.552525
1592	0.525825	0.551075
1593	0.524750	0.552625
1594	0.522100	0.554100
1595	0.519900	0.555125
1596	0.523500	0.556825
1597	0.526425	0.555000
1598	0.525900	0.556550
1599	0.523650	0.555200
1600	0.524200	0.555850
1601	0.520125	0.554600
1602	0.519500	0.555950
1603	0.519475	0.553000
1604	0.515300	0.555150
1605	0.519100	0.553775
1606	0.521025	0.552575
1607	0.519375	0.553550
1608	0.520725	0.553025
1609	0.524900	0.553650
1610	0.523025	0.551600
1611	0.523275	0.553750
1612	0.525000	0.554425
1613	0.525200	0.553950
1614	0.524175	0.552175
1615	0.526025	0.555650
1616	0.522125	0.557750
1617	0.522775	0.557800
1618	0.519900	0.558550
1619	0.522750	0.562200
1620	0.519900	0.564075
1621	0.519525	0.565350
1622	0.521900	0.561950
1623	0.522525	0.564725
1624	0.523850	0.563475
1625	0.523325	0.561100
1626	0.520050	0.560150
1627	0.523050	0.558900
1628	0.521575	0.557950
1629	0.521475	0.558650
1630	0.522150	0.559000
1631	0.519175	0.559875
1632	0.521125	0.559000
1633	0.522025	0.561925
1634	0.522525	0.559725
1635	0.523400	0.557850
1636	0.521500	0.553925
1637	0.518675	0.555475
1638	0.518175	0.555075
1639	0.520150	0.558650
1640	0.519925	0.559225
1641	0.521075	0.559400
1642	0.524875	0.560675
1643	0.520000	0.556550
1644	0.517625	0.556825
1645	0.519450	0.554200
1646	0.523000	0.555775
1647	0.523700	0.556950
1648	0.522675	0.556700
1649	0.523175	0.559750
1650	0.523350	0.560325
1651	0.524950	0.557475
1652	0.523900	0.557000
1653	0.524250	0.555900
1654	0.524100	0.555925
1655	0.519925	0.552275
1656	0.521225	0.553100
1657	0.524750	0.551650
1658	0.524075	0.553600
1659	0.528275	0.553400
1660	0.524125	0.550350
1661	0.522900	0.551850
1662	0.522125	0.553425
1663	0.523550	0.555500
1664	0.523300	0.556075
1665	0.525625	0.555500
1666	0.524800	0.555875
1667	0.520575	0.553425
1668	0.524450	0.553250
1669	0.523250	0.554600
1670	0.523150	0.554875
1671	0.520825	0.555925
1672	0.521950	0.554650
1673	0.524975	0.554900
1674	0.519425	0.551625
1675	0.523300	0.549250
1676	0.526550	0.549350
1677	0.528900	0.548200
1678	0.524650	0.550775
1679	0.520725	0.551175
1680	0.524350	0.552900
1681	0.523875	0.553725
1682	0.528475	0.553325
1683	0.525125	0.551600
1684	0.524650	0.550825
1685	0.526000	0.550725
1686	0.525700	0.551225
1687	0.524775	0.551025
1688	0.521750	0.549775
1689	0.524850	0.550450
1690	0.528625	0.550150
1691	0.523900	0.548825
1692	0.523025	0.548600
1693	0.521250	0.549125
1694	0.521525	0.548725
1695	0.525850	0.546175
1696	0.524150	0.547575
1697	0.524100	0.545275
1698	0.523250	0.543875
1699	0.523275	0.547725
1700	0.521800	0.544175
1701	0.523600	0.545175
1702	0.524000	0.545625
1703	0.523825	0.545400
1704	0.518725	0.546275
1705	0.522000	0.546250
1706	0.522600	0.546725
1707	0.522450	0.546775
1708	0.524475	0.548900
1709	0.520650	0.549025
1710	0.519400	0.551225
1711	0.521275	0.551450
1712	0.524400	0.550175
1713	0.523725	0.550050
1714	0.522525	0.548375
1715	0.524700	0.548450
1716	0.523450	0.546625
1717	0.523800	0.545925
1718	0.524275	0.545075
1719	0.524100	0.543775
1720	0.523875	0.541675
1721	0.524500	0.541125
1722	0.522025	0.542400
1723	0.519850	0.543150
1724	0.520900	0.543125
1725	0.520700	0.542025
1726	0.517175	0.542700
1727	0.517625	0.543100
1728	0.516950	0.546150
1729	0.521425	0.549175
1730	0.517675	0.552875
1731	0.520600	0.550325
1732	0.520950	0.547050
1733	0.520800	0.549100
1734	0.524325	0.551525
1735	0.518725	0.555900
1736	0.520125	0.555225
1737	0.519400	0.555525
1738	0.521275	0.552250
1739	0.520950	0.553450
1740	0.523350	0.554100
1741	0.523550	0.555250
1742	0.522325	0.556125
1743	0.524725	0.553550
1744	0.523750	0.551625
1745	0.521400	0.551375
1746	0.524350	0.550250
1747	0.523900	0.552125
1748	0.519775	0.551200
1749	0.518150	0.551600
1750	0.521475	0.553900
1751	0.522075	0.556025
1752	0.522200	0.558800
1753	0.520750	0.561950
1754	0.520775	0.562275
1755	0.517750	0.559475
1756	0.520775	0.561350
1757	0.522475	0.560750
1758	0.523575	0.563000
1759	0.520275	0.564000
1760	0.516475	0.561175
1761	0.518775	0.561425
1762	0.522550	0.558625
1763	0.521725	0.559250
1764	0.519350	0.561025
1765	0.518150	0.565725
1766	0.523525	0.567650
1767	0.523075	0.567925
1768	0.522600	0.568525
1769	0.523000	0.569025
1770	0.521050	0.566625
1771	0.525100	0.567025
1772	0.521675	0.565150
1773	0.520525	0.567325
1774	0.520300	0.570350
1775	0.524125	0.571475
1776	0.521500	0.568825
1777	0.520350	0.567600
1778	0.521225	0.570375
1779	0.523325	0.575425
1780	0.522450	0.575325
1781	0.519275	0.576725
1782	0.521125	0.575050
1783	0.523925	0.573475
1784	0.521600	0.572450
1785	0.521600	0.576050
1786	0.517175	0.573825
1787	0.520850	0.574450
1788	0.521675	0.573475
1789	0.519875	0.574875
1790	0.521925	0.573525
1791	0.519850	0.576025
1792	0.523350	0.576975
1793	0.523050	0.579425
1794	0.520800	0.576975
1795	0.521600	0.576925
1796	0.519375	0.576075
1797	0.524325	0.574225
1798	0.523175	0.576075
1799	0.522900	0.572850
1800	0.523800	0.575850
1801	0.522900	0.575450
1802	0.525325	0.575900
1803	0.524750	0.575750
1804	0.523950	0.573900
1805	0.524575	0.573550
1806	0.522450	0.572000
1807	0.521975	0.570675
1808	0.523275	0.569625
1809	0.523700	0.565725
1810	0.523575	0.566050
1811	0.522450	0.568625
1812	0.521650	0.569300
1813	0.525950	0.569625
1814	0.526050	0.572225
1815	0.524925	0.571125
1816	0.522200	0.568800
1817	0.527625	0.569775
1818	0.524925	0.570825
1819	0.526700	0.567550
1820	0.522525	0.567750
1821	0.525025	0.568050
1822	0.524325	0.566650
1823	0.526175	0.569450
1824	0.525025	0.570050
1825	0.527225	0.565650
1826	0.525475	0.565825
1827	0.521950	0.567725
1828	0.521975	0.569925
1829	0.521400	0.570475
1830	0.523650	0.569325
1831	0.523100	0.567425
1832	0.525625	0.566975
1833	0.527725	0.568025
1834	0.529875	0.565875
1835	0.523675	0.563850
1836	0.527075	0.563575
1837	0.524750	0.563100
1838	0.525900	0.561575
1839	0.524550	0.562675
1840	0.527775	0.562400
1841	0.527900	0.561925
1842	0.526425	0.562500
1843	0.527750	0.563825
1844	0.523725	0.561725
1845	0.525575	0.564800
1846	0.525850	0.567550
1847	0.524775	0.564875
1848	0.521750	0.562650
1849	0.523300	0.563450
1850	0.521375	0.564725
1851	0.523600	0.563800
1852	0.521425	0.560425
1853	0.521025	0.557025
1854	0.524500	0.558125
1855	0.526950	0.559025
1856	0.526650	0.559925
1857	0.520700	0.561825
1858	0.521575	0.561375
1859	0.524000	0.561675
1860	0.523100	0.560075
1861	0.526800	0.560200
1862	0.524100	0.558675
1863	0.524575	0.559525
1864	0.523200	0.560250
1865	0.523450	0.561025
1866	0.526100	0.560125
1867	0.525950	0.560225
1868	0.525900	0.559950
1869	0.524975	0.560525
1870	0.524125	0.559225
1871	0.521600	0.559550
1872	0.526725	0.558975
1873	0.523975	0.557850
1874	0.524750	0.558900
1875	0.524575	0.553750
1876	0.524600	0.554400
1877	0.523250	0.553575
1878	0.525875	0.553500
1879	0.525600	0.554900
1880	0.525100	0.557125
1881	0.527175	0.554550
1882	0.523400	0.555275
1883	0.523050	0.556175
1884	0.523925	0.552150
1885	0.523600	0.552150
1886	0.526625	0.550875
1887	0.523600	0.549250
1888	0.527700	0.549650
1889	0.527325	0.550250
1890	0.530500	0.551925
1891	0.528500	0.554525
1892	0.527000	0.555325
1893	0.522625	0.554000
1894	0.524975	0.554350
1895	0.523100	0.552775
1896	0.527100	0.552525
1897	0.525750	0.554375
1898	0.525225	0.554700
1899	0.523700	0.557000
1900	0.524825	0.553850
1901	0.523525	0.552825
1902	0.525675	0.553600
1903	0.529225	0.555125
1904	0.527300	0.554675
1905	0.522800	0.557150
1906	0.524250	0.556000
1907	0.527675	0.554525
1908	0.525400	0.556250
1909	0.526050	0.552425
1910	0.526900	0.552725
1911	0.526500	0.553925
1912	0.526950	0.555000
1913	0.524000	0.554700
1914	0.527775	0.553825
1915	0.526700	0.556150
1916	0.523750	0.558875
1917	0.523850	0.556400
1918	0.526600	0.553150
1919	0.523650	0.553400
1920	0.524725	0.553625
1921	0.522825	0.554500
1922	0.524825	0.554750
1923	0.524450	0.552475
1924	0.529400	0.554150
1925	0.529275	0.553025
1926	0.527125	0.556650
1927	0.525975	0.557550
1928	0.524700	0.558050
1929	0.526950	0.560150
1930	0.523550	0.559875
1931	0.524775	0.560650
1932	0.523075	0.560625
1933	0.524325	0.561500
1934	0.522425	0.560650
1935	0.526375	0.560175
1936	0.527325	0.558825
1937	0.524400	0.560400
1938	0.525575	0.564575
1939	0.524625	0.564700
1940	0.522875	0.564475
1941	0.524025	0.564175
1942	0.523875	0.560550
1943	0.523050	0.562100
1944	0.523525	0.563275
1945	0.523825	0.563050
1946	0.524850	0.560425
1947	0.523625	0.560375
1948	0.525225	0.559650
1949	0.522300	0.561775
1950	0.523000	0.562850
1951	0.526400	0.559950
1952	0.521100	0.561100
1953	0.526450	0.559450
1954	0.524350	0.560050
1955	0.525075	0.557375
1956	0.525725	0.557300
1957	0.523375	0.556950
1958	0.523025	0.554725
1959	0.524000	0.556200
1960	0.521600	0.556300
1961	0.522900	0.555025
1962	0.525975	0.558025
1963	0.521050	0.555250
1964	0.523575	0.553200
1965	0.522675	0.555600
1966	0.523975	0.555625
1967	0.522075	0.556850
1968	0.520825	0.556250
1969	0.525000	0.555975
1970	0.528175	0.558350
1971	0.523900	0.558725
1972	0.525125	0.559075
1973	0.525050	0.557325
1974	0.526400	0.557800
1975	0.527675	0.555175
1976	0.523275	0.554850
1977	0.525625	0.553000
1978	0.527025	0.551250
1979	0.525650	0.548750
1980	0.522800	0.550175
1981	0.521475	0.550050
1982	0.523900	0.548775
1983	0.522875	0.551800
1984	0.522075	0.548925
1985	0.523125	0.549600
1986	0.523250	0.549275
1987	0.520350	0.547175
1988	0.520725	0.546175
1989	0.523075	0.549425
1990	0.520475	0.546900
1991	0.521350	0.545050
1992	0.520550	0.545075
1993	0.524500	0.546625
1994	0.523700	0.545325
1995	0.521800	0.546850
1996	0.519625	0.547825
1997	0.518125	0.548600
1998	0.521600	0.550925
1999	0.520825	0.550275
[truncated: 8,000 more rows]
