# Supplementary material for: Evolutionary game on mutually influenceing double-layer network
Source: PLoS One. 2025 Jan 31;20(1):e0317923. doi: 10.1371/journal.pone.0317923 (PMC11785339; doi:10.1371/journal.pone.0317923)
Supplement: S1 Data — (ZIP) [file pone.0317923.s001.zip › b=1.03_a=0.3_frequency.txt]

0	0.496000	0.395975
1	0.493975	0.344575
2	0.492775	0.311350
3	0.489850	0.290800
4	0.489750	0.278500
5	0.491175	0.268700
6	0.494200	0.263275
7	0.488525	0.262425
8	0.488025	0.262225
9	0.487900	0.265275
10	0.485025	0.268725
11	0.492950	0.273350
12	0.485525	0.273175
13	0.483375	0.276100
14	0.488050	0.277400
15	0.481525	0.279050
16	0.481400	0.280525
17	0.481000	0.281775
18	0.482175	0.284975
19	0.483700	0.290350
20	0.484350	0.292675
21	0.486175	0.296925
22	0.488775	0.301350
23	0.488250	0.307475
24	0.486575	0.309550
25	0.486475	0.312500
26	0.482500	0.317700
27	0.488800	0.322125
28	0.488700	0.326325
29	0.487625	0.330225
30	0.482875	0.336700
31	0.485125	0.339800
32	0.486975	0.344925
33	0.486975	0.350400
34	0.487425	0.355175
35	0.487275	0.357475
36	0.490425	0.364625
37	0.486875	0.365300
38	0.492425	0.366025
39	0.490400	0.367775
40	0.492225	0.369775
41	0.491000	0.372475
42	0.486000	0.376425
43	0.484375	0.381175
44	0.487325	0.381675
45	0.490475	0.386225
46	0.492325	0.388800
47	0.490675	0.391550
48	0.493675	0.392375
49	0.490700	0.391925
50	0.489775	0.396100
51	0.489050	0.398975
52	0.486050	0.403650
53	0.489150	0.406825
54	0.491225	0.408125
55	0.489025	0.404675
56	0.488150	0.407650
57	0.489925	0.409100
58	0.490150	0.408850
59	0.485200	0.407575
60	0.483875	0.407875
61	0.486075	0.412100
62	0.490600	0.414925
63	0.495025	0.418025
64	0.489875	0.422450
65	0.488475	0.426025
66	0.488300	0.426900
67	0.491400	0.428375
68	0.487475	0.429575
69	0.491325	0.432400
70	0.489575	0.431525
71	0.486300	0.434525
72	0.489000	0.438450
73	0.491425	0.440025
74	0.489025	0.440750
75	0.488700	0.443125
76	0.486525	0.445375
77	0.486275	0.446750
78	0.490375	0.447900
79	0.490350	0.449800
80	0.489350	0.448300
81	0.490500	0.449675
82	0.488325	0.448800
83	0.489775	0.450250
84	0.489600	0.450200
85	0.490075	0.452350
86	0.490625	0.451300
87	0.492750	0.453775
88	0.493650	0.455550
89	0.488250	0.454375
90	0.491800	0.454950
91	0.493000	0.458500
92	0.491600	0.458525
93	0.494150	0.457125
94	0.490600	0.457150
95	0.492000	0.457225
96	0.493650	0.458475
97	0.494675	0.460375
98	0.493150	0.459600
99	0.493175	0.462600
100	0.493500	0.464450
101	0.493700	0.465375
102	0.498025	0.469100
103	0.494550	0.469825
104	0.495200	0.469250
105	0.492375	0.470225
106	0.493975	0.470275
107	0.491775	0.470825
108	0.492625	0.471150
109	0.492800	0.475300
110	0.493225	0.475725
111	0.491750	0.475275
112	0.494375	0.472700
113	0.493550	0.476050
114	0.493550	0.473275
115	0.492875	0.471225
116	0.492800	0.473825
117	0.496425	0.473025
118	0.498775	0.473825
119	0.499025	0.475200
120	0.496100	0.474950
121	0.498925	0.472200
122	0.499050	0.473225
123	0.499600	0.474125
124	0.497500	0.473950
125	0.496100	0.474400
126	0.497325	0.475275
127	0.498200	0.476625
128	0.494250	0.477350
129	0.496550	0.481350
130	0.499000	0.484450
131	0.499500	0.486175
132	0.497950	0.484250
133	0.497850	0.484850
134	0.498225	0.483625
135	0.500500	0.482700
136	0.501175	0.484250
137	0.495900	0.485975
138	0.502075	0.486900
139	0.502875	0.485650
140	0.497925	0.486950
141	0.499575	0.486725
142	0.499300	0.488525
143	0.500200	0.490125
144	0.500625	0.491700
145	0.498825	0.492175
146	0.500350	0.491875
147	0.499450	0.495675
148	0.501125	0.495775
149	0.500025	0.495975
150	0.502050	0.495250
151	0.501375	0.495150
152	0.499400	0.497125
153	0.501350	0.496475
154	0.501575	0.494850
155	0.501350	0.493925
156	0.499525	0.493925
157	0.499150	0.497100
158	0.499725	0.496350
159	0.500525	0.499000
160	0.502025	0.498375
161	0.502500	0.499750
162	0.504225	0.499700
163	0.503925	0.500000
164	0.500625	0.500600
165	0.502900	0.502900
166	0.502225	0.502075
167	0.500925	0.500350
168	0.499200	0.499225
169	0.500075	0.501450
170	0.501650	0.503600
171	0.503425	0.503325
172	0.499975	0.504325
173	0.504350	0.505450
174	0.501125	0.506875
175	0.505825	0.506950
176	0.503150	0.507400
177	0.502650	0.507850
178	0.503550	0.506425
179	0.501600	0.504875
180	0.504300	0.504450
181	0.499750	0.504525
182	0.505525	0.501900
183	0.503300	0.501600
184	0.504100	0.499125
185	0.502775	0.499725
186	0.503075	0.497800
187	0.503275	0.497400
188	0.506625	0.495350
189	0.507650	0.494800
190	0.504975	0.497950
191	0.502350	0.498450
192	0.505575	0.497975
193	0.507775	0.497225
194	0.501800	0.495675
195	0.505300	0.494225
196	0.506950	0.494950
197	0.507000	0.497800
198	0.504350	0.498600
199	0.500975	0.498850
200	0.504050	0.498550
201	0.504900	0.501950
202	0.504300	0.503400
203	0.506700	0.506225
204	0.505825	0.506950
205	0.502975	0.508000
206	0.508125	0.508350
207	0.505300	0.505975
208	0.510875	0.506400
209	0.504625	0.507100
210	0.506650	0.508825
211	0.505525	0.508700
212	0.505625	0.507325
213	0.508100	0.506225
214	0.509575	0.509100
215	0.508450	0.512950
216	0.510450	0.510425
217	0.511950	0.510150
218	0.512400	0.508750
219	0.507375	0.505125
220	0.502875	0.506175
221	0.506975	0.505750
222	0.510475	0.505925
223	0.511350	0.506050
224	0.507650	0.500550
225	0.510100	0.500250
226	0.505750	0.498975
227	0.509400	0.500625
228	0.505650	0.499800
229	0.509550	0.501775
230	0.507950	0.501850
231	0.509300	0.502350
232	0.508750	0.501000
233	0.509150	0.500925
234	0.511400	0.504675
235	0.512900	0.506925
236	0.510525	0.507625
237	0.508500	0.505650
238	0.512075	0.505975
239	0.510975	0.507450
240	0.509200	0.507000
241	0.511350	0.504500
242	0.509625	0.501675
243	0.509550	0.499800
244	0.511650	0.499675
245	0.513125	0.497450
246	0.512825	0.498075
247	0.509450	0.498375
248	0.509050	0.498200
249	0.507725	0.500550
250	0.506775	0.501100
251	0.506175	0.500125
252	0.507150	0.500725
253	0.512150	0.503975
254	0.508500	0.502725
255	0.509550	0.504800
256	0.507275	0.506150
257	0.505500	0.508350
258	0.510150	0.506900
259	0.513550	0.505550
260	0.512650	0.503600
261	0.511800	0.504100
262	0.510275	0.502500
263	0.512500	0.505325
264	0.511175	0.506275
265	0.510575	0.507075
266	0.510175	0.506725
267	0.513600	0.507800
268	0.511000	0.507350
269	0.513100	0.505900
270	0.512500	0.507050
271	0.506450	0.509675
272	0.507900	0.510875
273	0.505875	0.511125
274	0.510750	0.512700
275	0.508050	0.512575
276	0.510900	0.514650
277	0.510775	0.513200
278	0.510950	0.512650
279	0.510850	0.514400
280	0.510250	0.516400
281	0.509325	0.517100
282	0.513075	0.515950
283	0.514125	0.514825
284	0.509475	0.516175
285	0.512750	0.514975
286	0.511075	0.516850
287	0.516525	0.517625
288	0.513550	0.517525
289	0.515700	0.518025
290	0.512175	0.516525
291	0.514575	0.515925
292	0.511975	0.518250
293	0.509000	0.517850
294	0.512200	0.516175
295	0.510925	0.515575
296	0.513950	0.515500
297	0.509425	0.515800
298	0.514075	0.516300
299	0.514125	0.514425
300	0.516175	0.511875
301	0.513550	0.514125
302	0.512425	0.512525
303	0.512325	0.515825
304	0.511725	0.517050
305	0.512675	0.516825
306	0.509550	0.516825
307	0.510825	0.516425
308	0.513950	0.513650
309	0.514800	0.513450
310	0.515275	0.513600
311	0.518875	0.514925
312	0.516050	0.515950
313	0.514725	0.510250
314	0.513375	0.508350
315	0.513325	0.507450
316	0.513250	0.507225
317	0.514125	0.507500
318	0.513650	0.508075
319	0.512800	0.508975
320	0.508225	0.507950
321	0.514475	0.510325
322	0.508575	0.508075
323	0.510725	0.509200
324	0.510650	0.509750
325	0.511475	0.511750
326	0.510300	0.510425
327	0.513650	0.511000
328	0.516750	0.512625
329	0.515725	0.515775
330	0.513900	0.515650
331	0.515800	0.515350
332	0.515575	0.515075
333	0.515625	0.515525
334	0.518075	0.517675
335	0.515400	0.519850
336	0.517475	0.523450
337	0.512225	0.522000
338	0.514000	0.523800
339	0.512550	0.523725
340	0.517200	0.523775
341	0.517475	0.522450
342	0.518400	0.521500
343	0.512300	0.522525
344	0.513975	0.521825
345	0.513500	0.520750
346	0.516875	0.520275
347	0.515825	0.521825
348	0.515425	0.522575
349	0.514275	0.521875
350	0.516625	0.523125
351	0.518075	0.521900
352	0.517150	0.521450
353	0.519525	0.520525
354	0.517975	0.518400
355	0.516650	0.517925
356	0.516550	0.518600
357	0.516800	0.516700
358	0.514775	0.520975
359	0.513725	0.520875
360	0.513300	0.519775
361	0.516675	0.516350
362	0.518625	0.518025
363	0.519225	0.515900
364	0.518725	0.517375
365	0.515250	0.516425
366	0.516375	0.517325
367	0.518350	0.514925
368	0.519350	0.515450
369	0.516150	0.515400
370	0.512075	0.516225
371	0.514875	0.516725
372	0.514225	0.517625
373	0.516025	0.518050
374	0.514575	0.520700
375	0.514400	0.521125
376	0.515550	0.520850
377	0.515650	0.520000
378	0.512200	0.520175
379	0.516575	0.520450
380	0.516950	0.518275
381	0.514400	0.517675
382	0.513500	0.516025
383	0.515425	0.517325
384	0.515125	0.518600
385	0.514150	0.516175
386	0.515475	0.517375
387	0.516100	0.517250
388	0.517350	0.517650
389	0.518000	0.519225
390	0.514525	0.520825
391	0.516375	0.518300
392	0.519450	0.520800
393	0.519075	0.519350
394	0.516300	0.517475
395	0.516625	0.518200
396	0.518100	0.515925
397	0.516475	0.517950
398	0.520050	0.518000
399	0.521175	0.516700
400	0.520150	0.515800
401	0.516675	0.517175
402	0.518075	0.518725
403	0.514425	0.516575
404	0.517400	0.516100
405	0.517325	0.513475
406	0.516750	0.513375
407	0.517650	0.516475
408	0.518375	0.514425
409	0.516175	0.514525
410	0.519250	0.511175
411	0.520300	0.511700
412	0.518100	0.510475
413	0.517475	0.512200
414	0.517475	0.508350
415	0.514425	0.507300
416	0.519600	0.506400
417	0.516525	0.505200
418	0.517025	0.505375
419	0.518425	0.504700
420	0.521950	0.506550
421	0.518050	0.507775
422	0.519800	0.505475
423	0.518125	0.505175
424	0.517800	0.505900
425	0.519050	0.507375
426	0.518575	0.510075
427	0.519450	0.509250
428	0.521250	0.509025
429	0.519050	0.512550
430	0.521475	0.514050
431	0.521550	0.512225
432	0.517125	0.513375
433	0.517325	0.512050
434	0.516500	0.511850
435	0.514900	0.513150
436	0.517100	0.514800
437	0.514925	0.513350
438	0.519850	0.514825
439	0.517300	0.512125
440	0.513150	0.514625
441	0.512500	0.512925
442	0.513375	0.515375
443	0.517975	0.514025
444	0.517100	0.512000
445	0.516700	0.513650
446	0.515675	0.509925
447	0.517300	0.508775
448	0.514775	0.508300
449	0.514200	0.504175
450	0.515050	0.502900
451	0.519075	0.502075
452	0.518275	0.503450
453	0.519200	0.501750
454	0.520250	0.501575
455	0.517525	0.501275
456	0.516325	0.503875
457	0.518975	0.503125
458	0.520350	0.505325
459	0.514100	0.507400
460	0.516725	0.509575
461	0.517250	0.508550
462	0.514375	0.508250
463	0.510600	0.510300
464	0.516150	0.511875
465	0.517925	0.511275
466	0.519475	0.511650
467	0.516425	0.508850
468	0.514625	0.509475
469	0.514150	0.508275
470	0.515275	0.508225
471	0.517475	0.505375
472	0.514850	0.505050
473	0.517550	0.505950
474	0.517025	0.507500
475	0.513200	0.509300
476	0.516075	0.513400
477	0.515475	0.514925
478	0.516400	0.512325
479	0.510850	0.514950
480	0.513200	0.516100
481	0.514550	0.517025
482	0.515625	0.518200
483	0.513950	0.518000
484	0.514625	0.515725
485	0.517550	0.517625
486	0.517100	0.517000
487	0.514425	0.517875
488	0.511575	0.515800
489	0.515200	0.515350
490	0.514450	0.516425
491	0.513400	0.516150
492	0.513025	0.515100
493	0.514950	0.516925
494	0.514125	0.516700
495	0.514725	0.515350
496	0.514850	0.514000
497	0.512450	0.514775
498	0.513525	0.514900
499	0.513650	0.512875
500	0.509300	0.512150
501	0.513900	0.512275
502	0.517200	0.511275
503	0.517825	0.507700
504	0.516350	0.508600
505	0.516925	0.508575
506	0.517400	0.507450
507	0.517600	0.503700
508	0.517250	0.505650
509	0.516650	0.504250
510	0.513500	0.502100
511	0.514075	0.504925
512	0.512775	0.504800
513	0.515375	0.504650
514	0.515750	0.506050
515	0.513450	0.508450
516	0.519375	0.508900
517	0.517075	0.510500
518	0.518075	0.510275
519	0.516075	0.508325
520	0.516225	0.508975
521	0.519050	0.510400
522	0.515450	0.509875
523	0.516975	0.510750
524	0.515075	0.509975
525	0.515800	0.509350
526	0.517075	0.513250
527	0.515375	0.512675
528	0.514000	0.513200
529	0.516000	0.514775
530	0.511250	0.515950
531	0.515425	0.515925
532	0.515150	0.516375
533	0.515450	0.520175
534	0.516650	0.520650
535	0.516275	0.522400
536	0.514800	0.522450
537	0.513925	0.521175
538	0.515650	0.520725
539	0.514025	0.521100
540	0.513100	0.519650
541	0.516800	0.519800
542	0.517025	0.521200
543	0.520075	0.521400
544	0.519725	0.520600
545	0.516075	0.520325
546	0.516825	0.521850
547	0.518900	0.520875
548	0.517950	0.518700
549	0.519850	0.520150
550	0.519375	0.519800
551	0.516200	0.519725
552	0.517250	0.519525
553	0.516700	0.520875
554	0.517425	0.518900
555	0.513775	0.521250
556	0.518225	0.520750
557	0.515025	0.521050
558	0.515600	0.519650
559	0.515625	0.518775
560	0.519525	0.520450
561	0.521625	0.522575
562	0.519800	0.523425
563	0.516475	0.519625
564	0.518100	0.519475
565	0.520275	0.521025
566	0.522150	0.520100
567	0.518475	0.519875
568	0.514450	0.519100
569	0.515300	0.514075
570	0.517675	0.514625
571	0.517825	0.514200
572	0.515975	0.513100
573	0.519600	0.515025
574	0.515100	0.515275
575	0.517900	0.513750
576	0.517125	0.510650
577	0.517925	0.508900
578	0.516475	0.510325
579	0.519025	0.510575
580	0.521200	0.509875
581	0.518750	0.510450
582	0.519975	0.510600
583	0.520725	0.509625
584	0.522150	0.511550
585	0.518150	0.514425
586	0.516575	0.513250
587	0.516525	0.513075
588	0.515725	0.511625
589	0.519300	0.512725
590	0.520850	0.512000
591	0.516700	0.512450
592	0.515850	0.513275
593	0.516750	0.512575
594	0.515075	0.514225
595	0.515800	0.513775
596	0.518825	0.513475
597	0.517150	0.513975
598	0.521800	0.512175
599	0.520650	0.508850
600	0.519525	0.512725
601	0.520850	0.510950
602	0.518500	0.511925
603	0.519600	0.509450
604	0.515900	0.511250
605	0.521350	0.509650
606	0.520175	0.508975
607	0.518725	0.509000
608	0.520500	0.509700
609	0.521325	0.510900
610	0.515175	0.510100
611	0.517100	0.511875
612	0.518425	0.509875
613	0.516500	0.507900
614	0.518925	0.510075
615	0.517275	0.512475
616	0.517900	0.514750
617	0.517300	0.513200
618	0.513775	0.515100
619	0.515200	0.517625
620	0.515550	0.517675
621	0.517450	0.518500
622	0.515775	0.516700
623	0.517200	0.520600
624	0.520050	0.520300
625	0.519175	0.519075
626	0.522725	0.519500
627	0.518500	0.517650
628	0.519425	0.520200
629	0.519250	0.518475
630	0.520775	0.518200
631	0.516650	0.517525
632	0.517875	0.516200
633	0.520175	0.514475
634	0.517700	0.514900
635	0.520675	0.514200
636	0.520100	0.512900
637	0.516625	0.513400
638	0.516625	0.514175
639	0.518350	0.514125
640	0.518000	0.512750
641	0.516700	0.510575
642	0.518125	0.510750
643	0.517475	0.509525
644	0.517250	0.508225
645	0.515625	0.507775
646	0.516450	0.503800
647	0.513300	0.505075
648	0.515125	0.504950
649	0.517150	0.503600
650	0.518975	0.503625
651	0.515800	0.504325
652	0.518950	0.501675
653	0.517400	0.502725
654	0.515625	0.503775
655	0.518425	0.504175
656	0.519100	0.506550
657	0.516500	0.508825
658	0.515625	0.508300
659	0.513975	0.510575
660	0.517825	0.511775
661	0.516725	0.510900
662	0.519625	0.509300
663	0.519575	0.513900
664	0.519025	0.515075
665	0.521725	0.517450
666	0.517700	0.518250
667	0.518750	0.517725
668	0.519000	0.519000
669	0.518525	0.521350
670	0.519100	0.518800
671	0.520550	0.522075
672	0.518375	0.521100
673	0.515850	0.521300
674	0.520350	0.517275
675	0.522125	0.515125
676	0.519800	0.514175
677	0.519550	0.516975
678	0.513025	0.517575
679	0.517800	0.516225
680	0.519800	0.517300
681	0.517200	0.515400
682	0.517650	0.518450
683	0.517800	0.518900
684	0.516750	0.520750
685	0.519150	0.522100
686	0.517650	0.524725
687	0.518625	0.524225
688	0.523525	0.525500
689	0.517825	0.524100
690	0.516475	0.525875
691	0.520200	0.526825
692	0.516400	0.525500
693	0.518025	0.525325
694	0.516725	0.526925
695	0.517825	0.527225
696	0.519800	0.526175
697	0.518075	0.526200
698	0.520625	0.527650
699	0.518575	0.529875
700	0.518675	0.533975
701	0.523450	0.534325
702	0.520275	0.533400
703	0.518625	0.532100
704	0.519625	0.532975
705	0.523150	0.532625
706	0.520900	0.532675
707	0.518825	0.532800
708	0.518900	0.530825
709	0.518800	0.533100
710	0.521750	0.531800
711	0.518900	0.529675
712	0.517850	0.527700
713	0.517400	0.529625
714	0.520175	0.526175
715	0.517125	0.527575
716	0.518275	0.525325
717	0.519400	0.525975
718	0.517450	0.523950
719	0.520225	0.524675
720	0.519775	0.525850
721	0.515950	0.529725
722	0.518450	0.527650
723	0.521200	0.525100
724	0.518975	0.529250
725	0.521175	0.528800
726	0.519425	0.530350
727	0.518175	0.531225
728	0.519125	0.529125
729	0.521175	0.528625
730	0.520825	0.526800
731	0.519875	0.524250
732	0.517200	0.523425
733	0.518500	0.522675
734	0.521750	0.520325
735	0.524075	0.521600
736	0.522925	0.520250
737	0.521975	0.522150
738	0.520875	0.519200
739	0.521850	0.520075
740	0.522375	0.521075
741	0.520525	0.519950
742	0.522275	0.519925
743	0.521550	0.522475
744	0.520500	0.521075
745	0.519650	0.520500
746	0.520650	0.522850
747	0.521725	0.523625
748	0.521125	0.525100
749	0.524025	0.524975
750	0.523400	0.525475
751	0.523650	0.527325
752	0.525400	0.531450
753	0.524300	0.534800
754	0.523550	0.533525
755	0.521775	0.534525
756	0.523975	0.534925
757	0.520275	0.534150
758	0.517100	0.535675
759	0.516275	0.534350
760	0.516500	0.536150
761	0.518675	0.536725
762	0.519625	0.534600
763	0.521125	0.532850
764	0.521050	0.533350
765	0.520475	0.532750
766	0.518975	0.535600
767	0.520200	0.533400
768	0.520100	0.533450
769	0.521200	0.534700
770	0.523700	0.532250
771	0.525075	0.530800
772	0.518875	0.530250
773	0.519825	0.529275
774	0.519675	0.529450
775	0.520050	0.527300
776	0.519500	0.526850
777	0.520650	0.527875
778	0.522150	0.527500
779	0.518975	0.528200
780	0.514850	0.528200
781	0.518175	0.526775
782	0.520425	0.527825
783	0.522750	0.528750
784	0.522675	0.529150
785	0.520325	0.527675
786	0.524500	0.528175
787	0.521575	0.528625
788	0.522475	0.528625
789	0.523500	0.528450
790	0.518725	0.526950
791	0.521950	0.524750
792	0.522700	0.523800
793	0.520350	0.521575
794	0.520425	0.524050
795	0.521250	0.528375
796	0.522250	0.528275
797	0.520775	0.529200
798	0.523075	0.527250
799	0.519275	0.525775
800	0.523200	0.524600
801	0.520500	0.525575
802	0.519700	0.523600
803	0.522675	0.523450
804	0.523675	0.523225
805	0.523800	0.521750
806	0.520650	0.524725
807	0.518025	0.525625
808	0.519625	0.528750
809	0.518575	0.527925
810	0.519100	0.529375
811	0.522325	0.527375
812	0.517800	0.526600
813	0.521650	0.524575
814	0.523650	0.525550
815	0.518900	0.525175
816	0.524450	0.527175
817	0.521950	0.527875
818	0.520175	0.525600
819	0.521625	0.524675
820	0.524375	0.523125
821	0.525300	0.522225
822	0.522450	0.524075
823	0.523925	0.525825
824	0.520975	0.525500
825	0.522600	0.525050
826	0.519200	0.524275
827	0.520875	0.525650
828	0.520025	0.525175
829	0.521600	0.521850
830	0.522300	0.522775
831	0.520025	0.525525
832	0.519425	0.526050
833	0.518325	0.528175
834	0.518100	0.530725
835	0.523250	0.531375
836	0.523375	0.531775
837	0.524175	0.533575
838	0.518000	0.533750
839	0.519675	0.534600
840	0.522025	0.533400
841	0.523800	0.533775
842	0.524050	0.533525
843	0.523725	0.531750
844	0.524500	0.531575
845	0.519375	0.532400
846	0.522425	0.532275
847	0.522125	0.531050
848	0.522150	0.531500
849	0.519225	0.533950
850	0.519700	0.534350
851	0.517425	0.538375
852	0.520425	0.536850
853	0.522125	0.534550
854	0.524000	0.535025
855	0.524100	0.532575
856	0.520250	0.530675
857	0.520550	0.532500
858	0.515600	0.533725
859	0.518900	0.534550
860	0.520575	0.531625
861	0.522850	0.531400
862	0.518575	0.529800
863	0.522175	0.529375
864	0.518725	0.529000
865	0.522625	0.528400
866	0.524175	0.527950
867	0.519725	0.526625
868	0.520025	0.525750
869	0.522675	0.528050
870	0.518750	0.526850
871	0.521000	0.526100
872	0.521525	0.529175
873	0.520650	0.527400
874	0.515825	0.526400
875	0.516325	0.525550
876	0.520425	0.524975
877	0.520450	0.525500
878	0.520425	0.525100
879	0.522675	0.522950
880	0.523025	0.521025
881	0.521825	0.520850
882	0.521300	0.521275
883	0.519950	0.520650
884	0.521100	0.523725
885	0.522575	0.521525
886	0.519450	0.521200
887	0.521350	0.522125
888	0.523125	0.520250
889	0.522350	0.521875
890	0.521625	0.519650
891	0.519525	0.520025
892	0.519500	0.522625
893	0.517575	0.523025
894	0.517525	0.519525
895	0.520775	0.520025
896	0.517375	0.518650
897	0.517875	0.522250
898	0.519625	0.518700
899	0.518700	0.516575
900	0.517000	0.516375
901	0.522500	0.515475
902	0.516950	0.518250
903	0.516675	0.518550
904	0.521250	0.518750
905	0.522800	0.518575
906	0.521825	0.518675
907	0.521050	0.516550
908	0.520375	0.515650
909	0.521700	0.515925
910	0.517375	0.517600
911	0.523150	0.514225
912	0.521200	0.517200
913	0.519125	0.516900
914	0.518275	0.516225
915	0.519325	0.516700
916	0.520025	0.517900
917	0.522625	0.516250
918	0.522350	0.516050
919	0.519725	0.515100
920	0.517375	0.516025
921	0.520700	0.511900
922	0.519800	0.510500
923	0.522625	0.511450
924	0.518575	0.515425
925	0.518850	0.514825
926	0.519775	0.515900
927	0.521325	0.517100
928	0.522275	0.516650
929	0.519550	0.513350
930	0.520250	0.516125
931	0.521325	0.514300
932	0.520875	0.513700
933	0.520625	0.513025
934	0.519050	0.512325
935	0.518175	0.515175
936	0.520750	0.516175
937	0.518875	0.518150
938	0.522150	0.519150
939	0.521500	0.519050
940	0.520125	0.521100
941	0.520825	0.523425
942	0.521550	0.521925
943	0.521825	0.517200
944	0.520175	0.518525
945	0.520125	0.519525
946	0.517500	0.519225
947	0.516725	0.521925
948	0.519250	0.519700
949	0.518850	0.518150
950	0.521000	0.518575
951	0.521525	0.517525
952	0.520025	0.518625
953	0.519925	0.516100
954	0.518775	0.519150
955	0.521900	0.518525
956	0.520550	0.519675
957	0.520250	0.519775
958	0.520700	0.520900
959	0.518900	0.518300
960	0.520425	0.519600
961	0.521175	0.521550
962	0.525150	0.519950
963	0.525025	0.520575
964	0.521250	0.520125
965	0.526250	0.520800
966	0.526300	0.518950
967	0.524375	0.517425
968	0.523325	0.516550
969	0.519800	0.514150
970	0.523200	0.512775
971	0.522700	0.514925
972	0.525600	0.516725
973	0.525025	0.515225
974	0.521625	0.515225
975	0.521700	0.516925
976	0.528075	0.516450
977	0.524125	0.512725
978	0.523250	0.513650
979	0.520400	0.515650
980	0.523875	0.515875
981	0.521100	0.517825
982	0.520500	0.517775
983	0.520275	0.515100
984	0.521100	0.514750
985	0.521000	0.515275
986	0.522150	0.517950
987	0.523325	0.514575
988	0.524825	0.518375
989	0.519575	0.516800
990	0.522050	0.517625
991	0.519700	0.518150
992	0.517550	0.519000
993	0.519925	0.518100
994	0.518250	0.520825
995	0.521950	0.521725
996	0.522275	0.520200
997	0.522500	0.520300
998	0.520450	0.520150
999	0.521550	0.521875
1000	0.521325	0.523375
1001	0.519950	0.525275
1002	0.519425	0.526425
1003	0.519125	0.524350
1004	0.516325	0.523150
1005	0.522700	0.521625
1006	0.521325	0.520250
1007	0.518125	0.518350
1008	0.518075	0.518850
1009	0.518525	0.518825
1010	0.518850	0.514850
1011	0.523375	0.517700
1012	0.519725	0.515875
1013	0.519775	0.515275
1014	0.521325	0.517350
1015	0.521075	0.516025
1016	0.521575	0.514675
1017	0.520350	0.516400
1018	0.516775	0.517200
1019	0.518750	0.517225
1020	0.517900	0.517675
1021	0.518250	0.516650
1022	0.522250	0.516350
1023	0.525800	0.516675
1024	0.525150	0.517525
1025	0.519875	0.520900
1026	0.518625	0.522175
1027	0.521750	0.521450
1028	0.523725	0.522475
1029	0.521075	0.522850
1030	0.519000	0.522175
1031	0.521600	0.523950
1032	0.520825	0.524700
1033	0.517350	0.525575
1034	0.521875	0.526000
1035	0.519650	0.526125
1036	0.520675	0.524500
1037	0.520250	0.524475
1038	0.517450	0.523325
1039	0.516125	0.521825
1040	0.520075	0.523625
1041	0.520975	0.522750
1042	0.519075	0.520400
1043	0.518875	0.517525
1044	0.516800	0.518075
1045	0.521700	0.519600
1046	0.521200	0.516025
1047	0.518875	0.515025
1048	0.519950	0.514050
1049	0.520625	0.514300
1050	0.516625	0.515775
1051	0.516875	0.517050
1052	0.516300	0.516150
1053	0.515500	0.513700
1054	0.517050	0.514325
1055	0.517075	0.518425
1056	0.515325	0.516650
1057	0.514800	0.515600
1058	0.516450	0.512575
1059	0.517675	0.512250
1060	0.517775	0.511575
1061	0.515800	0.511700
1062	0.517400	0.511200
1063	0.519025	0.512675
1064	0.513250	0.515325
1065	0.515850	0.515375
1066	0.513650	0.515575
1067	0.513350	0.515150
1068	0.515075	0.517275
1069	0.516825	0.516125
1070	0.519925	0.516800
1071	0.519775	0.519200
1072	0.518375	0.520425
1073	0.515150	0.520425
1074	0.517500	0.524050
1075	0.521150	0.523325
1076	0.517925	0.526750
1077	0.516150	0.527075
1078	0.513450	0.523425
1079	0.512475	0.523900
1080	0.513675	0.520950
1081	0.513225	0.521750
1082	0.517975	0.522375
1083	0.516175	0.521125
1084	0.514725	0.520450
1085	0.518725	0.520125
1086	0.519475	0.520150
1087	0.517450	0.521150
1088	0.517225	0.522000
1089	0.516975	0.521050
1090	0.518225	0.520775
1091	0.516650	0.520300
1092	0.514075	0.523100
1093	0.515300	0.523525
1094	0.519400	0.522000
1095	0.516950	0.522450
1096	0.518075	0.522575
1097	0.518225	0.520925
1098	0.519425	0.519575
1099	0.521225	0.518650
1100	0.520600	0.518250
1101	0.524225	0.520375
1102	0.521725	0.520050
1103	0.519500	0.517800
1104	0.515475	0.518125
1105	0.515950	0.516675
1106	0.515675	0.515975
1107	0.517400	0.512125
1108	0.514000	0.512650
1109	0.519225	0.513850
1110	0.520675	0.515150
1111	0.518675	0.515275
1112	0.520500	0.513100
1113	0.516475	0.513300
1114	0.519900	0.511400
1115	0.516100	0.510775
1116	0.518125	0.510775
1117	0.513100	0.509250
1118	0.515050	0.510025
1119	0.517825	0.510200
1120	0.518000	0.507950
1121	0.521550	0.509350
1122	0.520575	0.510350
1123	0.518675	0.511300
1124	0.518300	0.513200
1125	0.519650	0.513825
1126	0.516825	0.510350
1127	0.516375	0.511125
1128	0.514575	0.512100
1129	0.517250	0.511150
1130	0.520175	0.509475
1131	0.521350	0.508475
1132	0.520950	0.508650
1133	0.517175	0.507500
1134	0.517500	0.506125
1135	0.513325	0.509425
1136	0.514200	0.511425
1137	0.515700	0.511450
1138	0.516325	0.510900
1139	0.516925	0.511375
1140	0.518050	0.512025
1141	0.516300	0.511050
1142	0.515825	0.509950
1143	0.518275	0.505975
1144	0.516675	0.508275
1145	0.516650	0.506350
1146	0.514525	0.507075
1147	0.514150	0.504100
1148	0.516700	0.507575
1149	0.519600	0.506425
1150	0.515900	0.507175
1151	0.516375	0.501125
1152	0.517375	0.499800
1153	0.514475	0.500300
1154	0.514425	0.496400
1155	0.515275	0.495775
1156	0.512900	0.495175
1157	0.516200	0.493525
1158	0.512325	0.493950
1159	0.512250	0.498575
1160	0.515625	0.496800
1161	0.517650	0.498775
1162	0.514025	0.497725
1163	0.512075	0.499975
1164	0.516075	0.499525
1165	0.513675	0.499675
1166	0.510775	0.500000
1167	0.515100	0.501725
1168	0.520125	0.503025
1169	0.517625	0.503525
1170	0.510625	0.503475
1171	0.514575	0.502550
1172	0.513725	0.502200
1173	0.514300	0.503025
1174	0.515350	0.506350
1175	0.513025	0.505400
1176	0.513250	0.505800
1177	0.515825	0.505550
1178	0.513425	0.505725
1179	0.514725	0.505800
1180	0.516800	0.505075
1181	0.517425	0.506575
1182	0.515575	0.507950
1183	0.515250	0.509875
1184	0.513900	0.510750
1185	0.518050	0.509250
1186	0.516725	0.510275
1187	0.513825	0.509050
1188	0.511750	0.507625
1189	0.512325	0.507200
1190	0.513225	0.505925
1191	0.514475	0.505550
1192	0.516900	0.506275
1193	0.515550	0.505500
1194	0.514925	0.502300
1195	0.518275	0.502875
1196	0.511025	0.502050
1197	0.514425	0.502350
1198	0.514025	0.504925
1199	0.516400	0.504100
1200	0.514600	0.504900
1201	0.518350	0.505125
1202	0.513100	0.506675
1203	0.517200	0.510400
1204	0.513300	0.508350
1205	0.512050	0.509300
1206	0.509950	0.511500
1207	0.515275	0.511175
1208	0.513800	0.510550
1209	0.515775	0.512100
1210	0.513825	0.512000
1211	0.512200	0.512175
1212	0.510250	0.515500
1213	0.512950	0.518600
1214	0.514925	0.520475
1215	0.516175	0.520500
1216	0.515000	0.517900
1217	0.514675	0.518450
1218	0.514550	0.515650
1219	0.515325	0.514150
1220	0.512375	0.512475
1221	0.514325	0.510600
1222	0.517525	0.509075
1223	0.516300	0.508275
1224	0.516525	0.509625
1225	0.518100	0.509375
1226	0.516750	0.511275
1227	0.519175	0.512825
1228	0.516475	0.515875
1229	0.516325	0.515275
1230	0.517100	0.513550
1231	0.515975	0.514450
1232	0.515150	0.513925
1233	0.513825	0.511900
1234	0.513300	0.510125
1235	0.513525	0.510825
1236	0.515075	0.510400
1237	0.513750	0.512675
1238	0.513500	0.515225
1239	0.510500	0.515325
1240	0.515725	0.512600
1241	0.513675	0.510775
1242	0.517800	0.510550
1243	0.517450	0.511525
1244	0.516400	0.513650
1245	0.515125	0.514650
1246	0.513400	0.516700
1247	0.517400	0.517925
1248	0.513975	0.519425
1249	0.512300	0.521600
1250	0.513975	0.520225
1251	0.514825	0.517900
1252	0.515000	0.517700
1253	0.514800	0.516675
1254	0.510600	0.516975
1255	0.512325	0.516225
1256	0.514625	0.516750
1257	0.512525	0.514475
1258	0.511625	0.514150
1259	0.515725	0.512525
1260	0.517725	0.511075
1261	0.517175	0.506500
1262	0.517100	0.508550
1263	0.512775	0.506900
1264	0.513625	0.506500
1265	0.514850	0.507975
1266	0.515125	0.508200
1267	0.512700	0.510425
1268	0.511125	0.513500
1269	0.512775	0.515000
1270	0.514925	0.517850
1271	0.518200	0.520275
1272	0.516825	0.520900
1273	0.515925	0.520375
1274	0.516500	0.520375
1275	0.516800	0.518425
1276	0.517725	0.518125
1277	0.518400	0.518275
1278	0.515875	0.518100
1279	0.516450	0.519425
1280	0.514475	0.516575
1281	0.512450	0.517300
1282	0.511925	0.519550
1283	0.514400	0.518725
1284	0.515075	0.518225
1285	0.515975	0.520950
1286	0.516300	0.521875
1287	0.515525	0.518900
1288	0.516350	0.520375
1289	0.516825	0.521100
1290	0.515875	0.521325
1291	0.516850	0.521975
1292	0.515425	0.524175
1293	0.516000	0.523750
1294	0.518750	0.521250
1295	0.517150	0.522725
1296	0.516325	0.519800
1297	0.515500	0.519225
1298	0.514275	0.518825
1299	0.516800	0.517950
1300	0.514050	0.515425
1301	0.516925	0.515850
1302	0.516350	0.514475
1303	0.516550	0.514550
1304	0.518675	0.515675
1305	0.518100	0.518850
1306	0.517325	0.517425
1307	0.516850	0.515150
1308	0.518750	0.515950
1309	0.516975	0.515800
1310	0.517900	0.516600
1311	0.516975	0.515275
1312	0.516525	0.516400
1313	0.516525	0.518700
1314	0.517350	0.516500
1315	0.512950	0.518275
1316	0.515450	0.517100
1317	0.519175	0.518875
1318	0.520025	0.519475
1319	0.515225	0.521625
1320	0.517875	0.520475
1321	0.520300	0.518200
1322	0.518275	0.516950
1323	0.515850	0.519050
1324	0.517575	0.518825
1325	0.515525	0.516950
1326	0.513950	0.518500
1327	0.513650	0.516775
1328	0.518625	0.516750
1329	0.520000	0.519475
1330	0.520100	0.518625
1331	0.518700	0.518425
1332	0.517700	0.519950
1333	0.514575	0.518475
1334	0.514200	0.520900
1335	0.516200	0.520250
1336	0.518150	0.520150
1337	0.517575	0.516700
1338	0.516850	0.514200
1339	0.516950	0.514150
1340	0.519475	0.514300
1341	0.518375	0.513275
1342	0.514525	0.513050
1343	0.516750	0.511700
1344	0.515950	0.511050
1345	0.520550	0.511600
1346	0.518600	0.511125
1347	0.519200	0.510100
1348	0.520325	0.512575
1349	0.517775	0.510150
1350	0.519275	0.510325
1351	0.519075	0.508000
1352	0.518225	0.508450
1353	0.515400	0.509500
1354	0.518150	0.509225
1355	0.516325	0.510925
1356	0.520125	0.509550
1357	0.520925	0.507775
1358	0.521675	0.510125
1359	0.522700	0.509475
1360	0.522125	0.508750
1361	0.513575	0.512875
1362	0.514875	0.511575
1363	0.514600	0.510850
1364	0.516875	0.511100
1365	0.518550	0.510575
1366	0.517775	0.511925
1367	0.519350	0.512150
1368	0.514925	0.512975
1369	0.518900	0.511175
1370	0.519900	0.511775
1371	0.520275	0.509800
1372	0.518400	0.511975
1373	0.518350	0.509600
1374	0.518850	0.509850
1375	0.515500	0.510950
1376	0.519125	0.513450
1377	0.518150	0.513175
1378	0.519550	0.513650
1379	0.519300	0.516050
1380	0.521675	0.517325
1381	0.522800	0.520250
1382	0.520150	0.522550
1383	0.522200	0.523850
1384	0.515625	0.524175
1385	0.521325	0.521750
1386	0.517950	0.519675
1387	0.518950	0.518750
1388	0.518125	0.516850
1389	0.518000	0.513875
1390	0.519825	0.513075
1391	0.519900	0.512950
1392	0.517950	0.513925
1393	0.518475	0.511675
1394	0.520550	0.511575
1395	0.518900	0.510400
1396	0.522600	0.512950
1397	0.518100	0.512825
1398	0.517825	0.515875
1399	0.519350	0.516525
1400	0.521575	0.514825
1401	0.520050	0.516325
1402	0.520825	0.514025
1403	0.518650	0.510850
1404	0.517475	0.511000
1405	0.520200	0.510625
1406	0.519725	0.511475
1407	0.522075	0.510600
1408	0.522825	0.510550
1409	0.522525	0.510600
1410	0.523900	0.510675
1411	0.521725	0.509300
1412	0.519625	0.510175
1413	0.515600	0.510650
1414	0.519250	0.510225
1415	0.518925	0.511050
1416	0.516975	0.513375
1417	0.523650	0.513000
1418	0.521200	0.512275
1419	0.519175	0.511300
1420	0.515600	0.510725
1421	0.520275	0.511700
1422	0.519325	0.511175
1423	0.519675	0.512250
1424	0.517900	0.510975
1425	0.517175	0.510025
1426	0.515100	0.510475
1427	0.518175	0.508925
1428	0.518225	0.511150
1429	0.520325	0.510875
1430	0.520900	0.509100
1431	0.521225	0.510025
1432	0.522575	0.510350
1433	0.520100	0.513175
1434	0.522050	0.512025
1435	0.521200	0.512250
1436	0.517825	0.513675
1437	0.518900	0.514225
1438	0.518725	0.513675
1439	0.516725	0.514175
1440	0.515450	0.517400
1441	0.517300	0.516350
1442	0.521550	0.516800
1443	0.518650	0.515400
1444	0.515750	0.515150
1445	0.515525	0.515500
1446	0.516500	0.515225
1447	0.513950	0.517300
1448	0.515525	0.518500
1449	0.514150	0.518000
1450	0.516225	0.518550
1451	0.515525	0.522075
1452	0.519600	0.520225
1453	0.518050	0.522525
1454	0.518450	0.522000
1455	0.516025	0.521950
1456	0.513950	0.521925
1457	0.514800	0.521475
1458	0.517250	0.520000
1459	0.516925	0.520775
1460	0.517800	0.520300
1461	0.513050	0.520500
1462	0.517275	0.519300
1463	0.517925	0.519375
1464	0.521350	0.518350
1465	0.516650	0.517300
1466	0.513950	0.518525
1467	0.515100	0.519800
1468	0.515575	0.515800
1469	0.516675	0.516425
1470	0.514750	0.518575
1471	0.516075	0.516625
1472	0.514700	0.515975
1473	0.516025	0.516150
1474	0.514950	0.517350
1475	0.516950	0.517550
1476	0.517825	0.517300
1477	0.519100	0.517000
1478	0.518950	0.515725
1479	0.514100	0.513125
1480	0.518100	0.512150
1481	0.518050	0.511275
1482	0.517200	0.515950
1483	0.518600	0.514425
1484	0.516025	0.514650
1485	0.515800	0.513700
1486	0.517500	0.515475
1487	0.514850	0.510925
1488	0.519550	0.510350
1489	0.517150	0.511700
1490	0.515350	0.511950
1491	0.518825	0.508975
1492	0.519925	0.512025
1493	0.516825	0.510150
1494	0.516950	0.508800
1495	0.512875	0.510025
1496	0.516125	0.509225
1497	0.518100	0.507550
1498	0.517075	0.507850
1499	0.515225	0.507175
1500	0.515300	0.507475
1501	0.516775	0.508725
1502	0.516200	0.509250
1503	0.518450	0.513100
1504	0.515650	0.514800
1505	0.517875	0.515550
1506	0.516325	0.512125
1507	0.516675	0.509825
1508	0.512325	0.511750
1509	0.513775	0.512100
1510	0.517000	0.510500
1511	0.512875	0.512925
1512	0.512700	0.511550
1513	0.520600	0.512900
1514	0.517325	0.513850
1515	0.517900	0.513200
1516	0.517775	0.514475
1517	0.517725	0.514425
1518	0.519200	0.514075
1519	0.520425	0.515650
1520	0.517625	0.516450
1521	0.517250	0.517550
1522	0.515150	0.520475
1523	0.514025	0.521200
1524	0.516925	0.520775
1525	0.518625	0.520025
1526	0.515450	0.517075
1527	0.512325	0.517000
1528	0.518775	0.517350
1529	0.514200	0.517200
1530	0.518700	0.517000
1531	0.517950	0.515675
1532	0.521725	0.513125
1533	0.518275	0.514450
1534	0.519150	0.514725
1535	0.517400	0.514925
1536	0.515850	0.512925
1537	0.516775	0.512350
1538	0.513900	0.512575
1539	0.516900	0.517600
1540	0.519625	0.517475
1541	0.516625	0.517850
1542	0.515425	0.517625
1543	0.510350	0.519575
1544	0.515625	0.520900
1545	0.514900	0.520875
1546	0.517200	0.517500
1547	0.517200	0.516000
1548	0.514200	0.518025
1549	0.516375	0.518475
1550	0.515225	0.516650
1551	0.513675	0.518850
1552	0.518525	0.517800
1553	0.516500	0.515050
1554	0.517450	0.517625
1555	0.515650	0.518425
1556	0.516125	0.517100
1557	0.516725	0.519325
1558	0.519050	0.517850
1559	0.517200	0.518050
1560	0.518800	0.518050
1561	0.518375	0.516300
1562	0.516875	0.516425
1563	0.512675	0.513825
1564	0.515125	0.514425
1565	0.513925	0.509900
1566	0.515275	0.510825
1567	0.515650	0.513675
1568	0.517675	0.511675
1569	0.519575	0.512700
1570	0.517525	0.514300
1571	0.517150	0.513850
1572	0.513475	0.515375
1573	0.514825	0.515000
1574	0.515925	0.515525
1575	0.517475	0.514625
1576	0.518075	0.514700
1577	0.518225	0.514025
1578	0.518525	0.513700
1579	0.518600	0.515025
1580	0.519475	0.516375
1581	0.516500	0.515000
1582	0.515600	0.515000
1583	0.514450	0.516400
1584	0.517950	0.519450
1585	0.516700	0.518925
1586	0.518425	0.518700
1587	0.518750	0.519450
1588	0.521500	0.518650
1589	0.519250	0.520425
1590	0.521575	0.518325
1591	0.520150	0.518325
1592	0.519250	0.518550
1593	0.520225	0.518950
1594	0.519375	0.519225
1595	0.519150	0.519700
1596	0.519650	0.517725
1597	0.520725	0.518050
1598	0.518575	0.518800
1599	0.521075	0.520825
1600	0.520175	0.522725
1601	0.516925	0.522100
1602	0.521300	0.520300
1603	0.519675	0.519900
1604	0.514925	0.519950
1605	0.518450	0.521900
1606	0.516800	0.523050
1607	0.517700	0.524750
1608	0.519375	0.523100
1609	0.516700	0.523375
1610	0.519150	0.523600
1611	0.516150	0.522425
1612	0.515400	0.523975
1613	0.515075	0.522925
1614	0.516675	0.523475
1615	0.518625	0.523575
1616	0.517825	0.524900
1617	0.517825	0.524575
1618	0.521100	0.525150
1619	0.517875	0.523775
1620	0.519800	0.521050
1621	0.520525	0.520925
1622	0.520800	0.521250
1623	0.517725	0.522475
1624	0.519425	0.523325
1625	0.519150	0.522800
1626	0.517175	0.520775
1627	0.522150	0.519100
1628	0.520775	0.518350
1629	0.514975	0.519375
1630	0.516225	0.519375
1631	0.518300	0.518275
1632	0.519000	0.517825
1633	0.517500	0.515375
1634	0.517750	0.514700
1635	0.519475	0.515475
1636	0.519475	0.515850
1637	0.521625	0.516300
1638	0.521000	0.517525
1639	0.520850	0.516050
1640	0.516850	0.516800
1641	0.518100	0.516600
1642	0.517650	0.517150
1643	0.516800	0.514725
1644	0.517325	0.514375
1645	0.517325	0.516350
1646	0.519725	0.519275
1647	0.520675	0.521300
1648	0.521725	0.522650
1649	0.522025	0.520525
1650	0.518850	0.522500
1651	0.521950	0.522525
1652	0.518950	0.523000
1653	0.516675	0.525625
1654	0.518000	0.524675
1655	0.520250	0.524075
1656	0.520100	0.522725
1657	0.517425	0.522325
1658	0.518875	0.523375
1659	0.521450	0.528550
1660	0.516200	0.525675
1661	0.515825	0.524100
1662	0.516075	0.524775
1663	0.517425	0.526175
1664	0.519450	0.527400
1665	0.517825	0.527025
1666	0.519500	0.525700
1667	0.519425	0.521850
1668	0.520700	0.521400
1669	0.517775	0.520725
1670	0.518350	0.521650
1671	0.516525	0.521350
1672	0.518500	0.524775
1673	0.517925	0.524800
1674	0.518950	0.524650
1675	0.516950	0.522850
1676	0.514525	0.518050
1677	0.514075	0.519550
1678	0.518100	0.516475
1679	0.523575	0.518250
1680	0.520400	0.519925
1681	0.518275	0.518925
1682	0.519750	0.518400
1683	0.522175	0.517950
1684	0.522950	0.519700
1685	0.519950	0.519100
1686	0.521275	0.515625
1687	0.520400	0.518650
1688	0.519550	0.520075
1689	0.517425	0.518925
1690	0.520075	0.519275
1691	0.523175	0.521800
1692	0.524475	0.523175
1693	0.520500	0.524250
1694	0.521375	0.525125
1695	0.518200	0.524675
1696	0.523700	0.524700
1697	0.520525	0.523475
1698	0.520900	0.524000
1699	0.521925	0.524125
1700	0.521775	0.521325
1701	0.520675	0.522725
1702	0.522375	0.521775
1703	0.520325	0.521850
1704	0.521000	0.525525
1705	0.519700	0.525675
1706	0.520100	0.526275
1707	0.516750	0.525125
1708	0.516700	0.525225
1709	0.521075	0.526550
1710	0.521900	0.526775
1711	0.518675	0.525300
1712	0.519000	0.525750
1713	0.519700	0.527600
1714	0.522875	0.530400
1715	0.520625	0.529875
1716	0.521375	0.531025
1717	0.522200	0.531025
1718	0.518175	0.530125
1719	0.520250	0.530675
1720	0.521875	0.529025
1721	0.523100	0.528800
1722	0.523800	0.528425
1723	0.524400	0.525775
1724	0.524200	0.524200
1725	0.521750	0.523475
1726	0.523100	0.521900
1727	0.524525	0.520450
1728	0.520975	0.522375
1729	0.521425	0.520425
1730	0.522900	0.520225
1731	0.527475	0.519275
1732	0.524475	0.519700
1733	0.520725	0.520125
1734	0.522675	0.519325
1735	0.521375	0.517975
1736	0.518325	0.515375
1737	0.523325	0.517500
1738	0.520450	0.516575
1739	0.520100	0.517125
1740	0.521375	0.518150
1741	0.522825	0.519575
1742	0.519450	0.518650
1743	0.519225	0.517650
1744	0.522300	0.518350
1745	0.523850	0.518025
1746	0.524425	0.515650
1747	0.521200	0.514350
1748	0.520500	0.514025
1749	0.519725	0.516425
1750	0.519950	0.514550
1751	0.521225	0.513200
1752	0.517725	0.515050
1753	0.521000	0.513900
1754	0.519000	0.514700
1755	0.523425	0.512650
1756	0.522925	0.513950
1757	0.522075	0.514250
1758	0.521600	0.515300
1759	0.520475	0.514225
1760	0.523650	0.517125
1761	0.522550	0.516550
1762	0.520450	0.520050
1763	0.521025	0.518000
1764	0.519975	0.518700
1765	0.520075	0.519025
1766	0.520225	0.520550
1767	0.516975	0.521600
1768	0.517675	0.520550
1769	0.519600	0.521200
1770	0.520375	0.522625
1771	0.522200	0.523475
1772	0.521675	0.522125
1773	0.521350	0.523525
1774	0.520475	0.520075
1775	0.522275	0.521875
1776	0.520250	0.520550
1777	0.521200	0.522050
1778	0.522725	0.523275
1779	0.524600	0.521775
1780	0.520925	0.523700
1781	0.518675	0.523250
1782	0.522125	0.523650
1783	0.518600	0.522575
1784	0.519275	0.523400
1785	0.523300	0.523325
1786	0.521475	0.521500
1787	0.523325	0.518750
1788	0.522000	0.520875
1789	0.522675	0.520225
1790	0.520275	0.522350
1791	0.522200	0.520300
1792	0.523975	0.520525
1793	0.521025	0.520500
1794	0.524975	0.520050
1795	0.524975	0.520950
1796	0.526175	0.519225
1797	0.526525	0.520050
1798	0.523350	0.522975
1799	0.524675	0.522075
1800	0.524125	0.524300
1801	0.520550	0.522375
1802	0.522250	0.524125
1803	0.522375	0.521375
1804	0.522525	0.522025
1805	0.522850	0.521475
1806	0.522025	0.521200
1807	0.524025	0.520650
1808	0.523975	0.519900
1809	0.521425	0.521100
1810	0.518600	0.522750
1811	0.518700	0.523025
1812	0.521000	0.522900
1813	0.521275	0.522675
1814	0.522650	0.524325
1815	0.523125	0.520575
1816	0.521825	0.523150
1817	0.522325	0.524200
1818	0.525000	0.524650
1819	0.522925	0.523350
1820	0.521950	0.523700
1821	0.520625	0.526300
1822	0.523725	0.524275
1823	0.523275	0.519800
1824	0.526700	0.519500
1825	0.527025	0.516725
1826	0.521925	0.518950
1827	0.521850	0.515925
1828	0.524725	0.513675
1829	0.520900	0.513000
1830	0.519025	0.512600
1831	0.523250	0.511325
1832	0.526000	0.511325
1833	0.523000	0.511125
1834	0.521750	0.513600
1835	0.523725	0.510675
1836	0.520950	0.511325
1837	0.521300	0.512825
1838	0.520875	0.511975
1839	0.516125	0.511925
1840	0.519825	0.512000
1841	0.520775	0.512850
1842	0.519675	0.510675
1843	0.522925	0.516050
1844	0.520225	0.516850
1845	0.520175	0.514750
1846	0.519600	0.515750
1847	0.519925	0.515625
1848	0.519125	0.516325
1849	0.519675	0.514950
1850	0.522750	0.512850
1851	0.522775	0.512550
1852	0.523225	0.514500
1853	0.522750	0.510875
1854	0.523325	0.512500
1855	0.519700	0.512900
1856	0.521250	0.517975
1857	0.523250	0.520300
1858	0.525150	0.519150
1859	0.519325	0.520175
1860	0.515800	0.519025
1861	0.517875	0.519975
1862	0.520825	0.519450
1863	0.521775	0.521000
1864	0.521125	0.521625
1865	0.523750	0.520850
1866	0.526675	0.517775
1867	0.524650	0.520850
1868	0.522925	0.521975
1869	0.517575	0.522800
1870	0.520800	0.523300
1871	0.517225	0.523700
1872	0.518075	0.522900
1873	0.520500	0.524725
1874	0.520875	0.523250
1875	0.521675	0.522400
1876	0.521300	0.522525
1877	0.522900	0.523350
1878	0.519275	0.522075
1879	0.516225	0.523675
1880	0.517325	0.524475
1881	0.519250	0.523950
1882	0.523825	0.523700
1883	0.520925	0.524675
1884	0.518775	0.521750
1885	0.517150	0.521075
1886	0.516600	0.521325
1887	0.521300	0.523275
1888	0.518975	0.524300
1889	0.518225	0.523275
1890	0.519025	0.523700
1891	0.519050	0.526975
1892	0.520825	0.526225
1893	0.519200	0.527200
1894	0.519250	0.528075
1895	0.517250	0.527100
1896	0.519950	0.527250
1897	0.519900	0.526050
1898	0.516725	0.524525
1899	0.519925	0.524425
1900	0.520550	0.524200
1901	0.517400	0.525875
1902	0.516850	0.524950
1903	0.516150	0.526175
1904	0.520675	0.529125
1905	0.516750	0.528650
1906	0.520250	0.524050
1907	0.521975	0.525125
1908	0.516650	0.525525
1909	0.518075	0.524250
1910	0.517825	0.521800
1911	0.517725	0.523050
1912	0.518700	0.523625
1913	0.518950	0.524150
1914	0.523150	0.523250
1915	0.521850	0.522250
1916	0.525325	0.523100
1917	0.526400	0.523575
1918	0.522700	0.524175
1919	0.521650	0.525275
1920	0.523750	0.529400
1921	0.519425	0.527800
1922	0.521350	0.528025
1923	0.523825	0.529475
1924	0.520075	0.528875
1925	0.518350	0.528525
1926	0.518525	0.527900
1927	0.520950	0.524875
1928	0.522475	0.524150
1929	0.524325	0.522500
1930	0.520675	0.522475
1931	0.520350	0.522750
1932	0.522275	0.522675
1933	0.524050	0.521975
1934	0.520375	0.520350
1935	0.521200	0.523325
1936	0.520275	0.522800
1937	0.522075	0.521550
1938	0.520550	0.520450
1939	0.520525	0.522100
1940	0.523950	0.520025
1941	0.520900	0.519575
1942	0.519325	0.519275
1943	0.516225	0.517950
1944	0.517500	0.518725
1945	0.517175	0.517175
1946	0.518300	0.517500
1947	0.523975	0.517525
1948	0.521875	0.515175
1949	0.520250	0.513425
1950	0.520400	0.514575
1951	0.521400	0.516375
1952	0.518125	0.516175
1953	0.515775	0.512975
1954	0.516975	0.513625
1955	0.520175	0.513200
1956	0.519525	0.513900
1957	0.521575	0.513050
1958	0.523400	0.511450
1959	0.518950	0.510800
1960	0.520850	0.507675
1961	0.521650	0.505325
1962	0.519400	0.506000
1963	0.522450	0.505325
1964	0.519775	0.508275
1965	0.520550	0.507850
1966	0.518150	0.509425
1967	0.518475	0.507450
1968	0.518325	0.509100
1969	0.521100	0.510150
1970	0.517200	0.512275
1971	0.516750	0.512375
1972	0.517675	0.511375
1973	0.519100	0.510425
1974	0.519875	0.511575
1975	0.521375	0.510800
1976	0.519525	0.510000
1977	0.519800	0.511500
1978	0.521950	0.511525
1979	0.523300	0.512600
1980	0.521425	0.513150
1981	0.521250	0.513350
1982	0.518475	0.516450
1983	0.516650	0.517650
1984	0.521250	0.517975
1985	0.521025	0.517950
1986	0.518200	0.520150
1987	0.523650	0.516375
1988	0.522975	0.519550
1989	0.521850	0.521225
1990	0.521700	0.523275
1991	0.523600	0.522750
1992	0.526375	0.525800
1993	0.523900	0.524425
1994	0.523500	0.526475
1995	0.519125	0.524150
1996	0.522475	0.524000
1997	0.522500	0.520675
1998	0.522750	0.520350
1999	0.524450	0.522350
[truncated: 8,000 more rows]
