# Supplementary material for: Evolutionary game on mutually influenceing double-layer network
Source: PLoS One. 2025 Jan 31;20(1):e0317923. doi: 10.1371/journal.pone.0317923 (PMC11785339; doi:10.1371/journal.pone.0317923)
Supplement: S1 Data — (ZIP) [file pone.0317923.s001.zip › b=1.03_a=0.45_frequency.txt]

0	0.502100	0.400125
1	0.501600	0.348450
2	0.497625	0.315025
3	0.493375	0.294725
4	0.492775	0.284075
5	0.489425	0.277300
6	0.491900	0.274450
7	0.492875	0.274125
8	0.491350	0.274900
9	0.492575	0.275700
10	0.492275	0.278050
11	0.488025	0.282875
12	0.486725	0.288725
13	0.485000	0.288175
14	0.487125	0.288575
15	0.488650	0.293300
16	0.489750	0.298650
17	0.491675	0.302375
18	0.491950	0.306925
19	0.485100	0.313800
20	0.490750	0.317875
21	0.492675	0.322450
22	0.493125	0.324900
23	0.489450	0.331550
24	0.492675	0.334275
25	0.496325	0.341300
26	0.489700	0.347925
27	0.488275	0.354625
28	0.489675	0.357800
29	0.492650	0.364300
30	0.485575	0.371950
31	0.489200	0.377500
32	0.487150	0.381675
33	0.488225	0.385700
34	0.491175	0.391175
35	0.490575	0.396750
36	0.492500	0.402075
37	0.488775	0.407325
38	0.487600	0.410725
39	0.488375	0.413675
40	0.489550	0.414300
41	0.493900	0.417700
42	0.489600	0.422125
43	0.490375	0.424100
44	0.491225	0.430075
45	0.488500	0.431175
46	0.488950	0.433225
47	0.488350	0.436200
48	0.488100	0.438450
49	0.489425	0.444100
50	0.495325	0.448150
51	0.494825	0.450750
52	0.490325	0.457200
53	0.493900	0.457650
54	0.491400	0.460500
55	0.491625	0.459775
56	0.490500	0.464575
57	0.492275	0.466450
58	0.492975	0.468175
59	0.489925	0.469075
60	0.494300	0.467925
61	0.493100	0.470700
62	0.495025	0.473275
63	0.494875	0.476250
64	0.496625	0.476725
65	0.494100	0.478150
66	0.493075	0.480575
67	0.497175	0.483200
68	0.494625	0.485700
69	0.494600	0.489675
70	0.491625	0.489350
71	0.493350	0.492975
72	0.495550	0.493750
73	0.494675	0.498175
74	0.489800	0.500675
75	0.492425	0.501825
76	0.494350	0.505250
77	0.493975	0.507400
78	0.493300	0.509775
79	0.494200	0.512025
80	0.494125	0.513800
81	0.492925	0.516325
82	0.492650	0.518750
83	0.494175	0.519975
84	0.498325	0.521500
85	0.497875	0.524575
86	0.498725	0.525950
87	0.495250	0.525850
88	0.500275	0.521800
89	0.497300	0.522850
90	0.495200	0.525550
91	0.498725	0.526875
92	0.496800	0.528675
93	0.496550	0.530225
94	0.501975	0.530200
95	0.501125	0.535600
96	0.498250	0.535775
97	0.499800	0.534950
98	0.504850	0.536900
99	0.501275	0.536675
100	0.500300	0.537500
101	0.498225	0.541275
102	0.498775	0.544775
103	0.500875	0.547400
104	0.501575	0.548250
105	0.496825	0.550225
106	0.498475	0.553325
107	0.496900	0.554150
108	0.495450	0.550400
109	0.497350	0.552375
110	0.500500	0.554350
111	0.497075	0.557025
112	0.497625	0.558075
113	0.501300	0.556900
114	0.502375	0.556625
115	0.501575	0.558125
116	0.499525	0.558075
117	0.501125	0.555875
118	0.501075	0.554925
119	0.502875	0.557225
120	0.500800	0.557725
121	0.499500	0.557650
122	0.500925	0.559650
123	0.503825	0.561500
124	0.504775	0.564150
125	0.503725	0.562725
126	0.503850	0.561925
127	0.504475	0.564300
128	0.504675	0.566150
129	0.503725	0.566925
130	0.503525	0.567100
131	0.503850	0.569875
132	0.503425	0.568200
133	0.503425	0.569500
134	0.506775	0.570475
135	0.502425	0.569675
136	0.503400	0.572150
137	0.504750	0.570450
138	0.506675	0.570725
139	0.502350	0.571625
140	0.503700	0.571975
141	0.503775	0.575400
142	0.503800	0.575675
143	0.506725	0.576925
144	0.509050	0.576825
145	0.509050	0.578825
146	0.507175	0.579625
147	0.508250	0.581875
148	0.508175	0.580050
149	0.506250	0.582275
150	0.507600	0.584925
151	0.506225	0.582775
152	0.506225	0.584475
153	0.506475	0.585450
154	0.507475	0.586825
155	0.508075	0.584025
156	0.508350	0.587600
157	0.506225	0.589375
158	0.505675	0.588775
159	0.510400	0.588925
160	0.512100	0.590800
161	0.513500	0.591275
162	0.512250	0.593525
163	0.507875	0.593650
164	0.508650	0.596475
165	0.509050	0.595800
166	0.508975	0.595225
167	0.511075	0.594875
168	0.511825	0.594100
169	0.510375	0.595625
170	0.510675	0.596500
171	0.510900	0.596200
172	0.512425	0.596875
173	0.508550	0.594475
174	0.508900	0.591900
175	0.513675	0.593875
176	0.513300	0.592850
177	0.510550	0.593850
178	0.512475	0.592750
179	0.513075	0.592700
180	0.511275	0.593825
181	0.509475	0.594150
182	0.510950	0.592375
183	0.513500	0.591450
184	0.512900	0.590825
185	0.511900	0.590450
186	0.511025	0.589500
187	0.512750	0.590400
188	0.517700	0.589400
189	0.514975	0.589825
190	0.512425	0.587475
191	0.511725	0.586525
192	0.509475	0.585525
193	0.511950	0.587175
194	0.516225	0.585475
195	0.509900	0.587700
196	0.514200	0.589325
197	0.514125	0.587375
198	0.512175	0.585550
199	0.516900	0.588175
200	0.516275	0.585500
201	0.516300	0.585775
202	0.515075	0.588975
203	0.513750	0.586700
204	0.509050	0.585875
205	0.510600	0.586300
206	0.512750	0.587900
207	0.507875	0.588825
208	0.512200	0.588550
209	0.511575	0.588200
210	0.511475	0.586925
211	0.512275	0.587475
212	0.512825	0.589375
213	0.511375	0.589700
214	0.513725	0.588850
215	0.511650	0.587250
216	0.512775	0.586900
217	0.514575	0.588075
218	0.513450	0.589175
219	0.516050	0.591300
220	0.514025	0.593150
221	0.514775	0.595200
222	0.514725	0.596475
223	0.515450	0.597000
224	0.516350	0.596375
225	0.513750	0.596850
226	0.513350	0.598150
227	0.516675	0.598875
228	0.513325	0.599250
229	0.514650	0.598650
230	0.518225	0.597675
231	0.516100	0.600800
232	0.515275	0.601975
233	0.514700	0.600675
234	0.515475	0.599625
235	0.516650	0.598100
236	0.513475	0.596975
237	0.516550	0.602800
238	0.515650	0.603925
239	0.515075	0.601425
240	0.518575	0.600900
241	0.513700	0.602175
242	0.515525	0.603125
243	0.514800	0.602800
244	0.515850	0.602425
245	0.514450	0.603775
246	0.517400	0.603125
247	0.514600	0.605475
248	0.520875	0.608300
249	0.517275	0.606900
250	0.515550	0.605850
251	0.518100	0.607675
252	0.517375	0.605350
253	0.516625	0.606075
254	0.513775	0.602775
255	0.514700	0.603650
256	0.515100	0.605300
257	0.519150	0.603925
258	0.517075	0.602700
259	0.517300	0.602925
260	0.515475	0.603025
261	0.521175	0.606775
262	0.515875	0.608600
263	0.516550	0.611125
264	0.516675	0.610800
265	0.519100	0.611050
266	0.517675	0.612550
267	0.517775	0.612950
268	0.516675	0.614075
269	0.518225	0.612975
270	0.517950	0.612500
271	0.517175	0.615325
272	0.516875	0.615500
273	0.519100	0.617900
274	0.519800	0.618275
275	0.524200	0.618300
276	0.519875	0.615200
277	0.522350	0.613450
278	0.520350	0.616300
279	0.521525	0.616625
280	0.521625	0.617850
281	0.517975	0.617575
282	0.518875	0.617200
283	0.522200	0.618425
284	0.519625	0.620100
285	0.520150	0.622050
286	0.519950	0.621600
287	0.519950	0.622900
288	0.516300	0.622175
289	0.517725	0.623175
290	0.521725	0.622025
291	0.521200	0.619675
292	0.519125	0.617800
293	0.513025	0.619925
294	0.519650	0.621250
295	0.521100	0.622925
296	0.519400	0.624050
297	0.516325	0.622050
298	0.518875	0.623275
299	0.521450	0.622025
300	0.520150	0.624625
301	0.519200	0.619200
302	0.515450	0.616525
303	0.514825	0.617350
304	0.517325	0.622475
305	0.516750	0.622475
306	0.517600	0.622650
307	0.519500	0.623400
308	0.519475	0.623200
309	0.517650	0.624700
310	0.517575	0.621225
311	0.522300	0.621125
312	0.521650	0.617975
313	0.519250	0.619075
314	0.519150	0.620950
315	0.520500	0.620825
316	0.519400	0.622300
317	0.521425	0.622900
318	0.520900	0.623325
319	0.516425	0.622400
320	0.517400	0.621525
321	0.518750	0.620800
322	0.513275	0.617100
323	0.516750	0.617225
324	0.522975	0.619225
325	0.523125	0.617975
326	0.519725	0.617525
327	0.517775	0.621000
328	0.519775	0.620625
329	0.519025	0.624500
330	0.522050	0.623300
331	0.520625	0.622925
332	0.520675	0.624650
333	0.521700	0.626275
334	0.521250	0.624225
335	0.520775	0.626525
336	0.520450	0.625700
337	0.517650	0.625175
338	0.520125	0.624150
339	0.520275	0.626625
340	0.524200	0.627925
341	0.520700	0.631125
342	0.521475	0.629500
343	0.522300	0.630200
344	0.518300	0.629225
345	0.518100	0.627500
346	0.516575	0.625675
347	0.518200	0.625700
348	0.518975	0.627275
349	0.519125	0.626450
350	0.517275	0.626700
351	0.518700	0.627225
352	0.516725	0.625875
353	0.517600	0.625400
354	0.515275	0.626875
355	0.517300	0.629225
356	0.521025	0.628050
357	0.519300	0.625500
358	0.521875	0.627300
359	0.522900	0.627775
360	0.518850	0.625825
361	0.517950	0.627025
362	0.518900	0.625175
363	0.522525	0.626975
364	0.523650	0.625800
365	0.521825	0.624200
366	0.521850	0.623675
367	0.518200	0.622225
368	0.519425	0.625800
369	0.517750	0.624550
370	0.520700	0.625975
371	0.521700	0.623300
372	0.520400	0.621550
373	0.517300	0.621350
374	0.520775	0.622775
375	0.520950	0.622750
376	0.522800	0.621950
377	0.523800	0.621350
378	0.524900	0.621900
379	0.519975	0.622325
380	0.522875	0.621250
381	0.521800	0.621900
382	0.524475	0.621925
383	0.520700	0.620075
384	0.520900	0.619775
385	0.520500	0.620850
386	0.523075	0.618150
387	0.518750	0.619925
388	0.524075	0.621500
389	0.526250	0.619150
390	0.521350	0.619475
391	0.519875	0.619150
392	0.520300	0.616900
393	0.523075	0.616700
394	0.523375	0.616325
395	0.525275	0.613400
396	0.520475	0.613650
397	0.519875	0.614550
398	0.525425	0.613400
399	0.527550	0.611275
400	0.526125	0.612825
401	0.522400	0.611250
402	0.523550	0.611575
403	0.526500	0.608725
404	0.526750	0.610500
405	0.523325	0.610350
406	0.523900	0.609250
407	0.525400	0.610500
408	0.523575	0.610675
409	0.523250	0.608825
410	0.519975	0.610275
411	0.522275	0.610875
412	0.526675	0.609500
413	0.525450	0.611300
414	0.521775	0.610750
415	0.523175	0.609025
416	0.521400	0.610400
417	0.524375	0.611275
418	0.525025	0.614725
419	0.523550	0.617575
420	0.525575	0.616050
421	0.524325	0.617450
422	0.526925	0.619275
423	0.523375	0.620900
424	0.523900	0.621200
425	0.523500	0.621825
426	0.524800	0.621775
427	0.522800	0.622350
428	0.522925	0.625375
429	0.520700	0.626425
430	0.523075	0.625200
431	0.524375	0.625325
432	0.524925	0.624800
433	0.529125	0.624850
434	0.526425	0.623675
435	0.524875	0.621525
436	0.519650	0.623125
437	0.522050	0.624600
438	0.526125	0.626200
439	0.523750	0.628350
440	0.520425	0.628525
441	0.526425	0.630050
442	0.530300	0.628250
443	0.526400	0.629300
444	0.527650	0.628250
445	0.525200	0.625825
446	0.525100	0.626075
447	0.525225	0.624975
448	0.528050	0.624600
449	0.528925	0.628125
450	0.524250	0.628175
451	0.528300	0.628125
452	0.527625	0.629325
453	0.529875	0.630975
454	0.527550	0.630325
455	0.527625	0.632100
456	0.527875	0.630800
457	0.527825	0.629800
458	0.530975	0.630700
459	0.529375	0.631900
460	0.528850	0.634000
461	0.528775	0.635650
462	0.527500	0.633625
463	0.525475	0.633300
464	0.525925	0.636275
465	0.524800	0.636775
466	0.528250	0.634025
467	0.524350	0.634375
468	0.524050	0.633600
469	0.527400	0.631025
470	0.528725	0.631900
471	0.527375	0.631675
472	0.527525	0.630925
473	0.526800	0.629875
474	0.525475	0.630600
475	0.523825	0.631300
476	0.524150	0.630825
477	0.523800	0.632900
478	0.524200	0.629575
479	0.523650	0.629350
480	0.524875	0.629900
481	0.524525	0.630400
482	0.528025	0.629375
483	0.530225	0.629975
484	0.527350	0.629150
485	0.527075	0.627925
486	0.526575	0.627175
487	0.527975	0.627675
488	0.529850	0.627875
489	0.529475	0.627100
490	0.529225	0.625900
491	0.524000	0.625725
492	0.525050	0.623550
493	0.527825	0.622375
494	0.527100	0.621850
495	0.529175	0.620575
496	0.527575	0.619850
497	0.525875	0.621800
498	0.527550	0.621525
499	0.522375	0.622600
500	0.525950	0.624825
501	0.528750	0.624475
502	0.528425	0.621650
503	0.526725	0.624150
504	0.528450	0.623275
505	0.527500	0.622025
506	0.527450	0.624775
507	0.525525	0.624950
508	0.525775	0.621450
509	0.529400	0.621350
510	0.529600	0.622075
511	0.527575	0.617825
512	0.527200	0.615625
513	0.527675	0.616300
514	0.528825	0.617075
515	0.527700	0.617050
516	0.528725	0.618950
517	0.524325	0.617150
518	0.526025	0.616325
519	0.526275	0.615700
520	0.526100	0.616900
521	0.525900	0.615050
522	0.528550	0.615550
523	0.528475	0.616875
524	0.528950	0.616850
525	0.529375	0.617475
526	0.526900	0.616700
527	0.524100	0.614375
528	0.526650	0.615850
529	0.523725	0.617800
530	0.525600	0.617725
531	0.524850	0.615625
532	0.527325	0.614425
533	0.528750	0.615150
534	0.526675	0.616650
535	0.522175	0.616150
536	0.527200	0.616275
537	0.522975	0.617625
538	0.525950	0.617350
539	0.529000	0.618150
540	0.527875	0.618475
541	0.528025	0.616925
542	0.529100	0.618975
543	0.525950	0.616575
544	0.527250	0.617175
545	0.527550	0.619775
546	0.526325	0.619175
547	0.527650	0.619700
548	0.527025	0.617950
549	0.528450	0.619200
550	0.525100	0.620000
551	0.529675	0.621625
552	0.526275	0.622300
553	0.526425	0.621750
554	0.521675	0.622125
555	0.526450	0.623825
556	0.526325	0.622900
557	0.523675	0.620350
558	0.522750	0.621725
559	0.523825	0.621850
560	0.522300	0.621725
561	0.524425	0.621225
562	0.523825	0.621600
563	0.523225	0.621325
564	0.525875	0.625125
565	0.526125	0.626200
566	0.527375	0.623475
567	0.526100	0.622700
568	0.524825	0.624125
569	0.525150	0.622900
570	0.526950	0.620825
571	0.524150	0.618550
572	0.526325	0.621650
573	0.524075	0.619775
574	0.526550	0.617550
575	0.525875	0.616650
576	0.527450	0.613750
577	0.526500	0.617150
578	0.527025	0.619075
579	0.521625	0.617950
580	0.526275	0.620550
581	0.529475	0.620275
582	0.526425	0.621100
583	0.525475	0.621900
584	0.526050	0.623725
585	0.526650	0.625600
586	0.528025	0.625250
587	0.528050	0.625500
588	0.529250	0.625475
589	0.525875	0.627000
590	0.526375	0.625650
591	0.525525	0.625450
592	0.527875	0.626825
593	0.526300	0.623975
594	0.524225	0.623000
595	0.528250	0.623850
596	0.530050	0.622275
597	0.525225	0.622525
598	0.524175	0.622650
599	0.525125	0.622750
600	0.528175	0.620625
601	0.524325	0.621125
602	0.527400	0.623500
603	0.526900	0.622275
604	0.525725	0.620050
605	0.526450	0.621700
606	0.529325	0.623100
607	0.524950	0.622250
608	0.527150	0.621325
609	0.526925	0.623125
610	0.527500	0.622975
611	0.526325	0.622200
612	0.528100	0.621325
613	0.523825	0.621950
614	0.524175	0.619925
615	0.524775	0.621875
616	0.525325	0.622650
617	0.524925	0.620575
618	0.527825	0.620750
619	0.528425	0.618475
620	0.523900	0.620500
621	0.523475	0.621750
622	0.527100	0.623225
623	0.528150	0.624025
624	0.529475	0.627325
625	0.527575	0.626275
626	0.528575	0.626600
627	0.529100	0.626725
628	0.532000	0.626075
629	0.528650	0.626950
630	0.526775	0.628625
631	0.529350	0.629775
632	0.525800	0.629300
633	0.526025	0.627950
634	0.530225	0.629000
635	0.527150	0.628875
636	0.527225	0.626350
637	0.529150	0.625025
638	0.526975	0.624000
639	0.524550	0.625075
640	0.528950	0.624525
641	0.526325	0.623200
642	0.527800	0.619575
643	0.529750	0.621325
644	0.527800	0.622825
645	0.523750	0.623550
646	0.528175	0.625050
647	0.527925	0.625925
648	0.525500	0.624275
649	0.524675	0.626275
650	0.529575	0.625975
651	0.527275	0.624625
652	0.524800	0.626375
653	0.525750	0.624825
654	0.523900	0.627650
655	0.525550	0.626925
656	0.526450	0.626100
657	0.524650	0.626900
658	0.524425	0.624300
659	0.525150	0.627875
660	0.528000	0.627475
661	0.527350	0.623675
662	0.526200	0.624550
663	0.528075	0.627075
664	0.523350	0.627250
665	0.525125	0.626525
666	0.526700	0.628275
667	0.527350	0.628375
668	0.530775	0.628475
669	0.528675	0.627550
670	0.528600	0.628400
671	0.529625	0.632175
672	0.529525	0.634250
673	0.529700	0.636950
674	0.529350	0.636200
675	0.526450	0.637150
676	0.529025	0.636875
677	0.526450	0.637550
678	0.527400	0.634975
679	0.525950	0.635400
680	0.526000	0.633850
681	0.528400	0.632350
682	0.527675	0.631200
683	0.527775	0.632600
684	0.524775	0.631825
685	0.523800	0.630750
686	0.523075	0.630600
687	0.527325	0.630025
688	0.527550	0.629400
689	0.528425	0.628400
690	0.525750	0.631750
691	0.527600	0.632775
692	0.526950	0.632725
693	0.524300	0.635150
694	0.527125	0.634325
695	0.524225	0.633500
696	0.526925	0.633050
697	0.528450	0.632000
698	0.526575	0.630300
699	0.524725	0.631525
700	0.527750	0.628950
701	0.528575	0.626900
702	0.527625	0.625825
703	0.525250	0.624700
704	0.524725	0.623100
705	0.524925	0.624325
706	0.524750	0.625750
707	0.524850	0.623450
708	0.526975	0.626200
709	0.528200	0.626325
710	0.530500	0.626925
711	0.527975	0.626125
712	0.526825	0.625575
713	0.526700	0.625900
714	0.525675	0.627625
715	0.525650	0.627525
716	0.526150	0.626950
717	0.528875	0.624550
718	0.525200	0.623625
719	0.524825	0.623300
720	0.527275	0.620550
721	0.528100	0.622100
722	0.528750	0.623300
723	0.526925	0.625275
724	0.528275	0.626650
725	0.525100	0.625725
726	0.527775	0.626575
727	0.527150	0.624600
728	0.527425	0.625025
729	0.526200	0.623625
730	0.525500	0.625650
731	0.526350	0.627400
732	0.528750	0.628600
733	0.523225	0.628450
734	0.519925	0.626975
735	0.523350	0.627825
736	0.525650	0.631775
737	0.525325	0.629550
738	0.526350	0.629300
739	0.527225	0.627425
740	0.526375	0.627425
741	0.527575	0.626625
742	0.529425	0.623350
743	0.529875	0.620425
744	0.529450	0.621025
745	0.527900	0.618675
746	0.525125	0.619675
747	0.524250	0.620075
748	0.527700	0.619375
749	0.528425	0.620925
750	0.525175	0.617925
751	0.524525	0.621775
752	0.525425	0.621550
753	0.525000	0.620000
754	0.525600	0.622850
755	0.524150	0.624200
756	0.526000	0.626850
757	0.527075	0.630350
758	0.529850	0.632900
759	0.527325	0.631975
760	0.526425	0.633175
761	0.525575	0.632250
762	0.527000	0.633750
763	0.528450	0.633000
764	0.524775	0.634025
765	0.522075	0.636625
766	0.525350	0.634050
767	0.524425	0.634275
768	0.524900	0.634575
769	0.525775	0.636750
770	0.523650	0.635675
771	0.526175	0.633875
772	0.526700	0.633925
773	0.527400	0.634950
774	0.528675	0.634725
775	0.527575	0.634025
776	0.526800	0.631450
777	0.525950	0.630775
778	0.527800	0.632675
779	0.527825	0.628600
780	0.531975	0.629775
781	0.530125	0.628200
782	0.530000	0.627925
783	0.529675	0.628650
784	0.527975	0.629550
785	0.526700	0.632650
786	0.526675	0.632450
787	0.527775	0.631400
788	0.531000	0.632950
789	0.529625	0.632975
790	0.531650	0.631450
791	0.532350	0.631400
792	0.532750	0.632925
793	0.530775	0.632725
794	0.529575	0.632350
795	0.531000	0.631500
796	0.528000	0.630650
797	0.529375	0.628925
798	0.531650	0.630150
799	0.530125	0.633900
800	0.531425	0.634225
801	0.526525	0.631650
802	0.527800	0.630575
803	0.530650	0.630600
804	0.531875	0.630525
805	0.530425	0.632125
806	0.532600	0.631300
807	0.529500	0.629225
808	0.529675	0.628875
809	0.528750	0.626450
810	0.527125	0.627750
811	0.526850	0.626575
812	0.529175	0.625750
813	0.534200	0.626075
814	0.530075	0.629650
815	0.530625	0.628750
816	0.528850	0.628550
817	0.530100	0.628750
818	0.527850	0.628250
819	0.525700	0.629075
820	0.527050	0.629850
821	0.532050	0.630525
822	0.531675	0.630550
823	0.529175	0.629925
824	0.529125	0.632075
825	0.530075	0.631900
826	0.528250	0.631975
827	0.528175	0.633275
828	0.526675	0.634600
829	0.524950	0.635850
830	0.530475	0.635550
831	0.528900	0.636100
832	0.529050	0.635825
833	0.528725	0.634725
834	0.526500	0.636050
835	0.526150	0.636200
836	0.525400	0.635125
837	0.524625	0.633875
838	0.526900	0.635275
839	0.528250	0.632725
840	0.528650	0.631600
841	0.528000	0.631550
842	0.525975	0.629675
843	0.525700	0.627500
844	0.525175	0.626500
845	0.525000	0.627050
846	0.525725	0.624825
847	0.529575	0.620750
848	0.524425	0.621500
849	0.524325	0.622525
850	0.528750	0.622050
851	0.528375	0.620525
852	0.529600	0.621600
853	0.525800	0.623300
854	0.527575	0.625425
855	0.528925	0.625650
856	0.524775	0.626275
857	0.528500	0.627350
858	0.529675	0.629275
859	0.530825	0.630200
860	0.528550	0.632200
861	0.528750	0.635675
862	0.527200	0.634650
863	0.527975	0.636150
864	0.527475	0.635675
865	0.530000	0.633775
866	0.524175	0.634650
867	0.527750	0.633100
868	0.528925	0.635500
869	0.527825	0.634075
870	0.529925	0.631450
871	0.528900	0.632375
872	0.525625	0.628975
873	0.527075	0.629275
874	0.527250	0.624475
875	0.529875	0.626750
876	0.529800	0.627100
877	0.524650	0.629200
878	0.525125	0.625325
879	0.523800	0.627875
880	0.525300	0.625725
881	0.527675	0.624250
882	0.528800	0.624450
883	0.528475	0.623725
884	0.524625	0.626925
885	0.526675	0.625825
886	0.528175	0.627325
887	0.529550	0.628575
888	0.527000	0.628975
889	0.526775	0.630150
890	0.529700	0.631350
891	0.529600	0.628500
892	0.526175	0.629925
893	0.527075	0.629625
894	0.528800	0.629400
895	0.525850	0.633225
896	0.526200	0.631500
897	0.528450	0.631675
898	0.531000	0.631175
899	0.526425	0.631900
900	0.526350	0.629625
901	0.526950	0.627700
902	0.526625	0.630750
903	0.528675	0.630325
904	0.528025	0.631175
905	0.528300	0.632475
906	0.528725	0.637125
907	0.527625	0.636050
908	0.527600	0.636925
909	0.528125	0.634325
910	0.528225	0.636275
911	0.529275	0.639025
912	0.531900	0.640250
913	0.526275	0.637200
914	0.526400	0.642225
915	0.528450	0.641800
916	0.529875	0.642500
917	0.531775	0.643275
918	0.527000	0.642225
919	0.528800	0.640925
920	0.528550	0.639225
921	0.526050	0.635425
922	0.525325	0.635750
923	0.526775	0.636125
924	0.526000	0.637300
925	0.525075	0.637475
926	0.523000	0.635225
927	0.525500	0.634850
928	0.525900	0.637400
929	0.522725	0.636950
930	0.527325	0.637550
931	0.528675	0.638025
932	0.531775	0.640550
933	0.532475	0.639600
934	0.527525	0.638800
935	0.530075	0.643000
936	0.527725	0.642300
937	0.529300	0.642900
938	0.524275	0.639875
939	0.525800	0.636900
940	0.528075	0.638525
941	0.529000	0.636250
942	0.528325	0.635050
943	0.526325	0.634300
944	0.527300	0.636150
945	0.523250	0.635200
946	0.526500	0.636175
947	0.529225	0.633600
948	0.531075	0.633875
949	0.529150	0.633175
950	0.526800	0.632825
951	0.528325	0.629700
952	0.528800	0.626975
953	0.530150	0.625925
954	0.527975	0.626100
955	0.529125	0.627500
956	0.526000	0.629375
957	0.526625	0.628850
958	0.531275	0.629225
959	0.529525	0.630175
960	0.530225	0.628900
961	0.524750	0.629175
962	0.523250	0.631650
963	0.523550	0.631850
964	0.528675	0.631975
965	0.530000	0.632825
966	0.530225	0.631775
967	0.530250	0.632800
968	0.528750	0.632825
969	0.526775	0.632600
970	0.528575	0.632300
971	0.529300	0.631775
972	0.527075	0.631350
973	0.529425	0.630325
974	0.526275	0.630950
975	0.527300	0.629350
976	0.527725	0.629050
977	0.528850	0.629875
978	0.525750	0.629600
979	0.525625	0.630275
980	0.526450	0.630575
981	0.529700	0.626950
982	0.528650	0.626900
983	0.528375	0.627000
984	0.527725	0.624275
985	0.528825	0.623400
986	0.529475	0.622975
987	0.525800	0.623650
988	0.529875	0.622850
989	0.526375	0.626000
990	0.528425	0.625850
991	0.530150	0.624800
992	0.525925	0.627550
993	0.527125	0.631150
994	0.527400	0.631925
995	0.528975	0.634375
996	0.531025	0.633050
997	0.527350	0.632800
998	0.530675	0.633375
999	0.531075	0.632225
1000	0.529375	0.633500
1001	0.529150	0.632675
1002	0.531025	0.633775
1003	0.533650	0.632100
1004	0.526775	0.631175
1005	0.525200	0.629225
1006	0.527500	0.628650
1007	0.526700	0.626800
1008	0.530525	0.629125
1009	0.529375	0.629025
1010	0.531375	0.627225
1011	0.533625	0.627025
1012	0.532475	0.627825
1013	0.528100	0.627150
1014	0.527400	0.625325
1015	0.526275	0.627100
1016	0.529250	0.628050
1017	0.528350	0.628025
1018	0.529200	0.631225
1019	0.531800	0.628975
1020	0.533025	0.628450
1021	0.529275	0.628950
1022	0.533225	0.629075
1023	0.529250	0.630550
1024	0.531325	0.630625
1025	0.532075	0.629250
1026	0.528425	0.630175
1027	0.529000	0.630975
1028	0.526950	0.629275
1029	0.529200	0.632000
1030	0.527550	0.633675
1031	0.526800	0.634725
1032	0.531975	0.634075
1033	0.529750	0.633225
1034	0.528225	0.634025
1035	0.525550	0.634300
1036	0.527675	0.635725
1037	0.530825	0.635250
1038	0.526950	0.635325
1039	0.528250	0.639200
1040	0.527825	0.638800
1041	0.530750	0.637675
1042	0.529825	0.639575
1043	0.529650	0.642075
1044	0.530225	0.639225
1045	0.526925	0.640300
1046	0.529175	0.642250
1047	0.529475	0.642625
1048	0.527700	0.638325
1049	0.525900	0.636425
1050	0.528000	0.637150
1051	0.527625	0.638450
1052	0.529200	0.637725
1053	0.529875	0.638400
1054	0.526775	0.639225
1055	0.529325	0.639125
1056	0.530700	0.639250
1057	0.530950	0.639925
1058	0.529300	0.638775
1059	0.527700	0.640000
1060	0.530325	0.639275
1061	0.529100	0.638475
1062	0.533575	0.638175
1063	0.531075	0.635275
1064	0.532225	0.637200
1065	0.531250	0.637600
1066	0.528275	0.637050
1067	0.526250	0.637700
1068	0.525800	0.639000
1069	0.527650	0.639975
1070	0.529625	0.639425
1071	0.527800	0.642500
1072	0.530250	0.643625
1073	0.529475	0.643250
1074	0.529225	0.640525
1075	0.531425	0.639950
1076	0.533150	0.639825
1077	0.534050	0.640375
1078	0.531600	0.640025
1079	0.533200	0.639900
1080	0.530250	0.635175
1081	0.528925	0.639075
1082	0.533050	0.639350
1083	0.531800	0.640650
1084	0.532625	0.638350
1085	0.531925	0.634725
1086	0.532125	0.635300
1087	0.531850	0.633900
1088	0.532200	0.632275
1089	0.529275	0.632775
1090	0.534725	0.633900
1091	0.529450	0.633375
1092	0.528675	0.636100
1093	0.531175	0.638025
1094	0.533200	0.636200
1095	0.532825	0.635800
1096	0.532550	0.636950
1097	0.531275	0.640800
1098	0.529800	0.638275
1099	0.531850	0.633525
1100	0.531500	0.633775
1101	0.530825	0.634025
1102	0.528300	0.634875
1103	0.530425	0.633300
1104	0.530275	0.632925
1105	0.531750	0.632950
1106	0.532650	0.632850
1107	0.529675	0.633475
1108	0.531175	0.629950
1109	0.529825	0.629875
1110	0.527700	0.631150
1111	0.528250	0.632975
1112	0.527250	0.632950
1113	0.526375	0.633075
1114	0.527100	0.631950
1115	0.528825	0.634675
1116	0.532700	0.638650
1117	0.530050	0.637875
1118	0.535050	0.639450
1119	0.530775	0.642575
1120	0.531450	0.639600
1121	0.531075	0.639500
1122	0.530275	0.642450
1123	0.528575	0.638400
1124	0.529200	0.639925
1125	0.532475	0.639050
1126	0.534325	0.638900
1127	0.529350	0.638125
1128	0.533425	0.636875
1129	0.531875	0.638600
1130	0.531150	0.640100
1131	0.531500	0.639150
1132	0.532000	0.644025
1133	0.531250	0.642525
1134	0.532575	0.644675
1135	0.529725	0.640775
1136	0.531775	0.637500
1137	0.531450	0.641050
1138	0.532150	0.637150
1139	0.534425	0.636625
1140	0.531450	0.638000
1141	0.531625	0.641475
1142	0.530750	0.640600
1143	0.529650	0.638075
1144	0.529000	0.639775
1145	0.529750	0.642575
1146	0.529975	0.643575
1147	0.526325	0.643875
1148	0.531025	0.642925
1149	0.529450	0.640250
1150	0.531575	0.638525
1151	0.529250	0.639025
1152	0.528175	0.639975
1153	0.526425	0.638550
1154	0.530350	0.640200
1155	0.530600	0.640750
1156	0.528150	0.639900
1157	0.528075	0.638575
1158	0.528900	0.639400
1159	0.529075	0.638700
1160	0.527950	0.637925
1161	0.531875	0.635325
1162	0.534775	0.635900
1163	0.533800	0.635250
1164	0.533225	0.635475
1165	0.532700	0.635400
1166	0.531425	0.632775
1167	0.529050	0.634150
1168	0.533375	0.635225
1169	0.530875	0.634800
1170	0.532425	0.634050
1171	0.530025	0.636500
1172	0.530375	0.634925
1173	0.531450	0.633275
1174	0.532775	0.634100
1175	0.533525	0.634400
1176	0.533975	0.635425
1177	0.532925	0.637250
1178	0.531250	0.636150
1179	0.531000	0.634550
1180	0.533250	0.634100
1181	0.530575	0.636500
1182	0.531650	0.637300
1183	0.532225	0.638800
1184	0.532125	0.635050
1185	0.532975	0.632375
1186	0.537200	0.631300
1187	0.534175	0.631825
1188	0.535125	0.633675
1189	0.531525	0.630950
1190	0.533025	0.630675
1191	0.530775	0.631400
1192	0.528325	0.632000
1193	0.530625	0.633275
1194	0.534050	0.632250
1195	0.533700	0.632400
1196	0.532400	0.634275
1197	0.534825	0.633450
1198	0.537350	0.632125
1199	0.536075	0.633375
1200	0.534050	0.633925
1201	0.530300	0.630575
1202	0.529325	0.633700
1203	0.531100	0.633325
1204	0.531125	0.635150
1205	0.530050	0.635100
1206	0.531000	0.637400
1207	0.532075	0.636050
1208	0.531950	0.638475
1209	0.535050	0.639825
1210	0.534825	0.640175
1211	0.534025	0.638000
1212	0.532475	0.641775
1213	0.533000	0.640950
1214	0.530550	0.638650
1215	0.533900	0.640250
1216	0.531375	0.644225
1217	0.529975	0.646250
1218	0.529750	0.643425
1219	0.531275	0.643675
1220	0.533350	0.645000
1221	0.534475	0.646750
1222	0.533150	0.644200
1223	0.531475	0.642675
1224	0.530700	0.644325
1225	0.533150	0.643550
1226	0.535000	0.642925
1227	0.531800	0.642850
1228	0.533825	0.642800
1229	0.531950	0.641450
1230	0.534525	0.639750
1231	0.532800	0.640425
1232	0.533650	0.640400
1233	0.531750	0.640850
1234	0.530200	0.640400
1235	0.532800	0.641050
1236	0.533600	0.642275
1237	0.532025	0.644100
1238	0.532450	0.645725
1239	0.529975	0.644575
1240	0.530950	0.643675
1241	0.530675	0.644250
1242	0.529700	0.643775
1243	0.529000	0.642875
1244	0.529975	0.641300
1245	0.530250	0.640675
1246	0.529550	0.640825
1247	0.530925	0.640475
1248	0.528800	0.639550
1249	0.528875	0.639800
1250	0.528925	0.637175
1251	0.533275	0.639300
1252	0.529625	0.639525
1253	0.528275	0.640025
1254	0.528000	0.639950
1255	0.525200	0.639375
1256	0.529650	0.639425
1257	0.525800	0.639000
1258	0.526950	0.639775
1259	0.529725	0.641350
1260	0.528275	0.638175
1261	0.529250	0.637925
1262	0.528825	0.637625
1263	0.530700	0.636200
1264	0.530200	0.637275
1265	0.532250	0.635875
1266	0.530200	0.637100
1267	0.532325	0.637525
1268	0.530925	0.642175
1269	0.535250	0.642700
1270	0.533125	0.643650
1271	0.534500	0.642325
1272	0.532800	0.643875
1273	0.532225	0.642750
1274	0.534175	0.643475
1275	0.530250	0.643925
1276	0.533275	0.645750
1277	0.533100	0.642825
1278	0.530325	0.642975
1279	0.528775	0.645100
1280	0.533400	0.643800
1281	0.533500	0.644625
1282	0.535675	0.644650
1283	0.534750	0.643125
1284	0.527425	0.642325
1285	0.529025	0.642025
1286	0.530800	0.640075
1287	0.532325	0.637225
1288	0.534600	0.638175
1289	0.532525	0.640550
1290	0.532675	0.641600
1291	0.530375	0.640475
1292	0.534850	0.639900
1293	0.532525	0.639525
1294	0.531200	0.640475
1295	0.533775	0.641500
1296	0.532850	0.641600
1297	0.535325	0.641075
1298	0.534200	0.641450
1299	0.532425	0.644225
1300	0.535700	0.641500
1301	0.534675	0.641750
1302	0.535300	0.642775
1303	0.533150	0.645025
1304	0.535100	0.644300
1305	0.533300	0.643950
1306	0.534875	0.645375
1307	0.533825	0.645300
1308	0.532375	0.646375
1309	0.532250	0.647950
1310	0.532500	0.644350
1311	0.533975	0.647500
1312	0.536475	0.647625
1313	0.534200	0.645050
1314	0.536475	0.646375
1315	0.532475	0.645050
1316	0.528475	0.644575
1317	0.531225	0.648125
1318	0.534500	0.646200
1319	0.535125	0.645775
1320	0.534300	0.646725
1321	0.536475	0.646325
1322	0.537125	0.645700
1323	0.535925	0.643100
1324	0.532725	0.642425
1325	0.534625	0.642475
1326	0.533625	0.639825
1327	0.534775	0.639600
1328	0.534800	0.637050
1329	0.539625	0.639475
1330	0.535200	0.638675
1331	0.530875	0.635175
1332	0.533400	0.636325
1333	0.531750	0.638375
1334	0.532525	0.638850
1335	0.537150	0.639325
1336	0.536350	0.639575
1337	0.535675	0.641325
1338	0.534400	0.640475
1339	0.536475	0.643550
1340	0.536700	0.645225
1341	0.536300	0.647425
1342	0.534850	0.647100
1343	0.534700	0.646200
1344	0.534575	0.645225
1345	0.535100	0.647800
1346	0.534725	0.647050
1347	0.534425	0.647425
1348	0.535000	0.645675
1349	0.533050	0.647275
1350	0.533300	0.646450
1351	0.531200	0.646925
1352	0.531900	0.648950
1353	0.531900	0.648375
1354	0.534125	0.649675
1355	0.533775	0.649775
1356	0.533175	0.647525
1357	0.531275	0.648500
1358	0.534200	0.643075
1359	0.532650	0.643650
1360	0.532600	0.642900
1361	0.531150	0.643225
1362	0.532550	0.641725
1363	0.530825	0.642625
1364	0.532450	0.643775
1365	0.530900	0.643750
1366	0.531775	0.644900
1367	0.533800	0.642275
1368	0.532825	0.644375
1369	0.533500	0.644325
1370	0.530950	0.640275
1371	0.532025	0.640850
1372	0.533025	0.640375
1373	0.532825	0.640525
1374	0.536850	0.639075
1375	0.534300	0.637775
1376	0.531675	0.638150
1377	0.529450	0.640350
1378	0.533200	0.644900
1379	0.527025	0.643750
1380	0.534900	0.642975
1381	0.536250	0.639900
1382	0.534725	0.641500
1383	0.532000	0.642175
1384	0.534950	0.644775
1385	0.531500	0.644425
1386	0.536125	0.644225
1387	0.531950	0.646525
1388	0.534900	0.646500
1389	0.533175	0.646575
1390	0.533975	0.644050
1391	0.532200	0.644800
1392	0.529875	0.646075
1393	0.531500	0.645025
1394	0.531875	0.646400
1395	0.532700	0.646575
1396	0.532750	0.645625
1397	0.532825	0.643900
1398	0.535400	0.644525
1399	0.535250	0.643950
1400	0.533925	0.643575
1401	0.534625	0.646550
1402	0.533400	0.650450
1403	0.533050	0.647950
1404	0.535775	0.649300
1405	0.533950	0.648275
1406	0.534875	0.646250
1407	0.536500	0.644675
1408	0.534225	0.643800
1409	0.533125	0.644150
1410	0.535075	0.645450
1411	0.532925	0.643225
1412	0.531875	0.643925
1413	0.535500	0.644675
1414	0.534575	0.646450
1415	0.532925	0.647600
1416	0.532400	0.645225
1417	0.533175	0.645275
1418	0.532650	0.646550
1419	0.533175	0.644775
1420	0.534375	0.643925
1421	0.535950	0.641100
1422	0.537600	0.640625
1423	0.536475	0.640000
1424	0.534525	0.640025
1425	0.534625	0.640300
1426	0.530325	0.641800
1427	0.535425	0.638325
1428	0.536675	0.638425
1429	0.534975	0.637300
1430	0.535025	0.638275
1431	0.534775	0.638975
1432	0.536225	0.636400
1433	0.535825	0.635875
1434	0.538275	0.635825
1435	0.540750	0.636800
1436	0.537375	0.637400
1437	0.535850	0.638025
1438	0.535325	0.635500
1439	0.535350	0.637425
1440	0.535625	0.638500
1441	0.535075	0.641225
1442	0.533550	0.640250
1443	0.535600	0.639950
1444	0.532975	0.641325
1445	0.535200	0.640300
1446	0.536650	0.639450
1447	0.533900	0.639575
1448	0.532475	0.640300
1449	0.533725	0.641200
1450	0.532400	0.640300
1451	0.533650	0.639200
1452	0.532125	0.639175
1453	0.533550	0.638600
1454	0.534600	0.633675
1455	0.532125	0.633875
1456	0.533500	0.635450
1457	0.531750	0.635975
1458	0.533100	0.637250
1459	0.533950	0.635850
1460	0.531875	0.637375
1461	0.533225	0.637225
1462	0.532425	0.636725
1463	0.534975	0.636725
1464	0.534725	0.637875
1465	0.531350	0.641325
1466	0.532300	0.640000
1467	0.529825	0.641325
1468	0.531500	0.639450
1469	0.532825	0.635700
1470	0.533800	0.635725
1471	0.534325	0.632925
1472	0.532050	0.631575
1473	0.534300	0.632200
1474	0.531500	0.631600
1475	0.531325	0.632000
1476	0.535250	0.634425
1477	0.529725	0.636775
1478	0.531000	0.632300
1479	0.530975	0.632750
1480	0.528775	0.634425
1481	0.529725	0.634025
1482	0.529825	0.633875
1483	0.526225	0.633050
1484	0.528600	0.630675
1485	0.530025	0.630625
1486	0.527950	0.629525
1487	0.526475	0.633775
1488	0.529950	0.634900
1489	0.532900	0.636350
1490	0.531950	0.634550
1491	0.532750	0.633800
1492	0.532900	0.633450
1493	0.529675	0.635175
1494	0.528600	0.633800
1495	0.528875	0.633875
1496	0.530500	0.634400
1497	0.528700	0.633000
1498	0.528750	0.632850
1499	0.530850	0.634375
1500	0.531350	0.633700
1501	0.534875	0.631450
1502	0.534100	0.633025
1503	0.534550	0.632075
1504	0.533125	0.631475
1505	0.533500	0.631350
1506	0.531350	0.629150
1507	0.533050	0.630800
1508	0.529875	0.633850
1509	0.531125	0.631675
1510	0.531650	0.629025
1511	0.531050	0.632275
1512	0.532000	0.630275
1513	0.533100	0.631300
1514	0.533100	0.630575
1515	0.535775	0.631475
1516	0.533700	0.630000
1517	0.531675	0.632150
1518	0.529775	0.632550
1519	0.536200	0.634825
1520	0.531575	0.635900
1521	0.535200	0.638975
1522	0.534900	0.640850
1523	0.536150	0.637225
1524	0.533200	0.639525
1525	0.535300	0.639250
1526	0.534150	0.640025
1527	0.533850	0.638200
1528	0.534825	0.639425
1529	0.533675	0.637700
1530	0.534775	0.636150
1531	0.533875	0.637200
1532	0.531950	0.635075
1533	0.534825	0.634425
1534	0.531225	0.635150
1535	0.528850	0.636225
1536	0.531800	0.637225
1537	0.529250	0.638650
1538	0.528500	0.638100
1539	0.530300	0.637925
1540	0.529325	0.641150
1541	0.531575	0.642375
1542	0.530600	0.640700
1543	0.527175	0.639150
1544	0.534225	0.639675
1545	0.532850	0.640050
1546	0.532400	0.639475
1547	0.533650	0.638100
1548	0.533600	0.636550
1549	0.531200	0.637125
1550	0.532650	0.638075
1551	0.533350	0.638550
1552	0.531125	0.640850
1553	0.535950	0.642850
1554	0.534625	0.640800
1555	0.531150	0.638275
1556	0.531900	0.639500
1557	0.529400	0.641050
1558	0.531575	0.637500
1559	0.534150	0.637825
1560	0.531050	0.637625
1561	0.529625	0.636175
1562	0.533475	0.637875
1563	0.533350	0.638450
1564	0.536300	0.642050
1565	0.533275	0.641900
1566	0.534900	0.638925
1567	0.531550	0.637000
1568	0.532000	0.636150
1569	0.531900	0.638450
1570	0.530750	0.641025
1571	0.530600	0.642500
1572	0.532050	0.639700
1573	0.529775	0.640525
1574	0.533000	0.641175
1575	0.532575	0.638600
1576	0.529925	0.638225
1577	0.531050	0.635875
1578	0.532050	0.630450
1579	0.529975	0.632975
1580	0.531500	0.634825
1581	0.531450	0.633700
1582	0.534675	0.633400
1583	0.531750	0.633100
1584	0.532200	0.635500
1585	0.532450	0.634975
1586	0.530975	0.635500
1587	0.532850	0.635450
1588	0.531775	0.634925
1589	0.534700	0.634950
1590	0.535500	0.631450
1591	0.532875	0.631275
1592	0.532550	0.629600
1593	0.530725	0.630225
1594	0.531000	0.629100
1595	0.528325	0.630075
1596	0.532100	0.629450
1597	0.530100	0.627925
1598	0.529675	0.627775
1599	0.530425	0.629725
1600	0.527275	0.631525
1601	0.531650	0.630900
1602	0.530325	0.631750
1603	0.530575	0.629750
1604	0.529650	0.631525
1605	0.525350	0.630350
1606	0.530575	0.630900
1607	0.532950	0.634375
1608	0.533075	0.634675
1609	0.534050	0.636475
1610	0.532550	0.638700
1611	0.532075	0.636525
1612	0.530975	0.637600
1613	0.530275	0.634800
1614	0.531250	0.636625
1615	0.529500	0.634375
1616	0.529875	0.632800
1617	0.531200	0.634575
1618	0.533125	0.634125
1619	0.531350	0.631600
1620	0.530700	0.627800
1621	0.531750	0.626775
1622	0.528925	0.624850
1623	0.528175	0.622775
1624	0.529125	0.625150
1625	0.529650	0.624800
1626	0.527475	0.626050
1627	0.528925	0.624825
1628	0.528450	0.625875
1629	0.530450	0.623750
1630	0.528125	0.625650
1631	0.531925	0.624275
1632	0.532725	0.623300
1633	0.530775	0.625725
1634	0.532700	0.626500
1635	0.530725	0.625425
1636	0.532225	0.625075
1637	0.532900	0.625050
1638	0.534750	0.628050
1639	0.536725	0.629175
1640	0.535500	0.633350
1641	0.533975	0.631550
1642	0.530825	0.632250
1643	0.531000	0.631250
1644	0.530600	0.631625
1645	0.530800	0.631225
1646	0.530125	0.629575
1647	0.532600	0.627600
1648	0.531125	0.627125
1649	0.531550	0.627675
1650	0.529400	0.627600
1651	0.531475	0.630625
1652	0.528275	0.631875
1653	0.529950	0.629750
1654	0.531825	0.631575
1655	0.527875	0.632050
1656	0.527475	0.631275
1657	0.529600	0.631050
1658	0.529850	0.628175
1659	0.529875	0.628025
1660	0.527700	0.627400
1661	0.527725	0.629375
1662	0.527425	0.631325
1663	0.530625	0.632750
1664	0.531600	0.629975
1665	0.530225	0.629625
1666	0.532050	0.630575
1667	0.532650	0.632400
1668	0.529975	0.632575
1669	0.528275	0.633275
1670	0.529825	0.630250
1671	0.533075	0.630325
1672	0.530525	0.628850
1673	0.530725	0.631225
1674	0.530725	0.631175
1675	0.530125	0.631650
1676	0.529325	0.629000
1677	0.529650	0.628200
1678	0.530150	0.629675
1679	0.530975	0.630075
1680	0.534500	0.633175
1681	0.531900	0.633350
1682	0.533400	0.633400
1683	0.532600	0.632375
1684	0.530450	0.634150
1685	0.530175	0.633025
1686	0.530725	0.634500
1687	0.530225	0.634200
1688	0.533175	0.633300
1689	0.535400	0.634175
1690	0.534350	0.634925
1691	0.533600	0.634850
1692	0.531100	0.633275
1693	0.531100	0.633475
1694	0.530325	0.630775
1695	0.531625	0.631150
1696	0.533325	0.630400
1697	0.532525	0.631125
1698	0.529100	0.631550
1699	0.531475	0.632325
1700	0.533875	0.633375
1701	0.529525	0.632725
1702	0.535450	0.630525
1703	0.533025	0.628650
1704	0.530500	0.628525
1705	0.530925	0.629050
1706	0.533900	0.628100
1707	0.534650	0.630350
1708	0.532975	0.632025
1709	0.532150	0.632900
1710	0.529050	0.632100
1711	0.530425	0.630150
1712	0.529850	0.629825
1713	0.530575	0.627650
1714	0.533250	0.626650
1715	0.532775	0.625200
1716	0.531625	0.624925
1717	0.530475	0.628175
1718	0.530825	0.629525
1719	0.532550	0.629875
1720	0.527775	0.630875
1721	0.535400	0.631275
1722	0.533550	0.631175
1723	0.532200	0.630725
1724	0.531175	0.629525
1725	0.531325	0.628250
1726	0.534325	0.626675
1727	0.532125	0.626500
1728	0.530575	0.628250
1729	0.535725	0.627025
1730	0.535475	0.625350
1731	0.531775	0.623850
1732	0.533000	0.624200
1733	0.532125	0.624875
1734	0.531675	0.624175
1735	0.530000	0.624000
1736	0.529950	0.624050
1737	0.532925	0.623125
1738	0.529125	0.622500
1739	0.530575	0.620975
1740	0.531025	0.624125
1741	0.530100	0.622400
1742	0.530625	0.622525
1743	0.532850	0.618425
1744	0.531075	0.621625
1745	0.532000	0.622900
1746	0.529875	0.621825
1747	0.528925	0.622400
1748	0.530575	0.622125
1749	0.529975	0.622075
1750	0.529600	0.623750
1751	0.530050	0.626150
1752	0.531750	0.626825
1753	0.532275	0.623100
1754	0.532250	0.621700
1755	0.529775	0.622450
1756	0.529200	0.621150
1757	0.528600	0.624125
1758	0.529650	0.623675
1759	0.530925	0.624075
1760	0.534400	0.623900
1761	0.532075	0.623350
1762	0.529275	0.622925
1763	0.533000	0.623450
1764	0.530950	0.621750
1765	0.531250	0.622475
1766	0.530675	0.623550
1767	0.532900	0.622025
1768	0.530775	0.623700
1769	0.533325	0.621325
1770	0.532275	0.623125
1771	0.531600	0.624500
1772	0.533275	0.626725
1773	0.530125	0.625950
1774	0.530750	0.626100
1775	0.527775	0.627550
1776	0.529750	0.627850
1777	0.531850	0.627050
1778	0.530900	0.629900
1779	0.534300	0.630875
1780	0.533175	0.630425
1781	0.532075	0.626050
1782	0.532250	0.624275
1783	0.532550	0.626175
1784	0.530175	0.627425
1785	0.531175	0.630050
1786	0.531775	0.633000
1787	0.531375	0.630775
1788	0.533900	0.632500
1789	0.530125	0.633625
1790	0.532400	0.632400
1791	0.531425	0.632325
1792	0.530475	0.632525
1793	0.529375	0.633225
1794	0.529150	0.629425
1795	0.528325	0.629125
1796	0.528825	0.630750
1797	0.531075	0.629000
1798	0.531050	0.627050
1799	0.532450	0.627200
1800	0.532750	0.628125
1801	0.532725	0.627775
1802	0.529100	0.627775
1803	0.531450	0.626925
1804	0.532075	0.628250
1805	0.527525	0.629275
1806	0.527675	0.626800
1807	0.530575	0.629225
1808	0.531150	0.628450
1809	0.529775	0.628175
1810	0.527800	0.628975
1811	0.532375	0.631000
1812	0.533150	0.630100
1813	0.535525	0.630250
1814	0.536425	0.631650
1815	0.532950	0.629350
1816	0.531275	0.629725
1817	0.532625	0.632900
1818	0.533825	0.629600
1819	0.532200	0.630125
1820	0.532950	0.631575
1821	0.533325	0.631950
1822	0.532875	0.633850
1823	0.531100	0.634300
1824	0.533775	0.633450
1825	0.532225	0.636175
1826	0.530825	0.636675
1827	0.532550	0.635225
1828	0.532600	0.636075
1829	0.534000	0.637600
1830	0.533750	0.637975
1831	0.532600	0.638200
1832	0.531450	0.637575
1833	0.530125	0.637475
1834	0.528775	0.639475
1835	0.529550	0.639425
1836	0.533575	0.639150
1837	0.532600	0.638600
1838	0.533200	0.639325
1839	0.534200	0.639300
1840	0.528850	0.641600
1841	0.533675	0.639650
1842	0.535925	0.637450
1843	0.531425	0.638775
1844	0.531525	0.640525
1845	0.531150	0.641600
1846	0.530175	0.645825
1847	0.533875	0.645125
1848	0.533325	0.645575
1849	0.531450	0.644600
1850	0.532300	0.642475
1851	0.530225	0.643125
1852	0.530475	0.644850
1853	0.527850	0.642875
1854	0.534025	0.642100
1855	0.533025	0.640475
1856	0.531200	0.639550
1857	0.534225	0.638750
1858	0.533975	0.638125
1859	0.534375	0.640025
1860	0.533200	0.638150
1861	0.531525	0.637475
1862	0.532775	0.638950
1863	0.530150	0.637950
1864	0.532700	0.636250
1865	0.534600	0.637050
1866	0.537025	0.635775
1867	0.533275	0.636000
1868	0.532950	0.638500
1869	0.529625	0.636550
1870	0.532100	0.635550
1871	0.534125	0.638175
1872	0.532325	0.635200
1873	0.532450	0.630800
1874	0.534950	0.628200
1875	0.529625	0.628425
1876	0.531875	0.629575
1877	0.536575	0.631000
1878	0.533300	0.630500
1879	0.536025	0.630350
1880	0.533375	0.629350
1881	0.531750	0.633150
1882	0.534025	0.633725
1883	0.533650	0.633100
1884	0.532300	0.630225
1885	0.534450	0.633500
1886	0.531550	0.634375
1887	0.532475	0.634575
1888	0.532350	0.632525
1889	0.533225	0.630850
1890	0.532650	0.635200
1891	0.532050	0.635650
1892	0.533050	0.637150
1893	0.533475	0.635375
1894	0.532200	0.635625
1895	0.532025	0.635750
1896	0.532825	0.637750
1897	0.534725	0.636875
1898	0.532550	0.634700
1899	0.534525	0.635200
1900	0.535825	0.635200
1901	0.536100	0.636175
1902	0.534275	0.636625
1903	0.535825	0.633675
1904	0.538375	0.632975
1905	0.538325	0.632600
1906	0.534700	0.635175
1907	0.533675	0.632950
1908	0.533125	0.632875
1909	0.531850	0.633300
1910	0.534050	0.633750
1911	0.533350	0.633850
1912	0.532625	0.633150
1913	0.533025	0.631100
1914	0.534100	0.631425
1915	0.534625	0.631975
1916	0.532475	0.633000
1917	0.534800	0.635100
1918	0.537000	0.633750
1919	0.532725	0.637425
1920	0.531950	0.639525
1921	0.531475	0.638550
1922	0.530650	0.639875
1923	0.535925	0.641225
1924	0.535125	0.639700
1925	0.532250	0.641000
1926	0.532075	0.640275
1927	0.535400	0.638575
1928	0.535275	0.637175
1929	0.532325	0.634450
1930	0.531625	0.635525
1931	0.532875	0.636825
1932	0.531625	0.636700
1933	0.532625	0.637775
1934	0.533025	0.638900
1935	0.528450	0.638450
1936	0.531350	0.638175
1937	0.532575	0.639575
1938	0.531950	0.642150
1939	0.531150	0.642225
1940	0.531625	0.641525
1941	0.534000	0.641850
1942	0.533275	0.640475
1943	0.531575	0.636375
1944	0.533800	0.636225
1945	0.532025	0.636275
1946	0.527550	0.634450
1947	0.531850	0.634825
1948	0.534675	0.634725
1949	0.533550	0.637400
1950	0.529725	0.635550
1951	0.530600	0.636625
1952	0.530325	0.636475
1953	0.531150	0.637000
1954	0.533525	0.634250
1955	0.538450	0.634675
1956	0.532900	0.633525
1957	0.534900	0.632250
1958	0.536425	0.633025
1959	0.530300	0.633100
1960	0.532400	0.633375
1961	0.534175	0.634925
1962	0.534075	0.634250
1963	0.539325	0.632500
1964	0.536900	0.634050
1965	0.535000	0.633650
1966	0.534000	0.634625
1967	0.536700	0.636375
1968	0.534250	0.637125
1969	0.534575	0.638325
1970	0.533650	0.637825
1971	0.533125	0.639100
1972	0.531300	0.638625
1973	0.536150	0.637025
1974	0.539525	0.636475
1975	0.537600	0.635450
1976	0.533525	0.635075
1977	0.533350	0.635575
1978	0.535225	0.636525
1979	0.534050	0.637300
1980	0.534625	0.637100
1981	0.537775	0.637100
1982	0.532625	0.634250
1983	0.531325	0.637750
1984	0.530150	0.641050
1985	0.533575	0.641775
1986	0.531825	0.640950
1987	0.531725	0.640950
1988	0.534175	0.639200
1989	0.531325	0.638775
1990	0.531400	0.638600
1991	0.533075	0.637750
1992	0.534250	0.636925
1993	0.533950	0.637850
1994	0.534450	0.636200
1995	0.535225	0.636075
1996	0.531350	0.635525
1997	0.529425	0.635250
1998	0.529375	0.633800
1999	0.533800	0.632225
[truncated: 8,000 more rows]
