# Supplementary material for: Evolutionary game on mutually influenceing double-layer network
Source: PLoS One. 2025 Jan 31;20(1):e0317923. doi: 10.1371/journal.pone.0317923 (PMC11785339; doi:10.1371/journal.pone.0317923)
Supplement: S1 Data — (ZIP) [file pone.0317923.s001.zip › b=1.03_a=0.4_frequency.txt]

0	0.501100	0.398425
1	0.495400	0.350075
2	0.491275	0.318275
3	0.490375	0.298900
4	0.494225	0.286825
5	0.491750	0.281600
6	0.491875	0.279825
7	0.492475	0.279625
8	0.492400	0.277925
9	0.489400	0.279700
10	0.492850	0.281500
11	0.489025	0.283425
12	0.492400	0.285325
13	0.495900	0.289450
14	0.486625	0.291375
15	0.487225	0.296950
16	0.490200	0.302425
17	0.489450	0.306725
18	0.491875	0.310950
19	0.487875	0.316275
20	0.488200	0.319050
21	0.489050	0.323425
22	0.487325	0.328325
23	0.489475	0.333675
24	0.489825	0.338475
25	0.486975	0.343925
26	0.488300	0.349825
27	0.491650	0.351150
28	0.489275	0.355275
29	0.489825	0.359500
30	0.487925	0.364900
31	0.488925	0.370750
32	0.488400	0.374925
33	0.493825	0.380025
34	0.497900	0.384400
35	0.492200	0.385275
36	0.489175	0.390925
37	0.490650	0.394800
38	0.494750	0.401150
39	0.495875	0.405650
40	0.493175	0.411350
41	0.492600	0.414300
42	0.493525	0.416375
43	0.489825	0.419725
44	0.492825	0.425150
45	0.493975	0.430100
46	0.491025	0.436375
47	0.491450	0.439125
48	0.491300	0.445325
49	0.494050	0.448550
50	0.496700	0.448300
51	0.491950	0.452475
52	0.494125	0.452075
53	0.491000	0.456350
54	0.492400	0.462600
55	0.496325	0.466800
56	0.490475	0.466525
57	0.492650	0.470250
58	0.494125	0.473775
59	0.491650	0.476800
60	0.495900	0.478925
61	0.495525	0.478975
62	0.492775	0.481025
63	0.493475	0.483800
64	0.493150	0.487450
65	0.492225	0.490850
66	0.492425	0.495250
67	0.496300	0.496375
68	0.493300	0.495450
69	0.493025	0.497350
70	0.496275	0.497850
71	0.493350	0.498125
72	0.488375	0.500650
73	0.486525	0.505125
74	0.491050	0.508025
75	0.489775	0.507350
76	0.489125	0.510175
77	0.496875	0.510175
78	0.493850	0.509050
79	0.489950	0.513575
80	0.494650	0.515775
81	0.496850	0.513750
82	0.498075	0.511400
83	0.498000	0.511500
84	0.497825	0.513750
85	0.493875	0.515650
86	0.494700	0.513925
87	0.494725	0.514400
88	0.494375	0.519150
89	0.493475	0.520975
90	0.499175	0.520325
91	0.499450	0.521050
92	0.499475	0.522800
93	0.498775	0.525100
94	0.500400	0.525300
95	0.499625	0.526050
96	0.496125	0.528750
97	0.498500	0.527575
98	0.497625	0.526050
99	0.497500	0.526500
100	0.496375	0.526125
101	0.495225	0.524925
102	0.494000	0.528150
103	0.497775	0.530000
104	0.499450	0.530500
105	0.497650	0.534300
106	0.502200	0.531050
107	0.498200	0.532125
108	0.498975	0.532825
109	0.497100	0.535225
110	0.502650	0.533625
111	0.497475	0.535075
112	0.499150	0.533525
113	0.498125	0.537225
114	0.500700	0.541025
115	0.499425	0.540400
116	0.497400	0.537125
117	0.499300	0.539500
118	0.496950	0.542050
119	0.499050	0.539800
120	0.497125	0.545000
121	0.500400	0.542900
122	0.498550	0.544500
123	0.496150	0.539900
124	0.500200	0.541000
125	0.499675	0.541900
126	0.498875	0.540725
127	0.498025	0.540725
128	0.502675	0.541600
129	0.501325	0.544125
130	0.500750	0.543000
131	0.497525	0.543975
132	0.496475	0.544600
133	0.497175	0.546175
134	0.502800	0.543600
135	0.507525	0.545125
136	0.505475	0.543250
137	0.504500	0.545100
138	0.506400	0.547900
139	0.503375	0.546800
140	0.501150	0.548125
141	0.505125	0.546950
142	0.508350	0.547950
143	0.507700	0.548525
144	0.504975	0.546100
145	0.503975	0.549050
146	0.501425	0.547875
147	0.502750	0.551425
148	0.504250	0.554200
149	0.504625	0.553375
150	0.503275	0.554400
151	0.504800	0.554875
152	0.507075	0.557775
153	0.504325	0.559450
154	0.504900	0.559900
155	0.505725	0.561525
156	0.503200	0.560825
157	0.503375	0.561050
158	0.504950	0.563800
159	0.504975	0.563500
160	0.508475	0.564075
161	0.506675	0.563625
162	0.501600	0.567575
163	0.510075	0.567950
164	0.506850	0.568575
165	0.507425	0.569200
166	0.509075	0.571625
167	0.504550	0.571400
168	0.508675	0.573050
169	0.508075	0.571025
170	0.508100	0.570700
171	0.511000	0.568500
172	0.510325	0.568925
173	0.509875	0.568900
174	0.510400	0.569400
175	0.511300	0.569400
176	0.506250	0.570925
177	0.506200	0.568750
178	0.504950	0.569075
179	0.508050	0.566225
180	0.509075	0.567525
181	0.505225	0.568950
182	0.505100	0.571350
183	0.507075	0.572625
184	0.507525	0.571700
185	0.505750	0.571600
186	0.505625	0.570550
187	0.506300	0.568625
188	0.508700	0.569325
189	0.508425	0.567075
190	0.507925	0.565575
191	0.505200	0.567450
192	0.505150	0.564225
193	0.504225	0.566500
194	0.505200	0.566575
195	0.506725	0.562600
196	0.510425	0.563975
197	0.508875	0.564250
198	0.512625	0.562875
199	0.512850	0.563225
200	0.508725	0.564275
201	0.510200	0.566675
202	0.505825	0.568550
203	0.507825	0.570350
204	0.508025	0.567200
205	0.507175	0.566825
206	0.507325	0.568925
207	0.507725	0.568950
208	0.506025	0.566900
209	0.505425	0.569000
210	0.507925	0.567025
211	0.507800	0.567600
212	0.510575	0.565625
213	0.509775	0.565775
214	0.510500	0.564900
215	0.506025	0.566325
216	0.506550	0.564075
217	0.507350	0.564700
218	0.507025	0.565625
219	0.506875	0.566225
220	0.510225	0.568525
221	0.508075	0.569225
222	0.510325	0.569100
223	0.512900	0.568525
224	0.512075	0.568100
225	0.508100	0.569550
226	0.509525	0.569100
227	0.510000	0.570700
228	0.506925	0.571375
229	0.512800	0.569600
230	0.510350	0.571925
231	0.512225	0.574675
232	0.510150	0.572775
233	0.510950	0.573725
234	0.508350	0.571350
235	0.513125	0.570875
236	0.512700	0.567725
237	0.513675	0.568575
238	0.509700	0.568500
239	0.511600	0.570075
240	0.512000	0.567650
241	0.508475	0.571275
242	0.506450	0.568825
243	0.507775	0.568925
244	0.510100	0.565975
245	0.508325	0.565450
246	0.508375	0.563000
247	0.510250	0.564275
248	0.507700	0.564300
249	0.511775	0.566425
250	0.516600	0.566675
251	0.512250	0.565925
252	0.513600	0.566525
253	0.512425	0.565875
254	0.513450	0.567000
255	0.511875	0.567350
256	0.510875	0.566300
257	0.511200	0.567325
258	0.511475	0.569125
259	0.511450	0.569125
260	0.511175	0.570950
261	0.511100	0.571900
262	0.513375	0.574375
263	0.513325	0.576225
264	0.513850	0.571875
265	0.511725	0.570600
266	0.514475	0.570500
267	0.513025	0.571325
268	0.510500	0.570475
269	0.511475	0.569150
270	0.514275	0.570975
271	0.508750	0.570100
272	0.511625	0.570900
273	0.509675	0.571175
274	0.511225	0.572625
275	0.512650	0.567350
276	0.511025	0.570025
277	0.509625	0.569425
278	0.512500	0.569350
279	0.508900	0.570300
280	0.508350	0.570700
281	0.513425	0.570750
282	0.511100	0.566175
283	0.513150	0.564450
284	0.511100	0.565625
285	0.510075	0.566000
286	0.511850	0.566650
287	0.514300	0.567450
288	0.513525	0.566975
289	0.510350	0.567325
290	0.513375	0.568950
291	0.511825	0.568175
292	0.510700	0.568100
293	0.511125	0.567375
294	0.511825	0.568850
295	0.511050	0.569750
296	0.510300	0.571075
297	0.512075	0.569150
298	0.512200	0.570225
299	0.511475	0.570200
300	0.509500	0.570025
301	0.512375	0.572600
302	0.508400	0.573250
303	0.511775	0.573300
304	0.511175	0.573400
305	0.513725	0.572900
306	0.515150	0.571950
307	0.511550	0.571425
308	0.515800	0.570325
309	0.514000	0.571350
310	0.515000	0.568400
311	0.514200	0.568225
312	0.512300	0.568125
313	0.508975	0.571175
314	0.515775	0.568600
315	0.515950	0.566625
316	0.511350	0.567175
317	0.516025	0.566500
318	0.515050	0.567450
319	0.514000	0.568150
320	0.514325	0.566225
321	0.515575	0.567250
322	0.515400	0.567400
323	0.515975	0.569175
324	0.514775	0.566900
325	0.515075	0.567200
326	0.517050	0.568825
327	0.512425	0.566650
328	0.514800	0.566650
329	0.513225	0.567275
330	0.513025	0.567000
331	0.512150	0.568950
332	0.513150	0.567800
333	0.515000	0.567650
334	0.509775	0.567600
335	0.513825	0.568075
336	0.514900	0.566750
337	0.515825	0.566275
338	0.514175	0.568225
339	0.515400	0.570000
340	0.511925	0.570350
341	0.517125	0.569250
342	0.517850	0.569225
343	0.514625	0.569950
344	0.514700	0.572500
345	0.516225	0.574575
346	0.514950	0.575725
347	0.516375	0.574200
348	0.514775	0.572900
349	0.515750	0.571750
350	0.516600	0.571975
351	0.514325	0.571775
352	0.516075	0.570350
353	0.519825	0.571175
354	0.515400	0.571575
355	0.512400	0.570775
356	0.514450	0.567975
357	0.516250	0.568400
358	0.514025	0.570250
359	0.515300	0.569100
360	0.513425	0.570500
361	0.514325	0.569075
362	0.514675	0.569775
363	0.515450	0.568775
364	0.516000	0.569250
365	0.515650	0.569350
366	0.517625	0.570900
367	0.514375	0.571600
368	0.511275	0.572250
369	0.515150	0.573850
370	0.515425	0.576200
371	0.514825	0.575850
372	0.518850	0.577175
373	0.516075	0.576925
374	0.516250	0.578250
375	0.518275	0.580775
376	0.514400	0.577350
377	0.516875	0.577000
378	0.515975	0.576775
379	0.516250	0.578675
380	0.516125	0.578575
381	0.515325	0.579625
382	0.518875	0.579950
383	0.520600	0.578825
384	0.519025	0.582150
385	0.520525	0.581400
386	0.518425	0.582075
387	0.517175	0.582875
388	0.519700	0.583375
389	0.513450	0.583150
390	0.512075	0.582025
391	0.514300	0.582225
392	0.515725	0.584850
393	0.512850	0.583700
394	0.519925	0.582900
395	0.520275	0.584600
396	0.519500	0.586400
397	0.520825	0.585650
398	0.517400	0.586300
399	0.516600	0.584375
400	0.516725	0.583475
401	0.517750	0.581100
402	0.517075	0.581975
403	0.516800	0.583100
404	0.517450	0.582400
405	0.517200	0.582925
406	0.517650	0.582725
407	0.518400	0.581850
408	0.516325	0.579125
409	0.518025	0.579725
410	0.516300	0.581875
411	0.515425	0.584600
412	0.512975	0.581850
413	0.515250	0.583200
414	0.518775	0.585250
415	0.519325	0.585500
416	0.518225	0.585225
417	0.521600	0.583700
418	0.518000	0.583575
419	0.519275	0.585350
420	0.517050	0.584525
421	0.512250	0.584725
422	0.514500	0.583950
423	0.516425	0.584225
424	0.517750	0.584250
425	0.521575	0.583975
426	0.516075	0.585650
427	0.514675	0.589975
428	0.517475	0.587725
429	0.518125	0.587575
430	0.518300	0.588450
431	0.518075	0.590675
432	0.519325	0.588125
433	0.521250	0.587050
434	0.518575	0.584875
435	0.519575	0.585350
436	0.518625	0.583925
437	0.516675	0.585025
438	0.516675	0.584800
439	0.517675	0.583050
440	0.514500	0.580800
441	0.517125	0.580825
442	0.519575	0.581400
443	0.520975	0.577250
444	0.518775	0.575025
445	0.519600	0.576300
446	0.516250	0.579100
447	0.517500	0.577200
448	0.515025	0.579075
449	0.519400	0.579300
450	0.521350	0.578950
451	0.515375	0.579700
452	0.518350	0.580700
453	0.517950	0.580350
454	0.518500	0.580325
455	0.515925	0.580050
456	0.518850	0.578500
457	0.516525	0.580200
458	0.516525	0.577975
459	0.520675	0.578950
460	0.521250	0.577325
461	0.519400	0.575050
462	0.517175	0.575650
463	0.519800	0.578200
464	0.520825	0.572300
465	0.522200	0.572025
466	0.523025	0.574000
467	0.524000	0.575200
468	0.518725	0.575675
469	0.524425	0.577975
470	0.522150	0.579825
471	0.522625	0.580425
472	0.522125	0.580825
473	0.525575	0.581525
474	0.522475	0.580575
475	0.523425	0.580175
476	0.525375	0.579500
477	0.525600	0.577575
478	0.526125	0.576600
479	0.522475	0.576550
480	0.519850	0.574725
481	0.522750	0.575650
482	0.523725	0.575750
483	0.520325	0.577525
484	0.521275	0.578800
485	0.520200	0.580075
486	0.522675	0.579775
487	0.520025	0.582325
488	0.520600	0.581625
489	0.520900	0.579950
490	0.518675	0.580050
491	0.516150	0.579275
492	0.516225	0.578000
493	0.521250	0.579350
494	0.524050	0.580725
495	0.522075	0.579200
496	0.521200	0.576850
497	0.524625	0.575525
498	0.522500	0.578300
499	0.524000	0.578775
500	0.521000	0.580325
501	0.521900	0.579475
502	0.522050	0.580725
503	0.519525	0.581975
504	0.520825	0.582075
505	0.518975	0.581075
506	0.520550	0.578950
507	0.519200	0.578450
508	0.519225	0.576175
509	0.520150	0.577000
510	0.521900	0.577100
511	0.518700	0.582050
512	0.515325	0.578650
513	0.516700	0.579000
514	0.520150	0.578100
515	0.524025	0.578975
516	0.520175	0.578175
517	0.518875	0.579500
518	0.522300	0.577325
519	0.517125	0.578100
520	0.520475	0.578600
521	0.525050	0.579850
522	0.524850	0.582900
523	0.522300	0.578450
524	0.518400	0.577025
525	0.521000	0.576550
526	0.522250	0.578475
527	0.522825	0.579850
528	0.520225	0.582600
529	0.523500	0.583900
530	0.521050	0.584850
531	0.520750	0.584400
532	0.520900	0.585225
533	0.519075	0.585500
534	0.522275	0.586175
535	0.521175	0.586075
536	0.520825	0.587300
537	0.519525	0.589350
538	0.523250	0.589800
539	0.524275	0.587575
540	0.522050	0.589275
541	0.521725	0.590425
542	0.522175	0.591125
543	0.521000	0.590225
544	0.523325	0.589850
545	0.519700	0.589625
546	0.517350	0.588250
547	0.519275	0.589125
548	0.520125	0.590650
549	0.522850	0.591550
550	0.524875	0.590550
551	0.523600	0.588650
552	0.520000	0.587250
553	0.521725	0.584075
554	0.521100	0.584675
555	0.523700	0.583500
556	0.523250	0.584275
557	0.524925	0.583575
558	0.523150	0.584775
559	0.524300	0.584800
560	0.525525	0.587800
561	0.524600	0.586525
562	0.521000	0.586925
563	0.521725	0.586450
564	0.526975	0.583550
565	0.523350	0.584850
566	0.520325	0.585800
567	0.521900	0.587250
568	0.525050	0.589900
569	0.522100	0.591125
570	0.524625	0.593625
571	0.521150	0.593075
572	0.521500	0.592125
573	0.523225	0.589700
574	0.523100	0.585450
575	0.520500	0.585400
576	0.524275	0.583625
577	0.526700	0.585625
578	0.527700	0.583950
579	0.525975	0.583825
580	0.526400	0.584900
581	0.525000	0.582800
582	0.523625	0.585775
583	0.526250	0.585425
584	0.521750	0.585000
585	0.526000	0.585050
586	0.522375	0.590350
587	0.520825	0.588325
588	0.522200	0.586525
589	0.522050	0.589125
590	0.521650	0.589550
591	0.522550	0.587150
592	0.524100	0.588250
593	0.522900	0.590025
594	0.523550	0.590625
595	0.523125	0.592700
596	0.524250	0.594875
597	0.524850	0.595100
598	0.521100	0.595650
599	0.520650	0.593175
600	0.518975	0.593825
601	0.518675	0.592400
602	0.520425	0.591725
603	0.522200	0.588100
604	0.524000	0.588150
605	0.523875	0.587925
606	0.522750	0.587075
607	0.518800	0.584600
608	0.521900	0.588250
609	0.523775	0.590125
610	0.525025	0.589300
611	0.525875	0.587925
612	0.526925	0.587675
613	0.524675	0.586325
614	0.520650	0.588000
615	0.523400	0.587050
616	0.523725	0.585675
617	0.523975	0.586150
618	0.520625	0.587175
619	0.521825	0.586750
620	0.524250	0.587525
621	0.523775	0.589025
622	0.522575	0.590475
623	0.521425	0.590250
624	0.522750	0.587000
625	0.522775	0.587700
626	0.520500	0.587575
627	0.523900	0.585425
628	0.524175	0.585100
629	0.519550	0.583350
630	0.522400	0.584025
631	0.520075	0.583775
632	0.521125	0.583475
633	0.524300	0.583050
634	0.521275	0.584775
635	0.522125	0.582925
636	0.523475	0.582550
637	0.524725	0.582200
638	0.523325	0.582125
639	0.522725	0.581900
640	0.522000	0.583425
641	0.520425	0.584700
642	0.520025	0.586850
643	0.519100	0.585625
644	0.521225	0.585175
645	0.521850	0.582550
646	0.522300	0.584575
647	0.521950	0.581150
648	0.524200	0.582075
649	0.522200	0.579925
650	0.523200	0.581125
651	0.520050	0.583850
652	0.520550	0.581800
653	0.521200	0.581825
654	0.524950	0.579625
655	0.524675	0.580950
656	0.526675	0.581125
657	0.525325	0.581225
658	0.525450	0.580325
659	0.522275	0.579050
660	0.521325	0.582000
661	0.523550	0.581725
662	0.522150	0.581475
663	0.520525	0.581400
664	0.525600	0.582675
665	0.522675	0.581275
666	0.522300	0.582525
667	0.525650	0.583200
668	0.522300	0.582975
669	0.523550	0.585275
670	0.519200	0.582950
671	0.523850	0.581350
672	0.522425	0.583775
673	0.517775	0.582875
674	0.517225	0.581625
675	0.520425	0.584100
676	0.520925	0.584425
677	0.524525	0.583700
678	0.521375	0.583950
679	0.519850	0.581200
680	0.522850	0.580925
681	0.522200	0.583025
682	0.520200	0.580975
683	0.521500	0.580600
684	0.520300	0.580625
685	0.523425	0.581075
686	0.521275	0.578350
687	0.519600	0.577575
688	0.520575	0.577475
689	0.521700	0.577150
690	0.521250	0.578650
691	0.520975	0.577225
692	0.526175	0.576425
693	0.525825	0.576675
694	0.523800	0.575650
695	0.520875	0.576575
696	0.521175	0.577300
697	0.522525	0.578700
698	0.523050	0.581025
699	0.519300	0.581050
700	0.523450	0.581925
701	0.522750	0.581500
702	0.524475	0.582000
703	0.528500	0.584350
704	0.525025	0.585125
705	0.523650	0.586800
706	0.525150	0.585300
707	0.525600	0.585250
708	0.521225	0.587275
709	0.522125	0.589250
710	0.524625	0.588125
711	0.522800	0.588300
712	0.523675	0.588125
713	0.522900	0.585675
714	0.523500	0.587175
715	0.524925	0.586750
716	0.523775	0.585800
717	0.523475	0.587550
718	0.523700	0.588425
719	0.521275	0.586250
720	0.520950	0.587775
721	0.520900	0.588125
722	0.522650	0.586575
723	0.523125	0.583575
724	0.524250	0.583800
725	0.524025	0.585725
726	0.523225	0.585825
727	0.523800	0.585450
728	0.526950	0.584925
729	0.529075	0.584275
730	0.527900	0.580450
731	0.525725	0.581475
732	0.526575	0.582350
733	0.525250	0.583050
734	0.525875	0.581025
735	0.526075	0.583425
736	0.526525	0.583325
737	0.526500	0.583100
738	0.522700	0.581900
739	0.521975	0.584500
740	0.524050	0.582900
741	0.522275	0.585950
742	0.523375	0.587950
743	0.524700	0.586150
744	0.527050	0.589325
745	0.528875	0.586625
746	0.524850	0.588075
747	0.525300	0.588250
748	0.522525	0.585025
749	0.523600	0.584250
750	0.521425	0.583925
751	0.524175	0.579950
752	0.522750	0.578650
753	0.520850	0.579075
754	0.524150	0.578250
755	0.522400	0.576975
756	0.525475	0.578225
757	0.530250	0.579075
758	0.527225	0.578950
759	0.520125	0.577225
760	0.522950	0.577975
761	0.526150	0.578775
762	0.525500	0.578600
763	0.522075	0.578850
764	0.519475	0.578425
765	0.519900	0.581250
766	0.520575	0.583575
767	0.525750	0.585450
768	0.521750	0.584800
769	0.517625	0.583475
770	0.518425	0.585025
771	0.523225	0.587475
772	0.520325	0.585850
773	0.521200	0.587975
774	0.524025	0.586425
775	0.524175	0.585275
776	0.523900	0.588325
777	0.524325	0.586425
778	0.523550	0.587750
779	0.522550	0.588325
780	0.519525	0.586250
781	0.522475	0.585450
782	0.524850	0.587925
783	0.522650	0.589475
784	0.523675	0.587750
785	0.525450	0.589975
786	0.523800	0.592675
787	0.526175	0.593400
788	0.528350	0.592950
789	0.526675	0.591225
790	0.524525	0.590300
791	0.524675	0.591925
792	0.525100	0.591375
793	0.523250	0.591675
794	0.525300	0.593350
795	0.524625	0.593525
796	0.525650	0.595450
797	0.523100	0.594300
798	0.520950	0.593625
799	0.524450	0.593150
800	0.522850	0.592950
801	0.522150	0.592075
802	0.519875	0.594275
803	0.520875	0.593375
804	0.521575	0.599150
805	0.522300	0.598575
806	0.522800	0.599775
807	0.523400	0.601450
808	0.523750	0.599300
809	0.523975	0.599575
810	0.525550	0.600175
811	0.525825	0.599650
812	0.526975	0.598675
813	0.523150	0.596425
814	0.523025	0.596025
815	0.522850	0.596475
816	0.521975	0.593875
817	0.521725	0.592825
818	0.522750	0.593125
819	0.523375	0.593175
820	0.520425	0.592875
821	0.520750	0.592900
822	0.521500	0.589625
823	0.519025	0.587000
824	0.520275	0.586525
825	0.519225	0.585125
826	0.525475	0.585950
827	0.522800	0.583075
828	0.522325	0.584800
829	0.521375	0.586425
830	0.519850	0.583300
831	0.519350	0.583525
832	0.522350	0.585225
833	0.519025	0.584000
834	0.519275	0.584550
835	0.520075	0.583900
836	0.521350	0.585150
837	0.523275	0.589550
838	0.524825	0.592225
839	0.525000	0.592025
840	0.523825	0.592775
841	0.524650	0.591450
842	0.522375	0.591075
843	0.522350	0.588700
844	0.517350	0.589550
845	0.519950	0.587225
846	0.519275	0.589175
847	0.524875	0.588525
848	0.524525	0.587300
849	0.525575	0.587375
850	0.520575	0.588950
851	0.519075	0.585425
852	0.518725	0.585625
853	0.518875	0.583900
854	0.520075	0.584275
855	0.521700	0.585925
856	0.520200	0.584825
857	0.523100	0.585925
858	0.522450	0.586200
859	0.522975	0.584175
860	0.524750	0.581250
861	0.522100	0.584450
862	0.520600	0.584425
863	0.521575	0.584250
864	0.519800	0.583325
865	0.514925	0.584225
866	0.515575	0.585900
867	0.522975	0.584975
868	0.523625	0.586875
869	0.526075	0.585300
870	0.520525	0.587650
871	0.520475	0.586800
872	0.519875	0.586050
873	0.523400	0.585250
874	0.521150	0.587450
875	0.523075	0.588175
876	0.523150	0.587300
877	0.524625	0.584950
878	0.519875	0.586150
879	0.517175	0.587550
880	0.519975	0.586975
881	0.523025	0.584125
882	0.524900	0.584625
883	0.523150	0.586725
884	0.524025	0.584450
885	0.522975	0.582925
886	0.521425	0.582350
887	0.524925	0.582775
888	0.524925	0.584650
889	0.521925	0.585950
890	0.520900	0.589250
891	0.520925	0.589425
892	0.522050	0.592400
893	0.519875	0.592050
894	0.523775	0.594600
895	0.525375	0.595325
896	0.524425	0.594425
897	0.521900	0.595075
898	0.521325	0.597425
899	0.522425	0.594350
900	0.523400	0.594275
901	0.522125	0.591550
902	0.519850	0.590700
903	0.522950	0.589250
904	0.520525	0.591950
905	0.520000	0.592250
906	0.520150	0.592450
907	0.520075	0.594325
908	0.521550	0.592675
909	0.520425	0.590950
910	0.521150	0.591750
911	0.519625	0.589625
912	0.520375	0.587000
913	0.520000	0.588225
914	0.522125	0.584675
915	0.523400	0.584150
916	0.524950	0.586650
917	0.527750	0.587525
918	0.527550	0.584825
919	0.525575	0.583775
920	0.522675	0.583225
921	0.521450	0.583300
922	0.522225	0.582325
923	0.520700	0.582925
924	0.522175	0.583475
925	0.525125	0.583875
926	0.521325	0.584075
927	0.520925	0.586475
928	0.522975	0.587625
929	0.521875	0.588675
930	0.525975	0.586350
931	0.522200	0.587325
932	0.522050	0.586500
933	0.521775	0.583000
934	0.519750	0.584625
935	0.522125	0.585900
936	0.523150	0.584925
937	0.524225	0.583975
938	0.526000	0.583925
939	0.523675	0.583475
940	0.520425	0.584925
941	0.520725	0.585300
942	0.520325	0.586725
943	0.525575	0.587875
944	0.522050	0.586075
945	0.525125	0.585400
946	0.523725	0.584175
947	0.527300	0.584750
948	0.524275	0.585450
949	0.524725	0.585125
950	0.522500	0.586000
951	0.522650	0.584800
952	0.519750	0.581275
953	0.520550	0.583025
954	0.520450	0.583175
955	0.519075	0.584100
956	0.519625	0.585450
957	0.518925	0.582475
958	0.522675	0.582625
959	0.521550	0.583650
960	0.521750	0.582500
961	0.522500	0.582900
962	0.525575	0.578400
963	0.523550	0.577400
964	0.525675	0.578950
965	0.528200	0.576525
966	0.526850	0.576450
967	0.520675	0.575125
968	0.522150	0.575300
969	0.523825	0.575000
970	0.525150	0.576775
971	0.523100	0.578225
972	0.520850	0.581425
973	0.523900	0.583225
974	0.521175	0.584750
975	0.525900	0.585975
976	0.526250	0.583875
977	0.525050	0.584400
978	0.524675	0.586975
979	0.523325	0.588300
980	0.524975	0.591175
981	0.524950	0.588825
982	0.524350	0.588725
983	0.525825	0.588900
984	0.523375	0.589200
985	0.520700	0.591100
986	0.521900	0.590275
987	0.520775	0.587100
988	0.520425	0.584950
989	0.522450	0.589250
990	0.522050	0.589475
991	0.522525	0.589925
992	0.522025	0.589100
993	0.520550	0.588800
994	0.520300	0.590725
995	0.523775	0.590850
996	0.522825	0.591725
997	0.523000	0.592650
998	0.525400	0.593900
999	0.524675	0.592500
1000	0.519825	0.592325
1001	0.522900	0.593275
1002	0.522475	0.592625
1003	0.522900	0.592925
1004	0.522450	0.593700
1005	0.524475	0.592675
1006	0.522350	0.592275
1007	0.521250	0.593375
1008	0.525900	0.589975
1009	0.523175	0.589850
1010	0.520725	0.587800
1011	0.526775	0.587800
1012	0.523300	0.589525
1013	0.524950	0.590325
1014	0.523275	0.590750
1015	0.526125	0.591225
1016	0.522625	0.591275
1017	0.527025	0.591125
1018	0.527850	0.588650
1019	0.527075	0.586700
1020	0.524500	0.585125
1021	0.522300	0.585650
1022	0.521825	0.583150
1023	0.526000	0.583125
1024	0.527900	0.583825
1025	0.525050	0.584375
1026	0.526500	0.583050
1027	0.524775	0.583200
1028	0.523075	0.581675
1029	0.524675	0.585050
1030	0.525350	0.582575
1031	0.526400	0.584925
1032	0.523575	0.586550
1033	0.525175	0.584350
1034	0.525700	0.585275
1035	0.523425	0.585000
1036	0.525025	0.585050
1037	0.525875	0.584425
1038	0.528625	0.585850
1039	0.523175	0.585975
1040	0.523575	0.584375
1041	0.522350	0.583275
1042	0.524000	0.585150
1043	0.524850	0.583375
1044	0.523800	0.583175
1045	0.520175	0.584275
1046	0.520325	0.586700
1047	0.523750	0.586300
1048	0.523050	0.585150
1049	0.523000	0.582800
1050	0.521950	0.584175
1051	0.518575	0.585400
1052	0.520375	0.583625
1053	0.524375	0.584200
1054	0.523425	0.587975
1055	0.521625	0.586525
1056	0.521375	0.587325
1057	0.524050	0.587650
1058	0.521000	0.585650
1059	0.524050	0.586250
1060	0.524875	0.585250
1061	0.521675	0.584125
1062	0.524025	0.585375
1063	0.524800	0.585000
1064	0.520600	0.584675
1065	0.524150	0.585150
1066	0.525300	0.585625
1067	0.524325	0.588475
1068	0.522475	0.589300
1069	0.525900	0.589200
1070	0.524575	0.587425
1071	0.524250	0.588800
1072	0.522600	0.589925
1073	0.523850	0.590325
1074	0.527150	0.592275
1075	0.525275	0.590475
1076	0.526800	0.590375
1077	0.526100	0.593350
1078	0.526125	0.591575
1079	0.525525	0.588925
1080	0.525975	0.590450
1081	0.522400	0.588875
1082	0.525150	0.586300
1083	0.524575	0.588350
1084	0.525300	0.588400
1085	0.523225	0.588825
1086	0.526550	0.587350
1087	0.526875	0.588650
1088	0.528600	0.586925
1089	0.528275	0.584950
1090	0.526900	0.585425
1091	0.521725	0.585675
1092	0.523050	0.584200
1093	0.526025	0.584475
1094	0.524525	0.586275
1095	0.523975	0.587075
1096	0.523225	0.586800
1097	0.526175	0.584700
1098	0.526350	0.582075
1099	0.529550	0.585650
1100	0.524675	0.585325
1101	0.523325	0.585900
1102	0.523600	0.584450
1103	0.525550	0.584000
1104	0.527925	0.584775
1105	0.524275	0.587000
1106	0.526275	0.585500
1107	0.525400	0.581200
1108	0.522825	0.581850
1109	0.527150	0.580925
1110	0.526425	0.583275
1111	0.528275	0.584475
1112	0.528300	0.583125
1113	0.527425	0.583525
1114	0.527400	0.583025
1115	0.522700	0.584050
1116	0.528750	0.584425
1117	0.528325	0.580725
1118	0.529175	0.581450
1119	0.523275	0.580700
1120	0.526725	0.581925
1121	0.527775	0.581700
1122	0.525650	0.581825
1123	0.527900	0.580600
1124	0.526025	0.580250
1125	0.523350	0.583225
1126	0.525375	0.583675
1127	0.525250	0.583875
1128	0.524325	0.587175
1129	0.529700	0.586750
1130	0.524825	0.587800
1131	0.526525	0.589350
1132	0.523950	0.591400
1133	0.524950	0.593475
1134	0.525775	0.591850
1135	0.523850	0.596250
1136	0.521675	0.599250
1137	0.523100	0.599000
1138	0.523425	0.598475
1139	0.524425	0.597725
1140	0.525550	0.596100
1141	0.527300	0.597650
1142	0.523550	0.596900
1143	0.526650	0.598525
1144	0.524200	0.599425
1145	0.526850	0.594750
1146	0.526350	0.596725
1147	0.524475	0.595825
1148	0.521775	0.598375
1149	0.523375	0.598250
1150	0.528275	0.599175
1151	0.528475	0.599700
1152	0.526925	0.600000
1153	0.527800	0.598525
1154	0.527750	0.598250
1155	0.527275	0.599825
1156	0.525975	0.598325
1157	0.526700	0.598925
1158	0.525500	0.599450
1159	0.524350	0.601325
1160	0.524875	0.598000
1161	0.526175	0.596900
1162	0.527125	0.594650
1163	0.523000	0.595000
1164	0.524675	0.593975
1165	0.521525	0.595175
1166	0.526300	0.595025
1167	0.523075	0.596100
1168	0.525125	0.596525
1169	0.527775	0.594875
1170	0.527000	0.592875
1171	0.527100	0.595825
1172	0.527550	0.594250
1173	0.528875	0.593925
1174	0.529250	0.593800
1175	0.528250	0.594900
1176	0.527850	0.594500
1177	0.527425	0.597425
1178	0.524300	0.597175
1179	0.528375	0.598175
1180	0.524725	0.598975
1181	0.522525	0.599300
1182	0.525975	0.599050
1183	0.526175	0.597150
1184	0.526750	0.597500
1185	0.527225	0.597625
1186	0.525225	0.599750
1187	0.527950	0.601875
1188	0.523100	0.602125
1189	0.526675	0.603775
1190	0.525950	0.602950
1191	0.526850	0.600850
1192	0.525625	0.599500
1193	0.527575	0.599475
1194	0.525400	0.598950
1195	0.524050	0.597325
1196	0.524400	0.596675
1197	0.527150	0.595300
1198	0.526525	0.595800
1199	0.525375	0.595150
1200	0.525050	0.594250
1201	0.526275	0.594325
1202	0.527450	0.593650
1203	0.528100	0.593950
1204	0.525650	0.594600
1205	0.525375	0.592925
1206	0.525250	0.591400
1207	0.523625	0.590975
1208	0.524425	0.590300
1209	0.524700	0.589650
1210	0.526975	0.591275
1211	0.524925	0.591625
1212	0.525000	0.591775
1213	0.525275	0.590800
1214	0.529700	0.593800
1215	0.526700	0.592925
1216	0.528500	0.595225
1217	0.527125	0.595925
1218	0.527375	0.597075
1219	0.525725	0.600500
1220	0.526625	0.601450
1221	0.526725	0.598425
1222	0.526800	0.601275
1223	0.524825	0.602750
1224	0.526700	0.604075
1225	0.525375	0.602825
1226	0.525675	0.603750
1227	0.524850	0.597900
1228	0.525350	0.597000
1229	0.525100	0.595000
1230	0.522850	0.596075
1231	0.523825	0.594225
1232	0.525475	0.596900
1233	0.524125	0.597100
1234	0.523675	0.599200
1235	0.523875	0.595625
1236	0.525300	0.596025
1237	0.525875	0.596000
1238	0.525325	0.595950
1239	0.526175	0.592225
1240	0.528400	0.590700
1241	0.527225	0.591650
1242	0.524150	0.592550
1243	0.525700	0.595150
1244	0.530725	0.592025
1245	0.524550	0.594475
1246	0.527325	0.593200
1247	0.527575	0.594475
1248	0.524225	0.594450
1249	0.527650	0.594150
1250	0.525575	0.594675
1251	0.528850	0.593950
1252	0.528425	0.595350
1253	0.526925	0.597725
1254	0.531675	0.594000
1255	0.530275	0.593625
1256	0.526050	0.593375
1257	0.524850	0.597425
1258	0.527000	0.597975
1259	0.525900	0.595825
1260	0.527700	0.595975
1261	0.526275	0.596200
1262	0.522650	0.596825
1263	0.526350	0.598550
1264	0.526250	0.598375
1265	0.525900	0.597775
1266	0.526200	0.598725
1267	0.525675	0.598200
1268	0.523750	0.595325
1269	0.523575	0.596075
1270	0.527850	0.595875
1271	0.526775	0.595775
1272	0.526325	0.593225
1273	0.525775	0.591325
1274	0.523875	0.590975
1275	0.526800	0.589300
1276	0.528175	0.590800
1277	0.526600	0.591125
1278	0.526650	0.593150
1279	0.528975	0.593325
1280	0.528300	0.592550
1281	0.530700	0.591675
1282	0.528850	0.589725
1283	0.524475	0.589650
1284	0.525350	0.589525
1285	0.527100	0.590900
1286	0.526175	0.590050
1287	0.526725	0.593125
1288	0.523350	0.592350
1289	0.523875	0.589975
1290	0.526675	0.589625
1291	0.526350	0.591750
1292	0.528475	0.592750
1293	0.527650	0.590325
1294	0.526200	0.592475
1295	0.526725	0.592525
1296	0.527400	0.592250
1297	0.524100	0.593475
1298	0.525425	0.596150
1299	0.521325	0.595275
1300	0.523825	0.593775
1301	0.526300	0.591925
1302	0.525600	0.593975
1303	0.525925	0.592475
1304	0.528625	0.592250
1305	0.527075	0.593450
1306	0.528075	0.593000
1307	0.525100	0.591425
1308	0.527600	0.591925
1309	0.524400	0.590400
1310	0.527025	0.591975
1311	0.525825	0.590800
1312	0.524175	0.590700
1313	0.522625	0.591125
1314	0.524375	0.591950
1315	0.521150	0.592125
1316	0.525450	0.592100
1317	0.524575	0.590050
1318	0.523075	0.587125
1319	0.521625	0.590625
1320	0.524700	0.592350
1321	0.524625	0.595425
1322	0.523625	0.593500
1323	0.519825	0.592825
1324	0.522200	0.593950
1325	0.523100	0.593325
1326	0.524800	0.594600
1327	0.525775	0.592850
1328	0.522750	0.590350
1329	0.524675	0.590575
1330	0.523600	0.592200
1331	0.524625	0.591575
1332	0.521175	0.591600
1333	0.522025	0.590800
1334	0.519900	0.591825
1335	0.522400	0.590150
1336	0.521800	0.593225
1337	0.524625	0.593100
1338	0.524475	0.592050
1339	0.524275	0.588775
1340	0.528150	0.589975
1341	0.523275	0.591150
1342	0.525525	0.591000
1343	0.522750	0.588350
1344	0.521825	0.589450
1345	0.523850	0.591325
1346	0.521350	0.590500
1347	0.521650	0.590525
1348	0.524425	0.589275
1349	0.521750	0.588800
1350	0.522575	0.587125
1351	0.525500	0.585150
1352	0.525375	0.582900
1353	0.524300	0.584925
1354	0.527350	0.585725
1355	0.525675	0.584975
1356	0.523875	0.582350
1357	0.527625	0.582425
1358	0.525225	0.582050
1359	0.528225	0.580875
1360	0.526050	0.578200
1361	0.527225	0.581100
1362	0.527875	0.581700
1363	0.524875	0.582075
1364	0.529800	0.584150
1365	0.529675	0.585775
1366	0.527875	0.587025
1367	0.527650	0.590350
1368	0.523975	0.593200
1369	0.527875	0.597225
1370	0.528300	0.597300
1371	0.527475	0.599500
1372	0.526475	0.598525
1373	0.525075	0.598175
1374	0.526400	0.597300
1375	0.527550	0.597175
1376	0.531825	0.596825
1377	0.533925	0.597725
1378	0.529675	0.595925
1379	0.530025	0.594850
1380	0.529875	0.592825
1381	0.526025	0.594000
1382	0.528125	0.593050
1383	0.525775	0.589200
1384	0.528700	0.588975
1385	0.529575	0.590550
1386	0.527000	0.588800
1387	0.529700	0.588125
1388	0.529325	0.587475
1389	0.531675	0.587150
1390	0.530625	0.588825
1391	0.529075	0.588000
1392	0.528650	0.586725
1393	0.527875	0.586550
1394	0.527175	0.583900
1395	0.528725	0.586050
1396	0.532375	0.585275
1397	0.528575	0.581000
1398	0.528175	0.580800
1399	0.529700	0.581025
1400	0.527375	0.580525
1401	0.528375	0.580525
1402	0.526825	0.582450
1403	0.530525	0.582350
1404	0.528250	0.582425
1405	0.525675	0.582600
1406	0.528450	0.585025
1407	0.530550	0.585350
1408	0.526350	0.586025
1409	0.525400	0.586500
1410	0.525950	0.586450
1411	0.526500	0.588925
1412	0.527550	0.591200
1413	0.528300	0.593300
1414	0.524850	0.596650
1415	0.529850	0.597525
1416	0.532550	0.594450
1417	0.527975	0.592000
1418	0.526825	0.591800
1419	0.527375	0.591600
1420	0.527050	0.590375
1421	0.525525	0.591425
1422	0.525150	0.591225
1423	0.525450	0.592325
1424	0.527125	0.592925
1425	0.527150	0.592975
1426	0.523775	0.594875
1427	0.527300	0.595375
1428	0.526550	0.596700
1429	0.529500	0.597150
1430	0.527125	0.594100
1431	0.530250	0.594175
1432	0.530800	0.592725
1433	0.527725	0.589800
1434	0.527725	0.591750
1435	0.526550	0.591725
1436	0.525575	0.591300
1437	0.526775	0.590200
1438	0.525775	0.590525
1439	0.525650	0.589475
1440	0.527800	0.590850
1441	0.523800	0.593475
1442	0.525325	0.591075
1443	0.525925	0.591025
1444	0.525275	0.590475
1445	0.525825	0.592125
1446	0.521700	0.593225
1447	0.522400	0.593375
1448	0.525550	0.594300
1449	0.528325	0.596850
1450	0.525425	0.599225
1451	0.522150	0.601275
1452	0.524850	0.601325
1453	0.524700	0.602775
1454	0.522900	0.604275
1455	0.524400	0.605250
1456	0.525250	0.604725
1457	0.523800	0.607125
1458	0.521350	0.605550
1459	0.522300	0.606725
1460	0.524325	0.605275
1461	0.525325	0.603975
1462	0.525925	0.603100
1463	0.527325	0.603850
1464	0.526600	0.605875
1465	0.525250	0.603400
1466	0.526675	0.602875
1467	0.524750	0.603275
1468	0.523475	0.602700
1469	0.523325	0.603175
1470	0.522750	0.604725
1471	0.526350	0.604800
1472	0.526150	0.603125
1473	0.529025	0.600925
1474	0.522825	0.599850
1475	0.523175	0.603550
1476	0.527850	0.603375
1477	0.525550	0.605925
1478	0.526775	0.608325
1479	0.527450	0.607725
1480	0.528325	0.606050
1481	0.526925	0.605075
1482	0.525350	0.605975
1483	0.524250	0.605700
1484	0.525400	0.606875
1485	0.525200	0.607825
1486	0.528100	0.606675
1487	0.524450	0.608500
1488	0.523300	0.606675
1489	0.524300	0.605700
1490	0.526550	0.606900
1491	0.528350	0.604700
1492	0.525250	0.605550
1493	0.529000	0.606100
1494	0.525425	0.606675
1495	0.526875	0.604025
1496	0.526225	0.603650
1497	0.520575	0.603125
1498	0.523325	0.604025
1499	0.521825	0.605125
1500	0.524700	0.606225
1501	0.523650	0.605175
1502	0.526625	0.606625
1503	0.526325	0.603875
1504	0.522375	0.601025
1505	0.522875	0.604225
1506	0.523225	0.606000
1507	0.522350	0.604000
1508	0.525325	0.602950
1509	0.527075	0.603950
1510	0.523250	0.600900
1511	0.525225	0.600775
1512	0.526700	0.600975
1513	0.529925	0.599350
1514	0.526200	0.598250
1515	0.530250	0.599400
1516	0.528425	0.599575
1517	0.525725	0.597550
1518	0.528350	0.596325
1519	0.525825	0.593625
1520	0.528000	0.596050
1521	0.529250	0.595875
1522	0.526425	0.594900
1523	0.525225	0.595100
1524	0.523825	0.596175
1525	0.525175	0.595050
1526	0.530025	0.593225
1527	0.528000	0.594250
1528	0.528750	0.592400
1529	0.527675	0.593775
1530	0.526625	0.594850
1531	0.525050	0.593425
1532	0.527375	0.591075
1533	0.527000	0.591775
1534	0.529225	0.588425
1535	0.527475	0.588150
1536	0.525950	0.589500
1537	0.527100	0.589225
1538	0.529625	0.593275
1539	0.531100	0.593175
1540	0.528150	0.588375
1541	0.529650	0.586900
1542	0.527100	0.586050
1543	0.525625	0.584700
1544	0.527950	0.587775
1545	0.526625	0.588150
1546	0.528575	0.588900
1547	0.529250	0.589475
1548	0.530775	0.589000
1549	0.530125	0.586650
1550	0.530350	0.587975
1551	0.524850	0.589500
1552	0.526975	0.591900
1553	0.525850	0.590525
1554	0.527650	0.591025
1555	0.527450	0.591725
1556	0.525750	0.590200
1557	0.525625	0.587250
1558	0.528125	0.590850
1559	0.525525	0.593150
1560	0.526600	0.592775
1561	0.526175	0.596025
1562	0.529875	0.595725
1563	0.530375	0.595650
1564	0.529175	0.596575
1565	0.525550	0.593950
1566	0.524950	0.596475
1567	0.525700	0.593675
1568	0.524450	0.594725
1569	0.527725	0.595250
1570	0.527550	0.593125
1571	0.528875	0.592225
1572	0.528650	0.591450
1573	0.528125	0.592325
1574	0.526975	0.590375
1575	0.524175	0.592250
1576	0.523475	0.591450
1577	0.522575	0.592425
1578	0.524850	0.589425
1579	0.526400	0.590725
1580	0.527275	0.589850
1581	0.526000	0.591175
1582	0.527075	0.594725
1583	0.526325	0.596425
1584	0.526600	0.596550
1585	0.526500	0.597200
1586	0.525200	0.596325
1587	0.525600	0.591675
1588	0.529025	0.591375
1589	0.526475	0.589600
1590	0.528750	0.591400
1591	0.527750	0.591875
1592	0.526700	0.594525
1593	0.526950	0.594550
1594	0.529075	0.593425
1595	0.527350	0.595175
1596	0.529275	0.591825
1597	0.528200	0.592800
1598	0.524800	0.593125
1599	0.528800	0.593775
1600	0.524475	0.594725
1601	0.521275	0.595175
1602	0.525000	0.596400
1603	0.525525	0.597625
1604	0.524275	0.597925
1605	0.527175	0.598525
1606	0.525700	0.597825
1607	0.526750	0.599625
1608	0.525225	0.596050
1609	0.525425	0.598325
1610	0.526725	0.596650
1611	0.524900	0.597125
1612	0.526900	0.595975
1613	0.524150	0.599050
1614	0.524200	0.597450
1615	0.527775	0.599200
1616	0.529000	0.601100
1617	0.525125	0.599750
1618	0.528175	0.600425
1619	0.524775	0.599500
1620	0.523475	0.600825
1621	0.524500	0.599750
1622	0.525075	0.600525
1623	0.526250	0.600050
1624	0.531375	0.599325
1625	0.527650	0.597900
1626	0.526775	0.598400
1627	0.529450	0.597775
1628	0.528800	0.598400
1629	0.529075	0.596025
1630	0.527675	0.595375
1631	0.526800	0.595200
1632	0.526075	0.596600
1633	0.526425	0.592000
1634	0.526300	0.591750
1635	0.526200	0.593975
1636	0.526775	0.594375
1637	0.524000	0.597000
1638	0.526200	0.594475
1639	0.527500	0.592825
1640	0.524400	0.591725
1641	0.523850	0.590850
1642	0.526875	0.589575
1643	0.529075	0.591225
1644	0.523800	0.589900
1645	0.524450	0.590600
1646	0.524600	0.587900
1647	0.524375	0.590500
1648	0.529850	0.592175
1649	0.524300	0.591625
1650	0.525450	0.590600
1651	0.526850	0.592950
1652	0.527150	0.592675
1653	0.523625	0.590975
1654	0.527825	0.588400
1655	0.523275	0.587975
1656	0.525025	0.588800
1657	0.526425	0.592775
1658	0.528100	0.593975
1659	0.528300	0.591775
1660	0.526025	0.594975
1661	0.524450	0.594675
1662	0.523725	0.593875
1663	0.527225	0.595625
1664	0.525950	0.594025
1665	0.527600	0.595025
1666	0.529425	0.597375
1667	0.530675	0.596725
1668	0.525700	0.599425
1669	0.526225	0.598925
1670	0.528100	0.596500
1671	0.525325	0.595550
1672	0.526025	0.598525
1673	0.526800	0.599350
1674	0.527850	0.599400
1675	0.528075	0.599275
1676	0.529125	0.599675
1677	0.526100	0.597350
1678	0.528075	0.597225
1679	0.523825	0.597825
1680	0.525800	0.599800
1681	0.524250	0.603375
1682	0.525200	0.600425
1683	0.527025	0.602625
1684	0.527825	0.602375
1685	0.527100	0.602525
1686	0.525525	0.602200
1687	0.528850	0.602025
1688	0.528275	0.600400
1689	0.526900	0.601325
1690	0.530125	0.604675
1691	0.527350	0.604175
1692	0.527050	0.604925
1693	0.526825	0.604800
1694	0.526675	0.606875
1695	0.526150	0.604225
1696	0.524525	0.603725
1697	0.527475	0.605875
1698	0.525175	0.609325
1699	0.524800	0.605825
1700	0.525025	0.604600
1701	0.525550	0.607350
1702	0.523425	0.606225
1703	0.522625	0.603600
1704	0.520675	0.605250
1705	0.521575	0.607650
1706	0.523250	0.607275
1707	0.523725	0.606775
1708	0.526450	0.606125
1709	0.525450	0.604350
1710	0.524750	0.602175
1711	0.526925	0.603325
1712	0.529800	0.600100
1713	0.525950	0.600675
1714	0.528850	0.599475
1715	0.528650	0.600350
1716	0.529500	0.600550
1717	0.529825	0.600350
1718	0.527300	0.596925
1719	0.526800	0.599175
1720	0.523675	0.600000
1721	0.522850	0.595925
1722	0.528925	0.596850
1723	0.524175	0.597625
1724	0.523250	0.597125
1725	0.524925	0.595450
1726	0.526175	0.598900
1727	0.525150	0.597375
1728	0.525700	0.598375
1729	0.521600	0.598000
1730	0.525800	0.598975
1731	0.526325	0.598225
1732	0.523750	0.595675
1733	0.527750	0.597075
1734	0.528850	0.597750
1735	0.526725	0.594000
1736	0.526800	0.592950
1737	0.523300	0.591950
1738	0.524675	0.590550
1739	0.525625	0.591025
1740	0.526450	0.592750
1741	0.522100	0.590950
1742	0.524200	0.587825
1743	0.526625	0.588825
1744	0.526800	0.589325
1745	0.526325	0.588400
1746	0.529625	0.590975
1747	0.530475	0.587625
1748	0.530375	0.586625
1749	0.528500	0.587325
1750	0.525725	0.586100
1751	0.531150	0.585600
1752	0.528550	0.586150
1753	0.529700	0.582400
1754	0.528175	0.583725
1755	0.526675	0.583100
1756	0.526125	0.586150
1757	0.530375	0.586600
1758	0.530075	0.588225
1759	0.525900	0.588525
1760	0.525150	0.590575
1761	0.525500	0.593700
1762	0.531275	0.591900
1763	0.524175	0.592750
1764	0.527750	0.590200
1765	0.527150	0.590275
1766	0.528675	0.590675
1767	0.530125	0.592375
1768	0.524700	0.594200
1769	0.525675	0.595975
1770	0.528525	0.595975
1771	0.530650	0.595700
1772	0.527150	0.594750
1773	0.525925	0.598450
1774	0.531425	0.597275
1775	0.523100	0.598950
1776	0.526450	0.597100
1777	0.524750	0.593975
1778	0.522900	0.592550
1779	0.524275	0.593225
1780	0.524975	0.595000
1781	0.522375	0.596350
1782	0.523150	0.595475
1783	0.526025	0.594775
1784	0.522175	0.592350
1785	0.526975	0.591300
1786	0.529300	0.590950
1787	0.525600	0.589600
1788	0.526025	0.587925
1789	0.526125	0.587525
1790	0.527775	0.581850
1791	0.525400	0.582850
1792	0.524350	0.583800
1793	0.525275	0.582925
1794	0.523500	0.586025
1795	0.526150	0.588675
1796	0.528000	0.586400
1797	0.527250	0.585075
1798	0.522000	0.587450
1799	0.525450	0.585475
1800	0.526625	0.586625
1801	0.525750	0.584550
1802	0.529550	0.584050
1803	0.528775	0.587150
1804	0.525800	0.585625
1805	0.522700	0.583850
1806	0.524375	0.583800
1807	0.522900	0.585125
1808	0.526400	0.585850
1809	0.526900	0.586950
1810	0.527625	0.587375
1811	0.527275	0.587875
1812	0.522075	0.584800
1813	0.523775	0.584025
1814	0.522650	0.585350
1815	0.525325	0.586550
1816	0.523700	0.587825
1817	0.523700	0.589200
1818	0.523250	0.589450
1819	0.524925	0.586950
1820	0.522400	0.586175
1821	0.523850	0.587075
1822	0.524275	0.585675
1823	0.525350	0.586400
1824	0.526100	0.586100
1825	0.526325	0.585400
1826	0.524425	0.586300
1827	0.525650	0.583175
1828	0.524225	0.584075
1829	0.527700	0.582975
1830	0.525975	0.580650
1831	0.525800	0.582675
1832	0.526550	0.582950
1833	0.526125	0.582400
1834	0.525075	0.581475
1835	0.525200	0.582750
1836	0.528800	0.582325
1837	0.530050	0.582600
1838	0.528000	0.584050
1839	0.523800	0.584000
1840	0.525550	0.584225
1841	0.526875	0.586625
1842	0.528450	0.587225
1843	0.526950	0.587550
1844	0.522850	0.588950
1845	0.521725	0.589900
1846	0.525650	0.591725
1847	0.524775	0.591825
1848	0.522650	0.590850
1849	0.528375	0.590075
1850	0.525950	0.591750
1851	0.526050	0.591900
1852	0.527000	0.592500
1853	0.528675	0.594075
1854	0.528700	0.592825
1855	0.525500	0.592800
1856	0.525975	0.589250
1857	0.524800	0.592350
1858	0.530425	0.594550
1859	0.529425	0.592900
1860	0.525225	0.594125
1861	0.528225	0.592500
1862	0.527550	0.593125
1863	0.525025	0.592525
1864	0.523700	0.593400
1865	0.526250	0.593225
1866	0.525550	0.591600
1867	0.526775	0.592900
1868	0.525250	0.593275
1869	0.524900	0.592625
1870	0.524275	0.591550
1871	0.524975	0.588150
1872	0.524750	0.588925
1873	0.524325	0.588250
1874	0.524125	0.584800
1875	0.528925	0.582925
1876	0.528525	0.581600
1877	0.526650	0.582150
1878	0.525650	0.582775
1879	0.524375	0.585600
1880	0.519125	0.586650
1881	0.522200	0.586775
1882	0.522100	0.585750
1883	0.523175	0.587700
1884	0.524150	0.588425
1885	0.525125	0.588225
1886	0.523175	0.589325
1887	0.522975	0.589325
1888	0.525150	0.585500
1889	0.526425	0.585775
1890	0.524650	0.588900
1891	0.524425	0.589425
1892	0.523575	0.590100
1893	0.525000	0.590225
1894	0.525450	0.592400
1895	0.522000	0.591575
1896	0.518775	0.593850
1897	0.522025	0.592450
1898	0.523300	0.592225
1899	0.525650	0.595700
1900	0.527075	0.598650
1901	0.524625	0.597800
1902	0.524475	0.594425
1903	0.525500	0.595275
1904	0.524650	0.594450
1905	0.528025	0.595500
1906	0.525150	0.593600
1907	0.523700	0.593900
1908	0.521975	0.595500
1909	0.523375	0.594800
1910	0.519625	0.593175
1911	0.522400	0.594275
1912	0.526250	0.593975
1913	0.521725	0.594250
1914	0.525200	0.592925
1915	0.525225	0.592675
1916	0.522400	0.592200
1917	0.525750	0.591150
1918	0.522650	0.590650
1919	0.527525	0.590775
1920	0.525500	0.591125
1921	0.521275	0.591700
1922	0.519500	0.592175
1923	0.522175	0.590675
1924	0.520800	0.590400
1925	0.522075	0.590450
1926	0.523750	0.590950
1927	0.522425	0.594225
1928	0.519450	0.592875
1929	0.525025	0.590900
1930	0.522525	0.590575
1931	0.527500	0.590575
1932	0.523075	0.591025
1933	0.521975	0.591475
1934	0.521025	0.590700
1935	0.521675	0.588825
1936	0.520400	0.588325
1937	0.525900	0.587350
1938	0.522475	0.586825
1939	0.527650	0.586875
1940	0.524350	0.585000
1941	0.524400	0.584400
1942	0.521175	0.584475
1943	0.526000	0.587675
1944	0.525950	0.588225
1945	0.524625	0.588800
1946	0.527000	0.586950
1947	0.525500	0.585450
1948	0.526400	0.587025
1949	0.528025	0.587750
1950	0.525800	0.587100
1951	0.522450	0.585925
1952	0.523550	0.588200
1953	0.526400	0.586175
1954	0.525800	0.586950
1955	0.526375	0.582875
1956	0.525275	0.580675
1957	0.523325	0.583425
1958	0.526500	0.583975
1959	0.523225	0.586725
1960	0.525650	0.586250
1961	0.525825	0.586525
1962	0.519875	0.588150
1963	0.522825	0.586700
1964	0.525575	0.585075
1965	0.527500	0.585675
1966	0.525825	0.585775
1967	0.524950	0.587625
1968	0.522675	0.590575
1969	0.524725	0.591075
1970	0.524100	0.591975
1971	0.526625	0.593800
1972	0.522825	0.593375
1973	0.522850	0.591525
1974	0.523750	0.593375
1975	0.525050	0.590175
1976	0.524900	0.592075
1977	0.523575	0.591775
1978	0.523500	0.591925
1979	0.528325	0.592350
1980	0.530475	0.595325
1981	0.526625	0.597700
1982	0.524050	0.598000
1983	0.520975	0.600700
1984	0.523150	0.596950
1985	0.522775	0.595900
1986	0.525250	0.596725
1987	0.524850	0.598700
1988	0.524700	0.600325
1989	0.522150	0.601075
1990	0.525150	0.604650
1991	0.526250	0.598725
1992	0.520100	0.597350
1993	0.522100	0.599800
1994	0.525100	0.600675
1995	0.525150	0.599925
1996	0.522900	0.598750
1997	0.525325	0.595150
1998	0.522975	0.594550
1999	0.523950	0.595950
[truncated: 8,000 more rows]
