# Supplementary material for: Evolutionary game on mutually influenceing double-layer network
Source: PLoS One. 2025 Jan 31;20(1):e0317923. doi: 10.1371/journal.pone.0317923 (PMC11785339; doi:10.1371/journal.pone.0317923)
Supplement: S1 Data — (ZIP) [file pone.0317923.s001.zip › b=1.03_a=0.55_frequency.txt]

0	0.496600	0.408225
1	0.496625	0.360525
2	0.495400	0.329800
3	0.496350	0.311650
4	0.496850	0.300600
5	0.492225	0.289800
6	0.493625	0.285375
7	0.490575	0.282875
8	0.491300	0.279250
9	0.490850	0.279300
10	0.491925	0.282450
11	0.494950	0.282550
12	0.492600	0.286900
13	0.496850	0.290275
14	0.494150	0.296200
15	0.490275	0.298875
16	0.486500	0.303075
17	0.488975	0.305150
18	0.493075	0.308800
19	0.494775	0.309225
20	0.491550	0.313275
21	0.493525	0.317450
22	0.492650	0.323200
23	0.492900	0.331100
24	0.494950	0.333775
25	0.494750	0.341150
26	0.497400	0.348200
27	0.494350	0.353925
28	0.493000	0.359775
29	0.496150	0.362725
30	0.493950	0.368250
31	0.497450	0.373425
32	0.498600	0.375700
33	0.497150	0.379625
34	0.495225	0.383225
35	0.494275	0.390550
36	0.495100	0.393775
37	0.494750	0.399875
38	0.490525	0.401325
39	0.494050	0.405475
40	0.492975	0.407950
41	0.491600	0.411100
42	0.493475	0.413400
43	0.496025	0.417575
44	0.498700	0.419000
45	0.498775	0.423400
46	0.495625	0.426450
47	0.495600	0.433450
48	0.496775	0.439350
49	0.498100	0.443050
50	0.498350	0.446200
51	0.499200	0.447750
52	0.498650	0.450650
53	0.495525	0.453600
54	0.494250	0.460150
55	0.500350	0.464150
56	0.500725	0.467625
57	0.499525	0.471350
58	0.497350	0.474900
59	0.496575	0.477675
60	0.495700	0.483450
61	0.500925	0.490500
62	0.500300	0.496050
63	0.497400	0.498825
64	0.498375	0.500950
65	0.497325	0.501675
66	0.498225	0.507900
67	0.497100	0.509475
68	0.494975	0.513675
69	0.495675	0.516900
70	0.497650	0.516000
71	0.498875	0.519275
72	0.496225	0.521350
73	0.502375	0.524675
74	0.502750	0.526150
75	0.500375	0.526125
76	0.500175	0.526825
77	0.500900	0.530525
78	0.498325	0.529400
79	0.498900	0.533625
80	0.498625	0.536525
81	0.499950	0.538850
82	0.500550	0.545750
83	0.497675	0.548950
84	0.498375	0.554600
85	0.500700	0.556825
86	0.501875	0.557675
87	0.502550	0.559325
88	0.503050	0.564500
89	0.505625	0.563975
90	0.504975	0.565875
91	0.504175	0.570325
92	0.501500	0.571075
93	0.504900	0.570750
94	0.502925	0.572225
95	0.503100	0.574250
96	0.501925	0.574275
97	0.502050	0.578700
98	0.501650	0.582225
99	0.502300	0.583175
100	0.502650	0.582925
101	0.502825	0.584425
102	0.501925	0.585675
103	0.501575	0.590150
104	0.502200	0.592925
105	0.501600	0.593775
106	0.501000	0.595125
107	0.504575	0.593725
108	0.507125	0.597200
109	0.508400	0.601650
110	0.504375	0.604075
111	0.504275	0.605625
112	0.509050	0.608350
113	0.507800	0.608575
114	0.504925	0.612175
115	0.504250	0.612800
116	0.507600	0.612125
117	0.506350	0.614175
118	0.507550	0.614200
119	0.509600	0.616900
120	0.506400	0.615750
121	0.509150	0.619050
122	0.509350	0.620325
123	0.508350	0.620725
124	0.508900	0.618800
125	0.507725	0.619800
126	0.508950	0.619575
127	0.507750	0.620425
128	0.509500	0.620875
129	0.511800	0.625425
130	0.509950	0.626350
131	0.513725	0.629075
132	0.512575	0.630175
133	0.510325	0.632025
134	0.508300	0.631800
135	0.510125	0.634050
136	0.507300	0.633650
137	0.509700	0.635975
138	0.509500	0.636375
139	0.512925	0.636150
140	0.512075	0.639050
141	0.513000	0.640275
142	0.511800	0.639850
143	0.516550	0.643900
144	0.514625	0.643600
145	0.514125	0.644475
146	0.513850	0.645300
147	0.514025	0.645125
148	0.515175	0.644275
149	0.511475	0.646025
150	0.510175	0.649125
151	0.512375	0.647475
152	0.512800	0.645975
153	0.512950	0.647050
154	0.510425	0.648400
155	0.511875	0.650325
156	0.511300	0.651875
157	0.510475	0.652850
158	0.516100	0.654500
159	0.513650	0.655250
160	0.512400	0.655950
161	0.514900	0.657650
162	0.516750	0.659700
163	0.517200	0.661025
164	0.513025	0.662725
165	0.511750	0.660975
166	0.516225	0.660000
167	0.518475	0.661100
168	0.513500	0.664325
169	0.515675	0.662150
170	0.514375	0.662100
171	0.512075	0.666275
172	0.514925	0.668350
173	0.518675	0.669575
174	0.520350	0.670575
175	0.521700	0.672350
176	0.522050	0.673825
177	0.518175	0.674900
178	0.519050	0.675625
179	0.515825	0.675825
180	0.518775	0.675875
181	0.517875	0.674350
182	0.516875	0.676700
183	0.516825	0.676650
184	0.516950	0.676275
185	0.518750	0.679175
186	0.522175	0.679750
187	0.518400	0.678175
188	0.519200	0.677525
189	0.520200	0.679550
190	0.522575	0.680200
191	0.522225	0.682225
192	0.518025	0.681950
193	0.516325	0.682350
194	0.520525	0.687175
195	0.521200	0.685250
196	0.520050	0.683375
197	0.520075	0.679500
198	0.521150	0.680275
199	0.519125	0.680600
200	0.519425	0.683625
201	0.517425	0.683400
202	0.520650	0.683650
203	0.518525	0.683775
204	0.518775	0.684475
205	0.521075	0.685125
206	0.517325	0.684650
207	0.518400	0.684950
208	0.519925	0.685225
209	0.523025	0.684850
210	0.521325	0.685700
211	0.520000	0.688075
212	0.517950	0.687200
213	0.517300	0.688725
214	0.520550	0.691700
215	0.520975	0.690775
216	0.521675	0.691450
217	0.518825	0.692550
218	0.519825	0.693100
219	0.517100	0.692800
220	0.521800	0.696350
221	0.521975	0.696725
222	0.521225	0.697300
223	0.521675	0.698675
224	0.521800	0.700200
225	0.519375	0.698875
226	0.523600	0.697425
227	0.521650	0.700750
228	0.524000	0.702750
229	0.523425	0.702450
230	0.525225	0.702600
231	0.526400	0.703825
232	0.521725	0.702250
233	0.525125	0.700400
234	0.525625	0.699800
235	0.522100	0.698050
236	0.523675	0.700800
237	0.524275	0.700475
238	0.524225	0.701625
239	0.522850	0.700700
240	0.521125	0.698125
241	0.522025	0.697250
242	0.523950	0.696950
243	0.524800	0.697750
244	0.524700	0.699700
245	0.519275	0.700100
246	0.520300	0.701850
247	0.525325	0.700725
248	0.525625	0.699375
249	0.526800	0.701075
250	0.524125	0.700550
251	0.524875	0.698625
252	0.522650	0.699075
253	0.527225	0.698925
254	0.525600	0.699225
255	0.526550	0.699700
256	0.526300	0.699325
257	0.523575	0.699250
258	0.523375	0.701325
259	0.526700	0.703200
260	0.527350	0.702075
261	0.524875	0.700900
262	0.524750	0.699925
263	0.526800	0.701550
264	0.524075	0.700950
265	0.525500	0.702200
266	0.525050	0.701950
267	0.522375	0.699725
268	0.524750	0.700750
269	0.527500	0.700925
270	0.524100	0.700925
271	0.525500	0.699350
272	0.525925	0.702100
273	0.525225	0.701650
274	0.524600	0.702150
275	0.526600	0.702550
276	0.524400	0.702725
277	0.528350	0.701975
278	0.527075	0.703225
279	0.525225	0.703350
280	0.526350	0.700550
281	0.525825	0.703000
282	0.525300	0.703650
283	0.531175	0.703200
284	0.529675	0.705275
285	0.529525	0.704875
286	0.525625	0.705725
287	0.529525	0.708750
288	0.527700	0.709525
289	0.528325	0.707050
290	0.528075	0.708950
291	0.530350	0.710000
292	0.529875	0.710750
293	0.529175	0.711225
294	0.529925	0.712275
295	0.529625	0.710925
296	0.525975	0.709750
297	0.530050	0.710975
298	0.531050	0.714725
299	0.526950	0.713125
300	0.528175	0.711500
301	0.531150	0.710725
302	0.527275	0.708375
303	0.529100	0.707950
304	0.530200	0.705150
305	0.530800	0.704225
306	0.527200	0.708475
307	0.528925	0.707975
308	0.528625	0.711675
309	0.528825	0.711850
310	0.527975	0.714325
311	0.525900	0.712375
312	0.527050	0.715675
313	0.529075	0.714100
314	0.527575	0.715800
315	0.528600	0.716600
316	0.529225	0.713675
317	0.534550	0.712300
318	0.531900	0.711600
319	0.529150	0.712350
320	0.531575	0.714100
321	0.529050	0.713525
322	0.528725	0.714725
323	0.530475	0.713775
324	0.529525	0.713725
325	0.530100	0.714400
326	0.531625	0.715425
327	0.532250	0.715150
328	0.533475	0.717450
329	0.532025	0.718400
330	0.533275	0.719575
331	0.531225	0.720000
332	0.530850	0.720725
333	0.535700	0.721400
334	0.529650	0.718600
335	0.531225	0.718575
336	0.532000	0.721175
337	0.533550	0.719225
338	0.532475	0.719550
339	0.533600	0.719850
340	0.532475	0.721450
341	0.533225	0.718525
342	0.531475	0.719750
343	0.531200	0.722350
344	0.531175	0.723950
345	0.532100	0.724100
346	0.531875	0.728075
347	0.529625	0.729275
348	0.531325	0.728200
349	0.532200	0.729050
350	0.532175	0.728025
351	0.530775	0.727800
352	0.531100	0.727900
353	0.530725	0.725250
354	0.529225	0.724375
355	0.533375	0.727350
356	0.534675	0.731125
357	0.535525	0.729050
358	0.533475	0.729600
359	0.536800	0.730950
360	0.533550	0.731800
361	0.533525	0.732350
362	0.533975	0.733300
363	0.532375	0.731175
364	0.532575	0.731425
365	0.531375	0.728325
366	0.536575	0.730675
367	0.532650	0.729000
368	0.532525	0.727675
369	0.533925	0.726050
370	0.532425	0.725700
371	0.531975	0.727450
372	0.532450	0.726675
373	0.532450	0.728275
374	0.533550	0.729200
375	0.532850	0.727450
376	0.533025	0.727525
377	0.533025	0.728925
378	0.533100	0.726650
379	0.532750	0.725750
380	0.533350	0.727175
381	0.535425	0.728200
382	0.535150	0.728675
383	0.532375	0.727425
384	0.531775	0.726200
385	0.532025	0.724225
386	0.532450	0.724300
387	0.530875	0.723400
388	0.533225	0.722675
389	0.534500	0.723050
390	0.530475	0.724400
391	0.533550	0.725150
392	0.534300	0.725950
393	0.533150	0.727100
394	0.530975	0.726400
395	0.533325	0.727700
396	0.533925	0.728950
397	0.534350	0.729725
398	0.534575	0.725075
399	0.534175	0.726000
400	0.535225	0.728250
401	0.533875	0.731225
402	0.536750	0.733175
403	0.534525	0.732850
404	0.531925	0.734550
405	0.529800	0.737550
406	0.533625	0.735650
407	0.533300	0.732800
408	0.536025	0.731500
409	0.533975	0.729750
410	0.535275	0.730450
411	0.533125	0.732700
412	0.534900	0.734925
413	0.533950	0.732125
414	0.533875	0.734125
415	0.534125	0.733650
416	0.535925	0.735300
417	0.535275	0.733750
418	0.538475	0.733750
419	0.534225	0.733850
420	0.536375	0.733225
421	0.534950	0.735025
422	0.534025	0.733600
423	0.533950	0.732150
424	0.533050	0.732225
425	0.531800	0.730600
426	0.535775	0.727625
427	0.534400	0.728075
428	0.535550	0.728850
429	0.535025	0.730450
430	0.532700	0.731475
431	0.532225	0.729200
432	0.534050	0.730175
433	0.536200	0.730825
434	0.535375	0.731025
435	0.537450	0.728550
436	0.533325	0.728325
437	0.536425	0.728725
438	0.535000	0.729975
439	0.536250	0.729850
440	0.535725	0.730725
441	0.537200	0.733150
442	0.537100	0.730825
443	0.538375	0.733375
444	0.538325	0.731675
445	0.535925	0.735000
446	0.534275	0.735125
447	0.537500	0.734750
448	0.536200	0.731125
449	0.535075	0.730025
450	0.535325	0.730225
451	0.538550	0.727850
452	0.538550	0.729900
453	0.535375	0.731475
454	0.537575	0.730225
455	0.538325	0.731550
456	0.537500	0.732425
457	0.534250	0.733925
458	0.535575	0.737025
459	0.534950	0.737050
460	0.535125	0.739350
461	0.535850	0.740675
462	0.536750	0.741900
463	0.539325	0.740350
464	0.539925	0.737275
465	0.540925	0.737575
466	0.539675	0.739425
467	0.540650	0.739275
468	0.542025	0.738700
469	0.540225	0.736750
470	0.539300	0.736900
471	0.538350	0.735575
472	0.536900	0.739850
473	0.535475	0.737175
474	0.536600	0.737950
475	0.540800	0.737375
476	0.539575	0.736975
477	0.537400	0.735900
478	0.535650	0.736700
479	0.534475	0.740125
480	0.537625	0.739175
481	0.537925	0.739675
482	0.535650	0.739650
483	0.536200	0.737975
484	0.539325	0.739425
485	0.538625	0.738850
486	0.537400	0.738975
487	0.537900	0.738675
488	0.537050	0.736500
489	0.538225	0.737650
490	0.538775	0.738250
491	0.540075	0.739275
492	0.538450	0.741025
493	0.538900	0.741325
494	0.542400	0.738500
495	0.539200	0.735650
496	0.538725	0.734975
497	0.539700	0.735600
498	0.537725	0.734600
499	0.537575	0.735300
500	0.538925	0.735350
501	0.539925	0.735300
502	0.541100	0.735575
503	0.539325	0.737550
504	0.540400	0.736825
505	0.538650	0.737325
506	0.540350	0.735700
507	0.537325	0.736975
508	0.540975	0.737050
509	0.539375	0.738975
510	0.541375	0.741225
511	0.540025	0.740475
512	0.539800	0.739025
513	0.537850	0.739975
514	0.539550	0.739275
515	0.539900	0.739700
516	0.541125	0.738350
517	0.540475	0.738150
518	0.537750	0.740175
519	0.538925	0.740650
520	0.539625	0.737850
521	0.540025	0.736700
522	0.538475	0.739425
523	0.537600	0.740500
524	0.539775	0.740900
525	0.539050	0.739850
526	0.538525	0.740750
527	0.536925	0.741125
528	0.538250	0.741650
529	0.537525	0.739800
530	0.537025	0.739300
531	0.535550	0.742975
532	0.537500	0.742825
533	0.539650	0.743375
534	0.542350	0.743950
535	0.541675	0.743950
536	0.537825	0.742350
537	0.542300	0.740200
538	0.540100	0.743325
539	0.537875	0.742500
540	0.535775	0.740275
541	0.537750	0.740950
542	0.539450	0.740050
543	0.541050	0.742050
544	0.544700	0.743925
545	0.537250	0.745775
546	0.540825	0.745450
547	0.539825	0.747750
548	0.540700	0.747950
549	0.539825	0.747450
550	0.541000	0.745925
551	0.541000	0.746300
552	0.540975	0.749375
553	0.540425	0.747750
554	0.542725	0.744975
555	0.542475	0.742925
556	0.540675	0.741900
557	0.543850	0.745600
558	0.542275	0.745600
559	0.541150	0.748400
560	0.542500	0.747275
561	0.541550	0.745600
562	0.541350	0.748475
563	0.541850	0.748650
564	0.541275	0.748950
565	0.542325	0.752225
566	0.542525	0.752150
567	0.543650	0.751250
568	0.543175	0.753500
569	0.544025	0.754375
570	0.543175	0.754000
571	0.543875	0.752975
572	0.540250	0.754500
573	0.541725	0.753500
574	0.541225	0.753725
575	0.544250	0.753825
576	0.544725	0.753675
577	0.542750	0.752675
578	0.541900	0.753625
579	0.545950	0.752125
580	0.542400	0.752650
581	0.543800	0.752875
582	0.544400	0.754100
583	0.543775	0.753125
584	0.542775	0.752925
585	0.542500	0.751950
586	0.543700	0.751250
587	0.542075	0.750875
588	0.542250	0.751150
589	0.542575	0.751100
590	0.545475	0.752475
591	0.542000	0.751025
592	0.540900	0.752275
593	0.539975	0.750375
594	0.540650	0.751125
595	0.542725	0.751900
596	0.541225	0.750075
597	0.543475	0.749650
598	0.542825	0.749775
599	0.541375	0.748625
600	0.543550	0.750575
601	0.544375	0.751625
602	0.544250	0.750350
603	0.543275	0.747950
604	0.544400	0.745450
605	0.541675	0.744675
606	0.543425	0.744900
607	0.541225	0.746975
608	0.540175	0.747900
609	0.542450	0.748700
610	0.543725	0.748950
611	0.543300	0.749525
612	0.542125	0.747850
613	0.543450	0.745525
614	0.540700	0.747225
615	0.541700	0.744050
616	0.543075	0.743975
617	0.543525	0.746650
618	0.543550	0.745750
619	0.542300	0.747075
620	0.541025	0.744125
621	0.541975	0.742950
622	0.540500	0.742800
623	0.542425	0.745550
624	0.540575	0.743100
625	0.541000	0.742075
626	0.541200	0.739450
627	0.542650	0.737625
628	0.542675	0.741075
629	0.541375	0.741600
630	0.540075	0.742025
631	0.540325	0.740125
632	0.539850	0.742250
633	0.542300	0.741100
634	0.542475	0.742075
635	0.541875	0.742550
636	0.540625	0.739675
637	0.539000	0.737600
638	0.540050	0.740325
639	0.540825	0.739350
640	0.539775	0.740925
641	0.540100	0.743575
642	0.538925	0.740600
643	0.538925	0.740025
644	0.540225	0.741375
645	0.539025	0.737700
646	0.538850	0.738800
647	0.539825	0.738300
648	0.539200	0.738775
649	0.539625	0.740300
650	0.540675	0.739700
651	0.543000	0.744000
652	0.540800	0.744200
653	0.537375	0.745675
654	0.537250	0.744200
655	0.540250	0.743800
656	0.544400	0.744550
657	0.541125	0.743975
658	0.541475	0.743875
659	0.541475	0.740550
660	0.540775	0.738725
661	0.541350	0.741600
662	0.542600	0.739900
663	0.540750	0.739450
664	0.540275	0.738925
665	0.539500	0.740225
666	0.538175	0.740325
667	0.541000	0.740025
668	0.539950	0.742375
669	0.539075	0.741875
670	0.539625	0.742350
671	0.540975	0.742875
672	0.540250	0.745025
673	0.538750	0.746075
674	0.541925	0.748150
675	0.540575	0.745675
676	0.541450	0.746900
677	0.543425	0.745900
678	0.541300	0.746500
679	0.542925	0.746625
680	0.542225	0.747575
681	0.539950	0.749525
682	0.541000	0.749150
683	0.541625	0.748525
684	0.541775	0.749350
685	0.539700	0.748000
686	0.542850	0.748225
687	0.540575	0.752425
688	0.541700	0.754775
689	0.541800	0.753850
690	0.541625	0.754550
691	0.542425	0.751175
692	0.541525	0.751700
693	0.539675	0.754025
694	0.542300	0.755750
695	0.544225	0.753425
696	0.542050	0.754300
697	0.540900	0.751475
698	0.542450	0.750500
699	0.541200	0.751800
700	0.542500	0.754275
701	0.544550	0.753125
702	0.543025	0.753175
703	0.543150	0.753675
704	0.543650	0.751125
705	0.544375	0.752425
706	0.544500	0.751750
707	0.540675	0.752700
708	0.540225	0.752450
709	0.541900	0.751200
710	0.542125	0.749575
711	0.538300	0.745675
712	0.541125	0.746125
713	0.542275	0.748525
714	0.543300	0.748775
715	0.543075	0.749350
716	0.541775	0.748325
717	0.541800	0.751925
718	0.542575	0.752700
719	0.542075	0.753025
720	0.541500	0.754350
721	0.543300	0.752100
722	0.540525	0.754100
723	0.543675	0.755500
724	0.544050	0.755375
725	0.543925	0.753650
726	0.540650	0.753700
727	0.541550	0.753750
728	0.541650	0.751750
729	0.540700	0.751900
730	0.541650	0.753325
731	0.537250	0.753550
732	0.541200	0.753075
733	0.540200	0.753225
734	0.540575	0.750300
735	0.538275	0.749475
736	0.540675	0.748325
737	0.540350	0.748400
738	0.542000	0.749725
739	0.541225	0.751400
740	0.542500	0.751450
741	0.541500	0.751225
742	0.538625	0.752175
743	0.538125	0.753550
744	0.540300	0.755050
745	0.544750	0.754375
746	0.544550	0.754375
747	0.543225	0.755250
748	0.540525	0.755750
749	0.541475	0.757850
750	0.541975	0.758825
751	0.539475	0.759825
752	0.541100	0.758650
753	0.540900	0.756975
754	0.539875	0.756950
755	0.541225	0.758225
756	0.543575	0.759375
757	0.539350	0.756925
758	0.543750	0.756325
759	0.542125	0.755575
760	0.544025	0.754800
761	0.544050	0.752725
762	0.544425	0.751175
763	0.543000	0.752675
764	0.541850	0.752875
765	0.539800	0.754150
766	0.541700	0.755400
767	0.542400	0.754300
768	0.543425	0.756350
769	0.541300	0.755725
770	0.543275	0.757000
771	0.543575	0.754675
772	0.545250	0.755175
773	0.544000	0.754275
774	0.544075	0.754175
775	0.544125	0.754250
776	0.543700	0.753050
777	0.541600	0.753875
778	0.544100	0.753425
779	0.544575	0.753475
780	0.544225	0.753850
781	0.544475	0.753250
782	0.545075	0.754575
783	0.545725	0.754000
784	0.544700	0.752275
785	0.546050	0.752600
786	0.542325	0.754050
787	0.544325	0.755650
788	0.545125	0.756950
789	0.545800	0.756200
790	0.544150	0.756150
791	0.544800	0.758975
792	0.543325	0.759825
793	0.543850	0.760650
794	0.544650	0.761800
795	0.545375	0.763500
796	0.543750	0.762575
797	0.543350	0.761050
798	0.544200	0.760650
799	0.544200	0.761925
800	0.543550	0.761575
801	0.544075	0.761100
802	0.543575	0.761075
803	0.546675	0.758225
804	0.544875	0.758200
805	0.544675	0.759150
806	0.543850	0.758825
807	0.542150	0.757475
808	0.544350	0.758100
809	0.543725	0.758775
810	0.544575	0.760550
811	0.546300	0.758475
812	0.545325	0.759225
813	0.543650	0.760550
814	0.545250	0.759900
815	0.546550	0.761125
816	0.542975	0.763200
817	0.542350	0.762175
818	0.542225	0.763175
819	0.540500	0.764250
820	0.540700	0.763900
821	0.543975	0.763050
822	0.544475	0.765325
823	0.543350	0.765025
824	0.545700	0.764200
825	0.545600	0.764100
826	0.544025	0.767125
827	0.545400	0.766750
828	0.544850	0.765050
829	0.547050	0.766425
830	0.546175	0.766750
831	0.544075	0.765075
832	0.544300	0.766600
833	0.544575	0.766925
834	0.543175	0.767525
835	0.544575	0.766750
836	0.543050	0.764350
837	0.544625	0.764650
838	0.544400	0.763575
839	0.542225	0.762150
840	0.543650	0.764825
841	0.544700	0.764650
842	0.546525	0.763675
843	0.546975	0.765000
844	0.546425	0.765600
845	0.543850	0.766525
846	0.545025	0.765750
847	0.546925	0.765750
848	0.545275	0.764025
849	0.546725	0.763325
850	0.546500	0.763450
851	0.544850	0.762425
852	0.545075	0.762475
853	0.546400	0.762575
854	0.545150	0.763475
855	0.547000	0.762875
856	0.544075	0.760900
857	0.547250	0.760575
858	0.547425	0.760400
859	0.547900	0.760400
860	0.545350	0.761025
861	0.543575	0.761625
862	0.541550	0.760500
863	0.542275	0.760325
864	0.545100	0.759325
865	0.545725	0.760200
866	0.542875	0.759700
867	0.542800	0.759275
868	0.543050	0.759100
869	0.545475	0.758775
870	0.541825	0.760650
871	0.545825	0.762375
872	0.544425	0.764950
873	0.542225	0.764500
874	0.543825	0.762925
875	0.543425	0.761800
876	0.543350	0.762550
877	0.544250	0.762975
878	0.544700	0.761525
879	0.544250	0.761250
880	0.543950	0.760175
881	0.541575	0.761375
882	0.543600	0.764625
883	0.543325	0.765650
884	0.547250	0.765100
885	0.544750	0.764775
886	0.546450	0.762075
887	0.546800	0.764250
888	0.544425	0.762625
889	0.548350	0.762600
890	0.545725	0.763350
891	0.546225	0.764100
892	0.544475	0.765875
893	0.544025	0.764200
894	0.541025	0.766300
895	0.544750	0.766075
896	0.541325	0.766000
897	0.543725	0.765650
898	0.542425	0.765375
899	0.544875	0.764850
900	0.544450	0.765375
901	0.545375	0.767225
902	0.545225	0.764675
903	0.544725	0.766875
904	0.544075	0.764975
905	0.545075	0.763350
906	0.546100	0.762900
907	0.543675	0.762700
908	0.542375	0.763525
909	0.542575	0.766350
910	0.543950	0.765675
911	0.540875	0.765425
912	0.543925	0.765550
913	0.544575	0.763925
914	0.542025	0.764450
915	0.541775	0.764300
916	0.542850	0.765275
917	0.542525	0.763425
918	0.542150	0.760700
919	0.541950	0.763000
920	0.543600	0.763200
921	0.544000	0.762550
922	0.542225	0.762325
923	0.541575	0.763575
924	0.541850	0.763600
925	0.541775	0.764275
926	0.543000	0.764050
927	0.542425	0.766500
928	0.541925	0.768700
929	0.543450	0.764525
930	0.542050	0.766175
931	0.544550	0.766950
932	0.543050	0.765650
933	0.542150	0.765150
934	0.542075	0.766125
935	0.542875	0.766550
936	0.545750	0.767650
937	0.542950	0.767400
938	0.543350	0.767325
939	0.542225	0.766175
940	0.545600	0.765575
941	0.546350	0.765250
942	0.545500	0.764975
943	0.544050	0.765450
944	0.543575	0.767025
945	0.545500	0.764300
946	0.544100	0.765450
947	0.544175	0.765875
948	0.542900	0.766725
949	0.539900	0.768025
950	0.540750	0.766575
951	0.545525	0.769725
952	0.545425	0.768400
953	0.545475	0.769450
954	0.541825	0.770300
955	0.544600	0.772925
956	0.543700	0.773750
957	0.541150	0.772875
958	0.541375	0.773250
959	0.542425	0.773075
960	0.542200	0.772600
961	0.543975	0.772900
962	0.543550	0.773725
963	0.542500	0.774975
964	0.543750	0.773600
965	0.542425	0.774350
966	0.546625	0.773425
967	0.544425	0.773075
968	0.544500	0.774825
969	0.545000	0.773000
970	0.547475	0.774475
971	0.546700	0.774625
972	0.546300	0.773500
973	0.546275	0.773975
974	0.547050	0.774350
975	0.548025	0.773425
976	0.545350	0.773625
977	0.546100	0.771450
978	0.544600	0.772400
979	0.546225	0.772750
980	0.547125	0.774075
981	0.544325	0.773425
982	0.546925	0.774825
983	0.544425	0.777225
984	0.547300	0.778275
985	0.546150	0.776875
986	0.543150	0.777925
987	0.543225	0.778225
988	0.545875	0.778400
989	0.546200	0.781725
990	0.546125	0.781050
991	0.545200	0.780725
992	0.545500	0.780000
993	0.548525	0.778700
994	0.546400	0.778625
995	0.548725	0.776600
996	0.548225	0.776475
997	0.548450	0.775700
998	0.546375	0.776425
999	0.546950	0.777450
1000	0.546400	0.778300
1001	0.547100	0.779950
1002	0.545175	0.779250
1003	0.545075	0.778800
1004	0.544575	0.777525
1005	0.547450	0.779000
1006	0.546600	0.778950
1007	0.548800	0.777500
1008	0.545650	0.776750
1009	0.548875	0.776650
1010	0.547775	0.776000
1011	0.551350	0.774900
1012	0.550775	0.775550
1013	0.551125	0.774050
1014	0.548500	0.773050
1015	0.547025	0.774125
1016	0.547750	0.773325
1017	0.547450	0.776850
1018	0.546975	0.775900
1019	0.548375	0.774575
1020	0.548500	0.774225
1021	0.544850	0.773775
1022	0.546700	0.774775
1023	0.545875	0.775025
1024	0.551000	0.773400
1025	0.549825	0.773400
1026	0.550800	0.772025
1027	0.549950	0.772950
1028	0.546275	0.772500
1029	0.546175	0.773225
1030	0.546250	0.773700
1031	0.547075	0.776475
1032	0.546925	0.773875
1033	0.547125	0.772600
1034	0.547900	0.773950
1035	0.549125	0.773275
1036	0.548200	0.774400
1037	0.546450	0.774025
1038	0.548850	0.773550
1039	0.548900	0.774900
1040	0.549000	0.776100
1041	0.549175	0.776575
1042	0.548525	0.775700
1043	0.546000	0.777650
1044	0.546550	0.774375
1045	0.544550	0.773800
1046	0.546700	0.774100
1047	0.546250	0.775950
1048	0.545175	0.777375
1049	0.545450	0.778475
1050	0.546750	0.777825
1051	0.547275	0.780325
1052	0.546975	0.779800
1053	0.543625	0.778100
1054	0.547375	0.777700
1055	0.549950	0.776775
1056	0.549425	0.774050
1057	0.546625	0.776300
1058	0.546200	0.777700
1059	0.548025	0.776100
1060	0.547250	0.773625
1061	0.546925	0.772400
1062	0.548025	0.771325
1063	0.548600	0.770125
1064	0.546150	0.768175
1065	0.547675	0.769375
1066	0.550650	0.767500
1067	0.548925	0.766425
1068	0.549325	0.767150
1069	0.547650	0.765675
1070	0.546200	0.768125
1071	0.548625	0.765375
1072	0.548950	0.765900
1073	0.548175	0.763950
1074	0.549975	0.763100
1075	0.549700	0.760575
1076	0.549325	0.760850
1077	0.548500	0.760075
1078	0.547650	0.758125
1079	0.547250	0.754325
1080	0.547475	0.754600
1081	0.550100	0.753300
1082	0.551050	0.756175
1083	0.549400	0.757675
1084	0.550050	0.757200
1085	0.549000	0.756250
1086	0.551225	0.755300
1087	0.551650	0.753250
1088	0.546825	0.754925
1089	0.552000	0.754400
1090	0.550400	0.753550
1091	0.552425	0.753025
1092	0.549550	0.753450
1093	0.547075	0.753475
1094	0.548475	0.753625
1095	0.548525	0.754525
1096	0.548100	0.755575
1097	0.546450	0.758100
1098	0.547975	0.757950
1099	0.549350	0.760450
1100	0.548200	0.762775
1101	0.546850	0.764625
1102	0.547250	0.764850
1103	0.548725	0.765700
1104	0.549675	0.766825
1105	0.549025	0.765750
1106	0.551100	0.765625
1107	0.550025	0.764500
1108	0.547825	0.764000
1109	0.547325	0.762000
1110	0.549075	0.762125
1111	0.547100	0.761125
1112	0.548600	0.763375
1113	0.546425	0.761450
1114	0.547625	0.761350
1115	0.548025	0.760225
1116	0.548925	0.759600
1117	0.547125	0.759300
1118	0.546550	0.760150
1119	0.548575	0.758425
1120	0.547425	0.760125
1121	0.547325	0.761525
1122	0.547450	0.761850
1123	0.548025	0.763450
1124	0.546425	0.765150
1125	0.549550	0.764200
1126	0.546900	0.764025
1127	0.547925	0.765200
1128	0.549950	0.767175
1129	0.550625	0.766450
1130	0.548475	0.764600
1131	0.549675	0.763700
1132	0.551350	0.763750
1133	0.553175	0.762625
1134	0.550425	0.763325
1135	0.548450	0.762650
1136	0.547775	0.762275
1137	0.547150	0.765150
1138	0.548500	0.766350
1139	0.547525	0.768325
1140	0.546700	0.769825
1141	0.546975	0.770775
1142	0.549675	0.769650
1143	0.548300	0.770750
1144	0.548575	0.766650
1145	0.549100	0.767625
1146	0.548900	0.766275
1147	0.547175	0.767550
1148	0.546700	0.765775
1149	0.549475	0.765350
1150	0.543850	0.768775
1151	0.547325	0.770725
1152	0.548225	0.769675
1153	0.550300	0.768625
1154	0.550050	0.767750
1155	0.549325	0.769000
1156	0.548300	0.765400
1157	0.550025	0.764425
1158	0.547600	0.765375
1159	0.546275	0.767075
1160	0.550225	0.765525
1161	0.548800	0.765900
1162	0.548600	0.767525
1163	0.549850	0.766725
1164	0.550075	0.765050
1165	0.549950	0.764625
1166	0.550225	0.764350
1167	0.549350	0.762350
1168	0.547200	0.762350
1169	0.547950	0.762475
1170	0.548175	0.763525
1171	0.548875	0.762500
1172	0.549275	0.763450
1173	0.550800	0.762000
1174	0.550000	0.762350
1175	0.548375	0.760175
1176	0.549200	0.762175
1177	0.549925	0.760400
1178	0.551100	0.759100
1179	0.550875	0.759125
1180	0.551775	0.761275
1181	0.549550	0.762000
1182	0.547875	0.760900
1183	0.549925	0.759825
1184	0.551225	0.761700
1185	0.553375	0.761725
1186	0.554200	0.762225
1187	0.551200	0.763875
1188	0.554350	0.763625
1189	0.551550	0.763625
1190	0.551950	0.762650
1191	0.550250	0.763525
1192	0.553900	0.762875
1193	0.552000	0.764775
1194	0.550200	0.765775
1195	0.551600	0.765700
1196	0.551875	0.766500
1197	0.553025	0.761950
1198	0.550375	0.762775
1199	0.548250	0.762650
1200	0.549825	0.763150
1201	0.552950	0.763350
1202	0.551225	0.763950
1203	0.550750	0.763225
1204	0.551525	0.762675
1205	0.551450	0.763150
1206	0.550075	0.762850
1207	0.549575	0.763375
1208	0.549675	0.763050
1209	0.551200	0.765000
1210	0.550325	0.765525
1211	0.553100	0.765900
1212	0.550900	0.765350
1213	0.547700	0.767775
1214	0.547925	0.766425
1215	0.549625	0.767950
1216	0.550700	0.767850
1217	0.551625	0.767725
1218	0.551000	0.766850
1219	0.551100	0.764500
1220	0.550650	0.764975
1221	0.551975	0.766175
1222	0.550225	0.763775
1223	0.551825	0.764100
1224	0.550150	0.764550
1225	0.548475	0.766400
1226	0.551325	0.765525
1227	0.551025	0.766225
1228	0.549550	0.765950
1229	0.550775	0.766100
1230	0.549950	0.767775
1231	0.552675	0.766000
1232	0.549550	0.767475
1233	0.551675	0.765625
1234	0.553075	0.764025
1235	0.551600	0.763950
1236	0.552150	0.764300
1237	0.554425	0.763675
1238	0.550750	0.765075
1239	0.550275	0.765275
1240	0.552675	0.766400
1241	0.553000	0.766850
1242	0.551775	0.768100
1243	0.551300	0.766350
1244	0.550575	0.766825
1245	0.550550	0.768625
1246	0.550525	0.767525
1247	0.550300	0.768600
1248	0.549025	0.768950
1249	0.553675	0.769175
1250	0.551125	0.767125
1251	0.551325	0.768475
1252	0.551875	0.769075
1253	0.551325	0.767500
1254	0.550775	0.767775
1255	0.550600	0.768225
1256	0.552700	0.770000
1257	0.552200	0.767775
1258	0.550200	0.768350
1259	0.548950	0.768400
1260	0.550850	0.767275
1261	0.551525	0.767200
1262	0.550375	0.764500
1263	0.550550	0.766675
1264	0.551375	0.765975
1265	0.550325	0.766750
1266	0.552725	0.766950
1267	0.551825	0.765225
1268	0.550275	0.765225
1269	0.553175	0.768275
1270	0.550925	0.769175
1271	0.551925	0.769625
1272	0.551375	0.771800
1273	0.554200	0.770550
1274	0.554775	0.767775
1275	0.553050	0.766900
1276	0.552450	0.764925
1277	0.553900	0.760525
1278	0.554000	0.763075
1279	0.553000	0.764150
1280	0.554000	0.766325
1281	0.554650	0.766775
1282	0.552250	0.764050
1283	0.551350	0.764725
1284	0.553025	0.763700
1285	0.553625	0.765075
1286	0.553150	0.768200
1287	0.552650	0.768200
1288	0.551500	0.769625
1289	0.553200	0.767625
1290	0.550300	0.770775
1291	0.550450	0.770350
1292	0.549475	0.769100
1293	0.553125	0.769750
1294	0.553075	0.768675
1295	0.550850	0.766575
1296	0.552225	0.765875
1297	0.551025	0.765300
1298	0.549125	0.764325
1299	0.552650	0.766850
1300	0.549475	0.767175
1301	0.550275	0.770250
1302	0.552475	0.771475
1303	0.554000	0.771975
1304	0.551275	0.769225
1305	0.551025	0.771100
1306	0.551550	0.770200
1307	0.550925	0.768475
1308	0.549275	0.768900
1309	0.550875	0.771750
1310	0.551375	0.769825
1311	0.550250	0.770825
1312	0.552875	0.771950
1313	0.552400	0.770650
1314	0.551575	0.770550
1315	0.551850	0.771125
1316	0.552250	0.771350
1317	0.551075	0.770575
1318	0.549525	0.771350
1319	0.552250	0.771100
1320	0.552600	0.771050
1321	0.551750	0.770075
1322	0.549850	0.769750
1323	0.552600	0.771725
1324	0.552300	0.770900
1325	0.552875	0.771375
1326	0.551350	0.769600
1327	0.548750	0.769975
1328	0.551950	0.769700
1329	0.552375	0.772100
1330	0.551375	0.770800
1331	0.551125	0.768450
1332	0.551150	0.769250
1333	0.552550	0.768625
1334	0.552500	0.767875
1335	0.551300	0.768450
1336	0.551325	0.767925
1337	0.549075	0.767775
1338	0.552825	0.767600
1339	0.551500	0.767800
1340	0.548625	0.769900
1341	0.550325	0.770700
1342	0.550675	0.768950
1343	0.550300	0.769250
1344	0.551825	0.769400
1345	0.551800	0.767925
1346	0.554925	0.767400
1347	0.554775	0.766950
1348	0.552000	0.767575
1349	0.551100	0.768175
1350	0.551800	0.768875
1351	0.551275	0.770150
1352	0.554350	0.768275
1353	0.552950	0.767675
1354	0.551850	0.766075
1355	0.551225	0.768450
1356	0.552100	0.771500
1357	0.552875	0.771675
1358	0.555000	0.773125
1359	0.554100	0.775050
1360	0.555250	0.774600
1361	0.553300	0.773475
1362	0.555900	0.774500
1363	0.556000	0.772775
1364	0.555300	0.771425
1365	0.555175	0.773475
1366	0.556200	0.772250
1367	0.553975	0.769550
1368	0.554725	0.769550
1369	0.554075	0.770925
1370	0.556225	0.771075
1371	0.556850	0.769850
1372	0.553400	0.769650
1373	0.552025	0.769575
1374	0.554825	0.769875
1375	0.553550	0.767825
1376	0.554500	0.768825
1377	0.553825	0.766625
1378	0.552775	0.765475
1379	0.553025	0.766850
1380	0.555775	0.767175
1381	0.551750	0.768525
1382	0.552125	0.767825
1383	0.555500	0.766800
1384	0.555550	0.768725
1385	0.551350	0.770675
1386	0.550925	0.769375
1387	0.551225	0.770450
1388	0.553000	0.769725
1389	0.552675	0.770875
1390	0.552725	0.770125
1391	0.552850	0.770425
1392	0.554675	0.770650
1393	0.554250	0.772025
1394	0.552725	0.772050
1395	0.553375	0.770425
1396	0.556000	0.770850
1397	0.554175	0.771425
1398	0.553375	0.770675
1399	0.552100	0.770250
1400	0.553425	0.770350
1401	0.553100	0.770925
1402	0.551250	0.772600
1403	0.551325	0.774625
1404	0.551925	0.771775
1405	0.550650	0.775250
1406	0.550650	0.776750
1407	0.551600	0.776300
1408	0.555775	0.775175
1409	0.553050	0.776825
1410	0.554050	0.776150
1411	0.551125	0.778475
1412	0.551700	0.777000
1413	0.553350	0.775750
1414	0.552475	0.775250
1415	0.553100	0.775425
1416	0.551950	0.775475
1417	0.549375	0.776425
1418	0.551450	0.776200
1419	0.550875	0.775725
1420	0.549225	0.776650
1421	0.550775	0.773225
1422	0.552175	0.772425
1423	0.551800	0.774075
1424	0.552225	0.776625
1425	0.551925	0.777525
1426	0.549650	0.777600
1427	0.552750	0.777000
1428	0.553625	0.776775
1429	0.551925	0.775200
1430	0.551575	0.773000
1431	0.551600	0.772400
1432	0.552475	0.773650
1433	0.550500	0.773075
1434	0.550700	0.775575
1435	0.552900	0.775400
1436	0.551000	0.775750
1437	0.551450	0.775625
1438	0.552550	0.773825
1439	0.550100	0.773800
1440	0.553500	0.773525
1441	0.553625	0.775400
1442	0.553775	0.774275
1443	0.553575	0.775825
1444	0.552250	0.777125
1445	0.552750	0.778850
1446	0.551625	0.777975
1447	0.552025	0.777275
1448	0.551050	0.777825
1449	0.554375	0.778850
1450	0.552900	0.778725
1451	0.551925	0.780250
1452	0.553000	0.780075
1453	0.551675	0.777675
1454	0.551675	0.776875
1455	0.551075	0.779725
1456	0.553525	0.779950
1457	0.551625	0.779825
1458	0.548250	0.781650
1459	0.549350	0.780675
1460	0.552950	0.776625
1461	0.552775	0.776850
1462	0.551450	0.778550
1463	0.551425	0.778925
1464	0.551400	0.779775
1465	0.551250	0.778525
1466	0.554675	0.777650
1467	0.553350	0.779875
1468	0.551125	0.780675
1469	0.553150	0.779175
1470	0.553125	0.779825
1471	0.554650	0.780500
1472	0.555350	0.781625
1473	0.552650	0.781625
1474	0.551775	0.781150
1475	0.552925	0.780575
1476	0.552325	0.781000
1477	0.554150	0.778175
1478	0.555675	0.778750
1479	0.555450	0.777625
1480	0.553800	0.775250
1481	0.555525	0.775325
1482	0.554850	0.776525
1483	0.552225	0.776275
1484	0.553750	0.777425
1485	0.554125	0.778150
1486	0.554600	0.777375
1487	0.555050	0.777325
1488	0.557625	0.779625
1489	0.555350	0.779800
1490	0.554875	0.780450
1491	0.555900	0.780925
1492	0.557325	0.780550
1493	0.557175	0.780625
1494	0.554375	0.779175
1495	0.554400	0.780100
1496	0.553050	0.781775
1497	0.553725	0.781350
1498	0.551925	0.782825
1499	0.553400	0.782300
1500	0.549825	0.780550
1501	0.551350	0.777725
1502	0.550850	0.778450
1503	0.553025	0.778825
1504	0.550200	0.778950
1505	0.550850	0.779025
1506	0.551125	0.778625
1507	0.549075	0.780100
1508	0.551550	0.780000
1509	0.551825	0.779300
1510	0.552575	0.778400
1511	0.553125	0.777850
1512	0.552425	0.775625
1513	0.554625	0.774975
1514	0.552225	0.773975
1515	0.551525	0.773650
1516	0.551850	0.774625
1517	0.553075	0.773250
1518	0.551050	0.772350
1519	0.552175	0.772350
1520	0.551775	0.773825
1521	0.553875	0.772875
1522	0.551425	0.773275
1523	0.551400	0.773775
1524	0.552325	0.774500
1525	0.550925	0.774150
1526	0.552075	0.775025
1527	0.552200	0.776200
1528	0.551900	0.778175
1529	0.552275	0.776150
1530	0.551400	0.776150
1531	0.550725	0.777400
1532	0.554650	0.778150
1533	0.552975	0.777150
1534	0.554600	0.778000
1535	0.553400	0.778150
1536	0.553050	0.774775
1537	0.551500	0.775500
1538	0.551150	0.774800
1539	0.550175	0.774775
1540	0.550275	0.772200
1541	0.552600	0.774875
1542	0.553725	0.774125
1543	0.547800	0.775825
1544	0.549725	0.778700
1545	0.550625	0.776875
1546	0.551550	0.776200
1547	0.553200	0.776225
1548	0.552675	0.774300
1549	0.551000	0.774875
1550	0.552425	0.777000
1551	0.553275	0.775850
1552	0.554575	0.776725
1553	0.554375	0.776225
1554	0.552550	0.776750
1555	0.553800	0.777975
1556	0.553075	0.778100
1557	0.557475	0.776925
1558	0.556125	0.776175
1559	0.554975	0.777500
1560	0.556725	0.775325
1561	0.555625	0.774800
1562	0.553675	0.775175
1563	0.552475	0.775725
1564	0.552700	0.777425
1565	0.550875	0.775425
1566	0.553200	0.775850
1567	0.551200	0.779350
1568	0.550325	0.778625
1569	0.552825	0.779525
1570	0.554300	0.779075
1571	0.552075	0.779750
1572	0.551900	0.776925
1573	0.555775	0.775700
1574	0.552550	0.778150
1575	0.552575	0.775375
1576	0.554225	0.774200
1577	0.549850	0.772975
1578	0.551800	0.775550
1579	0.555375	0.773825
1580	0.554850	0.773425
1581	0.554500	0.774500
1582	0.553000	0.776725
1583	0.552550	0.777150
1584	0.555625	0.775100
1585	0.553550	0.773525
1586	0.553900	0.774375
1587	0.553325	0.774525
1588	0.553575	0.770700
1589	0.551950	0.768925
1590	0.552275	0.767600
1591	0.555375	0.765700
1592	0.554175	0.769375
1593	0.556675	0.770700
1594	0.554675	0.771325
1595	0.553575	0.770725
1596	0.554075	0.770525
1597	0.553375	0.769100
1598	0.554300	0.772100
1599	0.553450	0.771975
1600	0.554650	0.771075
1601	0.553725	0.772125
1602	0.551250	0.771350
1603	0.552125	0.771875
1604	0.551125	0.773300
1605	0.552300	0.774625
1606	0.551500	0.776075
1607	0.553500	0.776550
1608	0.555425	0.775625
1609	0.556075	0.777325
1610	0.553350	0.775750
1611	0.551000	0.773800
1612	0.551350	0.776925
1613	0.551025	0.776675
1614	0.552375	0.775050
1615	0.552075	0.776800
1616	0.550500	0.777675
1617	0.554350	0.778425
1618	0.556075	0.778600
1619	0.552550	0.778025
1620	0.551775	0.779075
1621	0.554525	0.781550
1622	0.556125	0.780700
1623	0.554950	0.780125
1624	0.553675	0.780950
1625	0.553250	0.780325
1626	0.553350	0.777800
1627	0.553375	0.777450
1628	0.556150	0.776000
1629	0.552500	0.775975
1630	0.554600	0.776550
1631	0.554750	0.778325
1632	0.556075	0.777350
1633	0.554050	0.778250
1634	0.556275	0.778925
1635	0.554875	0.777375
1636	0.554450	0.775925
1637	0.555550	0.777975
1638	0.555925	0.778875
1639	0.554675	0.777200
1640	0.556275	0.776325
1641	0.554650	0.775350
1642	0.556750	0.777150
1643	0.556300	0.776300
1644	0.553300	0.774750
1645	0.551275	0.774700
1646	0.553650	0.774650
1647	0.554175	0.776025
1648	0.555500	0.777725
1649	0.553850	0.779250
1650	0.554475	0.779100
1651	0.554500	0.781250
1652	0.556700	0.781650
1653	0.556125	0.779775
1654	0.557875	0.779350
1655	0.556225	0.777500
1656	0.555750	0.778025
1657	0.554425	0.775075
1658	0.553875	0.775175
1659	0.555225	0.776325
1660	0.554075	0.775675
1661	0.554625	0.776075
1662	0.553500	0.775875
1663	0.555200	0.775275
1664	0.554700	0.776075
1665	0.554700	0.776450
1666	0.555750	0.775100
1667	0.554600	0.774750
1668	0.550700	0.775425
1669	0.552200	0.776200
1670	0.553975	0.777925
1671	0.554775	0.778250
1672	0.555750	0.776400
1673	0.557600	0.777750
1674	0.556075	0.778750
1675	0.553725	0.777925
1676	0.553575	0.779300
1677	0.553475	0.778800
1678	0.553000	0.780400
1679	0.556000	0.780200
1680	0.553925	0.780700
1681	0.553425	0.781075
1682	0.554700	0.781375
1683	0.553800	0.782075
1684	0.552350	0.782100
1685	0.554675	0.780950
1686	0.553925	0.780950
1687	0.556650	0.782200
1688	0.554150	0.780975
1689	0.553850	0.782725
1690	0.555575	0.782325
1691	0.555275	0.781900
1692	0.556300	0.782950
1693	0.556400	0.782825
1694	0.556150	0.783700
1695	0.555575	0.783775
1696	0.554775	0.782900
1697	0.554450	0.783475
1698	0.553800	0.781950
1699	0.556925	0.784325
1700	0.555225	0.783100
1701	0.555100	0.782225
1702	0.556150	0.782750
1703	0.552500	0.783200
1704	0.554725	0.782350
1705	0.554750	0.781125
1706	0.554375	0.782225
1707	0.555675	0.783425
1708	0.557450	0.783575
1709	0.558400	0.781100
1710	0.557950	0.781825
1711	0.555300	0.781825
1712	0.554875	0.782125
1713	0.554875	0.780125
1714	0.555100	0.781725
1715	0.556525	0.783825
1716	0.556075	0.784125
1717	0.554550	0.782775
1718	0.553800	0.783450
1719	0.556475	0.783500
1720	0.553275	0.785600
1721	0.557150	0.785725
1722	0.557050	0.785100
1723	0.555550	0.786800
1724	0.556225	0.783600
1725	0.558450	0.782825
1726	0.557150	0.782100
1727	0.554625	0.783475
1728	0.554350	0.783650
1729	0.552950	0.780950
1730	0.553550	0.781625
1731	0.553650	0.779525
1732	0.553500	0.779575
1733	0.555250	0.780600
1734	0.555800	0.780250
1735	0.556775	0.780900
1736	0.555200	0.779475
1737	0.557650	0.780150
1738	0.556525	0.779325
1739	0.552775	0.777750
1740	0.554875	0.777300
1741	0.553400	0.779125
1742	0.554125	0.781175
1743	0.554675	0.781800
1744	0.556175	0.783025
1745	0.556375	0.784775
1746	0.555575	0.785025
1747	0.556725	0.784600
1748	0.554225	0.784525
1749	0.552850	0.785700
1750	0.554225	0.786175
1751	0.555575	0.786500
1752	0.555650	0.786375
1753	0.556000	0.788300
1754	0.556100	0.788100
1755	0.555525	0.785675
1756	0.555925	0.784200
1757	0.554125	0.779850
1758	0.554600	0.778225
1759	0.553200	0.777175
1760	0.553200	0.776275
1761	0.553150	0.777975
1762	0.555875	0.780150
1763	0.556750	0.779200
1764	0.555350	0.779475
1765	0.555750	0.780000
1766	0.552425	0.781975
1767	0.552775	0.782025
1768	0.555225	0.780500
1769	0.554625	0.779900
1770	0.552575	0.779825
1771	0.554225	0.778100
1772	0.554400	0.779025
1773	0.552875	0.781900
1774	0.553800	0.780525
1775	0.554150	0.782575
1776	0.555700	0.780550
1777	0.553325	0.777275
1778	0.554025	0.778175
1779	0.553350	0.776300
1780	0.553825	0.775525
1781	0.552875	0.777125
1782	0.554125	0.776575
1783	0.553400	0.775725
1784	0.553900	0.776925
1785	0.556000	0.779200
1786	0.557075	0.779825
1787	0.556175	0.776925
1788	0.550625	0.776300
1789	0.552725	0.776650
1790	0.551575	0.778200
1791	0.553325	0.777325
1792	0.552550	0.776350
1793	0.555075	0.776475
1794	0.552375	0.777950
1795	0.554275	0.778450
1796	0.555525	0.778725
1797	0.555075	0.776650
1798	0.554350	0.777675
1799	0.553600	0.776075
1800	0.552250	0.776900
1801	0.553100	0.777500
1802	0.556025	0.780050
1803	0.555075	0.779675
1804	0.553375	0.780600
1805	0.554600	0.780675
1806	0.552425	0.780700
1807	0.552325	0.778750
1808	0.552325	0.780750
1809	0.552550	0.781175
1810	0.552550	0.779950
1811	0.552400	0.781025
1812	0.554125	0.779000
1813	0.551725	0.778950
1814	0.552700	0.778925
1815	0.552725	0.780250
1816	0.551450	0.780600
1817	0.553400	0.782600
1818	0.552350	0.784800
1819	0.552700	0.784275
1820	0.550700	0.782150
1821	0.553400	0.781350
1822	0.554150	0.778950
1823	0.552700	0.780475
1824	0.551950	0.780225
1825	0.553525	0.780900
1826	0.551625	0.781625
1827	0.550675	0.782950
1828	0.551775	0.782100
1829	0.551925	0.783475
1830	0.551350	0.783575
1831	0.554100	0.783075
1832	0.553750	0.784050
1833	0.554775	0.785300
1834	0.552275	0.783600
1835	0.553600	0.782075
1836	0.553375	0.780175
1837	0.553550	0.782800
1838	0.553375	0.780850
1839	0.555575	0.779825
1840	0.554400	0.779050
1841	0.553475	0.780075
1842	0.554825	0.779375
1843	0.553725	0.779900
1844	0.554575	0.780000
1845	0.553800	0.779450
1846	0.552550	0.776500
1847	0.549725	0.775300
1848	0.553375	0.773975
1849	0.551300	0.773150
1850	0.553850	0.775125
1851	0.554900	0.776100
1852	0.553700	0.775125
1853	0.555000	0.772250
1854	0.551125	0.772850
1855	0.552150	0.773350
1856	0.552400	0.775475
1857	0.554150	0.774200
1858	0.552375	0.776650
1859	0.552475	0.774400
1860	0.553275	0.774250
1861	0.554050	0.773250
1862	0.554250	0.773100
1863	0.557150	0.775075
1864	0.555425	0.776500
1865	0.555475	0.780000
1866	0.553525	0.776850
1867	0.552250	0.777725
1868	0.551925	0.777750
1869	0.550475	0.777450
1870	0.552975	0.777275
1871	0.551700	0.777975
1872	0.554100	0.778250
1873	0.554075	0.775075
1874	0.549225	0.774100
1875	0.548225	0.775800
1876	0.550075	0.777225
1877	0.552950	0.777800
1878	0.552925	0.776700
1879	0.551675	0.774550
1880	0.551825	0.776925
1881	0.553500	0.778875
1882	0.554000	0.778225
1883	0.551825	0.773925
1884	0.553350	0.778000
1885	0.555275	0.775375
1886	0.554375	0.776525
1887	0.556525	0.776875
1888	0.553525	0.776250
1889	0.552725	0.775025
1890	0.551550	0.775025
1891	0.552100	0.775825
1892	0.553025	0.777275
1893	0.553725	0.777075
1894	0.555250	0.778125
1895	0.554950	0.777850
1896	0.553850	0.778125
1897	0.550975	0.778175
1898	0.553075	0.779225
1899	0.555075	0.777950
1900	0.554275	0.774925
1901	0.554925	0.773600
1902	0.553175	0.771375
1903	0.553550	0.770325
1904	0.555350	0.771875
1905	0.555850	0.771275
1906	0.555525	0.768975
1907	0.557125	0.768550
1908	0.558225	0.767600
1909	0.557625	0.768300
1910	0.554125	0.768975
1911	0.555975	0.769800
1912	0.557850	0.770100
1913	0.557300	0.770850
1914	0.556150	0.770750
1915	0.554125	0.771075
1916	0.557750	0.772075
1917	0.554625	0.772550
1918	0.556425	0.773900
1919	0.555200	0.773625
1920	0.553775	0.774000
1921	0.557500	0.774125
1922	0.553550	0.775500
1923	0.553475	0.774950
1924	0.556325	0.774000
1925	0.555000	0.771525
1926	0.554725	0.772475
1927	0.556400	0.771150
1928	0.553775	0.770700
1929	0.554125	0.771500
1930	0.552525	0.771700
1931	0.554350	0.770900
1932	0.552650	0.769600
1933	0.550850	0.769325
1934	0.551275	0.768025
1935	0.552925	0.766650
1936	0.552400	0.766725
1937	0.554775	0.765550
1938	0.554575	0.765675
1939	0.551800	0.766425
1940	0.554400	0.765775
1941	0.553900	0.768875
1942	0.554550	0.768325
1943	0.554375	0.768225
1944	0.554525	0.768450
1945	0.555575	0.767750
1946	0.554400	0.769550
1947	0.551550	0.770275
1948	0.551575	0.770900
1949	0.552175	0.773025
1950	0.553275	0.772725
1951	0.552850	0.772125
1952	0.552175	0.769300
1953	0.549825	0.770350
1954	0.552650	0.771850
1955	0.552525	0.772900
1956	0.553700	0.773050
1957	0.552150	0.771725
1958	0.553275	0.768550
1959	0.550975	0.768750
1960	0.549200	0.767550
1961	0.554325	0.769925
1962	0.550975	0.771325
1963	0.549425	0.773750
1964	0.550550	0.772575
1965	0.550200	0.771975
1966	0.551575	0.770800
1967	0.550925	0.770700
1968	0.551700	0.771325
1969	0.548225	0.772925
1970	0.548850	0.772350
1971	0.551300	0.770975
1972	0.549725	0.771800
1973	0.547850	0.770125
1974	0.550200	0.773525
1975	0.549500	0.771450
1976	0.550650	0.771675
1977	0.552325	0.770075
1978	0.551475	0.770100
1979	0.550525	0.769125
1980	0.553850	0.769650
1981	0.552450	0.768050
1982	0.551050	0.770075
1983	0.549925	0.767100
1984	0.553250	0.768125
1985	0.552400	0.765200
1986	0.553000	0.764300
1987	0.552900	0.763925
1988	0.552900	0.762900
1989	0.553825	0.761425
1990	0.552350	0.763850
1991	0.552275	0.762825
1992	0.552025	0.765625
1993	0.551600	0.765700
1994	0.551000	0.762200
1995	0.550200	0.764800
1996	0.552325	0.764300
1997	0.550675	0.765075
1998	0.551450	0.764375
1999	0.552350	0.765400
[truncated: 8,000 more rows]
