# Supplementary material for: Evolutionary game on mutually influenceing double-layer network
Source: PLoS One. 2025 Jan 31;20(1):e0317923. doi: 10.1371/journal.pone.0317923 (PMC11785339; doi:10.1371/journal.pone.0317923)
Supplement: S1 Data — (ZIP) [file pone.0317923.s001.zip › b=1.03_a=0.5_frequency.txt]

0	0.494400	0.403025
1	0.492900	0.352175
2	0.493025	0.323400
3	0.492150	0.306325
4	0.496525	0.295000
5	0.489325	0.292000
6	0.492325	0.290075
7	0.495775	0.288900
8	0.490200	0.289475
9	0.491400	0.290950
10	0.492700	0.291050
11	0.486275	0.292200
12	0.488500	0.298675
13	0.488775	0.303500
14	0.492875	0.307175
15	0.492675	0.310575
16	0.492825	0.312350
17	0.491725	0.314925
18	0.494650	0.317325
19	0.492450	0.322575
20	0.490800	0.326400
21	0.489450	0.334150
22	0.492025	0.337425
23	0.492400	0.344650
24	0.490875	0.349525
25	0.495475	0.353700
26	0.494625	0.356700
27	0.491500	0.362200
28	0.494100	0.366750
29	0.492150	0.371750
30	0.494050	0.378350
31	0.493300	0.383725
32	0.491300	0.387725
33	0.490550	0.393000
34	0.493800	0.400550
35	0.493400	0.402850
36	0.495775	0.406325
37	0.488750	0.411325
38	0.493125	0.413400
39	0.495250	0.418875
40	0.497900	0.422825
41	0.497025	0.426325
42	0.493675	0.431425
43	0.494500	0.436050
44	0.489200	0.440475
45	0.489200	0.445475
46	0.491825	0.448275
47	0.495600	0.452425
48	0.496675	0.455550
49	0.496300	0.461400
50	0.495500	0.465050
51	0.492825	0.468125
52	0.496400	0.470500
53	0.492275	0.475300
54	0.491775	0.476125
55	0.496025	0.481025
56	0.495550	0.483350
57	0.497625	0.485175
58	0.495850	0.487125
59	0.497750	0.487550
60	0.501150	0.492450
61	0.502000	0.493725
62	0.503425	0.496825
63	0.497175	0.497475
64	0.497425	0.501350
65	0.497400	0.504925
66	0.499450	0.508050
67	0.501000	0.509000
68	0.497775	0.510700
69	0.495150	0.513775
70	0.492225	0.517075
71	0.493950	0.519475
72	0.493500	0.517525
73	0.497700	0.521300
74	0.500675	0.525975
75	0.500675	0.529500
76	0.501450	0.530925
77	0.500575	0.529700
78	0.499025	0.530900
79	0.498275	0.533450
80	0.497650	0.533350
81	0.497525	0.535725
82	0.497825	0.540250
83	0.500925	0.541000
84	0.499150	0.544975
85	0.500400	0.544625
86	0.501725	0.547150
87	0.502650	0.547350
88	0.502425	0.550175
89	0.497600	0.551000
90	0.496975	0.555075
91	0.499275	0.555000
92	0.497025	0.555100
93	0.503650	0.557450
94	0.500900	0.557525
95	0.500500	0.555825
96	0.501025	0.557600
97	0.502600	0.557075
98	0.499625	0.557475
99	0.502075	0.560300
100	0.500000	0.562075
101	0.499475	0.562925
102	0.504950	0.567400
103	0.502325	0.570650
104	0.501350	0.567650
105	0.505550	0.569225
106	0.505950	0.571150
107	0.503625	0.569875
108	0.505100	0.569800
109	0.502875	0.569350
110	0.502650	0.570150
111	0.502675	0.571225
112	0.503025	0.572325
113	0.503225	0.571775
114	0.501150	0.571225
115	0.502650	0.573700
116	0.503200	0.575500
117	0.502025	0.576850
118	0.504125	0.577000
119	0.507800	0.577400
120	0.505050	0.573600
121	0.508425	0.575150
122	0.505325	0.574950
123	0.506925	0.572300
124	0.507150	0.573275
125	0.503925	0.576100
126	0.503800	0.577850
127	0.505900	0.583150
128	0.504625	0.584175
129	0.504575	0.585675
130	0.506900	0.586525
131	0.507675	0.587400
132	0.507975	0.589025
133	0.504650	0.590150
134	0.506200	0.588975
135	0.503775	0.592400
136	0.507175	0.595875
137	0.507450	0.596900
138	0.508325	0.595500
139	0.508600	0.596150
140	0.507050	0.597150
141	0.506875	0.596400
142	0.506450	0.598125
143	0.504375	0.599400
144	0.507650	0.598600
145	0.505375	0.597250
146	0.507875	0.596550
147	0.507225	0.596325
148	0.505975	0.598625
149	0.506325	0.599450
150	0.505725	0.600925
151	0.505575	0.601400
152	0.507425	0.601525
153	0.508200	0.602500
154	0.509050	0.606025
155	0.508650	0.608375
156	0.507525	0.607800
157	0.509450	0.607350
158	0.506350	0.609475
159	0.507725	0.608575
160	0.509450	0.611250
161	0.508100	0.611075
162	0.504425	0.612700
163	0.509500	0.611150
164	0.509050	0.609950
165	0.508350	0.612925
166	0.511800	0.614900
167	0.511950	0.612500
168	0.511500	0.613925
169	0.513325	0.613825
170	0.513350	0.612475
171	0.512400	0.612075
172	0.512675	0.611575
173	0.512025	0.611975
174	0.514750	0.614000
175	0.515175	0.612775
176	0.516900	0.613525
177	0.516450	0.614475
178	0.512225	0.615925
179	0.508800	0.616625
180	0.514225	0.621400
181	0.513900	0.620575
182	0.512675	0.623775
183	0.514375	0.624550
184	0.509625	0.625200
185	0.510125	0.628025
186	0.510825	0.629225
187	0.509375	0.629375
188	0.513000	0.629050
189	0.511275	0.629725
190	0.514500	0.628000
191	0.513050	0.630225
192	0.514825	0.630600
193	0.516250	0.631500
194	0.512900	0.631750
195	0.516100	0.631800
196	0.511550	0.628450
197	0.510225	0.628225
198	0.513050	0.625875
199	0.513225	0.625000
200	0.511275	0.626900
201	0.511600	0.629800
202	0.511925	0.630200
203	0.513225	0.630200
204	0.514750	0.629425
205	0.514275	0.631250
206	0.515300	0.632025
207	0.514625	0.634975
208	0.514975	0.636025
209	0.511575	0.635250
210	0.513300	0.636725
211	0.511925	0.637975
212	0.513125	0.639750
213	0.514575	0.638300
214	0.515325	0.636700
215	0.518575	0.639050
216	0.513025	0.638800
217	0.514075	0.636725
218	0.513225	0.637800
219	0.516500	0.636900
220	0.514575	0.634775
221	0.513600	0.635425
222	0.517550	0.634250
223	0.515200	0.634375
224	0.516625	0.633325
225	0.517975	0.634300
226	0.516675	0.636525
227	0.518375	0.633075
228	0.515025	0.635550
229	0.516300	0.635850
230	0.515625	0.638425
231	0.514675	0.637875
232	0.515375	0.640775
233	0.515925	0.640850
234	0.515025	0.641450
235	0.515650	0.642625
236	0.516175	0.640350
237	0.515425	0.638400
238	0.514850	0.636450
239	0.513650	0.638125
240	0.514775	0.638450
241	0.516975	0.637225
242	0.519700	0.636575
243	0.520275	0.637425
244	0.520450	0.636075
245	0.516475	0.636050
246	0.517200	0.636025
247	0.516950	0.635475
248	0.518125	0.635925
249	0.519475	0.636900
250	0.522050	0.639450
251	0.519950	0.642150
252	0.515625	0.639800
253	0.517750	0.640725
254	0.517775	0.640225
255	0.517925	0.641050
256	0.518475	0.641625
257	0.519100	0.643325
258	0.519300	0.644750
259	0.522425	0.644650
260	0.520725	0.645075
261	0.520375	0.647475
262	0.518200	0.648475
263	0.519725	0.647200
264	0.522050	0.648925
265	0.521575	0.649375
266	0.521700	0.649850
267	0.521525	0.652925
268	0.519875	0.654500
269	0.517925	0.653650
270	0.517850	0.654275
271	0.517925	0.651825
272	0.517550	0.651075
273	0.518975	0.650325
274	0.520950	0.648300
275	0.523175	0.648100
276	0.520550	0.649050
277	0.520150	0.648650
278	0.518925	0.649425
279	0.520875	0.649250
280	0.518100	0.651625
281	0.518600	0.652700
282	0.519850	0.652500
283	0.520375	0.653750
284	0.521500	0.652000
285	0.521550	0.654900
286	0.523450	0.656500
287	0.524175	0.658975
288	0.522925	0.660600
289	0.520850	0.662175
290	0.519875	0.660000
291	0.519475	0.660750
292	0.522500	0.660475
293	0.520725	0.664750
294	0.521800	0.665000
295	0.520525	0.666900
296	0.520050	0.668425
297	0.517775	0.667950
298	0.519750	0.667775
299	0.519850	0.667100
300	0.524300	0.669925
301	0.523650	0.667925
302	0.521275	0.667225
303	0.519050	0.667475
304	0.519225	0.666725
305	0.521825	0.666350
306	0.521475	0.664675
307	0.519550	0.664725
308	0.519000	0.663275
309	0.520825	0.664000
310	0.522250	0.665500
311	0.524675	0.666925
312	0.522750	0.666550
313	0.521450	0.665500
314	0.520600	0.666250
315	0.521075	0.667375
316	0.521575	0.670675
317	0.520975	0.668775
318	0.521175	0.669850
319	0.522950	0.669775
320	0.521050	0.669250
321	0.522400	0.668725
322	0.523250	0.667800
323	0.524225	0.668175
324	0.521750	0.667000
325	0.524850	0.665950
326	0.524725	0.666275
327	0.525300	0.664475
328	0.523725	0.664075
329	0.522050	0.666600
330	0.522275	0.668600
331	0.523175	0.666650
332	0.525125	0.667875
333	0.518125	0.667800
334	0.523425	0.668300
335	0.522825	0.670575
336	0.521800	0.671500
337	0.524175	0.672600
338	0.523650	0.668800
339	0.524375	0.669600
340	0.522575	0.671575
341	0.524450	0.670650
342	0.522925	0.668525
343	0.524850	0.669825
344	0.524450	0.667725
345	0.523225	0.668875
346	0.521650	0.670275
347	0.524350	0.672025
348	0.523575	0.673525
349	0.524425	0.673275
350	0.524275	0.674600
351	0.525325	0.674100
352	0.527150	0.673000
353	0.527625	0.673400
354	0.529025	0.671975
355	0.524575	0.673100
356	0.525425	0.673300
357	0.528000	0.674450
358	0.527325	0.675675
359	0.529625	0.673975
360	0.528725	0.671250
361	0.528625	0.670250
362	0.528400	0.669475
363	0.526550	0.671675
364	0.526625	0.671550
365	0.527950	0.673400
366	0.528425	0.668550
367	0.525700	0.669625
368	0.527825	0.670550
369	0.527800	0.670675
370	0.527150	0.670125
371	0.530725	0.671775
372	0.527825	0.671800
373	0.528275	0.672925
374	0.525575	0.673375
375	0.526375	0.672875
376	0.525000	0.670800
377	0.529900	0.671850
378	0.528750	0.671650
379	0.529150	0.671700
380	0.532100	0.672225
381	0.528450	0.670125
382	0.526750	0.673300
383	0.526775	0.673250
384	0.528800	0.672950
385	0.529925	0.672750
386	0.530200	0.671250
387	0.529675	0.669475
388	0.530900	0.669750
389	0.530525	0.668700
390	0.529675	0.667125
391	0.528300	0.668575
392	0.529750	0.669725
393	0.529800	0.670175
394	0.528325	0.671075
395	0.530950	0.670050
396	0.532900	0.671525
397	0.531575	0.671725
398	0.531775	0.671900
399	0.528225	0.670600
400	0.531725	0.668675
401	0.530150	0.667475
402	0.526400	0.666825
403	0.528850	0.669275
404	0.529150	0.669025
405	0.530275	0.669875
406	0.527450	0.670375
407	0.528500	0.673725
408	0.530475	0.673575
409	0.532600	0.673850
410	0.525700	0.676150
411	0.526750	0.673400
412	0.525125	0.675750
413	0.529525	0.676900
414	0.531400	0.674500
415	0.528250	0.675925
416	0.528450	0.673150
417	0.526725	0.674200
418	0.530550	0.671275
419	0.529775	0.671125
420	0.529075	0.669950
421	0.529725	0.671425
422	0.531175	0.667700
423	0.529775	0.668650
424	0.531400	0.671550
425	0.528950	0.674525
426	0.531275	0.672250
427	0.527775	0.674675
428	0.528225	0.674225
429	0.529925	0.674675
430	0.531175	0.674350
431	0.528575	0.674325
432	0.531150	0.673125
433	0.528725	0.673225
434	0.530325	0.673200
435	0.528650	0.674200
436	0.529400	0.672475
437	0.527625	0.673275
438	0.530700	0.673625
439	0.528825	0.675475
440	0.531900	0.676450
441	0.534175	0.677050
442	0.535700	0.677225
443	0.535700	0.676450
444	0.532575	0.674525
445	0.532125	0.675250
446	0.531100	0.671325
447	0.530525	0.675450
448	0.529150	0.674200
449	0.530175	0.672800
450	0.530325	0.674275
451	0.532775	0.675075
452	0.531050	0.675650
453	0.528350	0.672175
454	0.530925	0.674850
455	0.528575	0.671950
456	0.529650	0.673075
457	0.532950	0.675425
458	0.531850	0.676875
459	0.529775	0.676150
460	0.529850	0.677200
461	0.530625	0.677050
462	0.534225	0.676075
463	0.534425	0.673875
464	0.531225	0.674625
465	0.529725	0.674500
466	0.530000	0.672475
467	0.532600	0.673675
468	0.531125	0.672675
469	0.531625	0.673400
470	0.530475	0.672125
471	0.529400	0.672125
472	0.531250	0.674425
473	0.530200	0.672950
474	0.530350	0.672300
475	0.530350	0.672550
476	0.531925	0.671800
477	0.529875	0.674275
478	0.532650	0.671925
479	0.530000	0.671925
480	0.531800	0.671075
481	0.531075	0.669875
482	0.527850	0.671600
483	0.531725	0.670150
484	0.530300	0.670975
485	0.530350	0.669375
486	0.534950	0.668875
487	0.534525	0.670200
488	0.531975	0.671375
489	0.532825	0.669250
490	0.532900	0.669300
491	0.534775	0.669300
492	0.532550	0.668750
493	0.533250	0.670675
494	0.531450	0.671375
495	0.530100	0.673600
496	0.530325	0.673550
497	0.528400	0.675250
498	0.529125	0.674975
499	0.529300	0.675875
500	0.532275	0.675300
501	0.529725	0.677675
502	0.532000	0.674875
503	0.531050	0.674825
504	0.528725	0.672375
505	0.530700	0.671450
506	0.529825	0.672075
507	0.531700	0.671950
508	0.531000	0.670475
509	0.529550	0.672175
510	0.531825	0.669600
511	0.529575	0.668950
512	0.530600	0.669950
513	0.532675	0.673700
514	0.530400	0.670325
515	0.535600	0.669425
516	0.532225	0.667775
517	0.532825	0.667925
518	0.532825	0.669650
519	0.534575	0.670300
520	0.534575	0.669350
521	0.532650	0.670750
522	0.535800	0.669300
523	0.534575	0.670625
524	0.534875	0.671725
525	0.534150	0.672125
526	0.532050	0.673675
527	0.532250	0.672000
528	0.530375	0.670750
529	0.534450	0.672550
530	0.536675	0.672200
531	0.533525	0.673625
532	0.535500	0.673925
533	0.535675	0.675050
534	0.533500	0.675550
535	0.533400	0.674775
536	0.531800	0.672025
537	0.533025	0.670100
538	0.534675	0.670200
539	0.532875	0.671425
540	0.533600	0.670450
541	0.533750	0.670550
542	0.532550	0.670325
543	0.534250	0.669300
544	0.536450	0.669625
545	0.534550	0.669800
546	0.536000	0.670325
547	0.536950	0.670175
548	0.533000	0.670800
549	0.532475	0.673350
550	0.533650	0.674250
551	0.532350	0.673825
552	0.531425	0.675900
553	0.533500	0.677350
554	0.534625	0.677850
555	0.534175	0.676025
556	0.533175	0.675050
557	0.536075	0.676700
558	0.533575	0.675775
559	0.534450	0.675325
560	0.536200	0.676700
561	0.533825	0.678500
562	0.534650	0.678950
563	0.534725	0.679125
564	0.533525	0.680550
565	0.532675	0.683500
566	0.533525	0.681600
567	0.530500	0.682200
568	0.531075	0.678875
569	0.534100	0.678525
570	0.532750	0.681550
571	0.533275	0.680925
572	0.534600	0.679650
573	0.535700	0.678850
574	0.532775	0.679825
575	0.533000	0.680475
576	0.531975	0.678400
577	0.532350	0.680800
578	0.532825	0.679375
579	0.533150	0.677500
580	0.534400	0.679325
581	0.534050	0.680750
582	0.531050	0.679800
583	0.532175	0.679700
584	0.534650	0.676400
585	0.534025	0.679450
586	0.537050	0.679075
587	0.535875	0.679725
588	0.536925	0.680950
589	0.536000	0.681925
590	0.534275	0.681475
591	0.533500	0.681250
592	0.533500	0.679275
593	0.532775	0.679950
594	0.532650	0.680650
595	0.535350	0.679750
596	0.535775	0.680675
597	0.532025	0.682300
598	0.534575	0.684425
599	0.531050	0.682050
600	0.532225	0.679850
601	0.531250	0.680775
602	0.529825	0.676750
603	0.530125	0.677975
604	0.529975	0.676600
605	0.530700	0.675000
606	0.532375	0.677500
607	0.532700	0.676475
608	0.532275	0.676775
609	0.532300	0.678500
610	0.534900	0.677375
611	0.533975	0.677850
612	0.532675	0.675350
613	0.536225	0.675400
614	0.533400	0.675675
615	0.535600	0.674850
616	0.534050	0.674875
617	0.533875	0.671375
618	0.535025	0.670325
619	0.537625	0.672800
620	0.533925	0.671850
621	0.535175	0.675050
622	0.537225	0.673925
623	0.535125	0.671150
624	0.537225	0.671350
625	0.538000	0.671700
626	0.536800	0.673300
627	0.535650	0.673900
628	0.532875	0.674400
629	0.532200	0.670975
630	0.537925	0.673275
631	0.535275	0.672050
632	0.533900	0.672450
633	0.531825	0.676000
634	0.533025	0.676925
635	0.534950	0.676025
636	0.532900	0.673900
637	0.532325	0.674300
638	0.532825	0.674825
639	0.533425	0.677025
640	0.532650	0.676875
641	0.531900	0.676400
642	0.531875	0.674650
643	0.535175	0.674000
644	0.534425	0.674925
645	0.536025	0.674850
646	0.534375	0.673300
647	0.532775	0.677150
648	0.533575	0.676200
649	0.535075	0.677450
650	0.534575	0.675825
651	0.532075	0.675325
652	0.532600	0.675925
653	0.536300	0.675750
654	0.534725	0.676000
655	0.533900	0.677550
656	0.533775	0.677250
657	0.535175	0.676725
658	0.534450	0.677875
659	0.534825	0.677575
660	0.531175	0.678975
661	0.534150	0.679375
662	0.535025	0.677525
663	0.534700	0.678625
664	0.532075	0.676875
665	0.532900	0.676300
666	0.534350	0.675150
667	0.532725	0.674200
668	0.535200	0.672700
669	0.537125	0.673350
670	0.535350	0.674325
671	0.532175	0.674175
672	0.535625	0.671950
673	0.536400	0.674600
674	0.535150	0.674150
675	0.535900	0.671075
676	0.532500	0.668850
677	0.536425	0.670150
678	0.537950	0.671075
679	0.536425	0.669500
680	0.537875	0.668150
681	0.535125	0.669450
682	0.536000	0.671625
683	0.532025	0.671250
684	0.531850	0.669525
685	0.534450	0.670275
686	0.536325	0.670150
687	0.534800	0.671625
688	0.534800	0.670825
689	0.534825	0.671575
690	0.532650	0.670425
691	0.531950	0.671350
692	0.533675	0.671850
693	0.534450	0.671575
694	0.534075	0.670250
695	0.534150	0.668775
696	0.533200	0.671000
697	0.535575	0.667775
698	0.536650	0.668850
699	0.536625	0.669375
700	0.535050	0.671825
701	0.535675	0.672225
702	0.535050	0.671575
703	0.536575	0.670750
704	0.534875	0.671725
705	0.535525	0.669825
706	0.535450	0.672300
707	0.534400	0.669300
708	0.533800	0.668900
709	0.533075	0.667925
710	0.534950	0.669550
711	0.535050	0.670925
712	0.537400	0.667450
713	0.536775	0.665250
714	0.532975	0.667275
715	0.535350	0.668125
716	0.533975	0.668400
717	0.534425	0.670425
718	0.535150	0.674150
719	0.535925	0.671550
720	0.537100	0.671100
721	0.535725	0.672950
722	0.535100	0.674625
723	0.534675	0.673050
724	0.533425	0.674775
725	0.536375	0.679400
726	0.536250	0.678925
727	0.537375	0.679050
728	0.535850	0.678400
729	0.534400	0.679400
730	0.535750	0.679100
731	0.535225	0.681100
732	0.534050	0.680050
733	0.537900	0.680775
734	0.536975	0.677450
735	0.536200	0.677075
736	0.538000	0.677625
737	0.532925	0.676450
738	0.535475	0.676725
739	0.536175	0.675400
740	0.538800	0.675200
741	0.537600	0.677650
742	0.537825	0.677475
743	0.537800	0.678150
744	0.538850	0.677100
745	0.538450	0.676375
746	0.540325	0.676700
747	0.532575	0.676325
748	0.533800	0.675500
749	0.535825	0.676050
750	0.534325	0.675550
751	0.534475	0.673700
752	0.536750	0.675675
753	0.536125	0.676850
754	0.537750	0.680850
755	0.537450	0.679400
756	0.538250	0.681150
757	0.537850	0.680050
758	0.535850	0.680100
759	0.540000	0.679850
760	0.537500	0.676900
761	0.534625	0.677075
762	0.532650	0.679875
763	0.537250	0.678200
764	0.536275	0.676425
765	0.535875	0.676900
766	0.535575	0.676925
767	0.537275	0.679450
768	0.536925	0.680150
769	0.535500	0.682825
770	0.536275	0.680925
771	0.537850	0.682900
772	0.534825	0.681000
773	0.533550	0.684075
774	0.536125	0.683500
775	0.538900	0.685450
776	0.537225	0.683775
777	0.535575	0.685300
778	0.537225	0.684825
779	0.534700	0.687750
780	0.533125	0.686400
781	0.537000	0.685225
782	0.534300	0.684950
783	0.533125	0.684675
784	0.537650	0.685475
785	0.535600	0.687125
786	0.532950	0.687300
787	0.533675	0.687675
788	0.534300	0.686250
789	0.532925	0.688025
790	0.530725	0.688575
791	0.531450	0.689825
792	0.533600	0.690950
793	0.535925	0.690325
794	0.534600	0.686225
795	0.531825	0.687150
796	0.533675	0.688000
797	0.532600	0.684925
798	0.534725	0.682225
799	0.532475	0.682800
800	0.534425	0.683550
801	0.535300	0.685400
802	0.534500	0.683075
803	0.534900	0.680350
804	0.534150	0.680025
805	0.531650	0.682250
806	0.533050	0.681025
807	0.536850	0.681975
808	0.536850	0.680750
809	0.534150	0.680400
810	0.533800	0.679600
811	0.534900	0.679175
812	0.535900	0.677975
813	0.536925	0.680400
814	0.535250	0.677900
815	0.538525	0.677975
816	0.537325	0.680600
817	0.534625	0.682425
818	0.535650	0.682900
819	0.535475	0.678800
820	0.537225	0.678825
821	0.539300	0.678550
822	0.535250	0.677700
823	0.534350	0.679050
824	0.535000	0.680200
825	0.535400	0.681450
826	0.537800	0.679875
827	0.535250	0.680475
828	0.536175	0.680575
829	0.534925	0.679250
830	0.532400	0.682175
831	0.536125	0.681525
832	0.536325	0.680375
833	0.540325	0.684050
834	0.537950	0.685025
835	0.536975	0.687475
836	0.535375	0.688000
837	0.534975	0.685275
838	0.536300	0.685400
839	0.536600	0.683325
840	0.535875	0.682925
841	0.534600	0.682975
842	0.532975	0.684800
843	0.536225	0.685075
844	0.535050	0.682400
845	0.536550	0.681775
846	0.535125	0.683975
847	0.534550	0.685600
848	0.530375	0.684450
849	0.533400	0.683850
850	0.534275	0.686500
851	0.537500	0.684225
852	0.534000	0.685750
853	0.536275	0.687025
854	0.538775	0.687325
855	0.535425	0.688250
856	0.534075	0.686225
857	0.535625	0.688025
858	0.537600	0.686700
859	0.535975	0.686675
860	0.535725	0.685400
861	0.536250	0.688500
862	0.535850	0.688475
863	0.534125	0.685750
864	0.531400	0.686950
865	0.535600	0.688700
866	0.537925	0.690775
867	0.536325	0.690525
868	0.534575	0.693050
869	0.538225	0.693175
870	0.541125	0.693800
871	0.542400	0.694700
872	0.540250	0.692950
873	0.538625	0.693275
874	0.534375	0.694000
875	0.534400	0.694250
876	0.535650	0.693925
877	0.537825	0.692550
878	0.539300	0.690275
879	0.539225	0.689225
880	0.536225	0.687550
881	0.537950	0.687675
882	0.536675	0.688725
883	0.538000	0.688475
884	0.539050	0.684750
885	0.537775	0.685375
886	0.537625	0.686400
887	0.539100	0.688525
888	0.536125	0.689675
889	0.536650	0.689100
890	0.538350	0.690100
891	0.538325	0.687850
892	0.537825	0.689600
893	0.539475	0.689700
894	0.536150	0.691125
895	0.536500	0.690500
896	0.536075	0.691275
897	0.535525	0.693575
898	0.539775	0.691850
899	0.539550	0.692300
900	0.536650	0.690000
901	0.539575	0.691375
902	0.538575	0.691025
903	0.536425	0.690550
904	0.536150	0.691025
905	0.535275	0.686875
906	0.536000	0.685000
907	0.537925	0.684750
908	0.535675	0.684400
909	0.536900	0.686375
910	0.535775	0.685175
911	0.537975	0.684750
912	0.538700	0.685175
913	0.536800	0.683125
914	0.539375	0.682950
915	0.537650	0.678600
916	0.536450	0.676975
917	0.532925	0.677050
918	0.534950	0.679400
919	0.534525	0.680800
920	0.540000	0.681425
921	0.537550	0.682675
922	0.534550	0.683425
923	0.538400	0.682500
924	0.539200	0.682175
925	0.535600	0.679925
926	0.536950	0.681425
927	0.536675	0.683875
928	0.537175	0.682775
929	0.537625	0.683150
930	0.537750	0.684650
931	0.536750	0.682350
932	0.536050	0.682200
933	0.537425	0.679700
934	0.539825	0.679225
935	0.540825	0.676275
936	0.541850	0.679100
937	0.540275	0.681850
938	0.539200	0.680325
939	0.539625	0.682200
940	0.541000	0.682125
941	0.538700	0.684125
942	0.535525	0.685100
943	0.536225	0.684275
944	0.538400	0.683875
945	0.537900	0.684850
946	0.537200	0.685550
947	0.536750	0.682675
948	0.538275	0.682325
949	0.541425	0.683400
950	0.539525	0.683725
951	0.538475	0.684325
952	0.537675	0.686025
953	0.540450	0.685950
954	0.538300	0.685350
955	0.537575	0.684475
956	0.538600	0.684575
957	0.538275	0.680575
958	0.537300	0.681225
959	0.539750	0.684075
960	0.538025	0.685275
961	0.533975	0.686275
962	0.535625	0.682825
963	0.535450	0.682725
964	0.535325	0.683625
965	0.534850	0.682225
966	0.537575	0.682975
967	0.537075	0.682300
968	0.537750	0.684800
969	0.536575	0.683900
970	0.534600	0.685400
971	0.534550	0.684975
972	0.535050	0.684525
973	0.538250	0.685300
974	0.537750	0.684825
975	0.537275	0.684025
976	0.539575	0.684325
977	0.536450	0.683775
978	0.534450	0.683825
979	0.535825	0.683075
980	0.535325	0.683875
981	0.537150	0.684400
982	0.538075	0.683100
983	0.537475	0.683700
984	0.540350	0.685750
985	0.536425	0.684700
986	0.537250	0.685050
987	0.536775	0.684650
988	0.539725	0.684075
989	0.540825	0.682975
990	0.538425	0.683525
991	0.539525	0.681125
992	0.538225	0.681050
993	0.538875	0.680450
994	0.535825	0.681275
995	0.535350	0.683850
996	0.539275	0.681625
997	0.538300	0.680725
998	0.540950	0.681750
999	0.542200	0.679125
1000	0.538875	0.678675
1001	0.540950	0.682375
1002	0.541925	0.683500
1003	0.542000	0.683125
1004	0.539125	0.685650
1005	0.539625	0.685475
1006	0.539700	0.687475
1007	0.540725	0.689250
1008	0.538150	0.692200
1009	0.538375	0.691625
1010	0.540775	0.693350
1011	0.540775	0.692850
1012	0.540200	0.693400
1013	0.536975	0.691750
1014	0.533375	0.689250
1015	0.536525	0.687350
1016	0.535800	0.692325
1017	0.535750	0.691950
1018	0.536750	0.689850
1019	0.536425	0.692225
1020	0.539750	0.690875
1021	0.536550	0.691925
1022	0.537100	0.692650
1023	0.539575	0.689100
1024	0.538325	0.687350
1025	0.536075	0.689250
1026	0.538250	0.689325
1027	0.538375	0.688475
1028	0.541075	0.691600
1029	0.537975	0.693275
1030	0.539225	0.693350
1031	0.539850	0.691875
1032	0.541100	0.690525
1033	0.539075	0.690450
1034	0.538150	0.690650
1035	0.539650	0.692000
1036	0.535600	0.691950
1037	0.540675	0.693450
1038	0.541000	0.695550
1039	0.538550	0.693900
1040	0.540425	0.693375
1041	0.540400	0.693775
1042	0.539475	0.693550
1043	0.540275	0.695425
1044	0.540100	0.696250
1045	0.538925	0.694650
1046	0.537675	0.694200
1047	0.541225	0.695850
1048	0.538975	0.695875
1049	0.540175	0.694075
1050	0.540850	0.695375
1051	0.543225	0.696025
1052	0.539150	0.696300
1053	0.540125	0.695650
1054	0.542825	0.695900
1055	0.543925	0.696225
1056	0.545775	0.695100
1057	0.542550	0.693875
1058	0.541000	0.693400
1059	0.538300	0.694625
1060	0.538250	0.693500
1061	0.539900	0.693600
1062	0.538250	0.691750
1063	0.542100	0.690625
1064	0.541350	0.690700
1065	0.542100	0.688825
1066	0.540650	0.689675
1067	0.537325	0.691625
1068	0.540675	0.694750
1069	0.537075	0.697000
1070	0.540675	0.694350
1071	0.542700	0.694125
1072	0.544675	0.691825
1073	0.543200	0.691950
1074	0.543950	0.693150
1075	0.540625	0.693825
1076	0.540400	0.696100
1077	0.540525	0.697050
1078	0.539475	0.696250
1079	0.542775	0.695325
1080	0.541900	0.696500
1081	0.541675	0.696775
1082	0.539475	0.697425
1083	0.540150	0.698450
1084	0.540275	0.700375
1085	0.542750	0.698775
1086	0.541475	0.701225
1087	0.540025	0.701950
1088	0.541275	0.701550
1089	0.538050	0.700875
1090	0.540225	0.703550
1091	0.541300	0.704475
1092	0.540550	0.703075
1093	0.540200	0.700100
1094	0.543250	0.700100
1095	0.543475	0.698100
1096	0.541900	0.697925
1097	0.542450	0.699775
1098	0.543650	0.698675
1099	0.542525	0.699225
1100	0.541400	0.699475
1101	0.539400	0.700175
1102	0.539125	0.698825
1103	0.540675	0.698400
1104	0.540850	0.696150
1105	0.544125	0.696225
1106	0.542000	0.696400
1107	0.541200	0.693400
1108	0.540500	0.695625
1109	0.544150	0.694550
1110	0.545975	0.694550
1111	0.545250	0.692975
1112	0.545400	0.691950
1113	0.543575	0.691000
1114	0.542475	0.691350
1115	0.545925	0.692050
1116	0.542975	0.693375
1117	0.544750	0.691275
1118	0.546525	0.690825
1119	0.543750	0.691725
1120	0.544950	0.690925
1121	0.542825	0.689800
1122	0.543025	0.691825
1123	0.545575	0.692350
1124	0.544975	0.694500
1125	0.545875	0.692150
1126	0.545700	0.693075
1127	0.541850	0.694475
1128	0.543775	0.696250
1129	0.545100	0.697200
1130	0.544725	0.698325
1131	0.542000	0.696900
1132	0.541725	0.696900
1133	0.542875	0.695000
1134	0.540850	0.696200
1135	0.545850	0.696650
1136	0.542175	0.696150
1137	0.544675	0.697000
1138	0.542025	0.697075
1139	0.541100	0.698400
1140	0.540300	0.698200
1141	0.540125	0.697225
1142	0.542250	0.696125
1143	0.545175	0.697075
1144	0.544250	0.697500
1145	0.544050	0.697425
1146	0.541600	0.699325
1147	0.541200	0.697575
1148	0.539425	0.699000
1149	0.540325	0.697700
1150	0.544425	0.698250
1151	0.544675	0.697025
1152	0.542450	0.694575
1153	0.540350	0.695100
1154	0.542325	0.696175
1155	0.543125	0.693475
1156	0.540500	0.693075
1157	0.540400	0.692900
1158	0.541475	0.695775
1159	0.538175	0.695900
1160	0.540350	0.696375
1161	0.539875	0.696975
1162	0.541150	0.698825
1163	0.542375	0.698025
1164	0.540700	0.698725
1165	0.539150	0.696400
1166	0.541050	0.694975
1167	0.541725	0.696250
1168	0.541150	0.693075
1169	0.538675	0.693050
1170	0.541750	0.692450
1171	0.541100	0.692500
1172	0.539625	0.691500
1173	0.541875	0.690025
1174	0.541125	0.689025
1175	0.539525	0.688875
1176	0.542250	0.688625
1177	0.540725	0.688100
1178	0.541075	0.687775
1179	0.538400	0.690600
1180	0.540300	0.689250
1181	0.541675	0.687025
1182	0.539450	0.687125
1183	0.540800	0.686475
1184	0.539575	0.686625
1185	0.540250	0.685475
1186	0.537725	0.683725
1187	0.543300	0.684775
1188	0.543625	0.685050
1189	0.544675	0.683700
1190	0.541075	0.684125
1191	0.540775	0.683550
1192	0.540275	0.684100
1193	0.539675	0.685200
1194	0.538800	0.686575
1195	0.537900	0.690100
1196	0.541600	0.692950
1197	0.540400	0.693125
1198	0.539475	0.692475
1199	0.540325	0.693500
1200	0.540475	0.693150
1201	0.541050	0.694025
1202	0.542200	0.692450
1203	0.540200	0.691925
1204	0.540950	0.693550
1205	0.540200	0.693525
1206	0.540475	0.691375
1207	0.538750	0.693600
1208	0.541850	0.694650
1209	0.540775	0.693075
1210	0.539875	0.689875
1211	0.542700	0.690975
1212	0.542475	0.690350
1213	0.540200	0.688675
1214	0.541100	0.686700
1215	0.539875	0.685425
1216	0.542725	0.684450
1217	0.543725	0.686525
1218	0.543250	0.685300
1219	0.539700	0.685275
1220	0.539825	0.685225
1221	0.539650	0.684225
1222	0.543350	0.684775
1223	0.541500	0.687075
1224	0.538100	0.688250
1225	0.540625	0.689250
1226	0.541600	0.690000
1227	0.539875	0.688075
1228	0.539075	0.689175
1229	0.535800	0.687550
1230	0.541425	0.683850
1231	0.540725	0.686100
1232	0.539300	0.684250
1233	0.540225	0.685850
1234	0.541650	0.684950
1235	0.537775	0.686550
1236	0.541825	0.685400
1237	0.543325	0.685000
1238	0.542625	0.686750
1239	0.539375	0.688100
1240	0.540575	0.689200
1241	0.540850	0.688525
1242	0.541650	0.690725
1243	0.538325	0.689175
1244	0.538650	0.691150
1245	0.540000	0.687125
1246	0.542350	0.689900
1247	0.543900	0.689775
1248	0.543650	0.689725
1249	0.543175	0.689975
1250	0.542500	0.688400
1251	0.541600	0.688775
1252	0.538975	0.688350
1253	0.539075	0.689250
1254	0.540925	0.686825
1255	0.542650	0.685825
1256	0.542950	0.688200
1257	0.541075	0.689250
1258	0.539075	0.687575
1259	0.536300	0.687825
1260	0.538525	0.689025
1261	0.537050	0.686650
1262	0.538150	0.687575
1263	0.543300	0.690350
1264	0.541125	0.690225
1265	0.538400	0.691300
1266	0.539725	0.690025
1267	0.539425	0.689800
1268	0.542700	0.692300
1269	0.543050	0.691050
1270	0.541975	0.691675
1271	0.540350	0.691175
1272	0.540250	0.691625
1273	0.543875	0.690075
1274	0.542850	0.690975
1275	0.540300	0.691175
1276	0.541475	0.690300
1277	0.542375	0.689875
1278	0.543575	0.692550
1279	0.543675	0.692575
1280	0.542075	0.692225
1281	0.541125	0.692600
1282	0.541075	0.695275
1283	0.542625	0.694150
1284	0.543525	0.693850
1285	0.540450	0.694750
1286	0.544575	0.692200
1287	0.543900	0.691700
1288	0.539675	0.691400
1289	0.541025	0.693275
1290	0.543725	0.693475
1291	0.541300	0.693025
1292	0.540175	0.693675
1293	0.542250	0.693050
1294	0.541075	0.694775
1295	0.540000	0.692800
1296	0.539500	0.692225
1297	0.540850	0.696000
1298	0.538350	0.694800
1299	0.542375	0.692575
1300	0.541150	0.691125
1301	0.541825	0.691375
1302	0.540150	0.691025
1303	0.538600	0.688050
1304	0.535575	0.687825
1305	0.539475	0.689100
1306	0.541200	0.687125
1307	0.542650	0.689175
1308	0.543500	0.689325
1309	0.542950	0.690175
1310	0.542800	0.687775
1311	0.538950	0.687350
1312	0.537575	0.689900
1313	0.540825	0.685625
1314	0.538150	0.688050
1315	0.542325	0.687075
1316	0.544225	0.688225
1317	0.541425	0.689125
1318	0.539025	0.691275
1319	0.538375	0.690325
1320	0.538925	0.691875
1321	0.541300	0.690750
1322	0.541275	0.692275
1323	0.539925	0.693250
1324	0.542200	0.692350
1325	0.544000	0.690025
1326	0.544125	0.688575
1327	0.539900	0.688000
1328	0.540075	0.688000
1329	0.538975	0.686875
1330	0.536700	0.687950
1331	0.539925	0.695450
1332	0.539325	0.694150
1333	0.538300	0.692900
1334	0.539000	0.691425
1335	0.541375	0.691200
1336	0.543000	0.691575
1337	0.540850	0.691000
1338	0.539925	0.691750
1339	0.540300	0.691800
1340	0.539300	0.690500
1341	0.540350	0.689175
1342	0.542050	0.691450
1343	0.540350	0.690925
1344	0.540925	0.690250
1345	0.539025	0.689100
1346	0.542000	0.686525
1347	0.542275	0.686325
1348	0.542175	0.685725
1349	0.542125	0.686550
1350	0.541425	0.686475
1351	0.539150	0.683575
1352	0.543725	0.683700
1353	0.539775	0.684850
1354	0.541025	0.687225
1355	0.540450	0.686875
1356	0.537875	0.687575
1357	0.540075	0.685575
1358	0.540600	0.685375
1359	0.537250	0.685050
1360	0.538625	0.686400
1361	0.536575	0.684950
1362	0.540050	0.682925
1363	0.541175	0.683025
1364	0.541600	0.682450
1365	0.540450	0.681175
1366	0.543150	0.679050
1367	0.541675	0.679275
1368	0.539875	0.678825
1369	0.541500	0.679425
1370	0.538525	0.679150
1371	0.541150	0.677650
1372	0.540500	0.679150
1373	0.540725	0.680150
1374	0.541575	0.682700
1375	0.539300	0.683000
1376	0.541650	0.682800
1377	0.543825	0.681800
1378	0.539375	0.683250
1379	0.539225	0.684750
1380	0.540775	0.686225
1381	0.539375	0.685850
1382	0.539925	0.684175
1383	0.540875	0.686100
1384	0.540925	0.687950
1385	0.538475	0.687850
1386	0.536325	0.686775
1387	0.541125	0.684525
1388	0.539925	0.682275
1389	0.538225	0.682650
1390	0.540925	0.682475
1391	0.541200	0.681375
1392	0.540575	0.683375
1393	0.538675	0.685975
1394	0.538675	0.685000
1395	0.540750	0.686450
1396	0.538550	0.684800
1397	0.539450	0.685650
1398	0.539400	0.685575
1399	0.538425	0.682225
1400	0.537675	0.685000
1401	0.537275	0.685575
1402	0.537525	0.683075
1403	0.538600	0.685725
1404	0.538100	0.689275
1405	0.536350	0.692700
1406	0.535925	0.691625
1407	0.541775	0.688400
1408	0.539025	0.689250
1409	0.538850	0.688250
1410	0.537100	0.686575
1411	0.541575	0.687100
1412	0.539375	0.687625
1413	0.541500	0.688125
1414	0.538775	0.687925
1415	0.538500	0.688350
1416	0.541550	0.689675
1417	0.538700	0.690350
1418	0.537675	0.690025
1419	0.539350	0.691600
1420	0.539775	0.688750
1421	0.541000	0.688575
1422	0.543100	0.688475
1423	0.541100	0.686150
1424	0.544050	0.687275
1425	0.543425	0.688875
1426	0.540675	0.690725
1427	0.541675	0.688375
1428	0.537750	0.688900
1429	0.540325	0.688400
1430	0.540750	0.686200
1431	0.543375	0.686075
1432	0.542075	0.689300
1433	0.540125	0.691050
1434	0.542750	0.690525
1435	0.542400	0.687800
1436	0.537200	0.688575
1437	0.539250	0.687575
1438	0.542800	0.689500
1439	0.540800	0.689950
1440	0.539300	0.688100
1441	0.543000	0.685550
1442	0.543350	0.686575
1443	0.541250	0.685775
1444	0.538000	0.688775
1445	0.538675	0.690000
1446	0.541225	0.689775
1447	0.541550	0.688900
1448	0.540650	0.690150
1449	0.542025	0.691275
1450	0.543375	0.693750
1451	0.540575	0.693200
1452	0.541500	0.697700
1453	0.538500	0.694550
1454	0.535525	0.693475
1455	0.537550	0.691050
1456	0.540850	0.691675
1457	0.541250	0.689775
1458	0.540650	0.689275
1459	0.538600	0.692625
1460	0.536925	0.691175
1461	0.536650	0.689425
1462	0.535050	0.687200
1463	0.536325	0.688500
1464	0.540625	0.687475
1465	0.539875	0.687775
1466	0.537325	0.688075
1467	0.536100	0.685600
1468	0.538450	0.686475
1469	0.539075	0.686975
1470	0.537475	0.685800
1471	0.542775	0.688650
1472	0.540225	0.693475
1473	0.537175	0.692875
1474	0.536450	0.693375
1475	0.536775	0.692875
1476	0.537125	0.692150
1477	0.537650	0.690175
1478	0.540050	0.688875
1479	0.539250	0.688725
1480	0.539650	0.687600
1481	0.534550	0.686150
1482	0.535000	0.687025
1483	0.537625	0.688350
1484	0.538725	0.688500
1485	0.541150	0.689800
1486	0.542650	0.689525
1487	0.540675	0.686550
1488	0.536850	0.688025
1489	0.541700	0.686700
1490	0.536975	0.688250
1491	0.538950	0.689300
1492	0.540950	0.689025
1493	0.541125	0.690075
1494	0.539875	0.689650
1495	0.541500	0.688525
1496	0.540500	0.687900
1497	0.540875	0.686300
1498	0.541425	0.687850
1499	0.540275	0.689650
1500	0.539475	0.690375
1501	0.539825	0.689475
1502	0.543500	0.689925
1503	0.542950	0.692025
1504	0.540875	0.689800
1505	0.542650	0.687200
1506	0.543225	0.685225
1507	0.541375	0.684500
1508	0.540575	0.683375
1509	0.540300	0.680925
1510	0.539200	0.682925
1511	0.536300	0.683775
1512	0.537375	0.683325
1513	0.540025	0.680700
1514	0.539950	0.682050
1515	0.543100	0.684100
1516	0.538375	0.682100
1517	0.537475	0.682900
1518	0.535525	0.685075
1519	0.534725	0.686250
1520	0.538025	0.683500
1521	0.537300	0.684100
1522	0.536275	0.683925
1523	0.537375	0.681775
1524	0.537025	0.682200
1525	0.538700	0.684125
1526	0.539150	0.682850
1527	0.539150	0.683975
1528	0.538625	0.681525
1529	0.542525	0.681150
1530	0.540475	0.679050
1531	0.539100	0.679075
1532	0.538875	0.677000
1533	0.539425	0.680675
1534	0.539300	0.679125
1535	0.543125	0.680625
1536	0.540650	0.677800
1537	0.538725	0.682525
1538	0.536950	0.686075
1539	0.536250	0.687275
1540	0.540575	0.688050
1541	0.542675	0.690150
1542	0.542675	0.689150
1543	0.542775	0.688950
1544	0.539900	0.687150
1545	0.537250	0.688550
1546	0.538100	0.687525
1547	0.538525	0.689125
1548	0.541500	0.688925
1549	0.542950	0.687800
1550	0.538850	0.688500
1551	0.539000	0.689575
1552	0.541000	0.689400
1553	0.539800	0.688625
1554	0.538050	0.689425
1555	0.537875	0.686800
1556	0.541575	0.685550
1557	0.543725	0.686500
1558	0.541625	0.688250
1559	0.542100	0.688400
1560	0.541175	0.687300
1561	0.541750	0.688100
1562	0.539075	0.687700
1563	0.539125	0.691725
1564	0.539050	0.691000
1565	0.537725	0.689900
1566	0.540225	0.688225
1567	0.538175	0.687925
1568	0.539675	0.687725
1569	0.538550	0.685400
1570	0.538850	0.687450
1571	0.538575	0.686650
1572	0.538150	0.685375
1573	0.539600	0.689050
1574	0.536775	0.690475
1575	0.536025	0.690750
1576	0.538775	0.691425
1577	0.538875	0.692450
1578	0.543950	0.691500
1579	0.539900	0.693000
1580	0.538800	0.691150
1581	0.542425	0.689550
1582	0.542350	0.688950
1583	0.539875	0.688950
1584	0.539975	0.690550
1585	0.539025	0.690475
1586	0.538075	0.690425
1587	0.539025	0.692175
1588	0.536275	0.692700
1589	0.538325	0.691150
1590	0.537150	0.689650
1591	0.538250	0.692825
1592	0.536775	0.691850
1593	0.538475	0.694625
1594	0.537625	0.692650
1595	0.538300	0.691075
1596	0.537725	0.691050
1597	0.538600	0.693525
1598	0.538300	0.697450
1599	0.538250	0.696075
1600	0.541675	0.695725
1601	0.540225	0.694500
1602	0.540375	0.696100
1603	0.540850	0.695300
1604	0.538575	0.692250
1605	0.538425	0.694450
1606	0.537825	0.694225
1607	0.540975	0.695725
1608	0.541475	0.694275
1609	0.541125	0.692800
1610	0.538800	0.692875
1611	0.539550	0.691225
1612	0.539850	0.691375
1613	0.539900	0.695425
1614	0.539925	0.696025
1615	0.537650	0.695550
1616	0.537625	0.693925
1617	0.539700	0.689225
1618	0.540750	0.688500
1619	0.542700	0.689350
1620	0.539600	0.689975
1621	0.539125	0.689100
1622	0.539350	0.690625
1623	0.540775	0.693000
1624	0.540350	0.692500
1625	0.539925	0.691750
1626	0.539450	0.694425
1627	0.540225	0.692425
1628	0.541725	0.691475
1629	0.539675	0.689800
1630	0.540850	0.688800
1631	0.541975	0.686300
1632	0.539500	0.686175
1633	0.539525	0.685825
1634	0.542050	0.686550
1635	0.542825	0.688175
1636	0.538425	0.689225
1637	0.538325	0.690600
1638	0.538900	0.691200
1639	0.538275	0.692775
1640	0.540750	0.691650
1641	0.540725	0.690500
1642	0.540650	0.689425
1643	0.542375	0.689350
1644	0.541250	0.687500
1645	0.540900	0.689375
1646	0.538875	0.688100
1647	0.536775	0.691675
1648	0.538375	0.688625
1649	0.540025	0.687400
1650	0.538925	0.687775
1651	0.536750	0.690350
1652	0.536625	0.692125
1653	0.537000	0.692325
1654	0.540375	0.693275
1655	0.540050	0.693275
1656	0.539175	0.694150
1657	0.539075	0.694075
1658	0.537475	0.693475
1659	0.536350	0.693175
1660	0.539975	0.692775
1661	0.539175	0.690375
1662	0.538075	0.689925
1663	0.537125	0.689750
1664	0.539300	0.690150
1665	0.537450	0.689725
1666	0.533250	0.689900
1667	0.539425	0.689000
1668	0.535625	0.689350
1669	0.537625	0.690000
1670	0.536700	0.691100
1671	0.540300	0.690800
1672	0.540100	0.689800
1673	0.538425	0.690300
1674	0.537600	0.693550
1675	0.539250	0.693025
1676	0.538250	0.692525
1677	0.538425	0.692975
1678	0.538125	0.693175
1679	0.537925	0.693275
1680	0.539700	0.693800
1681	0.539525	0.694275
1682	0.538450	0.694825
1683	0.541525	0.693000
1684	0.540050	0.691075
1685	0.538200	0.690625
1686	0.539975	0.691325
1687	0.538350	0.691900
1688	0.535175	0.693700
1689	0.534925	0.695350
1690	0.533650	0.693725
1691	0.535350	0.695225
1692	0.538525	0.692475
1693	0.542975	0.690000
1694	0.540075	0.688475
1695	0.536675	0.687525
1696	0.537300	0.685850
1697	0.537425	0.687575
1698	0.538400	0.687750
1699	0.539425	0.685975
1700	0.539775	0.684650
1701	0.537550	0.685250
1702	0.540175	0.686225
1703	0.539950	0.683900
1704	0.540575	0.683100
1705	0.539725	0.682575
1706	0.538925	0.682675
1707	0.537550	0.684100
1708	0.539400	0.685325
1709	0.542225	0.685725
1710	0.540000	0.684550
1711	0.539450	0.683225
1712	0.539475	0.683900
1713	0.541750	0.684325
1714	0.541100	0.685675
1715	0.536200	0.688150
1716	0.538375	0.686650
1717	0.538900	0.685925
1718	0.540900	0.686950
1719	0.536950	0.685975
1720	0.535675	0.684625
1721	0.537250	0.683950
1722	0.539625	0.685575
1723	0.541850	0.684625
1724	0.543400	0.685275
1725	0.543400	0.683800
1726	0.541425	0.684625
1727	0.539425	0.685475
1728	0.539875	0.685450
1729	0.540550	0.683525
1730	0.541425	0.687275
1731	0.538225	0.687275
1732	0.539825	0.687875
1733	0.537450	0.688350
1734	0.538225	0.688575
1735	0.538250	0.689475
1736	0.537000	0.690625
1737	0.539625	0.689200
1738	0.541300	0.688150
1739	0.539275	0.687075
1740	0.542875	0.688025
1741	0.541425	0.688700
1742	0.540150	0.688100
1743	0.540000	0.689925
1744	0.537475	0.690950
1745	0.537375	0.692000
1746	0.538350	0.690275
1747	0.537825	0.690300
1748	0.539075	0.688425
1749	0.538575	0.690150
1750	0.540900	0.688725
1751	0.542500	0.691350
1752	0.543975	0.693100
1753	0.542375	0.693425
1754	0.541725	0.693025
1755	0.541300	0.693600
1756	0.539850	0.693900
1757	0.537675	0.693675
1758	0.540075	0.691850
1759	0.539225	0.692450
1760	0.540600	0.695050
1761	0.537700	0.695250
1762	0.538200	0.694025
1763	0.538325	0.693200
1764	0.541075	0.693625
1765	0.543625	0.692250
1766	0.542150	0.694125
1767	0.541025	0.694675
1768	0.540750	0.694650
1769	0.540200	0.694825
1770	0.539075	0.693775
1771	0.538725	0.693225
1772	0.539600	0.696750
1773	0.541550	0.695400
1774	0.541950	0.693025
1775	0.541500	0.692125
1776	0.542900	0.692125
1777	0.542000	0.691175
1778	0.540725	0.690325
1779	0.541875	0.689000
1780	0.545750	0.687875
1781	0.543575	0.689000
1782	0.539125	0.686975
1783	0.538400	0.688525
1784	0.539550	0.691675
1785	0.540775	0.691725
1786	0.539425	0.690850
1787	0.540800	0.691550
1788	0.542075	0.694525
1789	0.542450	0.692775
1790	0.540475	0.694475
1791	0.542200	0.692275
1792	0.542175	0.692350
1793	0.541775	0.690600
1794	0.544675	0.689225
1795	0.541875	0.690750
1796	0.539625	0.692075
1797	0.540050	0.692550
1798	0.540525	0.692700
1799	0.538775	0.692400
1800	0.540325	0.692150
1801	0.540375	0.691775
1802	0.539725	0.692175
1803	0.541475	0.693525
1804	0.541675	0.692800
1805	0.543200	0.693650
1806	0.543275	0.691575
1807	0.542550	0.690050
1808	0.543050	0.693150
1809	0.540575	0.693275
1810	0.540300	0.690525
1811	0.541775	0.690525
1812	0.543950	0.692400
1813	0.540950	0.693350
1814	0.541850	0.693025
1815	0.539575	0.690800
1816	0.542075	0.691275
1817	0.543150	0.691300
1818	0.544600	0.690325
1819	0.542050	0.689075
1820	0.541675	0.689575
1821	0.542850	0.689575
1822	0.541300	0.692200
1823	0.540525	0.691525
1824	0.542025	0.693725
1825	0.542800	0.695025
1826	0.542475	0.693875
1827	0.541275	0.695400
1828	0.543625	0.695425
1829	0.540950	0.692225
1830	0.542175	0.692175
1831	0.543525	0.691150
1832	0.543250	0.691500
1833	0.543050	0.691075
1834	0.542750	0.690150
1835	0.541400	0.693650
1836	0.542500	0.691775
1837	0.542450	0.693350
1838	0.540700	0.694175
1839	0.542600	0.695000
1840	0.541550	0.695925
1841	0.541075	0.693175
1842	0.541500	0.691525
1843	0.541075	0.694575
1844	0.540800	0.695125
1845	0.542550	0.696875
1846	0.540375	0.695950
1847	0.542225	0.698575
1848	0.540475	0.697050
1849	0.541425	0.699300
1850	0.540400	0.699450
1851	0.540350	0.698775
1852	0.539850	0.696650
1853	0.540650	0.696700
1854	0.540050	0.697800
1855	0.538700	0.696850
1856	0.539650	0.697625
1857	0.538375	0.698875
1858	0.538975	0.694525
1859	0.539575	0.693450
1860	0.536475	0.692525
1861	0.539875	0.692350
1862	0.544400	0.691250
1863	0.540425	0.689350
1864	0.541900	0.688850
1865	0.541350	0.691675
1866	0.542425	0.690425
1867	0.540200	0.692400
1868	0.544800	0.689900
1869	0.544325	0.692400
1870	0.544400	0.692475
1871	0.545700	0.692325
1872	0.545400	0.695825
1873	0.544075	0.694275
1874	0.542575	0.694300
1875	0.542725	0.693675
1876	0.541225	0.697950
1877	0.542425	0.698075
1878	0.541525	0.696800
1879	0.543475	0.696850
1880	0.541950	0.698400
1881	0.542425	0.700025
1882	0.540200	0.699950
1883	0.538200	0.701100
1884	0.540900	0.704400
1885	0.541500	0.706200
1886	0.541550	0.707100
1887	0.540650	0.706275
1888	0.540200	0.707800
1889	0.541425	0.708350
1890	0.544425	0.706075
1891	0.541175	0.705525
1892	0.542575	0.705500
1893	0.540100	0.704650
1894	0.541475	0.703425
1895	0.541625	0.702175
1896	0.542550	0.700500
1897	0.542075	0.701625
1898	0.543000	0.702950
1899	0.539475	0.702475
1900	0.540650	0.702100
1901	0.542675	0.703250
1902	0.543325	0.700975
1903	0.543000	0.703650
1904	0.542550	0.701025
1905	0.540800	0.698725
1906	0.541400	0.700650
1907	0.541525	0.699000
1908	0.542100	0.696575
1909	0.541875	0.696800
1910	0.542125	0.695450
1911	0.541350	0.694050
1912	0.540350	0.693950
1913	0.540475	0.694450
1914	0.539475	0.691625
1915	0.543975	0.691500
1916	0.542025	0.694800
1917	0.542225	0.695075
1918	0.543275	0.696550
1919	0.541575	0.695100
1920	0.539675	0.693875
1921	0.540800	0.693600
1922	0.542950	0.693550
1923	0.542750	0.693825
1924	0.544050	0.695075
1925	0.543375	0.695225
1926	0.541600	0.692525
1927	0.544975	0.692800
1928	0.544975	0.691400
1929	0.541800	0.689625
1930	0.541400	0.689425
1931	0.544525	0.690025
1932	0.544250	0.690475
1933	0.547675	0.693525
1934	0.545925	0.694500
1935	0.543775	0.693475
1936	0.541125	0.693450
1937	0.541975	0.694450
1938	0.544975	0.696450
1939	0.543275	0.695450
1940	0.545925	0.696475
1941	0.542600	0.697275
1942	0.543700	0.697000
1943	0.543825	0.696775
1944	0.543500	0.695400
1945	0.541600	0.695375
1946	0.539775	0.694800
1947	0.541950	0.695850
1948	0.542100	0.693500
1949	0.542200	0.694275
1950	0.543825	0.694125
1951	0.542000	0.694350
1952	0.541675	0.693600
1953	0.540250	0.694400
1954	0.543075	0.694950
1955	0.545500	0.697075
1956	0.543100	0.697350
1957	0.543550	0.696800
1958	0.543800	0.695475
1959	0.543900	0.697450
1960	0.546350	0.700025
1961	0.545000	0.697425
1962	0.545100	0.696825
1963	0.545550	0.695350
1964	0.543150	0.695850
1965	0.544925	0.697700
1966	0.545950	0.699475
1967	0.547550	0.698300
1968	0.543750	0.698700
1969	0.543975	0.698575
1970	0.540675	0.699900
1971	0.542075	0.699575
1972	0.541375	0.700375
1973	0.540325	0.698400
1974	0.542150	0.697900
1975	0.543700	0.698475
1976	0.543375	0.697550
1977	0.544975	0.698075
1978	0.546325	0.696500
1979	0.545825	0.694175
1980	0.543100	0.693350
1981	0.544125	0.693175
1982	0.542475	0.693525
1983	0.547225	0.692475
1984	0.547800	0.692300
1985	0.546275	0.690550
1986	0.548700	0.690775
1987	0.542950	0.688675
1988	0.543775	0.691325
1989	0.542825	0.689100
1990	0.543250	0.688600
1991	0.541525	0.692650
1992	0.544300	0.694575
1993	0.544700	0.691750
1994	0.541450	0.690550
1995	0.542200	0.692925
1996	0.544750	0.695450
1997	0.543475	0.693575
1998	0.542425	0.692300
1999	0.544025	0.692025
[truncated: 8,000 more rows]
