# Supplementary material for: Evolutionary game on mutually influenceing double-layer network
Source: PLoS One. 2025 Jan 31;20(1):e0317923. doi: 10.1371/journal.pone.0317923 (PMC11785339; doi:10.1371/journal.pone.0317923)
Supplement: S1 Data — (ZIP) [file pone.0317923.s001.zip › b=1.03_a=0.65_frequency.txt]

0	0.492650	0.411175
1	0.494850	0.370425
2	0.495525	0.346550
3	0.495925	0.328850
4	0.496100	0.316975
5	0.493750	0.306350
6	0.495300	0.300575
7	0.494450	0.297000
8	0.496775	0.294450
9	0.498000	0.293625
10	0.496125	0.295250
11	0.498725	0.297325
12	0.495900	0.302300
13	0.495800	0.300825
14	0.498925	0.304275
15	0.493800	0.306950
16	0.498450	0.312775
17	0.497750	0.317050
18	0.500325	0.319175
19	0.499500	0.324225
20	0.499050	0.328575
21	0.499675	0.331200
22	0.499100	0.336400
23	0.497250	0.339900
24	0.498075	0.342875
25	0.496700	0.346200
26	0.499800	0.349300
27	0.498425	0.353300
28	0.500850	0.359025
29	0.502400	0.363575
30	0.502475	0.368150
31	0.497275	0.370675
32	0.498100	0.375050
33	0.498850	0.379775
34	0.502525	0.385225
35	0.499200	0.391125
36	0.502800	0.395150
37	0.501150	0.400825
38	0.499950	0.407200
39	0.503875	0.410275
40	0.501850	0.416175
41	0.500050	0.423300
42	0.500450	0.428000
43	0.501425	0.432700
44	0.499250	0.437525
45	0.500275	0.439350
46	0.499425	0.447375
47	0.502575	0.450825
48	0.505425	0.455400
49	0.504475	0.461800
50	0.504925	0.470925
51	0.501150	0.475450
52	0.503800	0.480025
53	0.505350	0.484175
54	0.505100	0.486675
55	0.499575	0.492850
56	0.501175	0.497050
57	0.505900	0.498375
58	0.506350	0.502350
59	0.505100	0.505925
60	0.506275	0.511350
61	0.503875	0.514675
62	0.500175	0.520850
63	0.504825	0.524450
64	0.504650	0.530925
65	0.504725	0.534250
66	0.507975	0.538025
67	0.505925	0.540075
68	0.508175	0.545750
69	0.508125	0.548950
70	0.506850	0.554450
71	0.505350	0.559875
72	0.506150	0.564200
73	0.509100	0.569975
74	0.511075	0.571775
75	0.507925	0.573850
76	0.507825	0.576625
77	0.512650	0.580800
78	0.511700	0.584250
79	0.511300	0.589075
80	0.509175	0.593950
81	0.511000	0.598300
82	0.509850	0.604050
83	0.506950	0.604650
84	0.510900	0.607525
85	0.511750	0.612000
86	0.512525	0.612125
87	0.509175	0.616175
88	0.511000	0.620700
89	0.508325	0.623150
90	0.509375	0.625325
91	0.508900	0.628850
92	0.510875	0.632600
93	0.510900	0.637550
94	0.510725	0.641525
95	0.512875	0.642750
96	0.511575	0.647050
97	0.512850	0.646400
98	0.509975	0.648725
99	0.509700	0.652050
100	0.513500	0.656150
101	0.513825	0.659775
102	0.512475	0.659650
103	0.513175	0.663300
104	0.513650	0.662875
105	0.513075	0.663825
106	0.511700	0.666350
107	0.511925	0.669650
108	0.510175	0.671275
109	0.512625	0.676325
110	0.515425	0.678200
111	0.514000	0.681225
112	0.513275	0.684800
113	0.512000	0.686700
114	0.513500	0.687800
115	0.517050	0.687775
116	0.516025	0.691350
117	0.514375	0.692575
118	0.511475	0.694600
119	0.512325	0.697925
120	0.513850	0.697550
121	0.514025	0.697650
122	0.513475	0.699325
123	0.512700	0.701225
124	0.514325	0.705150
125	0.512925	0.705100
126	0.513325	0.709850
127	0.515725	0.711325
128	0.515525	0.713800
129	0.516900	0.714900
130	0.516175	0.717250
131	0.516575	0.721475
132	0.515675	0.724725
133	0.516225	0.724975
134	0.514100	0.727200
135	0.512875	0.729575
136	0.515425	0.731600
137	0.514775	0.732975
138	0.516775	0.734875
139	0.515875	0.735000
140	0.515750	0.738575
141	0.514200	0.742600
142	0.517350	0.745175
143	0.516350	0.744450
144	0.516850	0.749200
145	0.518250	0.750675
146	0.517175	0.754950
147	0.515900	0.756850
148	0.516850	0.759450
149	0.517200	0.758925
150	0.517400	0.761250
151	0.517325	0.762850
152	0.518025	0.765750
153	0.515825	0.767800
154	0.518825	0.766725
155	0.513750	0.768025
156	0.515450	0.769725
157	0.516100	0.771475
158	0.516350	0.771850
159	0.515925	0.773275
160	0.518425	0.774525
161	0.518800	0.775000
162	0.518250	0.776750
163	0.518250	0.777800
164	0.517075	0.777350
165	0.516650	0.778150
166	0.515800	0.778925
167	0.514925	0.781125
168	0.516125	0.784275
169	0.517950	0.783950
170	0.516275	0.785900
171	0.519575	0.786650
172	0.519925	0.788450
173	0.520125	0.788400
174	0.519825	0.790000
175	0.517575	0.791250
176	0.519775	0.790850
177	0.519975	0.793200
178	0.520375	0.795725
179	0.520225	0.797725
180	0.518900	0.797325
181	0.519075	0.798375
182	0.519575	0.798425
183	0.518525	0.799250
184	0.520350	0.799050
185	0.521475	0.799425
186	0.520025	0.800925
187	0.521125	0.801250
188	0.519050	0.803400
189	0.519425	0.805050
190	0.518200	0.807675
191	0.518275	0.808325
192	0.518275	0.811150
193	0.520150	0.811850
194	0.520550	0.812025
195	0.520450	0.814150
196	0.520350	0.814300
197	0.521375	0.814875
198	0.522200	0.817100
199	0.522350	0.820500
200	0.519125	0.821500
201	0.520900	0.822575
202	0.518275	0.823900
203	0.521150	0.826050
204	0.520975	0.827700
205	0.521625	0.830100
206	0.521250	0.831625
207	0.520650	0.832475
208	0.519975	0.833150
209	0.519100	0.832725
210	0.518200	0.833775
211	0.520325	0.835325
212	0.520875	0.837050
213	0.520725	0.836950
214	0.522900	0.836950
215	0.523525	0.837800
216	0.523875	0.839550
217	0.523000	0.838475
218	0.520850	0.837700
219	0.520650	0.839775
220	0.519525	0.839350
221	0.522200	0.841950
222	0.523400	0.842700
223	0.524425	0.842625
224	0.523375	0.841225
225	0.523475	0.842450
226	0.523925	0.843450
227	0.522025	0.844750
228	0.524050	0.845650
229	0.523600	0.847750
230	0.524050	0.848875
231	0.522600	0.850075
232	0.522550	0.850350
233	0.524025	0.851950
234	0.524200	0.852925
235	0.521275	0.854825
236	0.521875	0.856075
237	0.522175	0.856325
238	0.524000	0.856075
239	0.523100	0.857725
240	0.522125	0.858625
241	0.523175	0.860150
242	0.525925	0.861625
243	0.525575	0.863000
244	0.525275	0.862675
245	0.525575	0.862975
246	0.527450	0.864375
247	0.528450	0.862200
248	0.526600	0.863675
249	0.526850	0.863950
250	0.527675	0.865575
251	0.526500	0.866950
252	0.525700	0.867025
253	0.525075	0.868375
254	0.525125	0.870500
255	0.524975	0.871025
256	0.523925	0.871550
257	0.524925	0.869800
258	0.526500	0.872600
259	0.525750	0.871400
260	0.523425	0.871975
261	0.523350	0.871825
262	0.524800	0.873950
263	0.524850	0.873700
264	0.524850	0.873975
265	0.525925	0.875250
266	0.525650	0.874650
267	0.526375	0.876950
268	0.525775	0.877400
269	0.526475	0.876050
270	0.526275	0.876600
271	0.526700	0.876750
272	0.525050	0.875650
273	0.527000	0.875525
274	0.526850	0.875825
275	0.525350	0.876700
276	0.525275	0.877225
277	0.526000	0.877325
278	0.526050	0.877175
279	0.526600	0.877475
280	0.526125	0.878650
281	0.526450	0.882025
282	0.527175	0.878950
283	0.525400	0.879275
284	0.527525	0.880200
285	0.527850	0.878825
286	0.527850	0.879250
287	0.526025	0.881000
288	0.526675	0.882775
289	0.528075	0.882725
290	0.526225	0.884475
291	0.527625	0.884425
292	0.526500	0.885975
293	0.527575	0.886850
294	0.527200	0.886000
295	0.527300	0.887375
296	0.526675	0.886275
297	0.527250	0.884975
298	0.525925	0.886300
299	0.525650	0.887200
300	0.526775	0.889025
301	0.526550	0.890275
302	0.528125	0.890850
303	0.526525	0.890975
304	0.527300	0.890150
305	0.527675	0.890725
306	0.528250	0.891100
307	0.526600	0.889575
308	0.526700	0.890625
309	0.526900	0.891425
310	0.527550	0.890375
311	0.527100	0.892375
312	0.527750	0.892500
313	0.528025	0.893000
314	0.526800	0.892675
315	0.528700	0.893425
316	0.527850	0.891775
317	0.527975	0.891650
318	0.526500	0.893050
319	0.528050	0.893075
320	0.527675	0.892225
321	0.527675	0.893450
322	0.528475	0.893275
323	0.528875	0.892475
324	0.529200	0.892900
325	0.530425	0.893825
326	0.528850	0.893675
327	0.529625	0.894675
328	0.529400	0.896350
329	0.528525	0.896975
330	0.527400	0.898275
331	0.527725	0.897000
332	0.528400	0.897175
333	0.526500	0.897650
334	0.527200	0.900300
335	0.526850	0.900475
336	0.527900	0.902200
337	0.527100	0.902175
338	0.527575	0.903275
339	0.528900	0.902625
340	0.529625	0.905225
341	0.529775	0.905250
342	0.528475	0.905100
343	0.527475	0.906250
344	0.527525	0.905525
345	0.526700	0.906900
346	0.527750	0.906975
347	0.528925	0.907325
348	0.527975	0.909500
349	0.527225	0.910475
350	0.528775	0.911975
351	0.527675	0.913875
352	0.528775	0.915100
353	0.529025	0.916250
354	0.526600	0.915050
355	0.528450	0.915075
356	0.528550	0.913675
357	0.528825	0.912925
358	0.529125	0.914950
359	0.526925	0.914025
360	0.527625	0.915875
361	0.528375	0.918225
362	0.530200	0.918425
363	0.530075	0.918475
364	0.529125	0.917425
365	0.529475	0.916775
366	0.528975	0.917475
367	0.529800	0.917200
368	0.528700	0.916700
369	0.529850	0.918000
370	0.530000	0.917625
371	0.529775	0.918450
372	0.530575	0.917525
373	0.529650	0.917925
374	0.529475	0.918550
375	0.529300	0.920250
376	0.528425	0.919775
377	0.529800	0.919325
378	0.529725	0.920900
379	0.529325	0.921550
380	0.529250	0.922125
381	0.530225	0.922150
382	0.528050	0.923450
383	0.528475	0.923875
384	0.528675	0.922075
385	0.529550	0.922275
386	0.528000	0.922800
387	0.528350	0.922600
388	0.529225	0.923675
389	0.528850	0.923625
390	0.528525	0.924800
391	0.527525	0.925600
392	0.529300	0.925875
393	0.530150	0.926100
394	0.529275	0.925400
395	0.528700	0.926675
396	0.530400	0.926875
397	0.529925	0.928000
398	0.529250	0.927125
399	0.528825	0.927100
400	0.529600	0.928300
401	0.530325	0.929800
402	0.530400	0.929875
403	0.528900	0.929375
404	0.530325	0.930125
405	0.530500	0.929750
406	0.530250	0.929850
407	0.530525	0.929900
408	0.529400	0.930300
409	0.530875	0.931825
410	0.530250	0.932100
411	0.528800	0.932450
412	0.529425	0.932800
413	0.528675	0.932150
414	0.529075	0.931875
415	0.530925	0.933450
416	0.531175	0.933075
417	0.530675	0.933775
418	0.531125	0.934375
419	0.531675	0.933275
420	0.530625	0.933025
421	0.529250	0.933875
422	0.528425	0.934875
423	0.529225	0.935075
424	0.528950	0.934700
425	0.529300	0.935725
426	0.529950	0.936450
427	0.530250	0.935800
428	0.529650	0.936025
429	0.529725	0.934275
430	0.531700	0.934600
431	0.531950	0.934925
432	0.530425	0.934175
433	0.529350	0.934675
434	0.530325	0.935800
435	0.529250	0.936150
436	0.529975	0.935625
437	0.530200	0.936500
438	0.531125	0.936125
439	0.530875	0.934825
440	0.529575	0.935625
441	0.530425	0.936625
442	0.529175	0.936525
443	0.528075	0.936675
444	0.528800	0.936925
445	0.530150	0.937225
446	0.530075	0.936750
447	0.529950	0.937525
448	0.528625	0.937725
449	0.529075	0.939225
450	0.530275	0.940300
451	0.529750	0.940600
452	0.530175	0.942425
453	0.529425	0.942750
454	0.528975	0.942300
455	0.529425	0.942975
456	0.529550	0.943875
457	0.529550	0.945200
458	0.529275	0.943775
459	0.529650	0.944500
460	0.530200	0.945125
461	0.529825	0.945375
462	0.528925	0.945100
463	0.529825	0.945700
464	0.529750	0.946075
465	0.530400	0.945350
466	0.529750	0.944700
467	0.529750	0.944600
468	0.529850	0.944600
469	0.529775	0.945000
470	0.530500	0.945325
471	0.529650	0.947225
472	0.528650	0.947525
473	0.529525	0.947550
474	0.529600	0.947875
475	0.529525	0.948650
476	0.529525	0.948650
477	0.528750	0.948825
478	0.528925	0.949650
479	0.530375	0.950475
480	0.528975	0.950825
481	0.530300	0.951200
482	0.529675	0.951925
483	0.529125	0.954025
484	0.530600	0.954200
485	0.530950	0.954650
486	0.531600	0.955500
487	0.530300	0.953875
488	0.530075	0.953800
489	0.530250	0.953900
490	0.531725	0.955450
491	0.531150	0.956450
492	0.530975	0.955350
493	0.530275	0.954625
494	0.530050	0.953825
495	0.530700	0.952975
496	0.530575	0.953050
497	0.531675	0.952750
498	0.531700	0.953450
499	0.531325	0.954150
500	0.532150	0.954950
501	0.530900	0.954650
502	0.531900	0.954850
503	0.531750	0.954650
504	0.530875	0.954275
505	0.531325	0.954025
506	0.531050	0.955150
507	0.530625	0.955450
508	0.530925	0.955825
509	0.531450	0.956850
510	0.532325	0.956950
511	0.531550	0.956550
512	0.531150	0.956350
513	0.530775	0.956950
514	0.531450	0.957600
515	0.531650	0.956925
516	0.530075	0.957475
517	0.531000	0.958525
518	0.531875	0.957850
519	0.531000	0.957775
520	0.530975	0.957050
521	0.531525	0.956950
522	0.531425	0.956750
523	0.531275	0.957250
524	0.530825	0.957250
525	0.531600	0.957275
526	0.532025	0.957150
527	0.532100	0.957550
528	0.532425	0.958050
529	0.531025	0.957500
530	0.531400	0.957450
531	0.530900	0.955725
532	0.531375	0.955675
533	0.532200	0.956125
534	0.530950	0.957275
535	0.531150	0.956450
536	0.531250	0.957075
537	0.532125	0.956675
538	0.531225	0.958025
539	0.530800	0.958800
540	0.531250	0.958100
541	0.531300	0.957675
542	0.531900	0.957875
543	0.530600	0.958150
544	0.530650	0.958550
545	0.531350	0.958100
546	0.530225	0.958550
547	0.530000	0.957575
548	0.530025	0.958450
549	0.530525	0.958325
550	0.530075	0.959750
551	0.530750	0.960250
552	0.531000	0.960200
553	0.531925	0.959775
554	0.532050	0.960250
555	0.533000	0.960300
556	0.532300	0.961150
557	0.531125	0.960425
558	0.531325	0.960625
559	0.532150	0.961375
560	0.530825	0.960125
561	0.531450	0.959600
562	0.532200	0.959175
563	0.531475	0.959675
564	0.532050	0.959325
565	0.531575	0.960525
566	0.531675	0.961150
567	0.531975	0.961300
568	0.530850	0.961375
569	0.530775	0.962600
570	0.532100	0.962300
571	0.531675	0.962825
572	0.530925	0.962825
573	0.531450	0.962350
574	0.530300	0.961825
575	0.531525	0.961950
576	0.530575	0.962025
577	0.531025	0.962775
578	0.531950	0.962825
579	0.531500	0.962100
580	0.531700	0.963025
581	0.531075	0.963025
582	0.530850	0.962625
583	0.532000	0.962550
584	0.532050	0.963025
585	0.532125	0.963425
586	0.532525	0.963450
587	0.531800	0.964050
588	0.531550	0.963950
589	0.530850	0.964400
590	0.532400	0.964425
591	0.532825	0.965200
592	0.532275	0.964750
593	0.532050	0.965600
594	0.531975	0.965075
595	0.532375	0.964675
596	0.532250	0.964100
597	0.531550	0.964350
598	0.532225	0.964400
599	0.532000	0.965525
600	0.532875	0.966200
601	0.531825	0.966400
602	0.532550	0.966075
603	0.532925	0.965600
604	0.533625	0.965000
605	0.532650	0.964875
606	0.532000	0.964875
607	0.533125	0.964550
608	0.533475	0.965625
609	0.533150	0.965050
610	0.532975	0.966100
611	0.532300	0.965475
612	0.533050	0.965300
613	0.532950	0.966000
614	0.533075	0.965900
615	0.533825	0.966600
616	0.534000	0.967575
617	0.533950	0.968450
618	0.533575	0.968700
619	0.533700	0.968475
620	0.533275	0.968425
621	0.533825	0.968900
622	0.533325	0.968950
623	0.533500	0.968950
624	0.532750	0.968450
625	0.533150	0.970275
626	0.533525	0.970400
627	0.533125	0.970325
628	0.533550	0.970500
629	0.533175	0.970425
630	0.532875	0.970475
631	0.532750	0.970025
632	0.533150	0.969750
633	0.533250	0.970275
634	0.533825	0.970875
635	0.533750	0.969825
636	0.533875	0.969800
637	0.534550	0.969700
638	0.534350	0.969400
639	0.533075	0.968250
640	0.533350	0.968725
641	0.533050	0.969250
642	0.532925	0.968400
643	0.533450	0.968675
644	0.532850	0.969350
645	0.532975	0.969250
646	0.532500	0.969875
647	0.532700	0.970150
648	0.533225	0.970350
649	0.533450	0.969825
650	0.533325	0.970000
651	0.533050	0.969825
652	0.533450	0.970350
653	0.533900	0.969550
654	0.533450	0.969800
655	0.533250	0.970150
656	0.533875	0.970700
657	0.532500	0.969700
658	0.533100	0.969575
659	0.533050	0.969800
660	0.533125	0.969725
661	0.533475	0.970675
662	0.533400	0.970375
663	0.533300	0.970725
664	0.533225	0.970550
665	0.533175	0.971200
666	0.533450	0.970950
667	0.532975	0.970900
668	0.532725	0.970350
669	0.533025	0.971175
670	0.533650	0.970250
671	0.534200	0.970900
672	0.533000	0.970775
673	0.532375	0.971550
674	0.532950	0.971400
675	0.533050	0.970425
676	0.533625	0.970750
677	0.533375	0.971275
678	0.532925	0.971675
679	0.532775	0.971375
680	0.532675	0.971525
681	0.532850	0.971425
682	0.533475	0.970825
683	0.533450	0.970575
684	0.532925	0.971075
685	0.532975	0.971250
686	0.533875	0.970850
687	0.533875	0.969650
688	0.533675	0.970575
689	0.533125	0.971725
690	0.533275	0.972450
691	0.532975	0.973325
692	0.533700	0.973600
693	0.533150	0.973775
694	0.533275	0.973600
695	0.533650	0.973700
696	0.533900	0.973075
697	0.533300	0.974650
698	0.532300	0.975000
699	0.533350	0.975150
700	0.533400	0.974875
701	0.533475	0.975025
702	0.532575	0.975125
703	0.533100	0.974400
704	0.532500	0.974975
705	0.533225	0.975825
706	0.532725	0.976100
707	0.532700	0.975825
708	0.533025	0.976450
709	0.533750	0.976575
710	0.533475	0.976550
711	0.534000	0.975450
712	0.533800	0.975675
713	0.533400	0.975925
714	0.533100	0.974925
715	0.532725	0.975675
716	0.533575	0.975250
717	0.534225	0.975125
718	0.533925	0.974825
719	0.533050	0.974650
720	0.533275	0.975675
721	0.532800	0.976950
722	0.532800	0.977075
723	0.533525	0.977075
724	0.533050	0.977350
725	0.533150	0.977050
726	0.532475	0.977275
727	0.532725	0.976950
728	0.532500	0.977325
729	0.533425	0.977525
730	0.533675	0.977375
731	0.533875	0.977475
732	0.533550	0.976600
733	0.532600	0.976375
734	0.532500	0.976450
735	0.532500	0.976250
736	0.532175	0.976900
737	0.532575	0.977300
738	0.533575	0.977575
739	0.533425	0.978000
740	0.532375	0.978225
741	0.531950	0.978075
742	0.532925	0.978175
743	0.532525	0.977725
744	0.532600	0.977900
745	0.532975	0.977450
746	0.532750	0.978025
747	0.532925	0.977900
748	0.533225	0.977300
749	0.532925	0.976725
750	0.532050	0.976750
751	0.533475	0.977225
752	0.533225	0.978325
753	0.533350	0.978875
754	0.532075	0.979200
755	0.531925	0.979700
756	0.532725	0.979350
757	0.533250	0.978825
758	0.533300	0.978800
759	0.533050	0.979300
760	0.533100	0.978725
761	0.532550	0.978550
762	0.532650	0.979050
763	0.533525	0.979300
764	0.533600	0.978475
765	0.533525	0.978475
766	0.533600	0.978525
767	0.533025	0.978375
768	0.532550	0.979075
769	0.532450	0.979450
770	0.533350	0.979525
771	0.533600	0.979050
772	0.533200	0.979475
773	0.532750	0.979750
774	0.533175	0.979875
775	0.533375	0.978975
776	0.532875	0.978400
777	0.533250	0.978750
778	0.533575	0.979100
779	0.533325	0.979250
780	0.532750	0.980750
781	0.532525	0.980750
782	0.532975	0.980725
783	0.533075	0.980750
784	0.533200	0.980550
785	0.533150	0.980325
786	0.534175	0.980500
787	0.533625	0.981050
788	0.533125	0.981075
789	0.533100	0.981600
790	0.533325	0.981500
791	0.534300	0.981725
792	0.533675	0.981675
793	0.533575	0.982175
794	0.533650	0.981850
795	0.533225	0.982400
796	0.533925	0.982800
797	0.533600	0.982400
798	0.533850	0.981850
799	0.534675	0.982550
800	0.534175	0.982150
801	0.534225	0.981525
802	0.534025	0.982150
803	0.533950	0.981625
804	0.533875	0.981525
805	0.533750	0.980800
806	0.534250	0.980925
807	0.534300	0.980975
808	0.533875	0.981150
809	0.533700	0.980825
810	0.533575	0.980800
811	0.533375	0.981125
812	0.533375	0.982075
813	0.533375	0.982175
814	0.533425	0.981950
815	0.533550	0.982075
816	0.533675	0.982700
817	0.534250	0.982350
818	0.534150	0.982925
819	0.534225	0.982775
820	0.533875	0.982425
821	0.534100	0.982775
822	0.533575	0.981650
823	0.533875	0.982425
824	0.534000	0.982100
825	0.534075	0.982400
826	0.534200	0.982450
827	0.533950	0.981750
828	0.534475	0.982275
829	0.535050	0.982200
830	0.534150	0.982175
831	0.533900	0.982025
832	0.533150	0.981825
833	0.533425	0.981550
834	0.533750	0.982725
835	0.534100	0.982250
836	0.533375	0.982250
837	0.534225	0.982625
838	0.534250	0.982600
839	0.534225	0.982000
840	0.534300	0.982025
841	0.533675	0.981400
842	0.533600	0.981250
843	0.534050	0.981700
844	0.534000	0.982375
845	0.533925	0.982425
846	0.534250	0.982325
847	0.533275	0.982525
848	0.533800	0.982425
849	0.533600	0.982325
850	0.534225	0.983375
851	0.533800	0.982825
852	0.534300	0.983525
853	0.533525	0.984250
854	0.533550	0.984600
855	0.533950	0.984875
856	0.534050	0.984850
857	0.534275	0.984150
858	0.534050	0.984000
859	0.534450	0.984050
860	0.534325	0.983825
861	0.534350	0.984150
862	0.534600	0.983925
863	0.534100	0.984225
864	0.534325	0.984500
865	0.534725	0.984850
866	0.534275	0.984925
867	0.534250	0.984600
868	0.534000	0.984750
869	0.534100	0.985050
870	0.534325	0.985675
871	0.533950	0.985425
872	0.534100	0.985400
873	0.534400	0.985325
874	0.533850	0.986000
875	0.533950	0.986150
876	0.533600	0.985850
877	0.534025	0.986675
878	0.534150	0.987250
879	0.533400	0.987775
880	0.534075	0.987725
881	0.534150	0.988150
882	0.534350	0.987600
883	0.533350	0.987950
884	0.533975	0.988200
885	0.534475	0.987850
886	0.533925	0.987250
887	0.534450	0.987450
888	0.534175	0.987375
889	0.533675	0.987125
890	0.534225	0.986900
891	0.534350	0.986750
892	0.534575	0.986450
893	0.535000	0.986625
894	0.534350	0.986650
895	0.534550	0.986800
896	0.534925	0.986900
897	0.534525	0.986375
898	0.534650	0.986100
899	0.534450	0.986225
900	0.534725	0.986575
901	0.534800	0.986600
902	0.535000	0.986425
903	0.534400	0.986450
904	0.534100	0.986025
905	0.533775	0.985950
906	0.534950	0.986425
907	0.534775	0.985950
908	0.534600	0.986300
909	0.534350	0.987200
910	0.533950	0.987575
911	0.534650	0.987200
912	0.533550	0.987875
913	0.533600	0.987450
914	0.534000	0.987650
915	0.534200	0.987875
916	0.534100	0.987925
917	0.533825	0.987375
918	0.534200	0.987525
919	0.533600	0.987675
920	0.533725	0.987900
921	0.533975	0.987800
922	0.534175	0.987850
923	0.533850	0.987325
924	0.533675	0.987275
925	0.533500	0.987325
926	0.533875	0.987125
927	0.533450	0.986600
928	0.533525	0.986550
929	0.534225	0.986725
930	0.533525	0.987325
931	0.534050	0.987100
932	0.533900	0.987050
933	0.534050	0.986850
934	0.533250	0.986600
935	0.533475	0.986575
936	0.533825	0.986575
937	0.533600	0.986350
938	0.533700	0.986475
939	0.533925	0.987000
940	0.534025	0.986875
941	0.534150	0.986750
942	0.533475	0.986425
943	0.533850	0.986150
944	0.533600	0.986800
945	0.534050	0.986375
946	0.533625	0.986725
947	0.533800	0.986625
948	0.533650	0.986850
949	0.533650	0.986800
950	0.533075	0.987100
951	0.533575	0.987600
952	0.533575	0.987750
953	0.533775	0.988100
954	0.533525	0.987675
955	0.533250	0.987925
956	0.533225	0.988225
957	0.532800	0.988450
958	0.533450	0.988500
959	0.533850	0.987975
960	0.533975	0.988100
961	0.534000	0.987450
962	0.533900	0.986875
963	0.533875	0.986725
964	0.533925	0.987400
965	0.533850	0.987525
966	0.534050	0.987575
967	0.533750	0.987150
968	0.533300	0.987625
969	0.533475	0.987375
970	0.533600	0.987150
971	0.533200	0.987475
972	0.533375	0.987150
973	0.533225	0.987075
974	0.533800	0.987500
975	0.534075	0.986975
976	0.533525	0.986650
977	0.533675	0.987325
978	0.533925	0.986425
979	0.533525	0.985825
980	0.533875	0.986050
981	0.533475	0.986975
982	0.533525	0.987425
983	0.533850	0.987350
984	0.533850	0.987175
985	0.533450	0.987100
986	0.533075	0.986925
987	0.533950	0.986775
988	0.533850	0.987325
989	0.533325	0.987050
990	0.533700	0.986800
991	0.533725	0.986900
992	0.533275	0.987175
993	0.533825	0.987200
994	0.534275	0.986950
995	0.534275	0.986375
996	0.533725	0.986825
997	0.533575	0.986875
998	0.533625	0.986850
999	0.533625	0.986725
1000	0.534150	0.987000
1001	0.534450	0.986700
1002	0.533900	0.986650
1003	0.533875	0.986550
1004	0.534000	0.986550
1005	0.533675	0.986650
1006	0.533950	0.987250
1007	0.533600	0.987375
1008	0.534000	0.987200
1009	0.534200	0.987450
1010	0.534225	0.987000
1011	0.533975	0.987150
1012	0.533525	0.987725
1013	0.533750	0.987450
1014	0.534275	0.986950
1015	0.533875	0.986725
1016	0.533700	0.987050
1017	0.534375	0.987050
1018	0.533700	0.986750
1019	0.534400	0.987475
1020	0.533950	0.987800
1021	0.534050	0.987600
1022	0.535025	0.987300
1023	0.534525	0.987725
1024	0.533900	0.988225
1025	0.533575	0.988550
1026	0.533925	0.989075
1027	0.533825	0.989125
1028	0.533725	0.988775
1029	0.533600	0.989075
1030	0.533975	0.989600
1031	0.534350	0.989250
1032	0.534075	0.988875
1033	0.534175	0.988550
1034	0.533300	0.988300
1035	0.533300	0.988125
1036	0.533475	0.988350
1037	0.533550	0.988575
1038	0.533750	0.989025
1039	0.534625	0.988875
1040	0.533725	0.988725
1041	0.533725	0.988975
1042	0.534000	0.989300
1043	0.534000	0.989700
1044	0.534200	0.989575
1045	0.533925	0.989550
1046	0.533675	0.989425
1047	0.533600	0.989275
1048	0.533775	0.989325
1049	0.534175	0.989300
1050	0.534000	0.990000
1051	0.534225	0.990050
1052	0.534025	0.990075
1053	0.533975	0.990300
1054	0.533725	0.990525
1055	0.533925	0.990875
1056	0.534075	0.990675
1057	0.534025	0.990575
1058	0.534250	0.990750
1059	0.534425	0.990200
1060	0.534350	0.990025
1061	0.534325	0.989950
1062	0.534050	0.990325
1063	0.534050	0.990125
1064	0.533875	0.990150
1065	0.534050	0.991000
1066	0.534675	0.990900
1067	0.534075	0.991300
1068	0.534375	0.991100
1069	0.534100	0.990900
1070	0.534075	0.990700
1071	0.533800	0.990300
1072	0.533875	0.990200
1073	0.533925	0.989750
1074	0.534100	0.989900
1075	0.534250	0.989675
1076	0.534275	0.989925
1077	0.534050	0.990225
1078	0.534600	0.990175
1079	0.534175	0.990225
1080	0.534250	0.990275
1081	0.533975	0.989975
1082	0.534275	0.990650
1083	0.534225	0.990275
1084	0.534025	0.990800
1085	0.533625	0.990875
1086	0.534000	0.991025
1087	0.534225	0.991600
1088	0.534200	0.991450
1089	0.534325	0.992025
1090	0.533750	0.991800
1091	0.534175	0.990975
1092	0.534575	0.991075
1093	0.533875	0.990950
1094	0.534250	0.991450
1095	0.534250	0.991325
1096	0.534275	0.991600
1097	0.534025	0.990975
1098	0.533500	0.991675
1099	0.534175	0.991825
1100	0.534025	0.992375
1101	0.534525	0.992175
1102	0.534650	0.992175
1103	0.534225	0.991625
1104	0.534600	0.991350
1105	0.534500	0.991625
1106	0.534350	0.991350
1107	0.534450	0.991700
1108	0.534275	0.991950
1109	0.534150	0.991675
1110	0.534450	0.992100
1111	0.534550	0.992125
1112	0.534075	0.992175
1113	0.534075	0.992425
1114	0.533950	0.993050
1115	0.534300	0.992950
1116	0.533875	0.992800
1117	0.534075	0.992975
1118	0.534175	0.992600
1119	0.534275	0.992925
1120	0.534175	0.993075
1121	0.533675	0.992800
1122	0.533675	0.992875
1123	0.533500	0.993125
1124	0.533825	0.993325
1125	0.533800	0.992725
1126	0.534075	0.992225
1127	0.533850	0.992150
1128	0.534025	0.991950
1129	0.533700	0.992000
1130	0.534125	0.992450
1131	0.533425	0.991900
1132	0.533825	0.992025
1133	0.533875	0.992075
1134	0.533950	0.991975
1135	0.534200	0.991975
1136	0.534550	0.992025
1137	0.534275	0.992350
1138	0.534250	0.992800
1139	0.534675	0.993300
1140	0.534600	0.993200
1141	0.534250	0.993725
1142	0.534025	0.993575
1143	0.534325	0.993625
1144	0.534325	0.993350
1145	0.534500	0.993450
1146	0.534375	0.993400
1147	0.534450	0.993575
1148	0.534575	0.993600
1149	0.534600	0.993550
1150	0.533825	0.993425
1151	0.534425	0.992950
1152	0.534375	0.993100
1153	0.534425	0.993000
1154	0.534100	0.993050
1155	0.534300	0.992875
1156	0.534175	0.992550
1157	0.534075	0.992275
1158	0.534250	0.992075
1159	0.534075	0.992150
1160	0.534600	0.992075
1161	0.534450	0.992325
1162	0.534150	0.992400
1163	0.534375	0.992300
1164	0.534275	0.992425
1165	0.534150	0.992525
1166	0.534475	0.992425
1167	0.534050	0.993025
1168	0.534200	0.992950
1169	0.534575	0.992375
1170	0.534300	0.992375
1171	0.533875	0.992550
1172	0.534075	0.992800
1173	0.534700	0.992725
1174	0.534775	0.992650
1175	0.534225	0.992650
1176	0.534400	0.992500
1177	0.534200	0.992650
1178	0.533850	0.992900
1179	0.534450	0.993200
1180	0.534575	0.993050
1181	0.534600	0.992225
1182	0.534150	0.992425
1183	0.534300	0.992050
1184	0.534850	0.991550
1185	0.534775	0.992275
1186	0.534825	0.992625
1187	0.534700	0.992550
1188	0.534800	0.992450
1189	0.534475	0.992250
1190	0.534450	0.992075
1191	0.535000	0.992700
1192	0.534750	0.992650
1193	0.534775	0.992675
1194	0.534775	0.992650
1195	0.534600	0.992875
1196	0.535000	0.992625
1197	0.534700	0.992150
1198	0.535175	0.992250
1199	0.534875	0.992625
1200	0.534750	0.992475
1201	0.534350	0.992450
1202	0.534425	0.992875
1203	0.534625	0.993350
1204	0.534650	0.993475
1205	0.534750	0.993450
1206	0.534550	0.993625
1207	0.534200	0.994025
1208	0.534650	0.993975
1209	0.534575	0.994075
1210	0.534650	0.993925
1211	0.534350	0.994150
1212	0.534625	0.993925
1213	0.534375	0.994200
1214	0.534425	0.993975
1215	0.534275	0.993775
1216	0.534850	0.993650
1217	0.534275	0.993600
1218	0.534175	0.993900
1219	0.534750	0.993750
1220	0.534725	0.994025
1221	0.534500	0.993675
1222	0.533875	0.993425
1223	0.534225	0.993850
1224	0.534275	0.993850
1225	0.534300	0.993750
1226	0.534400	0.993800
1227	0.534150	0.994225
1228	0.534375	0.994375
1229	0.534625	0.994575
1230	0.534525	0.994525
1231	0.534650	0.994650
1232	0.534700	0.994700
1233	0.534275	0.994700
1234	0.534375	0.994550
1235	0.534475	0.994575
1236	0.534525	0.994275
1237	0.534275	0.994450
1238	0.534225	0.994450
1239	0.534175	0.994125
1240	0.534000	0.994525
1241	0.534525	0.994175
1242	0.534200	0.994225
1243	0.534575	0.994300
1244	0.534200	0.994225
1245	0.534150	0.994225
1246	0.534175	0.994275
1247	0.534375	0.994700
1248	0.534175	0.994425
1249	0.534200	0.994400
1250	0.533950	0.994525
1251	0.534100	0.994725
1252	0.534125	0.994775
1253	0.534200	0.995375
1254	0.534400	0.995500
1255	0.534375	0.995875
1256	0.534350	0.996050
1257	0.533950	0.996175
1258	0.534000	0.996300
1259	0.534225	0.996075
1260	0.534350	0.996200
1261	0.534175	0.995975
1262	0.534225	0.995875
1263	0.534075	0.995575
1264	0.534250	0.995500
1265	0.534425	0.995550
1266	0.534150	0.995650
1267	0.534050	0.995725
1268	0.533675	0.995725
1269	0.534025	0.995775
1270	0.534025	0.996075
1271	0.534000	0.996025
1272	0.534075	0.996500
1273	0.534075	0.996350
1274	0.533950	0.996575
1275	0.533975	0.996650
1276	0.533875	0.996950
1277	0.534175	0.997275
1278	0.534075	0.997250
1279	0.534025	0.997350
1280	0.534175	0.997275
1281	0.534300	0.997175
1282	0.534375	0.997275
1283	0.534350	0.997100
1284	0.534025	0.997175
1285	0.534025	0.997150
1286	0.534075	0.997150
1287	0.534300	0.997175
1288	0.533875	0.997150
1289	0.534225	0.996950
1290	0.534125	0.996950
1291	0.534350	0.996775
1292	0.534250	0.996700
1293	0.534050	0.996500
1294	0.534075	0.996425
1295	0.534125	0.996525
1296	0.534300	0.996575
1297	0.534525	0.996350
1298	0.534375	0.996525
1299	0.534750	0.996300
1300	0.534625	0.996275
1301	0.534775	0.996525
1302	0.534300	0.996700
1303	0.534450	0.996650
1304	0.534350	0.996775
1305	0.534150	0.996825
1306	0.534200	0.996825
1307	0.534450	0.996500
1308	0.534250	0.996850
1309	0.534300	0.996425
1310	0.534525	0.996600
1311	0.534475	0.996700
1312	0.534350	0.996650
1313	0.534350	0.996725
1314	0.534450	0.996950
1315	0.534600	0.996825
1316	0.534400	0.996700
1317	0.534575	0.996200
1318	0.534225	0.995700
1319	0.534500	0.995650
1320	0.534700	0.995600
1321	0.534700	0.995350
1322	0.534500	0.995425
1323	0.534475	0.995675
1324	0.534600	0.995850
1325	0.534375	0.995550
1326	0.534075	0.995400
1327	0.533825	0.995350
1328	0.534325	0.995650
1329	0.534050	0.995450
1330	0.534300	0.995275
1331	0.534525	0.995250
1332	0.534600	0.995425
1333	0.534325	0.995450
1334	0.534450	0.995425
1335	0.534300	0.995750
1336	0.534500	0.996275
1337	0.534375	0.996125
1338	0.534350	0.995775
1339	0.534400	0.995925
1340	0.534250	0.996125
1341	0.534250	0.996350
1342	0.534550	0.996200
1343	0.534600	0.996075
1344	0.534475	0.995950
1345	0.534500	0.996000
1346	0.534400	0.996200
1347	0.534350	0.996425
1348	0.534350	0.996400
1349	0.534375	0.996550
1350	0.534425	0.996800
1351	0.534750	0.996700
1352	0.534475	0.996625
1353	0.534625	0.996625
1354	0.534825	0.996550
1355	0.534550	0.996350
1356	0.534700	0.996050
1357	0.534525	0.996075
1358	0.534425	0.996050
1359	0.534425	0.995925
1360	0.534375	0.995925
1361	0.534450	0.996175
1362	0.534575	0.996025
1363	0.534425	0.996050
1364	0.534325	0.995925
1365	0.534650	0.996150
1366	0.534750	0.995900
1367	0.534525	0.995850
1368	0.534600	0.995975
1369	0.534475	0.996200
1370	0.534400	0.995875
1371	0.534475	0.996450
1372	0.534475	0.996550
1373	0.534500	0.996225
1374	0.534600	0.996000
1375	0.534475	0.996000
1376	0.534425	0.995850
1377	0.534625	0.995925
1378	0.534750	0.996000
1379	0.534900	0.996025
1380	0.534725	0.996050
1381	0.534900	0.995875
1382	0.534600	0.995375
1383	0.534450	0.995750
1384	0.534575	0.995675
1385	0.534475	0.995950
1386	0.534275	0.995925
1387	0.534600	0.996175
1388	0.534700	0.996200
1389	0.534775	0.996025
1390	0.534600	0.996000
1391	0.534600	0.995950
1392	0.534575	0.996100
1393	0.534575	0.995800
1394	0.534700	0.996325
1395	0.534700	0.996075
1396	0.534675	0.996075
1397	0.534975	0.996250
1398	0.534950	0.996400
1399	0.534625	0.996325
1400	0.534825	0.996175
1401	0.534850	0.995925
1402	0.534850	0.995825
1403	0.534850	0.995900
1404	0.534775	0.995975
1405	0.534575	0.996275
1406	0.534575	0.996475
1407	0.534650	0.996600
1408	0.534775	0.996575
1409	0.534675	0.996700
1410	0.535150	0.996650
1411	0.534875	0.996350
1412	0.534625	0.996700
1413	0.534850	0.996425
1414	0.534875	0.996550
1415	0.534725	0.996525
1416	0.534650	0.996750
1417	0.534750	0.996825
1418	0.534625	0.996625
1419	0.534350	0.996825
1420	0.534650	0.996775
1421	0.535025	0.996750
1422	0.535000	0.996800
1423	0.534900	0.996525
1424	0.534750	0.996300
1425	0.534475	0.996100
1426	0.534925	0.996175
1427	0.534875	0.996275
1428	0.534900	0.996175
1429	0.534725	0.996250
1430	0.534750	0.996175
1431	0.534750	0.996250
1432	0.534975	0.996400
1433	0.534975	0.996200
1434	0.534850	0.996450
1435	0.534800	0.996275
1436	0.535000	0.996600
1437	0.534800	0.996775
1438	0.534825	0.996875
1439	0.534850	0.996900
1440	0.534875	0.996875
1441	0.534800	0.996750
1442	0.534850	0.996625
1443	0.534950	0.996650
1444	0.534675	0.996400
1445	0.534475	0.996875
1446	0.534675	0.996975
1447	0.534950	0.996975
1448	0.535125	0.996950
1449	0.534800	0.996975
1450	0.534850	0.996900
1451	0.534700	0.996725
1452	0.534575	0.996550
1453	0.534500	0.996775
1454	0.534650	0.996675
1455	0.535025	0.996800
1456	0.534775	0.996875
1457	0.534650	0.997225
1458	0.534800	0.997200
1459	0.534825	0.997050
1460	0.534700	0.996950
1461	0.534900	0.996825
1462	0.534825	0.996975
1463	0.534825	0.997050
1464	0.534900	0.997325
1465	0.534725	0.997050
1466	0.534825	0.997025
1467	0.534450	0.997150
1468	0.534425	0.997400
1469	0.534525	0.997150
1470	0.534550	0.997150
1471	0.534700	0.997250
1472	0.534850	0.997350
1473	0.534875	0.997350
1474	0.534625	0.997525
1475	0.534600	0.997350
1476	0.534825	0.997450
1477	0.534525	0.997500
1478	0.534575	0.997525
1479	0.534600	0.997500
1480	0.534625	0.997500
1481	0.534900	0.997150
1482	0.534925	0.996875
1483	0.534425	0.996850
1484	0.534900	0.996750
1485	0.534950	0.996875
1486	0.534825	0.996750
1487	0.535075	0.996825
1488	0.534900	0.997025
1489	0.534650	0.997000
1490	0.534800	0.996850
1491	0.534875	0.996950
1492	0.534625	0.996850
1493	0.534850	0.997025
1494	0.534875	0.996825
1495	0.535150	0.997300
1496	0.534900	0.997175
1497	0.534950	0.997275
1498	0.534650	0.997400
1499	0.534900	0.997475
1500	0.534975	0.997400
1501	0.534950	0.997500
1502	0.535000	0.997425
1503	0.534825	0.997400
1504	0.535050	0.997350
1505	0.535200	0.997450
1506	0.535100	0.997500
1507	0.534950	0.997725
1508	0.534650	0.997700
1509	0.534800	0.997800
1510	0.534725	0.997925
1511	0.534900	0.997775
1512	0.534675	0.997725
1513	0.535150	0.997700
1514	0.535100	0.997850
1515	0.535325	0.997900
1516	0.535075	0.997750
1517	0.534950	0.998025
1518	0.534800	0.998200
1519	0.534850	0.998200
1520	0.534700	0.998300
1521	0.534625	0.998450
1522	0.534825	0.998175
1523	0.535000	0.998250
1524	0.534775	0.998150
1525	0.534775	0.998275
1526	0.535050	0.998050
1527	0.534950	0.998075
1528	0.535100	0.997900
1529	0.534875	0.997750
1530	0.535050	0.997775
1531	0.535025	0.998000
1532	0.534950	0.998075
1533	0.535050	0.998200
1534	0.535025	0.998175
1535	0.534975	0.998200
1536	0.534750	0.998175
1537	0.535025	0.998275
1538	0.535125	0.998375
1539	0.534925	0.998425
1540	0.534925	0.998550
1541	0.534800	0.998500
1542	0.534900	0.998325
1543	0.534650	0.998425
1544	0.534800	0.998500
1545	0.534775	0.998700
1546	0.535000	0.998600
1547	0.535000	0.998475
1548	0.535000	0.998500
1549	0.534700	0.998675
1550	0.534750	0.998600
1551	0.534850	0.998700
1552	0.535075	0.998675
1553	0.534875	0.998575
1554	0.534625	0.998775
1555	0.534775	0.998775
1556	0.534850	0.998700
1557	0.534875	0.998700
1558	0.535025	0.998550
1559	0.535000	0.998625
1560	0.534875	0.998800
1561	0.534825	0.998850
1562	0.534900	0.998775
1563	0.534825	0.998725
1564	0.534900	0.998775
1565	0.534975	0.998800
1566	0.535050	0.998850
1567	0.534850	0.999000
1568	0.534900	0.999000
1569	0.535075	0.998950
1570	0.535200	0.998950
1571	0.535075	0.998800
1572	0.535050	0.998700
1573	0.534900	0.998650
1574	0.535000	0.998725
1575	0.534950	0.998700
1576	0.534975	0.998775
1577	0.535025	0.998725
1578	0.535025	0.998675
1579	0.534975	0.998600
1580	0.534850	0.998600
1581	0.534800	0.998550
1582	0.534950	0.998675
1583	0.534925	0.998675
1584	0.534825	0.998625
1585	0.535000	0.998675
1586	0.534900	0.998750
1587	0.534975	0.998800
1588	0.535000	0.998925
1589	0.535150	0.998825
1590	0.535175	0.998975
1591	0.534950	0.998950
1592	0.535075	0.998875
1593	0.534900	0.998725
1594	0.534975	0.998700
1595	0.535200	0.998525
1596	0.535300	0.998675
1597	0.535250	0.998625
1598	0.535225	0.998800
1599	0.535075	0.999050
1600	0.535000	0.998925
1601	0.534825	0.998900
1602	0.534925	0.998925
1603	0.534875	0.998800
1604	0.535100	0.998850
1605	0.534975	0.999050
1606	0.535150	0.999025
1607	0.535250	0.999175
1608	0.535125	0.999175
1609	0.534950	0.998975
1610	0.534850	0.998950
1611	0.535025	0.999025
1612	0.534925	0.999100
1613	0.535175	0.999200
1614	0.535075	0.998975
1615	0.535075	0.999075
1616	0.535175	0.999225
1617	0.534900	0.999150
1618	0.535050	0.999250
1619	0.535300	0.999225
1620	0.535075	0.999200
1621	0.535050	0.999175
1622	0.535100	0.999125
1623	0.535050	0.999025
1624	0.535000	0.999050
1625	0.534875	0.999125
1626	0.534950	0.999175
1627	0.535050	0.999150
1628	0.535125	0.999175
1629	0.535125	0.999100
1630	0.535100	0.999200
1631	0.535025	0.999125
1632	0.535025	0.999075
1633	0.535025	0.999000
1634	0.534975	0.998950
1635	0.534825	0.999150
1636	0.534900	0.999125
1637	0.534975	0.998950
1638	0.535025	0.998975
1639	0.535100	0.999150
1640	0.535125	0.999150
1641	0.535000	0.999300
1642	0.534975	0.999025
1643	0.534975	0.998950
1644	0.535000	0.998975
1645	0.535025	0.998600
1646	0.534875	0.998750
1647	0.534950	0.998650
1648	0.534625	0.998650
1649	0.534775	0.998700
1650	0.534875	0.998800
1651	0.534800	0.998925
1652	0.534950	0.999025
1653	0.534900	0.998900
1654	0.534975	0.998825
1655	0.534950	0.998700
1656	0.534950	0.998825
1657	0.535000	0.998700
1658	0.534900	0.998700
1659	0.534950	0.998675
1660	0.534875	0.998700
1661	0.534950	0.998750
1662	0.534900	0.998850
1663	0.534850	0.998900
1664	0.535050	0.998775
1665	0.535150	0.998925
1666	0.534925	0.998925
1667	0.534875	0.999100
1668	0.535025	0.999125
1669	0.535025	0.999150
1670	0.534800	0.999175
1671	0.534925	0.999175
1672	0.534800	0.999200
1673	0.534775	0.999225
1674	0.534875	0.999175
1675	0.534900	0.999150
1676	0.534975	0.999075
1677	0.534900	0.999200
1678	0.535050	0.999175
1679	0.535125	0.999200
1680	0.534975	0.999150
1681	0.535000	0.999200
1682	0.535075	0.999325
1683	0.535100	0.999400
1684	0.534975	0.999350
1685	0.534925	0.999375
1686	0.534875	0.999525
1687	0.534975	0.999400
1688	0.534925	0.999450
1689	0.534975	0.999525
1690	0.534900	0.999575
1691	0.534825	0.999600
1692	0.534825	0.999725
1693	0.534925	0.999725
1694	0.534925	0.999575
1695	0.534950	0.999475
1696	0.535075	0.999600
1697	0.535050	0.999525
1698	0.535075	0.999500
1699	0.535025	0.999475
1700	0.535050	0.999450
1701	0.534950	0.999450
1702	0.534975	0.999550
1703	0.534975	0.999450
1704	0.534950	0.999500
1705	0.534950	0.999475
1706	0.534950	0.999475
1707	0.535025	0.999450
1708	0.535150	0.999500
1709	0.535075	0.999575
1710	0.535075	0.999525
1711	0.534975	0.999500
1712	0.534975	0.999450
1713	0.534975	0.999425
1714	0.534900	0.999400
1715	0.534975	0.999350
1716	0.534850	0.999425
1717	0.534975	0.999350
1718	0.534950	0.999375
1719	0.534925	0.999425
1720	0.534875	0.999525
1721	0.534875	0.999475
1722	0.534900	0.999550
1723	0.534800	0.999575
1724	0.534800	0.999625
1725	0.534950	0.999700
1726	0.534900	0.999600
1727	0.534950	0.999600
1728	0.534975	0.999650
1729	0.534900	0.999550
1730	0.534900	0.999525
1731	0.534875	0.999575
1732	0.535000	0.999600
1733	0.534950	0.999600
1734	0.534950	0.999600
1735	0.534825	0.999575
1736	0.534950	0.999625
1737	0.534925	0.999650
1738	0.535025	0.999650
1739	0.535075	0.999675
1740	0.534975	0.999675
1741	0.534850	0.999775
1742	0.534850	0.999775
1743	0.534950	0.999725
1744	0.534975	0.999725
1745	0.534975	0.999725
1746	0.534900	0.999775
1747	0.534925	0.999800
1748	0.534850	0.999750
1749	0.534850	0.999750
1750	0.534950	0.999750
1751	0.535000	0.999725
1752	0.535025	0.999750
1753	0.534950	0.999750
1754	0.534900	0.999800
1755	0.534925	0.999750
1756	0.534975	0.999700
1757	0.534900	0.999775
1758	0.534925	0.999725
1759	0.534950	0.999700
1760	0.534875	0.999750
1761	0.534925	0.999775
1762	0.534925	0.999675
1763	0.534875	0.999700
1764	0.534875	0.999725
1765	0.534850	0.999650
1766	0.534825	0.999700
1767	0.534850	0.999625
1768	0.534925	0.999600
1769	0.534900	0.999625
1770	0.534850	0.999725
1771	0.534825	0.999675
1772	0.534875	0.999700
1773	0.534875	0.999650
1774	0.534850	0.999725
1775	0.534875	0.999775
1776	0.534850	0.999700
1777	0.534875	0.999700
1778	0.534850	0.999775
1779	0.534850	0.999825
1780	0.534850	0.999775
1781	0.534850	0.999775
1782	0.534925	0.999825
1783	0.534900	0.999750
1784	0.534900	0.999825
1785	0.534900	0.999800
1786	0.534900	0.999775
1787	0.534875	0.999825
1788	0.534825	0.999850
1789	0.534825	0.999800
1790	0.534875	0.999775
1791	0.534950	0.999825
1792	0.534925	0.999825
1793	0.534975	0.999875
1794	0.534950	0.999850
1795	0.534950	0.999825
1796	0.534925	0.999800
1797	0.534850	0.999875
1798	0.534850	0.999925
1799	0.534800	0.999925
1800	0.534800	0.999925
1801	0.534875	0.999975
1802	0.534875	0.999950
1803	0.534850	0.999975
1804	0.534875	0.999975
1805	0.534925	0.999975
1806	0.534875	0.999975
1807	0.534850	0.999975
1808	0.534825	0.999975
1809	0.534875	0.999950
1810	0.534900	0.999975
1811	0.534925	1.000000
1812	0.534850	1.000000
1813	0.534850	1.000000
1814	0.534825	1.000000
1815	0.534850	1.000000
1816	0.534875	1.000000
1817	0.534925	1.000000
1818	0.534850	1.000000
1819	0.534875	1.000000
1820	0.534900	1.000000
1821	0.534900	1.000000
1822	0.534900	1.000000
1823	0.534900	1.000000
1824	0.534900	1.000000
1825	0.534875	1.000000
1826	0.534875	1.000000
1827	0.534875	1.000000
1828	0.534875	1.000000
1829	0.534875	1.000000
1830	0.534875	1.000000
1831	0.534875	1.000000
1832	0.534875	1.000000
1833	0.534875	1.000000
1834	0.534875	1.000000
1835	0.534875	1.000000
1836	0.534875	1.000000
1837	0.534875	1.000000
1838	0.534875	1.000000
1839	0.534875	1.000000
1840	0.534875	1.000000
1841	0.534875	1.000000
1842	0.534875	1.000000
1843	0.534875	1.000000
1844	0.534875	1.000000
1845	0.534875	1.000000
1846	0.534875	1.000000
1847	0.534875	1.000000
1848	0.534875	1.000000
1849	0.534875	1.000000
1850	0.534875	1.000000
1851	0.534875	1.000000
1852	0.534875	1.000000
1853	0.534875	1.000000
1854	0.534875	1.000000
1855	0.534875	1.000000
1856	0.534875	1.000000
1857	0.534875	1.000000
1858	0.534875	1.000000
1859	0.534875	1.000000
1860	0.534875	1.000000
1861	0.534875	1.000000
1862	0.534875	1.000000
1863	0.534875	1.000000
1864	0.534875	1.000000
1865	0.534875	1.000000
1866	0.534875	1.000000
1867	0.534875	1.000000
1868	0.534875	1.000000
1869	0.534875	1.000000
1870	0.534875	1.000000
1871	0.534875	1.000000
1872	0.534875	1.000000
1873	0.534875	1.000000
1874	0.534875	1.000000
1875	0.534875	1.000000
1876	0.534875	1.000000
1877	0.534875	1.000000
1878	0.534875	1.000000
1879	0.534875	1.000000
1880	0.534875	1.000000
1881	0.534875	1.000000
1882	0.534875	1.000000
1883	0.534875	1.000000
1884	0.534875	1.000000
1885	0.534875	1.000000
1886	0.534875	1.000000
1887	0.534875	1.000000
1888	0.534875	1.000000
1889	0.534875	1.000000
1890	0.534875	1.000000
1891	0.534875	1.000000
1892	0.534875	1.000000
1893	0.534875	1.000000
1894	0.534875	1.000000
1895	0.534875	1.000000
1896	0.534875	1.000000
1897	0.534875	1.000000
1898	0.534875	1.000000
1899	0.534875	1.000000
1900	0.534875	1.000000
1901	0.534875	1.000000
1902	0.534875	1.000000
1903	0.534875	1.000000
1904	0.534875	1.000000
1905	0.534875	1.000000
1906	0.534875	1.000000
1907	0.534875	1.000000
1908	0.534875	1.000000
1909	0.534875	1.000000
1910	0.534875	1.000000
1911	0.534875	1.000000
1912	0.534875	1.000000
1913	0.534875	1.000000
1914	0.534875	1.000000
1915	0.534875	1.000000
1916	0.534875	1.000000
1917	0.534875	1.000000
1918	0.534875	1.000000
1919	0.534875	1.000000
1920	0.534875	1.000000
1921	0.534875	1.000000
1922	0.534875	1.000000
1923	0.534875	1.000000
1924	0.534875	1.000000
1925	0.534875	1.000000
1926	0.534875	1.000000
1927	0.534875	1.000000
1928	0.534875	1.000000
1929	0.534875	1.000000
1930	0.534875	1.000000
1931	0.534875	1.000000
1932	0.534875	1.000000
1933	0.534875	1.000000
1934	0.534875	1.000000
1935	0.534875	1.000000
1936	0.534875	1.000000
1937	0.534875	1.000000
1938	0.534875	1.000000
1939	0.534875	1.000000
1940	0.534875	1.000000
1941	0.534875	1.000000
1942	0.534875	1.000000
1943	0.534875	1.000000
1944	0.534875	1.000000
1945	0.534875	1.000000
1946	0.534875	1.000000
1947	0.534875	1.000000
1948	0.534875	1.000000
1949	0.534875	1.000000
1950	0.534875	1.000000
1951	0.534875	1.000000
1952	0.534875	1.000000
1953	0.534875	1.000000
1954	0.534875	1.000000
1955	0.534875	1.000000
1956	0.534875	1.000000
1957	0.534875	1.000000
1958	0.534875	1.000000
1959	0.534875	1.000000
1960	0.534875	1.000000
1961	0.534875	1.000000
1962	0.534875	1.000000
1963	0.534875	1.000000
1964	0.534875	1.000000
1965	0.534875	1.000000
1966	0.534875	1.000000
1967	0.534875	1.000000
1968	0.534875	1.000000
1969	0.534875	1.000000
1970	0.534875	1.000000
1971	0.534875	1.000000
1972	0.534875	1.000000
1973	0.534875	1.000000
1974	0.534875	1.000000
1975	0.534875	1.000000
1976	0.534875	1.000000
1977	0.534875	1.000000
1978	0.534875	1.000000
1979	0.534875	1.000000
1980	0.534875	1.000000
1981	0.534875	1.000000
1982	0.534875	1.000000
1983	0.534875	1.000000
1984	0.534875	1.000000
1985	0.534875	1.000000
1986	0.534875	1.000000
1987	0.534875	1.000000
1988	0.534875	1.000000
1989	0.534875	1.000000
1990	0.534875	1.000000
1991	0.534875	1.000000
1992	0.534875	1.000000
1993	0.534875	1.000000
1994	0.534875	1.000000
1995	0.534875	1.000000
1996	0.534875	1.000000
1997	0.534875	1.000000
1998	0.534875	1.000000
1999	0.534875	1.000000
[truncated: 8,000 more rows]
