# Supplementary material for: Evolutionary game on mutually influenceing double-layer network
Source: PLoS One. 2025 Jan 31;20(1):e0317923. doi: 10.1371/journal.pone.0317923 (PMC11785339; doi:10.1371/journal.pone.0317923)
Supplement: S1 Data — (ZIP) [file pone.0317923.s001.zip › b=1.03_a=0.6_frequency.txt]

0	0.497525	0.408450
1	0.495450	0.362325
2	0.496575	0.335425
3	0.493600	0.319900
4	0.493825	0.308250
5	0.495125	0.303375
6	0.497225	0.297025
7	0.497175	0.293625
8	0.497375	0.294650
9	0.496225	0.294775
10	0.501675	0.295025
11	0.497175	0.295075
12	0.493600	0.296975
13	0.498150	0.295350
14	0.492750	0.297350
15	0.493150	0.301750
16	0.492700	0.303075
17	0.495425	0.305800
18	0.495200	0.307700
19	0.493575	0.310650
20	0.494250	0.313975
21	0.493000	0.318400
22	0.496250	0.322100
23	0.496825	0.325500
24	0.498425	0.331975
25	0.497400	0.336825
26	0.500450	0.340975
27	0.501200	0.345600
28	0.499825	0.349200
29	0.496675	0.352425
30	0.501175	0.358900
31	0.500050	0.361750
32	0.499125	0.363075
33	0.496250	0.368925
34	0.496975	0.371725
35	0.497050	0.377775
36	0.496800	0.384600
37	0.497975	0.390975
38	0.497525	0.395050
39	0.499275	0.397775
40	0.495050	0.401575
41	0.496275	0.405575
42	0.500300	0.409125
43	0.500450	0.413175
44	0.503125	0.417425
45	0.502675	0.422250
46	0.499475	0.428550
47	0.495875	0.431175
48	0.498175	0.439200
49	0.500650	0.445950
50	0.499475	0.450100
51	0.499475	0.455000
52	0.502575	0.459625
53	0.504150	0.466525
54	0.504550	0.469075
55	0.503300	0.473025
56	0.502300	0.475650
57	0.502175	0.479025
58	0.502325	0.482650
59	0.498400	0.486650
60	0.498575	0.493075
61	0.498425	0.498800
62	0.502250	0.502375
63	0.503800	0.503700
64	0.503700	0.508500
65	0.503325	0.511375
66	0.502800	0.514950
67	0.501375	0.517925
68	0.503050	0.522150
69	0.498975	0.524775
70	0.502250	0.527775
71	0.502850	0.531275
72	0.499825	0.535150
73	0.502275	0.539775
74	0.501100	0.541650
75	0.504150	0.544700
76	0.503375	0.546100
77	0.502900	0.548025
78	0.502150	0.550075
79	0.503025	0.554900
80	0.500950	0.557825
81	0.501550	0.564075
82	0.502250	0.566650
83	0.507100	0.570000
84	0.504400	0.573125
85	0.503000	0.572925
86	0.501425	0.575175
87	0.502650	0.581025
88	0.500900	0.583350
89	0.502050	0.584100
90	0.503900	0.587700
91	0.504175	0.590600
92	0.504075	0.591925
93	0.507150	0.594025
94	0.503125	0.595375
95	0.506775	0.598500
96	0.506900	0.599200
97	0.508125	0.600350
98	0.508050	0.605175
99	0.507250	0.608375
100	0.506800	0.612525
101	0.506750	0.615575
102	0.507450	0.616300
103	0.506750	0.616525
104	0.509925	0.618750
105	0.510400	0.621700
106	0.513625	0.621825
107	0.509950	0.622325
108	0.508150	0.625325
109	0.506925	0.627525
110	0.509425	0.629875
111	0.509475	0.635675
112	0.508300	0.636825
113	0.510750	0.639300
114	0.509300	0.641450
115	0.509775	0.644900
116	0.509775	0.647000
117	0.506975	0.652650
118	0.506325	0.654900
119	0.510600	0.657025
120	0.511400	0.654675
121	0.510725	0.655600
122	0.511650	0.659425
123	0.512475	0.664325
124	0.509800	0.666300
125	0.512325	0.670900
126	0.513900	0.671675
127	0.510300	0.672450
128	0.507825	0.673975
129	0.507700	0.676825
130	0.510100	0.678775
131	0.513200	0.678675
132	0.512400	0.681925
133	0.508975	0.683150
134	0.511000	0.681425
135	0.511300	0.682625
136	0.511600	0.684700
137	0.511025	0.685950
138	0.512775	0.686575
139	0.512650	0.687675
140	0.513225	0.689000
141	0.510300	0.689775
142	0.510425	0.691075
143	0.511550	0.692725
144	0.511225	0.694225
145	0.512400	0.695050
146	0.511100	0.697225
147	0.514675	0.698350
148	0.516850	0.699550
149	0.514325	0.701025
150	0.515300	0.702300
151	0.515675	0.702625
152	0.512625	0.700275
153	0.514125	0.703200
154	0.515950	0.702375
155	0.515650	0.704275
156	0.518025	0.705025
157	0.512375	0.705675
158	0.511025	0.708025
159	0.515200	0.707625
160	0.515925	0.708475
161	0.516525	0.708775
162	0.514850	0.711725
163	0.513925	0.713275
164	0.513400	0.714675
165	0.517450	0.716475
166	0.515775	0.715825
167	0.513050	0.714850
168	0.513100	0.719250
169	0.513300	0.717425
170	0.514150	0.718525
171	0.515775	0.718925
172	0.519125	0.719900
173	0.515075	0.721925
174	0.519825	0.720775
175	0.516925	0.719650
176	0.512625	0.721225
177	0.514450	0.723650
178	0.516300	0.725650
179	0.519400	0.729300
180	0.519250	0.730075
181	0.517800	0.729425
182	0.517250	0.732325
183	0.517100	0.734175
184	0.519000	0.735700
185	0.516725	0.737075
186	0.515875	0.737175
187	0.519150	0.737925
188	0.519675	0.738575
189	0.519100	0.739950
190	0.519675	0.742075
191	0.518650	0.741900
192	0.520750	0.743825
193	0.519700	0.743500
194	0.519225	0.744675
195	0.521500	0.746300
196	0.518500	0.749125
197	0.515950	0.752700
198	0.519150	0.754825
199	0.520850	0.757525
200	0.521775	0.757850
201	0.519750	0.758550
202	0.521650	0.758275
203	0.520325	0.759800
204	0.519925	0.760750
205	0.520000	0.761800
206	0.519375	0.762775
207	0.520400	0.764550
208	0.522800	0.765075
209	0.521850	0.765725
210	0.522275	0.767350
211	0.522750	0.769150
212	0.521825	0.767825
213	0.520750	0.765200
214	0.521600	0.769975
215	0.521850	0.770400
216	0.520100	0.772975
217	0.519875	0.772300
218	0.523300	0.775425
219	0.522150	0.772575
220	0.522475	0.771575
221	0.522175	0.773100
222	0.521050	0.772250
223	0.522425	0.772025
224	0.520275	0.775125
225	0.520125	0.772500
226	0.520575	0.774225
227	0.522700	0.771375
228	0.521000	0.771250
229	0.519575	0.769850
230	0.523550	0.771650
231	0.521625	0.771775
232	0.521375	0.770925
233	0.521925	0.773200
234	0.523525	0.775400
235	0.527025	0.773275
236	0.525675	0.775500
237	0.528275	0.775925
238	0.523250	0.774850
239	0.523175	0.776875
240	0.520175	0.777750
241	0.520850	0.779400
242	0.521650	0.778650
243	0.524400	0.779050
244	0.522950	0.779275
245	0.524525	0.776475
246	0.525125	0.779300
247	0.522925	0.778725
248	0.523650	0.779450
249	0.524350	0.781875
250	0.523675	0.783975
251	0.522875	0.787075
252	0.522975	0.786400
253	0.524125	0.785475
254	0.526925	0.785425
255	0.526700	0.785925
256	0.524625	0.786425
257	0.525675	0.783975
258	0.523850	0.787025
259	0.524625	0.784800
260	0.524650	0.786475
261	0.526325	0.788450
262	0.524200	0.789125
263	0.524825	0.789450
264	0.522975	0.789075
265	0.524750	0.788450
266	0.524950	0.788950
267	0.524600	0.788975
268	0.526400	0.791075
269	0.528350	0.791475
270	0.529075	0.793500
271	0.525575	0.793675
272	0.526600	0.794475
273	0.530225	0.793725
274	0.529975	0.794000
275	0.529725	0.790950
276	0.530625	0.792625
277	0.528775	0.793100
278	0.526775	0.793325
279	0.528475	0.795275
280	0.527525	0.795100
281	0.526425	0.794175
282	0.528625	0.793425
283	0.528125	0.795925
284	0.529775	0.797700
285	0.528350	0.797300
286	0.529850	0.798800
287	0.529800	0.800575
288	0.529725	0.799700
289	0.528175	0.799100
290	0.528050	0.799100
291	0.526875	0.799725
292	0.526950	0.800075
293	0.528900	0.802125
294	0.530100	0.802125
295	0.530275	0.802500
296	0.530675	0.803000
297	0.530775	0.803400
298	0.529050	0.804775
299	0.530425	0.803350
300	0.529775	0.802500
301	0.530675	0.802550
302	0.530950	0.801575
303	0.530050	0.800175
304	0.529325	0.800225
305	0.526275	0.800325
306	0.530050	0.801275
307	0.530125	0.802000
308	0.530750	0.800525
309	0.529325	0.802450
310	0.532900	0.802475
311	0.532925	0.806350
312	0.531275	0.804975
313	0.530875	0.803675
314	0.529550	0.805925
315	0.530375	0.803925
316	0.531950	0.805950
317	0.531975	0.806775
318	0.531175	0.807725
319	0.533000	0.809425
320	0.532050	0.808725
321	0.533575	0.807600
322	0.532825	0.808150
323	0.533450	0.809675
324	0.533725	0.807425
325	0.528550	0.808400
326	0.530475	0.811550
327	0.533125	0.812650
328	0.532625	0.813100
329	0.532075	0.811000
330	0.532675	0.811200
331	0.532100	0.810475
332	0.534475	0.809175
333	0.533275	0.808075
334	0.533275	0.809925
335	0.533350	0.808000
336	0.531500	0.807850
337	0.532500	0.807950
338	0.532525	0.808625
339	0.533125	0.808125
340	0.531825	0.809425
341	0.530525	0.810800
342	0.530725	0.811950
343	0.532850	0.810250
344	0.532900	0.812825
345	0.535475	0.812775
346	0.534775	0.811325
347	0.532050	0.812750
348	0.535400	0.813825
349	0.533350	0.814175
350	0.532475	0.814025
351	0.533800	0.815300
352	0.535050	0.814600
353	0.534175	0.816200
354	0.532925	0.816100
355	0.532950	0.816525
356	0.532375	0.819725
357	0.532650	0.818750
358	0.533575	0.818250
359	0.532975	0.818175
360	0.534275	0.819125
361	0.534525	0.818950
362	0.534625	0.820975
363	0.532050	0.821100
364	0.532150	0.823300
365	0.534500	0.823800
366	0.533225	0.823825
367	0.534975	0.822950
368	0.536575	0.822275
369	0.535825	0.823425
370	0.534350	0.823675
371	0.534725	0.822425
372	0.535300	0.822475
373	0.536000	0.822725
374	0.535175	0.820425
375	0.536925	0.821075
376	0.534900	0.821175
377	0.535700	0.821625
378	0.534075	0.826325
379	0.532400	0.825025
380	0.536700	0.822675
381	0.533975	0.823900
382	0.535900	0.822050
383	0.537025	0.824175
384	0.537225	0.823875
385	0.536275	0.824275
386	0.534950	0.822975
387	0.534900	0.823300
388	0.535150	0.825800
389	0.534500	0.824950
390	0.534950	0.823550
391	0.534350	0.825750
392	0.535300	0.826375
393	0.534675	0.826450
394	0.536050	0.828400
395	0.534225	0.828700
396	0.537075	0.827925
397	0.534825	0.828850
398	0.536075	0.828000
399	0.535675	0.829250
400	0.536725	0.828950
401	0.535125	0.827925
402	0.532575	0.827800
403	0.534925	0.827275
404	0.533850	0.827075
405	0.536375	0.825525
406	0.534300	0.827475
407	0.537550	0.827425
408	0.536150	0.826950
409	0.535800	0.826225
410	0.534325	0.825650
411	0.534225	0.823925
412	0.534100	0.822375
413	0.537200	0.824250
414	0.538625	0.824450
415	0.538050	0.825500
416	0.537775	0.824275
417	0.537150	0.824125
418	0.535450	0.824875
419	0.537625	0.823375
420	0.536500	0.824650
421	0.535275	0.825325
422	0.537575	0.825950
423	0.540550	0.823350
424	0.537775	0.824650
425	0.537600	0.824675
426	0.534875	0.826200
427	0.535725	0.825400
428	0.537500	0.826900
429	0.539400	0.828275
430	0.537625	0.827025
431	0.537725	0.828450
432	0.537225	0.826575
433	0.537225	0.828675
434	0.538025	0.829475
435	0.539900	0.827625
436	0.536475	0.826275
437	0.534400	0.827325
438	0.534425	0.827550
439	0.537025	0.827875
440	0.536750	0.828075
441	0.538200	0.828925
442	0.538700	0.828450
443	0.537275	0.828600
444	0.535100	0.829250
445	0.537050	0.827250
446	0.534825	0.828550
447	0.535025	0.828850
448	0.535525	0.829050
449	0.537475	0.829150
450	0.537800	0.830950
451	0.538900	0.832625
452	0.538875	0.830625
453	0.538275	0.831900
454	0.538550	0.832625
455	0.538025	0.832850
456	0.534600	0.832250
457	0.535925	0.833850
458	0.537725	0.833000
459	0.537375	0.831125
460	0.538750	0.830025
461	0.540150	0.829675
462	0.539650	0.831875
463	0.538150	0.831300
464	0.537350	0.830050
465	0.537775	0.829600
466	0.535225	0.829475
467	0.537675	0.831050
468	0.538750	0.832200
469	0.540200	0.830575
470	0.538900	0.828825
471	0.540900	0.830950
472	0.537275	0.832825
473	0.538675	0.833950
474	0.537175	0.831475
475	0.537375	0.829100
476	0.538075	0.830475
477	0.538125	0.831925
478	0.538675	0.830625
479	0.539100	0.832025
480	0.537200	0.832200
481	0.537300	0.833150
482	0.537500	0.835075
483	0.537400	0.835950
484	0.538050	0.836450
485	0.537650	0.836550
486	0.537300	0.835975
487	0.535925	0.835125
488	0.537725	0.835875
489	0.539050	0.835200
490	0.539250	0.835825
491	0.539675	0.836125
492	0.538575	0.836700
493	0.539225	0.836025
494	0.537800	0.835700
495	0.538775	0.833225
496	0.537700	0.832525
497	0.538775	0.834050
498	0.537825	0.833075
499	0.537675	0.832500
500	0.536200	0.835175
501	0.537500	0.835550
502	0.540100	0.835775
503	0.537875	0.835200
504	0.538300	0.837025
505	0.537875	0.837100
506	0.538125	0.837600
507	0.539025	0.838625
508	0.539525	0.839175
509	0.539550	0.839275
510	0.539450	0.837750
511	0.539625	0.837625
512	0.537525	0.839150
513	0.540050	0.839425
514	0.540750	0.839925
515	0.540050	0.839000
516	0.538450	0.838375
517	0.540025	0.840150
518	0.538875	0.839000
519	0.537625	0.838775
520	0.538900	0.835375
521	0.540550	0.834625
522	0.538300	0.835625
523	0.539675	0.836150
524	0.537725	0.838625
525	0.536350	0.837925
526	0.537975	0.837000
527	0.537375	0.838975
528	0.536525	0.839475
529	0.537475	0.839975
530	0.539275	0.839050
531	0.541900	0.838800
532	0.541175	0.837675
533	0.538000	0.835575
534	0.539400	0.836900
535	0.538550	0.839275
536	0.538050	0.840075
537	0.539550	0.841575
538	0.539400	0.841975
539	0.540150	0.841200
540	0.541450	0.841175
541	0.540275	0.839325
542	0.541925	0.839425
543	0.543700	0.838875
544	0.542250	0.838800
545	0.543850	0.838525
546	0.540525	0.839350
547	0.540050	0.840575
548	0.539825	0.841700
549	0.541700	0.841325
550	0.541875	0.840025
551	0.541000	0.840475
552	0.543450	0.841075
553	0.541950	0.842900
554	0.540825	0.843200
555	0.539600	0.843100
556	0.540325	0.844125
557	0.540575	0.842400
558	0.539175	0.843575
559	0.538175	0.842975
560	0.540350	0.842075
561	0.541125	0.840200
562	0.540950	0.843975
563	0.541875	0.842250
564	0.541675	0.844475
565	0.541575	0.843225
566	0.543075	0.845325
567	0.541800	0.844350
568	0.541325	0.845650
569	0.542350	0.844800
570	0.540700	0.843675
571	0.539625	0.845450
572	0.540400	0.846350
573	0.541650	0.845200
574	0.541750	0.845625
575	0.542000	0.845400
576	0.541125	0.846275
577	0.540750	0.846100
578	0.538825	0.847675
579	0.542600	0.846725
580	0.540250	0.847150
581	0.539475	0.847325
582	0.540425	0.846875
583	0.539925	0.846575
584	0.542125	0.847200
585	0.539725	0.848000
586	0.540425	0.851300
587	0.540250	0.852475
588	0.542325	0.853250
589	0.540825	0.853675
590	0.540200	0.854400
591	0.542300	0.852975
592	0.541200	0.855325
593	0.542200	0.854575
594	0.541000	0.853300
595	0.541550	0.852875
596	0.541300	0.854725
597	0.540425	0.856500
598	0.539450	0.855075
599	0.540975	0.855075
600	0.541900	0.856200
601	0.540775	0.857550
602	0.539950	0.856175
603	0.539925	0.856150
604	0.539750	0.860275
605	0.539425	0.861300
606	0.541300	0.860875
607	0.540675	0.861925
608	0.539150	0.861750
609	0.539250	0.861850
610	0.539600	0.861575
611	0.539200	0.861000
612	0.537725	0.861775
613	0.540350	0.862100
614	0.539625	0.861100
615	0.539475	0.860900
616	0.542000	0.862350
617	0.540150	0.864025
618	0.540600	0.862825
619	0.539925	0.861600
620	0.540225	0.861850
621	0.540500	0.862350
622	0.541175	0.864250
623	0.543850	0.862200
624	0.543250	0.862175
625	0.540725	0.863125
626	0.542225	0.863375
627	0.543150	0.862975
628	0.541650	0.862900
629	0.540625	0.864250
630	0.541025	0.863475
631	0.542075	0.861950
632	0.542075	0.862550
633	0.543325	0.862550
634	0.541400	0.862950
635	0.541350	0.862775
636	0.541800	0.863075
637	0.541600	0.863225
638	0.540700	0.863100
639	0.543150	0.861975
640	0.542750	0.860925
641	0.542050	0.862200
642	0.541450	0.863350
643	0.542025	0.862850
644	0.542400	0.861800
645	0.542550	0.860625
646	0.542275	0.858450
647	0.540675	0.856175
648	0.541725	0.856225
649	0.540025	0.857200
650	0.541950	0.856425
651	0.542575	0.856575
652	0.542450	0.855700
653	0.541825	0.855625
654	0.542450	0.854800
655	0.542925	0.854175
656	0.543025	0.854300
657	0.542100	0.851625
658	0.543575	0.851675
659	0.543925	0.852650
660	0.543475	0.853700
661	0.542075	0.854275
662	0.545275	0.854825
663	0.544400	0.853350
664	0.543400	0.853325
665	0.545275	0.853025
666	0.543825	0.852925
667	0.543475	0.853675
668	0.542475	0.855950
669	0.543325	0.857150
670	0.542925	0.856550
671	0.542375	0.854425
672	0.541800	0.854850
673	0.542375	0.854825
674	0.542300	0.853050
675	0.541675	0.853875
676	0.541250	0.854250
677	0.541525	0.854575
678	0.542375	0.852375
679	0.544500	0.850575
680	0.543800	0.849625
681	0.544075	0.850725
682	0.543250	0.851725
683	0.543600	0.851825
684	0.543450	0.853300
685	0.543025	0.853925
686	0.543375	0.853250
687	0.542450	0.852700
688	0.542700	0.854100
689	0.543250	0.851625
690	0.542825	0.850625
691	0.542925	0.848925
692	0.542150	0.848800
693	0.541550	0.847975
694	0.543200	0.847800
695	0.543600	0.850250
696	0.542725	0.852375
697	0.542900	0.852700
698	0.544275	0.851900
699	0.543050	0.854450
700	0.544400	0.854850
701	0.543250	0.855700
702	0.543400	0.855975
703	0.543875	0.855575
704	0.546275	0.855575
705	0.545975	0.855575
706	0.545950	0.855750
707	0.546150	0.855475
708	0.546525	0.854500
709	0.546575	0.851500
710	0.543050	0.852450
711	0.542700	0.852700
712	0.543825	0.852825
713	0.543875	0.854125
714	0.543500	0.853400
715	0.544250	0.854250
716	0.545175	0.853850
717	0.545850	0.854525
718	0.543925	0.855175
719	0.544425	0.855325
720	0.545250	0.857100
721	0.544650	0.857325
722	0.544850	0.857225
723	0.544425	0.857525
724	0.543775	0.856200
725	0.542750	0.859950
726	0.544550	0.859075
727	0.544350	0.859750
728	0.544725	0.861050
729	0.545000	0.859800
730	0.544600	0.860075
731	0.541700	0.860150
732	0.544950	0.859350
733	0.544300	0.858475
734	0.542175	0.857400
735	0.544375	0.856125
736	0.542675	0.855975
737	0.542400	0.855875
738	0.544050	0.856975
739	0.543800	0.855850
740	0.541900	0.855325
741	0.543150	0.854375
742	0.544550	0.856475
743	0.542850	0.857125
744	0.543575	0.856200
745	0.543900	0.856425
746	0.544425	0.857200
747	0.543750	0.856850
748	0.542825	0.857325
749	0.543025	0.858725
750	0.544250	0.858375
751	0.544075	0.857800
752	0.543725	0.856000
753	0.541775	0.856300
754	0.541350	0.857725
755	0.542800	0.858300
756	0.545375	0.859400
757	0.544700	0.860675
758	0.543100	0.861700
759	0.544900	0.861550
760	0.545000	0.860825
761	0.544675	0.860600
762	0.543650	0.859050
763	0.542825	0.861125
764	0.542625	0.861425
765	0.543025	0.861025
766	0.543275	0.860600
767	0.544600	0.860750
768	0.543425	0.861525
769	0.544925	0.861525
770	0.544525	0.863550
771	0.546275	0.864300
772	0.543975	0.862275
773	0.543950	0.862725
774	0.542050	0.862125
775	0.543475	0.861425
776	0.543150	0.861375
777	0.544150	0.860075
778	0.543150	0.861100
779	0.542475	0.861000
780	0.544400	0.861525
781	0.541925	0.863375
782	0.541225	0.863775
783	0.544675	0.863525
784	0.544650	0.864950
785	0.544125	0.864825
786	0.543800	0.866175
787	0.546850	0.865950
788	0.545575	0.866475
789	0.543950	0.865375
790	0.543350	0.865225
791	0.543300	0.865050
792	0.544400	0.866575
793	0.544100	0.866400
794	0.543350	0.866100
795	0.544475	0.866025
796	0.544000	0.867175
797	0.545275	0.867950
798	0.545850	0.868575
799	0.545725	0.866900
800	0.545400	0.867375
801	0.545575	0.866175
802	0.545725	0.866875
803	0.544025	0.865675
804	0.542525	0.865775
805	0.544050	0.866100
806	0.544300	0.865050
807	0.544425	0.866375
808	0.547100	0.867850
809	0.546550	0.867400
810	0.544225	0.867550
811	0.544550	0.867975
812	0.545875	0.866975
813	0.545550	0.867575
814	0.545725	0.866350
815	0.543950	0.864775
816	0.545200	0.865275
817	0.545350	0.865750
818	0.544775	0.865300
819	0.545125	0.865325
820	0.547000	0.865325
821	0.545625	0.865500
822	0.546575	0.864625
823	0.548525	0.864125
824	0.549100	0.865050
825	0.545725	0.865100
826	0.547825	0.865250
827	0.548175	0.866700
828	0.547550	0.866475
829	0.546475	0.869125
830	0.545975	0.867625
831	0.546325	0.866775
832	0.544850	0.866525
833	0.543950	0.866600
834	0.544925	0.866875
835	0.546025	0.867650
836	0.547025	0.867825
837	0.547200	0.864675
838	0.548025	0.863475
839	0.546275	0.862125
840	0.546375	0.862625
841	0.545550	0.862575
842	0.545575	0.861800
843	0.546000	0.863350
844	0.545850	0.862400
845	0.546700	0.863475
846	0.546725	0.864175
847	0.546925	0.866375
848	0.546000	0.865525
849	0.546125	0.863575
850	0.546550	0.863875
851	0.547975	0.865500
852	0.549150	0.864825
853	0.548550	0.864575
854	0.547025	0.864225
855	0.545000	0.864275
856	0.547025	0.864400
857	0.546525	0.865000
858	0.548650	0.866025
859	0.546750	0.865500
860	0.546275	0.863875
861	0.548550	0.863625
862	0.547150	0.863750
863	0.546475	0.863525
864	0.545975	0.865425
865	0.545775	0.865850
866	0.546250	0.865375
867	0.544975	0.864000
868	0.544800	0.862600
869	0.544400	0.864800
870	0.544550	0.865150
871	0.545025	0.865400
872	0.544000	0.867825
873	0.546625	0.867600
874	0.546475	0.867275
875	0.545325	0.866150
876	0.545600	0.868100
877	0.545475	0.867300
878	0.545650	0.867050
879	0.547325	0.869250
880	0.546375	0.868850
881	0.547250	0.870250
882	0.547500	0.870125
883	0.547400	0.870400
884	0.546525	0.870000
885	0.546025	0.868600
886	0.544225	0.869850
887	0.545225	0.869900
888	0.547875	0.871000
889	0.546600	0.871025
890	0.548875	0.870925
891	0.546850	0.871250
892	0.545075	0.869350
893	0.545950	0.870650
894	0.546300	0.871200
895	0.546825	0.871650
896	0.545200	0.871550
897	0.544125	0.871800
898	0.543500	0.870825
899	0.544850	0.869600
900	0.544625	0.869750
901	0.545450	0.870150
902	0.546425	0.869050
903	0.545800	0.870475
904	0.543275	0.871500
905	0.543750	0.874450
906	0.544550	0.877725
907	0.542650	0.876250
908	0.545900	0.876300
909	0.545700	0.876325
910	0.546875	0.876075
911	0.544675	0.874600
912	0.544450	0.874950
913	0.545050	0.876325
914	0.546625	0.875850
915	0.546275	0.876775
916	0.546750	0.875150
917	0.546100	0.874200
918	0.545500	0.873250
919	0.546200	0.873575
920	0.545650	0.873300
921	0.544625	0.873525
922	0.545525	0.875000
923	0.545675	0.874725
924	0.545725	0.874850
925	0.546350	0.876300
926	0.546900	0.874375
927	0.544875	0.876325
928	0.544950	0.875650
929	0.542025	0.877975
930	0.543525	0.877275
931	0.546375	0.877350
932	0.545875	0.875925
933	0.544975	0.876575
934	0.545625	0.874875
935	0.543700	0.875325
936	0.543600	0.876125
937	0.544025	0.874100
938	0.546125	0.874550
939	0.543825	0.875125
940	0.547375	0.875725
941	0.544475	0.876225
942	0.544100	0.877325
943	0.545875	0.876575
944	0.546800	0.876900
945	0.545175	0.878050
946	0.546275	0.878000
947	0.545825	0.877200
948	0.545225	0.877600
949	0.546225	0.876900
950	0.545350	0.875100
951	0.546350	0.876375
952	0.545700	0.875650
953	0.544550	0.875125
954	0.545725	0.875525
955	0.545975	0.875700
956	0.546575	0.874025
957	0.547275	0.874375
958	0.547200	0.873425
959	0.546550	0.876175
960	0.546175	0.873425
961	0.546775	0.876575
962	0.545600	0.876150
963	0.544925	0.877125
964	0.546275	0.877875
965	0.546025	0.877450
966	0.547275	0.877925
967	0.546600	0.878975
968	0.546875	0.878625
969	0.546700	0.879575
970	0.545500	0.880675
971	0.547600	0.880850
972	0.548550	0.880125
973	0.547725	0.879525
974	0.545825	0.878350
975	0.545225	0.879050
976	0.545125	0.878200
977	0.546475	0.878725
978	0.546900	0.878975
979	0.546600	0.880000
980	0.547025	0.879125
981	0.545950	0.879600
982	0.546400	0.878425
983	0.546250	0.879675
984	0.545625	0.876700
985	0.544425	0.878050
986	0.544975	0.877775
987	0.546250	0.876550
988	0.545575	0.876675
989	0.545375	0.877475
990	0.544650	0.874875
991	0.545150	0.875525
992	0.545625	0.875600
993	0.546575	0.875150
994	0.545675	0.873625
995	0.547200	0.873750
996	0.547100	0.872475
997	0.546325	0.873525
998	0.546625	0.871875
999	0.546875	0.872900
1000	0.546400	0.872700
1001	0.547150	0.873075
1002	0.546650	0.872675
1003	0.543675	0.872175
1004	0.545750	0.871725
1005	0.544650	0.871250
1006	0.546575	0.871375
1007	0.546550	0.871425
1008	0.547075	0.871225
1009	0.545850	0.870000
1010	0.544125	0.870500
1011	0.544850	0.868825
1012	0.543800	0.870100
1013	0.544600	0.870500
1014	0.545700	0.870525
1015	0.545400	0.870625
1016	0.546850	0.871075
1017	0.547450	0.871000
1018	0.546250	0.871425
1019	0.545800	0.872825
1020	0.546150	0.873300
1021	0.546250	0.873125
1022	0.546125	0.874000
1023	0.545050	0.874325
1024	0.545725	0.875525
1025	0.543800	0.875775
1026	0.544750	0.874550
1027	0.543800	0.873450
1028	0.547425	0.874825
1029	0.546325	0.875975
1030	0.545650	0.876500
1031	0.545050	0.878575
1032	0.545850	0.879675
1033	0.543800	0.878775
1034	0.545500	0.876725
1035	0.544850	0.877950
1036	0.546150	0.878775
1037	0.547100	0.879350
1038	0.544500	0.880625
1039	0.545375	0.880350
1040	0.545050	0.879250
1041	0.546500	0.880975
1042	0.547350	0.881125
1043	0.549125	0.881225
1044	0.549125	0.880800
1045	0.548900	0.880625
1046	0.547425	0.878675
1047	0.546425	0.879175
1048	0.546600	0.879750
1049	0.546000	0.878175
1050	0.546900	0.878900
1051	0.547675	0.878525
1052	0.544650	0.878625
1053	0.546425	0.878475
1054	0.545450	0.879975
1055	0.545525	0.880200
1056	0.546275	0.880325
1057	0.545600	0.879325
1058	0.545075	0.879925
1059	0.545400	0.880900
1060	0.546700	0.879375
1061	0.546075	0.877025
1062	0.545675	0.876275
1063	0.546425	0.878750
1064	0.546650	0.879225
1065	0.546100	0.879350
1066	0.546875	0.880300
1067	0.547225	0.880775
1068	0.549200	0.881375
1069	0.547475	0.881575
1070	0.547375	0.880625
1071	0.547225	0.879325
1072	0.546950	0.881550
1073	0.547150	0.881800
1074	0.548325	0.884150
1075	0.549725	0.884800
1076	0.546775	0.884600
1077	0.546900	0.882975
1078	0.548125	0.883975
1079	0.548575	0.882200
1080	0.548775	0.883100
1081	0.548200	0.883250
1082	0.548550	0.885100
1083	0.546325	0.885250
1084	0.547600	0.884100
1085	0.547500	0.884825
1086	0.549500	0.884050
1087	0.549000	0.883600
1088	0.546250	0.883800
1089	0.546175	0.883225
1090	0.545875	0.881125
1091	0.546150	0.879375
1092	0.549175	0.879025
1093	0.549325	0.880025
1094	0.548700	0.881800
1095	0.548275	0.881375
1096	0.548700	0.881400
1097	0.548775	0.880925
1098	0.550150	0.881675
1099	0.550800	0.881325
1100	0.550200	0.882200
1101	0.550525	0.881825
1102	0.550350	0.881300
1103	0.548600	0.879925
1104	0.550550	0.877975
1105	0.551050	0.876925
1106	0.550100	0.877125
1107	0.550100	0.878175
1108	0.549075	0.877750
1109	0.549950	0.876975
1110	0.550150	0.877875
1111	0.549650	0.877875
1112	0.549400	0.878625
1113	0.548725	0.877950
1114	0.548125	0.878375
1115	0.548825	0.882850
1116	0.550275	0.883250
1117	0.549575	0.883925
1118	0.548600	0.882425
1119	0.548325	0.882000
1120	0.547975	0.882425
1121	0.548975	0.883200
1122	0.550275	0.882850
1123	0.549700	0.881775
1124	0.550125	0.881200
1125	0.548275	0.882675
1126	0.549925	0.883375
1127	0.550900	0.884350
1128	0.548800	0.884525
1129	0.549725	0.885125
1130	0.549275	0.884400
1131	0.549325	0.883525
1132	0.549150	0.884200
1133	0.549400	0.882950
1134	0.549800	0.881850
1135	0.548525	0.883350
1136	0.549450	0.882925
1137	0.549400	0.883875
1138	0.549450	0.883825
1139	0.546975	0.884225
1140	0.549725	0.884750
1141	0.548775	0.885000
1142	0.549100	0.885075
1143	0.549525	0.885250
1144	0.550050	0.885950
1145	0.548000	0.884175
1146	0.548175	0.883175
1147	0.549350	0.883325
1148	0.550125	0.882800
1149	0.548825	0.881550
1150	0.548725	0.881975
1151	0.547600	0.881100
1152	0.548650	0.882925
1153	0.549350	0.882850
1154	0.548025	0.882425
1155	0.547675	0.882200
1156	0.548075	0.882775
1157	0.547275	0.882675
1158	0.548350	0.882600
1159	0.548375	0.884475
1160	0.549275	0.884900
1161	0.550200	0.884825
1162	0.549525	0.885625
1163	0.549725	0.885475
1164	0.550375	0.885300
1165	0.549625	0.886975
1166	0.551725	0.887600
1167	0.551500	0.888975
1168	0.551100	0.889150
1169	0.550500	0.889875
1170	0.548800	0.890050
1171	0.550775	0.890850
1172	0.548300	0.891425
1173	0.549175	0.891025
1174	0.549875	0.890875
1175	0.548800	0.891600
1176	0.549900	0.891225
1177	0.549400	0.891225
1178	0.550800	0.892050
1179	0.550375	0.891425
1180	0.550850	0.890375
1181	0.548450	0.888350
1182	0.549275	0.889775
1183	0.549100	0.888275
1184	0.549900	0.888650
1185	0.549850	0.886575
1186	0.549700	0.886875
1187	0.549425	0.887250
1188	0.550800	0.887050
1189	0.549725	0.886500
1190	0.552250	0.884375
1191	0.549175	0.884800
1192	0.549000	0.885300
1193	0.550800	0.883375
1194	0.550875	0.884675
1195	0.549525	0.885050
1196	0.552325	0.885025
1197	0.550600	0.884775
1198	0.550075	0.885625
1199	0.548950	0.883600
1200	0.549900	0.884075
1201	0.549750	0.884725
1202	0.549375	0.886025
1203	0.549300	0.886250
1204	0.548700	0.888850
1205	0.549125	0.891575
1206	0.551450	0.892000
1207	0.550325	0.891775
1208	0.550525	0.893225
1209	0.550475	0.893325
1210	0.551250	0.893850
1211	0.550550	0.893150
1212	0.550050	0.893750
1213	0.548800	0.894175
1214	0.549500	0.892650
1215	0.549575	0.893750
1216	0.550000	0.896175
1217	0.549275	0.897425
1218	0.549200	0.896600
1219	0.550675	0.895625
1220	0.551050	0.895350
1221	0.551475	0.894200
1222	0.549000	0.893650
1223	0.549000	0.894575
1224	0.549100	0.894075
1225	0.550825	0.894175
1226	0.551800	0.894500
1227	0.552150	0.893275
1228	0.550275	0.894575
1229	0.549625	0.894300
1230	0.550175	0.892925
1231	0.549950	0.892700
1232	0.552300	0.893325
1233	0.551375	0.891575
1234	0.551125	0.891425
1235	0.550775	0.891175
1236	0.550025	0.891700
1237	0.550950	0.891075
1238	0.552775	0.890525
1239	0.553250	0.891425
1240	0.551600	0.889550
1241	0.554325	0.890900
1242	0.551750	0.891975
1243	0.549475	0.894175
1244	0.550875	0.893075
1245	0.551725	0.894200
1246	0.551825	0.892975
1247	0.550600	0.893925
1248	0.551825	0.895900
1249	0.552150	0.895950
1250	0.550175	0.895325
1251	0.551625	0.895725
1252	0.552825	0.895075
1253	0.550900	0.894075
1254	0.549700	0.894075
1255	0.552175	0.894200
1256	0.552500	0.893550
1257	0.553275	0.894475
1258	0.551950	0.893250
1259	0.551950	0.894825
1260	0.551125	0.894950
1261	0.551650	0.893250
1262	0.552250	0.894375
1263	0.553650	0.896000
1264	0.552975	0.895025
1265	0.551700	0.895275
1266	0.551300	0.896125
1267	0.553575	0.895550
1268	0.550900	0.894575
1269	0.551600	0.893775
1270	0.552925	0.895650
1271	0.551875	0.894300
1272	0.552850	0.892675
1273	0.553100	0.894050
1274	0.551450	0.895325
1275	0.553125	0.896275
1276	0.552750	0.895725
1277	0.552425	0.894825
1278	0.551025	0.896850
1279	0.550700	0.897250
1280	0.551675	0.896550
1281	0.550050	0.895550
1282	0.551625	0.895550
1283	0.550600	0.896175
1284	0.551000	0.894250
1285	0.552375	0.893875
1286	0.552475	0.892850
1287	0.551650	0.892850
1288	0.550975	0.893325
1289	0.551900	0.893600
1290	0.550300	0.893100
1291	0.550950	0.891100
1292	0.549925	0.891200
1293	0.550725	0.891550
1294	0.551375	0.892525
1295	0.549525	0.893100
1296	0.549875	0.892900
1297	0.550475	0.892400
1298	0.549875	0.892500
1299	0.548900	0.893875
1300	0.548025	0.894000
1301	0.550400	0.896075
1302	0.550325	0.896675
1303	0.551550	0.895800
1304	0.551200	0.893725
1305	0.549200	0.894975
1306	0.550675	0.896300
1307	0.552125	0.896500
1308	0.551225	0.897500
1309	0.551200	0.898725
1310	0.550150	0.898475
1311	0.550100	0.898475
1312	0.551025	0.898750
1313	0.551475	0.896450
1314	0.551750	0.896125
1315	0.553200	0.897800
1316	0.553775	0.897300
1317	0.550825	0.897550
1318	0.551850	0.895725
1319	0.552225	0.893900
1320	0.551575	0.895475
1321	0.553100	0.896000
1322	0.553100	0.895050
1323	0.553250	0.895150
1324	0.552275	0.895350
1325	0.552850	0.894000
1326	0.551400	0.893600
1327	0.551950	0.894225
1328	0.551800	0.894575
1329	0.551075	0.893025
1330	0.552975	0.895175
1331	0.553925	0.894750
1332	0.552500	0.895100
1333	0.552975	0.893300
1334	0.554475	0.892450
1335	0.555100	0.890425
1336	0.554025	0.889525
1337	0.553650	0.890975
1338	0.552275	0.891675
1339	0.551525	0.894025
1340	0.551875	0.893725
1341	0.550925	0.893800
1342	0.552300	0.893275
1343	0.553475	0.891100
1344	0.553000	0.891075
1345	0.553750	0.890850
1346	0.553825	0.891225
1347	0.552300	0.890875
1348	0.553025	0.891400
1349	0.554525	0.891575
1350	0.552550	0.893300
1351	0.550650	0.892650
1352	0.552825	0.893450
1353	0.551775	0.893625
1354	0.553050	0.894350
1355	0.552425	0.896350
1356	0.553100	0.895350
1357	0.553600	0.896375
1358	0.553425	0.895225
1359	0.552725	0.895000
1360	0.554600	0.894125
1361	0.554375	0.895525
1362	0.554325	0.896025
1363	0.554400	0.895475
1364	0.556025	0.895150
1365	0.555200	0.895275
1366	0.554000	0.896275
1367	0.553175	0.896950
1368	0.553950	0.896400
1369	0.552075	0.895450
1370	0.553450	0.896800
1371	0.553975	0.896975
1372	0.551000	0.897125
1373	0.552675	0.897750
1374	0.554275	0.898375
1375	0.553350	0.898250
1376	0.554550	0.897700
1377	0.555325	0.898250
1378	0.553125	0.896650
1379	0.553650	0.897275
1380	0.554225	0.896325
1381	0.552675	0.896475
1382	0.553650	0.897250
1383	0.553175	0.896550
1384	0.554100	0.897075
1385	0.553800	0.895125
1386	0.553250	0.897275
1387	0.554350	0.897575
1388	0.554025	0.897200
1389	0.552875	0.897025
1390	0.552900	0.898500
1391	0.553150	0.898775
1392	0.552150	0.897900
1393	0.551925	0.897750
1394	0.552525	0.898375
1395	0.554625	0.898300
1396	0.554750	0.898400
1397	0.554600	0.898150
1398	0.554500	0.895800
1399	0.555200	0.898000
1400	0.553600	0.896450
1401	0.552550	0.896525
1402	0.553725	0.897025
1403	0.554200	0.895675
1404	0.553175	0.895000
1405	0.556025	0.895050
1406	0.553650	0.894700
1407	0.552900	0.896250
1408	0.553850	0.895725
1409	0.555475	0.897950
1410	0.555550	0.897875
1411	0.555100	0.897900
1412	0.555075	0.897100
1413	0.553125	0.897800
1414	0.554475	0.896225
1415	0.554825	0.895900
1416	0.553350	0.897625
1417	0.554075	0.899500
1418	0.553925	0.898775
1419	0.551875	0.897125
1420	0.554400	0.897850
1421	0.554950	0.898300
1422	0.555125	0.898850
1423	0.555600	0.899000
1424	0.554725	0.898925
1425	0.554850	0.900075
1426	0.555225	0.900275
1427	0.554975	0.900250
1428	0.555150	0.898925
1429	0.554375	0.898800
1430	0.555950	0.901250
1431	0.554100	0.900450
1432	0.554800	0.900325
1433	0.555900	0.900575
1434	0.556675	0.900425
1435	0.555575	0.900000
1436	0.556825	0.899125
1437	0.557450	0.898975
1438	0.557875	0.899875
1439	0.555950	0.900050
1440	0.556900	0.900700
1441	0.555900	0.899500
1442	0.556600	0.897225
1443	0.555850	0.899975
1444	0.555150	0.898625
1445	0.556300	0.898875
1446	0.556150	0.899375
1447	0.555975	0.901450
1448	0.556700	0.902375
1449	0.554900	0.902050
1450	0.555750	0.900975
1451	0.555850	0.901200
1452	0.556975	0.900475
1453	0.556625	0.899100
1454	0.556150	0.898125
1455	0.556875	0.898800
1456	0.556175	0.901375
1457	0.554525	0.901575
1458	0.556025	0.902600
1459	0.555850	0.904400
1460	0.557000	0.906175
1461	0.557200	0.906150
1462	0.558325	0.905600
1463	0.556875	0.908550
1464	0.556725	0.907175
1465	0.557550	0.907075
1466	0.557025	0.905375
1467	0.555050	0.907250
1468	0.555875	0.908475
1469	0.556600	0.908525
1470	0.556675	0.909500
1471	0.557975	0.908175
1472	0.558375	0.908225
1473	0.555925	0.906725
1474	0.556550	0.906750
1475	0.556025	0.906600
1476	0.556575	0.906900
1477	0.556275	0.906175
1478	0.555425	0.907175
1479	0.555975	0.908375
1480	0.554750	0.906725
1481	0.555425	0.907350
1482	0.553825	0.907500
1483	0.554725	0.907700
1484	0.557125	0.908000
1485	0.556575	0.906025
1486	0.556625	0.907000
1487	0.555575	0.906875
1488	0.555075	0.906550
1489	0.555825	0.905550
1490	0.556225	0.906100
1491	0.553150	0.907200
1492	0.553650	0.908550
1493	0.553950	0.907875
1494	0.554950	0.909025
1495	0.554850	0.908150
1496	0.555875	0.907325
1497	0.554425	0.907075
1498	0.555650	0.907400
1499	0.556525	0.907025
1500	0.555075	0.907700
1501	0.556150	0.907375
1502	0.555375	0.908800
1503	0.555000	0.907875
1504	0.555350	0.909500
1505	0.554725	0.909975
1506	0.555575	0.910350
1507	0.556825	0.909250
1508	0.556825	0.910325
1509	0.556825	0.911100
1510	0.556375	0.911400
1511	0.555725	0.911275
1512	0.555550	0.910650
1513	0.555500	0.911300
1514	0.555675	0.911725
1515	0.554950	0.910875
1516	0.556525	0.911325
1517	0.554150	0.911225
1518	0.553825	0.911675
1519	0.554550	0.911100
1520	0.554950	0.911100
1521	0.555925	0.910200
1522	0.555875	0.910225
1523	0.556175	0.910500
1524	0.554750	0.910200
1525	0.555000	0.910075
1526	0.554150	0.911125
1527	0.555450	0.909300
1528	0.556650	0.909775
1529	0.554725	0.908600
1530	0.554425	0.908300
1531	0.555750	0.909750
1532	0.556150	0.909075
1533	0.554625	0.908125
1534	0.555225	0.906850
1535	0.554775	0.907300
1536	0.556225	0.906400
1537	0.557175	0.906225
1538	0.555975	0.906425
1539	0.555975	0.907325
1540	0.554625	0.907900
1541	0.554275	0.909175
1542	0.554700	0.908775
1543	0.556025	0.909350
1544	0.554850	0.907950
1545	0.555250	0.906600
1546	0.554375	0.906575
1547	0.556125	0.907575
1548	0.555525	0.908750
1549	0.555600	0.907675
1550	0.554550	0.908100
1551	0.555475	0.908100
1552	0.555525	0.906950
1553	0.554300	0.907100
1554	0.555600	0.904100
1555	0.554775	0.904425
1556	0.554625	0.904500
1557	0.555750	0.904375
1558	0.554325	0.901300
1559	0.554475	0.901325
1560	0.555025	0.902050
1561	0.553400	0.903800
1562	0.554125	0.901850
1563	0.553900	0.902075
1564	0.555525	0.900500
1565	0.555200	0.902525
1566	0.555275	0.902200
1567	0.554250	0.902350
1568	0.555175	0.903075
1569	0.555000	0.902900
1570	0.555400	0.904150
1571	0.555350	0.904250
1572	0.553425	0.902925
1573	0.555050	0.904575
1574	0.556550	0.905300
1575	0.556425	0.903525
1576	0.554450	0.904375
1577	0.555975	0.903400
1578	0.555600	0.902475
1579	0.554175	0.904550
1580	0.555675	0.904325
1581	0.555250	0.906050
1582	0.554850	0.905500
1583	0.556100	0.903400
1584	0.557275	0.903050
1585	0.555750	0.902925
1586	0.555750	0.901450
1587	0.554575	0.902050
1588	0.554075	0.903350
1589	0.554500	0.903375
1590	0.556175	0.902400
1591	0.557100	0.902225
1592	0.556200	0.902125
1593	0.555625	0.903650
1594	0.556175	0.904675
1595	0.556325	0.903925
1596	0.554700	0.903675
1597	0.555025	0.903775
1598	0.554950	0.904075
1599	0.555675	0.903500
1600	0.555100	0.903125
1601	0.556000	0.903400
1602	0.555150	0.903475
1603	0.555450	0.903350
1604	0.555125	0.904050
1605	0.554800	0.903750
1606	0.553975	0.905600
1607	0.555950	0.904150
1608	0.555475	0.903900
1609	0.555525	0.904550
1610	0.554225	0.904575
1611	0.554575	0.903175
1612	0.554200	0.902950
1613	0.554925	0.902850
1614	0.555600	0.903325
1615	0.555700	0.903025
1616	0.555900	0.902725
1617	0.557000	0.901350
1618	0.556825	0.903100
1619	0.557800	0.901625
1620	0.556725	0.901450
1621	0.555650	0.901350
1622	0.558425	0.903675
1623	0.556050	0.904950
1624	0.557525	0.903925
1625	0.557850	0.904350
1626	0.556525	0.906175
1627	0.556550	0.906050
1628	0.556450	0.905425
1629	0.557475	0.903550
1630	0.556800	0.904650
1631	0.556125	0.905900
1632	0.556225	0.905175
1633	0.556425	0.905775
1634	0.556375	0.907025
1635	0.555575	0.907450
1636	0.556575	0.907500
1637	0.557775	0.907975
1638	0.556025	0.907325
1639	0.557850	0.907625
1640	0.556875	0.907600
1641	0.557850	0.906125
1642	0.556975	0.905225
1643	0.556825	0.904100
1644	0.556925	0.905975
1645	0.555775	0.906075
1646	0.554800	0.905125
1647	0.556175	0.904650
1648	0.557625	0.902825
1649	0.555250	0.902750
1650	0.555775	0.904900
1651	0.556600	0.903925
1652	0.555725	0.903525
1653	0.554875	0.903000
1654	0.554925	0.902600
1655	0.556775	0.904000
1656	0.555400	0.904425
1657	0.555750	0.903975
1658	0.555650	0.904600
1659	0.555725	0.905525
1660	0.555650	0.906225
1661	0.555025	0.906050
1662	0.555625	0.906175
1663	0.554300	0.906625
1664	0.554725	0.906050
1665	0.554525	0.905075
1666	0.554375	0.903900
1667	0.556150	0.904250
1668	0.555825	0.904975
1669	0.556950	0.903450
1670	0.556025	0.902000
1671	0.557475	0.902500
1672	0.557200	0.901875
1673	0.556975	0.900725
1674	0.557575	0.900525
1675	0.557250	0.900625
1676	0.557175	0.900200
1677	0.557125	0.900075
1678	0.556800	0.901000
1679	0.555775	0.901625
1680	0.554950	0.902200
1681	0.556200	0.903350
1682	0.556500	0.901375
1683	0.556600	0.902775
1684	0.556775	0.902725
1685	0.555875	0.901675
1686	0.556025	0.901850
1687	0.555825	0.901975
1688	0.554450	0.901925
1689	0.555525	0.900975
1690	0.556225	0.902025
1691	0.555250	0.902225
1692	0.555800	0.902125
1693	0.557350	0.902125
1694	0.556800	0.900750
1695	0.555350	0.900050
1696	0.555500	0.899825
1697	0.555600	0.899600
1698	0.554350	0.898925
1699	0.554675	0.900525
1700	0.554250	0.901200
1701	0.555200	0.901750
1702	0.554975	0.901375
1703	0.557000	0.901275
1704	0.555775	0.900875
1705	0.554100	0.901450
1706	0.555750	0.902325
1707	0.556325	0.903975
1708	0.556525	0.904425
1709	0.556175	0.903225
1710	0.555650	0.903050
1711	0.554350	0.901650
1712	0.555125	0.902575
1713	0.555175	0.904300
1714	0.554475	0.904800
1715	0.556500	0.904675
1716	0.554350	0.904050
1717	0.554400	0.904075
1718	0.555950	0.905750
1719	0.554300	0.905400
1720	0.554700	0.905900
1721	0.555975	0.905725
1722	0.554975	0.905775
1723	0.555525	0.904750
1724	0.556625	0.903925
1725	0.556250	0.904150
1726	0.556275	0.903975
1727	0.554350	0.903350
1728	0.554475	0.902800
1729	0.554150	0.902900
1730	0.555025	0.902600
1731	0.554975	0.901800
1732	0.554875	0.902275
1733	0.556450	0.902625
1734	0.555925	0.901550
1735	0.555100	0.900750
1736	0.554925	0.900675
1737	0.554400	0.901400
1738	0.553775	0.901675
1739	0.554850	0.900725
1740	0.554400	0.900425
1741	0.554875	0.902050
1742	0.554975	0.900800
1743	0.556450	0.899975
1744	0.554875	0.901300
1745	0.555325	0.900400
1746	0.555975	0.901575
1747	0.556200	0.902775
1748	0.554700	0.902975
1749	0.555950	0.902350
1750	0.554550	0.901500
1751	0.556175	0.901325
1752	0.555200	0.899850
1753	0.555500	0.900600
1754	0.554950	0.903150
1755	0.555975	0.902975
1756	0.556225	0.902225
1757	0.555275	0.901650
1758	0.554275	0.900400
1759	0.554575	0.902225
1760	0.554175	0.902825
1761	0.554875	0.903175
1762	0.553675	0.901750
1763	0.553625	0.901325
1764	0.554425	0.901975
1765	0.553950	0.900925
1766	0.554275	0.899975
1767	0.554300	0.901625
1768	0.554725	0.902100
1769	0.555500	0.902825
1770	0.555650	0.902075
1771	0.554000	0.902550
1772	0.554725	0.902350
1773	0.554500	0.903750
1774	0.554525	0.902500
1775	0.554750	0.902325
1776	0.554650	0.902400
1777	0.553125	0.902450
1778	0.553950	0.902000
1779	0.554500	0.903450
1780	0.553950	0.902200
1781	0.555400	0.902250
1782	0.555675	0.903000
1783	0.555925	0.903250
1784	0.557200	0.903575
1785	0.556050	0.902450
1786	0.554025	0.904125
1787	0.555000	0.904400
1788	0.555375	0.904500
1789	0.555650	0.905225
1790	0.555025	0.906450
1791	0.554925	0.904150
1792	0.554450	0.905200
1793	0.555175	0.905425
1794	0.554125	0.905150
1795	0.555050	0.903675
1796	0.554575	0.901350
1797	0.554175	0.902000
1798	0.552625	0.903350
1799	0.554100	0.904100
1800	0.554875	0.905425
1801	0.552775	0.905600
1802	0.553800	0.905200
1803	0.554750	0.905125
1804	0.554350	0.907350
1805	0.553650	0.908100
1806	0.554550	0.908775
1807	0.554450	0.908875
1808	0.556475	0.908475
1809	0.555475	0.907325
1810	0.554850	0.906100
1811	0.555425	0.906400
1812	0.555200	0.905175
1813	0.554625	0.906125
1814	0.554825	0.906975
1815	0.554575	0.906325
1816	0.553325	0.906225
1817	0.553925	0.905500
1818	0.554950	0.904150
1819	0.552075	0.903225
1820	0.555275	0.902075
1821	0.555125	0.902825
1822	0.554800	0.905125
1823	0.553475	0.905650
1824	0.554025	0.906450
1825	0.555000	0.906350
1826	0.552600	0.905700
1827	0.552475	0.905300
1828	0.554175	0.905850
1829	0.553400	0.905900
1830	0.551850	0.904125
1831	0.553075	0.902675
1832	0.554300	0.904225
1833	0.552925	0.905475
1834	0.553375	0.904075
1835	0.553875	0.904400
1836	0.553025	0.903650
1837	0.551600	0.902850
1838	0.553225	0.901625
1839	0.552875	0.903000
1840	0.554825	0.903625
1841	0.554275	0.903200
1842	0.555225	0.902650
1843	0.554675	0.901075
1844	0.553875	0.901025
1845	0.552900	0.901500
1846	0.554325	0.901725
1847	0.553950	0.903425
1848	0.553400	0.902000
1849	0.553525	0.901050
1850	0.552775	0.901375
1851	0.552625	0.900525
1852	0.554425	0.900700
1853	0.552725	0.900875
1854	0.553375	0.899925
1855	0.553475	0.900600
1856	0.553925	0.899675
1857	0.555150	0.899650
1858	0.555150	0.899275
1859	0.554475	0.899300
1860	0.553400	0.900925
1861	0.554000	0.900800
1862	0.554200	0.899850
1863	0.553675	0.902100
1864	0.554025	0.902675
1865	0.554900	0.903175
1866	0.555725	0.902200
1867	0.554525	0.903225
1868	0.554825	0.903150
1869	0.555775	0.903025
1870	0.555050	0.902900
1871	0.556100	0.902800
1872	0.555200	0.902525
1873	0.556625	0.900925
1874	0.554525	0.902000
1875	0.553050	0.902300
1876	0.554700	0.902775
1877	0.553975	0.902550
1878	0.555550	0.901325
1879	0.553850	0.901175
1880	0.554500	0.901575
1881	0.553875	0.903200
1882	0.554075	0.905075
1883	0.554825	0.905175
1884	0.554500	0.905300
1885	0.555025	0.904725
1886	0.556325	0.905900
1887	0.555750	0.904500
1888	0.556475	0.904175
1889	0.556575	0.903450
1890	0.556525	0.903350
1891	0.554800	0.901550
1892	0.555775	0.901275
1893	0.555700	0.899850
1894	0.554375	0.900125
1895	0.554650	0.899550
1896	0.556000	0.900150
1897	0.556475	0.900550
1898	0.555075	0.900025
1899	0.555250	0.900225
1900	0.554950	0.900300
1901	0.554050	0.899450
1902	0.554500	0.900075
1903	0.556075	0.902550
1904	0.555100	0.904250
1905	0.555050	0.902200
1906	0.555500	0.903475
1907	0.555925	0.902775
1908	0.556175	0.902125
1909	0.556175	0.902775
1910	0.555675	0.903300
1911	0.554850	0.903700
1912	0.552400	0.903825
1913	0.554150	0.905000
1914	0.555300	0.903400
1915	0.554775	0.906050
1916	0.555350	0.906900
1917	0.554000	0.907425
1918	0.554075	0.905450
1919	0.554050	0.904800
1920	0.554775	0.905775
1921	0.556225	0.905300
1922	0.554950	0.906375
1923	0.554800	0.906050
1924	0.555025	0.907450
1925	0.554300	0.906575
1926	0.554875	0.904075
1927	0.556275	0.905750
1928	0.556825	0.905450
1929	0.556450	0.905125
1930	0.556250	0.905600
1931	0.555950	0.906000
1932	0.556425	0.904950
1933	0.555550	0.905150
1934	0.553975	0.905475
1935	0.555175	0.905600
1936	0.556700	0.906625
1937	0.556450	0.906600
1938	0.554525	0.906675
1939	0.555375	0.905500
1940	0.555450	0.905350
1941	0.557075	0.904150
1942	0.558050	0.904400
1943	0.556625	0.905500
1944	0.555825	0.906175
1945	0.556650	0.905250
1946	0.557475	0.903825
1947	0.556625	0.904000
1948	0.556475	0.906500
1949	0.556700	0.906675
1950	0.556500	0.908575
1951	0.555550	0.908500
1952	0.557325	0.908425
1953	0.556525	0.909625
1954	0.556800	0.910075
1955	0.556075	0.909275
1956	0.556850	0.908500
1957	0.556300	0.907900
1958	0.555600	0.907375
1959	0.556650	0.907675
1960	0.556725	0.908550
1961	0.556250	0.908425
1962	0.557075	0.906700
1963	0.557300	0.907350
1964	0.555950	0.906650
1965	0.556400	0.906700
1966	0.556500	0.907475
1967	0.557325	0.906275
1968	0.556475	0.905875
1969	0.554800	0.906850
1970	0.556575	0.904175
1971	0.556025	0.904475
1972	0.558400	0.905700
1973	0.557625	0.905875
1974	0.558100	0.905275
1975	0.557825	0.904850
1976	0.558950	0.901875
1977	0.557625	0.900175
1978	0.558375	0.900925
1979	0.557850	0.900775
1980	0.557625	0.901700
1981	0.558100	0.901400
1982	0.556900	0.902350
1983	0.558200	0.901650
1984	0.557450	0.901275
1985	0.558225	0.901925
1986	0.556400	0.902425
1987	0.556525	0.901900
1988	0.558125	0.902875
1989	0.558400	0.904600
1990	0.558325	0.905100
1991	0.555300	0.905200
1992	0.555525	0.905850
1993	0.556800	0.907175
1994	0.556525	0.905600
1995	0.557650	0.906250
1996	0.558425	0.904325
1997	0.559150	0.904300
1998	0.558025	0.905125
1999	0.558925	0.907250
[truncated: 8,000 more rows]
