# Supplementary material for: Evolutionary game on mutually influenceing double-layer network
Source: PLoS One. 2025 Jan 31;20(1):e0317923. doi: 10.1371/journal.pone.0317923 (PMC11785339; doi:10.1371/journal.pone.0317923)
Supplement: S1 Data — (ZIP) [file pone.0317923.s001.zip › b=1.03_a=0.7_frequency.txt]

0	0.497075	0.420425
1	0.497600	0.381525
2	0.494225	0.358525
3	0.494775	0.345025
4	0.493975	0.335000
5	0.496400	0.327425
6	0.501375	0.326450
7	0.499125	0.324525
8	0.498050	0.322975
9	0.497650	0.324525
10	0.497025	0.327075
11	0.500975	0.327525
12	0.497875	0.327600
13	0.497225	0.331000
14	0.499550	0.336050
15	0.499525	0.340425
16	0.500575	0.341000
17	0.501550	0.341425
18	0.502825	0.343950
19	0.496375	0.347225
20	0.500775	0.350475
21	0.501950	0.355875
22	0.506350	0.359700
23	0.506700	0.363025
24	0.509000	0.366525
25	0.507250	0.370700
26	0.502900	0.373425
27	0.501475	0.379175
28	0.502425	0.383700
29	0.500775	0.389325
30	0.502500	0.392650
31	0.506375	0.396950
32	0.501075	0.399950
33	0.500875	0.404700
34	0.503225	0.411750
35	0.505900	0.416225
36	0.505900	0.418350
37	0.505675	0.428150
38	0.507200	0.432900
39	0.504325	0.438050
40	0.507475	0.443750
41	0.506550	0.449200
42	0.507475	0.452025
43	0.506675	0.458250
44	0.507100	0.462250
45	0.506925	0.467100
46	0.504625	0.472525
47	0.508650	0.477650
48	0.506200	0.481950
49	0.507900	0.485775
50	0.508250	0.490875
51	0.510650	0.495325
52	0.506250	0.501375
53	0.509675	0.506175
54	0.504300	0.511150
55	0.506300	0.515800
56	0.507550	0.521975
57	0.506525	0.523500
58	0.505400	0.529175
59	0.505825	0.532300
60	0.508025	0.535800
61	0.508875	0.540600
62	0.507725	0.540350
63	0.509400	0.547150
64	0.509050	0.552725
65	0.511225	0.557800
66	0.507350	0.560725
67	0.511350	0.565075
68	0.511675	0.568400
69	0.508175	0.572825
70	0.506900	0.576125
71	0.510450	0.580150
72	0.512025	0.586875
73	0.510250	0.592550
74	0.506475	0.598225
75	0.507950	0.604800
76	0.505100	0.606650
77	0.509575	0.607875
78	0.510400	0.611500
79	0.509875	0.612425
80	0.511600	0.614700
81	0.509625	0.619950
82	0.509525	0.622850
83	0.506900	0.625700
84	0.508925	0.632825
85	0.512200	0.637225
86	0.516275	0.639075
87	0.511275	0.641200
88	0.509850	0.644225
89	0.510850	0.648275
90	0.509975	0.653000
91	0.511575	0.657075
92	0.512600	0.661100
93	0.511375	0.664700
94	0.510100	0.669200
95	0.512000	0.673075
96	0.510975	0.676325
97	0.510575	0.680725
98	0.512125	0.683425
99	0.512175	0.686800
100	0.513300	0.690575
101	0.513500	0.691400
102	0.512975	0.693325
103	0.512425	0.695425
104	0.515175	0.698550
105	0.513300	0.700900
106	0.513750	0.704375
107	0.515325	0.706550
108	0.514200	0.710125
109	0.513750	0.713925
110	0.514200	0.714275
111	0.517150	0.719475
112	0.514700	0.721775
113	0.514875	0.723450
114	0.519375	0.725900
115	0.516675	0.726300
116	0.516375	0.728975
117	0.514275	0.733250
118	0.516850	0.735100
119	0.516050	0.738450
120	0.518225	0.740650
121	0.515175	0.744850
122	0.516975	0.749250
123	0.514100	0.753675
124	0.516175	0.756675
125	0.514675	0.759625
126	0.514775	0.762400
127	0.516925	0.762800
128	0.516250	0.766000
129	0.516525	0.768800
130	0.515975	0.771750
131	0.516600	0.773850
132	0.516975	0.776750
133	0.516625	0.778175
134	0.514825	0.782425
135	0.518100	0.784350
136	0.516175	0.786525
137	0.516875	0.787225
138	0.515450	0.788150
139	0.519075	0.789425
140	0.517350	0.790750
141	0.516450	0.793750
142	0.519100	0.795725
143	0.519750	0.797225
144	0.517375	0.797875
145	0.516450	0.801200
146	0.515550	0.805475
147	0.517000	0.805425
148	0.515050	0.809000
149	0.518075	0.811825
150	0.516550	0.812000
151	0.517125	0.814925
152	0.518075	0.820550
153	0.515600	0.825275
154	0.518700	0.827800
155	0.515575	0.830700
156	0.516475	0.830750
157	0.516775	0.831850
158	0.516925	0.833500
159	0.515250	0.835325
160	0.515325	0.836575
161	0.516375	0.837275
162	0.515800	0.838125
163	0.517475	0.840650
164	0.516075	0.840650
165	0.517550	0.841175
166	0.517425	0.843425
167	0.517400	0.844725
168	0.515300	0.847275
169	0.514900	0.846525
170	0.515000	0.848150
171	0.515775	0.851600
172	0.518150	0.853325
173	0.516750	0.855375
174	0.517450	0.857525
175	0.517700	0.860300
176	0.516150	0.860775
177	0.517350	0.862950
178	0.516850	0.864250
179	0.516175	0.867425
180	0.516450	0.867675
181	0.517300	0.869825
182	0.518975	0.871100
183	0.517975	0.871700
184	0.517350	0.872475
185	0.517350	0.872525
186	0.517750	0.873625
187	0.517225	0.874675
188	0.517300	0.875000
189	0.517900	0.876400
190	0.518025	0.877325
191	0.517425	0.878800
192	0.515650	0.880850
193	0.517125	0.880700
194	0.517200	0.881400
195	0.518325	0.883775
196	0.517925	0.884200
197	0.517050	0.886175
198	0.517750	0.887500
199	0.518275	0.888400
200	0.519150	0.889625
201	0.518575	0.889900
202	0.517250	0.892225
203	0.515875	0.893450
204	0.517400	0.895575
205	0.517075	0.895300
206	0.518650	0.896900
207	0.517575	0.896575
208	0.517525	0.897350
209	0.518100	0.899025
210	0.519250	0.898750
211	0.517200	0.898625
212	0.516675	0.900675
213	0.516650	0.902300
214	0.517975	0.902250
215	0.517900	0.902650
216	0.518000	0.903375
217	0.516650	0.904350
218	0.517675	0.904625
219	0.516150	0.906325
220	0.517575	0.906025
221	0.519050	0.907625
222	0.518000	0.908225
223	0.517925	0.909075
224	0.517825	0.907750
225	0.517375	0.908600
226	0.518325	0.907625
227	0.517600	0.908025
228	0.516550	0.909400
229	0.518075	0.909725
230	0.517625	0.911000
231	0.518225	0.912550
232	0.518625	0.913375
233	0.517450	0.914425
234	0.518525	0.915100
235	0.518850	0.914700
236	0.518000	0.914775
237	0.519100	0.916775
238	0.519200	0.917650
239	0.517925	0.917675
240	0.518325	0.917525
241	0.518750	0.917100
242	0.517075	0.917225
243	0.518700	0.920425
244	0.519700	0.920775
245	0.518600	0.920975
246	0.519375	0.922450
247	0.516950	0.923650
248	0.518275	0.923000
249	0.518100	0.923375
250	0.518275	0.923225
251	0.519375	0.923675
252	0.519375	0.925175
253	0.518775	0.924700
254	0.518950	0.926500
255	0.518650	0.926525
256	0.519800	0.927150
257	0.520075	0.928800
258	0.519750	0.930425
259	0.519350	0.930650
260	0.518750	0.930825
261	0.518750	0.931675
262	0.519350	0.932100
263	0.521650	0.932475
264	0.520550	0.933125
265	0.521000	0.935525
266	0.520250	0.934875
267	0.520700	0.936275
268	0.520275	0.937150
269	0.520225	0.936950
270	0.520475	0.936250
271	0.519125	0.938550
272	0.519850	0.938675
273	0.520425	0.938925
274	0.521325	0.939175
275	0.520950	0.938875
276	0.520425	0.939075
277	0.519500	0.939775
278	0.520250	0.939550
279	0.519550	0.939725
280	0.519725	0.940700
281	0.518750	0.940000
282	0.520175	0.942100
283	0.520050	0.942700
284	0.521125	0.941425
285	0.520325	0.943850
286	0.521200	0.943550
287	0.519750	0.943875
288	0.520475	0.944900
289	0.520175	0.945150
290	0.519825	0.947000
291	0.521275	0.946375
292	0.520600	0.946900
293	0.520750	0.947475
294	0.520325	0.948900
295	0.520875	0.948875
296	0.520775	0.949900
297	0.521550	0.950875
298	0.520175	0.951550
299	0.520425	0.952700
300	0.520450	0.953125
301	0.519800	0.953500
302	0.519050	0.954325
303	0.520125	0.954600
304	0.520925	0.954650
305	0.521925	0.953625
306	0.521700	0.954500
307	0.521250	0.955500
308	0.520875	0.955750
309	0.522100	0.955475
310	0.521600	0.956450
311	0.521100	0.956700
312	0.520800	0.958300
313	0.521675	0.958925
314	0.520325	0.958975
315	0.520525	0.959050
316	0.521350	0.959125
317	0.521975	0.959775
318	0.521375	0.961325
319	0.520525	0.962050
320	0.520650	0.962650
321	0.521150	0.963750
322	0.520400	0.964600
323	0.520625	0.964800
324	0.521400	0.964850
325	0.520875	0.964125
326	0.521225	0.964375
327	0.521450	0.965950
328	0.521250	0.965575
329	0.521400	0.965875
330	0.522400	0.965225
331	0.521925	0.965525
332	0.521800	0.966750
333	0.521075	0.967425
334	0.521775	0.967150
335	0.521425	0.966900
336	0.522500	0.968175
337	0.521650	0.967825
338	0.521825	0.967825
339	0.522225	0.967700
340	0.521800	0.968700
341	0.522050	0.968700
342	0.521300	0.969725
343	0.521025	0.970075
344	0.520450	0.969250
345	0.521000	0.970100
346	0.521800	0.969925
347	0.522250	0.969675
348	0.521525	0.971150
349	0.522075	0.970975
350	0.522250	0.971975
351	0.522050	0.972100
352	0.522050	0.973500
353	0.522250	0.972450
354	0.522025	0.971775
355	0.522100	0.972550
356	0.522475	0.973225
357	0.520975	0.974050
358	0.522200	0.974450
359	0.521950	0.974400
360	0.522475	0.974450
361	0.521325	0.974450
362	0.521600	0.973900
363	0.521975	0.974375
364	0.521900	0.974700
365	0.521775	0.974975
366	0.522350	0.974700
367	0.522725	0.975600
368	0.522925	0.975775
369	0.522300	0.975875
370	0.522350	0.976725
371	0.522500	0.976800
372	0.522250	0.977400
373	0.522475	0.977575
374	0.522700	0.978550
375	0.522250	0.978850
376	0.522625	0.978150
377	0.523125	0.978925
378	0.522425	0.978900
379	0.522025	0.979425
380	0.522375	0.978850
381	0.522350	0.978700
382	0.521825	0.978500
383	0.521800	0.978775
384	0.521950	0.979500
385	0.522200	0.979825
386	0.522250	0.978900
387	0.521775	0.979450
388	0.522025	0.979775
389	0.522750	0.979700
390	0.522325	0.979150
391	0.522650	0.979175
392	0.522750	0.979450
393	0.522775	0.979300
394	0.522650	0.979000
395	0.521950	0.979325
396	0.522600	0.979325
397	0.522550	0.979000
398	0.522175	0.979200
399	0.522100	0.979775
400	0.522050	0.980825
401	0.521850	0.980925
402	0.522575	0.980675
403	0.522350	0.980875
404	0.522200	0.981200
405	0.522375	0.981250
406	0.522000	0.981225
407	0.522475	0.981275
408	0.522900	0.980900
409	0.522750	0.981300
410	0.522975	0.980750
411	0.522300	0.980525
412	0.522400	0.980975
413	0.522600	0.981650
414	0.522725	0.982025
415	0.522225	0.981975
416	0.522425	0.982125
417	0.522400	0.982725
418	0.522600	0.982525
419	0.522200	0.983400
420	0.522575	0.983350
421	0.521650	0.982975
422	0.522200	0.982475
423	0.522300	0.982375
424	0.522400	0.982600
425	0.521825	0.982525
426	0.521825	0.982675
427	0.522675	0.983475
428	0.522025	0.983425
429	0.522200	0.983400
430	0.522050	0.983175
431	0.522125	0.983325
432	0.521750	0.984050
433	0.522425	0.983775
434	0.522650	0.983975
435	0.522475	0.983700
436	0.522775	0.983600
437	0.522900	0.984125
438	0.522625	0.984350
439	0.522250	0.984250
440	0.522300	0.984275
441	0.521900	0.985400
442	0.522500	0.985525
443	0.522350	0.985450
444	0.522000	0.986300
445	0.522150	0.986600
446	0.522375	0.986950
447	0.522250	0.987200
448	0.522650	0.986600
449	0.522175	0.986850
450	0.522250	0.986650
451	0.522250	0.986925
452	0.522700	0.987125
453	0.522625	0.987350
454	0.522950	0.987175
455	0.523300	0.986975
456	0.522600	0.987200
457	0.522525	0.987375
458	0.522675	0.987575
459	0.522425	0.988525
460	0.522650	0.988525
461	0.522725	0.988325
462	0.522650	0.988600
463	0.522225	0.988675
464	0.522300	0.988650
465	0.522275	0.988475
466	0.522175	0.988300
467	0.522975	0.988150
468	0.523250	0.988100
469	0.523275	0.988025
470	0.522325	0.988300
471	0.522800	0.987950
472	0.522500	0.988125
473	0.522550	0.988400
474	0.522625	0.988275
475	0.522425	0.988300
476	0.522775	0.988350
477	0.522400	0.988575
478	0.522350	0.988975
479	0.522225	0.989475
480	0.522725	0.989550
481	0.522850	0.989425
482	0.523400	0.989950
483	0.523525	0.990300
484	0.522875	0.990200
485	0.522325	0.990650
486	0.522700	0.991000
487	0.523000	0.990875
488	0.522975	0.990700
489	0.523050	0.991150
490	0.522975	0.990925
491	0.523275	0.990900
492	0.523250	0.990725
493	0.523400	0.990525
494	0.523150	0.990600
495	0.523325	0.990700
496	0.523200	0.990600
497	0.522800	0.990575
498	0.522975	0.990875
499	0.523175	0.990650
500	0.523325	0.990825
501	0.523200	0.991525
502	0.523200	0.991425
503	0.523400	0.991300
504	0.523200	0.991250
505	0.523275	0.991750
506	0.523150	0.991750
507	0.523075	0.991525
508	0.522475	0.991675
509	0.522775	0.991725
510	0.522975	0.991700
511	0.522650	0.991775
512	0.522825	0.991575
513	0.522675	0.991500
514	0.523000	0.991100
515	0.522950	0.991125
516	0.523200	0.991400
517	0.523300	0.991625
518	0.522925	0.991275
519	0.522900	0.991425
520	0.523325	0.991875
521	0.523025	0.992175
522	0.523225	0.992375
523	0.523250	0.992250
524	0.523350	0.992550
525	0.523025	0.992825
526	0.523400	0.992475
527	0.523500	0.993100
528	0.523350	0.992800
529	0.523125	0.993275
530	0.523525	0.993350
531	0.523275	0.993475
532	0.523475	0.993650
533	0.523025	0.993525
534	0.522925	0.993550
535	0.522825	0.993575
536	0.523200	0.993200
537	0.523425	0.993575
538	0.523325	0.993525
539	0.523200	0.993800
540	0.522950	0.993975
541	0.523400	0.993650
542	0.523625	0.993650
543	0.523275	0.994075
544	0.523075	0.994100
545	0.522900	0.994275
546	0.523300	0.994325
547	0.523450	0.994475
548	0.523850	0.994875
549	0.523575	0.994650
550	0.523300	0.995050
551	0.523400	0.994875
552	0.523150	0.994850
553	0.523350	0.994800
554	0.523500	0.994950
555	0.523450	0.995300
556	0.523500	0.995450
557	0.523450	0.995400
558	0.523325	0.995350
559	0.523450	0.995500
560	0.523350	0.995500
561	0.523175	0.995425
562	0.522875	0.995325
563	0.523300	0.995750
564	0.523425	0.995800
565	0.523000	0.995775
566	0.523150	0.995900
567	0.523550	0.995925
568	0.523800	0.995900
569	0.523825	0.995725
570	0.523275	0.995275
571	0.523350	0.995175
572	0.523400	0.995200
573	0.523250	0.995450
574	0.523225	0.995475
575	0.523450	0.995775
576	0.523800	0.995525
577	0.523450	0.995550
578	0.523875	0.995300
579	0.523400	0.995450
580	0.523375	0.995200
581	0.523400	0.995475
582	0.523725	0.995325
583	0.523500	0.995225
584	0.523350	0.995750
585	0.523325	0.995525
586	0.523200	0.995450
587	0.523125	0.995650
588	0.523350	0.995625
589	0.523450	0.995800
590	0.523500	0.996075
591	0.523400	0.996050
592	0.523300	0.996300
593	0.523225	0.996475
594	0.523300	0.996400
595	0.523425	0.996500
596	0.523150	0.996850
597	0.523350	0.996775
598	0.523600	0.996525
599	0.523350	0.996325
600	0.523375	0.996300
601	0.523525	0.996575
602	0.523475	0.996550
603	0.523550	0.996600
604	0.523350	0.996600
605	0.523200	0.996675
606	0.523300	0.997075
607	0.523550	0.997025
608	0.523575	0.996650
609	0.523525	0.997050
610	0.523625	0.997125
611	0.523550	0.997075
612	0.523500	0.997100
613	0.523675	0.996925
614	0.523650	0.997050
615	0.523700	0.996850
616	0.523425	0.997175
617	0.523500	0.997400
618	0.523650	0.997450
619	0.523400	0.997475
620	0.523650	0.997525
621	0.523550	0.997675
622	0.523600	0.997550
623	0.523325	0.997400
624	0.523525	0.997275
625	0.523375	0.997425
626	0.523500	0.997425
627	0.523400	0.997725
628	0.523350	0.997800
629	0.523400	0.997575
630	0.523600	0.997650
631	0.523575	0.997625
632	0.523575	0.997800
633	0.523725	0.997525
634	0.523525	0.997450
635	0.523550	0.997625
636	0.523500	0.997475
637	0.523650	0.997525
638	0.523450	0.997450
639	0.523750	0.997650
640	0.523375	0.997725
641	0.523500	0.997925
642	0.523700	0.997975
643	0.523575	0.998075
644	0.523600	0.998150
645	0.523400	0.998150
646	0.523500	0.998200
647	0.523550	0.998200
648	0.523500	0.998175
649	0.523500	0.998075
650	0.523450	0.997975
651	0.523475	0.998150
652	0.523650	0.998175
653	0.523400	0.998025
654	0.523400	0.998175
655	0.523375	0.998250
656	0.523425	0.998200
657	0.523350	0.998175
658	0.523400	0.998125
659	0.523350	0.998025
660	0.523350	0.998175
661	0.523500	0.998200
662	0.523375	0.998225
663	0.523275	0.998450
664	0.523075	0.998300
665	0.523275	0.998350
666	0.523425	0.998275
667	0.523425	0.998300
668	0.523575	0.998100
669	0.523475	0.998150
670	0.523475	0.998225
671	0.523600	0.998325
672	0.523500	0.998275
673	0.523550	0.998225
674	0.523400	0.998175
675	0.523425	0.998250
676	0.523350	0.998325
677	0.523675	0.998250
678	0.523650	0.998375
679	0.523525	0.998275
680	0.523375	0.998175
681	0.523500	0.998375
682	0.523550	0.998250
683	0.523700	0.998275
684	0.523600	0.998125
685	0.523575	0.997900
686	0.523425	0.997950
687	0.523375	0.998350
688	0.523425	0.998475
689	0.523350	0.998525
690	0.523500	0.998725
691	0.523225	0.999025
692	0.523275	0.999075
693	0.523500	0.999125
694	0.523425	0.999025
695	0.523450	0.998925
696	0.523425	0.998825
697	0.523500	0.998875
698	0.523450	0.998925
699	0.523525	0.999050
700	0.523450	0.999000
701	0.523550	0.999100
702	0.523475	0.998850
703	0.523350	0.998875
704	0.523400	0.999050
705	0.523300	0.999100
706	0.523375	0.999000
707	0.523325	0.999175
708	0.523300	0.998950
709	0.523475	0.999100
710	0.523425	0.999100
711	0.523500	0.999075
712	0.523475	0.999075
713	0.523400	0.999075
714	0.523475	0.999000
715	0.523400	0.999100
716	0.523500	0.999150
717	0.523300	0.999125
718	0.523375	0.999150
719	0.523275	0.999125
720	0.523350	0.999150
721	0.523375	0.998975
722	0.523300	0.999025
723	0.523375	0.999275
724	0.523425	0.999225
725	0.523375	0.999125
726	0.523550	0.999050
727	0.523425	0.999150
728	0.523425	0.999175
729	0.523450	0.999275
730	0.523375	0.998825
731	0.523400	0.998675
732	0.523350	0.998700
733	0.523375	0.998875
734	0.523350	0.998825
735	0.523350	0.998925
736	0.523525	0.998725
737	0.523450	0.998700
738	0.523500	0.998600
739	0.523575	0.998850
740	0.523375	0.998900
741	0.523475	0.999050
742	0.523500	0.999000
743	0.523600	0.998925
744	0.523425	0.998950
745	0.523600	0.998875
746	0.523425	0.998850
747	0.523550	0.998925
748	0.523525	0.998825
749	0.523400	0.998900
750	0.523400	0.998925
751	0.523525	0.998975
752	0.523525	0.998900
753	0.523600	0.999050
754	0.523475	0.999075
755	0.523275	0.999000
756	0.523500	0.999075
757	0.523475	0.999050
758	0.523500	0.998950
759	0.523375	0.999075
760	0.523350	0.999250
761	0.523300	0.999175
762	0.523425	0.999150
763	0.523600	0.999125
764	0.523450	0.999075
765	0.523350	0.999125
766	0.523475	0.999250
767	0.523425	0.999400
768	0.523275	0.999450
769	0.523400	0.999500
770	0.523325	0.999350
771	0.523250	0.999625
772	0.523425	0.999500
773	0.523375	0.999525
774	0.523475	0.999525
775	0.523525	0.999600
776	0.523525	0.999525
777	0.523450	0.999450
778	0.523375	0.999550
779	0.523425	0.999475
780	0.523450	0.999400
781	0.523425	0.999400
782	0.523375	0.999350
783	0.523500	0.999375
784	0.523575	0.999475
785	0.523550	0.999425
786	0.523650	0.999500
787	0.523550	0.999400
788	0.523575	0.999525
789	0.523550	0.999500
790	0.523475	0.999500
791	0.523500	0.999550
792	0.523450	0.999600
793	0.523400	0.999600
794	0.523425	0.999525
795	0.523525	0.999525
796	0.523550	0.999550
797	0.523550	0.999625
798	0.523525	0.999650
799	0.523500	0.999600
800	0.523475	0.999500
801	0.523525	0.999550
802	0.523475	0.999500
803	0.523550	0.999450
804	0.523575	0.999450
805	0.523500	0.999475
806	0.523550	0.999375
807	0.523675	0.999325
808	0.523600	0.999375
809	0.523525	0.999450
810	0.523575	0.999350
811	0.523550	0.999450
812	0.523700	0.999400
813	0.523650	0.999450
814	0.523600	0.999375
815	0.523600	0.999375
816	0.523600	0.999400
817	0.523600	0.999450
818	0.523550	0.999400
819	0.523575	0.999325
820	0.523625	0.999550
821	0.523575	0.999550
822	0.523600	0.999625
823	0.523600	0.999650
824	0.523600	0.999600
825	0.523575	0.999350
826	0.523600	0.999350
827	0.523525	0.999450
828	0.523525	0.999450
829	0.523575	0.999550
830	0.523625	0.999550
831	0.523650	0.999525
832	0.523650	0.999525
833	0.523550	0.999425
834	0.523550	0.999425
835	0.523650	0.999475
836	0.523650	0.999425
837	0.523575	0.999575
838	0.523675	0.999450
839	0.523675	0.999400
840	0.523550	0.999300
841	0.523600	0.999325
842	0.523600	0.999175
843	0.523625	0.999150
844	0.523625	0.999075
845	0.523600	0.999025
846	0.523525	0.999200
847	0.523625	0.999050
848	0.523650	0.999075
849	0.523650	0.999150
850	0.523750	0.999125
851	0.523525	0.999150
852	0.523475	0.999275
853	0.523500	0.999325
854	0.523700	0.999400
855	0.523700	0.999175
856	0.523725	0.998875
857	0.523625	0.999100
858	0.523550	0.999100
859	0.523550	0.999100
860	0.523600	0.999125
861	0.523600	0.999125
862	0.523625	0.999250
863	0.523625	0.999325
864	0.523675	0.999375
865	0.523625	0.999300
866	0.523725	0.999300
867	0.523675	0.999275
868	0.523700	0.999325
869	0.523700	0.999350
870	0.523725	0.999300
871	0.523525	0.999200
872	0.523675	0.999050
873	0.523625	0.999075
874	0.523725	0.999200
875	0.523650	0.999275
876	0.523600	0.999200
877	0.523550	0.999300
878	0.523625	0.999350
879	0.523650	0.999400
880	0.523675	0.999400
881	0.523650	0.999350
882	0.523675	0.999250
883	0.523650	0.999275
884	0.523750	0.999300
885	0.523675	0.999225
886	0.523650	0.999325
887	0.523675	0.999150
888	0.523675	0.999150
889	0.523550	0.999000
890	0.523575	0.999225
891	0.523550	0.999225
892	0.523650	0.999250
893	0.523475	0.999225
894	0.523475	0.999200
895	0.523500	0.999300
896	0.523500	0.999400
897	0.523625	0.999375
898	0.523525	0.999375
899	0.523675	0.999225
900	0.523625	0.998900
901	0.523700	0.998925
902	0.523575	0.998875
903	0.523650	0.998950
904	0.523550	0.999050
905	0.523725	0.998950
906	0.523625	0.999000
907	0.523575	0.998925
908	0.523600	0.998975
909	0.523525	0.998975
910	0.523600	0.998925
911	0.523750	0.998775
912	0.523575	0.998900
913	0.523550	0.999075
914	0.523750	0.999075
915	0.523600	0.999075
916	0.523425	0.998925
917	0.523575	0.998850
918	0.523675	0.998650
919	0.523775	0.998625
920	0.523675	0.998550
921	0.523550	0.998625
922	0.523500	0.998550
923	0.523450	0.998725
924	0.523625	0.998675
925	0.523650	0.998850
926	0.523700	0.998875
927	0.523650	0.998725
928	0.523625	0.998875
929	0.523475	0.998900
930	0.523550	0.999000
931	0.523575	0.999150
932	0.523475	0.999300
933	0.523500	0.999325
934	0.523525	0.999325
935	0.523525	0.999275
936	0.523475	0.999450
937	0.523400	0.999450
938	0.523500	0.999300
939	0.523575	0.999325
940	0.523525	0.999250
941	0.523450	0.999200
942	0.523450	0.999275
943	0.523500	0.999350
944	0.523550	0.999300
945	0.523525	0.999225
946	0.523500	0.999275
947	0.523575	0.999300
948	0.523600	0.999325
949	0.523475	0.999250
950	0.523450	0.999625
951	0.523475	0.999600
952	0.523475	0.999600
953	0.523475	0.999600
954	0.523675	0.999675
955	0.523575	0.999625
956	0.523700	0.999650
957	0.523600	0.999725
958	0.523575	0.999725
959	0.523600	0.999775
960	0.523675	0.999775
961	0.523675	0.999675
962	0.523650	0.999675
963	0.523550	0.999575
964	0.523575	0.999600
965	0.523575	0.999550
966	0.523550	0.999625
967	0.523675	0.999600
968	0.523675	0.999500
969	0.523600	0.999475
970	0.523675	0.999575
971	0.523700	0.999475
972	0.523700	0.999525
973	0.523725	0.999500
974	0.523750	0.999525
975	0.523725	0.999625
976	0.523775	0.999525
977	0.523725	0.999550
978	0.523625	0.999475
979	0.523650	0.999625
980	0.523725	0.999675
981	0.523700	0.999700
982	0.523675	0.999750
983	0.523775	0.999725
984	0.523750	0.999725
985	0.523650	0.999725
986	0.523750	0.999750
987	0.523650	0.999775
988	0.523700	0.999800
989	0.523650	0.999775
990	0.523700	0.999850
991	0.523750	0.999800
992	0.523775	0.999775
993	0.523750	0.999700
994	0.523675	0.999775
995	0.523675	0.999800
996	0.523650	0.999800
997	0.523725	0.999850
998	0.523800	0.999850
999	0.523775	0.999875
1000	0.523750	0.999825
1001	0.523650	0.999825
1002	0.523725	0.999825
1003	0.523725	0.999800
1004	0.523725	0.999825
1005	0.523650	0.999775
1006	0.523675	0.999775
1007	0.523700	0.999750
1008	0.523725	0.999825
1009	0.523700	0.999800
1010	0.523725	0.999775
1011	0.523750	0.999700
1012	0.523725	0.999650
1013	0.523750	0.999625
1014	0.523825	0.999700
1015	0.523775	0.999700
1016	0.523850	0.999700
1017	0.523750	0.999750
1018	0.523800	0.999750
1019	0.523825	0.999825
1020	0.523750	0.999775
1021	0.523775	0.999750
1022	0.523750	0.999750
1023	0.523800	0.999800
1024	0.523825	0.999850
1025	0.523775	0.999900
1026	0.523775	0.999875
1027	0.523775	0.999825
1028	0.523750	0.999850
1029	0.523750	0.999875
1030	0.523775	0.999850
1031	0.523775	0.999875
1032	0.523800	0.999850
1033	0.523725	0.999900
1034	0.523725	0.999900
1035	0.523825	0.999900
1036	0.523775	0.999925
1037	0.523750	0.999925
1038	0.523775	0.999950
1039	0.523775	0.999950
1040	0.523750	0.999975
1041	0.523775	1.000000
1042	0.523825	1.000000
1043	0.523825	1.000000
1044	0.523775	1.000000
1045	0.523750	1.000000
1046	0.523800	1.000000
1047	0.523825	1.000000
1048	0.523800	1.000000
1049	0.523825	1.000000
1050	0.523800	1.000000
1051	0.523775	1.000000
1052	0.523775	1.000000
1053	0.523800	1.000000
1054	0.523850	1.000000
1055	0.523800	1.000000
1056	0.523825	1.000000
1057	0.523825	1.000000
1058	0.523825	1.000000
1059	0.523825	1.000000
1060	0.523775	1.000000
1061	0.523775	1.000000
1062	0.523775	1.000000
1063	0.523800	1.000000
1064	0.523775	1.000000
1065	0.523775	1.000000
1066	0.523775	1.000000
1067	0.523775	1.000000
1068	0.523775	1.000000
1069	0.523775	1.000000
1070	0.523775	1.000000
1071	0.523775	1.000000
1072	0.523775	1.000000
1073	0.523775	1.000000
1074	0.523775	1.000000
1075	0.523800	1.000000
1076	0.523775	1.000000
1077	0.523800	1.000000
1078	0.523775	1.000000
1079	0.523800	1.000000
1080	0.523775	1.000000
1081	0.523800	1.000000
1082	0.523800	1.000000
1083	0.523800	1.000000
1084	0.523800	1.000000
1085	0.523800	1.000000
1086	0.523800	1.000000
1087	0.523800	1.000000
1088	0.523800	1.000000
1089	0.523800	1.000000
1090	0.523800	1.000000
1091	0.523800	1.000000
1092	0.523800	1.000000
1093	0.523800	1.000000
1094	0.523800	1.000000
1095	0.523775	1.000000
1096	0.523775	1.000000
1097	0.523800	1.000000
1098	0.523800	1.000000
1099	0.523800	1.000000
1100	0.523800	1.000000
1101	0.523800	1.000000
1102	0.523800	1.000000
1103	0.523775	1.000000
1104	0.523775	1.000000
1105	0.523800	1.000000
1106	0.523775	1.000000
1107	0.523775	1.000000
1108	0.523775	1.000000
1109	0.523800	1.000000
1110	0.523800	1.000000
1111	0.523800	1.000000
1112	0.523775	1.000000
1113	0.523775	1.000000
1114	0.523775	1.000000
1115	0.523775	1.000000
1116	0.523775	1.000000
1117	0.523775	1.000000
1118	0.523775	1.000000
1119	0.523775	1.000000
1120	0.523775	1.000000
1121	0.523775	1.000000
1122	0.523775	1.000000
1123	0.523775	1.000000
1124	0.523775	1.000000
1125	0.523775	1.000000
1126	0.523775	1.000000
1127	0.523775	1.000000
1128	0.523775	1.000000
1129	0.523775	1.000000
1130	0.523775	1.000000
1131	0.523775	1.000000
1132	0.523800	1.000000
1133	0.523800	1.000000
1134	0.523775	1.000000
1135	0.523775	1.000000
1136	0.523775	1.000000
1137	0.523775	1.000000
1138	0.523800	1.000000
1139	0.523775	1.000000
1140	0.523775	1.000000
1141	0.523775	1.000000
1142	0.523775	1.000000
1143	0.523775	1.000000
1144	0.523775	1.000000
1145	0.523775	1.000000
1146	0.523775	1.000000
1147	0.523775	1.000000
1148	0.523775	1.000000
1149	0.523775	1.000000
1150	0.523775	1.000000
1151	0.523775	1.000000
1152	0.523775	1.000000
1153	0.523775	1.000000
1154	0.523775	1.000000
1155	0.523775	1.000000
1156	0.523775	1.000000
1157	0.523775	1.000000
1158	0.523775	1.000000
1159	0.523775	1.000000
1160	0.523775	1.000000
1161	0.523775	1.000000
1162	0.523775	1.000000
1163	0.523775	1.000000
1164	0.523775	1.000000
1165	0.523775	1.000000
1166	0.523775	1.000000
1167	0.523775	1.000000
1168	0.523775	1.000000
1169	0.523775	1.000000
1170	0.523775	1.000000
1171	0.523775	1.000000
1172	0.523775	1.000000
1173	0.523775	1.000000
1174	0.523775	1.000000
1175	0.523775	1.000000
1176	0.523775	1.000000
1177	0.523775	1.000000
1178	0.523775	1.000000
1179	0.523775	1.000000
1180	0.523775	1.000000
1181	0.523775	1.000000
1182	0.523775	1.000000
1183	0.523775	1.000000
1184	0.523775	1.000000
1185	0.523775	1.000000
1186	0.523775	1.000000
1187	0.523775	1.000000
1188	0.523775	1.000000
1189	0.523775	1.000000
1190	0.523775	1.000000
1191	0.523775	1.000000
1192	0.523775	1.000000
1193	0.523775	1.000000
1194	0.523775	1.000000
1195	0.523775	1.000000
1196	0.523775	1.000000
1197	0.523775	1.000000
1198	0.523775	1.000000
1199	0.523775	1.000000
1200	0.523775	1.000000
1201	0.523775	1.000000
1202	0.523775	1.000000
1203	0.523775	1.000000
1204	0.523775	1.000000
1205	0.523775	1.000000
1206	0.523775	1.000000
1207	0.523775	1.000000
1208	0.523775	1.000000
1209	0.523775	1.000000
1210	0.523775	1.000000
1211	0.523775	1.000000
1212	0.523775	1.000000
1213	0.523775	1.000000
1214	0.523775	1.000000
1215	0.523775	1.000000
1216	0.523775	1.000000
1217	0.523775	1.000000
1218	0.523775	1.000000
1219	0.523775	1.000000
1220	0.523775	1.000000
1221	0.523775	1.000000
1222	0.523775	1.000000
1223	0.523775	1.000000
1224	0.523775	1.000000
1225	0.523775	1.000000
1226	0.523775	1.000000
1227	0.523775	1.000000
1228	0.523775	1.000000
1229	0.523775	1.000000
1230	0.523775	1.000000
1231	0.523775	1.000000
1232	0.523775	1.000000
1233	0.523775	1.000000
1234	0.523775	1.000000
1235	0.523775	1.000000
1236	0.523775	1.000000
1237	0.523775	1.000000
1238	0.523775	1.000000
1239	0.523775	1.000000
1240	0.523775	1.000000
1241	0.523775	1.000000
1242	0.523775	1.000000
1243	0.523775	1.000000
1244	0.523775	1.000000
1245	0.523775	1.000000
1246	0.523775	1.000000
1247	0.523775	1.000000
1248	0.523775	1.000000
1249	0.523775	1.000000
1250	0.523775	1.000000
1251	0.523775	1.000000
1252	0.523775	1.000000
1253	0.523775	1.000000
1254	0.523775	1.000000
1255	0.523775	1.000000
1256	0.523775	1.000000
1257	0.523775	1.000000
1258	0.523775	1.000000
1259	0.523775	1.000000
1260	0.523775	1.000000
1261	0.523775	1.000000
1262	0.523775	1.000000
1263	0.523775	1.000000
1264	0.523775	1.000000
1265	0.523775	1.000000
1266	0.523775	1.000000
1267	0.523775	1.000000
1268	0.523775	1.000000
1269	0.523775	1.000000
1270	0.523775	1.000000
1271	0.523775	1.000000
1272	0.523775	1.000000
1273	0.523775	1.000000
1274	0.523775	1.000000
1275	0.523775	1.000000
1276	0.523775	1.000000
1277	0.523775	1.000000
1278	0.523775	1.000000
1279	0.523775	1.000000
1280	0.523775	1.000000
1281	0.523775	1.000000
1282	0.523775	1.000000
1283	0.523775	1.000000
1284	0.523775	1.000000
1285	0.523775	1.000000
1286	0.523775	1.000000
1287	0.523775	1.000000
1288	0.523775	1.000000
1289	0.523775	1.000000
1290	0.523775	1.000000
1291	0.523775	1.000000
1292	0.523775	1.000000
1293	0.523775	1.000000
1294	0.523775	1.000000
1295	0.523775	1.000000
1296	0.523775	1.000000
1297	0.523775	1.000000
1298	0.523775	1.000000
1299	0.523775	1.000000
1300	0.523775	1.000000
1301	0.523775	1.000000
1302	0.523775	1.000000
1303	0.523775	1.000000
1304	0.523775	1.000000
1305	0.523775	1.000000
1306	0.523775	1.000000
1307	0.523775	1.000000
1308	0.523775	1.000000
1309	0.523775	1.000000
1310	0.523775	1.000000
1311	0.523775	1.000000
1312	0.523775	1.000000
1313	0.523775	1.000000
1314	0.523775	1.000000
1315	0.523775	1.000000
1316	0.523775	1.000000
1317	0.523775	1.000000
1318	0.523775	1.000000
1319	0.523775	1.000000
1320	0.523775	1.000000
1321	0.523775	1.000000
1322	0.523775	1.000000
1323	0.523775	1.000000
1324	0.523775	1.000000
1325	0.523775	1.000000
1326	0.523775	1.000000
1327	0.523775	1.000000
1328	0.523775	1.000000
1329	0.523775	1.000000
1330	0.523775	1.000000
1331	0.523775	1.000000
1332	0.523775	1.000000
1333	0.523775	1.000000
1334	0.523775	1.000000
1335	0.523775	1.000000
1336	0.523775	1.000000
1337	0.523775	1.000000
1338	0.523775	1.000000
1339	0.523775	1.000000
1340	0.523775	1.000000
1341	0.523775	1.000000
1342	0.523775	1.000000
1343	0.523775	1.000000
1344	0.523775	1.000000
1345	0.523775	1.000000
1346	0.523775	1.000000
1347	0.523775	1.000000
1348	0.523775	1.000000
1349	0.523775	1.000000
1350	0.523775	1.000000
1351	0.523775	1.000000
1352	0.523775	1.000000
1353	0.523775	1.000000
1354	0.523775	1.000000
1355	0.523775	1.000000
1356	0.523775	1.000000
1357	0.523775	1.000000
1358	0.523775	1.000000
1359	0.523775	1.000000
1360	0.523775	1.000000
1361	0.523775	1.000000
1362	0.523775	1.000000
1363	0.523775	1.000000
1364	0.523775	1.000000
1365	0.523775	1.000000
1366	0.523775	1.000000
1367	0.523775	1.000000
1368	0.523775	1.000000
1369	0.523775	1.000000
1370	0.523775	1.000000
1371	0.523775	1.000000
1372	0.523775	1.000000
1373	0.523775	1.000000
1374	0.523775	1.000000
1375	0.523775	1.000000
1376	0.523775	1.000000
1377	0.523775	1.000000
1378	0.523775	1.000000
1379	0.523775	1.000000
1380	0.523775	1.000000
1381	0.523775	1.000000
1382	0.523775	1.000000
1383	0.523775	1.000000
1384	0.523775	1.000000
1385	0.523775	1.000000
1386	0.523775	1.000000
1387	0.523775	1.000000
1388	0.523775	1.000000
1389	0.523775	1.000000
1390	0.523775	1.000000
1391	0.523775	1.000000
1392	0.523775	1.000000
1393	0.523775	1.000000
1394	0.523775	1.000000
1395	0.523775	1.000000
1396	0.523775	1.000000
1397	0.523775	1.000000
1398	0.523775	1.000000
1399	0.523775	1.000000
1400	0.523775	1.000000
1401	0.523775	1.000000
1402	0.523775	1.000000
1403	0.523775	1.000000
1404	0.523775	1.000000
1405	0.523775	1.000000
1406	0.523775	1.000000
1407	0.523775	1.000000
1408	0.523775	1.000000
1409	0.523775	1.000000
1410	0.523775	1.000000
1411	0.523775	1.000000
1412	0.523775	1.000000
1413	0.523775	1.000000
1414	0.523775	1.000000
1415	0.523775	1.000000
1416	0.523775	1.000000
1417	0.523775	1.000000
1418	0.523775	1.000000
1419	0.523775	1.000000
1420	0.523775	1.000000
1421	0.523775	1.000000
1422	0.523775	1.000000
1423	0.523775	1.000000
1424	0.523775	1.000000
1425	0.523775	1.000000
1426	0.523775	1.000000
1427	0.523775	1.000000
1428	0.523775	1.000000
1429	0.523775	1.000000
1430	0.523775	1.000000
1431	0.523775	1.000000
1432	0.523775	1.000000
1433	0.523775	1.000000
1434	0.523775	1.000000
1435	0.523775	1.000000
1436	0.523775	1.000000
1437	0.523775	1.000000
1438	0.523775	1.000000
1439	0.523775	1.000000
1440	0.523775	1.000000
1441	0.523775	1.000000
1442	0.523775	1.000000
1443	0.523775	1.000000
1444	0.523775	1.000000
1445	0.523775	1.000000
1446	0.523775	1.000000
1447	0.523775	1.000000
1448	0.523775	1.000000
1449	0.523775	1.000000
1450	0.523775	1.000000
1451	0.523775	1.000000
1452	0.523775	1.000000
1453	0.523775	1.000000
1454	0.523775	1.000000
1455	0.523775	1.000000
1456	0.523775	1.000000
1457	0.523775	1.000000
1458	0.523775	1.000000
1459	0.523775	1.000000
1460	0.523775	1.000000
1461	0.523775	1.000000
1462	0.523775	1.000000
1463	0.523775	1.000000
1464	0.523775	1.000000
1465	0.523775	1.000000
1466	0.523775	1.000000
1467	0.523775	1.000000
1468	0.523775	1.000000
1469	0.523775	1.000000
1470	0.523775	1.000000
1471	0.523775	1.000000
1472	0.523775	1.000000
1473	0.523775	1.000000
1474	0.523775	1.000000
1475	0.523775	1.000000
1476	0.523775	1.000000
1477	0.523775	1.000000
1478	0.523775	1.000000
1479	0.523775	1.000000
1480	0.523775	1.000000
1481	0.523775	1.000000
1482	0.523775	1.000000
1483	0.523775	1.000000
1484	0.523775	1.000000
1485	0.523775	1.000000
1486	0.523775	1.000000
1487	0.523775	1.000000
1488	0.523775	1.000000
1489	0.523775	1.000000
1490	0.523775	1.000000
1491	0.523775	1.000000
1492	0.523775	1.000000
1493	0.523775	1.000000
1494	0.523775	1.000000
1495	0.523775	1.000000
1496	0.523775	1.000000
1497	0.523775	1.000000
1498	0.523775	1.000000
1499	0.523775	1.000000
1500	0.523775	1.000000
1501	0.523775	1.000000
1502	0.523775	1.000000
1503	0.523775	1.000000
1504	0.523775	1.000000
1505	0.523775	1.000000
1506	0.523775	1.000000
1507	0.523775	1.000000
1508	0.523775	1.000000
1509	0.523775	1.000000
1510	0.523775	1.000000
1511	0.523775	1.000000
1512	0.523775	1.000000
1513	0.523775	1.000000
1514	0.523775	1.000000
1515	0.523775	1.000000
1516	0.523775	1.000000
1517	0.523775	1.000000
1518	0.523775	1.000000
1519	0.523775	1.000000
1520	0.523775	1.000000
1521	0.523775	1.000000
1522	0.523775	1.000000
1523	0.523775	1.000000
1524	0.523775	1.000000
1525	0.523775	1.000000
1526	0.523775	1.000000
1527	0.523775	1.000000
1528	0.523775	1.000000
1529	0.523775	1.000000
1530	0.523775	1.000000
1531	0.523775	1.000000
1532	0.523775	1.000000
1533	0.523775	1.000000
1534	0.523775	1.000000
1535	0.523775	1.000000
1536	0.523775	1.000000
1537	0.523775	1.000000
1538	0.523775	1.000000
1539	0.523775	1.000000
1540	0.523775	1.000000
1541	0.523775	1.000000
1542	0.523775	1.000000
1543	0.523775	1.000000
1544	0.523775	1.000000
1545	0.523775	1.000000
1546	0.523775	1.000000
1547	0.523775	1.000000
1548	0.523775	1.000000
1549	0.523775	1.000000
1550	0.523775	1.000000
1551	0.523775	1.000000
1552	0.523775	1.000000
1553	0.523775	1.000000
1554	0.523775	1.000000
1555	0.523775	1.000000
1556	0.523775	1.000000
1557	0.523775	1.000000
1558	0.523775	1.000000
1559	0.523775	1.000000
1560	0.523775	1.000000
1561	0.523775	1.000000
1562	0.523775	1.000000
1563	0.523775	1.000000
1564	0.523775	1.000000
1565	0.523775	1.000000
1566	0.523775	1.000000
1567	0.523775	1.000000
1568	0.523775	1.000000
1569	0.523775	1.000000
1570	0.523775	1.000000
1571	0.523775	1.000000
1572	0.523775	1.000000
1573	0.523775	1.000000
1574	0.523775	1.000000
1575	0.523775	1.000000
1576	0.523775	1.000000
1577	0.523775	1.000000
1578	0.523775	1.000000
1579	0.523775	1.000000
1580	0.523775	1.000000
1581	0.523775	1.000000
1582	0.523775	1.000000
1583	0.523775	1.000000
1584	0.523775	1.000000
1585	0.523775	1.000000
1586	0.523775	1.000000
1587	0.523775	1.000000
1588	0.523775	1.000000
1589	0.523775	1.000000
1590	0.523775	1.000000
1591	0.523775	1.000000
1592	0.523775	1.000000
1593	0.523775	1.000000
1594	0.523775	1.000000
1595	0.523775	1.000000
1596	0.523775	1.000000
1597	0.523775	1.000000
1598	0.523775	1.000000
1599	0.523775	1.000000
1600	0.523775	1.000000
1601	0.523775	1.000000
1602	0.523775	1.000000
1603	0.523775	1.000000
1604	0.523775	1.000000
1605	0.523775	1.000000
1606	0.523775	1.000000
1607	0.523775	1.000000
1608	0.523775	1.000000
1609	0.523775	1.000000
1610	0.523775	1.000000
1611	0.523775	1.000000
1612	0.523775	1.000000
1613	0.523775	1.000000
1614	0.523775	1.000000
1615	0.523775	1.000000
1616	0.523775	1.000000
1617	0.523775	1.000000
1618	0.523775	1.000000
1619	0.523775	1.000000
1620	0.523775	1.000000
1621	0.523775	1.000000
1622	0.523775	1.000000
1623	0.523775	1.000000
1624	0.523775	1.000000
1625	0.523775	1.000000
1626	0.523775	1.000000
1627	0.523775	1.000000
1628	0.523775	1.000000
1629	0.523775	1.000000
1630	0.523775	1.000000
1631	0.523775	1.000000
1632	0.523775	1.000000
1633	0.523775	1.000000
1634	0.523775	1.000000
1635	0.523775	1.000000
1636	0.523775	1.000000
1637	0.523775	1.000000
1638	0.523775	1.000000
1639	0.523775	1.000000
1640	0.523775	1.000000
1641	0.523775	1.000000
1642	0.523775	1.000000
1643	0.523775	1.000000
1644	0.523775	1.000000
1645	0.523775	1.000000
1646	0.523775	1.000000
1647	0.523775	1.000000
1648	0.523775	1.000000
1649	0.523775	1.000000
1650	0.523775	1.000000
1651	0.523775	1.000000
1652	0.523775	1.000000
1653	0.523775	1.000000
1654	0.523775	1.000000
1655	0.523775	1.000000
1656	0.523775	1.000000
1657	0.523775	1.000000
1658	0.523775	1.000000
1659	0.523775	1.000000
1660	0.523775	1.000000
1661	0.523775	1.000000
1662	0.523775	1.000000
1663	0.523775	1.000000
1664	0.523775	1.000000
1665	0.523775	1.000000
1666	0.523775	1.000000
1667	0.523775	1.000000
1668	0.523775	1.000000
1669	0.523775	1.000000
1670	0.523775	1.000000
1671	0.523775	1.000000
1672	0.523775	1.000000
1673	0.523775	1.000000
1674	0.523775	1.000000
1675	0.523775	1.000000
1676	0.523775	1.000000
1677	0.523775	1.000000
1678	0.523775	1.000000
1679	0.523775	1.000000
1680	0.523775	1.000000
1681	0.523775	1.000000
1682	0.523775	1.000000
1683	0.523775	1.000000
1684	0.523775	1.000000
1685	0.523775	1.000000
1686	0.523775	1.000000
1687	0.523775	1.000000
1688	0.523775	1.000000
1689	0.523775	1.000000
1690	0.523775	1.000000
1691	0.523775	1.000000
1692	0.523775	1.000000
1693	0.523775	1.000000
1694	0.523775	1.000000
1695	0.523775	1.000000
1696	0.523775	1.000000
1697	0.523775	1.000000
1698	0.523775	1.000000
1699	0.523775	1.000000
1700	0.523775	1.000000
1701	0.523775	1.000000
1702	0.523775	1.000000
1703	0.523775	1.000000
1704	0.523775	1.000000
1705	0.523775	1.000000
1706	0.523775	1.000000
1707	0.523775	1.000000
1708	0.523775	1.000000
1709	0.523775	1.000000
1710	0.523775	1.000000
1711	0.523775	1.000000
1712	0.523775	1.000000
1713	0.523775	1.000000
1714	0.523775	1.000000
1715	0.523775	1.000000
1716	0.523775	1.000000
1717	0.523775	1.000000
1718	0.523775	1.000000
1719	0.523775	1.000000
1720	0.523775	1.000000
1721	0.523775	1.000000
1722	0.523775	1.000000
1723	0.523775	1.000000
1724	0.523775	1.000000
1725	0.523775	1.000000
1726	0.523775	1.000000
1727	0.523775	1.000000
1728	0.523775	1.000000
1729	0.523775	1.000000
1730	0.523775	1.000000
1731	0.523775	1.000000
1732	0.523775	1.000000
1733	0.523775	1.000000
1734	0.523775	1.000000
1735	0.523775	1.000000
1736	0.523775	1.000000
1737	0.523775	1.000000
1738	0.523775	1.000000
1739	0.523775	1.000000
1740	0.523775	1.000000
1741	0.523775	1.000000
1742	0.523775	1.000000
1743	0.523775	1.000000
1744	0.523775	1.000000
1745	0.523775	1.000000
1746	0.523775	1.000000
1747	0.523775	1.000000
1748	0.523775	1.000000
1749	0.523775	1.000000
1750	0.523775	1.000000
1751	0.523775	1.000000
1752	0.523775	1.000000
1753	0.523775	1.000000
1754	0.523775	1.000000
1755	0.523775	1.000000
1756	0.523775	1.000000
1757	0.523775	1.000000
1758	0.523775	1.000000
1759	0.523775	1.000000
1760	0.523775	1.000000
1761	0.523775	1.000000
1762	0.523775	1.000000
1763	0.523775	1.000000
1764	0.523775	1.000000
1765	0.523775	1.000000
1766	0.523775	1.000000
1767	0.523775	1.000000
1768	0.523775	1.000000
1769	0.523775	1.000000
1770	0.523775	1.000000
1771	0.523775	1.000000
1772	0.523775	1.000000
1773	0.523775	1.000000
1774	0.523775	1.000000
1775	0.523775	1.000000
1776	0.523775	1.000000
1777	0.523775	1.000000
1778	0.523775	1.000000
1779	0.523775	1.000000
1780	0.523775	1.000000
1781	0.523775	1.000000
1782	0.523775	1.000000
1783	0.523775	1.000000
1784	0.523775	1.000000
1785	0.523775	1.000000
1786	0.523775	1.000000
1787	0.523775	1.000000
1788	0.523775	1.000000
1789	0.523775	1.000000
1790	0.523775	1.000000
1791	0.523775	1.000000
1792	0.523775	1.000000
1793	0.523775	1.000000
1794	0.523775	1.000000
1795	0.523775	1.000000
1796	0.523775	1.000000
1797	0.523775	1.000000
1798	0.523775	1.000000
1799	0.523775	1.000000
1800	0.523775	1.000000
1801	0.523775	1.000000
1802	0.523775	1.000000
1803	0.523775	1.000000
1804	0.523775	1.000000
1805	0.523775	1.000000
1806	0.523775	1.000000
1807	0.523775	1.000000
1808	0.523775	1.000000
1809	0.523775	1.000000
1810	0.523775	1.000000
1811	0.523775	1.000000
1812	0.523775	1.000000
1813	0.523775	1.000000
1814	0.523775	1.000000
1815	0.523775	1.000000
1816	0.523775	1.000000
1817	0.523775	1.000000
1818	0.523775	1.000000
1819	0.523775	1.000000
1820	0.523775	1.000000
1821	0.523775	1.000000
1822	0.523775	1.000000
1823	0.523775	1.000000
1824	0.523775	1.000000
1825	0.523775	1.000000
1826	0.523775	1.000000
1827	0.523775	1.000000
1828	0.523775	1.000000
1829	0.523775	1.000000
1830	0.523775	1.000000
1831	0.523775	1.000000
1832	0.523775	1.000000
1833	0.523775	1.000000
1834	0.523775	1.000000
1835	0.523775	1.000000
1836	0.523775	1.000000
1837	0.523775	1.000000
1838	0.523775	1.000000
1839	0.523775	1.000000
1840	0.523775	1.000000
1841	0.523775	1.000000
1842	0.523775	1.000000
1843	0.523775	1.000000
1844	0.523775	1.000000
1845	0.523775	1.000000
1846	0.523775	1.000000
1847	0.523775	1.000000
1848	0.523775	1.000000
1849	0.523775	1.000000
1850	0.523775	1.000000
1851	0.523775	1.000000
1852	0.523775	1.000000
1853	0.523775	1.000000
1854	0.523775	1.000000
1855	0.523775	1.000000
1856	0.523775	1.000000
1857	0.523775	1.000000
1858	0.523775	1.000000
1859	0.523775	1.000000
1860	0.523775	1.000000
1861	0.523775	1.000000
1862	0.523775	1.000000
1863	0.523775	1.000000
1864	0.523775	1.000000
1865	0.523775	1.000000
1866	0.523775	1.000000
1867	0.523775	1.000000
1868	0.523775	1.000000
1869	0.523775	1.000000
1870	0.523775	1.000000
1871	0.523775	1.000000
1872	0.523775	1.000000
1873	0.523775	1.000000
1874	0.523775	1.000000
1875	0.523775	1.000000
1876	0.523775	1.000000
1877	0.523775	1.000000
1878	0.523775	1.000000
1879	0.523775	1.000000
1880	0.523775	1.000000
1881	0.523775	1.000000
1882	0.523775	1.000000
1883	0.523775	1.000000
1884	0.523775	1.000000
1885	0.523775	1.000000
1886	0.523775	1.000000
1887	0.523775	1.000000
1888	0.523775	1.000000
1889	0.523775	1.000000
1890	0.523775	1.000000
1891	0.523775	1.000000
1892	0.523775	1.000000
1893	0.523775	1.000000
1894	0.523775	1.000000
1895	0.523775	1.000000
1896	0.523775	1.000000
1897	0.523775	1.000000
1898	0.523775	1.000000
1899	0.523775	1.000000
1900	0.523775	1.000000
1901	0.523775	1.000000
1902	0.523775	1.000000
1903	0.523775	1.000000
1904	0.523775	1.000000
1905	0.523775	1.000000
1906	0.523775	1.000000
1907	0.523775	1.000000
1908	0.523775	1.000000
1909	0.523775	1.000000
1910	0.523775	1.000000
1911	0.523775	1.000000
1912	0.523775	1.000000
1913	0.523775	1.000000
1914	0.523775	1.000000
1915	0.523775	1.000000
1916	0.523775	1.000000
1917	0.523775	1.000000
1918	0.523775	1.000000
1919	0.523775	1.000000
1920	0.523775	1.000000
1921	0.523775	1.000000
1922	0.523775	1.000000
1923	0.523775	1.000000
1924	0.523775	1.000000
1925	0.523775	1.000000
1926	0.523775	1.000000
1927	0.523775	1.000000
1928	0.523775	1.000000
1929	0.523775	1.000000
1930	0.523775	1.000000
1931	0.523775	1.000000
1932	0.523775	1.000000
1933	0.523775	1.000000
1934	0.523775	1.000000
1935	0.523775	1.000000
1936	0.523775	1.000000
1937	0.523775	1.000000
1938	0.523775	1.000000
1939	0.523775	1.000000
1940	0.523775	1.000000
1941	0.523775	1.000000
1942	0.523775	1.000000
1943	0.523775	1.000000
1944	0.523775	1.000000
1945	0.523775	1.000000
1946	0.523775	1.000000
1947	0.523775	1.000000
1948	0.523775	1.000000
1949	0.523775	1.000000
1950	0.523775	1.000000
1951	0.523775	1.000000
1952	0.523775	1.000000
1953	0.523775	1.000000
1954	0.523775	1.000000
1955	0.523775	1.000000
1956	0.523775	1.000000
1957	0.523775	1.000000
1958	0.523775	1.000000
1959	0.523775	1.000000
1960	0.523775	1.000000
1961	0.523775	1.000000
1962	0.523775	1.000000
1963	0.523775	1.000000
1964	0.523775	1.000000
1965	0.523775	1.000000
1966	0.523775	1.000000
1967	0.523775	1.000000
1968	0.523775	1.000000
1969	0.523775	1.000000
1970	0.523775	1.000000
1971	0.523775	1.000000
1972	0.523775	1.000000
1973	0.523775	1.000000
1974	0.523775	1.000000
1975	0.523775	1.000000
1976	0.523775	1.000000
1977	0.523775	1.000000
1978	0.523775	1.000000
1979	0.523775	1.000000
1980	0.523775	1.000000
1981	0.523775	1.000000
1982	0.523775	1.000000
1983	0.523775	1.000000
1984	0.523775	1.000000
1985	0.523775	1.000000
1986	0.523775	1.000000
1987	0.523775	1.000000
1988	0.523775	1.000000
1989	0.523775	1.000000
1990	0.523775	1.000000
1991	0.523775	1.000000
1992	0.523775	1.000000
1993	0.523775	1.000000
1994	0.523775	1.000000
1995	0.523775	1.000000
1996	0.523775	1.000000
1997	0.523775	1.000000
1998	0.523775	1.000000
1999	0.523775	1.000000
[truncated: 8,000 more rows]
