# Supplementary material for: Evolutionary game on mutually influenceing double-layer network
Source: PLoS One. 2025 Jan 31;20(1):e0317923. doi: 10.1371/journal.pone.0317923 (PMC11785339; doi:10.1371/journal.pone.0317923)
Supplement: S1 Data — (ZIP) [file pone.0317923.s001.zip › b=1.03_a=0_frequency.txt]

0	0.494975	0.385675
1	0.493750	0.325725
2	0.488175	0.288775
3	0.487125	0.265300
4	0.487325	0.247150
5	0.485450	0.236075
6	0.481525	0.225200
7	0.483600	0.217350
8	0.480825	0.211850
9	0.481325	0.204675
10	0.480600	0.200300
11	0.480975	0.196150
12	0.480600	0.196250
13	0.482350	0.193850
14	0.480475	0.195825
15	0.481425	0.193950
16	0.486925	0.193350
17	0.485600	0.194050
18	0.484400	0.195925
19	0.485400	0.194525
20	0.487700	0.195925
21	0.487525	0.198475
22	0.486750	0.197775
23	0.488625	0.198850
24	0.487975	0.201075
25	0.488400	0.199150
26	0.490275	0.200625
27	0.494400	0.202225
28	0.498850	0.201175
29	0.495750	0.203650
30	0.496225	0.202125
31	0.496175	0.204000
32	0.499225	0.205500
33	0.498900	0.206075
34	0.502600	0.207875
35	0.502600	0.209800
36	0.503225	0.209850
37	0.500025	0.211375
38	0.501725	0.212900
39	0.502625	0.216450
40	0.503000	0.217300
41	0.502050	0.216425
42	0.503125	0.220575
43	0.503825	0.222225
44	0.506075	0.222100
45	0.502850	0.225375
46	0.505075	0.225375
47	0.508400	0.225625
48	0.505275	0.224750
49	0.510825	0.224175
50	0.509500	0.225025
51	0.509500	0.224550
52	0.512325	0.223950
53	0.511800	0.222875
54	0.508975	0.223975
55	0.508700	0.225525
56	0.511925	0.226350
57	0.511975	0.226725
58	0.510650	0.228925
59	0.511100	0.230225
60	0.514875	0.228725
61	0.516700	0.228700
62	0.516225	0.229300
63	0.515725	0.230375
64	0.518300	0.228000
65	0.519050	0.228750
66	0.524150	0.227350
67	0.520275	0.228100
68	0.521450	0.228800
69	0.519275	0.228850
70	0.523175	0.230600
71	0.521700	0.231300
72	0.519550	0.232600
73	0.519425	0.232050
74	0.522525	0.233100
75	0.525825	0.231875
76	0.525550	0.233075
77	0.529025	0.233400
78	0.529375	0.232400
79	0.529375	0.234275
80	0.529300	0.235975
81	0.529275	0.236175
82	0.529500	0.236675
83	0.529875	0.235825
84	0.526825	0.237500
85	0.528075	0.236150
86	0.531425	0.234275
87	0.529575	0.234375
88	0.530150	0.237375
89	0.534625	0.237850
90	0.533875	0.239775
91	0.532600	0.239875
92	0.531550	0.241925
93	0.531075	0.241175
94	0.534925	0.240225
95	0.534400	0.240900
96	0.533025	0.240900
97	0.538150	0.240825
98	0.536825	0.238975
99	0.536200	0.239025
100	0.538400	0.240075
101	0.538375	0.240375
102	0.541925	0.242075
103	0.542375	0.242175
104	0.541725	0.244075
105	0.540950	0.243625
106	0.545275	0.242550
107	0.544200	0.240200
108	0.544275	0.239450
109	0.543175	0.239900
110	0.544925	0.238125
111	0.545725	0.238800
112	0.547275	0.238975
113	0.546175	0.237375
114	0.545125	0.239675
115	0.545375	0.239650
116	0.545600	0.241275
117	0.546325	0.240300
118	0.546350	0.242825
119	0.549125	0.243525
120	0.547150	0.244225
121	0.548225	0.246750
122	0.550300	0.249000
123	0.548150	0.250500
124	0.549100	0.251825
125	0.549450	0.251725
126	0.552225	0.255325
127	0.551525	0.255675
128	0.555600	0.254600
129	0.553200	0.250775
130	0.554650	0.250075
131	0.557575	0.249250
132	0.559650	0.249000
133	0.553775	0.250575
134	0.557725	0.251100
135	0.558450	0.250675
136	0.557925	0.248250
137	0.555325	0.248950
138	0.559225	0.248725
139	0.558100	0.246625
140	0.561700	0.245825
141	0.565050	0.244875
142	0.565525	0.244775
143	0.564025	0.245150
144	0.563550	0.245050
145	0.565075	0.244100
146	0.565125	0.241175
147	0.567925	0.241075
148	0.570000	0.242850
149	0.570875	0.241550
150	0.571225	0.241300
151	0.568000	0.241675
152	0.569275	0.242050
153	0.570575	0.243250
154	0.572600	0.241650
155	0.571275	0.243850
156	0.572850	0.244250
157	0.574150	0.242325
158	0.574750	0.242375
159	0.575300	0.240975
160	0.572600	0.242600
161	0.573125	0.244225
162	0.574775	0.244675
163	0.576075	0.248475
164	0.574350	0.248175
165	0.574275	0.247250
166	0.578000	0.249850
167	0.579175	0.249525
168	0.576800	0.247850
169	0.575975	0.247500
170	0.574125	0.247775
171	0.577000	0.248075
172	0.580125	0.246600
173	0.575450	0.249150
174	0.579550	0.247900
175	0.579475	0.249600
176	0.579150	0.249000
177	0.581725	0.248925
178	0.585550	0.246425
179	0.584675	0.244750
180	0.584250	0.246725
181	0.584275	0.246250
182	0.587050	0.244750
183	0.586825	0.243800
184	0.587250	0.243475
185	0.587800	0.243575
186	0.587025	0.243525
187	0.589500	0.242750
188	0.587625	0.243775
189	0.587775	0.243775
190	0.588350	0.244300
191	0.588700	0.244700
192	0.592250	0.243925
193	0.590325	0.242100
194	0.590775	0.238550
195	0.593300	0.235600
196	0.595375	0.237000
197	0.595650	0.239600
198	0.590775	0.237200
199	0.594475	0.237125
200	0.597475	0.235250
201	0.598375	0.233325
202	0.597850	0.234225
203	0.596500	0.235200
204	0.596975	0.236400
205	0.598900	0.235775
206	0.598175	0.235725
207	0.600500	0.235700
208	0.599450	0.237325
209	0.600525	0.238075
210	0.598700	0.240325
211	0.600175	0.241025
212	0.599125	0.242350
213	0.600100	0.243450
214	0.600275	0.242825
215	0.601550	0.241700
216	0.605150	0.243275
217	0.605950	0.239225
218	0.605875	0.239625
219	0.606600	0.239175
220	0.605550	0.237150
221	0.605025	0.238775
222	0.603600	0.237150
223	0.604575	0.236000
224	0.605275	0.236875
225	0.606525	0.236775
226	0.606175	0.233625
227	0.605450	0.234900
228	0.604575	0.232375
229	0.603125	0.233400
230	0.604525	0.233250
231	0.606650	0.231625
232	0.607400	0.232650
233	0.609325	0.230375
234	0.610000	0.229875
235	0.610750	0.228450
236	0.610175	0.229725
237	0.609750	0.230325
238	0.611575	0.233725
239	0.615300	0.234950
240	0.613750	0.233425
241	0.612575	0.233400
242	0.611225	0.233175
243	0.613150	0.233550
244	0.614800	0.235200
245	0.612950	0.235125
246	0.615150	0.236150
247	0.616100	0.237325
248	0.616150	0.237275
249	0.613025	0.236625
250	0.616925	0.236525
251	0.616500	0.237900
252	0.616200	0.238475
253	0.615625	0.240825
254	0.620825	0.243275
255	0.622675	0.243175
256	0.621775	0.244375
257	0.621725	0.244325
258	0.621925	0.242550
259	0.622075	0.241475
260	0.621875	0.241125
261	0.625975	0.242400
262	0.624225	0.240950
263	0.622950	0.239575
264	0.623200	0.238525
265	0.622275	0.236050
266	0.626550	0.235100
267	0.623975	0.234925
268	0.626200	0.233425
269	0.625075	0.232275
270	0.624975	0.229675
271	0.626375	0.229550
272	0.626450	0.229550
273	0.625200	0.230250
274	0.625050	0.228675
275	0.623575	0.229025
276	0.626350	0.227875
277	0.628100	0.230925
278	0.628400	0.231850
279	0.626325	0.231450
280	0.630650	0.228700
281	0.630225	0.226775
282	0.629250	0.224225
283	0.629925	0.224575
284	0.632100	0.226225
285	0.631725	0.226050
286	0.635525	0.225875
287	0.631700	0.226225
288	0.633475	0.223700
289	0.632250	0.222800
290	0.635350	0.221625
291	0.631450	0.223675
292	0.631500	0.224600
293	0.633225	0.227275
294	0.637125	0.227525
295	0.633475	0.227325
296	0.634750	0.225375
297	0.634825	0.226000
298	0.637075	0.224725
299	0.635925	0.224700
300	0.635325	0.225375
301	0.634475	0.224575
302	0.637575	0.224375
303	0.637675	0.224975
304	0.638500	0.223950
305	0.637200	0.221800
306	0.637675	0.221975
307	0.640250	0.221050
308	0.641100	0.220425
309	0.641525	0.219925
310	0.640400	0.221250
311	0.640425	0.223400
312	0.638650	0.225550
313	0.641500	0.224825
314	0.640725	0.226200
315	0.640575	0.226700
316	0.642750	0.227150
317	0.644400	0.227200
318	0.642950	0.228450
319	0.644550	0.226350
320	0.643275	0.226625
321	0.643400	0.226450
322	0.642500	0.224850
323	0.644175	0.225800
324	0.643200	0.225900
325	0.644825	0.225150
326	0.644925	0.225450
327	0.645375	0.226950
328	0.643075	0.227750
329	0.641525	0.227500
330	0.645525	0.228125
331	0.645875	0.227875
332	0.646600	0.227800
333	0.646350	0.228650
334	0.647025	0.229050
335	0.647350	0.229500
336	0.648250	0.227450
337	0.646800	0.228850
338	0.646350	0.227375
339	0.648825	0.227450
340	0.652525	0.228200
341	0.650800	0.226525
342	0.649475	0.226900
343	0.651375	0.226475
344	0.648850	0.225475
345	0.647325	0.225950
346	0.650425	0.226325
347	0.650650	0.226550
348	0.650875	0.227400
349	0.651025	0.226875
350	0.649575	0.228150
351	0.652050	0.229275
352	0.653050	0.230950
353	0.650450	0.232075
354	0.649400	0.231450
355	0.650075	0.233550
356	0.650800	0.234075
357	0.652700	0.234900
358	0.653700	0.236600
359	0.654350	0.237425
360	0.654100	0.236925
361	0.653425	0.238250
362	0.653575	0.238275
363	0.655050	0.239025
364	0.654350	0.238775
365	0.653475	0.238650
366	0.655675	0.237475
367	0.660400	0.237650
368	0.659425	0.234950
369	0.658400	0.235250
370	0.657700	0.234250
371	0.658450	0.233825
372	0.659175	0.234300
373	0.657050	0.236075
374	0.658600	0.234575
375	0.658975	0.233825
376	0.659225	0.234600
377	0.658000	0.232775
378	0.658025	0.232350
379	0.658925	0.233625
380	0.660025	0.235425
381	0.660600	0.234500
382	0.662525	0.232975
383	0.662925	0.232175
384	0.661400	0.232250
385	0.663325	0.230550
386	0.659850	0.230425
387	0.658775	0.231025
388	0.660750	0.229950
389	0.660625	0.231475
390	0.662325	0.233850
391	0.661600	0.232725
392	0.661125	0.233000
393	0.662475	0.231575
394	0.664025	0.233975
395	0.663300	0.234950
396	0.663100	0.236425
397	0.663700	0.233875
398	0.664750	0.233500
399	0.664225	0.234650
400	0.666350	0.234575
401	0.666025	0.236725
402	0.666125	0.237850
403	0.664250	0.236325
404	0.664350	0.237725
405	0.665975	0.238050
406	0.665375	0.236375
407	0.665325	0.235700
408	0.664675	0.238775
409	0.667950	0.240150
410	0.666500	0.239400
411	0.664525	0.240075
412	0.665125	0.241950
413	0.665825	0.242125
414	0.664125	0.241600
415	0.666150	0.242900
416	0.666350	0.243350
417	0.666850	0.243750
418	0.666875	0.245275
419	0.670300	0.245050
420	0.667800	0.247025
421	0.667650	0.250200
422	0.668175	0.250200
423	0.667475	0.248500
424	0.667800	0.247475
425	0.667025	0.246275
426	0.668175	0.247900
427	0.669350	0.246125
428	0.670675	0.247525
429	0.669150	0.248225
430	0.672075	0.247775
431	0.671625	0.244250
432	0.671150	0.243800
433	0.671575	0.243600
434	0.669325	0.244775
435	0.669675	0.245850
436	0.669275	0.246150
437	0.670450	0.243375
438	0.669725	0.242175
439	0.670175	0.242200
440	0.669675	0.241025
441	0.669000	0.240750
442	0.671025	0.241375
443	0.673450	0.242800
444	0.671050	0.244250
445	0.669775	0.242775
446	0.670550	0.244725
447	0.671825	0.246150
448	0.675450	0.246175
449	0.672050	0.246525
450	0.673725	0.247675
451	0.672975	0.249025
452	0.672900	0.247275
453	0.674050	0.246775
454	0.673300	0.248225
455	0.674050	0.246950
456	0.673425	0.244075
457	0.673000	0.245675
458	0.673350	0.243475
459	0.673725	0.243875
460	0.674450	0.242700
461	0.673000	0.242000
462	0.674050	0.240300
463	0.675075	0.239475
464	0.674775	0.237750
465	0.676000	0.237175
466	0.675700	0.235150
467	0.674400	0.236975
468	0.676750	0.236300
469	0.676225	0.239425
470	0.675200	0.236425
471	0.676100	0.238700
472	0.675775	0.238675
473	0.676450	0.237925
474	0.675625	0.239725
475	0.676200	0.240600
476	0.677575	0.240825
477	0.677550	0.241900
478	0.677625	0.242425
479	0.677200	0.244175
480	0.675500	0.244550
481	0.677650	0.243975
482	0.677825	0.244225
483	0.676575	0.243475
484	0.676175	0.242075
485	0.678475	0.243750
486	0.679200	0.243650
487	0.677550	0.242625
488	0.677675	0.240950
489	0.677025	0.242200
490	0.677850	0.242175
491	0.678050	0.243800
492	0.678075	0.242025
493	0.679900	0.244525
494	0.678600	0.245800
495	0.679775	0.247025
496	0.680250	0.249175
497	0.680125	0.247400
498	0.679100	0.246850
499	0.677900	0.246000
500	0.679300	0.245625
501	0.679000	0.245925
502	0.681200	0.246625
503	0.678525	0.248200
504	0.678400	0.247775
505	0.678975	0.248775
506	0.679725	0.246175
507	0.681350	0.245375
508	0.680075	0.246600
509	0.680175	0.248175
510	0.680575	0.249175
511	0.680450	0.250000
512	0.681975	0.248650
513	0.682100	0.248125
514	0.682600	0.248650
515	0.682500	0.245525
516	0.681300	0.245450
517	0.681750	0.246550
518	0.681300	0.247000
519	0.680575	0.247000
520	0.682650	0.245175
521	0.681425	0.246025
522	0.682150	0.245600
523	0.683475	0.244125
524	0.682175	0.244050
525	0.683375	0.242450
526	0.684000	0.242750
527	0.683700	0.241600
528	0.684525	0.240500
529	0.683450	0.240950
530	0.682375	0.241100
531	0.683825	0.239450
532	0.684400	0.241075
533	0.681775	0.240550
534	0.683800	0.239425
535	0.683925	0.240275
536	0.684125	0.239275
537	0.685450	0.240350
538	0.684075	0.239200
539	0.682100	0.238025
540	0.684700	0.236800
541	0.684925	0.236250
542	0.685525	0.237325
543	0.685550	0.238225
544	0.685150	0.237850
545	0.687300	0.238200
546	0.686450	0.237750
547	0.685475	0.238950
548	0.683825	0.237050
549	0.686775	0.239725
550	0.687750	0.241125
551	0.686250	0.241650
552	0.688300	0.241500
553	0.688200	0.241950
554	0.686100	0.241725
555	0.688700	0.243000
556	0.687450	0.242625
557	0.687025	0.244200
558	0.688725	0.245050
559	0.688400	0.244250
560	0.688450	0.245575
561	0.687925	0.247650
562	0.686225	0.249950
563	0.686500	0.250325
564	0.687975	0.250075
565	0.687575	0.249700
566	0.689500	0.249900
567	0.689075	0.250375
568	0.688575	0.252525
569	0.689125	0.252550
570	0.688275	0.253175
571	0.688350	0.252175
572	0.688450	0.252200
573	0.688275	0.255375
574	0.690775	0.256175
575	0.688075	0.256350
576	0.688650	0.256250
577	0.687750	0.257000
578	0.688550	0.253950
579	0.690325	0.252175
580	0.688775	0.252400
581	0.689325	0.247500
582	0.689975	0.248125
583	0.690875	0.248350
584	0.689975	0.246275
585	0.690650	0.246825
586	0.689150	0.246100
587	0.688575	0.244000
588	0.689625	0.243850
589	0.689150	0.242100
590	0.688775	0.240200
591	0.689800	0.242125
592	0.688825	0.241775
593	0.690725	0.242875
594	0.690050	0.243350
595	0.689575	0.243775
596	0.689850	0.246500
597	0.692325	0.244900
598	0.692725	0.242475
599	0.692300	0.245075
600	0.690450	0.246875
601	0.691025	0.246800
602	0.692750	0.248450
603	0.690925	0.249275
604	0.691950	0.249175
605	0.693350	0.250375
606	0.693425	0.250425
607	0.693375	0.252150
608	0.693975	0.251775
609	0.693375	0.251200
610	0.692075	0.250900
611	0.690675	0.251475
612	0.691500	0.251675
613	0.692725	0.252800
614	0.692725	0.251750
615	0.691825	0.250550
616	0.691300	0.251225
617	0.693975	0.252625
618	0.692700	0.253325
619	0.692125	0.251600
620	0.694925	0.249175
621	0.694500	0.248775
622	0.692675	0.249200
623	0.694925	0.249175
624	0.692925	0.248350
625	0.692625	0.250425
626	0.694175	0.250175
627	0.693400	0.249925
628	0.694200	0.248850
629	0.694225	0.247400
630	0.693350	0.245650
631	0.693425	0.245125
632	0.695625	0.246275
633	0.694600	0.245800
634	0.696450	0.247550
635	0.695525	0.246525
636	0.695000	0.247450
637	0.693875	0.248150
638	0.693775	0.248250
639	0.693475	0.249600
640	0.694625	0.249950
641	0.695925	0.248500
642	0.697425	0.248125
643	0.696150	0.247725
644	0.694600	0.248300
645	0.696375	0.248150
646	0.697900	0.248850
647	0.696125	0.246875
648	0.695200	0.246200
649	0.694900	0.244025
650	0.695500	0.244550
651	0.696700	0.246850
652	0.695200	0.247325
653	0.694350	0.247125
654	0.695100	0.251325
655	0.695875	0.252450
656	0.696425	0.250825
657	0.694850	0.253175
658	0.696525	0.253000
659	0.696475	0.252900
660	0.696150	0.250975
661	0.697200	0.252775
662	0.695625	0.254875
663	0.694850	0.255625
664	0.695550	0.254325
665	0.695550	0.254500
666	0.696800	0.256100
667	0.696025	0.257300
668	0.694600	0.255325
669	0.695675	0.254125
670	0.696700	0.255000
671	0.696200	0.256475
672	0.697050	0.258150
673	0.697975	0.257625
674	0.698625	0.256200
675	0.697075	0.258225
676	0.696075	0.257700
677	0.697375	0.256800
678	0.698500	0.258200
679	0.696675	0.257375
680	0.696675	0.255800
681	0.698850	0.255400
682	0.698175	0.256875
683	0.696725	0.254075
684	0.696600	0.254550
685	0.697900	0.255100
686	0.697575	0.255250
687	0.698975	0.255200
688	0.698500	0.252000
689	0.697975	0.249875
690	0.698000	0.248000
691	0.697750	0.248325
692	0.695975	0.247825
693	0.696850	0.247075
694	0.697500	0.245575
695	0.698325	0.248825
696	0.697400	0.248150
697	0.697825	0.247600
698	0.697250	0.246000
699	0.698050	0.245875
700	0.697775	0.245400
701	0.696475	0.247550
702	0.697950	0.247275
703	0.698150	0.247925
704	0.698050	0.248500
705	0.697800	0.248150
706	0.697075	0.247325
707	0.697100	0.246875
708	0.699325	0.248725
709	0.699100	0.249750
710	0.699150	0.249525
711	0.698350	0.251150
712	0.698850	0.251150
713	0.699875	0.249900
714	0.696925	0.251775
715	0.698625	0.251975
716	0.698000	0.254500
717	0.697300	0.254875
718	0.699025	0.256150
719	0.699075	0.256700
720	0.697375	0.258600
721	0.699600	0.257875
722	0.698725	0.257150
723	0.699425	0.256575
724	0.698350	0.254775
725	0.698900	0.252625
726	0.698725	0.254725
727	0.700200	0.254775
728	0.699625	0.253600
729	0.700300	0.250150
730	0.700375	0.248625
731	0.701225	0.248875
732	0.699900	0.246325
733	0.700600	0.247725
734	0.698900	0.247275
735	0.697875	0.246625
736	0.699275	0.246275
737	0.699450	0.245825
738	0.699600	0.245175
739	0.699400	0.248350
740	0.700250	0.246675
741	0.699800	0.247400
742	0.700850	0.246950
743	0.699700	0.245650
744	0.698425	0.244450
745	0.698500	0.247925
746	0.699550	0.247175
747	0.700900	0.244975
748	0.700350	0.244225
749	0.699325	0.244925
750	0.701200	0.244775
751	0.699800	0.246400
752	0.699450	0.248200
753	0.698550	0.248675
754	0.700175	0.247325
755	0.700100	0.246600
756	0.701150	0.247250
757	0.701575	0.248125
758	0.700275	0.247025
759	0.699400	0.245825
760	0.700875	0.247975
761	0.699500	0.247475
762	0.699075	0.248825
763	0.701000	0.245700
764	0.699725	0.247675
765	0.699525	0.249050
766	0.701275	0.247900
767	0.700425	0.246225
768	0.699775	0.245825
769	0.701200	0.248700
770	0.700325	0.249325
771	0.701375	0.246725
772	0.700700	0.247575
773	0.702225	0.244250
774	0.701825	0.244950
775	0.700650	0.244575
776	0.701475	0.245250
777	0.700400	0.244450
778	0.701550	0.244475
779	0.700050	0.243400
780	0.700625	0.243550
781	0.700500	0.242475
782	0.701200	0.241125
783	0.699875	0.241500
784	0.699425	0.240250
785	0.701550	0.241450
786	0.702200	0.241275
787	0.703025	0.241700
788	0.703250	0.243250
789	0.700775	0.245575
790	0.700825	0.244750
791	0.700850	0.243700
792	0.702100	0.245625
793	0.701800	0.245125
794	0.701300	0.245650
795	0.700375	0.247000
796	0.702000	0.247950
797	0.701950	0.246850
798	0.701275	0.248450
799	0.701700	0.245925
800	0.701975	0.248300
801	0.701825	0.250475
802	0.701650	0.251100
803	0.702150	0.253450
804	0.702675	0.254000
805	0.702900	0.257175
806	0.701925	0.255475
807	0.704050	0.255600
808	0.703175	0.256900
809	0.701875	0.255350
810	0.703100	0.254675
811	0.702375	0.253975
812	0.703425	0.253100
813	0.703925	0.252975
814	0.702600	0.253550
815	0.703050	0.254275
816	0.703625	0.253950
817	0.704125	0.255350
818	0.704200	0.255750
819	0.702875	0.255200
820	0.702025	0.254075
821	0.701900	0.251250
822	0.703200	0.252450
823	0.703400	0.252150
824	0.702625	0.250325
825	0.704500	0.251625
826	0.702225	0.252425
827	0.701350	0.253525
828	0.702350	0.253725
829	0.703525	0.254525
830	0.702075	0.254975
831	0.704400	0.253550
832	0.704600	0.251075
833	0.703850	0.250750
834	0.705000	0.250825
835	0.704875	0.250375
836	0.703350	0.250100
837	0.703275	0.248675
838	0.703300	0.248575
839	0.703875	0.249800
840	0.704050	0.248450
841	0.703850	0.250300
842	0.702925	0.248100
843	0.702775	0.247900
844	0.702725	0.249525
845	0.702500	0.251075
846	0.705200	0.249975
847	0.705925	0.250500
848	0.706900	0.249700
849	0.705025	0.250700
850	0.703550	0.251400
851	0.702925	0.251800
852	0.703900	0.253575
853	0.704350	0.251975
854	0.705175	0.251900
855	0.703500	0.250175
856	0.704375	0.250900
857	0.705175	0.250375
858	0.704750	0.250775
859	0.703225	0.249400
860	0.702625	0.246775
861	0.703400	0.247550
862	0.704375	0.244550
863	0.704925	0.244900
864	0.704825	0.244325
865	0.704325	0.246125
866	0.702925	0.247275
867	0.704325	0.246300
868	0.703975	0.247325
869	0.704100	0.247300
870	0.704550	0.247200
871	0.703050	0.248225
872	0.703550	0.245750
873	0.703800	0.245950
874	0.703975	0.245275
875	0.703000	0.246425
876	0.703650	0.246700
877	0.704600	0.247275
878	0.705575	0.247250
879	0.704825	0.245650
880	0.704550	0.243450
881	0.703775	0.242025
882	0.704450	0.243075
883	0.703725	0.243900
884	0.704750	0.245300
885	0.704550	0.246250
886	0.705300	0.247450
887	0.705475	0.246500
888	0.706450	0.244350
889	0.704900	0.244300
890	0.705200	0.243700
891	0.704350	0.242250
892	0.706000	0.243250
893	0.704875	0.242550
894	0.705325	0.244150
895	0.705100	0.244175
896	0.705525	0.241750
897	0.705150	0.240650
898	0.705600	0.238925
899	0.706000	0.240000
900	0.704875	0.237750
901	0.704800	0.237600
902	0.705700	0.234200
903	0.706100	0.234450
904	0.705325	0.235125
905	0.705125	0.232300
906	0.706150	0.231475
907	0.706100	0.230400
908	0.704725	0.231650
909	0.706475	0.230225
910	0.706000	0.230625
911	0.706725	0.232900
912	0.706425	0.233500
913	0.705150	0.234525
914	0.703525	0.235575
915	0.705975	0.235625
916	0.705800	0.236050
917	0.705550	0.237000
918	0.705500	0.236425
919	0.706850	0.235675
920	0.705900	0.236100
921	0.706650	0.237450
922	0.707375	0.236075
923	0.706700	0.236350
924	0.707650	0.237375
925	0.706600	0.239125
926	0.707250	0.239075
927	0.706675	0.240100
928	0.705875	0.239350
929	0.706525	0.238450
930	0.706775	0.237025
931	0.706325	0.237025
932	0.706025	0.235075
933	0.705550	0.236625
934	0.705250	0.236400
935	0.704150	0.236825
936	0.704425	0.236725
937	0.705125	0.236475
938	0.706300	0.236850
939	0.705250	0.236775
940	0.705425	0.235825
941	0.707075	0.235575
942	0.705775	0.236675
943	0.705775	0.236475
944	0.705525	0.234800
945	0.705225	0.237075
946	0.705075	0.237325
947	0.705125	0.237575
948	0.706975	0.237200
949	0.705825	0.238675
950	0.705000	0.239750
951	0.704575	0.239125
952	0.705175	0.241100
953	0.705450	0.240025
954	0.704800	0.238325
955	0.705300	0.238975
956	0.704875	0.237350
957	0.705525	0.237050
958	0.706400	0.239550
959	0.705400	0.239625
960	0.706300	0.239300
961	0.704825	0.241750
962	0.705800	0.241425
963	0.706225	0.240700
964	0.706875	0.240700
965	0.706375	0.241675
966	0.706800	0.241825
967	0.707125	0.241525
968	0.706625	0.240375
969	0.705400	0.239350
970	0.705150	0.237575
971	0.706500	0.236025
972	0.707150	0.236700
973	0.706100	0.237375
974	0.705650	0.240375
975	0.706325	0.241975
976	0.706075	0.243650
977	0.705600	0.241700
978	0.705800	0.241475
979	0.704875	0.241500
980	0.705475	0.243525
981	0.706950	0.240575
982	0.706475	0.238325
983	0.705575	0.238875
984	0.705625	0.240675
985	0.705500	0.237875
986	0.706650	0.237350
987	0.705325	0.236275
988	0.704575	0.236525
989	0.706375	0.236200
990	0.705250	0.235250
991	0.705250	0.234325
992	0.705500	0.233850
993	0.706100	0.235525
994	0.706650	0.235650
995	0.705575	0.236000
996	0.707175	0.236225
997	0.706350	0.235025
998	0.706000	0.233950
999	0.705625	0.234500
1000	0.705875	0.234175
1001	0.707025	0.233000
1002	0.705400	0.232550
1003	0.706975	0.233025
1004	0.705850	0.231825
1005	0.706150	0.230600
1006	0.706950	0.229925
1007	0.704575	0.230125
1008	0.706625	0.229600
1009	0.706900	0.230350
1010	0.706075	0.230125
1011	0.706450	0.230625
1012	0.706675	0.231425
1013	0.706550	0.231375
1014	0.707175	0.231625
1015	0.706150	0.232675
1016	0.705525	0.235375
1017	0.705950	0.237250
1018	0.707100	0.237500
1019	0.707025	0.238000
1020	0.706575	0.237500
1021	0.705600	0.235875
1022	0.706050	0.237125
1023	0.707175	0.236125
1024	0.706850	0.234525
1025	0.706775	0.233675
1026	0.705625	0.234825
1027	0.705725	0.233475
1028	0.706450	0.233525
1029	0.706775	0.234925
1030	0.706250	0.233900
1031	0.706100	0.231125
1032	0.705375	0.232050
1033	0.707325	0.235225
1034	0.706325	0.234975
1035	0.707450	0.235325
1036	0.707350	0.236550
1037	0.706250	0.235150
1038	0.706675	0.234700
1039	0.706700	0.234950
1040	0.707000	0.236750
1041	0.706425	0.235800
1042	0.706050	0.234975
1043	0.705500	0.234550
1044	0.705475	0.237100
1045	0.706200	0.236850
1046	0.706675	0.235000
1047	0.706900	0.235300
1048	0.707350	0.234050
1049	0.706700	0.234875
1050	0.706550	0.233950
1051	0.706700	0.233700
1052	0.707025	0.233750
1053	0.707550	0.235875
1054	0.708450	0.235300
1055	0.708275	0.235950
1056	0.707600	0.236200
1057	0.706850	0.235475
1058	0.706925	0.236175
1059	0.706750	0.234750
1060	0.707075	0.234800
1061	0.707500	0.234750
1062	0.706900	0.232975
1063	0.707500	0.230275
1064	0.708025	0.231550
1065	0.707350	0.233100
1066	0.705425	0.233400
1067	0.706450	0.236100
1068	0.707325	0.235550
1069	0.707650	0.235275
1070	0.706400	0.236300
1071	0.707500	0.237575
1072	0.706650	0.239675
1073	0.706950	0.241400
1074	0.706700	0.241900
1075	0.707875	0.240300
1076	0.708975	0.241625
1077	0.707850	0.240625
1078	0.707625	0.240600
1079	0.707175	0.241700
1080	0.707425	0.243000
1081	0.707725	0.243025
1082	0.708125	0.241475
1083	0.707425	0.240600
1084	0.708225	0.240250
1085	0.707950	0.241700
1086	0.707625	0.242400
1087	0.707400	0.245875
1088	0.707025	0.245775
1089	0.707550	0.245050
1090	0.708275	0.244550
1091	0.707400	0.245125
1092	0.708950	0.241875
1093	0.706825	0.241775
1094	0.707225	0.241575
1095	0.706675	0.240550
1096	0.707050	0.238550
1097	0.707850	0.238175
1098	0.708725	0.238300
1099	0.707600	0.237275
1100	0.707550	0.235625
1101	0.707050	0.235450
1102	0.707550	0.237875
1103	0.707675	0.236550
1104	0.707300	0.233575
1105	0.706925	0.234800
1106	0.705975	0.235750
1107	0.706225	0.236800
1108	0.707800	0.234325
1109	0.707800	0.235375
1110	0.705600	0.233925
1111	0.706200	0.236125
1112	0.707675	0.236250
1113	0.707600	0.235250
1114	0.707925	0.234000
1115	0.708200	0.233650
1116	0.708425	0.233475
1117	0.708425	0.235075
1118	0.708650	0.235500
1119	0.708325	0.234575
1120	0.708700	0.236700
1121	0.708175	0.239350
1122	0.708925	0.238050
1123	0.708175	0.237475
1124	0.708075	0.236925
1125	0.707175	0.238100
1126	0.708900	0.238875
1127	0.708450	0.240425
1128	0.708225	0.241025
1129	0.708375	0.241875
1130	0.708600	0.242850
1131	0.707400	0.240450
1132	0.707650	0.242075
1133	0.708800	0.242100
1134	0.708575	0.244100
1135	0.710025	0.244875
1136	0.709075	0.244650
1137	0.708400	0.245625
1138	0.707750	0.245775
1139	0.708500	0.245250
1140	0.708250	0.246875
1141	0.709550	0.249000
1142	0.708650	0.249000
1143	0.708350	0.245525
1144	0.709275	0.246100
1145	0.709475	0.245075
1146	0.708525	0.247500
1147	0.708050	0.247050
1148	0.709000	0.246500
1149	0.709075	0.246100
1150	0.709000	0.245500
1151	0.709075	0.245150
1152	0.709400	0.243450
1153	0.709225	0.242325
1154	0.709800	0.240050
1155	0.709550	0.238875
1156	0.707800	0.238275
1157	0.708900	0.237525
1158	0.708450	0.236075
1159	0.709400	0.236025
1160	0.708075	0.235925
1161	0.709350	0.236125
1162	0.708000	0.236150
1163	0.708425	0.235075
1164	0.708075	0.237575
1165	0.707850	0.237000
1166	0.708600	0.237225
1167	0.710200	0.236150
1168	0.709550	0.236650
1169	0.709850	0.236450
1170	0.709225	0.236225
1171	0.709275	0.236350
1172	0.708925	0.236225
1173	0.709200	0.236725
1174	0.708750	0.237125
1175	0.708625	0.235850
1176	0.709600	0.235525
1177	0.709125	0.234625
1178	0.709175	0.233625
1179	0.708675	0.231425
1180	0.708850	0.230075
1181	0.708975	0.231675
1182	0.709800	0.233250
1183	0.708400	0.233200
1184	0.709075	0.234450
1185	0.709225	0.237075
1186	0.709950	0.237200
1187	0.709550	0.236400
1188	0.709025	0.237350
1189	0.708475	0.236400
1190	0.709025	0.236300
1191	0.708500	0.235325
1192	0.708400	0.236375
1193	0.708925	0.236000
1194	0.708125	0.235675
1195	0.708850	0.233200
1196	0.709025	0.235400
1197	0.709750	0.235700
1198	0.711025	0.234050
1199	0.709000	0.232975
1200	0.709325	0.234625
1201	0.709450	0.233550
1202	0.709825	0.233500
1203	0.709575	0.235375
1204	0.710375	0.235850
1205	0.709775	0.238175
1206	0.709400	0.237400
1207	0.708325	0.238225
1208	0.709700	0.237550
1209	0.709150	0.239775
1210	0.709475	0.240625
1211	0.709000	0.241300
1212	0.709500	0.240450
1213	0.709200	0.243075
1214	0.708950	0.244475
1215	0.708225	0.244450
1216	0.708650	0.244450
1217	0.709575	0.243200
1218	0.708950	0.242975
1219	0.709700	0.242375
1220	0.709800	0.241300
1221	0.709250	0.240475
1222	0.709600	0.241050
1223	0.709625	0.241775
1224	0.709175	0.243675
1225	0.708525	0.241575
1226	0.709100	0.241000
1227	0.709850	0.242525
1228	0.710325	0.242425
1229	0.710300	0.240425
1230	0.711425	0.239300
1231	0.710325	0.238425
1232	0.710250	0.237500
1233	0.709675	0.236350
1234	0.710025	0.234975
1235	0.709775	0.232675
1236	0.708800	0.233150
1237	0.709450	0.232575
1238	0.708700	0.230500
1239	0.709825	0.229325
1240	0.709825	0.228125
1241	0.709500	0.227700
1242	0.709000	0.226900
1243	0.709025	0.226825
1244	0.708750	0.225825
1245	0.709850	0.224650
1246	0.709050	0.226350
1247	0.710100	0.225100
1248	0.709775	0.224600
1249	0.709750	0.224400
1250	0.708050	0.225625
1251	0.708225	0.226450
1252	0.709375	0.225650
1253	0.711100	0.227225
1254	0.709150	0.229925
1255	0.710375	0.231800
1256	0.710550	0.231950
1257	0.709325	0.233175
1258	0.709500	0.235725
1259	0.710175	0.235550
1260	0.710475	0.237775
1261	0.710425	0.240425
1262	0.709625	0.241750
1263	0.709200	0.242225
1264	0.708150	0.244175
1265	0.710100	0.244925
1266	0.708750	0.245775
1267	0.709100	0.245375
1268	0.710425	0.245075
1269	0.709350	0.245525
1270	0.710100	0.246650
1271	0.708975	0.246150
1272	0.709175	0.246200
1273	0.708950	0.245050
1274	0.708250	0.246900
1275	0.708700	0.248425
1276	0.707975	0.247925
1277	0.708925	0.244700
1278	0.708525	0.245500
1279	0.707700	0.244525
1280	0.709025	0.241300
1281	0.708025	0.239750
1282	0.708725	0.239650
1283	0.708650	0.238600
1284	0.709575	0.237625
1285	0.709925	0.235850
1286	0.709525	0.235100
1287	0.709700	0.234725
1288	0.709075	0.234050
1289	0.708775	0.233100
1290	0.708425	0.233200
1291	0.708750	0.234050
1292	0.709025	0.235800
1293	0.709500	0.236325
1294	0.709275	0.237275
1295	0.710150	0.234575
1296	0.710525	0.233925
1297	0.710875	0.233175
1298	0.709200	0.234300
1299	0.709600	0.233775
1300	0.709875	0.236850
1301	0.708575	0.236250
1302	0.709125	0.236125
1303	0.709050	0.237125
1304	0.708850	0.235575
1305	0.709125	0.236175
1306	0.709100	0.235600
1307	0.708650	0.234725
1308	0.709600	0.234400
1309	0.707725	0.233800
1310	0.708550	0.233750
1311	0.709275	0.233100
1312	0.709075	0.233900
1313	0.710250	0.235950
1314	0.709150	0.234975
1315	0.709275	0.235250
1316	0.709175	0.235725
1317	0.708825	0.234725
1318	0.709525	0.233375
1319	0.710275	0.234225
1320	0.708900	0.234875
1321	0.708375	0.235550
1322	0.708450	0.235725
1323	0.708700	0.235125
1324	0.709225	0.236900
1325	0.709900	0.236725
1326	0.709675	0.234525
1327	0.710400	0.236500
1328	0.709700	0.235650
1329	0.709150	0.235525
1330	0.709600	0.237350
1331	0.708300	0.237650
1332	0.708225	0.235975
1333	0.708625	0.240175
1334	0.708375	0.240250
1335	0.707425	0.241975
1336	0.709100	0.239350
1337	0.708275	0.239700
1338	0.709750	0.241575
1339	0.708775	0.242825
1340	0.709000	0.241700
1341	0.709250	0.240750
1342	0.709800	0.242725
1343	0.708900	0.241000
1344	0.708675	0.241250
1345	0.707825	0.242325
1346	0.708225	0.242800
1347	0.708775	0.240200
1348	0.708450	0.238475
1349	0.707900	0.236000
1350	0.709025	0.237700
1351	0.708525	0.235350
1352	0.709775	0.234250
1353	0.709075	0.235725
1354	0.709225	0.236400
1355	0.708700	0.235575
1356	0.709875	0.235225
1357	0.708825	0.234850
1358	0.708475	0.235300
1359	0.709450	0.232325
1360	0.709675	0.232250
1361	0.709900	0.234975
1362	0.709475	0.236250
1363	0.709225	0.234950
1364	0.708025	0.232475
1365	0.708950	0.233025
1366	0.709275	0.233275
1367	0.708775	0.232500
1368	0.709150	0.233425
1369	0.708650	0.233275
1370	0.708850	0.232675
1371	0.709375	0.230100
1372	0.710475	0.227950
1373	0.708700	0.227575
1374	0.708725	0.227425
1375	0.709125	0.227175
1376	0.709000	0.225300
1377	0.708400	0.227300
1378	0.708950	0.227925
1379	0.708850	0.228675
1380	0.708475	0.229275
1381	0.709800	0.230300
1382	0.708850	0.232050
1383	0.708450	0.231400
1384	0.708375	0.230350
1385	0.709075	0.230550
1386	0.709025	0.231675
1387	0.709200	0.233500
1388	0.708775	0.234200
1389	0.709700	0.234400
1390	0.709050	0.233925
1391	0.707550	0.234150
1392	0.708325	0.235825
1393	0.710475	0.235700
1394	0.709100	0.235250
1395	0.710375	0.237400
1396	0.710875	0.238525
1397	0.709725	0.237200
1398	0.709300	0.237100
1399	0.709175	0.235925
1400	0.710325	0.235025
1401	0.709975	0.233475
1402	0.710575	0.233025
1403	0.709250	0.232925
1404	0.709625	0.232450
1405	0.708875	0.231975
1406	0.708325	0.232675
1407	0.710025	0.233025
1408	0.710150	0.232950
1409	0.710025	0.232925
1410	0.710300	0.233025
1411	0.709450	0.232175
1412	0.710050	0.232050
1413	0.710700	0.232425
1414	0.709250	0.232375
1415	0.709650	0.230700
1416	0.709650	0.231025
1417	0.708500	0.228350
1418	0.709200	0.230575
1419	0.709200	0.229450
1420	0.709675	0.228400
1421	0.709975	0.230900
1422	0.710050	0.229800
1423	0.709950	0.228525
1424	0.709675	0.228875
1425	0.709100	0.228950
1426	0.709500	0.229675
1427	0.709825	0.230275
1428	0.709775	0.227775
1429	0.709200	0.227425
1430	0.709425	0.226425
1431	0.709375	0.225725
1432	0.710250	0.227750
1433	0.711575	0.229275
1434	0.711400	0.231625
1435	0.709400	0.230975
1436	0.710750	0.231225
1437	0.710900	0.228600
1438	0.710050	0.230325
1439	0.710275	0.229375
1440	0.709875	0.229375
1441	0.708500	0.228850
1442	0.708450	0.229625
1443	0.709950	0.227125
1444	0.710700	0.227375
1445	0.710000	0.228525
1446	0.709900	0.227825
1447	0.710850	0.228675
1448	0.709500	0.231050
1449	0.710650	0.231575
1450	0.709800	0.232050
1451	0.710225	0.230950
1452	0.708950	0.232500
1453	0.709275	0.231300
1454	0.710150	0.231900
1455	0.710400	0.233450
1456	0.710625	0.233925
1457	0.710100	0.231450
1458	0.710275	0.232675
1459	0.709275	0.234150
1460	0.709625	0.233825
1461	0.709950	0.234025
1462	0.709500	0.234275
1463	0.709575	0.233400
1464	0.709400	0.232150
1465	0.709775	0.233325
1466	0.709450	0.233850
1467	0.710250	0.234300
1468	0.710100	0.232500
1469	0.709425	0.234025
1470	0.709675	0.232650
1471	0.709675	0.233800
1472	0.709725	0.234825
1473	0.709175	0.233825
1474	0.709875	0.234025
1475	0.709475	0.232200
1476	0.711325	0.232000
1477	0.710100	0.233675
1478	0.709475	0.234625
1479	0.709425	0.233325
1480	0.710475	0.236175
1481	0.710450	0.237025
1482	0.711475	0.237025
1483	0.709325	0.237125
1484	0.708975	0.238725
1485	0.710450	0.237275
1486	0.709775	0.238775
1487	0.709425	0.237300
1488	0.710825	0.236775
1489	0.709850	0.235825
1490	0.710475	0.235425
1491	0.709400	0.235050
1492	0.709575	0.235350
1493	0.711125	0.234600
1494	0.710700	0.235450
1495	0.710225	0.234550
1496	0.709675	0.235775
1497	0.710025	0.229375
1498	0.710000	0.231550
1499	0.710850	0.231075
1500	0.709375	0.232750
1501	0.709625	0.233350
1502	0.709250	0.232500
1503	0.709525	0.234825
1504	0.710250	0.235525
1505	0.710625	0.236200
1506	0.710250	0.236500
1507	0.710300	0.236275
1508	0.709625	0.236325
1509	0.709600	0.237200
1510	0.710250	0.237625
1511	0.709250	0.240025
1512	0.711200	0.241575
1513	0.710875	0.241125
1514	0.711600	0.240700
1515	0.711375	0.242150
1516	0.711125	0.244100
1517	0.709450	0.244150
1518	0.709775	0.241925
1519	0.709600	0.243025
1520	0.709700	0.242950
1521	0.710575	0.243550
1522	0.710500	0.244600
1523	0.710175	0.244325
1524	0.709875	0.245825
1525	0.710350	0.245550
1526	0.710900	0.248175
1527	0.708975	0.248300
1528	0.709900	0.247300
1529	0.709625	0.248075
1530	0.710100	0.247550
1531	0.709550	0.248075
1532	0.709325	0.249375
1533	0.709200	0.249300
1534	0.710075	0.248850
1535	0.709250	0.249475
1536	0.709900	0.249175
1537	0.710300	0.251000
1538	0.709825	0.250525
1539	0.710375	0.252125
1540	0.709050	0.251500
1541	0.710325	0.251525
1542	0.710300	0.249200
1543	0.710075	0.248300
1544	0.710075	0.246775
1545	0.710125	0.248175
1546	0.709275	0.246050
1547	0.709425	0.245650
1548	0.710250	0.245700
1549	0.710100	0.244525
1550	0.709650	0.244650
1551	0.709600	0.243825
1552	0.709525	0.243575
1553	0.709700	0.242625
1554	0.710175	0.241200
1555	0.710475	0.242100
1556	0.709500	0.240650
1557	0.709100	0.240150
1558	0.710300	0.240225
1559	0.711050	0.240950
1560	0.710325	0.242575
1561	0.710325	0.242400
1562	0.709800	0.244200
1563	0.709750	0.244625
1564	0.710650	0.243525
1565	0.709800	0.244100
1566	0.709800	0.245575
1567	0.710200	0.244400
1568	0.709850	0.244225
1569	0.709300	0.245825
1570	0.709400	0.243450
1571	0.709550	0.243500
1572	0.710175	0.242600
1573	0.709900	0.242150
1574	0.710775	0.243225
1575	0.711100	0.242350
1576	0.709900	0.242100
1577	0.710425	0.240050
1578	0.709525	0.241400
1579	0.710150	0.240125
1580	0.710425	0.240375
1581	0.709775	0.239100
1582	0.711150	0.239100
1583	0.709350	0.237900
1584	0.709700	0.239750
1585	0.710250	0.240675
1586	0.709950	0.242100
1587	0.710325	0.240425
1588	0.710450	0.240850
1589	0.710725	0.240375
1590	0.709225	0.240775
1591	0.710550	0.240050
1592	0.710725	0.243625
1593	0.711125	0.242225
1594	0.710600	0.240650
1595	0.710450	0.240150
1596	0.711325	0.237625
1597	0.709975	0.238000
1598	0.710300	0.237750
1599	0.709425	0.236900
1600	0.711200	0.234425
1601	0.710225	0.234525
1602	0.709650	0.233375
1603	0.710850	0.234575
1604	0.710650	0.235550
1605	0.710475	0.235025
1606	0.710100	0.235300
1607	0.709700	0.235950
1608	0.710225	0.236200
1609	0.710600	0.234175
1610	0.710700	0.236675
1611	0.710525	0.237025
1612	0.710125	0.238400
1613	0.709625	0.237450
1614	0.708475	0.240975
1615	0.709525	0.240775
1616	0.711000	0.241350
1617	0.710900	0.238700
1618	0.710475	0.239025
1619	0.709875	0.239475
1620	0.709625	0.240650
1621	0.709575	0.239525
1622	0.709325	0.240250
1623	0.710325	0.239225
1624	0.710000	0.238000
1625	0.710875	0.236250
1626	0.711025	0.235750
1627	0.710625	0.233875
1628	0.709725	0.233500
1629	0.710400	0.229200
1630	0.710150	0.230225
1631	0.710300	0.228875
1632	0.710425	0.228825
1633	0.709400	0.226600
1634	0.710950	0.224125
1635	0.711975	0.223850
1636	0.710350	0.225025
1637	0.710175	0.225475
1638	0.711300	0.222875
1639	0.711100	0.224400
1640	0.711525	0.224425
1641	0.711450	0.226250
1642	0.711000	0.229175
1643	0.709700	0.229050
1644	0.710250	0.230125
1645	0.710550	0.230850
1646	0.710550	0.233600
1647	0.710975	0.233900
1648	0.709625	0.233950
1649	0.710000	0.234975
1650	0.710075	0.235850
1651	0.710625	0.233025
1652	0.710500	0.232350
1653	0.710125	0.231200
1654	0.710275	0.230050
1655	0.710225	0.231525
1656	0.710875	0.232875
1657	0.709950	0.233500
1658	0.708900	0.235325
1659	0.709275	0.236525
1660	0.710675	0.237700
1661	0.710525	0.238575
1662	0.710175	0.240150
1663	0.710175	0.242025
1664	0.710600	0.240825
1665	0.709725	0.241300
1666	0.710700	0.239625
1667	0.710525	0.240700
1668	0.710450	0.239600
1669	0.709875	0.239100
1670	0.710500	0.239325
1671	0.710700	0.238850
1672	0.709425	0.238650
1673	0.710325	0.236775
1674	0.710175	0.238150
1675	0.709475	0.237825
1676	0.709550	0.236850
1677	0.711325	0.236050
1678	0.710425	0.235775
1679	0.710600	0.237150
1680	0.710725	0.238150
1681	0.710200	0.235675
1682	0.710900	0.236725
1683	0.710900	0.235475
1684	0.711400	0.236425
1685	0.710875	0.237100
1686	0.711100	0.238275
1687	0.711625	0.237550
1688	0.710500	0.238450
1689	0.710525	0.235625
1690	0.710025	0.234825
1691	0.709400	0.235100
1692	0.710025	0.234200
1693	0.710425	0.235900
1694	0.710150	0.235325
1695	0.710200	0.234375
1696	0.709650	0.236350
1697	0.710475	0.235650
1698	0.710725	0.235250
1699	0.710925	0.234700
1700	0.710225	0.234425
1701	0.710000	0.233675
1702	0.710050	0.232800
1703	0.709775	0.232375
1704	0.710650	0.233725
1705	0.710350	0.233250
1706	0.711000	0.232175
1707	0.710675	0.234100
1708	0.710125	0.236050
1709	0.710325	0.233575
1710	0.711275	0.233575
1711	0.710575	0.235225
1712	0.710475	0.237350
1713	0.710675	0.239925
1714	0.711125	0.238550
1715	0.711150	0.238900
1716	0.710150	0.241450
1717	0.710950	0.243250
1718	0.711225	0.242975
1719	0.710775	0.243225
1720	0.710725	0.244275
1721	0.710225	0.245250
1722	0.710000	0.245525
1723	0.710750	0.242500
1724	0.710500	0.244575
1725	0.710325	0.244225
1726	0.711250	0.244000
1727	0.710375	0.245725
1728	0.711175	0.245350
1729	0.710775	0.244850
1730	0.710750	0.243350
1731	0.709900	0.242875
1732	0.710000	0.242525
1733	0.710650	0.243500
1734	0.710550	0.242800
1735	0.711475	0.243350
1736	0.712150	0.243525
1737	0.712075	0.243850
1738	0.710675	0.242300
1739	0.711050	0.240175
1740	0.711350	0.238375
1741	0.711350	0.235975
1742	0.710700	0.236375
1743	0.711075	0.235450
1744	0.710425	0.236550
1745	0.709675	0.236050
1746	0.709350	0.236675
1747	0.710225	0.237150
1748	0.710625	0.234800
1749	0.710425	0.233500
1750	0.710400	0.233900
1751	0.710575	0.234500
1752	0.710175	0.236350
1753	0.711025	0.239400
1754	0.709475	0.240650
1755	0.709450	0.241350
1756	0.709675	0.243700
1757	0.710175	0.245050
1758	0.710725	0.245800
1759	0.709500	0.245925
1760	0.709525	0.247250
1761	0.710150	0.247425
1762	0.710850	0.248400
1763	0.711650	0.247825
1764	0.711000	0.248100
1765	0.711625	0.250075
1766	0.711100	0.249475
1767	0.710375	0.248750
1768	0.709150	0.246075
1769	0.709850	0.246100
1770	0.710000	0.246950
1771	0.710125	0.248550
1772	0.710325	0.248900
1773	0.710250	0.247325
1774	0.710775	0.246375
1775	0.711375	0.247075
1776	0.709950	0.247025
1777	0.710625	0.248225
1778	0.710550	0.248550
1779	0.711725	0.248675
1780	0.711200	0.247750
1781	0.711575	0.247975
1782	0.710775	0.248900
1783	0.710925	0.250125
1784	0.711325	0.250725
1785	0.711075	0.251675
1786	0.710125	0.251625
1787	0.710925	0.252050
1788	0.710300	0.252550
1789	0.710700	0.251550
1790	0.711125	0.252225
1791	0.710100	0.254825
1792	0.711275	0.254450
1793	0.711150	0.254775
1794	0.710900	0.256100
1795	0.709625	0.257350
1796	0.710100	0.254875
1797	0.709400	0.255825
1798	0.710325	0.256675
1799	0.709750	0.256825
1800	0.711475	0.255300
1801	0.711750	0.255850
1802	0.711600	0.254250
1803	0.711250	0.256000
1804	0.711000	0.258550
1805	0.711900	0.259300
1806	0.710900	0.257875
1807	0.710775	0.255225
1808	0.710875	0.253900
1809	0.711075	0.253000
1810	0.711200	0.254200
1811	0.710575	0.256725
1812	0.710975	0.255925
1813	0.710400	0.257525
1814	0.710925	0.257125
1815	0.711125	0.258450
1816	0.711275	0.259075
1817	0.710625	0.258775
1818	0.711100	0.257600
1819	0.710050	0.255825
1820	0.710025	0.257175
1821	0.710675	0.257375
1822	0.712100	0.257325
1823	0.711800	0.257050
1824	0.711150	0.256325
1825	0.710800	0.255650
1826	0.710950	0.256625
1827	0.711775	0.258200
1828	0.711575	0.257125
1829	0.711275	0.253800
1830	0.710625	0.254725
1831	0.711400	0.253700
1832	0.710775	0.254975
1833	0.710925	0.255475
1834	0.710625	0.254200
1835	0.711225	0.252650
1836	0.711525	0.251200
1837	0.710875	0.251200
1838	0.711750	0.249500
1839	0.711150	0.251400
1840	0.711500	0.252875
1841	0.711750	0.253375
1842	0.711750	0.253050
1843	0.711000	0.252250
1844	0.710125	0.252625
1845	0.711650	0.252075
1846	0.712050	0.252750
1847	0.711850	0.253800
1848	0.710600	0.254200
1849	0.709825	0.255900
1850	0.710625	0.257025
1851	0.711325	0.257150
1852	0.711175	0.255025
1853	0.711950	0.256300
1854	0.711200	0.255925
1855	0.711475	0.253800
1856	0.711950	0.253200
1857	0.711550	0.250775
1858	0.711825	0.249025
1859	0.711975	0.248925
1860	0.712175	0.247700
1861	0.711900	0.245475
1862	0.711750	0.244300
1863	0.711575	0.244325
1864	0.711425	0.243950
1865	0.711275	0.243600
1866	0.712150	0.241625
1867	0.711975	0.239950
1868	0.712325	0.241100
1869	0.711775	0.241650
1870	0.711725	0.240125
1871	0.709500	0.239550
1872	0.711125	0.241600
1873	0.711925	0.243925
1874	0.711800	0.243075
1875	0.712850	0.243225
1876	0.711450	0.244125
1877	0.711425	0.243300
1878	0.711125	0.243225
1879	0.710825	0.242100
1880	0.711375	0.242100
1881	0.711850	0.241725
1882	0.712075	0.243475
1883	0.711975	0.245225
1884	0.711925	0.242325
1885	0.711350	0.242000
1886	0.711600	0.242450
1887	0.711500	0.242100
1888	0.711275	0.242700
1889	0.712200	0.242500
1890	0.712325	0.240400
1891	0.711400	0.240300
1892	0.711225	0.239325
1893	0.711800	0.237950
1894	0.711475	0.240950
1895	0.711525	0.243425
1896	0.711400	0.241775
1897	0.710750	0.242225
1898	0.710575	0.245700
1899	0.711325	0.244875
1900	0.711275	0.242925
1901	0.711175	0.241975
1902	0.712000	0.239975
1903	0.712200	0.238550
1904	0.712125	0.237725
1905	0.710875	0.237075
1906	0.711150	0.237950
1907	0.710825	0.239625
1908	0.710725	0.238300
1909	0.710875	0.238800
1910	0.710950	0.238600
1911	0.710925	0.236625
1912	0.712125	0.237100
1913	0.711325	0.238050
1914	0.711950	0.239750
1915	0.711000	0.240625
1916	0.711000	0.239600
1917	0.711900	0.240025
1918	0.711000	0.242200
1919	0.711000	0.243200
1920	0.711775	0.241125
1921	0.712100	0.240025
1922	0.712475	0.240200
1923	0.711550	0.238950
1924	0.711025	0.240975
1925	0.711875	0.240275
1926	0.712625	0.239575
1927	0.712125	0.240000
1928	0.711975	0.239775
1929	0.711875	0.240275
1930	0.712075	0.238950
1931	0.711375	0.239650
1932	0.711575	0.238325
1933	0.710575	0.236475
1934	0.710625	0.235200
1935	0.710300	0.233425
1936	0.711200	0.233775
1937	0.710875	0.235175
1938	0.710500	0.235175
1939	0.710850	0.235725
1940	0.710825	0.235375
1941	0.710350	0.234775
1942	0.711825	0.235575
1943	0.712350	0.237350
1944	0.711625	0.237575
1945	0.712725	0.238000
1946	0.711600	0.238425
1947	0.711125	0.237475
1948	0.711450	0.236025
1949	0.711050	0.234175
1950	0.710900	0.234825
1951	0.711825	0.233600
1952	0.711350	0.234600
1953	0.711025	0.236350
1954	0.712000	0.234550
1955	0.711075	0.232500
1956	0.711850	0.232775
1957	0.711725	0.233175
1958	0.711875	0.235400
1959	0.712000	0.235900
1960	0.711075	0.237500
1961	0.711475	0.237850
1962	0.710975	0.237525
1963	0.710550	0.238150
1964	0.711725	0.235225
1965	0.711500	0.235825
1966	0.711000	0.236100
1967	0.711725	0.237325
1968	0.711625	0.237475
1969	0.711250	0.239075
1970	0.711700	0.238875
1971	0.711450	0.237650
1972	0.711050	0.240825
1973	0.710725	0.241300
1974	0.711675	0.243150
1975	0.711900	0.243250
1976	0.712825	0.245750
1977	0.712225	0.246025
1978	0.710725	0.245625
1979	0.711175	0.245600
1980	0.710950	0.247875
1981	0.711500	0.246200
1982	0.711625	0.246250
1983	0.711225	0.246875
1984	0.710700	0.243500
1985	0.711050	0.242225
1986	0.711625	0.243200
1987	0.711350	0.244050
1988	0.711550	0.244150
1989	0.711750	0.243325
1990	0.711350	0.244575
1991	0.711250	0.245100
1992	0.711825	0.244100
1993	0.710275	0.243400
1994	0.711125	0.241275
1995	0.711925	0.241125
1996	0.710450	0.239750
1997	0.709475	0.238725
1998	0.710975	0.239650
1999	0.711175	0.239950
[truncated: 8,000 more rows]
