# Supplementary material for: Evolutionary game on mutually influenceing double-layer network
Source: PLoS One. 2025 Jan 31;20(1):e0317923. doi: 10.1371/journal.pone.0317923 (PMC11785339; doi:10.1371/journal.pone.0317923)
Supplement: S1 Data — (ZIP) [file pone.0317923.s001.zip › b=1.04_a=0.05_frequency.txt]

0	0.491400	0.379100
1	0.490075	0.311500
2	0.489200	0.272850
3	0.485275	0.246025
4	0.482250	0.226250
5	0.479275	0.212950
6	0.479700	0.202175
7	0.477500	0.194650
8	0.474575	0.186050
9	0.474675	0.178200
10	0.471825	0.173100
11	0.473350	0.168200
12	0.470625	0.167525
13	0.471025	0.164400
14	0.468650	0.166500
15	0.465475	0.165750
16	0.470925	0.164000
17	0.472375	0.165550
18	0.470350	0.163275
19	0.474125	0.164100
20	0.474600	0.165275
21	0.467500	0.165825
22	0.467675	0.164975
23	0.474400	0.165075
24	0.471825	0.163925
25	0.472125	0.164300
26	0.472075	0.164525
27	0.471550	0.161525
28	0.470425	0.162850
29	0.473675	0.163250
30	0.471225	0.164175
31	0.471425	0.164000
32	0.474550	0.163100
33	0.473575	0.162400
34	0.473900	0.165050
35	0.472900	0.165275
36	0.470750	0.165600
37	0.472450	0.165175
38	0.471900	0.164650
39	0.474525	0.166350
40	0.476050	0.164125
41	0.475700	0.163900
42	0.475250	0.164050
43	0.474150	0.162075
44	0.473675	0.163500
45	0.476400	0.163200
46	0.470975	0.163075
47	0.471100	0.163250
48	0.475225	0.163050
49	0.475525	0.163050
50	0.475525	0.161975
51	0.471725	0.161025
52	0.474200	0.160400
53	0.475575	0.159400
54	0.476375	0.159725
55	0.476450	0.161050
56	0.475950	0.159675
57	0.474925	0.159125
58	0.477800	0.157875
59	0.480650	0.157650
60	0.479175	0.156600
61	0.480875	0.157050
62	0.475750	0.155750
63	0.475100	0.155225
64	0.479925	0.154325
65	0.478000	0.153425
66	0.478925	0.154775
67	0.477650	0.153050
68	0.477950	0.152725
69	0.481675	0.152625
70	0.476825	0.154550
71	0.480500	0.153575
72	0.481175	0.152950
73	0.481825	0.153225
74	0.481875	0.154200
75	0.477600	0.155650
76	0.479225	0.155525
77	0.486100	0.155100
78	0.482750	0.152875
79	0.479275	0.152300
80	0.479325	0.151125
81	0.478225	0.151625
82	0.479300	0.150625
83	0.479400	0.150475
84	0.477975	0.150450
85	0.478050	0.152625
86	0.474450	0.152525
87	0.477725	0.153350
88	0.479550	0.152275
89	0.478275	0.152675
90	0.478250	0.152725
91	0.479350	0.153325
92	0.478300	0.153025
93	0.483150	0.154625
94	0.481700	0.152500
95	0.478550	0.152175
96	0.476550	0.152975
97	0.477750	0.152800
98	0.479275	0.151950
99	0.476375	0.153425
100	0.480650	0.151450
101	0.481750	0.151175
102	0.480350	0.151600
103	0.480075	0.149125
104	0.478750	0.148200
105	0.478000	0.149375
106	0.478650	0.150675
107	0.483325	0.149600
108	0.482925	0.150025
109	0.483975	0.148000
110	0.484700	0.145900
111	0.481300	0.144325
112	0.481700	0.144650
113	0.481725	0.144275
114	0.482050	0.142800
115	0.476175	0.143275
116	0.480575	0.143150
117	0.480050	0.142725
118	0.479825	0.141275
119	0.482175	0.141775
120	0.480175	0.141325
121	0.480800	0.139525
122	0.482050	0.138850
123	0.484075	0.139500
124	0.482250	0.139875
125	0.483875	0.139225
126	0.479350	0.137975
127	0.484350	0.138850
128	0.484050	0.138325
129	0.482200	0.138225
130	0.481000	0.138825
131	0.479275	0.137550
132	0.480125	0.137750
133	0.478425	0.137325
134	0.479400	0.136875
135	0.480850	0.135125
136	0.478200	0.135275
137	0.480700	0.137175
138	0.478100	0.137650
139	0.479750	0.137175
140	0.478650	0.137300
141	0.481600	0.136225
142	0.482575	0.137675
143	0.481575	0.138400
144	0.487375	0.138100
145	0.482450	0.137825
146	0.483975	0.137225
147	0.484250	0.138775
148	0.485200	0.137675
149	0.486750	0.136050
150	0.484275	0.136575
151	0.487000	0.137725
152	0.486200	0.137125
153	0.480900	0.136150
154	0.486200	0.135800
155	0.483400	0.136225
156	0.481450	0.136800
157	0.483300	0.134700
158	0.485025	0.134150
159	0.484550	0.133475
160	0.481300	0.134300
161	0.480850	0.134000
162	0.478975	0.135675
163	0.483800	0.135875
164	0.485725	0.136000
165	0.483975	0.135925
166	0.482150	0.136600
167	0.482675	0.136425
168	0.483475	0.136725
169	0.482950	0.136100
170	0.483725	0.135650
171	0.480475	0.135000
172	0.483850	0.133300
173	0.482225	0.133500
174	0.485275	0.132825
175	0.481725	0.129950
176	0.486675	0.128875
177	0.482325	0.128500
178	0.483200	0.127200
179	0.484375	0.126750
180	0.482750	0.125800
181	0.480300	0.126150
182	0.482025	0.126425
183	0.482950	0.126900
184	0.478675	0.127575
185	0.481975	0.126725
186	0.483000	0.127450
187	0.486200	0.127400
188	0.481225	0.126350
189	0.478875	0.125675
190	0.479725	0.123750
191	0.480550	0.124725
192	0.483325	0.123550
193	0.484200	0.124025
194	0.485000	0.125275
195	0.481850	0.126850
196	0.481475	0.126750
197	0.479625	0.125400
198	0.482100	0.125125
199	0.480200	0.125400
200	0.482425	0.125775
201	0.486275	0.126175
202	0.480875	0.125575
203	0.484125	0.125600
204	0.485350	0.126250
205	0.480075	0.124525
206	0.481075	0.123875
207	0.479125	0.122950
208	0.483500	0.121325
209	0.480825	0.121300
210	0.480625	0.121250
211	0.481375	0.120600
212	0.482000	0.120300
213	0.480075	0.120925
214	0.478450	0.119425
215	0.483350	0.119000
216	0.485050	0.119800
217	0.485125	0.120575
218	0.481250	0.119900
219	0.483375	0.119225
220	0.482975	0.120225
221	0.482925	0.119325
222	0.483075	0.119250
223	0.483875	0.120500
224	0.485700	0.119800
225	0.486075	0.118625
226	0.480875	0.116775
227	0.483300	0.117900
228	0.480425	0.118925
229	0.482800	0.119975
230	0.483400	0.120175
231	0.484200	0.119975
232	0.487825	0.119525
233	0.489225	0.121850
234	0.490975	0.121850
235	0.486475	0.122775
236	0.485075	0.122225
237	0.483400	0.123500
238	0.486150	0.121900
239	0.480275	0.122700
240	0.478825	0.120775
241	0.485750	0.119700
242	0.485500	0.120450
243	0.484700	0.119925
244	0.485900	0.120300
245	0.485425	0.119825
246	0.486400	0.118450
247	0.484050	0.117850
248	0.483400	0.118575
249	0.485600	0.119225
250	0.484125	0.119050
251	0.486250	0.119575
252	0.481150	0.119325
253	0.479600	0.118975
254	0.483775	0.118975
255	0.482800	0.118300
256	0.481475	0.118925
257	0.482475	0.118475
258	0.482925	0.118675
259	0.483375	0.117025
260	0.486700	0.115925
261	0.482375	0.116550
262	0.481925	0.115050
263	0.481675	0.114025
264	0.482125	0.112825
265	0.481225	0.113350
266	0.480050	0.111525
267	0.481625	0.112125
268	0.483825	0.111525
269	0.485550	0.111500
270	0.485275	0.111475
271	0.489275	0.111425
272	0.488100	0.111400
273	0.483500	0.111175
274	0.481325	0.113325
275	0.481275	0.112750
276	0.482175	0.113800
277	0.482250	0.113725
278	0.483700	0.113300
279	0.484625	0.112975
280	0.483525	0.112650
281	0.483750	0.113050
282	0.482525	0.111325
283	0.482975	0.110750
284	0.482025	0.110375
285	0.483550	0.111250
286	0.483950	0.110950
287	0.480150	0.109725
288	0.485850	0.109400
289	0.484000	0.109500
290	0.483075	0.108825
291	0.486900	0.109550
292	0.487300	0.109000
293	0.486975	0.109025
294	0.484675	0.110250
295	0.482325	0.109875
296	0.484475	0.110050
297	0.485800	0.108875
298	0.485400	0.108150
299	0.481400	0.109275
300	0.481675	0.108725
301	0.483500	0.108400
302	0.482650	0.108750
303	0.481100	0.110375
304	0.482975	0.110700
305	0.483425	0.109525
306	0.482600	0.109725
307	0.485900	0.111675
308	0.490175	0.111350
309	0.488750	0.110625
310	0.490575	0.110200
311	0.485550	0.109475
312	0.484825	0.108475
313	0.481025	0.109150
314	0.480900	0.108900
315	0.482450	0.108725
316	0.483900	0.108475
317	0.484425	0.108825
318	0.482825	0.109125
319	0.481200	0.108375
320	0.485525	0.110225
321	0.485125	0.111100
322	0.486000	0.110975
323	0.484100	0.110325
324	0.482200	0.109150
325	0.485475	0.108075
326	0.481050	0.105525
327	0.480950	0.104275
328	0.481000	0.104025
329	0.480975	0.103100
330	0.479900	0.103075
331	0.483325	0.101950
332	0.486200	0.101425
333	0.480950	0.101575
334	0.481975	0.102425
335	0.483500	0.101625
336	0.483525	0.102050
337	0.481250	0.102475
338	0.483125	0.102450
339	0.482525	0.102800
340	0.482800	0.104100
341	0.484600	0.105775
342	0.484525	0.104950
343	0.481975	0.103800
344	0.483850	0.105050
345	0.481925	0.104125
346	0.484925	0.105700
347	0.481250	0.105550
348	0.482125	0.106775
349	0.483400	0.107550
350	0.481400	0.107250
351	0.483175	0.107075
352	0.481050	0.108100
353	0.484375	0.108750
354	0.489775	0.108300
355	0.484700	0.107825
356	0.485250	0.106600
357	0.487100	0.106175
358	0.486375	0.106400
359	0.487050	0.106800
360	0.484075	0.104900
361	0.485300	0.104800
362	0.485675	0.104950
363	0.484025	0.106925
364	0.484325	0.105675
365	0.486275	0.104600
366	0.483400	0.104525
367	0.485600	0.105300
368	0.485650	0.105100
369	0.482950	0.106200
370	0.483000	0.106600
371	0.483150	0.106050
372	0.484300	0.105175
373	0.480625	0.104650
374	0.483200	0.104025
375	0.482150	0.105075
376	0.483700	0.107050
377	0.483075	0.107425
378	0.482275	0.108925
379	0.484100	0.109375
380	0.482500	0.107550
381	0.481600	0.107950
382	0.483500	0.108225
383	0.480475	0.108525
384	0.480425	0.109275
385	0.483675	0.108900
386	0.485975	0.107425
387	0.485650	0.108275
388	0.485425	0.107975
389	0.483075	0.108200
390	0.480700	0.108600
391	0.480975	0.107175
392	0.480300	0.106950
393	0.478425	0.103750
394	0.479025	0.104150
395	0.477300	0.102475
396	0.479050	0.101275
397	0.481900	0.100175
398	0.480350	0.099975
399	0.481625	0.097825
400	0.479775	0.096850
401	0.481350	0.096025
402	0.480300	0.096750
403	0.482825	0.095550
404	0.480525	0.096275
405	0.482050	0.096725
406	0.482575	0.097175
407	0.483075	0.098600
408	0.485550	0.099050
409	0.484800	0.101275
410	0.480675	0.101750
411	0.479350	0.101950
412	0.476550	0.101825
413	0.477725	0.101950
414	0.481825	0.102850
415	0.483650	0.103025
416	0.483475	0.101500
417	0.480075	0.102500
418	0.483975	0.102550
419	0.485600	0.100900
420	0.480550	0.099975
421	0.482600	0.101350
422	0.482125	0.100625
423	0.478500	0.102225
424	0.483150	0.101100
425	0.482125	0.101025
426	0.482625	0.101700
427	0.479200	0.102175
428	0.479725	0.102300
429	0.479025	0.101950
430	0.481225	0.099700
431	0.481900	0.100800
432	0.483250	0.100950
433	0.484025	0.100675
434	0.484600	0.100700
435	0.483575	0.101325
436	0.480625	0.101975
437	0.483275	0.102200
438	0.484025	0.101450
439	0.484550	0.102300
440	0.480925	0.102400
441	0.480200	0.102700
442	0.481150	0.100625
443	0.483050	0.099450
444	0.483650	0.099150
445	0.480175	0.098375
446	0.481425	0.097775
447	0.477450	0.098175
448	0.476525	0.097475
449	0.485025	0.096300
450	0.478850	0.097975
451	0.483425	0.098025
452	0.479825	0.097600
453	0.483025	0.097775
454	0.484875	0.098725
455	0.481250	0.099525
456	0.483050	0.098625
457	0.481425	0.098825
458	0.484175	0.098050
459	0.484900	0.096950
460	0.483200	0.095700
461	0.482625	0.096775
462	0.482900	0.096050
463	0.478625	0.095600
464	0.484050	0.095650
465	0.481125	0.095425
466	0.483850	0.095000
467	0.480775	0.095300
468	0.482575	0.096050
469	0.482025	0.096750
470	0.480725	0.096025
471	0.479875	0.096150
472	0.481675	0.095425
473	0.482400	0.094450
474	0.482125	0.094200
475	0.481925	0.093950
476	0.480125	0.092975
477	0.481350	0.092475
478	0.482625	0.093400
479	0.482875	0.093100
480	0.480800	0.092000
481	0.479875	0.091650
482	0.480625	0.092425
483	0.482175	0.092175
484	0.478050	0.092400
485	0.481075	0.092825
486	0.482200	0.093100
487	0.481775	0.093425
488	0.480575	0.093325
489	0.479050	0.093300
490	0.483750	0.094425
491	0.481450	0.094350
492	0.479450	0.094375
493	0.481450	0.094600
494	0.481800	0.094425
495	0.479550	0.094500
496	0.481150	0.094125
497	0.482125	0.093650
498	0.481275	0.093850
499	0.481000	0.093500
500	0.476900	0.092725
501	0.478925	0.094725
502	0.482025	0.093875
503	0.480175	0.092225
504	0.477450	0.092575
505	0.479150	0.092075
506	0.479275	0.091950
507	0.481775	0.090200
508	0.481825	0.089575
509	0.479800	0.088275
510	0.482850	0.087475
511	0.484150	0.087050
512	0.484375	0.087350
513	0.484625	0.086625
514	0.482650	0.086400
515	0.480825	0.086225
516	0.484150	0.087550
517	0.482900	0.088475
518	0.485125	0.087475
519	0.486075	0.087875
520	0.487150	0.089125
521	0.480025	0.090925
522	0.486600	0.091450
523	0.484300	0.090550
524	0.481450	0.091125
525	0.483525	0.090900
526	0.481775	0.091875
527	0.483800	0.092450
528	0.485800	0.092250
529	0.483025	0.091775
530	0.482575	0.093150
531	0.483975	0.094175
532	0.481750	0.094525
533	0.484200	0.095000
534	0.482725	0.094850
535	0.484400	0.095000
536	0.483300	0.095625
537	0.482300	0.096300
538	0.480700	0.095825
539	0.483425	0.095250
540	0.484100	0.094275
541	0.482425	0.093875
542	0.483600	0.093725
543	0.482275	0.093875
544	0.479975	0.094100
545	0.483950	0.093150
546	0.479625	0.094175
547	0.479350	0.093475
548	0.479250	0.093850
549	0.482300	0.094800
550	0.480150	0.095150
551	0.482050	0.094925
552	0.480825	0.094700
553	0.485950	0.094800
554	0.485200	0.095850
555	0.480500	0.094875
556	0.479975	0.093775
557	0.480500	0.092700
558	0.480775	0.091925
559	0.480950	0.091275
560	0.480925	0.090975
561	0.483850	0.091525
562	0.482975	0.091300
563	0.484800	0.090950
564	0.481125	0.091250
565	0.479050	0.090475
566	0.482825	0.091675
567	0.481275	0.092325
568	0.483750	0.092400
569	0.484775	0.093275
570	0.481225	0.092750
571	0.481825	0.091925
572	0.481950	0.092150
573	0.486025	0.090575
574	0.483950	0.089625
575	0.485175	0.090100
576	0.484550	0.090300
577	0.481200	0.090850
578	0.483350	0.091125
579	0.483275	0.092200
580	0.481100	0.091900
581	0.481675	0.092200
582	0.485300	0.090950
583	0.482675	0.089875
584	0.479075	0.089500
585	0.483675	0.088750
586	0.488625	0.090300
587	0.484825	0.090925
588	0.486025	0.090725
589	0.482800	0.090875
590	0.480075	0.092700
591	0.480475	0.093225
592	0.482000	0.093500
593	0.482900	0.092250
594	0.482050	0.092350
595	0.481975	0.092250
596	0.481025	0.091125
597	0.480025	0.091300
598	0.479950	0.091075
599	0.482800	0.090075
600	0.481400	0.090575
601	0.483350	0.090275
602	0.481050	0.091150
603	0.480800	0.090700
604	0.482325	0.090425
605	0.480500	0.092100
606	0.482075	0.091850
607	0.485500	0.092525
608	0.481200	0.093600
609	0.481475	0.093700
610	0.478175	0.092300
611	0.479475	0.092000
612	0.480200	0.090025
613	0.478050	0.090975
614	0.480825	0.092950
615	0.479900	0.093025
616	0.481925	0.093425
617	0.481850	0.092650
618	0.478225	0.093725
619	0.480025	0.093625
620	0.478550	0.093400
621	0.477350	0.092650
622	0.477275	0.094025
623	0.477775	0.093600
624	0.480200	0.092425
625	0.482975	0.092400
626	0.482500	0.093700
627	0.479600	0.092575
628	0.480575	0.092750
629	0.473675	0.092300
630	0.473225	0.091450
631	0.479200	0.091900
632	0.478300	0.091325
633	0.477125	0.091625
634	0.478650	0.091125
635	0.477525	0.091450
636	0.478775	0.091450
637	0.484175	0.092575
638	0.480425	0.091100
639	0.479250	0.091175
640	0.478075	0.090450
641	0.479325	0.088925
642	0.479550	0.090100
643	0.479525	0.089550
644	0.480875	0.089450
645	0.483850	0.087950
646	0.480450	0.087000
647	0.486975	0.086175
648	0.483700	0.085150
649	0.484750	0.085825
650	0.481125	0.086025
651	0.480900	0.084400
652	0.477075	0.083475
653	0.475500	0.081950
654	0.481700	0.082400
655	0.480425	0.082225
656	0.478650	0.081050
657	0.480625	0.079975
658	0.479650	0.079775
659	0.480350	0.079900
660	0.482600	0.081975
661	0.479250	0.081850
662	0.483500	0.082050
663	0.481150	0.082650
664	0.483500	0.082375
665	0.480650	0.080525
666	0.479900	0.081825
667	0.479700	0.083600
668	0.481075	0.083725
669	0.478900	0.082850
670	0.479400	0.084275
671	0.482125	0.083700
672	0.482350	0.082900
673	0.486500	0.082950
674	0.480825	0.083500
675	0.481850	0.083775
676	0.478575	0.084675
677	0.482350	0.083850
678	0.480700	0.084600
679	0.478475	0.083725
680	0.481675	0.083900
681	0.481200	0.084350
682	0.482050	0.084475
683	0.480975	0.084025
684	0.481300	0.083550
685	0.480650	0.084425
686	0.483725	0.084825
687	0.483425	0.084400
688	0.483000	0.083725
689	0.479550	0.084025
690	0.480650	0.083700
691	0.480500	0.084225
692	0.479300	0.083425
693	0.481775	0.083575
694	0.481625	0.083275
695	0.480325	0.082050
696	0.479900	0.082425
697	0.482800	0.083950
698	0.479775	0.084475
699	0.476600	0.085375
700	0.480775	0.087125
701	0.480925	0.087575
702	0.483100	0.088050
703	0.482100	0.088125
704	0.481250	0.088175
705	0.481800	0.087400
706	0.479075	0.087100
707	0.481625	0.086225
708	0.480950	0.088000
709	0.479100	0.088775
710	0.481975	0.089300
711	0.481275	0.088975
712	0.480325	0.088850
713	0.481975	0.089400
714	0.479375	0.089200
715	0.481800	0.088625
716	0.485750	0.087600
717	0.481900	0.087175
718	0.481050	0.087650
719	0.478375	0.087850
720	0.481200	0.088425
721	0.484150	0.088550
722	0.482900	0.087625
723	0.480850	0.088000
724	0.480875	0.087725
725	0.476075	0.086825
726	0.475900	0.086650
727	0.481125	0.086250
728	0.478375	0.085350
729	0.481225	0.084425
730	0.483600	0.084450
731	0.483250	0.085000
732	0.481550	0.085800
733	0.482175	0.085175
734	0.483250	0.084350
735	0.479950	0.084725
736	0.476225	0.082850
737	0.482750	0.083950
738	0.482050	0.085100
739	0.480850	0.084925
740	0.480675	0.084350
741	0.481075	0.083350
742	0.480300	0.082975
743	0.481900	0.082950
744	0.479975	0.085300
745	0.481300	0.086325
746	0.478375	0.086950
747	0.481475	0.086750
748	0.482550	0.087550
749	0.477325	0.086300
750	0.481400	0.085450
751	0.482250	0.086225
752	0.484400	0.084425
753	0.481350	0.084275
754	0.485275	0.085525
755	0.484250	0.084250
756	0.481250	0.084150
757	0.482500	0.085375
758	0.482425	0.084400
759	0.482125	0.084650
760	0.482650	0.085100
761	0.482900	0.084975
762	0.484525	0.083700
763	0.482225	0.084650
764	0.481150	0.084475
765	0.480375	0.084675
766	0.481825	0.085200
767	0.481075	0.086200
768	0.482450	0.087500
769	0.484950	0.086650
770	0.485250	0.087050
771	0.479400	0.088875
772	0.481725	0.088000
773	0.482200	0.089125
774	0.480225	0.089800
775	0.480275	0.089675
776	0.482900	0.089600
777	0.482850	0.090175
778	0.484725	0.090375
779	0.483125	0.091300
780	0.484525	0.090775
781	0.481400	0.090525
782	0.482125	0.088625
783	0.481250	0.087875
784	0.485550	0.087900
785	0.481250	0.087850
786	0.478925	0.087650
787	0.482025	0.087275
788	0.480450	0.087525
789	0.482150	0.085975
790	0.480725	0.084950
791	0.480975	0.085225
792	0.479525	0.085675
793	0.482325	0.084175
794	0.484475	0.083525
795	0.485575	0.082275
796	0.480650	0.082175
797	0.480625	0.081875
798	0.482550	0.081600
799	0.481075	0.081475
800	0.481150	0.081200
801	0.483625	0.081450
802	0.481175	0.080650
803	0.478450	0.081450
804	0.478550	0.080600
805	0.481025	0.079325
806	0.481875	0.080875
807	0.482025	0.080575
808	0.480025	0.080900
809	0.484200	0.079700
810	0.481375	0.079775
811	0.481200	0.080000
812	0.481025	0.081125
813	0.477275	0.081150
814	0.478675	0.082050
815	0.478000	0.081200
816	0.479825	0.080825
817	0.481525	0.080825
818	0.476150	0.081150
819	0.481600	0.081650
820	0.480700	0.082950
821	0.481625	0.083975
822	0.480450	0.083925
823	0.478575	0.083675
824	0.482300	0.083675
825	0.479450	0.082550
826	0.484250	0.081275
827	0.482550	0.081625
828	0.479200	0.080725
829	0.480100	0.081800
830	0.480675	0.082175
831	0.476600	0.081800
832	0.479275	0.083250
833	0.481650	0.083425
834	0.484225	0.083525
835	0.484025	0.082725
836	0.487575	0.084325
837	0.483275	0.082975
838	0.482950	0.083575
839	0.483525	0.084025
840	0.481450	0.083550
841	0.481450	0.082750
842	0.477400	0.083550
843	0.482250	0.084100
844	0.480400	0.083100
845	0.478350	0.083450
846	0.478850	0.083650
847	0.484450	0.083775
848	0.482700	0.083825
849	0.477750	0.084400
850	0.480175	0.084900
851	0.480325	0.086800
852	0.480050	0.086500
853	0.481975	0.086550
854	0.482775	0.086350
855	0.484300	0.086175
856	0.486000	0.088175
857	0.482625	0.087900
858	0.482200	0.087050
859	0.482625	0.086675
860	0.482600	0.087775
861	0.480225	0.086375
862	0.480950	0.085275
863	0.477525	0.085000
864	0.481425	0.083900
865	0.478400	0.084975
866	0.482150	0.083875
867	0.479475	0.082675
868	0.480225	0.083875
869	0.482925	0.085100
870	0.483375	0.086950
871	0.486050	0.086750
872	0.485800	0.086625
873	0.480100	0.085825
874	0.478925	0.085350
875	0.480550	0.084625
876	0.481475	0.084675
877	0.479325	0.083700
878	0.478800	0.084200
879	0.479675	0.085325
880	0.475950	0.086700
881	0.477950	0.086575
882	0.480150	0.085850
883	0.482325	0.086900
884	0.483550	0.086525
885	0.482275	0.085200
886	0.482100	0.084500
887	0.481100	0.085075
888	0.480500	0.086800
889	0.479675	0.086625
890	0.482850	0.087425
891	0.481375	0.088675
892	0.478725	0.088250
893	0.478575	0.088075
894	0.479875	0.087300
895	0.477475	0.087375
896	0.476700	0.087800
897	0.476950	0.087475
898	0.476975	0.087300
899	0.476100	0.086975
900	0.481325	0.087825
901	0.484800	0.086600
902	0.479825	0.087975
903	0.481575	0.088475
904	0.482150	0.088325
905	0.476800	0.089050
906	0.478750	0.089025
907	0.481275	0.089150
908	0.480125	0.090375
909	0.478225	0.091675
910	0.479900	0.091275
911	0.478225	0.092200
912	0.480600	0.091850
913	0.480450	0.091500
914	0.476700	0.091850
915	0.479700	0.091000
916	0.480225	0.090900
917	0.482300	0.090775
918	0.479600	0.092125
919	0.484375	0.090975
920	0.481225	0.090050
921	0.482200	0.090575
922	0.483175	0.091675
923	0.482725	0.092200
924	0.482475	0.092275
925	0.479775	0.092200
926	0.481075	0.092125
927	0.480550	0.093500
928	0.482800	0.093925
929	0.483850	0.092025
930	0.484075	0.091800
931	0.479650	0.092875
932	0.479250	0.091475
933	0.475900	0.091050
934	0.479375	0.090000
935	0.477450	0.089350
936	0.484325	0.089625
937	0.482325	0.090125
938	0.480850	0.090325
939	0.480925	0.090700
940	0.478525	0.090700
941	0.483925	0.090300
942	0.482075	0.089875
943	0.481875	0.089100
944	0.481525	0.089075
945	0.479175	0.089275
946	0.481900	0.090850
947	0.479575	0.092350
948	0.477300	0.093050
949	0.484650	0.091850
950	0.483450	0.091550
951	0.479325	0.089975
952	0.481725	0.091800
953	0.479875	0.090675
954	0.479625	0.089400
955	0.478475	0.089150
956	0.480700	0.087900
957	0.480275	0.086275
958	0.481125	0.085675
959	0.481500	0.085225
960	0.481975	0.084625
961	0.481675	0.083125
962	0.481325	0.083950
963	0.479725	0.084400
964	0.478875	0.084825
965	0.482625	0.083875
966	0.481575	0.083900
967	0.481550	0.084200
968	0.478375	0.083075
969	0.482025	0.083150
970	0.481675	0.081525
971	0.478625	0.080425
972	0.484300	0.080375
973	0.483675	0.080200
974	0.480250	0.079850
975	0.485800	0.079700
976	0.483550	0.080225
977	0.481900	0.077575
978	0.484225	0.076350
979	0.482250	0.076275
980	0.478150	0.076125
981	0.482975	0.075825
982	0.483375	0.073975
983	0.485200	0.073175
984	0.482300	0.074075
985	0.481750	0.074225
986	0.483150	0.072425
987	0.480175	0.072750
988	0.484575	0.072575
989	0.483750	0.074325
990	0.481100	0.074475
991	0.481525	0.074675
992	0.480850	0.074125
993	0.480150	0.074300
994	0.486375	0.074575
995	0.481550	0.074700
996	0.480900	0.075000
997	0.484175	0.075125
998	0.479425	0.073625
999	0.482075	0.073450
1000	0.482175	0.073150
1001	0.486625	0.073550
1002	0.485350	0.073525
1003	0.481300	0.073200
1004	0.483425	0.072950
1005	0.487425	0.071950
1006	0.487300	0.072650
1007	0.481475	0.072025
1008	0.483625	0.071425
1009	0.480725	0.070700
1010	0.483525	0.069500
1011	0.484225	0.070100
1012	0.481375	0.070025
1013	0.479825	0.069425
1014	0.483025	0.068350
1015	0.483600	0.067975
1016	0.478475	0.067550
1017	0.478850	0.067125
1018	0.481675	0.066800
1019	0.484500	0.066375
1020	0.483200	0.066925
1021	0.481175	0.067325
1022	0.479250	0.066300
1023	0.481450	0.065950
1024	0.477125	0.065550
1025	0.480725	0.065750
1026	0.482875	0.065100
1027	0.481675	0.065875
1028	0.481275	0.066125
1029	0.479025	0.066575
1030	0.481550	0.066650
1031	0.482725	0.066850
1032	0.481800	0.066925
1033	0.479625	0.066300
1034	0.481025	0.066025
1035	0.484450	0.064725
1036	0.480950	0.064700
1037	0.479225	0.065175
1038	0.479725	0.064200
1039	0.482800	0.065350
1040	0.479575	0.066125
1041	0.480200	0.065025
1042	0.485500	0.065350
1043	0.478800	0.065475
1044	0.480300	0.064600
1045	0.479275	0.064050
1046	0.478200	0.064350
1047	0.480750	0.065375
1048	0.480000	0.065500
1049	0.478850	0.065975
1050	0.482675	0.064825
1051	0.480050	0.064950
1052	0.477525	0.066150
1053	0.479475	0.065625
1054	0.482675	0.065675
1055	0.480800	0.065475
1056	0.481075	0.066550
1057	0.483600	0.066950
1058	0.482250	0.067500
1059	0.479675	0.067275
1060	0.480200	0.067750
1061	0.477675	0.066800
1062	0.482225	0.066850
1063	0.485700	0.066650
1064	0.482275	0.066475
1065	0.477550	0.066875
1066	0.477575	0.066250
1067	0.482750	0.065675
1068	0.480275	0.065000
1069	0.480200	0.064600
1070	0.482925	0.063175
1071	0.479225	0.062625
1072	0.478000	0.061975
1073	0.479925	0.061075
1074	0.480050	0.061800
1075	0.484725	0.063100
1076	0.478725	0.062750
1077	0.478550	0.062875
1078	0.477875	0.064250
1079	0.481475	0.063675
1080	0.480825	0.063325
1081	0.481350	0.062550
1082	0.480575	0.061150
1083	0.481625	0.062925
1084	0.481850	0.062325
1085	0.479625	0.062625
1086	0.480475	0.062800
1087	0.478425	0.061900
1088	0.477175	0.061875
1089	0.475650	0.061950
1090	0.477225	0.061525
1091	0.477550	0.060950
1092	0.478725	0.060425
1093	0.476575	0.060800
1094	0.476150	0.060550
1095	0.476500	0.059525
1096	0.479750	0.059575
1097	0.475650	0.060075
1098	0.476300	0.060025
1099	0.478575	0.059175
1100	0.484050	0.058650
1101	0.481950	0.058250
1102	0.481425	0.058675
1103	0.478300	0.058275
1104	0.481750	0.058650
1105	0.481275	0.057400
1106	0.479750	0.057650
1107	0.482950	0.057950
1108	0.481625	0.057325
1109	0.486075	0.059200
1110	0.484775	0.060125
1111	0.482825	0.060975
1112	0.486025	0.061275
1113	0.483750	0.061225
1114	0.483650	0.061100
1115	0.483275	0.061650
1116	0.482575	0.062025
1117	0.484725	0.060900
1118	0.481100	0.060625
1119	0.479550	0.059400
1120	0.480025	0.060650
1121	0.480550	0.061100
1122	0.482200	0.060150
1123	0.480325	0.061225
1124	0.483625	0.061225
1125	0.482375	0.060100
1126	0.477325	0.061300
1127	0.481650	0.061225
1128	0.479300	0.061275
1129	0.480600	0.060425
1130	0.482500	0.059825
1131	0.478525	0.059800
1132	0.481500	0.059525
1133	0.481525	0.060425
1134	0.482250	0.060350
1135	0.480350	0.060200
1136	0.480100	0.060050
1137	0.481375	0.059825
1138	0.477925	0.059625
1139	0.480950	0.058825
1140	0.479575	0.059100
1141	0.483225	0.059500
1142	0.480150	0.060650
1143	0.483725	0.060550
1144	0.479350	0.059650
1145	0.477425	0.059775
1146	0.477925	0.059600
1147	0.481750	0.058375
1148	0.478600	0.059175
1149	0.478525	0.059450
1150	0.475950	0.058850
1151	0.477650	0.058775
1152	0.479725	0.058100
1153	0.475675	0.058550
1154	0.477625	0.058350
1155	0.479025	0.056925
1156	0.480500	0.057275
1157	0.479700	0.057425
1158	0.477800	0.057250
1159	0.480325	0.057450
1160	0.480375	0.058425
1161	0.481550	0.058325
1162	0.481650	0.058075
1163	0.476600	0.057875
1164	0.478800	0.057300
1165	0.481500	0.055175
1166	0.480525	0.055125
1167	0.478775	0.054900
1168	0.480875	0.054375
1169	0.477825	0.054125
1170	0.477025	0.053175
1171	0.478250	0.053550
1172	0.480800	0.053625
1173	0.478450	0.054025
1174	0.478450	0.054000
1175	0.478325	0.054625
1176	0.481625	0.054550
1177	0.479525	0.054200
1178	0.483500	0.054000
1179	0.479075	0.054350
1180	0.476625	0.053575
1181	0.477275	0.053650
1182	0.477425	0.053100
1183	0.481325	0.053400
1184	0.479475	0.052850
1185	0.479600	0.052900
1186	0.477825	0.053525
1187	0.476925	0.053850
1188	0.479000	0.053625
1189	0.474150	0.053700
1190	0.477500	0.053025
1191	0.478150	0.053175
1192	0.478300	0.052500
1193	0.477225	0.051525
1194	0.478025	0.050525
1195	0.478625	0.049925
1196	0.479925	0.050450
1197	0.478200	0.049025
1198	0.478425	0.049425
1199	0.478975	0.048275
1200	0.477350	0.047450
1201	0.480525	0.046150
1202	0.479100	0.046150
1203	0.478600	0.045600
1204	0.480375	0.045050
1205	0.477150	0.045025
1206	0.480450	0.044900
1207	0.475875	0.045900
1208	0.478425	0.044875
1209	0.481775	0.045400
1210	0.482300	0.044225
1211	0.480575	0.043825
1212	0.482050	0.044125
1213	0.480125	0.044450
1214	0.476850	0.044925
1215	0.483100	0.045075
1216	0.483175	0.045075
1217	0.478900	0.044225
1218	0.478825	0.044700
1219	0.478625	0.043350
1220	0.478575	0.043050
1221	0.476550	0.043925
1222	0.474250	0.043625
1223	0.479200	0.043025
1224	0.479075	0.041575
1225	0.480850	0.041250
1226	0.477025	0.041925
1227	0.478075	0.041625
1228	0.479325	0.042175
1229	0.476500	0.040850
1230	0.476750	0.040675
1231	0.480175	0.041050
1232	0.479650	0.042000
1233	0.477200	0.041800
1234	0.478050	0.041625
1235	0.480525	0.040950
1236	0.478750	0.041275
1237	0.475725	0.041050
1238	0.477050	0.040800
1239	0.476175	0.040650
1240	0.474125	0.041925
1241	0.474725	0.042375
1242	0.476050	0.042325
1243	0.476375	0.041625
1244	0.478050	0.041925
1245	0.476025	0.041925
1246	0.475750	0.042425
1247	0.472725	0.043050
1248	0.474650	0.043300
1249	0.477425	0.042725
1250	0.476225	0.042325
1251	0.480175	0.042075
1252	0.477450	0.042300
1253	0.477025	0.043175
1254	0.478425	0.043800
1255	0.479475	0.043425
1256	0.471000	0.043100
1257	0.473675	0.043850
1258	0.473275	0.044175
1259	0.475150	0.043925
1260	0.476650	0.043125
1261	0.472250	0.043225
1262	0.474150	0.043100
1263	0.474625	0.043625
1264	0.477250	0.042925
1265	0.477925	0.042875
1266	0.480650	0.043425
1267	0.477075	0.045575
1268	0.474375	0.045050
1269	0.475125	0.044925
1270	0.481575	0.045200
1271	0.479600	0.044975
1272	0.480425	0.045325
1273	0.477700	0.044850
1274	0.475275	0.045175
1275	0.477150	0.045575
1276	0.476300	0.045475
1277	0.475900	0.045525
1278	0.478050	0.046050
1279	0.479475	0.045225
1280	0.480275	0.045175
1281	0.481375	0.045975
1282	0.478375	0.047625
1283	0.475675	0.046400
1284	0.475725	0.045775
1285	0.479725	0.045950
1286	0.477275	0.045350
1287	0.478650	0.045750
1288	0.477525	0.045725
1289	0.478075	0.045350
1290	0.477675	0.046500
1291	0.478325	0.046325
1292	0.477450	0.047475
1293	0.479150	0.047475
1294	0.476700	0.047625
1295	0.473825	0.047500
1296	0.473850	0.047150
1297	0.473075	0.047500
1298	0.470525	0.047275
1299	0.475100	0.047975
1300	0.473500	0.048175
1301	0.474550	0.047225
1302	0.480225	0.046375
1303	0.480950	0.046500
1304	0.475025	0.047025
1305	0.479700	0.046300
1306	0.479075	0.046875
1307	0.476175	0.046125
1308	0.475600	0.046625
1309	0.477025	0.045650
1310	0.476325	0.045700
1311	0.470775	0.044725
1312	0.477850	0.044900
1313	0.480375	0.045375
1314	0.478600	0.046050
1315	0.476925	0.046025
1316	0.478450	0.045950
1317	0.479125	0.046950
1318	0.473300	0.046625
1319	0.472700	0.046100
1320	0.473900	0.046550
1321	0.476125	0.046000
1322	0.479350	0.046175
1323	0.476300	0.045050
1324	0.478025	0.044975
1325	0.479450	0.044950
1326	0.478750	0.044800
1327	0.479300	0.045025
1328	0.478775	0.045025
1329	0.476550	0.044075
1330	0.478000	0.044450
1331	0.476900	0.045100
1332	0.477600	0.044600
1333	0.478275	0.045475
1334	0.474675	0.045150
1335	0.477550	0.045050
1336	0.476050	0.044275
1337	0.478200	0.044250
1338	0.477275	0.044800
1339	0.480675	0.045925
1340	0.480600	0.045575
1341	0.479950	0.045675
1342	0.476950	0.044400
1343	0.481825	0.044600
1344	0.476600	0.043750
1345	0.477875	0.043200
1346	0.474250	0.043025
1347	0.477650	0.043850
1348	0.476200	0.044100
1349	0.475000	0.044225
1350	0.474725	0.043650
1351	0.474275	0.043000
1352	0.476575	0.043375
1353	0.478975	0.044000
1354	0.480550	0.043350
1355	0.477525	0.043100
1356	0.476300	0.043250
1357	0.475475	0.043200
1358	0.479050	0.042600
1359	0.483275	0.041800
1360	0.479250	0.041850
1361	0.480800	0.041450
1362	0.476825	0.041700
1363	0.478500	0.042725
1364	0.477675	0.043125
1365	0.477425	0.044075
1366	0.477150	0.045525
1367	0.475150	0.046225
1368	0.476750	0.046475
1369	0.482025	0.047425
1370	0.481400	0.047900
1371	0.480050	0.047625
1372	0.480050	0.046975
1373	0.479400	0.046425
1374	0.478800	0.047000
1375	0.479300	0.047625
1376	0.481400	0.048500
1377	0.480025	0.048600
1378	0.478550	0.047875
1379	0.479150	0.047250
1380	0.477700	0.047375
1381	0.476375	0.048150
1382	0.478425	0.048575
1383	0.478250	0.047550
1384	0.479950	0.046975
1385	0.477375	0.046625
1386	0.476600	0.045675
1387	0.478600	0.045600
1388	0.478225	0.045375
1389	0.476425	0.045425
1390	0.476625	0.045350
1391	0.479600	0.044375
1392	0.477000	0.044325
1393	0.479400	0.043975
1394	0.478775	0.045075
1395	0.480725	0.044950
1396	0.481000	0.043625
1397	0.478325	0.043375
1398	0.479575	0.043025
1399	0.471825	0.043325
1400	0.477500	0.043725
1401	0.475075	0.044175
1402	0.477400	0.043125
1403	0.475800	0.042425
1404	0.477450	0.042625
1405	0.478975	0.043100
1406	0.476050	0.042425
1407	0.475150	0.042700
1408	0.477150	0.042950
1409	0.481675	0.042500
1410	0.481150	0.041950
1411	0.481425	0.041200
1412	0.480475	0.042050
1413	0.479325	0.041425
1414	0.478700	0.041975
1415	0.482450	0.042800
1416	0.481725	0.041925
1417	0.478650	0.041150
1418	0.478950	0.039950
1419	0.479275	0.039875
1420	0.476900	0.039125
1421	0.477600	0.039575
1422	0.480775	0.039625
1423	0.481300	0.039600
1424	0.477300	0.039025
1425	0.477050	0.038325
1426	0.476550	0.038250
1427	0.474550	0.037775
1428	0.477375	0.037375
1429	0.481550	0.037125
1430	0.479375	0.036700
1431	0.478325	0.036825
1432	0.479975	0.036700
1433	0.476800	0.037075
1434	0.473675	0.035925
1435	0.475975	0.035775
1436	0.474850	0.036025
1437	0.477000	0.036300
1438	0.476950	0.036250
1439	0.476825	0.035475
1440	0.475825	0.035850
1441	0.478400	0.037475
1442	0.478975	0.038225
1443	0.476800	0.037900
1444	0.476800	0.037800
1445	0.478650	0.038100
1446	0.479025	0.039325
1447	0.481525	0.039450
1448	0.481650	0.039525
1449	0.480825	0.039900
1450	0.480525	0.040425
1451	0.478825	0.040900
1452	0.479650	0.040525
1453	0.482050	0.040850
1454	0.480400	0.040775
1455	0.485200	0.040225
1456	0.482575	0.040450
1457	0.479350	0.040375
1458	0.479150	0.040600
1459	0.480650	0.040875
1460	0.476400	0.040475
1461	0.476625	0.040650
1462	0.480425	0.040950
1463	0.481875	0.041000
1464	0.479550	0.041725
1465	0.479625	0.041075
1466	0.482000	0.041100
1467	0.480250	0.041200
1468	0.481125	0.041150
1469	0.482950	0.040175
1470	0.482150	0.039425
1471	0.483650	0.038025
1472	0.478625	0.037850
1473	0.475975	0.038050
1474	0.476225	0.037450
1475	0.478050	0.036400
1476	0.474575	0.037200
1477	0.473150	0.037700
1478	0.477750	0.037675
1479	0.475700	0.038175
1480	0.477425	0.038425
1481	0.479175	0.037875
1482	0.482575	0.038375
1483	0.478300	0.039175
1484	0.479825	0.038700
1485	0.477325	0.038675
1486	0.478875	0.038800
1487	0.481825	0.037950
1488	0.481775	0.037300
1489	0.477350	0.037625
1490	0.476625	0.037025
1491	0.475800	0.037375
1492	0.477250	0.036725
1493	0.474925	0.036300
1494	0.479875	0.036625
1495	0.477675	0.037275
1496	0.479725	0.037150
1497	0.479775	0.037250
1498	0.475950	0.037575
1499	0.473900	0.037600
1500	0.472775	0.037125
1501	0.478900	0.036875
1502	0.477575	0.036950
1503	0.478900	0.036975
1504	0.477675	0.037250
1505	0.479150	0.036825
1506	0.479625	0.036600
1507	0.482950	0.036200
1508	0.478700	0.035925
1509	0.475675	0.034725
1510	0.478225	0.034675
1511	0.475825	0.034750
1512	0.478775	0.034975
1513	0.478025	0.034900
1514	0.480575	0.034800
1515	0.479025	0.035425
1516	0.476100	0.034900
1517	0.476250	0.034725
1518	0.479475	0.035350
1519	0.479150	0.035475
1520	0.477925	0.035450
1521	0.479525	0.034450
1522	0.482275	0.034600
1523	0.482450	0.034125
1524	0.479725	0.034250
1525	0.484375	0.034350
1526	0.483275	0.034275
1527	0.478000	0.034175
1528	0.482175	0.034100
1529	0.485200	0.033975
1530	0.477750	0.033250
1531	0.477150	0.031400
1532	0.478075	0.032125
1533	0.477025	0.032400
1534	0.477800	0.032800
1535	0.476775	0.032850
1536	0.478550	0.033150
1537	0.476975	0.032925
1538	0.479400	0.033550
1539	0.477025	0.033875
1540	0.475400	0.033525
1541	0.480075	0.033325
1542	0.477675	0.033200
1543	0.478075	0.033075
1544	0.479450	0.032250
1545	0.477375	0.031350
1546	0.477500	0.031450
1547	0.475950	0.031600
1548	0.479000	0.032000
1549	0.477425	0.031900
1550	0.481200	0.031450
1551	0.478925	0.031625
1552	0.484575	0.031700
1553	0.485325	0.031425
1554	0.482875	0.030700
1555	0.487950	0.030500
1556	0.479075	0.030775
1557	0.480775	0.031400
1558	0.482500	0.031200
1559	0.481650	0.031375
1560	0.476600	0.030425
1561	0.479125	0.030775
1562	0.480400	0.030800
1563	0.483575	0.030425
1564	0.480600	0.029025
1565	0.475550	0.028825
1566	0.478025	0.028100
1567	0.478325	0.027575
1568	0.476750	0.027325
1569	0.481450	0.027425
1570	0.479300	0.027625
1571	0.477225	0.027200
1572	0.478875	0.027075
1573	0.473350	0.027075
1574	0.476250	0.027525
1575	0.477150	0.027400
1576	0.476950	0.027425
1577	0.478575	0.027600
1578	0.476825	0.027650
1579	0.479050	0.027875
1580	0.478950	0.027750
1581	0.481400	0.026800
1582	0.475775	0.026050
1583	0.477975	0.026875
1584	0.478475	0.026700
1585	0.480575	0.027050
1586	0.478825	0.027900
1587	0.476725	0.027600
1588	0.478675	0.027525
1589	0.477900	0.027925
1590	0.476250	0.028775
1591	0.479725	0.028800
1592	0.478775	0.029350
1593	0.475475	0.029625
1594	0.476725	0.029875
1595	0.478275	0.029600
1596	0.478700	0.029650
1597	0.479550	0.029375
1598	0.477075	0.029925
1599	0.479725	0.030575
1600	0.481650	0.029575
1601	0.482100	0.030550
1602	0.478750	0.030450
1603	0.478825	0.030975
1604	0.479600	0.031025
1605	0.483275	0.031400
1606	0.481575	0.031800
1607	0.475850	0.032325
1608	0.475000	0.032075
1609	0.476300	0.032125
1610	0.473725	0.033000
1611	0.477150	0.033050
1612	0.479525	0.033175
1613	0.479675	0.033125
1614	0.481825	0.033000
1615	0.479600	0.033550
1616	0.478475	0.033475
1617	0.476525	0.033050
1618	0.480275	0.032500
1619	0.477650	0.032825
1620	0.480750	0.033100
1621	0.477875	0.033225
1622	0.480750	0.032975
1623	0.479000	0.032975
1624	0.478025	0.033025
1625	0.476575	0.033550
1626	0.479400	0.034000
1627	0.478500	0.035375
1628	0.481750	0.035675
1629	0.478775	0.035525
1630	0.480175	0.035525
1631	0.478025	0.036025
1632	0.480850	0.036000
1633	0.481250	0.036475
1634	0.478150	0.035875
1635	0.481050	0.036800
1636	0.476950	0.037000
1637	0.474550	0.036100
1638	0.480325	0.035825
1639	0.478750	0.036025
1640	0.479150	0.036875
1641	0.477325	0.037150
1642	0.480675	0.036400
1643	0.477950	0.036550
1644	0.479500	0.037175
1645	0.479625	0.035800
1646	0.480050	0.035725
1647	0.481550	0.035900
1648	0.477775	0.036200
1649	0.480400	0.035625
1650	0.481725	0.035625
1651	0.477825	0.036375
1652	0.479200	0.036800
1653	0.479075	0.037250
1654	0.477675	0.037800
1655	0.478850	0.037500
1656	0.477075	0.036325
1657	0.474475	0.035725
1658	0.477775	0.034775
1659	0.479225	0.034400
1660	0.475975	0.033450
1661	0.476525	0.032800
1662	0.477050	0.033300
1663	0.480375	0.033925
1664	0.479475	0.034325
1665	0.478250	0.034450
1666	0.482625	0.034275
1667	0.479425	0.035225
1668	0.479250	0.035500
1669	0.481050	0.035300
1670	0.481750	0.036475
1671	0.483050	0.036825
1672	0.482825	0.037150
1673	0.479275	0.037300
1674	0.479375	0.038000
1675	0.477350	0.037825
1676	0.477400	0.038375
1677	0.474900	0.037925
1678	0.479150	0.038725
1679	0.479150	0.039675
1680	0.479600	0.039825
1681	0.478675	0.040625
1682	0.479175	0.040125
1683	0.479150	0.040200
1684	0.476775	0.040700
1685	0.476775	0.040650
1686	0.482375	0.040875
1687	0.477325	0.040425
1688	0.477525	0.040850
1689	0.478525	0.040150
1690	0.480300	0.039900
1691	0.480525	0.040175
1692	0.486100	0.041075
1693	0.485725	0.041475
1694	0.480575	0.041625
1695	0.477650	0.042175
1696	0.479950	0.041725
1697	0.480025	0.041500
1698	0.477225	0.042050
1699	0.474650	0.041650
1700	0.478325	0.039950
1701	0.481625	0.039800
1702	0.482525	0.039650
1703	0.479650	0.040275
1704	0.477150	0.040825
1705	0.476075	0.040325
1706	0.478750	0.040450
1707	0.479425	0.040075
1708	0.479475	0.039800
1709	0.478025	0.039975
1710	0.476750	0.038225
1711	0.476000	0.038375
1712	0.483100	0.038775
1713	0.478750	0.038300
1714	0.478825	0.037775
1715	0.480025	0.038575
1716	0.481225	0.038525
1717	0.477350	0.038025
1718	0.479375	0.037975
1719	0.478600	0.038150
1720	0.478700	0.038050
1721	0.475725	0.037600
1722	0.477575	0.037975
1723	0.476675	0.037575
1724	0.477800	0.037925
1725	0.476350	0.038350
1726	0.477825	0.038150
1727	0.479700	0.038150
1728	0.476225	0.038225
1729	0.480425	0.037800
1730	0.481825	0.038475
1731	0.481550	0.038525
1732	0.479775	0.038525
1733	0.478925	0.039300
1734	0.475175	0.039400
1735	0.473000	0.039850
1736	0.478500	0.039200
1737	0.476325	0.040275
1738	0.475725	0.041175
1739	0.480200	0.040375
1740	0.480175	0.040225
1741	0.482500	0.040500
1742	0.480175	0.040725
1743	0.477300	0.040100
1744	0.477250	0.041125
1745	0.479500	0.041250
1746	0.476650	0.040450
1747	0.478050	0.040650
1748	0.478125	0.041200
1749	0.480725	0.041300
1750	0.483475	0.041400
1751	0.479000	0.041125
1752	0.479125	0.041700
1753	0.477600	0.040575
1754	0.479675	0.040275
1755	0.479350	0.040325
1756	0.478250	0.041225
1757	0.479625	0.040875
1758	0.477300	0.039600
1759	0.479575	0.040025
1760	0.475575	0.040650
1761	0.478600	0.040075
1762	0.477050	0.039675
1763	0.481425	0.040400
1764	0.479350	0.040975
1765	0.476150	0.040375
1766	0.478275	0.041300
1767	0.481225	0.040975
1768	0.480725	0.041650
1769	0.477450	0.042500
1770	0.479025	0.041750
1771	0.479075	0.041575
1772	0.479150	0.040875
1773	0.479350	0.041150
1774	0.476600	0.040775
1775	0.479075	0.040775
1776	0.477525	0.040525
1777	0.481025	0.040425
1778	0.484825	0.040175
1779	0.478100	0.040225
1780	0.474125	0.040550
1781	0.472750	0.039875
1782	0.471075	0.038825
1783	0.476100	0.039025
1784	0.477200	0.039425
1785	0.474575	0.039250
1786	0.479550	0.039050
1787	0.480050	0.038675
1788	0.478100	0.038600
1789	0.476950	0.039050
1790	0.479450	0.039825
1791	0.477425	0.040350
1792	0.479750	0.040325
1793	0.476950	0.039850
1794	0.475000	0.040025
1795	0.476400	0.040475
1796	0.474025	0.040000
1797	0.476400	0.039575
1798	0.474650	0.039575
1799	0.476025	0.039600
1800	0.473975	0.039325
1801	0.479700	0.040250
1802	0.476625	0.039300
1803	0.477425	0.038375
1804	0.477525	0.039025
1805	0.476600	0.039350
1806	0.477850	0.039325
1807	0.475850	0.039700
1808	0.478075	0.040800
1809	0.479600	0.040725
1810	0.478875	0.040925
1811	0.476275	0.041675
1812	0.475875	0.042625
1813	0.475250	0.042350
1814	0.475825	0.042600
1815	0.473025	0.042325
1816	0.472700	0.042600
1817	0.478000	0.042925
1818	0.476000	0.042600
1819	0.478850	0.043200
1820	0.480000	0.042875
1821	0.478125	0.043100
1822	0.475800	0.043400
1823	0.477500	0.043050
1824	0.478975	0.042900
1825	0.480350	0.041925
1826	0.480250	0.042425
1827	0.480075	0.042425
1828	0.475550	0.042900
1829	0.479625	0.041675
1830	0.477600	0.041600
1831	0.477100	0.040950
1832	0.478075	0.041475
1833	0.480175	0.041350
1834	0.478475	0.040975
1835	0.479775	0.040550
1836	0.475575	0.040725
1837	0.478550	0.041200
1838	0.480325	0.040225
1839	0.478875	0.039900
1840	0.479000	0.040275
1841	0.478950	0.040325
1842	0.478525	0.040900
1843	0.473850	0.042500
1844	0.479300	0.042625
1845	0.475350	0.043150
1846	0.479375	0.044425
1847	0.477925	0.043975
1848	0.480000	0.043800
1849	0.477625	0.043825
1850	0.479050	0.043675
1851	0.479800	0.043575
1852	0.474375	0.042825
1853	0.473175	0.043325
1854	0.477775	0.043250
1855	0.478300	0.043550
1856	0.478800	0.043950
1857	0.479100	0.044050
1858	0.475425	0.044100
1859	0.475175	0.043650
1860	0.475425	0.043575
1861	0.473050	0.043675
1862	0.476800	0.042875
1863	0.478550	0.043125
1864	0.476175	0.042250
1865	0.477725	0.042575
1866	0.475975	0.042550
1867	0.474400	0.042650
1868	0.476250	0.041575
1869	0.477850	0.041850
1870	0.479700	0.042075
1871	0.476800	0.042200
1872	0.475700	0.041925
1873	0.475475	0.040875
1874	0.469975	0.040625
1875	0.475450	0.039950
1876	0.473825	0.041100
1877	0.471200	0.040725
1878	0.476250	0.040900
1879	0.476300	0.040775
1880	0.477500	0.040700
1881	0.476550	0.040675
1882	0.479575	0.039775
1883	0.480475	0.039600
1884	0.478925	0.038825
1885	0.477850	0.038525
1886	0.479300	0.038225
1887	0.479550	0.038725
1888	0.480900	0.039125
1889	0.480225	0.037850
1890	0.478850	0.038575
1891	0.483125	0.039325
1892	0.479875	0.040100
1893	0.479225	0.039300
1894	0.482050	0.039875
1895	0.478875	0.039975
1896	0.481575	0.040625
1897	0.483325	0.040550
1898	0.479550	0.040475
1899	0.477675	0.041125
1900	0.481225	0.040300
1901	0.481475	0.039625
1902	0.480725	0.040825
1903	0.475975	0.041525
1904	0.479400	0.041200
1905	0.478400	0.041675
1906	0.479325	0.040825
1907	0.483550	0.040175
1908	0.479725	0.040550
1909	0.475975	0.039425
1910	0.481225	0.040100
1911	0.480425	0.040125
1912	0.482300	0.039925
1913	0.480400	0.039350
1914	0.477075	0.040100
1915	0.477800	0.040000
1916	0.479375	0.039750
1917	0.475025	0.040375
1918	0.478025	0.041025
1919	0.478525	0.040775
1920	0.476650	0.040625
1921	0.479150	0.040500
1922	0.475900	0.040800
1923	0.479225	0.040850
1924	0.476450	0.040725
1925	0.480725	0.039950
1926	0.485150	0.039300
1927	0.479350	0.039225
1928	0.479725	0.039450
1929	0.478450	0.039400
1930	0.474675	0.040325
1931	0.479225	0.039850
1932	0.479950	0.039325
1933	0.476575	0.039350
1934	0.478400	0.038450
1935	0.476675	0.038550
1936	0.475825	0.037925
1937	0.479050	0.037325
1938	0.481800	0.037650
1939	0.479225	0.037450
1940	0.481850	0.037400
1941	0.478050	0.037525
1942	0.480925	0.037025
1943	0.479000	0.036750
1944	0.479875	0.035475
1945	0.474500	0.036750
1946	0.476350	0.037100
1947	0.478225	0.036050
1948	0.477700	0.034750
1949	0.478100	0.034400
1950	0.476225	0.033300
1951	0.479025	0.033450
1952	0.479950	0.032925
1953	0.480650	0.033525
1954	0.477775	0.033775
1955	0.481800	0.033875
1956	0.478300	0.033875
1957	0.477125	0.034225
1958	0.479000	0.033500
1959	0.479500	0.034325
1960	0.480025	0.034775
1961	0.478400	0.035000
1962	0.473975	0.034450
1963	0.478250	0.034650
1964	0.478575	0.034350
1965	0.477100	0.033950
1966	0.473025	0.033900
1967	0.477125	0.033850
1968	0.477125	0.033475
1969	0.476425	0.034450
1970	0.476475	0.033425
1971	0.478675	0.033075
1972	0.474225	0.033775
1973	0.476625	0.033600
1974	0.474650	0.034075
1975	0.475875	0.034825
1976	0.475025	0.034950
1977	0.478500	0.034150
1978	0.478975	0.034350
1979	0.474100	0.034900
1980	0.477375	0.034150
1981	0.480675	0.033800
1982	0.480500	0.033250
1983	0.482350	0.032900
1984	0.482150	0.032550
1985	0.478000	0.032675
1986	0.480725	0.033000
1987	0.482125	0.032550
1988	0.480800	0.032625
1989	0.477175	0.032875
1990	0.478450	0.033025
1991	0.479800	0.033475
1992	0.479075	0.033550
1993	0.477975	0.033750
1994	0.477825	0.033825
1995	0.473200	0.033925
1996	0.475125	0.034375
1997	0.472900	0.033875
1998	0.476875	0.033125
1999	0.477225	0.033200
[truncated: 8,000 more rows]
