# Supplementary material for: Evolutionary game on mutually influenceing double-layer network
Source: PLoS One. 2025 Jan 31;20(1):e0317923. doi: 10.1371/journal.pone.0317923 (PMC11785339; doi:10.1371/journal.pone.0317923)
Supplement: S1 Data — (ZIP) [file pone.0317923.s001.zip › b=1.04_a=0.15_frequency.txt]

0	0.495225	0.386700
1	0.486925	0.322850
2	0.487450	0.283275
3	0.486525	0.255525
4	0.485225	0.238250
5	0.479525	0.223050
6	0.479050	0.212475
7	0.477550	0.205825
8	0.480075	0.202325
9	0.477600	0.198300
10	0.478300	0.196125
11	0.477475	0.193300
12	0.475375	0.191425
13	0.479225	0.190150
14	0.475025	0.190000
15	0.471625	0.191000
16	0.474375	0.194500
17	0.479600	0.192850
18	0.474025	0.192725
19	0.474750	0.190875
20	0.474800	0.189700
21	0.475850	0.190050
22	0.475150	0.191800
23	0.476850	0.192875
24	0.476175	0.193200
25	0.475725	0.194275
26	0.471275	0.193975
27	0.470775	0.192475
28	0.476100	0.191075
29	0.475250	0.192500
30	0.476975	0.192950
31	0.474000	0.192750
32	0.475650	0.194650
33	0.475825	0.196025
34	0.475375	0.198300
35	0.474125	0.200200
36	0.477725	0.202775
37	0.473725	0.202625
38	0.476200	0.203950
39	0.475675	0.203975
40	0.477150	0.206150
41	0.477750	0.206425
42	0.476350	0.208325
43	0.475100	0.212375
44	0.480350	0.214175
45	0.478475	0.214525
46	0.477800	0.215350
47	0.476675	0.217425
48	0.477925	0.219100
49	0.479600	0.217400
50	0.476925	0.218825
51	0.473125	0.218725
52	0.473375	0.219900
53	0.476450	0.219725
54	0.473150	0.220050
55	0.470325	0.220100
56	0.476200	0.219675
57	0.478100	0.219825
58	0.477250	0.221750
59	0.478700	0.224050
60	0.477725	0.225900
61	0.478450	0.226725
62	0.476625	0.226750
63	0.477850	0.225625
64	0.479200	0.226400
65	0.477450	0.227150
66	0.477500	0.226525
67	0.476800	0.226775
68	0.478475	0.227725
69	0.477125	0.226750
70	0.479650	0.229100
71	0.479400	0.229400
72	0.481000	0.230300
73	0.475950	0.228650
74	0.477650	0.227475
75	0.479125	0.229625
76	0.482150	0.229250
77	0.479475	0.226225
78	0.481975	0.223500
79	0.481575	0.223125
80	0.479375	0.225100
81	0.480375	0.227750
82	0.481000	0.225925
83	0.481100	0.225925
84	0.479025	0.225350
85	0.476900	0.223575
86	0.477075	0.222225
87	0.482825	0.224450
88	0.480500	0.225775
89	0.481250	0.225850
90	0.476975	0.229650
91	0.480325	0.229900
92	0.480575	0.233000
93	0.479775	0.233900
94	0.481350	0.232950
95	0.478150	0.232875
96	0.477550	0.233450
97	0.478825	0.233500
98	0.480275	0.230075
99	0.479800	0.230625
100	0.478950	0.231650
101	0.483400	0.231775
102	0.478825	0.230625
103	0.478125	0.230425
104	0.479500	0.229350
105	0.475900	0.230625
106	0.480100	0.231475
107	0.482825	0.231575
108	0.482175	0.234800
109	0.483275	0.236775
110	0.481325	0.237250
111	0.485925	0.237925
112	0.482300	0.236825
113	0.479975	0.237850
114	0.477750	0.239900
115	0.476550	0.238525
116	0.481075	0.238650
117	0.486750	0.238700
118	0.480725	0.237400
119	0.479950	0.236775
120	0.481450	0.236700
121	0.480450	0.236975
122	0.477600	0.234825
123	0.481000	0.234900
124	0.481425	0.236100
125	0.480900	0.237150
126	0.478500	0.236425
127	0.479850	0.237100
128	0.480775	0.237750
129	0.481275	0.238800
130	0.484375	0.237650
131	0.479475	0.235300
132	0.486750	0.235750
133	0.485325	0.235925
134	0.483600	0.235400
135	0.480250	0.234675
136	0.478725	0.234925
137	0.478550	0.235875
138	0.483050	0.237525
139	0.479850	0.239275
140	0.482650	0.239425
141	0.478975	0.237725
142	0.478525	0.239300
143	0.483250	0.241325
144	0.483775	0.238900
145	0.485125	0.238900
146	0.482300	0.239325
147	0.480675	0.238125
148	0.484675	0.238450
149	0.484450	0.238175
150	0.481700	0.237450
151	0.481275	0.235800
152	0.480175	0.236525
153	0.478500	0.235400
154	0.477300	0.235350
155	0.480975	0.234425
156	0.480625	0.236600
157	0.481600	0.234750
158	0.481550	0.235425
159	0.480975	0.237000
160	0.481700	0.235350
161	0.483225	0.234800
162	0.483900	0.235000
163	0.481900	0.235550
164	0.481600	0.234925
165	0.484850	0.234100
166	0.482600	0.235225
167	0.482350	0.236975
168	0.478900	0.234325
169	0.478850	0.234275
170	0.480725	0.233875
171	0.481825	0.232800
172	0.479725	0.232400
173	0.480300	0.234500
174	0.480750	0.235950
175	0.482425	0.234200
176	0.483500	0.233950
177	0.477700	0.234675
178	0.477025	0.234350
179	0.478975	0.232700
180	0.478850	0.233025
181	0.479800	0.232850
182	0.483625	0.232400
183	0.478400	0.231925
184	0.482075	0.232750
185	0.480225	0.233175
186	0.479125	0.235150
187	0.483550	0.235675
188	0.480925	0.234775
189	0.481150	0.235725
190	0.485325	0.236525
191	0.484050	0.236800
192	0.482975	0.238175
193	0.485550	0.239125
194	0.485000	0.237450
195	0.487350	0.237275
196	0.486125	0.238100
197	0.481775	0.234700
198	0.480925	0.235625
199	0.477675	0.233750
200	0.482400	0.234425
201	0.485325	0.233225
202	0.482275	0.232750
203	0.481650	0.233450
204	0.486225	0.233575
205	0.482825	0.232800
206	0.481475	0.231150
207	0.486300	0.230600
208	0.481700	0.232025
209	0.485050	0.230125
210	0.480600	0.230450
211	0.479475	0.234250
212	0.481625	0.234075
213	0.484825	0.233400
214	0.480250	0.235925
215	0.483950	0.233125
216	0.484175	0.232825
217	0.483550	0.231825
218	0.482675	0.233575
219	0.482650	0.233425
220	0.483650	0.235975
221	0.483975	0.233550
222	0.481475	0.233425
223	0.488875	0.234325
224	0.483625	0.234000
225	0.482450	0.234725
226	0.482075	0.236825
227	0.485025	0.236375
228	0.485800	0.236725
229	0.482475	0.235850
230	0.482825	0.236800
231	0.480975	0.236850
232	0.482550	0.234275
233	0.483225	0.234950
234	0.479425	0.234125
235	0.482875	0.236500
236	0.486325	0.236250
237	0.485650	0.233975
238	0.484650	0.231825
239	0.485975	0.231125
240	0.482375	0.229575
241	0.485575	0.230300
242	0.478650	0.230275
243	0.487025	0.230650
244	0.482825	0.231750
245	0.484375	0.231500
246	0.486550	0.230125
247	0.485800	0.229175
248	0.481325	0.228275
249	0.484775	0.228275
250	0.484500	0.226050
251	0.486275	0.227525
252	0.483625	0.227575
253	0.481850	0.227400
254	0.481875	0.226650
255	0.484700	0.225300
256	0.481450	0.225500
257	0.484825	0.227875
258	0.486325	0.228625
259	0.482900	0.227375
260	0.484400	0.228775
261	0.480175	0.227625
262	0.485350	0.228925
263	0.483100	0.227525
264	0.481675	0.226725
265	0.482300	0.226075
266	0.482325	0.223625
267	0.482300	0.225250
268	0.485200	0.227950
269	0.482875	0.229275
270	0.484650	0.228125
271	0.481700	0.229375
272	0.482625	0.227875
273	0.479650	0.229625
274	0.482925	0.229250
275	0.477975	0.227000
276	0.479675	0.227025
277	0.477750	0.229500
278	0.480400	0.227275
279	0.483725	0.228650
280	0.481425	0.228625
281	0.480750	0.230400
282	0.480375	0.229825
283	0.475500	0.230950
284	0.476275	0.233075
285	0.476150	0.232775
286	0.479575	0.232850
287	0.477825	0.234550
288	0.483475	0.233825
289	0.478425	0.233650
290	0.481575	0.236750
291	0.479300	0.237800
292	0.477450	0.238600
293	0.481425	0.238200
294	0.483500	0.239100
295	0.475500	0.237325
296	0.477325	0.238575
297	0.477525	0.238800
298	0.477400	0.235400
299	0.477975	0.236275
300	0.480300	0.235350
301	0.480700	0.234300
302	0.478100	0.234075
303	0.479950	0.234425
304	0.483150	0.232750
305	0.484725	0.235075
306	0.481725	0.235525
307	0.479325	0.235600
308	0.480050	0.235575
309	0.480450	0.234175
310	0.479375	0.235225
311	0.484000	0.238125
312	0.485700	0.237450
313	0.481925	0.238150
314	0.483100	0.237675
315	0.480475	0.236575
316	0.476875	0.235300
317	0.480800	0.237550
318	0.481425	0.237725
319	0.483350	0.236875
320	0.481450	0.237250
321	0.478750	0.239075
322	0.481775	0.239600
323	0.480425	0.239575
324	0.476950	0.239850
325	0.483750	0.240150
326	0.482400	0.239300
327	0.479325	0.240700
328	0.482700	0.240150
329	0.478550	0.239825
330	0.481550	0.241475
331	0.483950	0.242775
332	0.481125	0.243750
333	0.482675	0.243550
334	0.478775	0.243400
335	0.477950	0.243425
336	0.480450	0.241400
337	0.481725	0.242925
338	0.482225	0.242925
339	0.478975	0.244125
340	0.479675	0.242150
341	0.480125	0.243925
342	0.481050	0.245625
343	0.480475	0.245725
344	0.483625	0.241575
345	0.483500	0.239925
346	0.480525	0.238975
347	0.484925	0.237475
348	0.485000	0.237700
349	0.482650	0.238150
350	0.482525	0.237875
351	0.480675	0.237100
352	0.479200	0.236575
353	0.481150	0.235500
354	0.480550	0.235275
355	0.479550	0.237425
356	0.480650	0.237750
357	0.476475	0.235875
358	0.476650	0.237250
359	0.480425	0.239000
360	0.478575	0.238075
361	0.482100	0.234875
362	0.483875	0.233650
363	0.479100	0.233400
364	0.479350	0.233325
365	0.480300	0.232175
366	0.476525	0.229550
367	0.474475	0.229150
368	0.480825	0.228075
369	0.478550	0.227875
370	0.478925	0.228900
371	0.476850	0.229050
372	0.481550	0.229525
373	0.481800	0.230750
374	0.482650	0.228700
375	0.482800	0.229000
376	0.481875	0.230625
377	0.481975	0.231700
378	0.479000	0.230650
379	0.479575	0.231400
380	0.480025	0.229675
381	0.481550	0.228025
382	0.479375	0.227750
383	0.478275	0.226225
384	0.480225	0.229225
385	0.478050	0.229050
386	0.477725	0.229975
387	0.478800	0.230075
388	0.480725	0.230750
389	0.476825	0.230975
390	0.477375	0.231850
391	0.479850	0.231525
392	0.480250	0.229100
393	0.478550	0.230025
394	0.479550	0.230600
395	0.480125	0.232150
396	0.483250	0.232525
397	0.481725	0.232850
398	0.478575	0.233825
399	0.482275	0.235075
400	0.484150	0.236800
401	0.481450	0.235400
402	0.477925	0.238650
403	0.481300	0.237800
404	0.480025	0.239375
405	0.479425	0.238950
406	0.481025	0.240150
407	0.477550	0.238775
408	0.480000	0.239300
409	0.480200	0.237350
410	0.479850	0.237825
411	0.479950	0.236700
412	0.477625	0.236075
413	0.480550	0.233550
414	0.479200	0.231700
415	0.479425	0.232400
416	0.479700	0.230625
417	0.483450	0.231100
418	0.482575	0.231425
419	0.480800	0.231500
420	0.481250	0.233950
421	0.479300	0.231900
422	0.477375	0.234475
423	0.479225	0.234450
424	0.482500	0.234650
425	0.479300	0.232950
426	0.479925	0.233225
427	0.479725	0.230500
428	0.479650	0.231750
429	0.481150	0.231825
430	0.480750	0.232475
431	0.481950	0.233950
432	0.481600	0.234150
433	0.478125	0.232200
434	0.482725	0.232850
435	0.479275	0.234150
436	0.483600	0.234975
437	0.479825	0.236275
438	0.477650	0.235450
439	0.481275	0.237050
440	0.481525	0.237575
441	0.482375	0.237625
442	0.479750	0.234950
443	0.476100	0.236500
444	0.481000	0.235675
445	0.483475	0.235950
446	0.483175	0.234125
447	0.481650	0.236325
448	0.475425	0.235775
449	0.477100	0.237325
450	0.480850	0.236950
451	0.477475	0.236175
452	0.478150	0.235325
453	0.478750	0.234550
454	0.480975	0.233575
455	0.481275	0.234100
456	0.483125	0.234200
457	0.482125	0.233750
458	0.481075	0.234475
459	0.478350	0.235100
460	0.479550	0.236575
461	0.478475	0.236575
462	0.476950	0.236125
463	0.475425	0.234725
464	0.479350	0.234050
465	0.477725	0.232875
466	0.479200	0.233075
467	0.480325	0.230900
468	0.480425	0.233000
469	0.478450	0.231750
470	0.480600	0.232325
471	0.479825	0.231325
472	0.482875	0.229600
473	0.482175	0.227500
474	0.485100	0.226075
475	0.483950	0.225300
476	0.478925	0.227075
477	0.481050	0.224425
478	0.479325	0.224750
479	0.477725	0.224850
480	0.480500	0.225150
481	0.479600	0.226150
482	0.478975	0.223850
483	0.479775	0.224275
484	0.480150	0.224725
485	0.483750	0.222325
486	0.479250	0.222650
487	0.482375	0.223050
488	0.480100	0.225100
489	0.475525	0.227275
490	0.479750	0.224950
491	0.480475	0.226825
492	0.480425	0.228350
493	0.481900	0.226550
494	0.483200	0.228500
495	0.478175	0.228675
496	0.479525	0.230100
497	0.479600	0.231550
498	0.482275	0.232625
499	0.483575	0.232975
500	0.480600	0.233000
501	0.481800	0.234600
502	0.477300	0.237300
503	0.482700	0.237250
504	0.482300	0.238650
505	0.483650	0.240800
506	0.484025	0.238800
507	0.485425	0.238375
508	0.483450	0.235075
509	0.481425	0.236475
510	0.476550	0.237625
511	0.485700	0.238575
512	0.485000	0.240225
513	0.477075	0.238600
514	0.476700	0.237775
515	0.478425	0.238125
516	0.481775	0.239450
517	0.483725	0.236600
518	0.482950	0.235350
519	0.478800	0.234025
520	0.480775	0.234750
521	0.481225	0.234850
522	0.481650	0.235825
523	0.483050	0.234525
524	0.477650	0.234825
525	0.481300	0.235450
526	0.480825	0.237850
527	0.481200	0.238325
528	0.476525	0.239525
529	0.475450	0.241075
530	0.480975	0.243650
531	0.478700	0.242500
532	0.478075	0.243150
533	0.477700	0.243825
534	0.479750	0.245925
535	0.478550	0.245825
536	0.479525	0.244825
537	0.483575	0.244650
538	0.479250	0.244125
539	0.476175	0.245975
540	0.475100	0.243500
541	0.476700	0.244900
542	0.479000	0.243950
543	0.480325	0.243250
544	0.477000	0.242150
545	0.479400	0.242525
546	0.482550	0.242350
547	0.478200	0.245125
548	0.478950	0.243125
549	0.476000	0.240600
550	0.478250	0.239725
551	0.477375	0.237125
552	0.485225	0.238900
553	0.481075	0.240275
554	0.478275	0.241075
555	0.481350	0.243325
556	0.482900	0.244100
557	0.480350	0.241000
558	0.483850	0.242125
559	0.484800	0.242550
560	0.478250	0.244100
561	0.483725	0.245150
562	0.479875	0.242850
563	0.482500	0.246675
564	0.482725	0.243750
565	0.480425	0.241850
566	0.479500	0.240325
567	0.479500	0.239475
568	0.481125	0.240400
569	0.481975	0.238775
570	0.479675	0.237625
571	0.481425	0.236700
572	0.484025	0.237950
573	0.485075	0.238475
574	0.485850	0.237400
575	0.483200	0.237250
576	0.481850	0.237900
577	0.482050	0.236800
578	0.480275	0.237550
579	0.481525	0.238325
580	0.483500	0.238225
581	0.480775	0.239400
582	0.482250	0.239950
583	0.478575	0.243425
584	0.480800	0.244600
585	0.485150	0.245575
586	0.481850	0.245950
587	0.483125	0.248800
588	0.482075	0.248225
589	0.479575	0.248200
590	0.483950	0.245775
591	0.485275	0.241975
592	0.486825	0.243225
593	0.481775	0.242900
594	0.478900	0.242800
595	0.479050	0.242325
596	0.479850	0.243875
597	0.484450	0.243850
598	0.482125	0.244275
599	0.480525	0.243600
600	0.482825	0.243525
601	0.480300	0.244650
602	0.481700	0.243025
603	0.479500	0.243350
604	0.481950	0.243650
605	0.482775	0.243575
606	0.482850	0.242625
607	0.480875	0.240775
608	0.482175	0.243175
609	0.485550	0.245450
610	0.484575	0.246050
611	0.488200	0.245275
612	0.479875	0.247100
613	0.480475	0.246725
614	0.477525	0.246775
615	0.479425	0.248850
616	0.482525	0.247550
617	0.480975	0.246950
618	0.482800	0.247650
619	0.481025	0.247200
620	0.481250	0.250225
621	0.479400	0.248625
622	0.483325	0.248075
623	0.481025	0.249300
624	0.478050	0.247825
625	0.482450	0.249475
626	0.480250	0.249900
627	0.479925	0.250350
628	0.482650	0.250050
629	0.476425	0.249075
630	0.482275	0.247925
631	0.485100	0.246175
632	0.487475	0.244725
633	0.489150	0.243025
634	0.487425	0.242250
635	0.485350	0.239800
636	0.479850	0.240550
637	0.483675	0.240100
638	0.482775	0.239675
639	0.483925	0.239725
640	0.483600	0.238075
641	0.482150	0.238700
642	0.480300	0.238875
643	0.478650	0.239300
644	0.479375	0.240000
645	0.480500	0.238400
646	0.477475	0.240900
647	0.477150	0.238400
648	0.478450	0.236900
649	0.479975	0.237550
650	0.480325	0.239625
651	0.479875	0.237075
652	0.484900	0.237750
653	0.481175	0.238200
654	0.484100	0.238275
655	0.484950	0.238800
656	0.482675	0.237275
657	0.482725	0.238750
658	0.481050	0.236900
659	0.480075	0.238900
660	0.483100	0.238150
661	0.481500	0.236825
662	0.485200	0.236675
663	0.482825	0.235950
664	0.484425	0.237950
665	0.480350	0.239800
666	0.480325	0.240425
667	0.484925	0.242075
668	0.482450	0.241200
669	0.483750	0.240725
670	0.482700	0.239950
671	0.479675	0.239575
672	0.478075	0.240700
673	0.483350	0.240050
674	0.484650	0.238550
675	0.482850	0.239550
676	0.480175	0.239450
677	0.484250	0.241475
678	0.481575	0.240825
679	0.481725	0.242025
680	0.481525	0.242950
681	0.484050	0.241975
682	0.484325	0.242425
683	0.481025	0.243000
684	0.483150	0.245425
685	0.481575	0.247000
686	0.486575	0.245575
687	0.484375	0.245450
688	0.481600	0.245875
689	0.483725	0.245000
690	0.481275	0.245750
691	0.481225	0.246075
692	0.486925	0.244075
693	0.485400	0.244475
694	0.488300	0.244625
695	0.486525	0.244075
696	0.489300	0.243875
697	0.483425	0.242650
698	0.483925	0.242875
699	0.485575	0.246150
700	0.484550	0.246475
701	0.484550	0.243750
702	0.482125	0.245625
703	0.481000	0.244300
704	0.483725	0.245400
705	0.482550	0.245125
706	0.478450	0.247325
707	0.487025	0.248175
708	0.484900	0.247175
709	0.485600	0.246675
710	0.483350	0.246825
711	0.482250	0.248900
712	0.482575	0.247275
713	0.480475	0.249000
714	0.477725	0.249075
715	0.476300	0.248300
716	0.481850	0.251825
717	0.478775	0.251800
718	0.478525	0.252375
719	0.482425	0.254700
720	0.480450	0.254075
721	0.483000	0.254650
722	0.484475	0.255900
723	0.482625	0.255400
724	0.479725	0.254675
725	0.478200	0.252175
726	0.481425	0.251800
727	0.482625	0.251800
728	0.479900	0.253350
729	0.480425	0.253200
730	0.483475	0.254100
731	0.483900	0.256250
732	0.479825	0.253850
733	0.479250	0.255775
734	0.478575	0.253975
735	0.475900	0.254100
736	0.476450	0.251500
737	0.481750	0.250500
738	0.480325	0.251525
739	0.480275	0.252300
740	0.478275	0.255400
741	0.480375	0.256075
742	0.480750	0.256850
743	0.480500	0.257925
744	0.481625	0.256900
745	0.482250	0.256075
746	0.481875	0.256575
747	0.483750	0.256725
748	0.482400	0.255450
749	0.479000	0.255100
750	0.480775	0.254125
751	0.477650	0.255325
752	0.475075	0.252225
753	0.484000	0.250675
754	0.480175	0.251000
755	0.476750	0.252850
756	0.481825	0.252550
757	0.482550	0.250400
758	0.481975	0.248125
759	0.481775	0.247475
760	0.478825	0.246750
761	0.478775	0.245900
762	0.481975	0.246050
763	0.477050	0.246500
764	0.479900	0.245175
765	0.481075	0.242700
766	0.478600	0.242425
767	0.479350	0.241375
768	0.474800	0.241300
769	0.481300	0.243425
770	0.476750	0.244350
771	0.476450	0.244125
772	0.479475	0.244900
773	0.475300	0.243200
774	0.482175	0.244725
775	0.479575	0.246700
776	0.479750	0.245100
777	0.479725	0.245650
778	0.481650	0.246325
779	0.480550	0.245800
780	0.481150	0.246875
781	0.481475	0.246925
782	0.480225	0.249050
783	0.481275	0.249500
784	0.478425	0.249675
785	0.479950	0.249875
786	0.481475	0.248250
787	0.480350	0.246700
788	0.480825	0.244600
789	0.485250	0.245100
790	0.482700	0.245475
791	0.480500	0.245675
792	0.478475	0.244025
793	0.482725	0.243850
794	0.480875	0.243725
795	0.480075	0.244625
796	0.483400	0.245325
797	0.482875	0.243450
798	0.480500	0.243900
799	0.477625	0.244575
800	0.477500	0.244250
801	0.480475	0.243850
802	0.478175	0.242925
803	0.478050	0.242050
804	0.478475	0.242325
805	0.479775	0.241750
806	0.483625	0.239900
807	0.480875	0.238425
808	0.480575	0.240175
809	0.481675	0.238775
810	0.483350	0.238725
811	0.481000	0.239725
812	0.481575	0.240125
813	0.479725	0.241475
814	0.478650	0.240775
815	0.478050	0.238775
816	0.483700	0.240650
817	0.483025	0.241750
818	0.482775	0.241700
819	0.482800	0.243425
820	0.481775	0.242700
821	0.477825	0.243050
822	0.478900	0.245000
823	0.482250	0.246025
824	0.482700	0.244600
825	0.480600	0.243950
826	0.483050	0.243775
827	0.480525	0.245950
828	0.480750	0.244775
829	0.483100	0.245200
830	0.485650	0.245575
831	0.485350	0.244225
832	0.485650	0.244800
833	0.481500	0.245350
834	0.478675	0.245900
835	0.481325	0.246075
836	0.486675	0.247125
837	0.483225	0.249150
838	0.484375	0.249800
839	0.483550	0.248975
840	0.480550	0.246925
841	0.481625	0.245275
842	0.486425	0.245875
843	0.481975	0.246200
844	0.481600	0.243675
845	0.479825	0.244225
846	0.481975	0.245675
847	0.480625	0.243575
848	0.481900	0.243575
849	0.480800	0.242975
850	0.480875	0.242100
851	0.487800	0.242875
852	0.484850	0.244725
853	0.485325	0.244925
854	0.483500	0.246000
855	0.482050	0.245650
856	0.482500	0.245500
857	0.487175	0.246100
858	0.484225	0.247450
859	0.482100	0.247100
860	0.479950	0.248175
861	0.479650	0.247475
862	0.479425	0.248150
863	0.478950	0.247825
864	0.479800	0.247475
865	0.481875	0.248325
866	0.480575	0.248775
867	0.480675	0.250650
868	0.482900	0.250200
869	0.483125	0.249950
870	0.483000	0.249375
871	0.482550	0.249675
872	0.482025	0.247150
873	0.480625	0.245825
874	0.482975	0.246100
875	0.482700	0.247200
876	0.481825	0.248550
877	0.483325	0.250750
878	0.481875	0.252125
879	0.487650	0.251400
880	0.483150	0.251175
881	0.484900	0.251425
882	0.484025	0.251900
883	0.483975	0.252075
884	0.479975	0.252300
885	0.481675	0.253350
886	0.483475	0.253050
887	0.480125	0.251275
888	0.481025	0.251150
889	0.477350	0.249075
890	0.481725	0.247050
891	0.481925	0.249325
892	0.485100	0.250375
893	0.481950	0.248600
894	0.481575	0.253750
895	0.481925	0.256825
896	0.484125	0.255400
897	0.480625	0.257650
898	0.476775	0.258300
899	0.474900	0.259125
900	0.481850	0.260050
901	0.482750	0.255700
902	0.479300	0.257250
903	0.481475	0.259025
904	0.481825	0.258825
905	0.475300	0.258850
906	0.477875	0.256225
907	0.478400	0.258325
908	0.481775	0.256575
909	0.483050	0.257800
910	0.481075	0.255700
911	0.479125	0.256075
912	0.484300	0.254200
913	0.483975	0.253725
914	0.481100	0.253875
915	0.482925	0.254625
916	0.482700	0.254325
917	0.482400	0.254450
918	0.481725	0.254825
919	0.478800	0.254875
920	0.480825	0.254625
921	0.485000	0.251100
922	0.484225	0.248250
923	0.483075	0.247525
924	0.482725	0.244725
925	0.485200	0.242225
926	0.480725	0.242625
927	0.481500	0.244950
928	0.482800	0.244325
929	0.480725	0.243325
930	0.483800	0.242950
931	0.483875	0.241375
932	0.483850	0.241650
933	0.480150	0.241625
934	0.478150	0.242225
935	0.482300	0.245375
936	0.483850	0.243625
937	0.484225	0.244325
938	0.482050	0.244325
939	0.481250	0.246275
940	0.483600	0.244975
941	0.482725	0.248375
942	0.482750	0.249300
943	0.484575	0.251525
944	0.484325	0.252225
945	0.482750	0.252025
946	0.484175	0.252775
947	0.482750	0.252550
948	0.483600	0.254350
949	0.482375	0.252500
950	0.486225	0.252625
951	0.486350	0.254350
952	0.484600	0.255750
953	0.481100	0.258125
954	0.483975	0.256000
955	0.482475	0.255950
956	0.480850	0.254400
957	0.481100	0.256625
958	0.480075	0.257550
959	0.483775	0.257750
960	0.484050	0.258250
961	0.483375	0.258175
962	0.483475	0.259325
963	0.483175	0.259875
964	0.480850	0.260600
965	0.479100	0.259325
966	0.482225	0.259225
967	0.482525	0.257525
968	0.479975	0.257700
969	0.486100	0.255150
970	0.478225	0.253850
971	0.479125	0.254075
972	0.481450	0.252150
973	0.481250	0.251400
974	0.479475	0.250975
975	0.482500	0.253275
976	0.482150	0.253575
977	0.479450	0.252975
978	0.482975	0.253425
979	0.481025	0.253475
980	0.483375	0.252200
981	0.479425	0.248075
982	0.481050	0.248275
983	0.482650	0.247550
984	0.483975	0.249250
985	0.485450	0.249450
986	0.484375	0.249200
987	0.485825	0.250175
988	0.482300	0.249825
989	0.480450	0.250675
990	0.481575	0.250225
991	0.479750	0.251125
992	0.481725	0.251250
993	0.483200	0.253500
994	0.481400	0.253375
995	0.481025	0.254525
996	0.482900	0.257250
997	0.482175	0.257775
998	0.482250	0.255800
999	0.486175	0.259000
1000	0.485225	0.258875
1001	0.485675	0.258675
1002	0.484600	0.256900
1003	0.481900	0.257000
1004	0.480900	0.256750
1005	0.481150	0.256925
1006	0.479475	0.257750
1007	0.483200	0.257450
1008	0.479225	0.257025
1009	0.476675	0.257525
1010	0.481450	0.258225
1011	0.480700	0.258400
1012	0.481175	0.258200
1013	0.480700	0.256700
1014	0.478550	0.254800
1015	0.477850	0.256775
1016	0.475525	0.257150
1017	0.484275	0.256450
1018	0.484100	0.255600
1019	0.482625	0.255100
1020	0.481775	0.256875
1021	0.482525	0.255475
1022	0.482650	0.254325
1023	0.480200	0.252400
1024	0.481500	0.250875
1025	0.481300	0.250775
1026	0.482575	0.249550
1027	0.482975	0.248375
1028	0.481950	0.251000
1029	0.484175	0.250050
1030	0.480225	0.250025
1031	0.477975	0.252250
1032	0.477475	0.254400
1033	0.483275	0.255275
1034	0.478500	0.257200
1035	0.477775	0.254575
1036	0.479250	0.252225
1037	0.481900	0.252150
1038	0.479675	0.253575
1039	0.482375	0.254125
1040	0.481075	0.253325
1041	0.484475	0.256475
1042	0.481150	0.254850
1043	0.481900	0.254800
1044	0.482150	0.255700
1045	0.479750	0.257675
1046	0.477925	0.258050
1047	0.479750	0.260275
1048	0.481150	0.260500
1049	0.478900	0.260225
1050	0.481975	0.259550
1051	0.481625	0.258925
1052	0.481050	0.260750
1053	0.485500	0.261875
1054	0.479775	0.262350
1055	0.481875	0.263600
1056	0.481200	0.264300
1057	0.477575	0.263525
1058	0.479375	0.263675
1059	0.479625	0.263075
1060	0.481225	0.264125
1061	0.480475	0.263950
1062	0.477800	0.267050
1063	0.477250	0.268175
1064	0.479000	0.270650
1065	0.480200	0.268150
1066	0.480300	0.268025
1067	0.483525	0.268300
1068	0.479050	0.265525
1069	0.479475	0.264775
1070	0.475750	0.263650
1071	0.478800	0.261350
1072	0.480800	0.263075
1073	0.480875	0.264175
1074	0.477825	0.261750
1075	0.485175	0.261900
1076	0.485125	0.260150
1077	0.482125	0.261000
1078	0.481400	0.261700
1079	0.482500	0.262825
1080	0.483025	0.263450
1081	0.483075	0.262975
1082	0.478650	0.262825
1083	0.479400	0.262450
1084	0.480950	0.262000
1085	0.478950	0.262575
1086	0.478975	0.262275
1087	0.482050	0.262750
1088	0.484400	0.263700
1089	0.482200	0.263125
1090	0.481925	0.263450
1091	0.482850	0.262500
1092	0.481650	0.262450
1093	0.481650	0.260500
1094	0.485550	0.259675
1095	0.487800	0.259500
1096	0.483350	0.257100
1097	0.485325	0.257950
1098	0.484825	0.256975
1099	0.480625	0.259200
1100	0.483700	0.258250
1101	0.485475	0.258225
1102	0.484575	0.257300
1103	0.481150	0.257250
1104	0.480825	0.258925
1105	0.478650	0.257375
1106	0.479750	0.258525
1107	0.482400	0.258550
1108	0.483950	0.254075
1109	0.481875	0.255075
1110	0.480875	0.252350
1111	0.479850	0.255125
1112	0.479725	0.253500
1113	0.483575	0.253575
1114	0.481325	0.254650
1115	0.483350	0.257125
1116	0.483100	0.256025
1117	0.485850	0.256350
1118	0.481700	0.256250
1119	0.483500	0.256900
1120	0.482500	0.256200
1121	0.484525	0.256150
1122	0.481400	0.257450
1123	0.483825	0.257625
1124	0.482850	0.261100
1125	0.480475	0.262800
1126	0.480725	0.263350
1127	0.481600	0.263150
1128	0.482550	0.260675
1129	0.480750	0.262625
1130	0.481225	0.261850
1131	0.484100	0.261975
1132	0.483150	0.266250
1133	0.486400	0.267275
1134	0.483175	0.267125
1135	0.483225	0.266475
1136	0.477575	0.267525
1137	0.486200	0.265225
1138	0.484475	0.267175
1139	0.483625	0.267400
1140	0.481800	0.266550
1141	0.484850	0.266475
1142	0.479500	0.266275
1143	0.478700	0.265950
1144	0.480275	0.265425
1145	0.478725	0.265450
1146	0.478575	0.264500
1147	0.481200	0.264575
1148	0.477075	0.263425
1149	0.481425	0.265750
1150	0.488000	0.262450
1151	0.487025	0.262575
1152	0.481025	0.260000
1153	0.485525	0.257100
1154	0.484650	0.256750
1155	0.484925	0.259025
1156	0.483850	0.259525
1157	0.483125	0.260725
1158	0.484100	0.261200
1159	0.486350	0.259375
1160	0.485250	0.260225
1161	0.484625	0.258850
1162	0.484150	0.257500
1163	0.483975	0.261375
1164	0.482625	0.259950
1165	0.483925	0.259025
1166	0.484525	0.257250
1167	0.482625	0.255775
1168	0.481700	0.258975
1169	0.481725	0.256925
1170	0.480700	0.256400
1171	0.481600	0.255625
1172	0.480975	0.255950
1173	0.481800	0.253375
1174	0.484600	0.255400
1175	0.480300	0.253425
1176	0.482025	0.252525
1177	0.483800	0.253400
1178	0.485250	0.252175
1179	0.482400	0.254025
1180	0.483675	0.252750
1181	0.483700	0.252850
1182	0.484225	0.251325
1183	0.485475	0.251150
1184	0.483425	0.249725
1185	0.479000	0.248750
1186	0.482975	0.247375
1187	0.481175	0.247325
1188	0.483250	0.245225
1189	0.484075	0.244900
1190	0.485525	0.245225
1191	0.483925	0.244950
1192	0.482300	0.244850
1193	0.481500	0.244575
1194	0.482850	0.244725
1195	0.484625	0.246400
1196	0.486650	0.245175
1197	0.483700	0.246650
1198	0.486275	0.245600
1199	0.483650	0.246025
1200	0.483200	0.247225
1201	0.484500	0.247350
1202	0.488075	0.247600
1203	0.489650	0.247000
1204	0.485625	0.248700
1205	0.486650	0.247850
1206	0.486475	0.247525
1207	0.485325	0.248650
1208	0.483950	0.249025
1209	0.484775	0.248275
1210	0.485150	0.249825
1211	0.483900	0.247250
1212	0.485500	0.247025
1213	0.483700	0.246075
1214	0.482125	0.245400
1215	0.486675	0.243900
1216	0.485000	0.245000
1217	0.484050	0.245700
1218	0.481350	0.245850
1219	0.486350	0.245775
1220	0.487850	0.244300
1221	0.489525	0.242650
1222	0.485725	0.242275
1223	0.489225	0.241275
1224	0.482725	0.239325
1225	0.487075	0.239375
1226	0.482600	0.239525
1227	0.482825	0.239975
1228	0.481025	0.239250
1229	0.483825	0.241375
1230	0.478750	0.240725
1231	0.478750	0.239425
1232	0.482625	0.238800
1233	0.481900	0.240050
1234	0.482100	0.241025
1235	0.482500	0.242625
1236	0.481550	0.241425
1237	0.484850	0.245450
1238	0.482900	0.245975
1239	0.482000	0.246875
1240	0.483525	0.245825
1241	0.480525	0.247175
1242	0.483450	0.249075
1243	0.484325	0.249825
1244	0.484500	0.249300
1245	0.480500	0.250150
1246	0.484025	0.248800
1247	0.482950	0.252575
1248	0.482850	0.250900
1249	0.485750	0.251925
1250	0.482650	0.251125
1251	0.487575	0.251400
1252	0.486025	0.249150
1253	0.480925	0.251950
1254	0.481250	0.252300
1255	0.483275	0.252600
1256	0.482700	0.251250
1257	0.485200	0.251675
1258	0.484725	0.249500
1259	0.486450	0.251050
1260	0.485675	0.249125
1261	0.484125	0.248550
1262	0.483350	0.249425
1263	0.486325	0.251200
1264	0.484050	0.249950
1265	0.483150	0.250375
1266	0.478125	0.249275
1267	0.482000	0.250275
1268	0.484400	0.251600
1269	0.487125	0.249050
1270	0.483150	0.251200
1271	0.484600	0.251050
1272	0.481250	0.251500
1273	0.482300	0.251850
1274	0.481875	0.251100
1275	0.484275	0.253650
1276	0.482425	0.255925
1277	0.483625	0.255025
1278	0.482275	0.254575
1279	0.483825	0.257100
1280	0.489125	0.256700
1281	0.482575	0.255075
1282	0.480975	0.257925
1283	0.480725	0.258800
1284	0.483475	0.258825
1285	0.485000	0.257825
1286	0.486150	0.256950
1287	0.487850	0.254875
1288	0.484675	0.255450
1289	0.483200	0.255050
1290	0.486200	0.255200
1291	0.486775	0.255325
1292	0.488425	0.253975
1293	0.489175	0.255550
1294	0.486450	0.255625
1295	0.484375	0.253650
1296	0.480725	0.253325
1297	0.481250	0.253950
1298	0.481575	0.255550
1299	0.479375	0.255475
1300	0.479800	0.254700
1301	0.486050	0.256550
1302	0.487150	0.254975
1303	0.482475	0.254250
1304	0.483900	0.255700
1305	0.484575	0.254625
1306	0.487150	0.251700
1307	0.485850	0.250025
1308	0.482975	0.248500
1309	0.484275	0.246775
1310	0.481350	0.246475
1311	0.483675	0.246725
1312	0.480200	0.246175
1313	0.481775	0.246475
1314	0.480850	0.247575
1315	0.481575	0.250150
1316	0.485425	0.251975
1317	0.483625	0.252500
1318	0.480525	0.251350
1319	0.483225	0.250700
1320	0.483300	0.252800
1321	0.483625	0.253575
1322	0.479900	0.253400
1323	0.479200	0.254750
1324	0.482625	0.254275
1325	0.479625	0.252900
1326	0.484450	0.250950
1327	0.483150	0.249700
1328	0.482400	0.250475
1329	0.482950	0.246525
1330	0.479025	0.248725
1331	0.483275	0.248000
1332	0.484200	0.250325
1333	0.481025	0.253325
1334	0.480200	0.254075
1335	0.478800	0.252625
1336	0.482900	0.252675
1337	0.486000	0.253300
1338	0.487350	0.254150
1339	0.487425	0.252675
1340	0.483525	0.251575
1341	0.480975	0.253275
1342	0.485775	0.252275
1343	0.484400	0.251050
1344	0.480225	0.250275
1345	0.480175	0.248675
1346	0.483550	0.249725
1347	0.479525	0.250925
1348	0.479550	0.250525
1349	0.482300	0.251075
1350	0.482425	0.249550
1351	0.480425	0.251975
1352	0.482650	0.249425
1353	0.480650	0.250100
1354	0.485075	0.250800
1355	0.481950	0.252050
1356	0.481675	0.252350
1357	0.483400	0.254500
1358	0.482050	0.255025
1359	0.483775	0.251975
1360	0.483575	0.256250
1361	0.482000	0.257475
1362	0.479975	0.257925
1363	0.481275	0.259400
1364	0.480775	0.258875
1365	0.478400	0.258850
1366	0.481475	0.259775
1367	0.479325	0.262400
1368	0.484750	0.262050
1369	0.482575	0.260150
1370	0.479900	0.259150
1371	0.483075	0.258100
1372	0.482550	0.257250
1373	0.481900	0.258000
1374	0.483100	0.258700
1375	0.486425	0.261225
1376	0.486450	0.259375
1377	0.485400	0.258300
1378	0.482925	0.256500
1379	0.480925	0.257150
1380	0.478900	0.256975
1381	0.480400	0.255475
1382	0.480225	0.255375
1383	0.482325	0.251975
1384	0.482100	0.251525
1385	0.482775	0.250175
1386	0.477475	0.248600
1387	0.479675	0.247225
1388	0.483050	0.248050
1389	0.481500	0.246600
1390	0.484750	0.246725
1391	0.487600	0.245875
1392	0.480975	0.244375
1393	0.481275	0.242550
1394	0.482425	0.243750
1395	0.481800	0.242950
1396	0.480475	0.241775
1397	0.481825	0.241050
1398	0.481775	0.241350
1399	0.481375	0.241775
1400	0.479900	0.242425
1401	0.482675	0.241925
1402	0.481300	0.241825
1403	0.482350	0.239850
1404	0.480525	0.239550
1405	0.483350	0.240550
1406	0.483250	0.238450
1407	0.482775	0.239625
1408	0.482800	0.239175
1409	0.482750	0.239225
1410	0.480250	0.237075
1411	0.483100	0.235750
1412	0.483900	0.236125
1413	0.485600	0.237475
1414	0.484025	0.236200
1415	0.483250	0.237050
1416	0.484100	0.237700
1417	0.478975	0.237750
1418	0.483825	0.239025
1419	0.483425	0.241450
1420	0.482050	0.240225
1421	0.479725	0.241425
1422	0.481350	0.238350
1423	0.484400	0.235375
1424	0.485425	0.233450
1425	0.483200	0.234925
1426	0.482025	0.235275
1427	0.479300	0.234450
1428	0.482525	0.235575
1429	0.483775	0.233050
1430	0.481750	0.235400
1431	0.486050	0.233775
1432	0.485500	0.231350
1433	0.484675	0.232475
1434	0.481200	0.232825
1435	0.485350	0.231550
1436	0.484200	0.231875
1437	0.483150	0.231450
1438	0.486600	0.230300
1439	0.478400	0.231800
1440	0.477525	0.232600
1441	0.481925	0.233625
1442	0.484725	0.233675
1443	0.484400	0.232375
1444	0.485125	0.233325
1445	0.482925	0.233675
1446	0.486350	0.233575
1447	0.483625	0.233500
1448	0.483100	0.236200
1449	0.488950	0.236075
1450	0.485425	0.234425
1451	0.486925	0.234325
1452	0.486075	0.235000
1453	0.485200	0.232850
1454	0.487525	0.232125
1455	0.487025	0.230975
1456	0.483850	0.230575
1457	0.485925	0.228900
1458	0.487150	0.229700
1459	0.485000	0.230275
1460	0.488200	0.227550
1461	0.486725	0.226400
1462	0.482875	0.228525
1463	0.486125	0.228050
1464	0.483925	0.230200
1465	0.479100	0.229550
1466	0.485875	0.230050
1467	0.483575	0.230425
1468	0.481600	0.229575
1469	0.485125	0.228575
1470	0.482850	0.228525
1471	0.481500	0.229775
1472	0.481200	0.228100
1473	0.483400	0.226150
1474	0.484575	0.224375
1475	0.482550	0.223350
1476	0.482975	0.224300
1477	0.480225	0.222300
1478	0.484700	0.223375
1479	0.485450	0.219400
1480	0.480375	0.221750
1481	0.483225	0.220025
1482	0.484025	0.217675
1483	0.483675	0.217350
1484	0.482025	0.217075
1485	0.480225	0.219350
1486	0.481475	0.221725
1487	0.484050	0.221775
1488	0.481300	0.222975
1489	0.482625	0.223950
1490	0.483025	0.225375
1491	0.483000	0.223825
1492	0.482500	0.223750
1493	0.482425	0.222150
1494	0.479900	0.218875
1495	0.480700	0.216075
1496	0.480275	0.215175
1497	0.486675	0.215575
1498	0.488875	0.215375
1499	0.484775	0.216000
1500	0.479850	0.216600
1501	0.484350	0.217975
1502	0.484675	0.216825
1503	0.482225	0.217625
1504	0.480625	0.217175
1505	0.485700	0.216725
1506	0.486775	0.217375
1507	0.485100	0.215950
1508	0.483125	0.215550
1509	0.484225	0.214350
1510	0.478500	0.215175
1511	0.478175	0.216625
1512	0.483925	0.217050
1513	0.482550	0.217975
1514	0.482900	0.219325
1515	0.483000	0.218925
1516	0.483400	0.220725
1517	0.484450	0.220400
1518	0.481000	0.220150
1519	0.482825	0.220350
1520	0.483425	0.221275
1521	0.486175	0.224450
1522	0.488300	0.225500
1523	0.485850	0.223975
1524	0.483550	0.224125
1525	0.484275	0.223850
1526	0.481525	0.223850
1527	0.479375	0.225075
1528	0.483450	0.225150
1529	0.484900	0.224225
1530	0.477425	0.225075
1531	0.480475	0.225100
1532	0.482375	0.225125
1533	0.484600	0.225850
1534	0.484225	0.226675
1535	0.481575	0.225175
1536	0.482625	0.225850
1537	0.482900	0.225175
1538	0.484325	0.226375
1539	0.481200	0.224600
1540	0.483950	0.225825
1541	0.486025	0.225250
1542	0.482950	0.226225
1543	0.481350	0.227400
1544	0.483925	0.229500
1545	0.484675	0.229825
1546	0.484525	0.228925
1547	0.483175	0.230325
1548	0.480850	0.228675
1549	0.480700	0.232525
1550	0.483200	0.231075
1551	0.484850	0.230725
1552	0.482150	0.229350
1553	0.486850	0.229475
1554	0.484650	0.231175
1555	0.483850	0.230975
1556	0.481125	0.230925
1557	0.480900	0.230525
1558	0.483875	0.230750
1559	0.483275	0.231050
1560	0.483675	0.231425
1561	0.481125	0.230900
1562	0.485800	0.229925
1563	0.480500	0.229250
1564	0.482575	0.230100
1565	0.481650	0.231225
1566	0.483575	0.230900
1567	0.482600	0.234025
1568	0.484675	0.232625
1569	0.484600	0.234675
1570	0.484250	0.233725
1571	0.478800	0.234025
1572	0.479575	0.234275
1573	0.481275	0.234125
1574	0.478400	0.235950
1575	0.481450	0.237575
1576	0.482600	0.240175
1577	0.478075	0.240375
1578	0.478550	0.239175
1579	0.477600	0.238700
1580	0.474425	0.240200
1581	0.482375	0.239200
1582	0.480175	0.236725
1583	0.480900	0.237225
1584	0.482525	0.237775
1585	0.484425	0.240850
1586	0.482100	0.241725
1587	0.485025	0.241275
1588	0.483350	0.244075
1589	0.482375	0.245950
1590	0.485600	0.248525
1591	0.485450	0.248875
1592	0.482200	0.249550
1593	0.484150	0.252675
1594	0.484725	0.252550
1595	0.485675	0.253425
1596	0.485200	0.253150
1597	0.483550	0.251675
1598	0.484075	0.253475
1599	0.482775	0.253850
1600	0.484275	0.253750
1601	0.482050	0.253600
1602	0.482225	0.250700
1603	0.483300	0.249700
1604	0.482425	0.250675
1605	0.478600	0.250625
1606	0.484700	0.251075
1607	0.478600	0.250550
1608	0.475775	0.249050
1609	0.479375	0.247975
1610	0.478300	0.247800
1611	0.481300	0.245650
1612	0.483150	0.245725
1613	0.482650	0.247900
1614	0.486075	0.248250
1615	0.482150	0.247875
1616	0.485150	0.247275
1617	0.483600	0.246750
1618	0.483175	0.246950
1619	0.485000	0.248775
1620	0.481775	0.248500
1621	0.481750	0.247375
1622	0.483625	0.243775
1623	0.483075	0.245050
1624	0.480700	0.245125
1625	0.483850	0.245650
1626	0.479700	0.243475
1627	0.482650	0.243200
1628	0.485000	0.243950
1629	0.484700	0.244150
1630	0.477875	0.243925
1631	0.479125	0.245800
1632	0.479575	0.249475
1633	0.481975	0.246800
1634	0.481625	0.249600
1635	0.482350	0.250050
1636	0.480975	0.248400
1637	0.479525	0.248275
1638	0.478625	0.249950
1639	0.483175	0.249075
1640	0.480875	0.245625
1641	0.481725	0.243725
1642	0.478275	0.244950
1643	0.480725	0.245050
1644	0.480925	0.246450
1645	0.484525	0.248125
1646	0.481750	0.249475
1647	0.482075	0.249825
1648	0.481775	0.248550
1649	0.484075	0.247500
1650	0.484775	0.246300
1651	0.485050	0.243950
1652	0.484050	0.244775
1653	0.482650	0.246125
1654	0.483125	0.246850
1655	0.481825	0.248650
1656	0.479750	0.245675
1657	0.483575	0.244275
1658	0.481275	0.244350
1659	0.482400	0.245325
1660	0.481250	0.248100
1661	0.479275	0.246850
1662	0.480450	0.244975
1663	0.484525	0.244850
1664	0.482175	0.242550
1665	0.478475	0.241300
1666	0.483675	0.241450
1667	0.481450	0.241850
1668	0.481575	0.240450
1669	0.484575	0.239750
1670	0.480600	0.239550
1671	0.481950	0.240450
1672	0.485900	0.238250
1673	0.485850	0.237200
1674	0.483850	0.238675
1675	0.483600	0.239825
1676	0.483575	0.241350
1677	0.482400	0.243000
1678	0.483150	0.242850
1679	0.485350	0.242900
1680	0.481725	0.245300
1681	0.483725	0.244500
1682	0.486100	0.244975
1683	0.485625	0.245750
1684	0.484225	0.243450
1685	0.481700	0.244500
1686	0.481550	0.245375
1687	0.479650	0.244775
1688	0.485325	0.245425
1689	0.482875	0.242525
1690	0.482050	0.242100
1691	0.480300	0.241500
1692	0.479475	0.241950
1693	0.481225	0.242900
1694	0.479075	0.242325
1695	0.479600	0.241825
1696	0.480425	0.241125
1697	0.483725	0.241775
1698	0.480550	0.241150
1699	0.482775	0.242875
1700	0.477550	0.239450
1701	0.481425	0.239325
1702	0.477275	0.238675
1703	0.481200	0.240475
1704	0.481250	0.240675
1705	0.481175	0.240850
1706	0.484900	0.242925
1707	0.482600	0.240650
1708	0.480675	0.239750
1709	0.482450	0.239550
1710	0.478300	0.238950
1711	0.481800	0.238375
1712	0.481525	0.238800
1713	0.478875	0.239050
1714	0.477950	0.238300
1715	0.476250	0.240575
1716	0.480300	0.241975
1717	0.476175	0.239125
1718	0.478025	0.239725
1719	0.478500	0.239900
1720	0.477325	0.239750
1721	0.479725	0.240675
1722	0.479650	0.239625
1723	0.481200	0.242375
1724	0.481375	0.243475
1725	0.480125	0.243450
1726	0.482550	0.244325
1727	0.482600	0.243925
1728	0.481450	0.243300
1729	0.485475	0.243350
1730	0.480075	0.243375
1731	0.478650	0.241950
1732	0.479175	0.242400
1733	0.482025	0.243025
1734	0.480975	0.244975
1735	0.481575	0.245275
1736	0.481925	0.244950
1737	0.483000	0.244500
1738	0.479925	0.244400
1739	0.482225	0.243750
1740	0.483400	0.241475
1741	0.479675	0.242850
1742	0.480400	0.243950
1743	0.478425	0.243900
1744	0.480350	0.242150
1745	0.485000	0.241175
1746	0.483800	0.241350
1747	0.483775	0.240500
1748	0.481075	0.242150
1749	0.483325	0.240925
1750	0.485225	0.241900
1751	0.481775	0.241150
1752	0.477850	0.240150
1753	0.481225	0.241150
1754	0.477050	0.239650
1755	0.484575	0.238400
1756	0.480450	0.236175
1757	0.485850	0.238175
1758	0.482600	0.237900
1759	0.482600	0.241275
1760	0.482275	0.243725
1761	0.477050	0.243325
1762	0.479475	0.244475
1763	0.479150	0.245500
1764	0.478900	0.245325
1765	0.482125	0.246300
1766	0.480700	0.246375
1767	0.482450	0.246650
1768	0.481100	0.248425
1769	0.479425	0.247300
1770	0.482250	0.246950
1771	0.482800	0.247050
1772	0.485550	0.246800
1773	0.481825	0.248725
1774	0.481750	0.249575
1775	0.481525	0.246925
1776	0.480525	0.245000
1777	0.482075	0.242325
1778	0.481375	0.241950
1779	0.485550	0.243775
1780	0.483350	0.245125
1781	0.483375	0.243725
1782	0.484675	0.243650
1783	0.479800	0.246225
1784	0.482100	0.245750
1785	0.480250	0.244175
1786	0.483175	0.244350
1787	0.480225	0.244475
1788	0.486825	0.244750
1789	0.481750	0.245550
1790	0.482025	0.243425
1791	0.480550	0.242400
1792	0.484575	0.244225
1793	0.484300	0.242400
1794	0.484025	0.241775
1795	0.482975	0.244975
1796	0.482800	0.242600
1797	0.482450	0.243150
1798	0.485125	0.244750
1799	0.485375	0.244625
1800	0.482150	0.245050
1801	0.485200	0.246400
1802	0.486375	0.248700
1803	0.486825	0.247725
1804	0.483100	0.247875
1805	0.479600	0.247675
1806	0.479775	0.250025
1807	0.480450	0.248250
1808	0.482525	0.247300
1809	0.482600	0.247775
1810	0.480575	0.246475
1811	0.479575	0.246350
1812	0.482850	0.245250
1813	0.482475	0.244000
1814	0.485650	0.244050
1815	0.483575	0.246800
1816	0.485125	0.246700
1817	0.485525	0.246100
1818	0.480075	0.246925
1819	0.481050	0.247000
1820	0.482875	0.245500
1821	0.483350	0.244100
1822	0.483750	0.242425
1823	0.480600	0.242950
1824	0.483575	0.242450
1825	0.481625	0.242275
1826	0.483375	0.244000
1827	0.482625	0.243900
1828	0.486000	0.245325
1829	0.482050	0.247025
1830	0.480800	0.248900
1831	0.483025	0.249950
1832	0.484400	0.252325
1833	0.481350	0.253450
1834	0.481250	0.251825
1835	0.479725	0.253575
1836	0.478550	0.255000
1837	0.480400	0.254550
1838	0.482275	0.253800
1839	0.480500	0.253950
1840	0.480750	0.252850
1841	0.482425	0.253500
1842	0.483625	0.254925
1843	0.479800	0.251925
1844	0.480075	0.251450
1845	0.481425	0.251200
1846	0.480750	0.250250
1847	0.482025	0.249175
1848	0.479750	0.249775
1849	0.480650	0.247350
1850	0.482200	0.246775
1851	0.482125	0.244125
1852	0.483825	0.245125
1853	0.483000	0.247750
1854	0.480625	0.250400
1855	0.479800	0.251400
1856	0.478550	0.251175
1857	0.478925	0.252175
1858	0.482050	0.253825
1859	0.480050	0.252900
1860	0.477425	0.255050
1861	0.478950	0.255575
1862	0.483275	0.255975
1863	0.482825	0.256675
1864	0.481825	0.256650
1865	0.481650	0.256500
1866	0.482000	0.252650
1867	0.477500	0.251525
1868	0.481625	0.252575
1869	0.478050	0.252900
1870	0.481800	0.254250
1871	0.481050	0.254550
1872	0.477750	0.255675
1873	0.484050	0.253250
1874	0.480550	0.249625
1875	0.481025	0.248275
1876	0.481175	0.248375
1877	0.481625	0.248225
1878	0.481725	0.246100
1879	0.485475	0.245750
1880	0.486075	0.245900
1881	0.482125	0.245700
1882	0.481575	0.245775
1883	0.480600	0.243325
1884	0.480150	0.241775
1885	0.479825	0.240050
1886	0.478700	0.237900
1887	0.480500	0.238500
1888	0.479750	0.237500
1889	0.483475	0.236850
1890	0.481850	0.234700
1891	0.482125	0.236100
1892	0.484925	0.234500
1893	0.479900	0.234675
1894	0.481525	0.236475
1895	0.480725	0.236425
1896	0.480800	0.235475
1897	0.481750	0.233175
1898	0.484550	0.234900
1899	0.485025	0.235100
1900	0.484500	0.235125
1901	0.483350	0.235175
1902	0.479600	0.236900
1903	0.476900	0.236475
1904	0.480550	0.238050
1905	0.479325	0.238225
1906	0.482400	0.238400
1907	0.484850	0.236775
1908	0.482700	0.235425
1909	0.483225	0.236175
1910	0.481025	0.234625
1911	0.482675	0.234375
1912	0.482900	0.235150
1913	0.481700	0.232975
1914	0.481200	0.231175
1915	0.478000	0.232500
1916	0.484600	0.234275
1917	0.484850	0.233925
1918	0.483525	0.236200
1919	0.481675	0.237700
1920	0.478875	0.237375
1921	0.483000	0.236825
1922	0.482150	0.237550
1923	0.483375	0.239425
1924	0.480300	0.238975
1925	0.482775	0.240125
1926	0.482300	0.239175
1927	0.485350	0.238900
1928	0.480875	0.241650
1929	0.480000	0.241525
1930	0.481800	0.241100
1931	0.482475	0.240725
1932	0.481825	0.238600
1933	0.480900	0.240025
1934	0.484075	0.241300
1935	0.478750	0.241875
1936	0.478750	0.244250
1937	0.481950	0.240425
1938	0.479875	0.242375
1939	0.480475	0.241900
1940	0.481025	0.240925
1941	0.478925	0.242025
1942	0.480775	0.239200
1943	0.480825	0.241225
1944	0.482000	0.241800
1945	0.479750	0.243600
1946	0.484300	0.243325
1947	0.477750	0.242350
1948	0.481700	0.243125
1949	0.481025	0.240800
1950	0.483675	0.239900
1951	0.481650	0.243200
1952	0.480500	0.244100
1953	0.479775	0.246300
1954	0.477025	0.245750
1955	0.481500	0.244250
1956	0.481575	0.246275
1957	0.480550	0.245200
1958	0.482375	0.244300
1959	0.477750	0.245450
1960	0.484425	0.245875
1961	0.480550	0.246375
1962	0.477900	0.245575
1963	0.484075	0.247750
1964	0.482025	0.247825
1965	0.480000	0.248700
1966	0.483775	0.251825
1967	0.484500	0.251700
1968	0.481900	0.252900
1969	0.486050	0.251225
1970	0.486150	0.250250
1971	0.481225	0.249650
1972	0.479325	0.249300
1973	0.478425	0.247925
1974	0.481875	0.245450
1975	0.483175	0.244525
1976	0.482175	0.245700
1977	0.481675	0.246700
1978	0.481125	0.244825
1979	0.481175	0.244750
1980	0.478575	0.245975
1981	0.481625	0.245125
1982	0.481425	0.244575
1983	0.479650	0.242425
1984	0.479925	0.242800
1985	0.479225	0.241975
1986	0.479225	0.242525
1987	0.480250	0.240900
1988	0.481325	0.241250
1989	0.480175	0.240525
1990	0.482525	0.240950
1991	0.485325	0.239675
1992	0.483950	0.240250
1993	0.483300	0.239000
1994	0.481550	0.237575
1995	0.479850	0.238075
1996	0.481950	0.238675
1997	0.482075	0.238925
1998	0.483550	0.239325
1999	0.483900	0.239125
[truncated: 8,000 more rows]
