# Supplementary material for: Evolutionary game on mutually influenceing double-layer network
Source: PLoS One. 2025 Jan 31;20(1):e0317923. doi: 10.1371/journal.pone.0317923 (PMC11785339; doi:10.1371/journal.pone.0317923)
Supplement: S1 Data — (ZIP) [file pone.0317923.s001.zip › b=1.04_a=0.1_frequency.txt]

0	0.501375	0.390975
1	0.494475	0.329225
2	0.486325	0.285450
3	0.484800	0.257325
4	0.483575	0.239875
5	0.478750	0.227775
6	0.479600	0.217100
7	0.479275	0.208400
8	0.475625	0.199100
9	0.480100	0.196375
10	0.480025	0.194200
11	0.472925	0.191975
12	0.478925	0.188575
13	0.479975	0.186525
14	0.477150	0.183425
15	0.474275	0.183875
16	0.474925	0.184750
17	0.475875	0.184625
18	0.477050	0.183725
19	0.475250	0.181900
20	0.475600	0.184350
21	0.474425	0.184900
22	0.473550	0.186275
23	0.475000	0.186350
24	0.476000	0.184625
25	0.477350	0.186250
26	0.478850	0.187975
27	0.476150	0.190150
28	0.473450	0.190700
29	0.477625	0.191275
30	0.473600	0.191975
31	0.474925	0.192525
32	0.473100	0.193025
33	0.475800	0.194100
34	0.474375	0.194150
35	0.475600	0.196400
36	0.475850	0.192575
37	0.476325	0.192550
38	0.476400	0.191875
39	0.479000	0.189725
40	0.475200	0.192650
41	0.472475	0.192100
42	0.475350	0.192200
43	0.476450	0.192525
44	0.471750	0.190425
45	0.469425	0.191600
46	0.469225	0.193175
47	0.472900	0.192975
48	0.471625	0.194000
49	0.473500	0.194750
50	0.475100	0.195475
51	0.477575	0.196150
52	0.478050	0.196125
53	0.473550	0.194425
54	0.477125	0.193100
55	0.477150	0.191775
56	0.475800	0.190300
57	0.476475	0.187425
58	0.475500	0.186725
59	0.471850	0.186000
60	0.477850	0.186425
61	0.477850	0.188075
62	0.481800	0.188475
63	0.479075	0.188100
64	0.479675	0.188550
65	0.477775	0.187525
66	0.477225	0.188750
67	0.477375	0.190975
68	0.480500	0.190125
69	0.480000	0.188975
70	0.475375	0.188975
71	0.479025	0.189650
72	0.475925	0.188125
73	0.473500	0.187450
74	0.474675	0.185375
75	0.473125	0.186600
76	0.473900	0.186975
77	0.477475	0.185300
78	0.474350	0.185850
79	0.478275	0.184850
80	0.476500	0.182125
81	0.479950	0.183125
82	0.475350	0.183450
83	0.477550	0.182350
84	0.480250	0.182700
85	0.478275	0.184050
86	0.477250	0.185425
87	0.474975	0.185975
88	0.473875	0.184850
89	0.473100	0.185075
90	0.475750	0.188050
91	0.478675	0.189025
92	0.479675	0.189150
93	0.475700	0.188825
94	0.475525	0.187900
95	0.476200	0.187525
96	0.479750	0.187200
97	0.479200	0.187475
98	0.475750	0.187800
99	0.472150	0.189175
100	0.477275	0.188600
101	0.478075	0.187875
102	0.478850	0.187725
103	0.480950	0.188175
104	0.478375	0.188650
105	0.475850	0.187325
106	0.475900	0.186775
107	0.479075	0.188775
108	0.476525	0.188100
109	0.477250	0.189625
110	0.479300	0.190200
111	0.478775	0.190225
112	0.478800	0.187900
113	0.473700	0.189225
114	0.478425	0.188825
115	0.480975	0.188950
116	0.479825	0.184575
117	0.479325	0.184250
118	0.478950	0.180825
119	0.476475	0.181550
120	0.483725	0.182400
121	0.478900	0.183100
122	0.476925	0.183350
123	0.477600	0.183725
124	0.481725	0.182725
125	0.481150	0.183550
126	0.476750	0.180725
127	0.479575	0.181250
128	0.478000	0.179975
129	0.479075	0.180400
130	0.475700	0.178950
131	0.477975	0.177225
132	0.477950	0.180025
133	0.480325	0.179850
134	0.478750	0.180000
135	0.479700	0.180825
136	0.476850	0.180825
137	0.481350	0.182275
138	0.478700	0.180400
139	0.478500	0.179600
140	0.479025	0.178125
141	0.478000	0.177625
142	0.476250	0.176150
143	0.477475	0.176750
144	0.479350	0.177325
145	0.471575	0.178250
146	0.473250	0.178525
147	0.475500	0.178475
148	0.478325	0.180500
149	0.476350	0.180075
150	0.474875	0.180275
151	0.477250	0.179975
152	0.478800	0.182375
153	0.479450	0.183275
154	0.480100	0.183100
155	0.481225	0.182850
156	0.482375	0.182325
157	0.481025	0.181225
158	0.478825	0.180800
159	0.481675	0.179400
160	0.483475	0.178975
161	0.481175	0.178900
162	0.475725	0.178525
163	0.475400	0.176300
164	0.477950	0.176900
165	0.475100	0.176700
166	0.479025	0.177675
167	0.480050	0.178375
168	0.481500	0.178200
169	0.479700	0.178375
170	0.475075	0.178325
171	0.477500	0.181875
172	0.475125	0.181550
173	0.475400	0.180600
174	0.479950	0.181375
175	0.476275	0.181575
176	0.477450	0.179825
177	0.475700	0.178525
178	0.477325	0.177825
179	0.476050	0.176625
180	0.477850	0.173625
181	0.474250	0.170525
182	0.477650	0.170225
183	0.479425	0.169700
184	0.479075	0.168950
185	0.477575	0.170175
186	0.477525	0.169275
187	0.477150	0.169150
188	0.476950	0.167250
189	0.478975	0.168775
190	0.478950	0.168825
191	0.479750	0.167275
192	0.480400	0.166750
193	0.480725	0.166150
194	0.478975	0.166450
195	0.478100	0.164050
196	0.480425	0.163800
197	0.475100	0.164425
198	0.474775	0.163975
199	0.474075	0.163750
200	0.474525	0.163325
201	0.477500	0.163675
202	0.475050	0.166350
203	0.479700	0.164575
204	0.477400	0.164325
205	0.478600	0.164725
206	0.479925	0.165850
207	0.477125	0.165325
208	0.478750	0.165175
209	0.474750	0.164325
210	0.478025	0.163300
211	0.473925	0.163825
212	0.474800	0.160375
213	0.476125	0.162050
214	0.480975	0.162000
215	0.481225	0.159625
216	0.478400	0.161025
217	0.474525	0.161850
218	0.476200	0.163550
219	0.475325	0.163200
220	0.475100	0.161150
221	0.476275	0.160150
222	0.479575	0.160150
223	0.477175	0.158175
224	0.476575	0.157425
225	0.476225	0.157200
226	0.478550	0.155900
227	0.478375	0.155900
228	0.482125	0.155975
229	0.474325	0.156775
230	0.477250	0.155725
231	0.478975	0.155925
232	0.476075	0.157025
233	0.478800	0.157825
234	0.483000	0.157550
235	0.476800	0.159825
236	0.477775	0.158525
237	0.473750	0.157900
238	0.474400	0.157600
239	0.479775	0.157425
240	0.478875	0.155950
241	0.477950	0.155775
242	0.477125	0.155200
243	0.477450	0.154925
244	0.474425	0.154175
245	0.478575	0.153550
246	0.476950	0.156850
247	0.476425	0.154950
248	0.480625	0.153475
249	0.477700	0.154300
250	0.478675	0.156800
251	0.476350	0.157100
252	0.481750	0.156100
253	0.476625	0.156025
254	0.474075	0.155625
255	0.475900	0.156600
256	0.479200	0.157425
257	0.480000	0.160000
258	0.478150	0.157100
259	0.477475	0.157400
260	0.476925	0.157775
261	0.476575	0.158800
262	0.476625	0.157950
263	0.475450	0.157450
264	0.477550	0.158950
265	0.476175	0.159075
266	0.471575	0.160075
267	0.475925	0.158775
268	0.473250	0.157475
269	0.472775	0.157550
270	0.475700	0.156700
271	0.476300	0.157625
272	0.475275	0.156500
273	0.474650	0.157650
274	0.476375	0.155725
275	0.475125	0.155700
276	0.476125	0.155850
277	0.480925	0.157475
278	0.478700	0.155575
279	0.477750	0.156675
280	0.479825	0.156925
281	0.477375	0.154800
282	0.478775	0.154700
283	0.478175	0.153750
284	0.477250	0.155500
285	0.479675	0.156350
286	0.479450	0.155600
287	0.476575	0.154525
288	0.473325	0.154850
289	0.477300	0.156275
290	0.477100	0.156575
291	0.477425	0.156575
292	0.477800	0.157300
293	0.481025	0.155900
294	0.479200	0.156000
295	0.473075	0.156375
296	0.476875	0.156325
297	0.479775	0.156550
298	0.474925	0.158025
299	0.473500	0.159350
300	0.473600	0.158425
301	0.477975	0.160225
302	0.479175	0.161200
303	0.482700	0.162150
304	0.478100	0.162600
305	0.477675	0.160250
306	0.478775	0.160625
307	0.479500	0.162225
308	0.477825	0.161625
309	0.481050	0.161800
310	0.478325	0.161100
311	0.477675	0.159075
312	0.474150	0.157275
313	0.478650	0.157700
314	0.470200	0.156425
315	0.474450	0.157175
316	0.476125	0.156650
317	0.478025	0.154650
318	0.473275	0.153350
319	0.475900	0.152875
320	0.476450	0.153500
321	0.480400	0.153900
322	0.479525	0.153775
323	0.476900	0.153450
324	0.478950	0.151875
325	0.479175	0.152750
326	0.476325	0.152675
327	0.478400	0.153875
328	0.479675	0.154925
329	0.483400	0.153000
330	0.481350	0.152250
331	0.479150	0.152025
332	0.481875	0.151075
333	0.483375	0.151225
334	0.476050	0.152650
335	0.477625	0.152600
336	0.478250	0.152025
337	0.474825	0.152025
338	0.475775	0.149850
339	0.477125	0.149600
340	0.478150	0.149100
341	0.478300	0.149850
342	0.479150	0.150950
343	0.479675	0.149500
344	0.481125	0.148225
345	0.479950	0.148375
346	0.479075	0.149075
347	0.477300	0.149350
348	0.475450	0.148325
349	0.476200	0.148875
350	0.480675	0.149000
351	0.477825	0.149950
352	0.476825	0.149600
353	0.477950	0.147900
354	0.478550	0.148200
355	0.479275	0.149075
356	0.480200	0.151775
357	0.481175	0.151725
358	0.476850	0.152200
359	0.478675	0.151650
360	0.483825	0.151675
361	0.481750	0.152500
362	0.483775	0.153975
363	0.478425	0.153625
364	0.476550	0.153925
365	0.477525	0.153625
366	0.482350	0.153175
367	0.477950	0.151850
368	0.482700	0.154525
369	0.481950	0.154775
370	0.482750	0.154375
371	0.485375	0.152400
372	0.482300	0.154075
373	0.480175	0.154300
374	0.479250	0.153550
375	0.480975	0.154225
376	0.480400	0.153100
377	0.480500	0.151175
378	0.483775	0.150725
379	0.482975	0.152800
380	0.477775	0.152825
381	0.481075	0.153400
382	0.478475	0.151600
383	0.478775	0.151975
384	0.478275	0.149700
385	0.480475	0.150675
386	0.479625	0.150650
387	0.476400	0.150725
388	0.476975	0.149500
389	0.479400	0.148225
390	0.478525	0.147050
391	0.477550	0.145550
392	0.478300	0.146425
393	0.480000	0.144975
394	0.478900	0.144200
395	0.477875	0.144750
396	0.472850	0.146800
397	0.480650	0.147225
398	0.482550	0.146625
399	0.481625	0.147150
400	0.484450	0.146225
401	0.483825	0.146400
402	0.477950	0.144325
403	0.480950	0.142650
404	0.479875	0.141975
405	0.479675	0.143225
406	0.480700	0.142300
407	0.481950	0.142475
408	0.485500	0.144000
409	0.480525	0.142925
410	0.477350	0.144075
411	0.479575	0.145325
412	0.477900	0.144050
413	0.476550	0.146150
414	0.475700	0.146200
415	0.477625	0.145650
416	0.479925	0.144925
417	0.481875	0.144525
418	0.480725	0.146050
419	0.482650	0.147600
420	0.480100	0.148325
421	0.481425	0.148225
422	0.479150	0.146500
423	0.480350	0.147375
424	0.478775	0.147275
425	0.480075	0.148900
426	0.480675	0.152325
427	0.478325	0.152200
428	0.475875	0.151725
429	0.479950	0.151700
430	0.478450	0.150600
431	0.476800	0.149950
432	0.479150	0.148375
433	0.479150	0.148225
434	0.476775	0.147700
435	0.476875	0.149650
436	0.481325	0.150175
437	0.478525	0.149000
438	0.479675	0.148850
439	0.476450	0.147625
440	0.478825	0.149025
441	0.479250	0.148600
442	0.479500	0.150850
443	0.479475	0.150750
444	0.478975	0.151950
445	0.479575	0.150925
446	0.477250	0.150525
447	0.479275	0.151100
448	0.478800	0.149825
449	0.479900	0.148175
450	0.479700	0.149025
451	0.482975	0.148925
452	0.482025	0.150050
453	0.480550	0.151800
454	0.484275	0.151200
455	0.476950	0.151100
456	0.475800	0.151175
457	0.476325	0.151550
458	0.478250	0.151375
459	0.478300	0.152725
460	0.477725	0.152675
461	0.478200	0.152125
462	0.477800	0.152375
463	0.480050	0.152025
464	0.477425	0.153050
465	0.477075	0.151675
466	0.477975	0.152675
467	0.477150	0.152950
468	0.477325	0.152475
469	0.480375	0.153425
470	0.479425	0.155475
471	0.476325	0.156500
472	0.477550	0.156875
473	0.474075	0.158100
474	0.478550	0.157250
475	0.475675	0.158400
476	0.478450	0.159200
477	0.479200	0.157750
478	0.478075	0.157675
479	0.479225	0.157100
480	0.481675	0.158050
481	0.476825	0.157975
482	0.479100	0.158725
483	0.479650	0.159325
484	0.480775	0.161050
485	0.479725	0.159450
486	0.480750	0.159475
487	0.482325	0.160600
488	0.486750	0.160800
489	0.481800	0.160050
490	0.482050	0.160775
491	0.482450	0.160975
492	0.474525	0.160750
493	0.474175	0.161825
494	0.483750	0.161525
495	0.478150	0.161075
496	0.478450	0.162350
497	0.481700	0.162000
498	0.480100	0.161900
499	0.480000	0.161800
500	0.483925	0.162200
501	0.483175	0.160950
502	0.478900	0.160725
503	0.481650	0.162700
504	0.486125	0.162200
505	0.485175	0.161675
506	0.483250	0.162150
507	0.482000	0.160925
508	0.481625	0.162500
509	0.483525	0.160200
510	0.480425	0.162375
511	0.480500	0.161700
512	0.476750	0.161400
513	0.479175	0.160900
514	0.479525	0.162750
515	0.476775	0.162250
516	0.480450	0.165100
517	0.480025	0.163950
518	0.476600	0.164050
519	0.477900	0.164575
520	0.479925	0.166175
521	0.481725	0.163650
522	0.480150	0.163650
523	0.477750	0.164425
524	0.480550	0.162550
525	0.478800	0.160500
526	0.474975	0.159375
527	0.479850	0.158200
528	0.479925	0.157750
529	0.481800	0.156650
530	0.484025	0.156125
531	0.480625	0.154750
532	0.482525	0.154775
533	0.479475	0.153500
534	0.479825	0.153625
535	0.486750	0.154350
536	0.479150	0.153100
537	0.480925	0.153875
538	0.482425	0.154725
539	0.483225	0.155725
540	0.481150	0.154900
541	0.477875	0.155725
542	0.477225	0.156175
543	0.478575	0.155475
544	0.476125	0.154500
545	0.477150	0.157375
546	0.475475	0.157000
547	0.479600	0.156675
548	0.483500	0.154350
549	0.485350	0.156975
550	0.483775	0.157950
551	0.483875	0.157950
552	0.482450	0.156675
553	0.483050	0.158275
554	0.481850	0.160225
555	0.478625	0.160100
556	0.475300	0.158875
557	0.481250	0.160125
558	0.478200	0.157875
559	0.479725	0.157625
560	0.482200	0.158100
561	0.482975	0.157250
562	0.482000	0.155775
563	0.483150	0.155025
564	0.483350	0.154425
565	0.482750	0.155475
566	0.483350	0.158650
567	0.484450	0.160650
568	0.481850	0.160550
569	0.481000	0.161350
570	0.483750	0.161350
571	0.484650	0.159800
572	0.484250	0.161800
573	0.483875	0.162150
574	0.483775	0.162600
575	0.482775	0.161475
576	0.486625	0.161950
577	0.483500	0.161000
578	0.479575	0.160675
579	0.480700	0.160650
580	0.479925	0.161925
581	0.482900	0.160100
582	0.482425	0.159775
583	0.483075	0.160300
584	0.481350	0.161950
585	0.480325	0.162125
586	0.478850	0.160800
587	0.481825	0.160700
588	0.482000	0.160725
589	0.482300	0.161725
590	0.484275	0.160950
591	0.482275	0.161950
592	0.483825	0.161125
593	0.485375	0.162375
594	0.483975	0.161100
595	0.479875	0.160350
596	0.483800	0.161925
597	0.482725	0.160450
598	0.482375	0.160650
599	0.483600	0.161550
600	0.484575	0.159325
601	0.484225	0.157950
602	0.480975	0.158675
603	0.479850	0.159600
604	0.482150	0.159350
605	0.480325	0.158125
606	0.481050	0.160250
607	0.481450	0.160050
608	0.477975	0.158200
609	0.477850	0.157275
610	0.479850	0.156800
611	0.479225	0.157575
612	0.479250	0.158200
613	0.478550	0.158250
614	0.478275	0.159350
615	0.478350	0.159650
616	0.480125	0.160275
617	0.480675	0.160900
618	0.483700	0.162800
619	0.482750	0.160825
620	0.484925	0.161475
621	0.482150	0.161050
622	0.477050	0.160550
623	0.480000	0.159475
624	0.483350	0.159375
625	0.479050	0.160450
626	0.478325	0.159650
627	0.481325	0.160250
628	0.479400	0.157575
629	0.484250	0.159775
630	0.481650	0.159400
631	0.481200	0.160500
632	0.479575	0.158600
633	0.477100	0.159900
634	0.479575	0.159750
635	0.479925	0.157825
636	0.481675	0.157250
637	0.479375	0.155300
638	0.478800	0.156475
639	0.481775	0.157100
640	0.483325	0.156850
641	0.478750	0.158775
642	0.483300	0.159075
643	0.481975	0.157700
644	0.480225	0.159275
645	0.477175	0.160975
646	0.476225	0.159625
647	0.479625	0.160100
648	0.477150	0.160275
649	0.478875	0.161550
650	0.481250	0.160725
651	0.478600	0.161675
652	0.476625	0.160375
653	0.474075	0.157125
654	0.475750	0.158100
655	0.475400	0.160225
656	0.476625	0.161125
657	0.479100	0.163600
658	0.482125	0.162500
659	0.481675	0.161100
660	0.483925	0.160075
661	0.482475	0.163050
662	0.479450	0.162925
663	0.483575	0.164475
664	0.482550	0.163325
665	0.481275	0.164300
666	0.481250	0.165800
667	0.481075	0.164850
668	0.480375	0.165025
669	0.478800	0.164075
670	0.479475	0.163400
671	0.481400	0.164225
672	0.478625	0.164000
673	0.482100	0.164650
674	0.478225	0.164100
675	0.477100	0.164375
676	0.477925	0.164575
677	0.484500	0.164450
678	0.481125	0.163825
679	0.479525	0.162725
680	0.478200	0.163150
681	0.477600	0.161600
682	0.478250	0.160625
683	0.479400	0.161125
684	0.479200	0.159925
685	0.479625	0.158675
686	0.481275	0.158800
687	0.480050	0.158700
688	0.477025	0.158675
689	0.474875	0.158675
690	0.479475	0.157900
691	0.485275	0.157975
692	0.482125	0.158900
693	0.481925	0.160400
694	0.480825	0.160025
695	0.480625	0.160800
696	0.480775	0.156900
697	0.476175	0.155050
698	0.478475	0.153725
699	0.481150	0.154650
700	0.480725	0.154825
701	0.481175	0.156250
702	0.479625	0.158350
703	0.481025	0.160650
704	0.482675	0.161325
705	0.481225	0.161475
706	0.482150	0.161550
707	0.479750	0.160350
708	0.480175	0.158725
709	0.480050	0.161325
710	0.480225	0.160900
711	0.480050	0.161250
712	0.480175	0.161700
713	0.476200	0.161700
714	0.481725	0.162800
715	0.482775	0.162425
716	0.479500	0.162075
717	0.481575	0.162225
718	0.478950	0.162675
719	0.478525	0.161600
720	0.477525	0.163475
721	0.482200	0.166200
722	0.482625	0.167325
723	0.483000	0.168575
724	0.481575	0.168125
725	0.483550	0.168175
726	0.484175	0.168175
727	0.478950	0.168850
728	0.473700	0.167250
729	0.477125	0.167725
730	0.479875	0.167750
731	0.478575	0.167600
732	0.483975	0.169575
733	0.480450	0.168850
734	0.482525	0.170500
735	0.476375	0.170000
736	0.478100	0.170950
737	0.480500	0.170700
738	0.480425	0.172550
739	0.481500	0.173950
740	0.479600	0.175150
741	0.476900	0.175050
742	0.479300	0.174300
743	0.480800	0.174350
744	0.480200	0.174050
745	0.479275	0.174400
746	0.477225	0.176550
747	0.477075	0.177175
748	0.482375	0.177725
749	0.479800	0.178400
750	0.480775	0.177150
751	0.480025	0.177825
752	0.483400	0.179725
753	0.480575	0.180500
754	0.479550	0.179750
755	0.480000	0.181750
756	0.477700	0.179650
757	0.483250	0.179050
758	0.474950	0.178825
759	0.480850	0.177200
760	0.478750	0.176850
761	0.483625	0.177200
762	0.484050	0.177250
763	0.486175	0.177400
764	0.483225	0.178675
765	0.484000	0.177650
766	0.483875	0.176550
767	0.484225	0.175200
768	0.486525	0.172575
769	0.484400	0.171375
770	0.483275	0.171225
771	0.482575	0.170450
772	0.483350	0.170275
773	0.479950	0.172200
774	0.477400	0.171900
775	0.483050	0.173950
776	0.480750	0.172700
777	0.482125	0.173075
778	0.483775	0.175925
779	0.480100	0.176025
780	0.482575	0.175825
781	0.480500	0.174950
782	0.479050	0.173450
783	0.480175	0.172125
784	0.483250	0.171400
785	0.482200	0.170900
786	0.483500	0.170025
787	0.477600	0.169525
788	0.478975	0.170750
789	0.480250	0.170675
790	0.479075	0.168650
791	0.477475	0.167350
792	0.479750	0.169775
793	0.480450	0.168800
794	0.482550	0.168575
795	0.482425	0.169200
796	0.483600	0.170650
797	0.480700	0.171950
798	0.482250	0.172325
799	0.483600	0.171500
800	0.482925	0.170250
801	0.484200	0.170250
802	0.480000	0.169825
803	0.479125	0.169775
804	0.483375	0.167850
805	0.482900	0.167325
806	0.482575	0.168175
807	0.480400	0.167550
808	0.479850	0.167075
809	0.482700	0.168050
810	0.483375	0.167150
811	0.481550	0.167825
812	0.483825	0.167650
813	0.480975	0.169425
814	0.479400	0.169125
815	0.480275	0.167675
816	0.483000	0.167475
817	0.478550	0.166800
818	0.480775	0.170425
819	0.478225	0.171700
820	0.476875	0.170800
821	0.480975	0.173050
822	0.480025	0.174350
823	0.480925	0.175350
824	0.479050	0.175825
825	0.479725	0.175650
826	0.479850	0.175825
827	0.476700	0.173950
828	0.482100	0.171900
829	0.482925	0.172700
830	0.483425	0.171675
831	0.479350	0.169775
832	0.480950	0.170325
833	0.479150	0.169550
834	0.480850	0.168975
835	0.484100	0.168625
836	0.485950	0.171600
837	0.481850	0.168825
838	0.478675	0.168750
839	0.475975	0.169875
840	0.482875	0.170800
841	0.482225	0.171200
842	0.484475	0.171475
843	0.479600	0.171750
844	0.476825	0.173175
845	0.476575	0.172850
846	0.476625	0.171250
847	0.477425	0.171050
848	0.481700	0.170000
849	0.479000	0.170600
850	0.481850	0.171250
851	0.484400	0.172100
852	0.484750	0.172175
853	0.485350	0.172100
854	0.487825	0.171425
855	0.486600	0.170625
856	0.487375	0.170125
857	0.485700	0.170775
858	0.478425	0.171100
859	0.478825	0.172900
860	0.475350	0.174675
861	0.478875	0.176950
862	0.481525	0.176100
863	0.480275	0.176800
864	0.477250	0.177475
865	0.479525	0.178000
866	0.475600	0.179025
867	0.478075	0.179925
868	0.481550	0.181775
869	0.484650	0.181500
870	0.482700	0.180775
871	0.474450	0.181075
872	0.477000	0.180400
873	0.476950	0.179525
874	0.478400	0.180575
875	0.484275	0.182175
876	0.478550	0.182500
877	0.476875	0.182800
878	0.475550	0.181925
879	0.480300	0.181050
880	0.478975	0.182025
881	0.476850	0.181975
882	0.476500	0.183900
883	0.482000	0.183900
884	0.479225	0.183525
885	0.477125	0.184550
886	0.481675	0.182800
887	0.481975	0.182775
888	0.483375	0.184025
889	0.480775	0.180725
890	0.479200	0.183275
891	0.478725	0.184200
892	0.479075	0.182225
893	0.475325	0.182150
894	0.484200	0.181550
895	0.480675	0.181325
896	0.481625	0.179750
897	0.479750	0.178500
898	0.480700	0.179325
899	0.477950	0.177150
900	0.476975	0.176250
901	0.476125	0.176875
902	0.477125	0.176825
903	0.481325	0.176600
904	0.479250	0.177975
905	0.480625	0.178425
906	0.486625	0.176425
907	0.481325	0.174150
908	0.480725	0.175400
909	0.479150	0.174550
910	0.480450	0.174550
911	0.483775	0.174925
912	0.478350	0.174450
913	0.477825	0.174825
914	0.481800	0.174800
915	0.481525	0.176175
916	0.480300	0.176600
917	0.481825	0.176300
918	0.480550	0.176025
919	0.482900	0.176025
920	0.479475	0.177300
921	0.482775	0.178200
922	0.474750	0.178775
923	0.477425	0.178350
924	0.482450	0.176875
925	0.482475	0.175375
926	0.481300	0.172125
927	0.480925	0.170925
928	0.479275	0.171625
929	0.481500	0.173175
930	0.479200	0.172750
931	0.481350	0.171125
932	0.479750	0.168875
933	0.480600	0.170400
934	0.477775	0.171550
935	0.475425	0.172300
936	0.476275	0.172200
937	0.477275	0.173375
938	0.479725	0.174200
939	0.480975	0.173675
940	0.481700	0.174900
941	0.478825	0.176225
942	0.477425	0.174300
943	0.477125	0.174075
944	0.477150	0.173525
945	0.480000	0.174400
946	0.481500	0.174950
947	0.478800	0.176225
948	0.482600	0.178800
949	0.483750	0.178875
950	0.481300	0.180675
951	0.482875	0.180875
952	0.483225	0.180550
953	0.479575	0.178450
954	0.477950	0.179550
955	0.478025	0.181075
956	0.478375	0.178350
957	0.481625	0.177250
958	0.482725	0.178050
959	0.482550	0.176550
960	0.482875	0.176150
961	0.479775	0.176700
962	0.482225	0.176600
963	0.481650	0.176100
964	0.481500	0.176050
965	0.479650	0.175925
966	0.481625	0.175450
967	0.478100	0.176200
968	0.479050	0.175200
969	0.482850	0.172650
970	0.481700	0.173425
971	0.481625	0.174425
972	0.478725	0.174600
973	0.480325	0.172900
974	0.481025	0.174225
975	0.482350	0.173300
976	0.484275	0.173275
977	0.478500	0.173100
978	0.474550	0.173500
979	0.476475	0.171325
980	0.481525	0.170300
981	0.478950	0.169275
982	0.480800	0.170150
983	0.478750	0.171925
984	0.482750	0.170500
985	0.482025	0.170000
986	0.481325	0.170725
987	0.483950	0.169875
988	0.485525	0.168425
989	0.484900	0.168500
990	0.481525	0.168800
991	0.484875	0.166525
992	0.488025	0.168525
993	0.483175	0.167200
994	0.482000	0.167500
995	0.483525	0.165625
996	0.483200	0.166050
997	0.485050	0.165850
998	0.481300	0.165775
999	0.479275	0.167725
1000	0.484350	0.168325
1001	0.483075	0.167500
1002	0.482200	0.167275
1003	0.476550	0.166825
1004	0.480900	0.167675
1005	0.484500	0.167125
1006	0.486450	0.166025
1007	0.485475	0.165375
1008	0.483075	0.162275
1009	0.483850	0.160500
1010	0.482775	0.158175
1011	0.483475	0.155750
1012	0.479100	0.156100
1013	0.480550	0.155575
1014	0.479725	0.154725
1015	0.479175	0.155425
1016	0.480700	0.155475
1017	0.480350	0.156625
1018	0.484375	0.156650
1019	0.481100	0.158525
1020	0.478000	0.157600
1021	0.482275	0.158775
1022	0.485450	0.159100
1023	0.482550	0.156800
1024	0.482225	0.157700
1025	0.485475	0.157225
1026	0.482300	0.156750
1027	0.479800	0.157850
1028	0.480700	0.156275
1029	0.481825	0.154425
1030	0.482750	0.154275
1031	0.480075	0.153925
1032	0.485325	0.153725
1033	0.485275	0.155675
1034	0.484975	0.155250
1035	0.481750	0.156350
1036	0.483350	0.157525
1037	0.481825	0.157875
1038	0.482650	0.156625
1039	0.477175	0.156025
1040	0.477050	0.155350
1041	0.477625	0.155525
1042	0.481700	0.155450
1043	0.480025	0.155225
1044	0.480500	0.155600
1045	0.477925	0.156275
1046	0.480100	0.156125
1047	0.479700	0.156825
1048	0.478400	0.157825
1049	0.480250	0.157600
1050	0.483125	0.157075
1051	0.478000	0.156550
1052	0.478675	0.157300
1053	0.478650	0.156525
1054	0.479825	0.157600
1055	0.481275	0.156675
1056	0.480350	0.156425
1057	0.477525	0.156550
1058	0.479525	0.158225
1059	0.479325	0.158550
1060	0.481250	0.156925
1061	0.482500	0.159000
1062	0.483400	0.158575
1063	0.482900	0.158525
1064	0.481150	0.158450
1065	0.479150	0.158325
1066	0.481575	0.158625
1067	0.481675	0.157075
1068	0.477100	0.157725
1069	0.481475	0.157625
1070	0.481200	0.158950
1071	0.479775	0.159850
1072	0.478625	0.158800
1073	0.479075	0.158625
1074	0.480500	0.158500
1075	0.477975	0.159275
1076	0.475675	0.159800
1077	0.478325	0.159275
1078	0.479250	0.160975
1079	0.482100	0.162175
1080	0.483775	0.162800
1081	0.483750	0.162075
1082	0.485175	0.162025
1083	0.481900	0.162750
1084	0.479875	0.163625
1085	0.481050	0.166250
1086	0.480800	0.165500
1087	0.478975	0.167000
1088	0.480075	0.168300
1089	0.478125	0.170850
1090	0.477175	0.171325
1091	0.476175	0.171475
1092	0.477925	0.170575
1093	0.477125	0.171175
1094	0.474900	0.169400
1095	0.478750	0.167625
1096	0.482800	0.168025
1097	0.481675	0.167975
1098	0.481275	0.170250
1099	0.481350	0.170000
1100	0.474200	0.170300
1101	0.476725	0.168550
1102	0.476950	0.169925
1103	0.478975	0.169600
1104	0.475300	0.168850
1105	0.476125	0.168650
1106	0.478875	0.167250
1107	0.480550	0.166425
1108	0.477375	0.166475
1109	0.478025	0.165450
1110	0.475325	0.164075
1111	0.478425	0.163775
1112	0.476175	0.165100
1113	0.477000	0.166675
1114	0.476900	0.166625
1115	0.474550	0.167575
1116	0.476225	0.166075
1117	0.478775	0.164475
1118	0.481200	0.163750
1119	0.481225	0.164225
1120	0.479350	0.164600
1121	0.481125	0.164225
1122	0.481075	0.164475
1123	0.480200	0.165375
1124	0.475175	0.164900
1125	0.479300	0.165475
1126	0.477725	0.164425
1127	0.477850	0.163425
1128	0.480800	0.163650
1129	0.478925	0.162550
1130	0.481400	0.162275
1131	0.478575	0.161250
1132	0.479375	0.161425
1133	0.478975	0.161950
1134	0.481375	0.161675
1135	0.481675	0.160600
1136	0.481875	0.160400
1137	0.483425	0.158825
1138	0.482725	0.158000
1139	0.480300	0.158500
1140	0.479075	0.158125
1141	0.477500	0.158650
1142	0.481650	0.158875
1143	0.478650	0.159325
1144	0.481350	0.160300
1145	0.480700	0.159550
1146	0.478200	0.160450
1147	0.479875	0.159525
1148	0.483050	0.160475
1149	0.479700	0.161850
1150	0.480625	0.162850
1151	0.479775	0.163250
1152	0.484675	0.165125
1153	0.480550	0.164750
1154	0.477550	0.164750
1155	0.478575	0.164575
1156	0.478475	0.164625
1157	0.479100	0.165175
1158	0.478800	0.166550
1159	0.482050	0.166425
1160	0.480950	0.166875
1161	0.478500	0.167300
1162	0.482350	0.167750
1163	0.477000	0.166975
1164	0.472775	0.165800
1165	0.478475	0.166525
1166	0.479850	0.167000
1167	0.480375	0.167025
1168	0.477525	0.167350
1169	0.479650	0.167025
1170	0.475700	0.168025
1171	0.475375	0.170450
1172	0.478275	0.169250
1173	0.482100	0.169100
1174	0.476950	0.168525
1175	0.476525	0.169700
1176	0.473475	0.171675
1177	0.478575	0.171975
1178	0.478550	0.173675
1179	0.482125	0.171650
1180	0.480925	0.169900
1181	0.479250	0.169900
1182	0.479750	0.168650
1183	0.480325	0.170175
1184	0.478825	0.168575
1185	0.476975	0.165700
1186	0.476375	0.166075
1187	0.478875	0.166825
1188	0.478825	0.165675
1189	0.476000	0.164925
1190	0.476825	0.163700
1191	0.480700	0.164775
1192	0.478025	0.165625
1193	0.479800	0.163475
1194	0.480300	0.161675
1195	0.476375	0.163675
1196	0.479625	0.164975
1197	0.479750	0.165400
1198	0.479650	0.166100
1199	0.477475	0.166475
1200	0.475150	0.166325
1201	0.477625	0.165500
1202	0.479000	0.165175
1203	0.480325	0.165750
1204	0.482050	0.166275
1205	0.482200	0.166000
1206	0.477775	0.164275
1207	0.478850	0.164150
1208	0.479375	0.164450
1209	0.480425	0.163275
1210	0.479225	0.163625
1211	0.480075	0.165600
1212	0.476950	0.164300
1213	0.480850	0.165125
1214	0.478950	0.165475
1215	0.479550	0.166050
1216	0.480750	0.166125
1217	0.480175	0.166150
1218	0.479575	0.166375
1219	0.481025	0.168575
1220	0.479475	0.168000
1221	0.480850	0.168425
1222	0.484275	0.167550
1223	0.477325	0.169850
1224	0.479150	0.169950
1225	0.480725	0.168825
1226	0.481875	0.170350
1227	0.479500	0.170925
1228	0.478000	0.171450
1229	0.476775	0.169950
1230	0.479700	0.170050
1231	0.483500	0.171375
1232	0.480625	0.170525
1233	0.479050	0.170175
1234	0.478450	0.169925
1235	0.479850	0.169375
1236	0.478975	0.168250
1237	0.475900	0.167600
1238	0.474100	0.167125
1239	0.476050	0.166975
1240	0.478450	0.166950
1241	0.478875	0.166500
1242	0.478625	0.166375
1243	0.480275	0.166275
1244	0.482600	0.166575
1245	0.478225	0.165450
1246	0.477900	0.165150
1247	0.475625	0.164000
1248	0.476050	0.165700
1249	0.478700	0.164875
1250	0.475725	0.164350
1251	0.479925	0.163325
1252	0.480225	0.165325
1253	0.477850	0.169325
1254	0.479700	0.169325
1255	0.481125	0.168200
1256	0.479200	0.167400
1257	0.480875	0.165925
1258	0.483475	0.165075
1259	0.478525	0.164750
1260	0.479350	0.164700
1261	0.476075	0.163450
1262	0.479950	0.163825
1263	0.482475	0.162975
1264	0.477500	0.163500
1265	0.478150	0.165025
1266	0.478750	0.164450
1267	0.479925	0.164650
1268	0.480050	0.167050
1269	0.481525	0.164775
1270	0.479425	0.164150
1271	0.479175	0.161850
1272	0.479375	0.163800
1273	0.478875	0.165100
1274	0.479275	0.162775
1275	0.484425	0.161725
1276	0.480400	0.164200
1277	0.481700	0.164350
1278	0.481525	0.163150
1279	0.480500	0.164000
1280	0.481250	0.164350
1281	0.478500	0.163725
1282	0.475025	0.163700
1283	0.477575	0.163400
1284	0.476125	0.163250
1285	0.479550	0.163350
1286	0.480175	0.165100
1287	0.478900	0.165675
1288	0.482475	0.163850
1289	0.477975	0.160750
1290	0.479850	0.161025
1291	0.481075	0.160150
1292	0.485150	0.161125
1293	0.486050	0.161275
1294	0.479675	0.160425
1295	0.482275	0.160850
1296	0.483375	0.161450
1297	0.480750	0.162050
1298	0.480525	0.163500
1299	0.479050	0.163150
1300	0.479200	0.161750
1301	0.484025	0.163225
1302	0.480275	0.163250
1303	0.483575	0.161625
1304	0.481400	0.160725
1305	0.480100	0.158900
1306	0.478800	0.157200
1307	0.478125	0.155700
1308	0.479050	0.156050
1309	0.479150	0.154450
1310	0.482825	0.153850
1311	0.481175	0.153225
1312	0.479100	0.153000
1313	0.479350	0.153100
1314	0.476100	0.154150
1315	0.476700	0.152475
1316	0.479575	0.155625
1317	0.479300	0.153725
1318	0.479000	0.153775
1319	0.480775	0.154700
1320	0.482375	0.156350
1321	0.480350	0.155150
1322	0.480100	0.155325
1323	0.479200	0.156575
1324	0.481900	0.157075
1325	0.479425	0.157075
1326	0.482125	0.158475
1327	0.476875	0.157125
1328	0.481950	0.157825
1329	0.481925	0.157750
1330	0.480400	0.159000
1331	0.476825	0.159550
1332	0.482575	0.160750
1333	0.480525	0.161925
1334	0.479275	0.161675
1335	0.479900	0.162750
1336	0.477250	0.161700
1337	0.481025	0.162125
1338	0.484150	0.164250
1339	0.477925	0.163725
1340	0.479175	0.160475
1341	0.481475	0.158800
1342	0.479675	0.159250
1343	0.480050	0.160125
1344	0.479400	0.160550
1345	0.487050	0.162300
1346	0.480250	0.161000
1347	0.478875	0.160625
1348	0.480325	0.161125
1349	0.476525	0.159775
1350	0.479625	0.159675
1351	0.480400	0.156600
1352	0.480000	0.156675
1353	0.477975	0.156150
1354	0.475350	0.155475
1355	0.476900	0.154850
1356	0.478800	0.154950
1357	0.479700	0.153475
1358	0.479850	0.152100
1359	0.481125	0.152175
1360	0.480025	0.152300
1361	0.480000	0.152050
1362	0.478575	0.153300
1363	0.480900	0.153800
1364	0.481000	0.152325
1365	0.478175	0.153200
1366	0.481100	0.154525
1367	0.479350	0.154375
1368	0.482625	0.154750
1369	0.481100	0.155900
1370	0.482725	0.156450
1371	0.483750	0.156025
1372	0.482200	0.157050
1373	0.480275	0.156900
1374	0.483075	0.157725
1375	0.483625	0.159125
1376	0.483250	0.159400
1377	0.479400	0.158975
1378	0.480725	0.159825
1379	0.480225	0.160775
1380	0.479750	0.160450
1381	0.478875	0.161125
1382	0.482775	0.160800
1383	0.478950	0.160625
1384	0.480225	0.161550
1385	0.478375	0.160700
1386	0.477725	0.159725
1387	0.476950	0.159900
1388	0.477450	0.160375
1389	0.479900	0.159950
1390	0.478175	0.160925
1391	0.472150	0.162150
1392	0.478950	0.162775
1393	0.483375	0.162500
1394	0.480300	0.164825
1395	0.476850	0.164150
1396	0.478975	0.161250
1397	0.480500	0.161550
1398	0.483600	0.160475
1399	0.483300	0.159750
1400	0.482950	0.160050
1401	0.480200	0.160400
1402	0.474975	0.160550
1403	0.479225	0.157550
1404	0.480200	0.156425
1405	0.478625	0.157025
1406	0.482975	0.158350
1407	0.480550	0.158575
1408	0.479750	0.158475
1409	0.483725	0.158325
1410	0.478550	0.157375
1411	0.478275	0.157325
1412	0.477225	0.156950
1413	0.477625	0.156075
1414	0.478450	0.157200
1415	0.479025	0.158700
1416	0.477475	0.159650
1417	0.482050	0.159050
1418	0.482325	0.158475
1419	0.479200	0.158000
1420	0.475000	0.157875
1421	0.478750	0.157125
1422	0.477200	0.156750
1423	0.481800	0.158025
1424	0.482900	0.158250
1425	0.482250	0.156100
1426	0.484175	0.155600
1427	0.479150	0.157475
1428	0.479425	0.156500
1429	0.480325	0.157850
1430	0.475400	0.156525
1431	0.480525	0.157350
1432	0.482075	0.155725
1433	0.480875	0.152750
1434	0.481475	0.152025
1435	0.478300	0.150950
1436	0.480600	0.151100
1437	0.479175	0.150725
1438	0.482175	0.150600
1439	0.481350	0.151925
1440	0.479650	0.151225
1441	0.480025	0.149950
1442	0.479025	0.148950
1443	0.481275	0.149375
1444	0.480125	0.147375
1445	0.481800	0.144825
1446	0.480975	0.145275
1447	0.480250	0.145950
1448	0.481925	0.145000
1449	0.477675	0.144575
1450	0.480000	0.145025
1451	0.479725	0.145325
1452	0.485150	0.146900
1453	0.480550	0.147425
1454	0.481250	0.147275
1455	0.486050	0.146625
1456	0.483375	0.145475
1457	0.480600	0.146150
1458	0.483950	0.145275
1459	0.483625	0.145725
1460	0.481150	0.144000
1461	0.478150	0.143775
1462	0.480800	0.143600
1463	0.482925	0.143325
1464	0.484075	0.142975
1465	0.480100	0.142800
1466	0.477825	0.142875
1467	0.480600	0.143475
1468	0.482375	0.144000
1469	0.480100	0.144550
1470	0.484275	0.143475
1471	0.482850	0.142775
1472	0.477925	0.142725
1473	0.478850	0.143700
1474	0.483675	0.143350
1475	0.483225	0.141925
1476	0.479600	0.140150
1477	0.479225	0.141825
1478	0.482950	0.142125
1479	0.482875	0.142950
1480	0.479000	0.142400
1481	0.476525	0.144150
1482	0.478025	0.144800
1483	0.481675	0.144700
1484	0.480825	0.146725
1485	0.480450	0.145425
1486	0.477125	0.144625
1487	0.481800	0.142000
1488	0.479600	0.141950
1489	0.480975	0.141500
1490	0.474875	0.141550
1491	0.478900	0.142650
1492	0.475625	0.144025
1493	0.480150	0.145125
1494	0.479925	0.147500
1495	0.478475	0.146425
1496	0.478625	0.147900
1497	0.480350	0.147525
1498	0.476150	0.149575
1499	0.478075	0.151075
1500	0.476650	0.152375
1501	0.480975	0.151050
1502	0.480075	0.152350
1503	0.478625	0.152550
1504	0.480250	0.152950
1505	0.475575	0.149575
1506	0.475900	0.148600
1507	0.477775	0.148475
1508	0.476575	0.146425
1509	0.476275	0.146250
1510	0.478675	0.145100
1511	0.474200	0.145325
1512	0.476475	0.144875
1513	0.475275	0.143600
1514	0.476850	0.144050
1515	0.480625	0.144275
1516	0.478825	0.146125
1517	0.478250	0.146400
1518	0.478875	0.147125
1519	0.478900	0.146400
1520	0.476100	0.146950
1521	0.473225	0.147700
1522	0.477175	0.149500
1523	0.476500	0.148675
1524	0.475075	0.149625
1525	0.475550	0.149975
1526	0.477100	0.148975
1527	0.475450	0.149425
1528	0.476000	0.149850
1529	0.472175	0.149100
1530	0.478175	0.148225
1531	0.478225	0.149900
1532	0.473300	0.150050
1533	0.474375	0.150550
1534	0.478250	0.150375
1535	0.477325	0.151100
1536	0.478350	0.150150
1537	0.478325	0.150775
1538	0.475425	0.152175
1539	0.475475	0.152000
1540	0.475350	0.152750
1541	0.473150	0.152525
1542	0.475825	0.154500
1543	0.475875	0.155950
1544	0.477700	0.156350
1545	0.477425	0.153900
1546	0.480625	0.156325
1547	0.477300	0.155800
1548	0.476250	0.156975
1549	0.475400	0.154950
1550	0.476025	0.153925
1551	0.476150	0.153275
1552	0.477825	0.152600
1553	0.478175	0.152800
1554	0.478825	0.153825
1555	0.477875	0.154325
1556	0.476750	0.152075
1557	0.475600	0.151675
1558	0.477825	0.150925
1559	0.478300	0.151350
1560	0.477500	0.151275
1561	0.481000	0.150675
1562	0.478125	0.147200
1563	0.479250	0.147600
1564	0.478975	0.145350
1565	0.476275	0.145125
1566	0.476925	0.146175
1567	0.477600	0.147275
1568	0.474500	0.147225
1569	0.475600	0.146975
1570	0.475100	0.147875
1571	0.475575	0.147350
1572	0.479075	0.146750
1573	0.479525	0.146775
1574	0.476800	0.148025
1575	0.478325	0.147775
1576	0.475375	0.147875
1577	0.471600	0.150475
1578	0.476350	0.151825
1579	0.474450	0.150650
1580	0.477200	0.150800
1581	0.477200	0.150450
1582	0.474125	0.150200
1583	0.477175	0.149850
1584	0.478900	0.148900
1585	0.477150	0.147925
1586	0.475275	0.146700
1587	0.476050	0.145850
1588	0.476325	0.144425
1589	0.477075	0.144625
1590	0.481575	0.144550
1591	0.481000	0.145775
1592	0.481250	0.144875
1593	0.478300	0.142950
1594	0.477575	0.143400
1595	0.475600	0.142425
1596	0.479650	0.141500
1597	0.479350	0.141125
1598	0.481575	0.141225
1599	0.475850	0.140700
1600	0.476450	0.140925
1601	0.475275	0.140800
1602	0.479475	0.141775
1603	0.476925	0.141650
1604	0.476650	0.140250
1605	0.478175	0.141275
1606	0.479075	0.139500
1607	0.476875	0.139975
1608	0.475200	0.140150
1609	0.474500	0.139525
1610	0.478225	0.141275
1611	0.478075	0.141775
1612	0.478025	0.141050
1613	0.479150	0.140900
1614	0.480925	0.139350
1615	0.481050	0.138700
1616	0.480650	0.138600
1617	0.479975	0.139200
1618	0.479500	0.140925
1619	0.479025	0.141600
1620	0.478425	0.140375
1621	0.481450	0.142325
1622	0.479850	0.143125
1623	0.482325	0.143875
1624	0.479800	0.144425
1625	0.478300	0.143625
1626	0.481125	0.142350
1627	0.481200	0.142250
1628	0.478800	0.141575
1629	0.477725	0.143100
1630	0.481025	0.143325
1631	0.477875	0.142325
1632	0.477825	0.142400
1633	0.479325	0.141650
1634	0.484225	0.141875
1635	0.481950	0.141125
1636	0.480900	0.140700
1637	0.477825	0.141600
1638	0.476075	0.140800
1639	0.473225	0.139575
1640	0.475550	0.139650
1641	0.476700	0.139725
1642	0.479325	0.139600
1643	0.481550	0.137700
1644	0.475750	0.139100
1645	0.476825	0.137250
1646	0.477375	0.136750
1647	0.479175	0.138425
1648	0.480400	0.137650
1649	0.478375	0.138075
1650	0.477775	0.137925
1651	0.477675	0.137900
1652	0.475850	0.137950
1653	0.477350	0.137650
1654	0.479675	0.138350
1655	0.482900	0.140425
1656	0.479700	0.142875
1657	0.479375	0.142625
1658	0.480425	0.140625
1659	0.479900	0.139400
1660	0.479475	0.138925
1661	0.481725	0.138400
1662	0.477150	0.139075
1663	0.476800	0.140350
1664	0.477725	0.140775
1665	0.480000	0.140775
1666	0.480850	0.140300
1667	0.474025	0.140425
1668	0.477300	0.140750
1669	0.479625	0.138800
1670	0.480000	0.140500
1671	0.478075	0.140100
1672	0.477850	0.141125
1673	0.481625	0.142075
1674	0.484675	0.142375
1675	0.483525	0.144125
1676	0.482325	0.144975
1677	0.478275	0.144950
1678	0.480900	0.145875
1679	0.474750	0.143275
1680	0.477150	0.143275
1681	0.479050	0.143825
1682	0.475925	0.143275
1683	0.474000	0.141725
1684	0.477450	0.140425
1685	0.476850	0.140250
1686	0.476325	0.140025
1687	0.475950	0.142325
1688	0.478100	0.140075
1689	0.476450	0.139250
1690	0.478100	0.140000
1691	0.477700	0.141450
1692	0.479425	0.141800
1693	0.482450	0.141175
1694	0.480000	0.142200
1695	0.475025	0.141700
1696	0.478150	0.141175
1697	0.475450	0.142050
1698	0.478525	0.140650
1699	0.480600	0.140450
1700	0.477200	0.140975
1701	0.478100	0.140200
1702	0.478725	0.141575
1703	0.474300	0.141075
1704	0.473050	0.140925
1705	0.477200	0.142100
1706	0.478275	0.140550
1707	0.476525	0.139500
1708	0.478800	0.140250
1709	0.479000	0.140000
1710	0.476250	0.140550
1711	0.477750	0.140875
1712	0.476025	0.141600
1713	0.474825	0.140525
1714	0.480100	0.141900
1715	0.478200	0.143750
1716	0.477400	0.144750
1717	0.474525	0.146075
1718	0.477950	0.147150
1719	0.477875	0.144525
1720	0.476325	0.144525
1721	0.478925	0.143800
1722	0.478650	0.144550
1723	0.479525	0.144825
1724	0.481275	0.145750
1725	0.476500	0.145675
1726	0.475600	0.146850
1727	0.478500	0.145950
1728	0.477350	0.145575
1729	0.482450	0.144000
1730	0.475975	0.143575
1731	0.476625	0.141575
1732	0.476175	0.141075
1733	0.473775	0.140325
1734	0.478525	0.140850
1735	0.480175	0.141400
1736	0.480625	0.141375
1737	0.479175	0.142775
1738	0.480325	0.141275
1739	0.480725	0.141350
1740	0.480400	0.140775
1741	0.477725	0.139800
1742	0.477825	0.139000
1743	0.478525	0.138925
1744	0.484250	0.139450
1745	0.479900	0.137850
1746	0.481450	0.136050
1747	0.483450	0.134875
1748	0.482350	0.135675
1749	0.481400	0.135200
1750	0.485550	0.133275
1751	0.485275	0.134500
1752	0.483875	0.134675
1753	0.481850	0.134450
1754	0.479475	0.135350
1755	0.482325	0.133925
1756	0.481125	0.134325
1757	0.480125	0.136375
1758	0.481000	0.136675
1759	0.478575	0.135475
1760	0.480050	0.134600
1761	0.476950	0.133450
1762	0.477500	0.131175
1763	0.479650	0.130950
1764	0.479875	0.133025
1765	0.480450	0.134325
1766	0.480550	0.135075
1767	0.477650	0.135450
1768	0.474950	0.135275
1769	0.478275	0.135450
1770	0.477100	0.136075
1771	0.475875	0.137200
1772	0.476225	0.137350
1773	0.478425	0.138300
1774	0.476875	0.140575
1775	0.476850	0.141700
1776	0.479275	0.142450
1777	0.478200	0.142000
1778	0.479175	0.140675
1779	0.478250	0.142500
1780	0.481700	0.143400
1781	0.478800	0.143475
1782	0.482700	0.142875
1783	0.481775	0.143125
1784	0.479725	0.142750
1785	0.478025	0.142975
1786	0.479350	0.141850
1787	0.476925	0.143500
1788	0.476575	0.144425
1789	0.475500	0.143025
1790	0.478125	0.143200
1791	0.476800	0.143100
1792	0.476400	0.143875
1793	0.478475	0.143800
1794	0.476750	0.144750
1795	0.475025	0.143550
1796	0.477050	0.143425
1797	0.475550	0.143475
1798	0.477925	0.142175
1799	0.475600	0.142925
1800	0.477550	0.143850
1801	0.475550	0.143550
1802	0.477300	0.142425
1803	0.479875	0.142700
1804	0.480275	0.140875
1805	0.480200	0.139450
1806	0.478625	0.140650
1807	0.482525	0.139450
1808	0.478875	0.139975
1809	0.483475	0.137850
1810	0.484650	0.138300
1811	0.477900	0.137725
1812	0.477675	0.137300
1813	0.477300	0.137925
1814	0.476525	0.136600
1815	0.477450	0.136125
1816	0.478075	0.134800
1817	0.478150	0.133225
1818	0.475600	0.133825
1819	0.478625	0.133750
1820	0.479425	0.134550
1821	0.480950	0.135050
1822	0.479525	0.134300
1823	0.480275	0.133800
1824	0.476325	0.136250
1825	0.477075	0.136975
1826	0.477900	0.137225
1827	0.481250	0.137225
1828	0.480975	0.137425
1829	0.484750	0.137425
1830	0.483050	0.137075
1831	0.480650	0.136775
1832	0.479975	0.139250
1833	0.478650	0.139100
1834	0.477400	0.138900
1835	0.477475	0.137250
1836	0.480600	0.136325
1837	0.478450	0.136000
1838	0.480650	0.135525
1839	0.478875	0.134725
1840	0.482725	0.136550
1841	0.482875	0.138000
1842	0.481025	0.138325
1843	0.477025	0.139100
1844	0.477650	0.140025
1845	0.480125	0.138775
1846	0.480650	0.139000
1847	0.482825	0.137325
1848	0.482450	0.137225
1849	0.482575	0.137350
1850	0.482900	0.136950
1851	0.479600	0.135425
1852	0.480150	0.133050
1853	0.481675	0.131675
1854	0.477550	0.131000
1855	0.479900	0.130900
1856	0.481200	0.131475
1857	0.479000	0.132050
1858	0.482200	0.132325
1859	0.477800	0.132850
1860	0.478225	0.131400
1861	0.480000	0.133050
1862	0.478950	0.132300
1863	0.478925	0.131975
1864	0.479600	0.132075
1865	0.479100	0.133900
1866	0.478825	0.133025
1867	0.481500	0.133600
1868	0.475575	0.133875
1869	0.478850	0.134925
1870	0.478775	0.134175
1871	0.476175	0.136050
1872	0.477275	0.137600
1873	0.481925	0.135900
1874	0.480225	0.136900
1875	0.478500	0.136900
1876	0.477600	0.137150
1877	0.475725	0.138700
1878	0.477075	0.138525
1879	0.475350	0.139600
1880	0.480625	0.140775
1881	0.478475	0.141575
1882	0.479550	0.141625
1883	0.479350	0.143425
1884	0.480350	0.143350
1885	0.478575	0.142500
1886	0.479250	0.141825
1887	0.477650	0.141300
1888	0.479425	0.139200
1889	0.477975	0.138075
1890	0.480625	0.138225
1891	0.481125	0.138700
1892	0.482325	0.138925
1893	0.475675	0.140450
1894	0.479025	0.139075
1895	0.479000	0.138050
1896	0.477600	0.139075
1897	0.478950	0.138975
1898	0.478375	0.140500
1899	0.476475	0.142600
1900	0.480200	0.142500
1901	0.478950	0.142975
1902	0.478425	0.142700
1903	0.475550	0.144225
1904	0.481075	0.144175
1905	0.481450	0.146375
1906	0.482150	0.148125
1907	0.477575	0.148900
1908	0.478650	0.149225
1909	0.483450	0.150275
1910	0.477950	0.151775
1911	0.480075	0.151650
1912	0.478950	0.151425
1913	0.480600	0.152750
1914	0.484350	0.155700
1915	0.476200	0.157350
1916	0.481900	0.156325
1917	0.485575	0.155750
1918	0.480675	0.155725
1919	0.481100	0.155525
1920	0.481375	0.154300
1921	0.480575	0.153600
1922	0.481200	0.151975
1923	0.477450	0.149800
1924	0.479300	0.149175
1925	0.476850	0.149200
1926	0.476350	0.148925
1927	0.481275	0.149150
1928	0.478275	0.149725
1929	0.476275	0.150300
1930	0.473475	0.150150
1931	0.473275	0.149825
1932	0.473925	0.150475
1933	0.474600	0.149075
1934	0.477200	0.149600
1935	0.475100	0.149575
1936	0.478275	0.148875
1937	0.474750	0.148400
1938	0.475600	0.148550
1939	0.477225	0.150375
1940	0.478450	0.151225
1941	0.480850	0.152150
1942	0.481650	0.152475
1943	0.476275	0.150950
1944	0.479400	0.152850
1945	0.476575	0.153225
1946	0.479500	0.152100
1947	0.479625	0.150675
1948	0.480450	0.151675
1949	0.484450	0.151050
1950	0.481975	0.150825
1951	0.483400	0.152425
1952	0.483950	0.151625
1953	0.482100	0.153025
1954	0.483100	0.153175
1955	0.481175	0.152200
1956	0.480325	0.151675
1957	0.481875	0.152775
1958	0.480425	0.151600
1959	0.480075	0.152525
1960	0.482850	0.153825
1961	0.477025	0.155875
1962	0.480650	0.155850
1963	0.478675	0.154075
1964	0.479300	0.153525
1965	0.477300	0.151375
1966	0.478225	0.152475
1967	0.478300	0.152450
1968	0.477200	0.151750
1969	0.474975	0.149000
1970	0.478150	0.146750
1971	0.477225	0.147150
1972	0.480125	0.145650
1973	0.480425	0.145875
1974	0.481250	0.144275
1975	0.481750	0.144200
1976	0.481575	0.144475
1977	0.481225	0.146425
1978	0.481475	0.146225
1979	0.481800	0.145525
1980	0.479075	0.145775
1981	0.481800	0.147875
1982	0.480850	0.148400
1983	0.478875	0.150275
1984	0.480300	0.149425
1985	0.476200	0.151775
1986	0.476725	0.152775
1987	0.478975	0.154350
1988	0.474925	0.154250
1989	0.482400	0.152850
1990	0.476725	0.153025
1991	0.481925	0.153250
1992	0.485400	0.154450
1993	0.481825	0.155175
1994	0.481725	0.154725
1995	0.481575	0.156400
1996	0.483300	0.155900
1997	0.479750	0.157125
1998	0.477475	0.157350
1999	0.476500	0.158400
[truncated: 8,000 more rows]
