# Supplementary material for: Evolutionary game on mutually influenceing double-layer network
Source: PLoS One. 2025 Jan 31;20(1):e0317923. doi: 10.1371/journal.pone.0317923 (PMC11785339; doi:10.1371/journal.pone.0317923)
Supplement: S1 Data — (ZIP) [file pone.0317923.s001.zip › b=1.04_a=0.25_frequency.txt]

0	0.498975	0.381075
1	0.492625	0.320775
2	0.492450	0.285750
3	0.490375	0.263050
4	0.486025	0.246850
5	0.487475	0.235850
6	0.480075	0.229125
7	0.479125	0.225700
8	0.480175	0.221025
9	0.479900	0.218075
10	0.482100	0.215650
11	0.479250	0.216300
12	0.480275	0.214800
13	0.480600	0.217125
14	0.483700	0.221025
15	0.483525	0.223475
16	0.479950	0.224100
17	0.480900	0.225475
18	0.478425	0.226600
19	0.480600	0.230075
20	0.482975	0.234175
21	0.479050	0.236650
22	0.483225	0.240075
23	0.481725	0.242975
24	0.482225	0.245075
25	0.481775	0.245025
26	0.483725	0.247625
27	0.478125	0.248425
28	0.474975	0.249975
29	0.476450	0.253200
30	0.474200	0.253800
31	0.476975	0.255825
32	0.479750	0.258650
33	0.480650	0.259525
34	0.484500	0.263450
35	0.482225	0.265300
36	0.480675	0.268350
37	0.480675	0.271200
38	0.479575	0.269500
39	0.479175	0.270400
40	0.478675	0.274625
41	0.477900	0.274650
42	0.481425	0.277650
43	0.483925	0.279725
44	0.486250	0.282150
45	0.482450	0.284975
46	0.480750	0.287475
47	0.478750	0.288700
48	0.478700	0.291150
49	0.478650	0.295650
50	0.479525	0.298225
51	0.478550	0.295150
52	0.484725	0.298075
53	0.479350	0.300700
54	0.479625	0.303725
55	0.481200	0.303325
56	0.478250	0.306450
57	0.477800	0.308750
58	0.480100	0.310750
59	0.482825	0.312550
60	0.478750	0.314825
61	0.480100	0.316025
62	0.482025	0.318350
63	0.480550	0.319300
64	0.477900	0.323175
65	0.481475	0.323025
66	0.486600	0.326250
67	0.484100	0.326900
68	0.482925	0.325850
69	0.481800	0.323650
70	0.481275	0.324150
71	0.481825	0.326850
72	0.480525	0.326700
73	0.479775	0.326750
74	0.478450	0.326850
75	0.482775	0.325700
76	0.483900	0.326950
77	0.482925	0.328250
78	0.478500	0.330125
79	0.478100	0.330525
80	0.478050	0.331175
81	0.481350	0.331325
82	0.483025	0.332700
83	0.482625	0.335825
84	0.478475	0.336950
85	0.481225	0.336250
86	0.481700	0.337700
87	0.480250	0.338100
88	0.482375	0.336800
89	0.482675	0.338950
90	0.479000	0.340000
91	0.480575	0.338500
92	0.483575	0.340825
93	0.480425	0.338625
94	0.479625	0.338700
95	0.477425	0.337375
96	0.481250	0.340300
97	0.482600	0.340175
98	0.481500	0.342550
99	0.480175	0.339600
100	0.483475	0.340400
101	0.482825	0.343950
102	0.482700	0.343275
103	0.482050	0.343950
104	0.479575	0.344200
105	0.479875	0.343850
106	0.484525	0.344425
107	0.481900	0.345975
108	0.485825	0.343900
109	0.481150	0.343200
110	0.483375	0.345300
111	0.486350	0.346800
112	0.486950	0.348725
113	0.487725	0.349800
114	0.486875	0.345200
115	0.486625	0.346125
116	0.485925	0.347325
117	0.482750	0.349900
118	0.484600	0.351250
119	0.483925	0.351625
120	0.489425	0.354075
121	0.490175	0.356575
122	0.488250	0.356825
123	0.486175	0.355725
124	0.488100	0.352800
125	0.489400	0.353600
126	0.485250	0.352650
127	0.480900	0.354775
128	0.479000	0.354475
129	0.481875	0.354675
130	0.486600	0.355100
131	0.485975	0.356525
132	0.483175	0.354400
133	0.484600	0.355800
134	0.483175	0.357250
135	0.485175	0.356800
136	0.482725	0.357150
137	0.482325	0.358175
138	0.484225	0.359250
139	0.486375	0.361375
140	0.485925	0.361325
141	0.482425	0.361725
142	0.486300	0.359975
143	0.487175	0.360825
144	0.486325	0.361275
145	0.485500	0.362800
146	0.484275	0.361325
147	0.486525	0.360125
148	0.486475	0.362325
149	0.490125	0.360900
150	0.489900	0.361000
151	0.485600	0.361800
152	0.485775	0.361750
153	0.487250	0.363450
154	0.488350	0.364100
155	0.485675	0.362350
156	0.487975	0.361450
157	0.484150	0.362750
158	0.485175	0.363100
159	0.485625	0.363225
160	0.488875	0.362525
161	0.488125	0.363375
162	0.489075	0.363325
163	0.492500	0.364325
164	0.491400	0.364700
165	0.485550	0.367650
166	0.488300	0.368600
167	0.488200	0.369450
168	0.488775	0.367475
169	0.489300	0.366725
170	0.490525	0.371050
171	0.489775	0.371550
172	0.490450	0.373150
173	0.487950	0.375075
174	0.484550	0.374850
175	0.489725	0.375475
176	0.488425	0.374200
177	0.487500	0.374400
178	0.490525	0.376650
179	0.488225	0.377300
180	0.489875	0.378875
181	0.486975	0.380350
182	0.490525	0.379150
183	0.492200	0.376725
184	0.488475	0.375250
185	0.489150	0.372775
186	0.487775	0.372150
187	0.492725	0.372650
188	0.489050	0.372475
189	0.489875	0.372975
190	0.487850	0.371700
191	0.486575	0.372125
192	0.487375	0.371300
193	0.487725	0.370225
194	0.486600	0.368625
195	0.490625	0.370475
196	0.486875	0.373400
197	0.483450	0.375700
198	0.489825	0.374225
199	0.493575	0.373525
200	0.491675	0.370950
201	0.489475	0.367150
202	0.487975	0.370100
203	0.488200	0.369375
204	0.487725	0.368025
205	0.488750	0.370250
206	0.488075	0.373250
207	0.488050	0.371325
208	0.487300	0.372025
209	0.489700	0.371450
210	0.485275	0.369500
211	0.489475	0.368275
212	0.489650	0.368900
213	0.490650	0.369600
214	0.485700	0.371100
215	0.488550	0.372325
216	0.489525	0.371425
217	0.489225	0.373050
218	0.490325	0.371900
219	0.489725	0.370750
220	0.491200	0.371850
221	0.490425	0.372425
222	0.488025	0.371875
223	0.491750	0.368525
224	0.492950	0.370825
225	0.496300	0.371850
226	0.494850	0.370250
227	0.494950	0.369975
228	0.497050	0.370175
229	0.491475	0.369625
230	0.489700	0.369550
231	0.490100	0.365050
232	0.491200	0.366125
233	0.489525	0.368650
234	0.490150	0.370450
235	0.489275	0.369900
236	0.488100	0.370350
237	0.487450	0.374125
238	0.487275	0.373475
239	0.490425	0.371075
240	0.487325	0.373525
241	0.488775	0.377350
242	0.492225	0.381850
243	0.490175	0.382525
244	0.490500	0.383375
245	0.487725	0.382225
246	0.492100	0.380350
247	0.493450	0.378150
248	0.494150	0.378000
249	0.490275	0.377875
250	0.493200	0.378075
251	0.493525	0.376425
252	0.493525	0.375825
253	0.491825	0.375925
254	0.489075	0.378125
255	0.487825	0.378700
256	0.486475	0.378550
257	0.488650	0.379475
258	0.488800	0.379275
259	0.487400	0.379175
260	0.489200	0.378375
261	0.490325	0.378375
262	0.485900	0.378100
263	0.491925	0.379350
264	0.489900	0.377225
265	0.490275	0.377600
266	0.488100	0.376200
267	0.485675	0.375800
268	0.489100	0.376825
269	0.486200	0.376625
270	0.489425	0.375900
271	0.490425	0.373900
272	0.489550	0.375600
273	0.487575	0.372950
274	0.485500	0.374775
275	0.490400	0.374375
276	0.490800	0.374150
277	0.487775	0.372850
278	0.485375	0.373100
279	0.487025	0.370800
280	0.486600	0.370875
281	0.488850	0.370325
282	0.486925	0.372600
283	0.485725	0.374750
284	0.490225	0.374225
285	0.491625	0.375075
286	0.486000	0.374750
287	0.487550	0.374400
288	0.487075	0.372375
289	0.486750	0.370800
290	0.487675	0.369775
291	0.485875	0.373400
292	0.490425	0.372525
293	0.491925	0.372125
294	0.491650	0.372000
295	0.491475	0.371025
296	0.491900	0.370650
297	0.495175	0.371825
298	0.490975	0.373450
299	0.490950	0.375150
300	0.491300	0.377400
301	0.488900	0.376400
302	0.490275	0.377675
303	0.490150	0.377850
304	0.491025	0.380350
305	0.488250	0.378975
306	0.491475	0.381825
307	0.487525	0.381450
308	0.488075	0.380550
309	0.492250	0.381650
310	0.495200	0.384200
311	0.489175	0.383900
312	0.489600	0.382050
313	0.489175	0.384825
314	0.489800	0.383625
315	0.491475	0.385150
316	0.489000	0.385125
317	0.490675	0.388500
318	0.489675	0.387450
319	0.492750	0.388550
320	0.492550	0.384700
321	0.490875	0.382975
322	0.492300	0.382900
323	0.491125	0.381525
324	0.490725	0.379425
325	0.486975	0.377825
326	0.487675	0.376900
327	0.489000	0.375650
328	0.490300	0.375750
329	0.486025	0.377075
330	0.492250	0.375900
331	0.489400	0.376350
332	0.492275	0.376275
333	0.487925	0.377325
334	0.484000	0.376100
335	0.488100	0.375200
336	0.489125	0.378500
337	0.489600	0.374000
338	0.491325	0.375125
339	0.491650	0.375525
340	0.492925	0.374175
341	0.488850	0.374900
342	0.486625	0.374750
343	0.492275	0.377450
344	0.493725	0.379025
345	0.490850	0.376475
346	0.491825	0.378050
347	0.492350	0.378375
348	0.492325	0.381150
349	0.489450	0.379825
350	0.490875	0.380575
351	0.496125	0.379250
352	0.490950	0.379525
353	0.487675	0.377500
354	0.489800	0.379250
355	0.491800	0.378200
356	0.491900	0.377850
357	0.488625	0.379050
358	0.487100	0.378475
359	0.488675	0.379300
360	0.486575	0.379325
361	0.484750	0.376975
362	0.490825	0.378975
363	0.490575	0.378650
364	0.488425	0.381725
365	0.490075	0.383725
366	0.487950	0.381800
367	0.490025	0.382800
368	0.491600	0.381475
369	0.491400	0.382250
370	0.490975	0.384275
371	0.487325	0.381825
372	0.490100	0.381925
373	0.492050	0.379750
374	0.488150	0.376575
375	0.489825	0.379125
376	0.490425	0.379600
377	0.490500	0.380725
378	0.489125	0.379275
379	0.489000	0.377925
380	0.492200	0.374625
381	0.492825	0.376425
382	0.488350	0.376300
383	0.491850	0.375075
384	0.493150	0.375650
385	0.490425	0.378200
386	0.488850	0.380625
387	0.493775	0.381050
388	0.493100	0.380775
389	0.490975	0.381200
390	0.489000	0.382125
391	0.491200	0.381500
392	0.493375	0.379400
393	0.491475	0.377650
394	0.491400	0.377525
395	0.488650	0.375150
396	0.485450	0.377075
397	0.486325	0.378550
398	0.491050	0.381500
399	0.487975	0.382325
400	0.486700	0.382775
401	0.486050	0.384550
402	0.489875	0.386875
403	0.487900	0.386275
404	0.487750	0.388250
405	0.488725	0.391625
406	0.489350	0.392450
407	0.486725	0.395700
408	0.490875	0.397000
409	0.484775	0.397400
410	0.489050	0.399100
411	0.489750	0.400275
412	0.489200	0.399025
413	0.488925	0.398625
414	0.486925	0.398300
415	0.487975	0.396600
416	0.491350	0.398300
417	0.488700	0.395575
418	0.486550	0.395050
419	0.485550	0.394450
420	0.487875	0.394675
421	0.492200	0.395425
422	0.492225	0.395625
423	0.490050	0.392425
424	0.493350	0.394950
425	0.493325	0.394625
426	0.490675	0.395300
427	0.491650	0.390350
428	0.493850	0.387975
429	0.494550	0.386325
430	0.492500	0.387400
431	0.492550	0.386725
432	0.487125	0.386150
433	0.489375	0.384575
434	0.490875	0.383300
435	0.490675	0.379700
436	0.490650	0.380275
437	0.493525	0.378800
438	0.491425	0.379750
439	0.490150	0.376450
440	0.490900	0.377925
441	0.487975	0.378350
442	0.491650	0.377775
443	0.487775	0.375950
444	0.487500	0.376425
445	0.488650	0.379050
446	0.490625	0.379650
447	0.487850	0.378100
448	0.489575	0.377350
449	0.486875	0.377775
450	0.490425	0.378850
451	0.488025	0.377300
452	0.486000	0.377075
453	0.487650	0.376225
454	0.486875	0.376950
455	0.492350	0.377475
456	0.492825	0.378725
457	0.487825	0.381000
458	0.489550	0.379150
459	0.492425	0.378850
460	0.489575	0.378900
461	0.490550	0.380700
462	0.488875	0.379000
463	0.490950	0.379675
464	0.482750	0.379925
465	0.488775	0.379950
466	0.490525	0.378750
467	0.484150	0.377100
468	0.487200	0.375700
469	0.489025	0.375425
470	0.490225	0.374025
471	0.490725	0.372350
472	0.491700	0.373075
473	0.491950	0.374600
474	0.492950	0.373825
475	0.490025	0.372950
476	0.489925	0.373150
477	0.488200	0.375550
478	0.487075	0.374675
479	0.489825	0.377325
480	0.489275	0.377550
481	0.490625	0.377400
482	0.489025	0.379200
483	0.489625	0.380175
484	0.490175	0.380450
485	0.495125	0.380200
486	0.489400	0.379425
487	0.491425	0.378050
488	0.491525	0.379775
489	0.493450	0.380850
490	0.490350	0.379000
491	0.491700	0.380650
492	0.490925	0.379600
493	0.491925	0.377925
494	0.488800	0.378600
495	0.487600	0.375575
496	0.492300	0.373425
497	0.491450	0.372300
498	0.488925	0.371250
499	0.487350	0.371200
500	0.489800	0.373750
501	0.488075	0.373300
502	0.488100	0.374350
503	0.489825	0.376525
504	0.491525	0.375100
505	0.489000	0.375200
506	0.489150	0.375275
507	0.488550	0.374200
508	0.492800	0.375300
509	0.495475	0.375825
510	0.492400	0.375350
511	0.488225	0.373150
512	0.492475	0.372875
513	0.488025	0.374225
514	0.487850	0.375900
515	0.493675	0.378050
516	0.490975	0.382850
517	0.486625	0.382000
518	0.487450	0.381200
519	0.490625	0.380975
520	0.485725	0.380800
521	0.488950	0.379050
522	0.490100	0.378700
523	0.491025	0.380450
524	0.488300	0.381650
525	0.491975	0.382125
526	0.490175	0.383475
527	0.489975	0.383925
528	0.491300	0.382450
529	0.489825	0.382650
530	0.491400	0.383850
531	0.489400	0.384825
532	0.488100	0.386375
533	0.487300	0.385200
534	0.486750	0.386225
535	0.489950	0.389025
536	0.488950	0.389825
537	0.489000	0.387300
538	0.486175	0.387250
539	0.486600	0.388675
540	0.486325	0.390900
541	0.490325	0.387575
542	0.489250	0.387600
543	0.490825	0.387025
544	0.489075	0.388775
545	0.488775	0.388825
546	0.491575	0.389550
547	0.492000	0.389350
548	0.492800	0.387650
549	0.490675	0.387850
550	0.489650	0.388550
551	0.493725	0.388450
552	0.493250	0.389500
553	0.492475	0.393725
554	0.491600	0.391375
555	0.490075	0.389425
556	0.487975	0.391075
557	0.487850	0.392800
558	0.489300	0.389325
559	0.491700	0.389975
560	0.487825	0.393750
561	0.491650	0.394425
562	0.492400	0.392750
563	0.491625	0.392275
564	0.494875	0.391475
565	0.492450	0.391675
566	0.489800	0.391250
567	0.488225	0.391350
568	0.489075	0.388150
569	0.485700	0.390200
570	0.487950	0.391425
571	0.488550	0.393100
572	0.490850	0.391600
573	0.490650	0.391775
574	0.493625	0.391950
575	0.491550	0.392075
576	0.491625	0.389800
577	0.489700	0.387775
578	0.487525	0.387175
579	0.492725	0.386625
580	0.489900	0.386275
581	0.487825	0.387725
582	0.488725	0.388000
583	0.488575	0.387325
584	0.492500	0.388675
585	0.489775	0.390100
586	0.490325	0.391175
587	0.491025	0.391750
588	0.486225	0.391000
589	0.489550	0.389275
590	0.485325	0.389325
591	0.486775	0.388675
592	0.491500	0.388000
593	0.494075	0.388000
594	0.490450	0.388775
595	0.487350	0.389025
596	0.489050	0.388025
597	0.492225	0.386500
598	0.495350	0.386925
599	0.492700	0.387225
600	0.492575	0.386275
601	0.493200	0.386025
602	0.489500	0.388850
603	0.489625	0.388075
604	0.494425	0.386700
605	0.488050	0.384850
606	0.489825	0.385750
607	0.491250	0.383300
608	0.492050	0.383025
609	0.494675	0.384525
610	0.492200	0.385975
611	0.495475	0.386750
612	0.496700	0.387725
613	0.492175	0.384825
614	0.494550	0.386125
615	0.492200	0.384150
616	0.491925	0.383325
617	0.490425	0.382200
618	0.490750	0.381000
619	0.493450	0.381875
620	0.488650	0.383325
621	0.490475	0.381025
622	0.491675	0.383525
623	0.493300	0.386100
624	0.487150	0.385600
625	0.489925	0.387525
626	0.490600	0.387225
627	0.490500	0.385250
628	0.491200	0.385375
629	0.496475	0.384450
630	0.494275	0.385875
631	0.490800	0.386675
632	0.486950	0.387425
633	0.490300	0.387900
634	0.493825	0.383875
635	0.493675	0.385425
636	0.493725	0.386300
637	0.489875	0.385375
638	0.491650	0.384725
639	0.489675	0.380575
640	0.487750	0.379800
641	0.491500	0.378100
642	0.489775	0.381075
643	0.490700	0.383300
644	0.490125	0.383025
645	0.489600	0.381350
646	0.490625	0.383550
647	0.492925	0.385775
648	0.492775	0.388050
649	0.486900	0.386775
650	0.492000	0.385800
651	0.492825	0.383125
652	0.488125	0.382325
653	0.491425	0.382575
654	0.491775	0.382200
655	0.490925	0.384425
656	0.491175	0.384925
657	0.492000	0.385525
658	0.490625	0.387100
659	0.491550	0.384925
660	0.489625	0.387125
661	0.488075	0.388250
662	0.493450	0.389000
663	0.494000	0.387725
664	0.489100	0.387500
665	0.488050	0.387350
666	0.486525	0.386725
667	0.489300	0.384375
668	0.488075	0.382775
669	0.488025	0.382050
670	0.493675	0.382500
671	0.490850	0.380100
672	0.490400	0.376975
673	0.490675	0.376900
674	0.489775	0.377125
675	0.492175	0.379625
676	0.492200	0.377450
677	0.494550	0.379250
678	0.493225	0.382425
679	0.490375	0.381925
680	0.484950	0.380250
681	0.487400	0.383875
682	0.490775	0.382525
683	0.491250	0.381700
684	0.489100	0.383025
685	0.491225	0.381925
686	0.490625	0.380250
687	0.492600	0.379475
688	0.489475	0.382300
689	0.494125	0.382775
690	0.490150	0.379300
691	0.489450	0.378125
692	0.491000	0.377875
693	0.488850	0.379700
694	0.488750	0.379600
695	0.490775	0.379200
696	0.489700	0.378425
697	0.490475	0.379250
698	0.489050	0.381650
699	0.490375	0.381975
700	0.493925	0.381825
701	0.493225	0.383775
702	0.491775	0.384450
703	0.491925	0.383875
704	0.495150	0.383850
705	0.490650	0.386325
706	0.492000	0.386225
707	0.489775	0.387200
708	0.491275	0.386600
709	0.492225	0.388825
710	0.490425	0.386775
711	0.492250	0.386500
712	0.490825	0.387800
713	0.491100	0.389950
714	0.488075	0.389775
715	0.490050	0.388325
716	0.489450	0.390875
717	0.491625	0.390675
718	0.490400	0.390200
719	0.492375	0.389475
720	0.494775	0.389950
721	0.489850	0.390825
722	0.491500	0.389575
723	0.490900	0.392150
724	0.492950	0.388725
725	0.491925	0.387150
726	0.492825	0.389975
727	0.491675	0.390775
728	0.487950	0.388050
729	0.490600	0.388475
730	0.490875	0.388100
731	0.488675	0.388025
732	0.488250	0.388475
733	0.487250	0.390225
734	0.488075	0.390150
735	0.487925	0.389850
736	0.488850	0.388475
737	0.490500	0.387725
738	0.491550	0.387575
739	0.490225	0.389050
740	0.490150	0.388275
741	0.490225	0.387850
742	0.493000	0.386475
743	0.487500	0.387675
744	0.485550	0.386950
745	0.491925	0.386575
746	0.491350	0.384050
747	0.486500	0.387725
748	0.490775	0.386250
749	0.486650	0.385250
750	0.486775	0.383700
751	0.490100	0.386675
752	0.492700	0.387650
753	0.493275	0.388550
754	0.493200	0.388650
755	0.491500	0.388675
756	0.493625	0.388900
757	0.494250	0.388475
758	0.489575	0.389850
759	0.493900	0.387925
760	0.496325	0.387850
761	0.493700	0.384650
762	0.495600	0.385650
763	0.492925	0.386825
764	0.491525	0.386850
765	0.488700	0.388525
766	0.491425	0.384875
767	0.492775	0.385775
768	0.492775	0.386675
769	0.491575	0.388200
770	0.495350	0.390400
771	0.493025	0.393450
772	0.493925	0.391300
773	0.494050	0.391925
774	0.490950	0.390750
775	0.489700	0.387150
776	0.490475	0.387875
777	0.492200	0.386050
778	0.493325	0.388200
779	0.494425	0.388100
780	0.494350	0.388800
781	0.491725	0.387350
782	0.489850	0.390100
783	0.488575	0.392150
784	0.489350	0.393825
785	0.489825	0.392175
786	0.494325	0.394475
787	0.492150	0.394950
788	0.488325	0.398175
789	0.491175	0.399075
790	0.492975	0.398400
791	0.488725	0.398300
792	0.489250	0.397650
793	0.493775	0.398300
794	0.495525	0.394925
795	0.493500	0.393500
796	0.495025	0.392925
797	0.491350	0.389825
798	0.491725	0.389475
799	0.496250	0.389000
800	0.492350	0.387575
801	0.489550	0.387025
802	0.489050	0.386700
803	0.487900	0.385625
804	0.488500	0.384925
805	0.492900	0.383850
806	0.492000	0.381025
807	0.494475	0.383100
808	0.490700	0.380800
809	0.493300	0.380625
810	0.492600	0.379025
811	0.487325	0.380350
812	0.492475	0.380475
813	0.492675	0.378275
814	0.489350	0.375700
815	0.492900	0.373400
816	0.493500	0.371525
817	0.494900	0.370000
818	0.492950	0.370675
819	0.491600	0.369450
820	0.493300	0.370025
821	0.493475	0.371950
822	0.492550	0.372325
823	0.491500	0.373400
824	0.490400	0.374975
825	0.489750	0.371875
826	0.489950	0.371400
827	0.488000	0.371475
828	0.489875	0.370400
829	0.492875	0.368825
830	0.488650	0.367225
831	0.488025	0.368225
832	0.491675	0.371125
833	0.492075	0.371075
834	0.497075	0.368100
835	0.491525	0.370150
836	0.493075	0.369900
837	0.493175	0.367150
838	0.490000	0.366125
839	0.489875	0.370875
840	0.490475	0.369000
841	0.491225	0.369325
842	0.492775	0.366975
843	0.493275	0.367875
844	0.498600	0.369350
845	0.495925	0.369375
846	0.491200	0.368175
847	0.492575	0.368400
848	0.488925	0.367175
849	0.487350	0.368925
850	0.492075	0.372275
851	0.488900	0.374150
852	0.491650	0.374200
853	0.494625	0.371475
854	0.493875	0.373100
855	0.489575	0.373850
856	0.489550	0.373950
857	0.494925	0.374825
858	0.492125	0.370900
859	0.490625	0.369400
860	0.492100	0.367700
861	0.492250	0.368925
862	0.486650	0.371750
863	0.485875	0.371875
864	0.489125	0.370625
865	0.489650	0.374225
866	0.489450	0.374650
867	0.492400	0.375100
868	0.492925	0.373900
869	0.491875	0.371925
870	0.492100	0.372225
871	0.489800	0.372600
872	0.489050	0.373600
873	0.492525	0.372975
874	0.494025	0.371700
875	0.490175	0.369400
876	0.489100	0.369575
877	0.493275	0.366950
878	0.490375	0.366875
879	0.485575	0.364975
880	0.486425	0.363750
881	0.486350	0.365225
882	0.488225	0.363950
883	0.492175	0.363800
884	0.492975	0.365750
885	0.491100	0.368650
886	0.489750	0.369300
887	0.489475	0.371400
888	0.488575	0.372525
889	0.491025	0.374100
890	0.487375	0.377550
891	0.492950	0.376825
892	0.490475	0.376175
893	0.491325	0.374950
894	0.491375	0.373200
895	0.492225	0.375125
896	0.491575	0.375625
897	0.491000	0.374575
898	0.491750	0.374575
899	0.494100	0.375900
900	0.493375	0.376075
901	0.491475	0.375675
902	0.494675	0.375375
903	0.491200	0.375400
904	0.494675	0.377775
905	0.491325	0.376800
906	0.493600	0.378375
907	0.494025	0.380350
908	0.492625	0.379700
909	0.490225	0.377725
910	0.491800	0.378650
911	0.492350	0.381250
912	0.493700	0.382200
913	0.490675	0.380400
914	0.490825	0.380600
915	0.488150	0.381025
916	0.491625	0.381550
917	0.491350	0.381225
918	0.492825	0.381275
919	0.490100	0.381600
920	0.488675	0.385425
921	0.491250	0.388300
922	0.490950	0.387150
923	0.489400	0.388075
924	0.489825	0.388875
925	0.492175	0.390050
926	0.494700	0.392075
927	0.493900	0.390350
928	0.491200	0.390450
929	0.491700	0.388300
930	0.489925	0.387375
931	0.489625	0.387900
932	0.493150	0.388225
933	0.493975	0.387275
934	0.491425	0.386250
935	0.489925	0.383975
936	0.488925	0.383125
937	0.490725	0.382500
938	0.492550	0.378825
939	0.495875	0.375800
940	0.496650	0.375700
941	0.490275	0.377250
942	0.491525	0.379425
943	0.492025	0.378300
944	0.493425	0.379725
945	0.490550	0.377800
946	0.486425	0.377975
947	0.487900	0.379800
948	0.487875	0.377975
949	0.489450	0.375425
950	0.488225	0.374750
951	0.489700	0.375175
952	0.489000	0.374050
953	0.487325	0.371275
954	0.487250	0.373375
955	0.491175	0.374525
956	0.488575	0.376350
957	0.489150	0.376650
958	0.488025	0.375675
959	0.489200	0.376350
960	0.491150	0.377200
961	0.492100	0.376350
962	0.491375	0.376925
963	0.491050	0.378725
964	0.488525	0.378900
965	0.488500	0.378625
966	0.490100	0.377700
967	0.491700	0.376700
968	0.493450	0.376500
969	0.490800	0.378925
970	0.490225	0.376575
971	0.489000	0.382200
972	0.490150	0.384150
973	0.492675	0.384425
974	0.495450	0.385225
975	0.495725	0.386050
976	0.493775	0.386125
977	0.491550	0.386400
978	0.487275	0.389300
979	0.490775	0.388825
980	0.487025	0.387725
981	0.489650	0.388550
982	0.489150	0.389600
983	0.486725	0.393375
984	0.485375	0.390600
985	0.487450	0.391650
986	0.488250	0.390900
987	0.489225	0.391450
988	0.489750	0.392275
989	0.489375	0.392500
990	0.490750	0.392825
991	0.492500	0.393950
992	0.494975	0.396350
993	0.494125	0.395900
994	0.493325	0.393950
995	0.491575	0.390625
996	0.492325	0.393500
997	0.490450	0.391100
998	0.492175	0.389825
999	0.490275	0.388900
1000	0.490950	0.391575
1001	0.492175	0.390975
1002	0.492225	0.388675
1003	0.490025	0.385200
1004	0.490000	0.386475
1005	0.490600	0.387400
1006	0.490275	0.386700
1007	0.493375	0.386750
1008	0.490800	0.387150
1009	0.493400	0.384975
1010	0.492650	0.385525
1011	0.490275	0.386900
1012	0.492250	0.386150
1013	0.493025	0.388000
1014	0.495000	0.385325
1015	0.496325	0.386475
1016	0.489975	0.385150
1017	0.489700	0.386800
1018	0.491075	0.385800
1019	0.490850	0.383625
1020	0.489875	0.385250
1021	0.492050	0.386775
1022	0.491375	0.387425
1023	0.487450	0.386550
1024	0.487725	0.387150
1025	0.490625	0.386700
1026	0.488525	0.388000
1027	0.488400	0.386800
1028	0.490600	0.387025
1029	0.491250	0.386975
1030	0.492900	0.387275
1031	0.490575	0.387550
1032	0.491250	0.383900
1033	0.490425	0.380825
1034	0.490775	0.380725
1035	0.487275	0.376025
1036	0.488025	0.376300
1037	0.491425	0.378025
1038	0.488650	0.376975
1039	0.489925	0.377025
1040	0.485675	0.377150
1041	0.487200	0.378075
1042	0.487700	0.377225
1043	0.491050	0.378450
1044	0.490475	0.380250
1045	0.489875	0.383275
1046	0.493300	0.383000
1047	0.492025	0.386150
1048	0.491750	0.387975
1049	0.489400	0.388675
1050	0.488775	0.390675
1051	0.489075	0.390150
1052	0.491100	0.389450
1053	0.495650	0.388825
1054	0.493100	0.388025
1055	0.493925	0.387075
1056	0.495825	0.389925
1057	0.491375	0.387425
1058	0.493325	0.391750
1059	0.489800	0.392100
1060	0.492475	0.393750
1061	0.491775	0.393200
1062	0.489025	0.393000
1063	0.488075	0.392275
1064	0.487975	0.394100
1065	0.489550	0.393300
1066	0.486900	0.393875
1067	0.491475	0.394225
1068	0.486450	0.394375
1069	0.485900	0.394275
1070	0.488325	0.394525
1071	0.488450	0.394800
1072	0.487650	0.396700
1073	0.488500	0.394950
1074	0.485450	0.393725
1075	0.487000	0.393900
1076	0.488000	0.391200
1077	0.489550	0.392625
1078	0.488800	0.392700
1079	0.489325	0.391125
1080	0.491275	0.392600
1081	0.487275	0.393575
1082	0.492175	0.392400
1083	0.491950	0.391950
1084	0.491450	0.392850
1085	0.488400	0.391975
1086	0.488875	0.391650
1087	0.490000	0.394000
1088	0.488725	0.394875
1089	0.490900	0.392325
1090	0.489100	0.391650
1091	0.487250	0.393250
1092	0.488200	0.392950
1093	0.489650	0.391650
1094	0.487750	0.391175
1095	0.488875	0.390875
1096	0.485475	0.389875
1097	0.490075	0.390000
1098	0.488325	0.389325
1099	0.491300	0.388675
1100	0.489575	0.389150
1101	0.490300	0.385925
1102	0.488025	0.383050
1103	0.489850	0.387000
1104	0.487125	0.388575
1105	0.487250	0.386250
1106	0.487250	0.387425
1107	0.488725	0.388800
1108	0.486400	0.386275
1109	0.487825	0.385650
1110	0.487550	0.384350
1111	0.485300	0.384300
1112	0.487325	0.385325
1113	0.489200	0.384425
1114	0.489500	0.383825
1115	0.489475	0.383600
1116	0.490925	0.381125
1117	0.493150	0.382500
1118	0.488700	0.382175
1119	0.490125	0.381800
1120	0.488275	0.383000
1121	0.490225	0.381925
1122	0.494400	0.379775
1123	0.491575	0.379350
1124	0.490050	0.380125
1125	0.490775	0.377425
1126	0.489900	0.377300
1127	0.489375	0.378050
1128	0.488350	0.378825
1129	0.493950	0.379150
1130	0.488850	0.377550
1131	0.490150	0.377575
1132	0.489125	0.376325
1133	0.489750	0.379925
1134	0.491850	0.379025
1135	0.492525	0.376800
1136	0.492850	0.376975
1137	0.487850	0.378200
1138	0.487525	0.378250
1139	0.488400	0.380925
1140	0.490550	0.378875
1141	0.492475	0.376000
1142	0.494525	0.375375
1143	0.493525	0.378975
1144	0.494075	0.380300
1145	0.494600	0.381400
1146	0.486450	0.380550
1147	0.489750	0.382425
1148	0.488700	0.381825
1149	0.489350	0.379400
1150	0.491225	0.377950
1151	0.493775	0.379225
1152	0.491300	0.383225
1153	0.493975	0.384150
1154	0.494100	0.386400
1155	0.493375	0.386950
1156	0.489750	0.385650
1157	0.491225	0.388975
1158	0.491675	0.388325
1159	0.491825	0.389100
1160	0.492375	0.387200
1161	0.488175	0.387675
1162	0.493625	0.386725
1163	0.490875	0.387325
1164	0.488900	0.387075
1165	0.491250	0.386350
1166	0.490525	0.387125
1167	0.490125	0.386075
1168	0.489500	0.385075
1169	0.491675	0.387150
1170	0.492525	0.385475
1171	0.492000	0.383225
1172	0.493900	0.384225
1173	0.487750	0.383075
1174	0.491025	0.383525
1175	0.493100	0.386850
1176	0.489800	0.385375
1177	0.488900	0.383325
1178	0.491250	0.385300
1179	0.487675	0.381150
1180	0.486900	0.381200
1181	0.486825	0.381325
1182	0.485050	0.381525
1183	0.488550	0.380225
1184	0.490800	0.379925
1185	0.488900	0.379075
1186	0.491650	0.379550
1187	0.490525	0.379700
1188	0.489975	0.378250
1189	0.489225	0.377225
1190	0.492875	0.375075
1191	0.490100	0.374300
1192	0.490775	0.374975
1193	0.488850	0.375375
1194	0.492700	0.375100
1195	0.487375	0.374475
1196	0.489700	0.374050
1197	0.490375	0.372450
1198	0.490200	0.374250
1199	0.491575	0.370025
1200	0.492300	0.370775
1201	0.488300	0.370000
1202	0.493050	0.371675
1203	0.488725	0.373325
1204	0.490350	0.375700
1205	0.493250	0.374450
1206	0.489100	0.376000
1207	0.489000	0.374575
1208	0.489625	0.374450
1209	0.493150	0.377075
1210	0.492200	0.375725
1211	0.488850	0.378250
1212	0.488525	0.380775
1213	0.489650	0.381625
1214	0.488700	0.382050
1215	0.485050	0.382225
1216	0.487125	0.382475
1217	0.486125	0.381850
1218	0.489625	0.384100
1219	0.488425	0.387575
1220	0.484500	0.388325
1221	0.487400	0.387150
1222	0.489825	0.388675
1223	0.490500	0.385825
1224	0.488800	0.383550
1225	0.492600	0.380275
1226	0.492950	0.382525
1227	0.493050	0.379950
1228	0.492200	0.379575
1229	0.490675	0.380825
1230	0.496675	0.379000
1231	0.487375	0.379725
1232	0.489300	0.379450
1233	0.489725	0.380900
1234	0.488575	0.381675
1235	0.493400	0.380975
1236	0.491450	0.380950
1237	0.492225	0.381475
1238	0.488525	0.381500
1239	0.483900	0.382375
1240	0.486025	0.381075
1241	0.490675	0.381875
1242	0.492225	0.380050
1243	0.492225	0.380800
1244	0.490750	0.381250
1245	0.487800	0.379375
1246	0.486475	0.380225
1247	0.490575	0.379275
1248	0.491475	0.378175
1249	0.491200	0.378125
1250	0.493700	0.379525
1251	0.493925	0.378525
1252	0.490350	0.379450
1253	0.491200	0.379950
1254	0.491400	0.378450
1255	0.487050	0.376850
1256	0.489650	0.378750
1257	0.488375	0.380800
1258	0.489950	0.378300
1259	0.490875	0.376975
1260	0.489275	0.377550
1261	0.493300	0.377675
1262	0.488125	0.378775
1263	0.490325	0.379825
1264	0.494375	0.382675
1265	0.491400	0.382025
1266	0.489725	0.383425
1267	0.489975	0.381050
1268	0.489125	0.381400
1269	0.490300	0.381375
1270	0.488425	0.382450
1271	0.490925	0.383850
1272	0.487350	0.385850
1273	0.488825	0.386275
1274	0.488100	0.385600
1275	0.491900	0.386925
1276	0.488750	0.387150
1277	0.487575	0.389150
1278	0.491175	0.389525
1279	0.496325	0.387575
1280	0.490975	0.388200
1281	0.487900	0.387225
1282	0.483850	0.386225
1283	0.487750	0.387100
1284	0.490725	0.385350
1285	0.487550	0.384750
1286	0.492650	0.387475
1287	0.491850	0.388125
1288	0.492950	0.385100
1289	0.492325	0.384000
1290	0.489875	0.383725
1291	0.490475	0.384950
1292	0.493850	0.383250
1293	0.491200	0.381925
1294	0.488275	0.378575
1295	0.485175	0.377475
1296	0.489550	0.376975
1297	0.492150	0.377925
1298	0.488525	0.376100
1299	0.487700	0.376950
1300	0.485250	0.375650
1301	0.485600	0.374550
1302	0.487525	0.374550
1303	0.487025	0.372500
1304	0.487425	0.373575
1305	0.488725	0.373225
1306	0.487750	0.375200
1307	0.487600	0.375025
1308	0.490225	0.376175
1309	0.491725	0.375475
1310	0.492975	0.375825
1311	0.489575	0.377300
1312	0.488400	0.377275
1313	0.489850	0.375725
1314	0.491625	0.373150
1315	0.490650	0.373625
1316	0.489125	0.373475
1317	0.491625	0.373150
1318	0.491000	0.372200
1319	0.493825	0.372800
1320	0.493975	0.372725
1321	0.492725	0.375350
1322	0.489900	0.375000
1323	0.488050	0.374175
1324	0.489425	0.374450
1325	0.491125	0.374450
1326	0.490400	0.372625
1327	0.490400	0.375725
1328	0.488650	0.374175
1329	0.489150	0.375350
1330	0.489200	0.376175
1331	0.489800	0.375650
1332	0.489250	0.374825
1333	0.491425	0.376550
1334	0.490000	0.375800
1335	0.491375	0.376300
1336	0.490750	0.379800
1337	0.492625	0.383350
1338	0.491025	0.383050
1339	0.492225	0.383175
1340	0.495075	0.382675
1341	0.492100	0.381950
1342	0.491375	0.380700
1343	0.493000	0.379625
1344	0.492600	0.381900
1345	0.488275	0.382925
1346	0.490225	0.382475
1347	0.490000	0.380375
1348	0.489700	0.380800
1349	0.488925	0.377900
1350	0.490125	0.376925
1351	0.488650	0.378350
1352	0.497625	0.378525
1353	0.495325	0.375450
1354	0.493250	0.375275
1355	0.488350	0.376075
1356	0.492350	0.379175
1357	0.488025	0.380450
1358	0.490050	0.380975
1359	0.491075	0.381325
1360	0.488625	0.382525
1361	0.489550	0.382150
1362	0.487600	0.381525
1363	0.491925	0.380275
1364	0.489175	0.378900
1365	0.489650	0.376675
1366	0.492300	0.377150
1367	0.486775	0.378725
1368	0.489825	0.378000
1369	0.491525	0.377775
1370	0.491100	0.378150
1371	0.492100	0.379625
1372	0.490600	0.379200
1373	0.491725	0.381525
1374	0.492050	0.384575
1375	0.486125	0.381900
1376	0.488650	0.382200
1377	0.491325	0.384300
1378	0.487575	0.384600
1379	0.488025	0.384725
1380	0.491175	0.383850
1381	0.490875	0.380825
1382	0.488750	0.382825
1383	0.489000	0.383400
1384	0.488725	0.383200
1385	0.489300	0.387500
1386	0.489725	0.386025
1387	0.491300	0.387800
1388	0.495025	0.386900
1389	0.492675	0.387600
1390	0.488525	0.390850
1391	0.487275	0.391975
1392	0.491625	0.393500
1393	0.489350	0.391450
1394	0.491200	0.391025
1395	0.493475	0.392950
1396	0.493225	0.394175
1397	0.490825	0.392225
1398	0.491125	0.391200
1399	0.492550	0.390850
1400	0.489975	0.391475
1401	0.490725	0.392675
1402	0.495200	0.393325
1403	0.492650	0.393375
1404	0.494425	0.393275
1405	0.493675	0.392925
1406	0.492825	0.394625
1407	0.491825	0.395750
1408	0.491925	0.398425
1409	0.488875	0.401950
1410	0.489350	0.401425
1411	0.489600	0.402925
1412	0.485375	0.403825
1413	0.489025	0.401375
1414	0.494425	0.402225
1415	0.488500	0.402450
1416	0.488950	0.406800
1417	0.489425	0.406025
1418	0.489900	0.406825
1419	0.488025	0.406400
1420	0.486100	0.406250
1421	0.486000	0.406675
1422	0.486475	0.406800
1423	0.490125	0.405825
1424	0.488275	0.403925
1425	0.487500	0.405875
1426	0.489850	0.403250
1427	0.489625	0.403825
1428	0.491250	0.403225
1429	0.491175	0.405900
1430	0.491625	0.406600
1431	0.489775	0.404525
1432	0.495250	0.404275
1433	0.491525	0.404625
1434	0.487925	0.403800
1435	0.493125	0.401975
1436	0.491800	0.400500
1437	0.491250	0.398525
1438	0.489425	0.397175
1439	0.488700	0.400525
1440	0.489325	0.398375
1441	0.488850	0.398400
1442	0.490525	0.398800
1443	0.485675	0.398150
1444	0.488950	0.399100
1445	0.491400	0.398625
1446	0.491850	0.398525
1447	0.488050	0.398800
1448	0.489325	0.396225
1449	0.489950	0.397125
1450	0.490800	0.396525
1451	0.487200	0.394550
1452	0.488125	0.396600
1453	0.491125	0.397025
1454	0.491175	0.396200
1455	0.491300	0.396600
1456	0.490975	0.396775
1457	0.492500	0.397325
1458	0.494100	0.395100
1459	0.492250	0.395550
1460	0.489525	0.394000
1461	0.490900	0.393700
1462	0.487075	0.391675
1463	0.488400	0.394500
1464	0.489575	0.393500
1465	0.488900	0.393825
1466	0.489075	0.394300
1467	0.485725	0.391000
1468	0.487900	0.390250
1469	0.487475	0.390875
1470	0.489325	0.390425
1471	0.490125	0.391650
1472	0.488850	0.391175
1473	0.489350	0.392075
1474	0.489775	0.390950
1475	0.486875	0.392400
1476	0.489100	0.391625
1477	0.491675	0.392175
1478	0.490475	0.392800
1479	0.493500	0.391700
1480	0.489550	0.389700
1481	0.488075	0.389325
1482	0.490450	0.390100
1483	0.491400	0.390950
1484	0.489925	0.388725
1485	0.489775	0.387600
1486	0.494550	0.386125
1487	0.487750	0.386400
1488	0.491550	0.384650
1489	0.488250	0.383425
1490	0.487325	0.383475
1491	0.490450	0.382525
1492	0.489900	0.382125
1493	0.492000	0.381425
1494	0.488475	0.379525
1495	0.485200	0.380525
1496	0.485050	0.380275
1497	0.487625	0.379550
1498	0.487075	0.378375
1499	0.490575	0.375725
1500	0.494300	0.376800
1501	0.488175	0.379925
1502	0.492225	0.381375
1503	0.492500	0.381075
1504	0.492850	0.380125
1505	0.490025	0.382050
1506	0.489150	0.379550
1507	0.492700	0.376350
1508	0.490500	0.373900
1509	0.488975	0.374025
1510	0.489200	0.376175
1511	0.491000	0.376850
1512	0.491525	0.378000
1513	0.494675	0.376775
1514	0.492725	0.376000
1515	0.495525	0.376000
1516	0.493725	0.374950
1517	0.494125	0.374900
1518	0.491950	0.375700
1519	0.489450	0.377950
1520	0.491800	0.377675
1521	0.494575	0.379000
1522	0.490550	0.377900
1523	0.488325	0.378075
1524	0.490575	0.378525
1525	0.492575	0.377400
1526	0.489825	0.374800
1527	0.490850	0.372175
1528	0.488975	0.370450
1529	0.489225	0.370575
1530	0.489925	0.369675
1531	0.486800	0.369175
1532	0.489350	0.370325
1533	0.488300	0.366150
1534	0.489050	0.366800
1535	0.492250	0.365900
1536	0.491450	0.367825
1537	0.489150	0.369300
1538	0.493025	0.370125
1539	0.489450	0.369950
1540	0.490350	0.370125
1541	0.492700	0.372700
1542	0.491775	0.368600
1543	0.485250	0.366200
1544	0.485975	0.367200
1545	0.487500	0.367650
1546	0.487225	0.365075
1547	0.488775	0.366200
1548	0.489225	0.367825
1549	0.487150	0.367500
1550	0.488075	0.367900
1551	0.492300	0.369150
1552	0.490850	0.369675
1553	0.488175	0.369550
1554	0.493125	0.370475
1555	0.491675	0.369425
1556	0.489850	0.372175
1557	0.487350	0.368825
1558	0.488450	0.370300
1559	0.491900	0.370800
1560	0.488400	0.371375
1561	0.489450	0.371150
1562	0.491600	0.371600
1563	0.490775	0.372550
1564	0.488200	0.373075
1565	0.489500	0.373075
1566	0.488075	0.375475
1567	0.490050	0.374750
1568	0.491075	0.374450
1569	0.488750	0.371950
1570	0.491500	0.372900
1571	0.491250	0.374325
1572	0.494650	0.374950
1573	0.489900	0.375225
1574	0.489525	0.376975
1575	0.490400	0.375225
1576	0.488300	0.375975
1577	0.490300	0.378025
1578	0.492325	0.376800
1579	0.493775	0.375950
1580	0.491250	0.377750
1581	0.488900	0.376425
1582	0.487750	0.378400
1583	0.487775	0.379350
1584	0.490825	0.376600
1585	0.492450	0.380050
1586	0.489550	0.379725
1587	0.488625	0.379950
1588	0.490350	0.379450
1589	0.489625	0.377275
1590	0.489700	0.377675
1591	0.491525	0.379825
1592	0.493425	0.378650
1593	0.495525	0.379650
1594	0.489775	0.377950
1595	0.489625	0.381575
1596	0.493075	0.381500
1597	0.491600	0.382750
1598	0.493425	0.387175
1599	0.494325	0.387075
1600	0.492125	0.384525
1601	0.489800	0.385800
1602	0.493200	0.384625
1603	0.492675	0.382575
1604	0.488875	0.377575
1605	0.487475	0.376650
1606	0.490650	0.375875
1607	0.490150	0.377225
1608	0.488500	0.380600
1609	0.492025	0.381450
1610	0.491800	0.380300
1611	0.489025	0.380200
1612	0.487675	0.377475
1613	0.492875	0.375950
1614	0.490025	0.380250
1615	0.492950	0.377175
1616	0.490800	0.379000
1617	0.494250	0.379700
1618	0.492125	0.381550
1619	0.493325	0.382875
1620	0.491900	0.381800
1621	0.495525	0.380675
1622	0.493600	0.381750
1623	0.495000	0.383200
1624	0.493200	0.381575
1625	0.490900	0.383900
1626	0.491775	0.381725
1627	0.492750	0.382900
1628	0.494325	0.380975
1629	0.495825	0.382675
1630	0.492850	0.382350
1631	0.495075	0.382325
1632	0.491575	0.382200
1633	0.492100	0.379300
1634	0.494450	0.379900
1635	0.496050	0.379025
1636	0.494975	0.379875
1637	0.494625	0.380775
1638	0.495675	0.380775
1639	0.494600	0.378950
1640	0.492300	0.377075
1641	0.492550	0.377825
1642	0.492550	0.379875
1643	0.489850	0.380025
1644	0.489000	0.381800
1645	0.490750	0.384900
1646	0.493575	0.385525
1647	0.492175	0.385500
1648	0.492150	0.385275
1649	0.490675	0.383850
1650	0.493300	0.386300
1651	0.491800	0.385000
1652	0.489600	0.384825
1653	0.493375	0.383475
1654	0.496825	0.386175
1655	0.493975	0.384775
1656	0.494450	0.383600
1657	0.495975	0.380150
1658	0.492500	0.380900
1659	0.490325	0.382450
1660	0.493000	0.383675
1661	0.494550	0.383025
1662	0.495400	0.384575
1663	0.493550	0.386050
1664	0.490925	0.386375
1665	0.491075	0.387350
1666	0.493825	0.386925
1667	0.495250	0.387600
1668	0.492025	0.388450
1669	0.493675	0.390525
1670	0.494925	0.388350
1671	0.489875	0.387000
1672	0.487725	0.388425
1673	0.490075	0.385175
1674	0.486600	0.385500
1675	0.487350	0.385825
1676	0.489975	0.387750
1677	0.492650	0.389575
1678	0.490575	0.386875
1679	0.486025	0.386000
1680	0.488600	0.387025
1681	0.491200	0.385925
1682	0.489900	0.385650
1683	0.490300	0.386900
1684	0.489875	0.386700
1685	0.488250	0.386525
1686	0.489350	0.385200
1687	0.488825	0.383650
1688	0.493350	0.383725
1689	0.491025	0.384350
1690	0.485300	0.383800
1691	0.484375	0.382275
1692	0.489550	0.381575
1693	0.488900	0.379875
1694	0.492925	0.379275
1695	0.491625	0.380800
1696	0.494075	0.380900
1697	0.491525	0.379725
1698	0.495225	0.383700
1699	0.491675	0.385300
1700	0.492100	0.384975
1701	0.492625	0.384375
1702	0.491400	0.381725
1703	0.487825	0.382650
1704	0.487900	0.381925
1705	0.491275	0.381425
1706	0.491275	0.380500
1707	0.489725	0.383200
1708	0.488675	0.382950
1709	0.493200	0.381600
1710	0.489850	0.382700
1711	0.489450	0.383350
1712	0.489800	0.385775
1713	0.484975	0.385300
1714	0.486625	0.385200
1715	0.488450	0.384575
1716	0.488800	0.384825
1717	0.487950	0.386525
1718	0.488950	0.384825
1719	0.491125	0.385400
1720	0.489600	0.385950
1721	0.487000	0.385850
1722	0.488825	0.384900
1723	0.486350	0.385875
1724	0.489050	0.385625
1725	0.489500	0.387600
1726	0.491225	0.387525
1727	0.490475	0.388950
1728	0.490950	0.388500
1729	0.491600	0.389375
1730	0.490850	0.387225
1731	0.488225	0.388100
1732	0.485000	0.386725
1733	0.486075	0.386550
1734	0.489950	0.385275
1735	0.489500	0.385725
1736	0.490075	0.385350
1737	0.490650	0.384075
1738	0.488825	0.385525
1739	0.489150	0.384875
1740	0.486525	0.382950
1741	0.487325	0.382675
1742	0.486875	0.382475
1743	0.485650	0.381600
1744	0.491200	0.383100
1745	0.490250	0.381275
1746	0.491325	0.382750
1747	0.490350	0.384475
1748	0.492075	0.386850
1749	0.491325	0.388025
1750	0.492250	0.386325
1751	0.487925	0.388475
1752	0.489000	0.386600
1753	0.490250	0.389675
1754	0.491525	0.390175
1755	0.486650	0.390225
1756	0.489900	0.390775
1757	0.490250	0.388700
1758	0.490750	0.388925
1759	0.492400	0.389125
1760	0.492125	0.386800
1761	0.491350	0.385250
1762	0.482725	0.386850
1763	0.487850	0.389950
1764	0.488875	0.390075
1765	0.489125	0.390650
1766	0.490350	0.389450
1767	0.488300	0.389925
1768	0.487875	0.388350
1769	0.487500	0.385725
1770	0.491025	0.387375
1771	0.486925	0.385000
1772	0.490850	0.386225
1773	0.494375	0.386900
1774	0.489550	0.383600
1775	0.490975	0.382375
1776	0.492000	0.381075
1777	0.488275	0.379500
1778	0.487925	0.378300
1779	0.488425	0.380900
1780	0.491650	0.380700
1781	0.489875	0.379500
1782	0.489700	0.381850
1783	0.485600	0.383225
1784	0.487525	0.382600
1785	0.486875	0.383925
1786	0.489600	0.382500
1787	0.488100	0.383375
1788	0.489150	0.384050
1789	0.489825	0.384300
1790	0.489250	0.383850
1791	0.490650	0.382950
1792	0.489750	0.381250
1793	0.490550	0.380950
1794	0.489000	0.378850
1795	0.484275	0.380825
1796	0.487025	0.377100
1797	0.485600	0.373425
1798	0.489575	0.375850
1799	0.489250	0.375350
1800	0.490475	0.376125
1801	0.491825	0.376225
1802	0.489625	0.377400
1803	0.490400	0.377750
1804	0.488675	0.376075
1805	0.491250	0.377025
1806	0.490475	0.377300
1807	0.487725	0.377275
1808	0.489250	0.377750
1809	0.491750	0.376125
1810	0.490875	0.378850
1811	0.493100	0.377025
1812	0.490075	0.378350
1813	0.491200	0.379050
1814	0.491825	0.379900
1815	0.489100	0.377925
1816	0.488925	0.378750
1817	0.488800	0.378525
1818	0.490250	0.379525
1819	0.490675	0.379925
1820	0.485400	0.381425
1821	0.484100	0.378000
1822	0.486225	0.378150
1823	0.489825	0.376800
1824	0.485375	0.378125
1825	0.488350	0.377525
1826	0.487500	0.378525
1827	0.486600	0.375700
1828	0.485975	0.375975
1829	0.482300	0.377150
1830	0.487000	0.376800
1831	0.487625	0.376625
1832	0.487300	0.375100
1833	0.487450	0.373975
1834	0.486150	0.375825
1835	0.485575	0.375025
1836	0.487150	0.376775
1837	0.485175	0.375550
1838	0.484025	0.377425
1839	0.489150	0.375850
1840	0.489700	0.376525
1841	0.489750	0.376750
1842	0.485425	0.375450
1843	0.489050	0.375300
1844	0.485450	0.374375
1845	0.485100	0.375725
1846	0.486850	0.373975
1847	0.492575	0.373325
1848	0.489075	0.373550
1849	0.489100	0.371225
1850	0.488650	0.371250
1851	0.487350	0.371775
1852	0.485925	0.369625
1853	0.487900	0.369075
1854	0.486050	0.370275
1855	0.487125	0.372425
1856	0.487800	0.370325
1857	0.485350	0.371925
1858	0.483775	0.372125
1859	0.488425	0.372450
1860	0.486350	0.371925
1861	0.487675	0.373125
1862	0.493000	0.372375
1863	0.490675	0.373100
1864	0.488450	0.374200
1865	0.490925	0.375075
1866	0.495100	0.375725
1867	0.491400	0.374975
1868	0.489500	0.374650
1869	0.487625	0.372075
1870	0.487225	0.371525
1871	0.489150	0.370950
1872	0.485875	0.371450
1873	0.487675	0.368500
1874	0.488550	0.368275
1875	0.485875	0.366175
1876	0.488300	0.366475
1877	0.487325	0.366925
1878	0.488850	0.368950
1879	0.485425	0.367625
1880	0.487325	0.368850
1881	0.490650	0.368100
1882	0.487500	0.370475
1883	0.488350	0.372200
1884	0.491025	0.374025
1885	0.485025	0.373550
1886	0.484850	0.375425
1887	0.487525	0.376025
1888	0.485275	0.376050
1889	0.487950	0.380200
1890	0.487475	0.378825
1891	0.488200	0.381150
1892	0.484975	0.377850
1893	0.485950	0.378300
1894	0.487100	0.378600
1895	0.486000	0.378825
1896	0.489600	0.379175
1897	0.489275	0.380225
1898	0.487750	0.381675
1899	0.487650	0.384400
1900	0.486825	0.384975
1901	0.484500	0.385975
1902	0.485050	0.388125
1903	0.487350	0.387375
1904	0.487750	0.387775
1905	0.487350	0.388550
1906	0.490925	0.387225
1907	0.491425	0.385500
1908	0.488875	0.386975
1909	0.490850	0.383900
1910	0.487225	0.385125
1911	0.489100	0.384000
1912	0.485975	0.381800
1913	0.484925	0.380675
1914	0.485200	0.380025
1915	0.487650	0.377100
1916	0.493200	0.377275
1917	0.487275	0.375825
1918	0.489700	0.372125
1919	0.489800	0.370300
1920	0.489400	0.369225
1921	0.490725	0.368500
1922	0.489900	0.367025
1923	0.487575	0.367600
1924	0.489625	0.368575
1925	0.491850	0.366475
1926	0.488950	0.370275
1927	0.490050	0.368700
1928	0.489475	0.366950
1929	0.487675	0.367975
1930	0.488125	0.369975
1931	0.488925	0.369150
1932	0.492725	0.367950
1933	0.489675	0.366200
1934	0.489675	0.365950
1935	0.491125	0.365450
1936	0.487100	0.364175
1937	0.483850	0.364150
1938	0.489850	0.362950
1939	0.491075	0.364950
1940	0.488750	0.365975
1941	0.488750	0.365350
1942	0.489050	0.367050
1943	0.484250	0.368025
1944	0.489100	0.368850
1945	0.492200	0.366650
1946	0.489275	0.367500
1947	0.490875	0.367450
1948	0.486975	0.367150
1949	0.485775	0.366825
1950	0.490425	0.367700
1951	0.491850	0.367450
1952	0.488950	0.366800
1953	0.487250	0.367900
1954	0.488075	0.366375
1955	0.488000	0.364650
1956	0.492725	0.364100
1957	0.492575	0.365700
1958	0.492100	0.366825
1959	0.487975	0.367100
1960	0.484725	0.367275
1961	0.482275	0.367025
1962	0.482125	0.366625
1963	0.490225	0.365325
1964	0.491025	0.366550
1965	0.490850	0.368125
1966	0.489775	0.368300
1967	0.488200	0.367725
1968	0.490550	0.367825
1969	0.488200	0.370025
1970	0.484825	0.368250
1971	0.486000	0.367300
1972	0.489925	0.367350
1973	0.487925	0.367300
1974	0.486475	0.365950
1975	0.487000	0.365475
1976	0.487475	0.367300
1977	0.485700	0.368275
1978	0.489525	0.369325
1979	0.489550	0.371000
1980	0.489225	0.374550
1981	0.491500	0.376350
1982	0.488075	0.375125
1983	0.489325	0.375275
1984	0.487875	0.374325
1985	0.486800	0.377800
1986	0.486225	0.378300
1987	0.486300	0.379875
1988	0.488425	0.378950
1989	0.490625	0.379575
1990	0.491150	0.378200
1991	0.487250	0.378975
1992	0.484900	0.379150
1993	0.489775	0.377550
1994	0.487025	0.378175
1995	0.489650	0.380875
1996	0.491675	0.381850
1997	0.493475	0.380825
1998	0.492425	0.380700
1999	0.487275	0.380775
[truncated: 8,000 more rows]
