# Supplementary material for: Evolutionary game on mutually influenceing double-layer network
Source: PLoS One. 2025 Jan 31;20(1):e0317923. doi: 10.1371/journal.pone.0317923 (PMC11785339; doi:10.1371/journal.pone.0317923)
Supplement: S1 Data — (ZIP) [file pone.0317923.s001.zip › b=1.04_a=0.2_frequency.txt]

0	0.497450	0.391950
1	0.489450	0.330025
2	0.487600	0.295475
3	0.484500	0.268450
4	0.480800	0.255175
5	0.484500	0.242650
6	0.481625	0.236600
7	0.478425	0.230700
8	0.477925	0.227975
9	0.480975	0.224275
10	0.480025	0.221600
11	0.478375	0.217075
12	0.476475	0.214475
13	0.477850	0.217000
14	0.475100	0.212875
15	0.480750	0.212100
16	0.478575	0.213275
17	0.477375	0.212075
18	0.481225	0.214150
19	0.474575	0.210775
20	0.476325	0.212475
21	0.481550	0.213775
22	0.475000	0.217875
23	0.474225	0.218750
24	0.478900	0.220700
25	0.479325	0.224300
26	0.481300	0.226500
27	0.480725	0.226550
28	0.482100	0.227500
29	0.482750	0.228150
30	0.480550	0.229775
31	0.478125	0.230375
32	0.480550	0.234950
33	0.478950	0.236775
34	0.477500	0.239450
35	0.479500	0.238925
36	0.479600	0.240350
37	0.482425	0.243125
38	0.482625	0.243250
39	0.480375	0.244625
40	0.478675	0.247050
41	0.477700	0.246150
42	0.478725	0.247875
43	0.477075	0.247950
44	0.483325	0.248850
45	0.481300	0.249750
46	0.480775	0.252225
47	0.481775	0.252925
48	0.474525	0.254500
49	0.480425	0.258000
50	0.480400	0.258775
51	0.479875	0.260625
52	0.474850	0.261000
53	0.478575	0.264450
54	0.476350	0.264825
55	0.477325	0.266250
56	0.479400	0.266725
57	0.479125	0.267400
58	0.481250	0.269375
59	0.480950	0.266650
60	0.478375	0.266975
61	0.479725	0.267275
62	0.478650	0.267450
63	0.480700	0.265700
64	0.477650	0.264900
65	0.478600	0.266250
66	0.474450	0.267425
67	0.478600	0.267175
68	0.479425	0.266650
69	0.479150	0.267875
70	0.479650	0.268100
71	0.480725	0.272050
72	0.477000	0.267825
73	0.478950	0.269325
74	0.484650	0.270150
75	0.483400	0.268500
76	0.479275	0.270275
77	0.482125	0.268650
78	0.482275	0.269400
79	0.485100	0.268050
80	0.482525	0.269725
81	0.482125	0.269425
82	0.479450	0.270425
83	0.483450	0.270600
84	0.483925	0.272250
85	0.481250	0.275300
86	0.482375	0.275550
87	0.487700	0.276550
88	0.484125	0.277925
89	0.481900	0.277325
90	0.484100	0.275050
91	0.485025	0.276025
92	0.484275	0.274700
93	0.485450	0.276175
94	0.480150	0.275950
95	0.481750	0.273325
96	0.480275	0.273300
97	0.484550	0.275650
98	0.480500	0.276000
99	0.480125	0.276700
100	0.484225	0.278225
101	0.484525	0.280225
102	0.481950	0.282975
103	0.483000	0.283700
104	0.479000	0.284900
105	0.480725	0.285000
106	0.478050	0.283875
107	0.476225	0.282425
108	0.480150	0.282450
109	0.480550	0.282125
110	0.481800	0.281850
111	0.483200	0.283950
112	0.482050	0.285750
113	0.476800	0.285875
114	0.479500	0.284575
115	0.482075	0.284325
116	0.481575	0.284400
117	0.481750	0.281600
118	0.483425	0.283425
119	0.482550	0.281425
120	0.481975	0.277350
121	0.483125	0.276425
122	0.483025	0.276450
123	0.482525	0.276875
124	0.479925	0.278750
125	0.481775	0.281050
126	0.480375	0.281625
127	0.477500	0.283125
128	0.480900	0.285300
129	0.480975	0.287075
130	0.479425	0.287125
131	0.480850	0.287200
132	0.478525	0.288775
133	0.482225	0.289800
134	0.483375	0.291050
135	0.482925	0.290075
136	0.482025	0.293575
137	0.479250	0.294450
138	0.478325	0.293825
139	0.479350	0.296750
140	0.485675	0.297500
141	0.483825	0.297650
142	0.481500	0.300575
143	0.477850	0.299850
144	0.480550	0.298675
145	0.478500	0.297500
146	0.477000	0.297575
147	0.479375	0.299500
148	0.482025	0.300675
149	0.484450	0.300375
150	0.481400	0.302400
151	0.486775	0.303700
152	0.481375	0.306875
153	0.483050	0.305850
154	0.482000	0.306750
155	0.484775	0.308775
156	0.482525	0.311450
157	0.484000	0.310175
158	0.480500	0.310825
159	0.484325	0.311025
160	0.483525	0.310100
161	0.485550	0.310500
162	0.485225	0.312200
163	0.484675	0.314100
164	0.483250	0.316875
165	0.482950	0.314950
166	0.483950	0.314375
167	0.482125	0.314375
168	0.485025	0.314575
169	0.480800	0.314600
170	0.482150	0.315725
171	0.482750	0.312700
172	0.480475	0.314375
173	0.484350	0.313425
174	0.481275	0.312700
175	0.482025	0.312825
176	0.482225	0.313950
177	0.483475	0.315200
178	0.483500	0.316300
179	0.481750	0.314550
180	0.482000	0.316000
181	0.479450	0.315825
182	0.480925	0.314500
183	0.483175	0.317025
184	0.481750	0.317475
185	0.479725	0.317675
186	0.483150	0.321425
187	0.484625	0.322150
188	0.487700	0.320100
189	0.488575	0.317800
190	0.486175	0.319625
191	0.486475	0.321100
192	0.485625	0.320775
193	0.480950	0.320400
194	0.484000	0.319650
195	0.483825	0.321050
196	0.487375	0.320325
197	0.487850	0.319675
198	0.488375	0.320900
199	0.490350	0.319400
200	0.486325	0.320675
201	0.487175	0.319250
202	0.489425	0.317825
203	0.489450	0.318825
204	0.486725	0.318725
205	0.487150	0.319075
206	0.485050	0.316975
207	0.483050	0.317300
208	0.482100	0.317100
209	0.482575	0.317350
210	0.479800	0.316250
211	0.481325	0.316425
212	0.483925	0.315375
213	0.483575	0.316150
214	0.481075	0.317775
215	0.482925	0.317850
216	0.483850	0.317775
217	0.482375	0.317600
218	0.481200	0.316900
219	0.482825	0.317025
220	0.479700	0.316325
221	0.481825	0.315225
222	0.482800	0.316750
223	0.482750	0.313575
224	0.485200	0.314100
225	0.485925	0.314525
226	0.483950	0.313475
227	0.483250	0.316225
228	0.482550	0.316775
229	0.482450	0.317600
230	0.480550	0.316025
231	0.481650	0.314475
232	0.485850	0.312950
233	0.486375	0.311650
234	0.485775	0.311625
235	0.489325	0.311375
236	0.485125	0.312375
237	0.486650	0.314200
238	0.484875	0.312925
239	0.483775	0.314250
240	0.479050	0.317100
241	0.486275	0.318650
242	0.486525	0.318250
243	0.485325	0.318425
244	0.486900	0.316925
245	0.486175	0.316125
246	0.482950	0.317825
247	0.484625	0.316100
248	0.484700	0.315675
249	0.482725	0.315600
250	0.479475	0.319075
251	0.481975	0.318625
252	0.481925	0.316625
253	0.484275	0.316300
254	0.484925	0.316925
255	0.482350	0.314650
256	0.484425	0.314475
257	0.484775	0.312725
258	0.486775	0.316375
259	0.485525	0.315400
260	0.481150	0.317250
261	0.481175	0.316025
262	0.481375	0.315850
263	0.485525	0.313800
264	0.486875	0.314425
265	0.485400	0.314150
266	0.484125	0.311975
267	0.485650	0.308100
268	0.483650	0.309325
269	0.482925	0.309750
270	0.485400	0.309725
271	0.485350	0.312025
272	0.485300	0.312525
273	0.485950	0.312625
274	0.484150	0.312200
275	0.479250	0.312350
276	0.479750	0.313700
277	0.482000	0.314675
278	0.480000	0.314800
279	0.481375	0.313050
280	0.481625	0.315350
281	0.482950	0.315850
282	0.484325	0.314025
283	0.486250	0.316025
284	0.479875	0.317350
285	0.483550	0.315950
286	0.487975	0.316350
287	0.486875	0.316975
288	0.485125	0.315850
289	0.485100	0.318650
290	0.480100	0.314400
291	0.482750	0.317025
292	0.485375	0.318300
293	0.486300	0.319075
294	0.484225	0.322700
295	0.480900	0.323900
296	0.481975	0.324825
297	0.485350	0.325275
298	0.485725	0.325950
299	0.489925	0.323600
300	0.483000	0.322375
301	0.482900	0.321200
302	0.481375	0.318675
303	0.485700	0.319050
304	0.485750	0.320250
305	0.484600	0.320050
306	0.482750	0.317325
307	0.479875	0.318700
308	0.483775	0.316075
309	0.486550	0.317200
310	0.482975	0.313950
311	0.480700	0.312000
312	0.480425	0.313900
313	0.485900	0.312875
314	0.484375	0.310475
315	0.486125	0.311750
316	0.487325	0.313900
317	0.485025	0.311975
318	0.486575	0.311250
319	0.489250	0.310350
320	0.487075	0.309750
321	0.483625	0.312125
322	0.487125	0.311925
323	0.484550	0.310800
324	0.485075	0.311225
325	0.480175	0.311400
326	0.484200	0.310775
327	0.488100	0.312125
328	0.486150	0.311300
329	0.487425	0.311775
330	0.483000	0.311400
331	0.480650	0.309925
332	0.481950	0.310500
333	0.481025	0.313100
334	0.481200	0.312650
335	0.485700	0.311550
336	0.484275	0.310950
337	0.487475	0.310425
338	0.484400	0.311100
339	0.484225	0.310975
340	0.483475	0.310000
341	0.481800	0.310075
342	0.485525	0.305600
343	0.483550	0.306650
344	0.483875	0.305475
345	0.488775	0.304300
346	0.486850	0.305000
347	0.484825	0.304375
348	0.484150	0.304300
349	0.482875	0.305450
350	0.483675	0.303050
351	0.486900	0.305175
352	0.488050	0.304525
353	0.485225	0.304950
354	0.485775	0.299575
355	0.487925	0.299175
356	0.484800	0.299200
357	0.483050	0.297400
358	0.484800	0.298450
359	0.481450	0.300525
360	0.483150	0.300925
361	0.484950	0.302075
362	0.484575	0.301375
363	0.484300	0.303175
364	0.484400	0.303975
365	0.481700	0.304500
366	0.484550	0.304125
367	0.485250	0.301400
368	0.490575	0.300725
369	0.485325	0.300000
370	0.484775	0.299875
371	0.489125	0.302150
372	0.488525	0.303200
373	0.490200	0.302375
374	0.489700	0.303050
375	0.487875	0.303725
376	0.487400	0.301850
377	0.484100	0.305950
378	0.484175	0.305900
379	0.485100	0.304600
380	0.483800	0.305525
381	0.482550	0.304950
382	0.486925	0.301500
383	0.490000	0.300075
384	0.485900	0.298825
385	0.488450	0.297850
386	0.488475	0.299250
387	0.485575	0.297850
388	0.485200	0.300450
389	0.487750	0.301025
390	0.483700	0.301125
391	0.483900	0.299725
392	0.487400	0.301000
393	0.485000	0.305325
394	0.484275	0.307025
395	0.487900	0.309375
396	0.486425	0.310025
397	0.486600	0.309600
398	0.482325	0.309725
399	0.485000	0.309125
400	0.487025	0.311025
401	0.487575	0.311675
402	0.488525	0.308925
403	0.489000	0.307725
404	0.486750	0.306850
405	0.483275	0.307675
406	0.481375	0.306625
407	0.487575	0.306300
408	0.487900	0.305525
409	0.489375	0.305900
410	0.486450	0.303500
411	0.487050	0.303050
412	0.490925	0.304350
413	0.487650	0.302975
414	0.488950	0.301175
415	0.488300	0.301650
416	0.487375	0.301875
417	0.489700	0.301875
418	0.485575	0.299300
419	0.483350	0.296875
420	0.485700	0.295675
421	0.486650	0.295225
422	0.486300	0.295775
423	0.486900	0.295875
424	0.487200	0.296250
425	0.487450	0.296150
426	0.487100	0.295325
427	0.485375	0.294950
428	0.483925	0.298825
429	0.487775	0.298175
430	0.484625	0.297275
431	0.486000	0.299275
432	0.489350	0.300450
433	0.484175	0.300675
434	0.485625	0.300675
435	0.483325	0.302300
436	0.487050	0.298050
437	0.486625	0.295250
438	0.485700	0.295700
439	0.485350	0.295075
440	0.488350	0.298250
441	0.488300	0.300875
442	0.486000	0.298700
443	0.489525	0.300275
444	0.489950	0.301675
445	0.486275	0.304150
446	0.486200	0.306375
447	0.488150	0.307025
448	0.484700	0.306450
449	0.486675	0.305000
450	0.488175	0.307475
451	0.485900	0.308100
452	0.484875	0.307475
453	0.487325	0.307050
454	0.485600	0.308225
455	0.490025	0.308275
456	0.486300	0.308000
457	0.487900	0.309400
458	0.487475	0.310150
459	0.485775	0.310950
460	0.485700	0.309450
461	0.483900	0.309000
462	0.489375	0.309500
463	0.489250	0.306350
464	0.485725	0.307250
465	0.482100	0.307325
466	0.484975	0.307600
467	0.484250	0.304925
468	0.484000	0.306175
469	0.480475	0.306800
470	0.484800	0.306000
471	0.486325	0.307125
472	0.484725	0.306725
473	0.486900	0.305900
474	0.489700	0.303950
475	0.485100	0.303475
476	0.487150	0.301750
477	0.485000	0.303750
478	0.484100	0.303050
479	0.484725	0.302000
480	0.482475	0.299625
481	0.484325	0.298800
482	0.482450	0.298100
483	0.484425	0.296875
484	0.482550	0.297375
485	0.487550	0.298475
486	0.488650	0.298850
487	0.487725	0.302075
488	0.481750	0.301175
489	0.482725	0.300100
490	0.482550	0.300525
491	0.485550	0.300450
492	0.486400	0.298950
493	0.490250	0.301825
494	0.486475	0.301400
495	0.487375	0.300625
496	0.481900	0.301575
497	0.485350	0.299850
498	0.485925	0.299200
499	0.490675	0.297300
500	0.488275	0.296575
501	0.486200	0.297625
502	0.487200	0.297075
503	0.487750	0.295675
504	0.483225	0.297100
505	0.485800	0.296900
506	0.484400	0.294100
507	0.483350	0.295175
508	0.480075	0.295450
509	0.484000	0.293425
510	0.486425	0.292325
511	0.481800	0.294075
512	0.483900	0.296000
513	0.479850	0.295875
514	0.479650	0.296500
515	0.481800	0.292775
516	0.483825	0.293075
517	0.485200	0.292050
518	0.485000	0.291850
519	0.486950	0.291950
520	0.485625	0.292850
521	0.481950	0.294800
522	0.482575	0.294800
523	0.481450	0.295075
524	0.484925	0.296750
525	0.484700	0.297175
526	0.486975	0.296675
527	0.488075	0.296650
528	0.487900	0.295575
529	0.485425	0.296125
530	0.483750	0.299950
531	0.484775	0.298325
532	0.482600	0.298850
533	0.479500	0.302525
534	0.485950	0.299875
535	0.484450	0.302025
536	0.487175	0.303175
537	0.484325	0.304175
538	0.483600	0.303675
539	0.488425	0.305150
540	0.486175	0.306450
541	0.482675	0.307475
542	0.486500	0.305900
543	0.481175	0.304275
544	0.481925	0.304525
545	0.485025	0.305100
546	0.484325	0.305850
547	0.483875	0.306900
548	0.483900	0.306375
549	0.484150	0.306500
550	0.486050	0.305325
551	0.486750	0.304925
552	0.484775	0.304725
553	0.484150	0.303775
554	0.486475	0.304400
555	0.486375	0.303825
556	0.485275	0.303925
557	0.491075	0.304000
558	0.492825	0.303550
559	0.489575	0.303925
560	0.483425	0.302275
561	0.483025	0.302075
562	0.486800	0.301400
563	0.484400	0.298200
564	0.483775	0.299000
565	0.485300	0.299425
566	0.489525	0.303275
567	0.490075	0.302650
568	0.489575	0.303650
569	0.489675	0.303075
570	0.482950	0.302450
571	0.485575	0.302575
572	0.484400	0.301600
573	0.485800	0.301575
574	0.487325	0.300500
575	0.483250	0.300600
576	0.481750	0.300625
577	0.485625	0.300575
578	0.488025	0.299075
579	0.488675	0.300075
580	0.483350	0.305225
581	0.484850	0.304975
582	0.486350	0.305875
583	0.484725	0.307600
584	0.481475	0.307400
585	0.488400	0.305775
586	0.486875	0.306525
587	0.483725	0.305700
588	0.482000	0.306775
589	0.484950	0.308925
590	0.486125	0.309575
591	0.489625	0.309100
592	0.488300	0.310875
593	0.484050	0.310625
594	0.483250	0.309975
595	0.487675	0.308075
596	0.485400	0.308775
597	0.485500	0.308800
598	0.485550	0.308350
599	0.486125	0.306225
600	0.484700	0.305975
601	0.488725	0.306575
602	0.486075	0.306000
603	0.488025	0.305525
604	0.481950	0.307075
605	0.484950	0.307600
606	0.484675	0.308275
607	0.485000	0.308300
608	0.485050	0.307325
609	0.482475	0.305550
610	0.482025	0.306400
611	0.486950	0.304250
612	0.485025	0.306525
613	0.484675	0.308175
614	0.484725	0.308400
615	0.484150	0.311050
616	0.480925	0.308200
617	0.482100	0.308550
618	0.483400	0.308200
619	0.481575	0.308650
620	0.479750	0.308300
621	0.479250	0.308300
622	0.486075	0.311150
623	0.479300	0.311275
624	0.482725	0.314475
625	0.487325	0.312500
626	0.483725	0.311900
627	0.484000	0.311900
628	0.489800	0.312475
629	0.484100	0.314125
630	0.483600	0.311575
631	0.484725	0.312325
632	0.484400	0.310650
633	0.485075	0.311400
634	0.484800	0.312625
635	0.484125	0.312525
636	0.484300	0.312575
637	0.484400	0.314950
638	0.487175	0.315725
639	0.483625	0.317025
640	0.484475	0.315450
641	0.483200	0.317250
642	0.485325	0.314925
643	0.480400	0.316775
644	0.481400	0.319300
645	0.488075	0.319975
646	0.484625	0.320075
647	0.485050	0.319975
648	0.482750	0.319900
649	0.484925	0.318625
650	0.486900	0.318575
651	0.486600	0.319925
652	0.488300	0.319250
653	0.487125	0.318700
654	0.486475	0.317750
655	0.487725	0.316025
656	0.488650	0.315900
657	0.487400	0.317225
658	0.488375	0.316175
659	0.487575	0.317925
660	0.488500	0.319500
661	0.488000	0.319200
662	0.487500	0.317350
663	0.491200	0.315650
664	0.486525	0.317450
665	0.488650	0.317100
666	0.488525	0.315575
667	0.485400	0.315275
668	0.484225	0.312900
669	0.489125	0.312100
670	0.488525	0.313675
671	0.487725	0.313475
672	0.485950	0.313750
673	0.485900	0.313725
674	0.486350	0.313400
675	0.483275	0.311550
676	0.483675	0.311775
677	0.484175	0.309025
678	0.487950	0.309050
679	0.488075	0.308875
680	0.487750	0.308450
681	0.484575	0.305825
682	0.485950	0.305175
683	0.486875	0.305000
684	0.487050	0.304325
685	0.491075	0.304975
686	0.486800	0.305350
687	0.485100	0.306150
688	0.491225	0.309000
689	0.491225	0.309850
690	0.486550	0.309850
691	0.487975	0.307625
692	0.486425	0.307300
693	0.485400	0.308475
694	0.483800	0.306550
695	0.485575	0.308900
696	0.486650	0.308025
697	0.485525	0.309400
698	0.485400	0.309250
699	0.487675	0.308250
700	0.490125	0.304800
701	0.489425	0.306875
702	0.488075	0.306700
703	0.484950	0.308525
704	0.487875	0.308650
705	0.488650	0.309950
706	0.486375	0.309200
707	0.490075	0.309150
708	0.485700	0.310425
709	0.486700	0.312500
710	0.488400	0.313200
711	0.486975	0.315575
712	0.487725	0.317700
713	0.486050	0.318350
714	0.487800	0.320000
715	0.489325	0.321725
716	0.491350	0.323700
717	0.487575	0.322750
718	0.485400	0.323375
719	0.485475	0.324725
720	0.486800	0.324275
721	0.486650	0.327600
722	0.489075	0.327250
723	0.482925	0.325825
724	0.483750	0.320000
725	0.485350	0.321650
726	0.488575	0.322225
727	0.486575	0.320775
728	0.490150	0.322850
729	0.493425	0.324650
730	0.491400	0.327050
731	0.488300	0.325050
732	0.486000	0.323925
733	0.488025	0.324900
734	0.485200	0.326875
735	0.489125	0.325650
736	0.487800	0.325075
737	0.482725	0.326250
738	0.481600	0.325550
739	0.484250	0.325225
740	0.483825	0.325525
741	0.485175	0.326375
742	0.485575	0.327300
743	0.485725	0.326200
744	0.488025	0.326625
745	0.487950	0.325700
746	0.491425	0.324250
747	0.489275	0.326150
748	0.489150	0.323725
749	0.491900	0.324100
750	0.490650	0.325375
751	0.488025	0.322525
752	0.490375	0.324725
753	0.490050	0.327025
754	0.491200	0.326350
755	0.487000	0.326025
756	0.489000	0.325600
757	0.484200	0.323850
758	0.488175	0.322925
759	0.490275	0.323600
760	0.487075	0.324050
761	0.488675	0.324750
762	0.488475	0.324800
763	0.485175	0.324475
764	0.487000	0.324225
765	0.486150	0.324075
766	0.487775	0.321275
767	0.489825	0.319000
768	0.490850	0.318675
769	0.488550	0.318075
770	0.490075	0.319375
771	0.483500	0.318500
772	0.487575	0.316275
773	0.487450	0.315175
774	0.484250	0.314700
775	0.486050	0.312925
776	0.491325	0.311525
777	0.487900	0.313525
778	0.488975	0.313975
779	0.484625	0.312850
780	0.485675	0.313000
781	0.485525	0.314550
782	0.484625	0.316825
783	0.488100	0.319625
784	0.486250	0.319100
785	0.488150	0.319975
786	0.484150	0.319450
787	0.487325	0.317975
788	0.485875	0.317650
789	0.485600	0.319175
790	0.485425	0.320200
791	0.487100	0.318550
792	0.489250	0.316700
793	0.485925	0.316350
794	0.484900	0.315650
795	0.487375	0.316700
796	0.488875	0.317475
797	0.482025	0.319100
798	0.486625	0.318075
799	0.488800	0.314725
800	0.485075	0.315725
801	0.485350	0.316400
802	0.487850	0.313975
803	0.492450	0.313600
804	0.488875	0.316325
805	0.485625	0.314375
806	0.487825	0.316475
807	0.488750	0.317850
808	0.490325	0.319775
809	0.491100	0.320525
810	0.493500	0.320225
811	0.493650	0.319950
812	0.485475	0.321750
813	0.487850	0.323150
814	0.488050	0.325950
815	0.487225	0.326800
816	0.489850	0.326725
817	0.490600	0.327125
818	0.486800	0.327950
819	0.485525	0.326650
820	0.485075	0.330350
821	0.482350	0.331550
822	0.486300	0.330850
823	0.484950	0.329925
824	0.482525	0.328950
825	0.484300	0.329975
826	0.488625	0.330975
827	0.491250	0.330950
828	0.490175	0.330225
829	0.488450	0.330075
830	0.488750	0.327550
831	0.488725	0.325500
832	0.489900	0.323400
833	0.491500	0.322100
834	0.488375	0.324450
835	0.487400	0.322875
836	0.484625	0.322625
837	0.485750	0.319400
838	0.487925	0.317425
839	0.489300	0.316575
840	0.486350	0.317300
841	0.487250	0.319500
842	0.486825	0.320800
843	0.486975	0.321575
844	0.487525	0.322550
845	0.482400	0.323275
846	0.484575	0.320350
847	0.480075	0.321625
848	0.485100	0.322600
849	0.487675	0.321525
850	0.486475	0.320775
851	0.483400	0.319150
852	0.486275	0.319125
853	0.483950	0.318100
854	0.486075	0.317125
855	0.489225	0.317950
856	0.489325	0.317000
857	0.489325	0.316650
858	0.487100	0.318675
859	0.484400	0.318950
860	0.487400	0.319975
861	0.482025	0.318375
862	0.482450	0.318325
863	0.486725	0.319950
864	0.485950	0.318850
865	0.484575	0.318725
866	0.486225	0.319850
867	0.484450	0.319050
868	0.484075	0.317200
869	0.488600	0.318725
870	0.485275	0.319825
871	0.485250	0.320200
872	0.483100	0.320175
873	0.481600	0.319525
874	0.485450	0.319525
875	0.483550	0.319000
876	0.484925	0.317600
877	0.485800	0.315475
878	0.484325	0.316000
879	0.486025	0.313250
880	0.491000	0.309525
881	0.489225	0.308350
882	0.488475	0.308950
883	0.484150	0.310575
884	0.485400	0.311225
885	0.484775	0.312000
886	0.486775	0.309700
887	0.485425	0.309275
888	0.486925	0.307075
889	0.484725	0.308425
890	0.486975	0.308575
891	0.487000	0.306725
892	0.489525	0.305150
893	0.484975	0.304450
894	0.484150	0.303350
895	0.485175	0.303200
896	0.486650	0.305275
897	0.485950	0.306750
898	0.489925	0.305950
899	0.487450	0.306200
900	0.488125	0.306800
901	0.489450	0.305900
902	0.484775	0.305225
903	0.486625	0.306700
904	0.484975	0.308750
905	0.485925	0.309850
906	0.487700	0.310900
907	0.485600	0.313925
908	0.484325	0.314025
909	0.489150	0.316000
910	0.487425	0.317550
911	0.486350	0.320750
912	0.485825	0.322650
913	0.485075	0.322500
914	0.486075	0.321600
915	0.485300	0.319850
916	0.486800	0.318150
917	0.487850	0.318050
918	0.483875	0.318550
919	0.482850	0.317900
920	0.483300	0.316450
921	0.485300	0.314975
922	0.487275	0.316000
923	0.486525	0.315725
924	0.488875	0.320100
925	0.485775	0.320300
926	0.482750	0.319675
927	0.485325	0.317075
928	0.483925	0.319600
929	0.489600	0.321375
930	0.492475	0.320725
931	0.483950	0.320125
932	0.483550	0.321075
933	0.482325	0.319975
934	0.483675	0.318325
935	0.482625	0.318225
936	0.483525	0.318475
937	0.482375	0.318150
938	0.483750	0.318925
939	0.484275	0.320275
940	0.480975	0.318025
941	0.482650	0.318075
942	0.479825	0.318425
943	0.486700	0.316925
944	0.482550	0.319825
945	0.482950	0.317250
946	0.484450	0.315500
947	0.486850	0.314450
948	0.486025	0.314800
949	0.485475	0.315125
950	0.484450	0.315700
951	0.486175	0.316900
952	0.486175	0.316675
953	0.485175	0.318550
954	0.484850	0.318175
955	0.487425	0.318925
956	0.484575	0.320250
957	0.486800	0.321825
958	0.486200	0.320325
959	0.480200	0.317625
960	0.479800	0.320025
961	0.479400	0.322450
962	0.480900	0.322650
963	0.477500	0.322825
964	0.477250	0.323700
965	0.479625	0.325475
966	0.478700	0.324375
967	0.483725	0.322550
968	0.481500	0.322050
969	0.483125	0.322025
970	0.485875	0.323050
971	0.484725	0.322675
972	0.482850	0.322400
973	0.483075	0.321925
974	0.483075	0.322925
975	0.489100	0.322075
976	0.488700	0.323600
977	0.484775	0.323575
978	0.484050	0.322950
979	0.481925	0.321500
980	0.482800	0.318425
981	0.485450	0.316600
982	0.484650	0.318750
983	0.486525	0.319225
984	0.483525	0.319900
985	0.484675	0.319150
986	0.485625	0.318950
987	0.486175	0.316525
988	0.484225	0.316425
989	0.489850	0.318300
990	0.487500	0.317450
991	0.485750	0.317650
992	0.487475	0.316250
993	0.484375	0.316475
994	0.487500	0.318025
995	0.487550	0.317175
996	0.486500	0.317575
997	0.487175	0.319200
998	0.487900	0.317125
999	0.484675	0.315200
1000	0.487100	0.314775
1001	0.483975	0.314800
1002	0.486750	0.316150
1003	0.483975	0.315500
1004	0.485575	0.316325
1005	0.487125	0.313925
1006	0.480225	0.312325
1007	0.480700	0.313425
1008	0.486675	0.313250
1009	0.485550	0.312825
1010	0.485925	0.312700
1011	0.484200	0.312450
1012	0.487100	0.314225
1013	0.486250	0.315900
1014	0.486275	0.313525
1015	0.483850	0.311100
1016	0.486200	0.309975
1017	0.489375	0.308250
1018	0.488925	0.309925
1019	0.487800	0.310000
1020	0.487300	0.309075
1021	0.484975	0.307725
1022	0.483350	0.307600
1023	0.483900	0.307300
1024	0.485675	0.305950
1025	0.488175	0.306925
1026	0.489425	0.305800
1027	0.486075	0.304100
1028	0.490150	0.306525
1029	0.490025	0.307100
1030	0.488275	0.307650
1031	0.482700	0.309100
1032	0.483975	0.307925
1033	0.484375	0.308150
1034	0.483100	0.307225
1035	0.481025	0.308150
1036	0.482925	0.310725
1037	0.485150	0.310175
1038	0.486650	0.308550
1039	0.487450	0.309275
1040	0.484950	0.312575
1041	0.488175	0.312325
1042	0.481925	0.310700
1043	0.486350	0.310950
1044	0.483550	0.307225
1045	0.480275	0.308850
1046	0.484100	0.308575
1047	0.482225	0.310325
1048	0.485950	0.311850
1049	0.482650	0.311850
1050	0.483225	0.310825
1051	0.478850	0.310675
1052	0.481150	0.311850
1053	0.486050	0.308350
1054	0.485050	0.309175
1055	0.482975	0.306525
1056	0.487525	0.308250
1057	0.485500	0.308575
1058	0.484500	0.308575
1059	0.487700	0.309500
1060	0.482975	0.309725
1061	0.486850	0.311525
1062	0.484775	0.312575
1063	0.483375	0.312525
1064	0.480900	0.311950
1065	0.485700	0.314125
1066	0.483975	0.311375
1067	0.483750	0.310525
1068	0.484225	0.308325
1069	0.483375	0.307525
1070	0.480925	0.308375
1071	0.487550	0.312050
1072	0.483275	0.311475
1073	0.484900	0.311000
1074	0.483500	0.313300
1075	0.483775	0.312950
1076	0.484275	0.313925
1077	0.485000	0.312725
1078	0.481950	0.311675
1079	0.483225	0.313500
1080	0.485625	0.313625
1081	0.478550	0.314700
1082	0.482575	0.315600
1083	0.483975	0.314975
1084	0.486225	0.313125
1085	0.483775	0.312775
1086	0.481700	0.311475
1087	0.484325	0.312300
1088	0.485700	0.312675
1089	0.485775	0.313325
1090	0.486625	0.313025
1091	0.485500	0.314025
1092	0.480750	0.314600
1093	0.482125	0.313250
1094	0.485525	0.314875
1095	0.483450	0.314800
1096	0.483850	0.316600
1097	0.485500	0.318675
1098	0.482600	0.314950
1099	0.484275	0.313725
1100	0.486175	0.313450
1101	0.485675	0.311200
1102	0.490525	0.311275
1103	0.485900	0.313500
1104	0.486575	0.315300
1105	0.489975	0.315275
1106	0.489300	0.313150
1107	0.487175	0.311625
1108	0.487150	0.310525
1109	0.485000	0.310775
1110	0.483100	0.307975
1111	0.483975	0.309100
1112	0.484925	0.308625
1113	0.485225	0.310150
1114	0.488025	0.310200
1115	0.484600	0.308500
1116	0.487600	0.311375
1117	0.482875	0.311275
1118	0.483225	0.310625
1119	0.485175	0.311975
1120	0.490750	0.312225
1121	0.486475	0.312775
1122	0.484325	0.310825
1123	0.489550	0.309725
1124	0.485500	0.310375
1125	0.487850	0.311250
1126	0.488025	0.313750
1127	0.486925	0.315850
1128	0.489175	0.316475
1129	0.488675	0.319475
1130	0.491500	0.319275
1131	0.485275	0.318300
1132	0.486050	0.319425
1133	0.487800	0.319900
1134	0.484150	0.318575
1135	0.483400	0.316550
1136	0.488400	0.316650
1137	0.486900	0.316075
1138	0.484875	0.317575
1139	0.486350	0.316375
1140	0.486025	0.315400
1141	0.485025	0.313025
1142	0.483300	0.314725
1143	0.484400	0.313800
1144	0.484275	0.316025
1145	0.485425	0.315725
1146	0.489175	0.318650
1147	0.486825	0.318125
1148	0.483900	0.318225
1149	0.485325	0.319700
1150	0.486100	0.318400
1151	0.485875	0.317500
1152	0.484175	0.317125
1153	0.484350	0.318075
1154	0.485025	0.316325
1155	0.487425	0.316025
1156	0.485325	0.316100
1157	0.485700	0.317925
1158	0.486125	0.318600
1159	0.486275	0.316350
1160	0.483600	0.316125
1161	0.478225	0.318050
1162	0.485650	0.316475
1163	0.487150	0.315700
1164	0.488125	0.315650
1165	0.482350	0.314575
1166	0.481225	0.315450
1167	0.483175	0.317325
1168	0.483650	0.315275
1169	0.488450	0.317325
1170	0.482425	0.317675
1171	0.485825	0.317075
1172	0.486850	0.317350
1173	0.485850	0.320500
1174	0.489875	0.319950
1175	0.487925	0.319350
1176	0.483650	0.321225
1177	0.486575	0.323750
1178	0.487350	0.324475
1179	0.489975	0.322375
1180	0.483225	0.324125
1181	0.483025	0.322000
1182	0.485825	0.321500
1183	0.485250	0.322575
1184	0.486025	0.324250
1185	0.488525	0.324475
1186	0.487000	0.324700
1187	0.485575	0.323925
1188	0.486725	0.325700
1189	0.486000	0.326500
1190	0.487725	0.326450
1191	0.486950	0.326350
1192	0.483125	0.326850
1193	0.481525	0.328350
1194	0.482825	0.326325
1195	0.485550	0.328350
1196	0.481900	0.328825
1197	0.483075	0.328825
1198	0.481175	0.330650
1199	0.485650	0.330575
1200	0.486300	0.331100
1201	0.489850	0.328575
1202	0.487325	0.329275
1203	0.484200	0.329325
1204	0.484675	0.329350
1205	0.487025	0.328325
1206	0.488775	0.326950
1207	0.490275	0.327225
1208	0.487900	0.328575
1209	0.486325	0.330550
1210	0.486025	0.330500
1211	0.487675	0.330325
1212	0.484800	0.330100
1213	0.489600	0.331325
1214	0.487475	0.333575
1215	0.485900	0.333975
1216	0.486200	0.332325
1217	0.484575	0.330250
1218	0.486975	0.332100
1219	0.485575	0.331575
1220	0.488725	0.331825
1221	0.487975	0.330025
1222	0.486375	0.332675
1223	0.486625	0.333250
1224	0.486475	0.332800
1225	0.485550	0.332175
1226	0.482000	0.330200
1227	0.480875	0.329700
1228	0.484900	0.327625
1229	0.483600	0.325825
1230	0.482900	0.324825
1231	0.483200	0.325250
1232	0.487100	0.325850
1233	0.485150	0.324650
1234	0.488850	0.321700
1235	0.488100	0.322250
1236	0.484500	0.322050
1237	0.485675	0.323800
1238	0.489675	0.322800
1239	0.486175	0.321750
1240	0.485825	0.323550
1241	0.483225	0.324500
1242	0.482825	0.325325
1243	0.479775	0.327300
1244	0.485675	0.329625
1245	0.484300	0.328575
1246	0.481950	0.330775
1247	0.481175	0.329975
1248	0.482950	0.329700
1249	0.486300	0.329850
1250	0.485800	0.326875
1251	0.485325	0.327750
1252	0.485225	0.326075
1253	0.487075	0.322950
1254	0.485650	0.321800
1255	0.487175	0.320125
1256	0.486400	0.319225
1257	0.483400	0.321200
1258	0.485725	0.321250
1259	0.487425	0.319875
1260	0.489825	0.318725
1261	0.491000	0.316550
1262	0.483800	0.315125
1263	0.484200	0.315225
1264	0.480250	0.315800
1265	0.481025	0.316575
1266	0.483450	0.315475
1267	0.486125	0.313400
1268	0.483900	0.312425
1269	0.487825	0.313575
1270	0.486000	0.315775
1271	0.484950	0.315100
1272	0.487525	0.313675
1273	0.486875	0.315375
1274	0.486550	0.314300
1275	0.486325	0.314975
1276	0.484500	0.314075
1277	0.487625	0.314050
1278	0.486425	0.315500
1279	0.487675	0.314225
1280	0.483550	0.315350
1281	0.483950	0.316650
1282	0.485200	0.315200
1283	0.487000	0.315000
1284	0.490125	0.315975
1285	0.488075	0.317075
1286	0.485875	0.318050
1287	0.485300	0.321025
1288	0.483050	0.321550
1289	0.486575	0.322175
1290	0.489275	0.318775
1291	0.487125	0.315750
1292	0.484175	0.315450
1293	0.486300	0.313625
1294	0.484800	0.313175
1295	0.484925	0.314225
1296	0.482100	0.316375
1297	0.483100	0.315700
1298	0.484525	0.315750
1299	0.483225	0.317100
1300	0.481000	0.319225
1301	0.478175	0.317300
1302	0.484700	0.317200
1303	0.485450	0.315950
1304	0.484050	0.312925
1305	0.482550	0.314725
1306	0.487375	0.315425
1307	0.482125	0.316875
1308	0.478925	0.321150
1309	0.479750	0.323600
1310	0.482175	0.320225
1311	0.485450	0.319800
1312	0.487950	0.319525
1313	0.484550	0.318350
1314	0.485000	0.317725
1315	0.486725	0.319475
1316	0.489850	0.320350
1317	0.485800	0.320100
1318	0.485825	0.319525
1319	0.485675	0.318750
1320	0.484750	0.319175
1321	0.484375	0.317950
1322	0.485200	0.316475
1323	0.484250	0.315825
1324	0.485525	0.314750
1325	0.481325	0.314075
1326	0.485375	0.315250
1327	0.483500	0.314775
1328	0.487325	0.314925
1329	0.489500	0.312950
1330	0.488125	0.314025
1331	0.486225	0.312850
1332	0.486200	0.315400
1333	0.487225	0.313950
1334	0.488950	0.315275
1335	0.486000	0.316250
1336	0.484500	0.315725
1337	0.482800	0.312950
1338	0.484075	0.314050
1339	0.486500	0.314475
1340	0.486325	0.311425
1341	0.487000	0.311275
1342	0.483100	0.311875
1343	0.483900	0.311600
1344	0.483325	0.310350
1345	0.479925	0.308700
1346	0.485100	0.310175
1347	0.484525	0.309275
1348	0.484400	0.308350
1349	0.484400	0.310425
1350	0.486175	0.310175
1351	0.483950	0.311825
1352	0.486225	0.310850
1353	0.486500	0.308425
1354	0.485650	0.310400
1355	0.482325	0.311375
1356	0.487725	0.310950
1357	0.488075	0.309675
1358	0.488800	0.313025
1359	0.485750	0.311450
1360	0.487525	0.309900
1361	0.485450	0.310300
1362	0.482875	0.309150
1363	0.480675	0.310125
1364	0.483025	0.307900
1365	0.485150	0.309875
1366	0.487350	0.307075
1367	0.485550	0.309000
1368	0.485275	0.309900
1369	0.486100	0.309025
1370	0.485400	0.309725
1371	0.489325	0.307975
1372	0.486750	0.305750
1373	0.484775	0.307275
1374	0.486975	0.308925
1375	0.483200	0.308625
1376	0.485250	0.307975
1377	0.484725	0.309675
1378	0.488300	0.308075
1379	0.486775	0.309250
1380	0.486275	0.311000
1381	0.487650	0.310200
1382	0.490350	0.309350
1383	0.487950	0.308125
1384	0.485875	0.308975
1385	0.490475	0.309125
1386	0.486300	0.308700
1387	0.485850	0.312100
1388	0.484925	0.309500
1389	0.486750	0.309000
1390	0.485700	0.308000
1391	0.490600	0.309775
1392	0.489375	0.312450
1393	0.491300	0.312300
1394	0.486800	0.312675
1395	0.487500	0.312800
1396	0.486575	0.313175
1397	0.487025	0.312050
1398	0.482650	0.313725
1399	0.484850	0.311200
1400	0.485625	0.312975
1401	0.487375	0.310725
1402	0.488900	0.310050
1403	0.490800	0.309450
1404	0.487775	0.310825
1405	0.483825	0.312300
1406	0.485900	0.311425
1407	0.489150	0.310600
1408	0.486900	0.312750
1409	0.487750	0.311775
1410	0.488325	0.312800
1411	0.485900	0.313975
1412	0.486425	0.315600
1413	0.484400	0.316525
1414	0.485575	0.315650
1415	0.484150	0.317425
1416	0.483200	0.316350
1417	0.483700	0.315975
1418	0.487925	0.315475
1419	0.486650	0.315575
1420	0.484450	0.314800
1421	0.487725	0.313800
1422	0.487650	0.315225
1423	0.487000	0.313425
1424	0.488550	0.313475
1425	0.490150	0.314500
1426	0.489650	0.314350
1427	0.487450	0.316650
1428	0.488250	0.315800
1429	0.485700	0.318525
1430	0.490350	0.321450
1431	0.489500	0.321475
1432	0.484650	0.324150
1433	0.486850	0.323050
1434	0.487575	0.322375
1435	0.483450	0.322875
1436	0.483575	0.323625
1437	0.487675	0.323350
1438	0.484075	0.325225
1439	0.484550	0.324375
1440	0.484125	0.324450
1441	0.483675	0.319375
1442	0.485625	0.318550
1443	0.483475	0.316050
1444	0.485775	0.315175
1445	0.483750	0.315200
1446	0.483125	0.313325
1447	0.487825	0.314075
1448	0.487075	0.315100
1449	0.486650	0.313000
1450	0.487350	0.313375
1451	0.484250	0.313300
1452	0.485575	0.310650
1453	0.485200	0.311275
1454	0.488225	0.312100
1455	0.486975	0.312625
1456	0.489375	0.313150
1457	0.487350	0.312875
1458	0.486125	0.312625
1459	0.488650	0.314200
1460	0.488325	0.316800
1461	0.488700	0.316125
1462	0.487850	0.317475
1463	0.485575	0.315200
1464	0.483625	0.313625
1465	0.482950	0.313800
1466	0.483300	0.315525
1467	0.486550	0.318125
1468	0.482775	0.318050
1469	0.486300	0.320200
1470	0.486125	0.320325
1471	0.488700	0.319250
1472	0.485475	0.319775
1473	0.483125	0.321100
1474	0.484825	0.322675
1475	0.484675	0.323850
1476	0.489575	0.321900
1477	0.492025	0.320300
1478	0.490750	0.322150
1479	0.487850	0.318950
1480	0.481250	0.322475
1481	0.485600	0.320225
1482	0.488175	0.320175
1483	0.484400	0.320775
1484	0.486550	0.321125
1485	0.486875	0.320475
1486	0.484575	0.321075
1487	0.488500	0.321500
1488	0.484175	0.320800
1489	0.487900	0.323075
1490	0.483350	0.323825
1491	0.485125	0.322025
1492	0.487025	0.322800
1493	0.487100	0.325000
1494	0.489350	0.325125
1495	0.488275	0.323975
1496	0.487175	0.322625
1497	0.488875	0.320425
1498	0.485450	0.322175
1499	0.485025	0.321950
1500	0.487075	0.321650
1501	0.489125	0.320550
1502	0.489750	0.318700
1503	0.487750	0.317325
1504	0.486550	0.316025
1505	0.485275	0.315850
1506	0.487250	0.316000
1507	0.487200	0.315825
1508	0.485625	0.315100
1509	0.484400	0.313850
1510	0.486050	0.313650
1511	0.489225	0.311675
1512	0.487050	0.310450
1513	0.489425	0.310750
1514	0.490600	0.310625
1515	0.486275	0.310875
1516	0.482850	0.309550
1517	0.483375	0.309425
1518	0.483975	0.310700
1519	0.486350	0.310250
1520	0.483425	0.312050
1521	0.489100	0.312575
1522	0.489025	0.314575
1523	0.485600	0.316225
1524	0.483300	0.315875
1525	0.484600	0.315500
1526	0.483075	0.313625
1527	0.483225	0.312450
1528	0.485225	0.310625
1529	0.487575	0.310050
1530	0.485925	0.310000
1531	0.487625	0.312400
1532	0.489700	0.312500
1533	0.489150	0.311125
1534	0.483775	0.309775
1535	0.486400	0.311150
1536	0.489525	0.313250
1537	0.488425	0.314825
1538	0.482375	0.314175
1539	0.487475	0.312625
1540	0.486950	0.311875
1541	0.486225	0.311275
1542	0.486750	0.312575
1543	0.488925	0.311400
1544	0.487675	0.312325
1545	0.485300	0.311475
1546	0.488675	0.312450
1547	0.487850	0.312000
1548	0.489675	0.312325
1549	0.488050	0.312450
1550	0.487000	0.312050
1551	0.486225	0.313275
1552	0.485575	0.311900
1553	0.486100	0.312100
1554	0.485950	0.314300
1555	0.483775	0.314525
1556	0.484375	0.315525
1557	0.484375	0.314200
1558	0.485100	0.314100
1559	0.484700	0.312675
1560	0.485125	0.313500
1561	0.483675	0.311650
1562	0.484400	0.309625
1563	0.487150	0.308575
1564	0.485925	0.309150
1565	0.481775	0.310725
1566	0.482250	0.313100
1567	0.482700	0.312375
1568	0.479550	0.312750
1569	0.485050	0.313475
1570	0.487800	0.312200
1571	0.483875	0.313200
1572	0.484700	0.313075
1573	0.481825	0.311725
1574	0.483650	0.310300
1575	0.482975	0.311800
1576	0.485250	0.310150
1577	0.487800	0.312475
1578	0.482050	0.312450
1579	0.486550	0.310350
1580	0.484875	0.313725
1581	0.483300	0.314075
1582	0.484750	0.313575
1583	0.486800	0.315700
1584	0.484775	0.317175
1585	0.485225	0.315325
1586	0.484750	0.316500
1587	0.484325	0.315300
1588	0.486925	0.315975
1589	0.489375	0.314650
1590	0.490300	0.314175
1591	0.485725	0.315700
1592	0.483350	0.314325
1593	0.483775	0.314125
1594	0.484650	0.313225
1595	0.485675	0.316700
1596	0.485925	0.316400
1597	0.483075	0.317900
1598	0.483100	0.314025
1599	0.484550	0.316350
1600	0.488225	0.318350
1601	0.486700	0.317550
1602	0.487000	0.315850
1603	0.488775	0.317875
1604	0.487700	0.320575
1605	0.486025	0.321900
1606	0.485225	0.321350
1607	0.481875	0.321125
1608	0.481275	0.321450
1609	0.485150	0.323050
1610	0.488575	0.323675
1611	0.488775	0.322325
1612	0.484450	0.323875
1613	0.486300	0.324850
1614	0.484425	0.326000
1615	0.483900	0.324200
1616	0.485800	0.324675
1617	0.484625	0.320825
1618	0.486500	0.321450
1619	0.486600	0.320875
1620	0.484825	0.320775
1621	0.486425	0.318625
1622	0.488200	0.317125
1623	0.489750	0.317875
1624	0.486725	0.318175
1625	0.485900	0.317775
1626	0.485300	0.320625
1627	0.483875	0.320825
1628	0.486200	0.319950
1629	0.487050	0.320850
1630	0.485975	0.320450
1631	0.485900	0.319725
1632	0.485850	0.320925
1633	0.486975	0.320175
1634	0.487175	0.320450
1635	0.486675	0.320000
1636	0.488625	0.321025
1637	0.487675	0.320175
1638	0.484850	0.317925
1639	0.486600	0.314825
1640	0.485450	0.317100
1641	0.488275	0.316775
1642	0.486650	0.315750
1643	0.489825	0.316925
1644	0.488000	0.316800
1645	0.485350	0.317725
1646	0.486675	0.314200
1647	0.484700	0.316225
1648	0.485975	0.316800
1649	0.486225	0.316450
1650	0.486700	0.314075
1651	0.482150	0.313950
1652	0.485300	0.312900
1653	0.483950	0.310950
1654	0.484375	0.311275
1655	0.486425	0.310825
1656	0.487275	0.309525
1657	0.484325	0.310450
1658	0.483725	0.309200
1659	0.485625	0.313075
1660	0.488200	0.313200
1661	0.485125	0.312750
1662	0.483675	0.312000
1663	0.487325	0.313475
1664	0.485525	0.315025
1665	0.486950	0.315825
1666	0.488150	0.314750
1667	0.490925	0.314050
1668	0.486475	0.315500
1669	0.489400	0.316800
1670	0.488500	0.318050
1671	0.484575	0.317250
1672	0.487525	0.318550
1673	0.486450	0.317300
1674	0.482200	0.319225
1675	0.483775	0.318150
1676	0.485575	0.316675
1677	0.481875	0.315975
1678	0.483250	0.318200
1679	0.486450	0.316200
1680	0.481525	0.316725
1681	0.486050	0.315775
1682	0.484050	0.315775
1683	0.487025	0.316175
1684	0.488000	0.313875
1685	0.486750	0.312400
1686	0.487300	0.313925
1687	0.488250	0.312925
1688	0.486650	0.312475
1689	0.485000	0.313675
1690	0.485250	0.313900
1691	0.486825	0.312375
1692	0.484825	0.312300
1693	0.485850	0.311675
1694	0.485250	0.311400
1695	0.484375	0.308975
1696	0.485925	0.307950
1697	0.482975	0.309950
1698	0.486375	0.308925
1699	0.483650	0.307275
1700	0.485050	0.309550
1701	0.478225	0.308000
1702	0.485625	0.308100
1703	0.484400	0.306700
1704	0.481075	0.307725
1705	0.480650	0.309825
1706	0.483700	0.308550
1707	0.485825	0.308275
1708	0.486950	0.310650
1709	0.488150	0.308950
1710	0.486300	0.309650
1711	0.488850	0.309650
1712	0.487900	0.310900
1713	0.486625	0.313400
1714	0.483800	0.314200
1715	0.483825	0.315350
1716	0.488125	0.318050
1717	0.486750	0.319275
1718	0.492175	0.319725
1719	0.490100	0.316650
1720	0.487425	0.317800
1721	0.485500	0.317575
1722	0.489550	0.318400
1723	0.490950	0.317825
1724	0.486250	0.320900
1725	0.484825	0.321225
1726	0.484950	0.321750
1727	0.482600	0.321125
1728	0.485175	0.321025
1729	0.484775	0.319975
1730	0.486625	0.317400
1731	0.485725	0.316525
1732	0.485825	0.317150
1733	0.489475	0.318475
1734	0.490525	0.319025
1735	0.488700	0.319225
1736	0.487425	0.321350
1737	0.486775	0.322875
1738	0.490550	0.326350
1739	0.487050	0.327425
1740	0.485875	0.326275
1741	0.484300	0.326750
1742	0.486450	0.326500
1743	0.487550	0.328125
1744	0.490575	0.327700
1745	0.484800	0.328250
1746	0.485850	0.330300
1747	0.488300	0.330250
1748	0.490875	0.327525
1749	0.488950	0.328125
1750	0.489625	0.327225
1751	0.484125	0.328475
1752	0.486575	0.327650
1753	0.486025	0.328050
1754	0.482325	0.327400
1755	0.487950	0.327750
1756	0.483225	0.326100
1757	0.484350	0.327150
1758	0.485100	0.328500
1759	0.479900	0.328100
1760	0.483550	0.329700
1761	0.486925	0.328950
1762	0.485475	0.328925
1763	0.483850	0.329275
1764	0.482025	0.327175
1765	0.483075	0.328725
1766	0.482300	0.329425
1767	0.482425	0.328500
1768	0.483700	0.328200
1769	0.482250	0.327650
1770	0.485150	0.325275
1771	0.482600	0.321750
1772	0.480225	0.321300
1773	0.480650	0.322400
1774	0.480550	0.323050
1775	0.484650	0.321875
1776	0.485675	0.325050
1777	0.482375	0.323825
1778	0.486400	0.323900
1779	0.489275	0.324175
1780	0.489875	0.322300
1781	0.488600	0.318075
1782	0.489775	0.317800
1783	0.484725	0.315950
1784	0.482400	0.314300
1785	0.483225	0.312225
1786	0.486800	0.313475
1787	0.490250	0.312150
1788	0.488250	0.312400
1789	0.488525	0.312875
1790	0.485950	0.312100
1791	0.487275	0.309650
1792	0.486025	0.310125
1793	0.489600	0.312700
1794	0.486725	0.312850
1795	0.487525	0.315075
1796	0.483925	0.315450
1797	0.486425	0.317425
1798	0.485925	0.320950
1799	0.483125	0.319650
1800	0.483200	0.319300
1801	0.484850	0.321050
1802	0.483325	0.320275
1803	0.484700	0.321350
1804	0.483950	0.324000
1805	0.486400	0.323575
1806	0.482100	0.325225
1807	0.487075	0.324225
1808	0.488325	0.324350
1809	0.487125	0.325625
1810	0.483725	0.321725
1811	0.483450	0.321300
1812	0.488825	0.320575
1813	0.489800	0.321500
1814	0.485900	0.322975
1815	0.488500	0.324050
1816	0.488250	0.326500
1817	0.484625	0.326825
1818	0.488475	0.326500
1819	0.486150	0.325525
1820	0.483975	0.325450
1821	0.487650	0.326150
1822	0.488375	0.325425
1823	0.488375	0.324225
1824	0.485750	0.322225
1825	0.486725	0.320025
1826	0.485425	0.318275
1827	0.487475	0.316075
1828	0.484425	0.316350
1829	0.483825	0.314950
1830	0.484725	0.312325
1831	0.484600	0.312125
1832	0.487050	0.311075
1833	0.485500	0.307175
1834	0.487425	0.305450
1835	0.487775	0.303075
1836	0.485075	0.303250
1837	0.486725	0.302750
1838	0.480100	0.303025
1839	0.482250	0.304925
1840	0.480175	0.303275
1841	0.485350	0.306450
1842	0.483525	0.307975
1843	0.483600	0.307950
1844	0.489275	0.305925
1845	0.489250	0.308350
1846	0.484900	0.310400
1847	0.488075	0.308475
1848	0.486250	0.311175
1849	0.488925	0.314100
1850	0.487900	0.315725
1851	0.486250	0.313050
1852	0.486575	0.312800
1853	0.487925	0.312425
1854	0.487075	0.313400
1855	0.484350	0.312900
1856	0.488475	0.314475
1857	0.484025	0.315775
1858	0.489025	0.313575
1859	0.485300	0.314900
1860	0.486250	0.315625
1861	0.484825	0.314375
1862	0.487975	0.313200
1863	0.485600	0.316525
1864	0.486100	0.315875
1865	0.486125	0.318525
1866	0.486925	0.317875
1867	0.485725	0.316750
1868	0.483975	0.315825
1869	0.487300	0.316950
1870	0.488075	0.315800
1871	0.486650	0.317850
1872	0.486900	0.317650
1873	0.487550	0.318375
1874	0.484900	0.320400
1875	0.487575	0.319400
1876	0.489475	0.320675
1877	0.487125	0.319125
1878	0.486275	0.318250
1879	0.484825	0.319750
1880	0.487800	0.320825
1881	0.485700	0.318875
1882	0.487350	0.319225
1883	0.486425	0.317300
1884	0.486700	0.317975
1885	0.485775	0.316950
1886	0.487700	0.317100
1887	0.486225	0.316050
1888	0.487900	0.313850
1889	0.487500	0.315300
1890	0.488125	0.313900
1891	0.484150	0.314000
1892	0.487150	0.317025
1893	0.486875	0.317575
1894	0.486650	0.314875
1895	0.488375	0.312600
1896	0.488250	0.309425
1897	0.486425	0.309100
1898	0.486950	0.308825
1899	0.485700	0.308700
1900	0.490175	0.308400
1901	0.488250	0.306500
1902	0.488475	0.306750
1903	0.486575	0.305100
1904	0.487775	0.305025
1905	0.491225	0.304175
1906	0.487250	0.306050
1907	0.488825	0.306050
1908	0.490600	0.309425
1909	0.487725	0.310775
1910	0.489725	0.311750
1911	0.490550	0.311550
1912	0.487150	0.312750
1913	0.487950	0.315200
1914	0.490150	0.315775
1915	0.486975	0.315475
1916	0.484125	0.315950
1917	0.488350	0.317000
1918	0.489900	0.319725
1919	0.483350	0.321850
1920	0.488875	0.321300
1921	0.486200	0.323100
1922	0.484950	0.323600
1923	0.486950	0.325050
1924	0.484175	0.324400
1925	0.487500	0.325000
1926	0.487175	0.324675
1927	0.489500	0.323800
1928	0.487675	0.321225
1929	0.493425	0.321725
1930	0.489100	0.322475
1931	0.483150	0.321850
1932	0.480200	0.320650
1933	0.483225	0.320075
1934	0.479725	0.322850
1935	0.486725	0.320600
1936	0.484650	0.322200
1937	0.486225	0.321300
1938	0.483300	0.324425
1939	0.485725	0.323875
1940	0.484525	0.325675
1941	0.482475	0.326925
1942	0.482775	0.326275
1943	0.484300	0.325475
1944	0.486250	0.327325
1945	0.483250	0.325600
1946	0.486075	0.324225
1947	0.486500	0.323850
1948	0.485500	0.321350
1949	0.485425	0.321300
1950	0.481400	0.324625
1951	0.481150	0.322100
1952	0.484200	0.319025
1953	0.486875	0.318975
1954	0.488325	0.315875
1955	0.485800	0.315475
1956	0.486325	0.314125
1957	0.488725	0.317450
1958	0.485525	0.317600
1959	0.482725	0.315200
1960	0.485700	0.317950
1961	0.487100	0.318575
1962	0.487525	0.315800
1963	0.488550	0.316350
1964	0.492600	0.315875
1965	0.489325	0.317450
1966	0.486800	0.318375
1967	0.490225	0.315500
1968	0.486000	0.315900
1969	0.484175	0.316925
1970	0.484950	0.316100
1971	0.486500	0.316150
1972	0.485675	0.316525
1973	0.486675	0.316450
1974	0.488000	0.316825
1975	0.484050	0.314450
1976	0.484225	0.317875
1977	0.484000	0.320100
1978	0.488975	0.320600
1979	0.485675	0.319150
1980	0.481925	0.319325
1981	0.482675	0.319550
1982	0.486475	0.318100
1983	0.490050	0.317625
1984	0.489025	0.315750
1985	0.488675	0.315100
1986	0.486375	0.313175
1987	0.484050	0.314250
1988	0.486600	0.314650
1989	0.484100	0.316025
1990	0.484375	0.317375
1991	0.485150	0.316450
1992	0.487575	0.317125
1993	0.489600	0.318275
1994	0.492450	0.317625
1995	0.489875	0.318175
1996	0.487025	0.319025
1997	0.494450	0.317775
1998	0.489075	0.314275
1999	0.488800	0.315525
[truncated: 8,000 more rows]
