# Supplementary material for: Evolutionary game on mutually influenceing double-layer network
Source: PLoS One. 2025 Jan 31;20(1):e0317923. doi: 10.1371/journal.pone.0317923 (PMC11785339; doi:10.1371/journal.pone.0317923)
Supplement: S1 Data — (ZIP) [file pone.0317923.s001.zip › b=1.04_a=0.35_frequency.txt]

0	0.498775	0.396250
1	0.493400	0.340775
2	0.492775	0.309475
3	0.487675	0.290225
4	0.489975	0.278400
5	0.490025	0.273500
6	0.482600	0.269300
7	0.482750	0.264600
8	0.481100	0.259475
9	0.478950	0.257825
10	0.482925	0.257725
11	0.490075	0.258000
12	0.484950	0.259175
13	0.484800	0.261025
14	0.483550	0.263450
15	0.484825	0.265325
16	0.481500	0.271200
17	0.483725	0.272300
18	0.479650	0.273700
19	0.477350	0.278400
20	0.481250	0.279175
21	0.482075	0.280800
22	0.484050	0.285050
23	0.486750	0.287475
24	0.479750	0.288625
25	0.479925	0.292225
26	0.479850	0.292600
27	0.480725	0.297900
28	0.482700	0.300900
29	0.481825	0.305200
30	0.482075	0.310525
31	0.480375	0.312375
32	0.479225	0.317300
33	0.481300	0.319050
34	0.479625	0.322525
35	0.478850	0.325250
36	0.481275	0.325675
37	0.482075	0.328525
38	0.478975	0.332525
39	0.482550	0.334225
40	0.481125	0.337700
41	0.483175	0.339825
42	0.483825	0.344725
43	0.480975	0.348550
44	0.482900	0.349875
45	0.484300	0.355600
46	0.484350	0.357750
47	0.479175	0.356875
48	0.482025	0.360025
49	0.482425	0.362500
50	0.486650	0.364650
51	0.483550	0.364150
52	0.484075	0.364750
53	0.483600	0.368175
54	0.482675	0.368375
55	0.486125	0.371125
56	0.485375	0.372450
57	0.482650	0.374725
58	0.485225	0.374100
59	0.486175	0.375025
60	0.484350	0.376000
61	0.482975	0.378775
62	0.484375	0.379975
63	0.484650	0.382800
64	0.481850	0.383300
65	0.483300	0.381450
66	0.483000	0.381500
67	0.482600	0.383250
68	0.482650	0.383375
69	0.488325	0.383600
70	0.486850	0.383750
71	0.483600	0.384975
72	0.482900	0.385450
73	0.487525	0.386450
74	0.486775	0.388750
75	0.485550	0.391975
76	0.481575	0.393000
77	0.480850	0.393950
78	0.482875	0.393375
79	0.481550	0.394500
80	0.486525	0.397425
81	0.484200	0.398425
82	0.487550	0.401000
83	0.484050	0.402350
84	0.485825	0.404275
85	0.487300	0.407175
86	0.483950	0.409275
87	0.484450	0.407025
88	0.483350	0.408300
89	0.480225	0.411450
90	0.486825	0.410250
91	0.480675	0.410150
92	0.481025	0.412600
93	0.483350	0.415475
94	0.483275	0.413925
95	0.483775	0.415650
96	0.484950	0.417275
97	0.481775	0.417775
98	0.483825	0.418275
99	0.484275	0.420400
100	0.485075	0.419050
101	0.487300	0.419350
102	0.485200	0.419975
103	0.484275	0.422050
104	0.488625	0.423000
105	0.486175	0.422425
106	0.487600	0.423975
107	0.488150	0.422000
108	0.484250	0.422625
109	0.483725	0.423025
110	0.486200	0.420150
111	0.488525	0.422100
112	0.484875	0.423600
113	0.484300	0.425150
114	0.487125	0.425925
115	0.488675	0.427225
116	0.487000	0.431875
117	0.487900	0.433625
118	0.487650	0.433925
119	0.486450	0.433000
120	0.487975	0.432800
121	0.486000	0.433825
122	0.487075	0.429475
123	0.486925	0.432750
124	0.488075	0.436100
125	0.486775	0.436500
126	0.486900	0.435375
127	0.486325	0.434550
128	0.485100	0.434975
129	0.489150	0.436075
130	0.485425	0.437025
131	0.487875	0.438975
132	0.490300	0.436775
133	0.487350	0.438725
134	0.487125	0.439650
135	0.484925	0.439050
136	0.488525	0.441250
137	0.488975	0.440925
138	0.489900	0.440550
139	0.486325	0.443050
140	0.486150	0.443225
141	0.489025	0.442950
142	0.488675	0.444575
143	0.490000	0.446500
144	0.490350	0.443100
145	0.489250	0.443425
146	0.492450	0.443750
147	0.487500	0.443525
148	0.490150	0.444500
149	0.485050	0.444575
150	0.488825	0.444050
151	0.493125	0.445925
152	0.491675	0.449200
153	0.490050	0.452350
154	0.489875	0.448950
155	0.488975	0.449050
156	0.493150	0.450950
157	0.493375	0.452500
158	0.493800	0.451650
159	0.490450	0.449300
160	0.492000	0.450250
161	0.489650	0.448150
162	0.490700	0.451225
163	0.488875	0.447750
164	0.490825	0.448275
165	0.490400	0.450950
166	0.494125	0.452600
167	0.491250	0.452900
168	0.491450	0.454800
169	0.489600	0.454775
170	0.491150	0.457400
171	0.490700	0.459600
172	0.492350	0.459125
173	0.492125	0.458625
174	0.492825	0.457150
175	0.492375	0.455350
176	0.490050	0.457275
177	0.493050	0.458100
178	0.489200	0.457675
179	0.489900	0.459625
180	0.488425	0.458100
181	0.494800	0.462700
182	0.494175	0.460800
183	0.495650	0.458975
184	0.493075	0.456525
185	0.495300	0.455425
186	0.497625	0.458600
187	0.496825	0.461725
188	0.501675	0.462025
189	0.494600	0.462825
190	0.490900	0.461375
191	0.494725	0.461925
192	0.491825	0.460000
193	0.491100	0.461200
194	0.491400	0.461200
195	0.492200	0.461500
196	0.494225	0.460325
197	0.491975	0.458475
198	0.492475	0.459300
199	0.489475	0.458400
200	0.494725	0.459450
201	0.497650	0.460750
202	0.493325	0.460800
203	0.492350	0.460875
204	0.489625	0.461325
205	0.491950	0.464950
206	0.493275	0.462525
207	0.494450	0.462250
208	0.492000	0.462100
209	0.494175	0.465100
210	0.494300	0.463925
211	0.494050	0.466025
212	0.492450	0.463575
213	0.494800	0.464025
214	0.490425	0.461250
215	0.491050	0.463375
216	0.496150	0.461275
217	0.493475	0.461875
218	0.495800	0.457975
219	0.492000	0.461500
220	0.491925	0.463300
221	0.493675	0.464450
222	0.494325	0.463275
223	0.492675	0.461650
224	0.494450	0.458775
225	0.493125	0.457500
226	0.491725	0.458375
227	0.499325	0.459625
228	0.496825	0.461100
229	0.495375	0.462750
230	0.495000	0.461350
231	0.495100	0.459450
232	0.500300	0.460325
233	0.500125	0.460350
234	0.494625	0.462325
235	0.494600	0.463650
236	0.494900	0.463000
237	0.494450	0.462275
238	0.493950	0.462775
239	0.496175	0.462775
240	0.494500	0.461525
241	0.492725	0.460800
242	0.492450	0.462125
243	0.495900	0.459900
244	0.493700	0.461350
245	0.494625	0.462350
246	0.495025	0.463575
247	0.496475	0.461500
248	0.496225	0.461675
249	0.493950	0.462800
250	0.493475	0.464025
251	0.489750	0.465825
252	0.498100	0.468775
253	0.497900	0.465525
254	0.494700	0.467075
255	0.491650	0.468700
256	0.493675	0.468700
257	0.494225	0.470800
258	0.491150	0.472275
259	0.494725	0.473300
260	0.495225	0.473950
261	0.496250	0.473725
262	0.496375	0.475300
263	0.493200	0.474875
264	0.492625	0.474325
265	0.494100	0.473500
266	0.493275	0.472475
267	0.491650	0.468550
268	0.494925	0.469175
269	0.495875	0.469950
270	0.494375	0.466500
271	0.492075	0.467600
272	0.495825	0.468050
273	0.496050	0.467525
274	0.494700	0.465400
275	0.496725	0.468300
276	0.494225	0.468600
277	0.495075	0.469200
278	0.491375	0.469175
279	0.494925	0.471925
280	0.495175	0.474375
281	0.498200	0.473725
282	0.495725	0.474350
283	0.490975	0.475800
284	0.491900	0.476675
285	0.493325	0.476875
286	0.491500	0.477600
287	0.489575	0.476625
288	0.494600	0.474525
289	0.494275	0.474300
290	0.496475	0.473350
291	0.496100	0.473875
292	0.495500	0.474450
293	0.492675	0.472450
294	0.492075	0.472550
295	0.496525	0.473200
296	0.494625	0.473425
297	0.492675	0.474450
298	0.495225	0.474150
299	0.494800	0.473425
300	0.497475	0.474325
301	0.494675	0.473575
302	0.499175	0.477550
303	0.496550	0.478900
304	0.497900	0.482275
305	0.495575	0.480600
306	0.494525	0.480900
307	0.496150	0.479700
308	0.494975	0.476825
309	0.496425	0.477775
310	0.496150	0.479875
311	0.494200	0.478825
312	0.494225	0.478675
313	0.496825	0.478825
314	0.497325	0.476125
315	0.494425	0.477750
316	0.494200	0.478875
317	0.495075	0.479300
318	0.496050	0.478250
319	0.496775	0.477775
320	0.499350	0.476950
321	0.498450	0.478950
322	0.499250	0.482725
323	0.498125	0.482200
324	0.496125	0.481725
325	0.498625	0.481825
326	0.496025	0.482000
327	0.495425	0.479975
328	0.495975	0.477075
329	0.495725	0.476625
330	0.493825	0.476025
331	0.497575	0.477050
332	0.498725	0.478475
333	0.497975	0.480700
334	0.499325	0.482600
335	0.498425	0.484225
336	0.494325	0.487000
337	0.494400	0.487500
338	0.495675	0.488850
339	0.497275	0.487625
340	0.496350	0.486725
341	0.494000	0.485800
342	0.494400	0.485050
343	0.494900	0.485750
344	0.498525	0.486775
345	0.497325	0.488125
346	0.496750	0.486575
347	0.492375	0.485175
348	0.497425	0.482900
349	0.493450	0.480625
350	0.492775	0.480800
351	0.498275	0.479025
352	0.496175	0.479100
353	0.495375	0.476925
354	0.495150	0.477700
355	0.492975	0.476175
356	0.495175	0.476375
357	0.498900	0.475975
358	0.500650	0.477475
359	0.498450	0.476925
360	0.496300	0.476975
361	0.494250	0.477350
362	0.494675	0.482175
363	0.497425	0.482750
364	0.500200	0.481850
365	0.499325	0.483250
366	0.498125	0.482200
367	0.497900	0.478000
368	0.499300	0.477675
369	0.498225	0.479050
370	0.497500	0.478475
371	0.497250	0.476675
372	0.495125	0.477250
373	0.499500	0.475775
374	0.499075	0.476950
375	0.499650	0.473775
376	0.499600	0.474850
377	0.501425	0.473150
378	0.499900	0.473550
379	0.498700	0.473225
380	0.499025	0.474750
381	0.499100	0.473500
382	0.498200	0.474875
383	0.495850	0.478350
384	0.498600	0.479600
385	0.499875	0.480350
386	0.497250	0.482400
387	0.500375	0.483225
388	0.500475	0.484000
389	0.500975	0.485150
390	0.500850	0.485350
391	0.501925	0.483000
392	0.498750	0.482575
393	0.501450	0.483000
394	0.499500	0.481875
395	0.500250	0.481600
396	0.498525	0.482650
397	0.497900	0.483050
398	0.499325	0.480100
399	0.502075	0.476950
400	0.500725	0.475700
401	0.499875	0.476575
402	0.504575	0.476775
403	0.504500	0.475650
404	0.505700	0.475600
405	0.502175	0.477225
406	0.495475	0.476025
407	0.494125	0.474825
408	0.497400	0.474275
409	0.498850	0.475575
410	0.500000	0.474925
411	0.502600	0.473425
412	0.497275	0.474300
413	0.498725	0.472800
414	0.498850	0.473950
415	0.499550	0.473450
416	0.501375	0.478350
417	0.500500	0.478775
418	0.502275	0.478275
419	0.500450	0.481025
420	0.500000	0.483250
421	0.500325	0.484300
422	0.499675	0.484550
423	0.503225	0.483250
424	0.498750	0.480650
425	0.502800	0.480875
426	0.502850	0.479425
427	0.500350	0.479575
428	0.493875	0.481800
429	0.494425	0.482650
430	0.499850	0.482675
431	0.500325	0.479425
432	0.497075	0.476175
433	0.496825	0.477175
434	0.497175	0.480725
435	0.495375	0.479625
436	0.497375	0.480900
437	0.497650	0.482100
438	0.496950	0.483775
439	0.498100	0.485150
440	0.500050	0.482275
441	0.500750	0.483925
442	0.498675	0.484850
443	0.496250	0.483500
444	0.495550	0.482650
445	0.495600	0.480050
446	0.499225	0.478925
447	0.497750	0.476175
448	0.497300	0.479075
449	0.498625	0.479700
450	0.498225	0.478900
451	0.498300	0.480075
452	0.498275	0.478900
453	0.504450	0.479525
454	0.499450	0.479775
455	0.499150	0.480925
456	0.498075	0.481000
457	0.496775	0.482800
458	0.499900	0.478025
459	0.497675	0.477700
460	0.496575	0.479550
461	0.495925	0.478125
462	0.496425	0.481375
463	0.499950	0.482100
464	0.498025	0.483000
465	0.499650	0.480150
466	0.498825	0.483725
467	0.499150	0.482325
468	0.500925	0.480875
469	0.499700	0.480425
470	0.498575	0.479100
471	0.494225	0.479050
472	0.494325	0.479175
473	0.494600	0.479275
474	0.498250	0.478550
475	0.498150	0.474000
476	0.498850	0.473375
477	0.498100	0.474525
478	0.495725	0.474625
479	0.498025	0.474025
480	0.502625	0.474525
481	0.498850	0.476050
482	0.498175	0.475650
483	0.501350	0.476475
484	0.495725	0.474850
485	0.497075	0.478575
486	0.495475	0.479125
487	0.499925	0.479400
488	0.495750	0.479300
489	0.498550	0.476925
490	0.498825	0.475400
491	0.500200	0.475325
492	0.498375	0.477000
493	0.497350	0.475650
494	0.495275	0.475100
495	0.500200	0.477525
496	0.499200	0.477300
497	0.500125	0.479300
498	0.496875	0.480075
499	0.497300	0.479275
500	0.500575	0.482075
501	0.500100	0.479725
502	0.498700	0.484125
503	0.498150	0.484575
504	0.497325	0.484825
505	0.497925	0.484200
506	0.499350	0.480700
507	0.497500	0.477025
508	0.499400	0.475550
509	0.497175	0.472125
510	0.501325	0.470300
511	0.499350	0.470575
512	0.499425	0.469275
513	0.498950	0.470225
514	0.494700	0.467350
515	0.498850	0.467225
516	0.498200	0.463650
517	0.501600	0.464425
518	0.502400	0.467725
519	0.501500	0.469625
520	0.495625	0.472575
521	0.494250	0.473500
522	0.494100	0.469875
523	0.498300	0.472950
524	0.496575	0.476325
525	0.495475	0.475425
526	0.496350	0.476925
527	0.497300	0.477025
528	0.496275	0.475875
529	0.494475	0.476025
530	0.494375	0.478225
531	0.495225	0.479100
532	0.499475	0.476750
533	0.495375	0.479350
534	0.494475	0.477550
535	0.498175	0.476475
536	0.498275	0.477850
537	0.500650	0.478475
538	0.502375	0.475800
539	0.499750	0.476750
540	0.497550	0.474825
541	0.497725	0.472000
542	0.498075	0.472700
543	0.500300	0.472250
544	0.500700	0.469850
545	0.501400	0.472175
546	0.502075	0.473600
547	0.496725	0.473275
548	0.501050	0.475225
549	0.497450	0.475075
550	0.497250	0.475850
551	0.495425	0.477150
552	0.493325	0.474775
553	0.490625	0.475975
554	0.493350	0.475250
555	0.496750	0.475600
556	0.498425	0.473100
557	0.499775	0.473150
558	0.497675	0.470925
559	0.499250	0.469950
560	0.497550	0.468825
561	0.497850	0.468200
562	0.500800	0.466800
563	0.496750	0.466625
564	0.497200	0.466350
565	0.495400	0.468375
566	0.499775	0.467050
567	0.500525	0.468775
568	0.494350	0.466375
569	0.496450	0.466300
570	0.499600	0.465550
571	0.498700	0.462500
572	0.499175	0.460625
573	0.499575	0.460925
574	0.497600	0.461375
575	0.499425	0.461550
576	0.493150	0.459150
577	0.497675	0.459700
578	0.496150	0.459350
579	0.495350	0.459125
580	0.498850	0.459775
581	0.498125	0.460525
582	0.495450	0.458675
583	0.493950	0.459800
584	0.493000	0.458250
585	0.494250	0.459575
586	0.494450	0.459250
587	0.496350	0.461300
588	0.497500	0.465100
589	0.495750	0.463050
590	0.493075	0.463900
591	0.494975	0.467275
592	0.498100	0.469475
593	0.497875	0.470850
594	0.493725	0.470500
595	0.494675	0.469100
596	0.492900	0.466825
597	0.496250	0.468150
598	0.497125	0.469200
599	0.496550	0.468750
600	0.499925	0.468650
601	0.497100	0.469100
602	0.494900	0.470800
603	0.495825	0.469075
604	0.497875	0.466200
605	0.498625	0.465800
606	0.496750	0.468425
607	0.502175	0.469475
608	0.501100	0.470475
609	0.500550	0.469225
610	0.498550	0.467025
611	0.500225	0.466250
612	0.498575	0.465600
613	0.495325	0.464800
614	0.496475	0.466500
615	0.500625	0.469375
616	0.499475	0.469200
617	0.503950	0.467425
618	0.498325	0.465625
619	0.498900	0.466525
620	0.500125	0.468200
621	0.499850	0.465800
622	0.501750	0.465450
623	0.500700	0.467650
624	0.500625	0.467400
625	0.499850	0.466425
626	0.499500	0.465400
627	0.497175	0.466625
628	0.497400	0.465875
629	0.495625	0.467550
630	0.494800	0.465975
631	0.496200	0.465975
632	0.496625	0.465350
633	0.500150	0.467150
634	0.501600	0.469725
635	0.503175	0.464075
636	0.496200	0.466950
637	0.497475	0.468925
638	0.499100	0.470850
639	0.498900	0.470750
640	0.499050	0.466700
641	0.500775	0.465825
642	0.498100	0.464400
643	0.499325	0.466850
644	0.498875	0.463800
645	0.498175	0.459575
646	0.500225	0.458675
647	0.499875	0.461475
648	0.502800	0.462600
649	0.502825	0.463350
650	0.498500	0.464875
651	0.499700	0.464275
652	0.498325	0.465025
653	0.497050	0.464150
654	0.496525	0.464775
655	0.499525	0.462650
656	0.501850	0.464725
657	0.500225	0.466925
658	0.496575	0.467250
659	0.497225	0.468675
660	0.503200	0.470725
661	0.501650	0.469400
662	0.501850	0.471650
663	0.501425	0.470700
664	0.499375	0.472925
665	0.497450	0.475175
666	0.501800	0.478575
667	0.505625	0.479625
668	0.499725	0.480025
669	0.502675	0.479525
670	0.501125	0.484975
671	0.498925	0.484900
672	0.499575	0.488725
673	0.500200	0.488275
674	0.499725	0.485700
675	0.502675	0.486000
676	0.503450	0.484975
677	0.501550	0.486400
678	0.496325	0.487125
679	0.498650	0.483350
680	0.499000	0.484500
681	0.500250	0.484025
682	0.498450	0.486375
683	0.502850	0.486575
684	0.502525	0.488250
685	0.501600	0.487825
686	0.499200	0.488050
687	0.497500	0.487725
688	0.493700	0.485325
689	0.499125	0.485950
690	0.498225	0.485675
691	0.498200	0.485725
692	0.499075	0.486275
693	0.497225	0.486100
694	0.496425	0.485625
695	0.497425	0.487275
696	0.502725	0.485500
697	0.501675	0.484575
698	0.498400	0.485600
699	0.499575	0.484500
700	0.500075	0.486675
701	0.498700	0.485000
702	0.500800	0.485000
703	0.497525	0.482100
704	0.496075	0.480975
705	0.498525	0.482875
706	0.501025	0.483925
707	0.498375	0.483400
708	0.499900	0.484100
709	0.501975	0.484175
710	0.504300	0.483575
711	0.502325	0.483300
712	0.500775	0.483500
713	0.502525	0.483225
714	0.502600	0.481825
715	0.502700	0.482950
716	0.499700	0.482475
717	0.499625	0.485150
718	0.495550	0.484450
719	0.498025	0.486725
720	0.499350	0.486300
721	0.501200	0.486975
722	0.502000	0.485575
723	0.502225	0.486150
724	0.503800	0.484500
725	0.500650	0.482550
726	0.505250	0.485100
727	0.502425	0.481750
728	0.501550	0.480725
729	0.500375	0.481400
730	0.497325	0.479700
731	0.499225	0.479725
732	0.499675	0.481950
733	0.503725	0.482375
734	0.503800	0.482800
735	0.504300	0.481850
736	0.501875	0.482700
737	0.502100	0.482575
738	0.502075	0.483925
739	0.500425	0.482275
740	0.502500	0.482775
741	0.502425	0.483825
742	0.502275	0.481950
743	0.501350	0.479875
744	0.500850	0.482100
745	0.502250	0.482725
746	0.504300	0.477775
747	0.503200	0.481775
748	0.503350	0.481425
749	0.505125	0.480675
750	0.498375	0.483275
751	0.499450	0.485025
752	0.499350	0.484375
753	0.499550	0.487800
754	0.496650	0.488000
755	0.496675	0.488500
756	0.501875	0.485275
757	0.498850	0.483325
758	0.500775	0.481575
759	0.500625	0.479750
760	0.499500	0.480000
761	0.499200	0.478375
762	0.500650	0.480000
763	0.500850	0.476175
764	0.505375	0.474750
765	0.504750	0.475050
766	0.504325	0.474450
767	0.502250	0.473300
768	0.496025	0.472550
769	0.502275	0.475800
770	0.503425	0.477025
771	0.504250	0.474150
772	0.500975	0.475000
773	0.502900	0.477000
774	0.503300	0.475675
775	0.500575	0.476950
776	0.501250	0.477325
777	0.499950	0.478250
778	0.500375	0.480100
779	0.503425	0.480000
780	0.499400	0.480700
781	0.497775	0.486225
782	0.500050	0.488000
783	0.501050	0.486125
784	0.502725	0.487075
785	0.502425	0.484975
786	0.501450	0.481025
787	0.500725	0.483125
788	0.498725	0.486050
789	0.498550	0.487800
790	0.498700	0.486675
791	0.496625	0.484750
792	0.501225	0.483850
793	0.501100	0.481525
794	0.499650	0.482675
795	0.501350	0.482450
796	0.497600	0.483025
797	0.499550	0.481875
798	0.499925	0.481150
799	0.501025	0.479675
800	0.501325	0.479175
801	0.500050	0.479725
802	0.499500	0.479925
803	0.502150	0.481750
804	0.501475	0.481250
805	0.502375	0.480200
806	0.501775	0.480175
807	0.500500	0.481450
808	0.499475	0.482375
809	0.499400	0.479475
810	0.497800	0.482250
811	0.496275	0.479900
812	0.496550	0.481525
813	0.496000	0.478300
814	0.500575	0.477550
815	0.499125	0.475500
816	0.499850	0.472775
817	0.501500	0.472450
818	0.498900	0.476425
819	0.501150	0.474725
820	0.501775	0.478925
821	0.500025	0.476925
822	0.500925	0.477725
823	0.502975	0.476600
824	0.500675	0.476075
825	0.495450	0.476450
826	0.498725	0.478800
827	0.500375	0.475025
828	0.501375	0.475950
829	0.503500	0.473150
830	0.502975	0.473150
831	0.502000	0.474075
832	0.502925	0.475925
833	0.499475	0.475950
834	0.499200	0.476475
835	0.500325	0.476250
836	0.499525	0.482800
837	0.502500	0.482200
838	0.503400	0.481575
839	0.502375	0.480825
840	0.501450	0.481375
841	0.502900	0.482450
842	0.498575	0.479200
843	0.502375	0.479325
844	0.501150	0.477400
845	0.500900	0.478950
846	0.501825	0.478075
847	0.498350	0.474575
848	0.501650	0.475175
849	0.502850	0.474825
850	0.499750	0.475525
851	0.498650	0.475225
852	0.497950	0.474675
853	0.499775	0.474525
854	0.498850	0.471650
855	0.501000	0.472475
856	0.502375	0.470625
857	0.501475	0.470650
858	0.501800	0.473350
859	0.500575	0.474375
860	0.502275	0.474600
861	0.504500	0.475550
862	0.498150	0.476225
863	0.498025	0.477750
864	0.501500	0.475100
865	0.499000	0.474600
866	0.502275	0.476075
867	0.501025	0.478100
868	0.503175	0.478425
869	0.502575	0.477625
870	0.501000	0.478375
871	0.504075	0.478775
872	0.500300	0.479750
873	0.501075	0.480900
874	0.505200	0.482700
875	0.500850	0.481925
876	0.503700	0.480075
877	0.499025	0.479375
878	0.500650	0.480425
879	0.503625	0.480400
880	0.504075	0.478675
881	0.502525	0.480600
882	0.504275	0.478550
883	0.504275	0.480725
884	0.502350	0.483725
885	0.504175	0.484075
886	0.501875	0.485925
887	0.500925	0.485750
888	0.502300	0.486325
889	0.502950	0.485300
890	0.504425	0.483425
891	0.504600	0.485725
892	0.499775	0.483750
893	0.497075	0.485800
894	0.497575	0.483900
895	0.496125	0.479900
896	0.496450	0.480475
897	0.499825	0.479100
898	0.498725	0.479625
899	0.498925	0.482075
900	0.499000	0.483450
901	0.502100	0.484900
902	0.503025	0.485900
903	0.504100	0.486200
904	0.499200	0.482900
905	0.497800	0.481300
906	0.495275	0.483575
907	0.497875	0.482025
908	0.498775	0.482650
909	0.501475	0.484300
910	0.498175	0.482575
911	0.495775	0.485100
912	0.499400	0.483650
913	0.500475	0.484950
914	0.502650	0.481100
915	0.498650	0.481475
916	0.501600	0.481475
917	0.500800	0.480075
918	0.502250	0.480125
919	0.503025	0.481750
920	0.501900	0.479850
921	0.501025	0.481200
922	0.501625	0.479100
923	0.500725	0.483700
924	0.501225	0.484775
925	0.503625	0.485025
926	0.501875	0.485925
927	0.500100	0.486175
928	0.501850	0.485650
929	0.501925	0.483275
930	0.501800	0.482075
931	0.502200	0.480875
932	0.501625	0.480925
933	0.503550	0.479400
934	0.502475	0.479100
935	0.499700	0.479725
936	0.497350	0.477675
937	0.498750	0.477125
938	0.499800	0.477175
939	0.503675	0.477700
940	0.498975	0.478650
941	0.498125	0.477775
942	0.495150	0.477925
943	0.497375	0.478825
944	0.500175	0.478500
945	0.497275	0.478100
946	0.498175	0.479575
947	0.498650	0.480150
948	0.499800	0.474950
949	0.500975	0.476500
950	0.500600	0.475875
951	0.498825	0.475800
952	0.494875	0.472175
953	0.496400	0.471750
954	0.496650	0.472150
955	0.498275	0.473200
956	0.495375	0.472825
957	0.500275	0.471350
958	0.499300	0.473650
959	0.500800	0.475350
960	0.498550	0.473425
961	0.499025	0.472475
962	0.498700	0.472150
963	0.497075	0.473050
964	0.499775	0.472000
965	0.502000	0.472850
966	0.498925	0.471775
967	0.496075	0.474075
968	0.498350	0.475375
969	0.499975	0.475825
970	0.498450	0.476600
971	0.500600	0.478800
972	0.498225	0.478700
973	0.499675	0.479375
974	0.501250	0.481075
975	0.501400	0.480825
976	0.501825	0.478525
977	0.506275	0.480900
978	0.497575	0.482875
979	0.498775	0.481000
980	0.501325	0.479125
981	0.502675	0.476700
982	0.501150	0.474850
983	0.502775	0.474600
984	0.499400	0.473450
985	0.500250	0.472800
986	0.499025	0.473850
987	0.497675	0.474575
988	0.501900	0.476775
989	0.497875	0.476150
990	0.505325	0.475200
991	0.503125	0.474975
992	0.501875	0.474925
993	0.501425	0.476325
994	0.500400	0.474750
995	0.500850	0.474850
996	0.500725	0.475525
997	0.499750	0.476300
998	0.498000	0.476000
999	0.500550	0.475500
1000	0.498450	0.476550
1001	0.500400	0.478625
1002	0.500800	0.476425
1003	0.500750	0.479450
1004	0.495000	0.481100
1005	0.495500	0.478525
1006	0.500500	0.476075
1007	0.498900	0.477525
1008	0.499050	0.477900
1009	0.502100	0.477475
1010	0.503575	0.475450
1011	0.503625	0.475075
1012	0.499425	0.477575
1013	0.502100	0.477150
1014	0.503550	0.475950
1015	0.501925	0.475025
1016	0.501900	0.472875
1017	0.503625	0.473275
1018	0.498375	0.473750
1019	0.498725	0.474775
1020	0.498850	0.475775
1021	0.501400	0.477300
1022	0.500500	0.477825
1023	0.498900	0.478125
1024	0.501925	0.475925
1025	0.499275	0.478075
1026	0.501000	0.477650
1027	0.502125	0.475075
1028	0.496775	0.478425
1029	0.500675	0.480425
1030	0.501225	0.482900
1031	0.499425	0.481850
1032	0.501850	0.482775
1033	0.498150	0.483575
1034	0.498600	0.484625
1035	0.498725	0.484825
1036	0.501300	0.484375
1037	0.504200	0.484350
1038	0.503625	0.482325
1039	0.499850	0.483900
1040	0.502425	0.480375
1041	0.500475	0.479400
1042	0.500800	0.479800
1043	0.496125	0.478400
1044	0.499075	0.478225
1045	0.499575	0.478175
1046	0.494825	0.479025
1047	0.497275	0.479325
1048	0.496625	0.478275
1049	0.497850	0.476825
1050	0.498675	0.477650
1051	0.502500	0.477000
1052	0.503525	0.477200
1053	0.501150	0.476600
1054	0.501475	0.477050
1055	0.503500	0.478800
1056	0.504750	0.480650
1057	0.504425	0.477375
1058	0.502900	0.476750
1059	0.503575	0.472725
1060	0.501300	0.475450
1061	0.506025	0.473850
1062	0.505250	0.472925
1063	0.502575	0.475150
1064	0.499200	0.474750
1065	0.501725	0.475050
1066	0.498775	0.475800
1067	0.502425	0.476625
1068	0.500650	0.475800
1069	0.504425	0.475900
1070	0.504225	0.478200
1071	0.499975	0.480850
1072	0.496550	0.479350
1073	0.500025	0.481350
1074	0.502275	0.483350
1075	0.505400	0.484000
1076	0.503600	0.483150
1077	0.503575	0.485975
1078	0.501700	0.484850
1079	0.500900	0.485825
1080	0.501625	0.485475
1081	0.502625	0.487000
1082	0.502575	0.485900
1083	0.502625	0.485325
1084	0.500750	0.483900
1085	0.500350	0.485325
1086	0.501450	0.485350
1087	0.500250	0.486700
1088	0.501150	0.483275
1089	0.499300	0.484950
1090	0.504375	0.484925
1091	0.503200	0.485075
1092	0.500200	0.484575
1093	0.498275	0.484825
1094	0.498450	0.481575
1095	0.498700	0.481250
1096	0.496775	0.481375
1097	0.495650	0.483975
1098	0.493900	0.482850
1099	0.494200	0.482450
1100	0.496850	0.483225
1101	0.494975	0.485950
1102	0.497650	0.487300
1103	0.501475	0.488200
1104	0.500900	0.491350
1105	0.502550	0.492425
1106	0.500425	0.492475
1107	0.500150	0.492100
1108	0.497900	0.489875
1109	0.498025	0.486550
1110	0.498650	0.487475
1111	0.501300	0.484650
1112	0.500050	0.484325
1113	0.498275	0.485600
1114	0.499425	0.485600
1115	0.499675	0.486775
1116	0.500450	0.489325
1117	0.500900	0.487975
1118	0.504575	0.488425
1119	0.502050	0.486750
1120	0.497475	0.485075
1121	0.496975	0.483300
1122	0.500250	0.481600
1123	0.498650	0.480875
1124	0.500750	0.481650
1125	0.499925	0.482050
1126	0.499350	0.481925
1127	0.503750	0.479125
1128	0.504750	0.478275
1129	0.501650	0.478600
1130	0.502575	0.479525
1131	0.503875	0.477850
1132	0.500975	0.473275
1133	0.499050	0.470625
1134	0.500250	0.471200
1135	0.500675	0.472625
1136	0.500525	0.472800
1137	0.498375	0.471500
1138	0.499025	0.468825
1139	0.498475	0.472550
1140	0.502200	0.470875
1141	0.503875	0.471275
1142	0.502475	0.470400
1143	0.502200	0.469650
1144	0.498750	0.469375
1145	0.500600	0.469400
1146	0.497850	0.468875
1147	0.501100	0.470825
1148	0.500350	0.472075
1149	0.500000	0.471600
1150	0.497600	0.472150
1151	0.496200	0.474600
1152	0.500150	0.475125
1153	0.506075	0.475025
1154	0.501250	0.475300
1155	0.501950	0.475800
1156	0.501300	0.471325
1157	0.503975	0.470525
1158	0.504275	0.467725
1159	0.502425	0.464100
1160	0.501950	0.463725
1161	0.502200	0.461500
1162	0.504575	0.461150
1163	0.504225	0.459525
1164	0.499200	0.457850
1165	0.500625	0.460675
1166	0.500875	0.458200
1167	0.499575	0.457275
1168	0.500575	0.457825
1169	0.498425	0.461300
1170	0.499225	0.458225
1171	0.502425	0.462175
1172	0.504250	0.462775
1173	0.502225	0.463825
1174	0.502375	0.462100
1175	0.501475	0.462700
1176	0.502100	0.465525
1177	0.498525	0.466900
1178	0.503600	0.471750
1179	0.500350	0.472850
1180	0.501850	0.472875
1181	0.499400	0.474850
1182	0.501000	0.472700
1183	0.500825	0.472300
1184	0.501325	0.472350
1185	0.495975	0.474075
1186	0.498900	0.475675
1187	0.498625	0.474250
1188	0.498650	0.473200
1189	0.498925	0.473250
1190	0.501675	0.474825
1191	0.500750	0.474850
1192	0.502825	0.472100
1193	0.500825	0.471025
1194	0.500425	0.470050
1195	0.498125	0.470125
1196	0.499075	0.468325
1197	0.497950	0.468600
1198	0.498050	0.467400
1199	0.499225	0.467475
1200	0.500125	0.470175
1201	0.501725	0.469775
1202	0.502025	0.471650
1203	0.499550	0.471425
1204	0.500000	0.472600
1205	0.497775	0.473600
1206	0.497375	0.474425
1207	0.498750	0.474900
1208	0.497450	0.476875
1209	0.498375	0.474750
1210	0.497700	0.475175
1211	0.501025	0.476375
1212	0.497650	0.475750
1213	0.498325	0.477550
1214	0.497650	0.478400
1215	0.497550	0.478625
1216	0.498525	0.476425
1217	0.496575	0.477150
1218	0.497700	0.475725
1219	0.496450	0.475150
1220	0.497825	0.475400
1221	0.496975	0.476325
1222	0.495375	0.477125
1223	0.495275	0.477125
1224	0.494225	0.476525
1225	0.495325	0.476675
1226	0.495050	0.478050
1227	0.494800	0.474100
1228	0.495050	0.474850
1229	0.494750	0.471625
1230	0.495400	0.470925
1231	0.493400	0.471700
1232	0.494075	0.472275
1233	0.497000	0.472500
1234	0.496325	0.472050
1235	0.498275	0.470450
1236	0.497025	0.467025
1237	0.498425	0.466600
1238	0.495825	0.465225
1239	0.499950	0.465600
1240	0.497800	0.466350
1241	0.495050	0.468125
1242	0.498600	0.469325
1243	0.495925	0.466775
1244	0.498825	0.467175
1245	0.497725	0.468400
1246	0.498925	0.466775
1247	0.495275	0.470300
1248	0.497050	0.471450
1249	0.494850	0.474125
1250	0.496875	0.473050
1251	0.496275	0.474425
1252	0.497550	0.472275
1253	0.504525	0.473750
1254	0.502000	0.472050
1255	0.498800	0.470600
1256	0.499975	0.470025
1257	0.495075	0.469650
1258	0.499050	0.470075
1259	0.498625	0.470600
1260	0.492575	0.472075
1261	0.493725	0.473075
1262	0.498300	0.474875
1263	0.498250	0.473625
1264	0.496300	0.473400
1265	0.498475	0.474500
1266	0.497575	0.476650
1267	0.498750	0.477175
1268	0.499675	0.475825
1269	0.500575	0.475525
1270	0.496375	0.477475
1271	0.500125	0.476550
1272	0.498725	0.475950
1273	0.496750	0.475350
1274	0.497650	0.475425
1275	0.500750	0.476250
1276	0.500425	0.479125
1277	0.494725	0.478150
1278	0.499675	0.476400
1279	0.495200	0.476450
1280	0.497625	0.475750
1281	0.500675	0.478500
1282	0.499600	0.480725
1283	0.499125	0.480275
1284	0.500625	0.478775
1285	0.498050	0.475825
1286	0.498450	0.476375
1287	0.496525	0.478700
1288	0.497900	0.478700
1289	0.498575	0.480150
1290	0.498200	0.479050
1291	0.499700	0.478200
1292	0.499250	0.477075
1293	0.496975	0.479950
1294	0.497350	0.478125
1295	0.495575	0.476550
1296	0.499725	0.473775
1297	0.498375	0.475075
1298	0.501200	0.476750
1299	0.498550	0.479950
1300	0.496950	0.481375
1301	0.501000	0.481825
1302	0.497300	0.483100
1303	0.501875	0.483975
1304	0.497350	0.483700
1305	0.496475	0.482975
1306	0.498025	0.481625
1307	0.501700	0.480800
1308	0.499150	0.482450
1309	0.496825	0.483600
1310	0.498175	0.481325
1311	0.498200	0.480200
1312	0.498950	0.479450
1313	0.498825	0.479650
1314	0.496125	0.480050
1315	0.496200	0.481200
1316	0.499150	0.479175
1317	0.495250	0.476975
1318	0.500200	0.477675
1319	0.501850	0.476225
1320	0.494600	0.475000
1321	0.497975	0.475350
1322	0.502525	0.476700
1323	0.501475	0.477800
1324	0.499050	0.477200
1325	0.500825	0.477375
1326	0.500375	0.477025
1327	0.500275	0.477450
1328	0.497675	0.479475
1329	0.496225	0.483850
1330	0.499650	0.485075
1331	0.499975	0.482725
1332	0.502100	0.479425
1333	0.498025	0.478475
1334	0.499050	0.478800
1335	0.501800	0.478475
1336	0.497800	0.480075
1337	0.496300	0.482050
1338	0.496000	0.480200
1339	0.496275	0.478100
1340	0.496550	0.478225
1341	0.494625	0.480525
1342	0.498150	0.477800
1343	0.495000	0.476825
1344	0.497100	0.478200
1345	0.498875	0.478525
1346	0.497075	0.479625
1347	0.500950	0.482350
1348	0.501300	0.483450
1349	0.500275	0.485750
1350	0.500375	0.485575
1351	0.498025	0.486850
1352	0.495050	0.488375
1353	0.497350	0.488000
1354	0.496875	0.490075
1355	0.500400	0.490450
1356	0.500825	0.492225
1357	0.500900	0.490175
1358	0.496450	0.492675
1359	0.500150	0.492625
1360	0.491500	0.490700
1361	0.495125	0.491250
1362	0.498150	0.491850
1363	0.499975	0.492075
1364	0.496300	0.489450
1365	0.499750	0.489225
1366	0.501800	0.487375
1367	0.501925	0.485775
1368	0.500250	0.485850
1369	0.496025	0.483900
1370	0.500800	0.483175
1371	0.501650	0.486000
1372	0.499050	0.487400
1373	0.498075	0.488650
1374	0.498500	0.488475
1375	0.504375	0.489975
1376	0.502175	0.488725
1377	0.502350	0.488300
1378	0.499800	0.486750
1379	0.499175	0.484025
1380	0.498875	0.486700
1381	0.501900	0.483925
1382	0.498875	0.480600
1383	0.500100	0.483400
1384	0.498275	0.484075
1385	0.500250	0.484950
1386	0.499225	0.483675
1387	0.498325	0.484325
1388	0.500700	0.482525
1389	0.504725	0.484350
1390	0.502750	0.484275
1391	0.503100	0.483625
1392	0.498100	0.482700
1393	0.496650	0.482450
1394	0.500050	0.480650
1395	0.500325	0.476900
1396	0.500025	0.474500
1397	0.498975	0.475975
1398	0.496350	0.476825
1399	0.497650	0.476050
1400	0.499975	0.477625
1401	0.500325	0.475475
1402	0.503350	0.476550
1403	0.500700	0.474525
1404	0.498800	0.474700
1405	0.500525	0.473675
1406	0.500625	0.475200
1407	0.501750	0.476550
1408	0.502450	0.476950
1409	0.502175	0.476350
1410	0.502000	0.472775
1411	0.501650	0.471600
1412	0.501500	0.470550
1413	0.500575	0.469250
1414	0.498175	0.466450
1415	0.500600	0.466875
1416	0.500350	0.468350
1417	0.501500	0.466800
1418	0.498850	0.465400
1419	0.495700	0.465925
1420	0.501925	0.468025
1421	0.500125	0.468400
1422	0.496875	0.468900
1423	0.499100	0.466600
1424	0.497675	0.467075
1425	0.496225	0.468125
1426	0.495900	0.468825
1427	0.493350	0.469625
1428	0.492150	0.468300
1429	0.497050	0.468300
1430	0.493900	0.470275
1431	0.496300	0.467975
1432	0.495775	0.468325
1433	0.498625	0.469425
1434	0.498375	0.470975
1435	0.496325	0.472150
1436	0.498775	0.472950
1437	0.500750	0.472725
1438	0.495300	0.472475
1439	0.495425	0.470200
1440	0.495725	0.469850
1441	0.498500	0.468700
1442	0.498525	0.466175
1443	0.501375	0.469000
1444	0.499875	0.470400
1445	0.494425	0.470575
1446	0.499175	0.474100
1447	0.498800	0.472200
1448	0.499250	0.471825
1449	0.498600	0.471250
1450	0.496550	0.472575
1451	0.496625	0.470100
1452	0.496950	0.468950
1453	0.494175	0.469175
1454	0.497650	0.469875
1455	0.500850	0.472575
1456	0.503375	0.470025
1457	0.502625	0.469575
1458	0.501900	0.471250
1459	0.498325	0.473850
1460	0.500350	0.475750
1461	0.496300	0.475075
1462	0.493850	0.475350
1463	0.496125	0.474925
1464	0.497975	0.473325
1465	0.495875	0.473600
1466	0.497225	0.476200
1467	0.494000	0.476500
1468	0.496575	0.474675
1469	0.496875	0.472650
1470	0.497000	0.474150
1471	0.498925	0.471975
1472	0.502025	0.474175
1473	0.497075	0.473725
1474	0.497150	0.473750
1475	0.496950	0.475825
1476	0.498900	0.477950
1477	0.499775	0.477975
1478	0.497250	0.478350
1479	0.498950	0.477825
1480	0.496450	0.478900
1481	0.497900	0.476750
1482	0.496825	0.472125
1483	0.500725	0.471250
1484	0.500475	0.469575
1485	0.495725	0.469050
1486	0.496500	0.470775
1487	0.498350	0.470125
1488	0.493450	0.470975
1489	0.495950	0.474975
1490	0.499750	0.474125
1491	0.496800	0.478325
1492	0.498225	0.476600
1493	0.500500	0.476300
1494	0.500925	0.476450
1495	0.500150	0.477700
1496	0.500875	0.480225
1497	0.499600	0.480800
1498	0.500575	0.480575
1499	0.501350	0.482750
1500	0.502050	0.484925
1501	0.503300	0.487325
1502	0.501600	0.485950
1503	0.500050	0.484575
1504	0.498600	0.482075
1505	0.498100	0.485350
1506	0.501600	0.485125
1507	0.495550	0.483625
1508	0.495525	0.484100
1509	0.499500	0.481600
1510	0.501400	0.479800
1511	0.501300	0.478025
1512	0.499900	0.477800
1513	0.499825	0.478825
1514	0.499675	0.478100
1515	0.500925	0.479075
1516	0.500900	0.479725
1517	0.499475	0.480675
1518	0.503375	0.478675
1519	0.502425	0.477350
1520	0.503225	0.477700
1521	0.501450	0.478275
1522	0.499950	0.478025
1523	0.501150	0.474750
1524	0.501050	0.478175
1525	0.498450	0.478050
1526	0.498450	0.474475
1527	0.498450	0.475900
1528	0.498850	0.474550
1529	0.502475	0.472000
1530	0.500550	0.471700
1531	0.500150	0.473900
1532	0.498050	0.475875
1533	0.497575	0.476025
1534	0.497625	0.477550
1535	0.504125	0.478450
1536	0.499575	0.478850
1537	0.498975	0.478275
1538	0.502750	0.478875
1539	0.500275	0.479025
1540	0.498950	0.475875
1541	0.496625	0.478275
1542	0.501700	0.479450
1543	0.498850	0.478525
1544	0.499650	0.478625
1545	0.493100	0.478025
1546	0.500575	0.479700
1547	0.501275	0.479150
1548	0.499250	0.477400
1549	0.501900	0.476800
1550	0.497850	0.471925
1551	0.498200	0.473725
1552	0.499450	0.472825
1553	0.502975	0.473625
1554	0.501875	0.473675
1555	0.503100	0.472225
1556	0.501400	0.472475
1557	0.502650	0.474900
1558	0.500500	0.473450
1559	0.501700	0.473675
1560	0.502400	0.474200
1561	0.500125	0.474650
1562	0.498125	0.476500
1563	0.497900	0.477075
1564	0.495450	0.478350
1565	0.501125	0.477300
1566	0.500925	0.476375
1567	0.502100	0.476675
1568	0.502375	0.478875
1569	0.496400	0.479250
1570	0.498400	0.481525
1571	0.496650	0.483800
1572	0.501850	0.483150
1573	0.500000	0.481600
1574	0.498775	0.483725
1575	0.503450	0.484600
1576	0.500475	0.484325
1577	0.498050	0.481900
1578	0.495350	0.481300
1579	0.498325	0.478475
1580	0.498250	0.479450
1581	0.498250	0.479500
1582	0.501775	0.480200
1583	0.501750	0.480750
1584	0.501425	0.480250
1585	0.498775	0.479200
1586	0.500325	0.478725
1587	0.497250	0.479725
1588	0.496725	0.479300
1589	0.499750	0.478775
1590	0.500925	0.477800
1591	0.499775	0.479875
1592	0.503275	0.478900
1593	0.500025	0.479100
1594	0.497100	0.477075
1595	0.500200	0.476175
1596	0.497125	0.477300
1597	0.495575	0.476000
1598	0.498600	0.474775
1599	0.503650	0.472550
1600	0.497300	0.472125
1601	0.499400	0.474025
1602	0.499225	0.474450
1603	0.498500	0.472200
1604	0.500775	0.473150
1605	0.502925	0.472900
1606	0.503150	0.473950
1607	0.499275	0.472875
1608	0.499825	0.475175
1609	0.501300	0.473875
1610	0.498400	0.476575
1611	0.500625	0.477175
1612	0.498075	0.480825
1613	0.498925	0.478175
1614	0.499800	0.477775
1615	0.499625	0.476525
1616	0.502250	0.473400
1617	0.499675	0.475025
1618	0.497250	0.472475
1619	0.498400	0.474950
1620	0.500275	0.473875
1621	0.496950	0.476100
1622	0.501125	0.475625
1623	0.501300	0.474950
1624	0.501175	0.474900
1625	0.496275	0.473375
1626	0.497350	0.472250
1627	0.498125	0.471750
1628	0.501700	0.467250
1629	0.496025	0.468425
1630	0.503325	0.467625
1631	0.499275	0.466900
1632	0.499950	0.469500
1633	0.502650	0.468375
1634	0.499500	0.469525
1635	0.497900	0.470375
1636	0.499925	0.473425
1637	0.500375	0.472825
1638	0.501125	0.475100
1639	0.500425	0.475150
1640	0.500650	0.474250
1641	0.499025	0.477975
1642	0.498075	0.478600
1643	0.499500	0.478225
1644	0.499025	0.475125
1645	0.501100	0.474825
1646	0.497200	0.475225
1647	0.496525	0.477550
1648	0.496475	0.478525
1649	0.501200	0.477400
1650	0.503475	0.474925
1651	0.500175	0.473875
1652	0.501950	0.472775
1653	0.499925	0.474925
1654	0.500450	0.476525
1655	0.504375	0.478625
1656	0.498925	0.476350
1657	0.500775	0.478175
1658	0.500400	0.477050
1659	0.497400	0.480400
1660	0.497750	0.476925
1661	0.496625	0.476125
1662	0.499850	0.476175
1663	0.502650	0.477475
1664	0.500125	0.476925
1665	0.501450	0.476575
1666	0.498625	0.478375
1667	0.501900	0.478350
1668	0.500200	0.475175
1669	0.499600	0.474725
1670	0.502250	0.476350
1671	0.499100	0.474000
1672	0.498425	0.472150
1673	0.497550	0.472350
1674	0.501750	0.472325
1675	0.501650	0.471775
1676	0.500825	0.475050
1677	0.497500	0.472100
1678	0.499800	0.472100
1679	0.498275	0.472550
1680	0.497775	0.470975
1681	0.495225	0.472075
1682	0.497675	0.473600
1683	0.500350	0.472450
1684	0.500550	0.472300
1685	0.499600	0.473875
1686	0.497675	0.474525
1687	0.498525	0.473625
1688	0.495325	0.474925
1689	0.497500	0.475150
1690	0.499700	0.474275
1691	0.498675	0.471500
1692	0.503075	0.472325
1693	0.502650	0.470625
1694	0.498475	0.469250
1695	0.496550	0.469800
1696	0.497475	0.467875
1697	0.501075	0.468775
1698	0.498300	0.467000
1699	0.497175	0.467800
1700	0.495350	0.465250
1701	0.497850	0.464775
1702	0.499500	0.463900
1703	0.500400	0.465750
1704	0.500225	0.465900
1705	0.500675	0.466125
1706	0.500525	0.465050
1707	0.498200	0.465675
1708	0.498200	0.465025
1709	0.497375	0.467025
1710	0.497200	0.468025
1711	0.494725	0.466025
1712	0.497300	0.467100
1713	0.499925	0.467500
1714	0.497675	0.470475
1715	0.499400	0.469500
1716	0.501375	0.468075
1717	0.496575	0.467200
1718	0.498000	0.463850
1719	0.497450	0.466325
1720	0.497800	0.466425
1721	0.500100	0.464475
1722	0.495875	0.465200
1723	0.494025	0.466750
1724	0.494625	0.466450
1725	0.494700	0.466175
1726	0.497675	0.463875
1727	0.495550	0.465175
1728	0.498825	0.466075
1729	0.499425	0.467075
1730	0.498725	0.466475
1731	0.498200	0.466525
1732	0.497125	0.466900
1733	0.494500	0.464550
1734	0.494200	0.467250
1735	0.494275	0.467050
1736	0.499550	0.463325
1737	0.501925	0.464825
1738	0.499125	0.467025
1739	0.499950	0.467950
1740	0.495075	0.465175
1741	0.496100	0.463225
1742	0.495275	0.458400
1743	0.495325	0.457875
1744	0.496050	0.458400
1745	0.498775	0.457725
1746	0.497750	0.454975
1747	0.496275	0.454150
1748	0.496575	0.452275
1749	0.495800	0.451350
1750	0.494725	0.453950
1751	0.496550	0.454550
1752	0.499775	0.453400
1753	0.499475	0.451875
1754	0.497700	0.451625
1755	0.496200	0.452050
1756	0.496525	0.452175
1757	0.496050	0.450000
1758	0.497175	0.450450
1759	0.493200	0.450500
1760	0.496350	0.450300
1761	0.497875	0.452950
1762	0.495075	0.452350
1763	0.499050	0.452325
1764	0.501300	0.452125
1765	0.498025	0.449425
1766	0.498100	0.450750
1767	0.496375	0.447900
1768	0.495850	0.450475
1769	0.498800	0.452950
1770	0.496600	0.455125
1771	0.495750	0.454275
1772	0.498250	0.455500
1773	0.500250	0.456050
1774	0.499350	0.457225
1775	0.497425	0.455550
1776	0.497000	0.455050
1777	0.496675	0.452825
1778	0.493675	0.455100
1779	0.497600	0.453325
1780	0.501900	0.455025
1781	0.498225	0.458150
1782	0.493875	0.460800
1783	0.494400	0.456500
1784	0.497400	0.458975
1785	0.496325	0.458725
1786	0.500200	0.461600
1787	0.496925	0.461250
1788	0.496925	0.464175
1789	0.494500	0.461600
1790	0.496700	0.463300
1791	0.496525	0.463525
1792	0.496450	0.463500
1793	0.498225	0.462250
1794	0.498950	0.464025
1795	0.497450	0.464625
1796	0.495275	0.467350
1797	0.495525	0.468275
1798	0.498625	0.468450
1799	0.497200	0.467675
1800	0.497050	0.469575
1801	0.496750	0.470375
1802	0.500050	0.467550
1803	0.500800	0.469075
1804	0.498800	0.467825
1805	0.496900	0.469350
1806	0.498150	0.469975
1807	0.498825	0.471225
1808	0.500275	0.470775
1809	0.500850	0.472350
1810	0.499500	0.474150
1811	0.502425	0.471700
1812	0.498775	0.469575
1813	0.495850	0.468625
1814	0.496325	0.467900
1815	0.496575	0.470025
1816	0.497100	0.472250
1817	0.497825	0.473275
1818	0.497450	0.472325
1819	0.498450	0.472750
1820	0.499925	0.471950
1821	0.503050	0.470900
1822	0.499650	0.471875
1823	0.500950	0.470600
1824	0.498025	0.466950
1825	0.500100	0.468950
1826	0.500675	0.468975
1827	0.498550	0.465350
1828	0.499475	0.464550
1829	0.496025	0.464350
1830	0.499000	0.468100
1831	0.500650	0.468825
1832	0.502800	0.468575
1833	0.499325	0.468850
1834	0.500100	0.468475
1835	0.497900	0.469675
1836	0.498225	0.470950
1837	0.494900	0.468800
1838	0.499375	0.469925
1839	0.503075	0.472725
1840	0.492900	0.469450
1841	0.495175	0.469700
1842	0.496050	0.466200
1843	0.502875	0.467075
1844	0.501000	0.466250
1845	0.501200	0.462750
1846	0.500200	0.460900
1847	0.501725	0.461850
1848	0.503700	0.461525
1849	0.503075	0.460400
1850	0.502150	0.461725
1851	0.502175	0.462300
1852	0.499525	0.463825
1853	0.495300	0.465625
1854	0.500475	0.464625
1855	0.501975	0.467625
1856	0.498625	0.465650
1857	0.498750	0.469225
1858	0.499625	0.469000
1859	0.500625	0.466775
1860	0.501300	0.466175
1861	0.500725	0.466100
1862	0.499500	0.463550
1863	0.495900	0.464750
1864	0.498100	0.464100
1865	0.501725	0.467750
1866	0.498400	0.467000
1867	0.499600	0.467400
1868	0.499400	0.469025
1869	0.499600	0.468375
1870	0.499700	0.466200
1871	0.497950	0.467275
1872	0.500425	0.468625
1873	0.494500	0.468325
1874	0.499300	0.468300
1875	0.497925	0.470125
1876	0.501550	0.472600
1877	0.497475	0.472000
1878	0.500125	0.472450
1879	0.499400	0.469050
1880	0.498575	0.471100
1881	0.495375	0.471875
1882	0.499025	0.471900
1883	0.496000	0.469350
1884	0.497225	0.474275
1885	0.495975	0.476525
1886	0.500100	0.475250
1887	0.497400	0.472975
1888	0.495900	0.473150
1889	0.494925	0.471750
1890	0.500500	0.469275
1891	0.498950	0.467200
1892	0.494175	0.467775
1893	0.496600	0.466925
1894	0.496200	0.466675
1895	0.497075	0.470100
1896	0.498200	0.469575
1897	0.498200	0.469550
1898	0.502475	0.471900
1899	0.497675	0.471575
1900	0.499575	0.473800
1901	0.498200	0.473750
1902	0.502300	0.476625
1903	0.502325	0.476800
1904	0.502350	0.475175
1905	0.499150	0.474375
1906	0.502375	0.475150
1907	0.497300	0.472900
1908	0.499150	0.472975
1909	0.501725	0.473025
1910	0.502150	0.476850
1911	0.502225	0.476900
1912	0.498700	0.475150
1913	0.505175	0.475600
1914	0.500325	0.476325
1915	0.499050	0.474450
1916	0.499675	0.475675
1917	0.499900	0.474075
1918	0.500075	0.474450
1919	0.502525	0.475050
1920	0.501575	0.471025
1921	0.495525	0.472700
1922	0.497725	0.470275
1923	0.497275	0.470975
1924	0.496950	0.467750
1925	0.495675	0.466475
1926	0.497225	0.465000
1927	0.493825	0.462850
1928	0.495875	0.462750
1929	0.497225	0.461225
1930	0.499025	0.461725
1931	0.497375	0.463675
1932	0.502350	0.464550
1933	0.499875	0.467300
1934	0.500025	0.467250
1935	0.498575	0.467400
1936	0.497100	0.468500
1937	0.498200	0.470875
1938	0.496175	0.468600
1939	0.498250	0.471200
1940	0.500200	0.471075
1941	0.496525	0.470550
1942	0.499725	0.468000
1943	0.497825	0.469875
1944	0.498050	0.471725
1945	0.497700	0.471725
1946	0.497725	0.474900
1947	0.498275	0.476125
1948	0.497700	0.475950
1949	0.497950	0.476475
1950	0.495875	0.477575
1951	0.497200	0.478525
1952	0.500700	0.477550
1953	0.496900	0.479300
1954	0.499275	0.478550
1955	0.498400	0.478400
1956	0.498750	0.478075
1957	0.499725	0.476675
1958	0.501100	0.476275
1959	0.503225	0.474575
1960	0.497350	0.474000
1961	0.500825	0.470900
1962	0.502525	0.469675
1963	0.500025	0.471225
1964	0.500450	0.469900
1965	0.497975	0.469775
1966	0.496675	0.471825
1967	0.497475	0.473200
1968	0.499300	0.472250
1969	0.502025	0.475175
1970	0.501425	0.474925
1971	0.500700	0.475425
1972	0.500550	0.476125
1973	0.501875	0.479425
1974	0.496625	0.480275
1975	0.498350	0.479800
1976	0.500000	0.481750
1977	0.499800	0.479800
1978	0.498550	0.481750
1979	0.498025	0.482000
1980	0.500350	0.481000
1981	0.500400	0.482325
1982	0.494475	0.482650
1983	0.496400	0.484625
1984	0.497750	0.484850
1985	0.490175	0.485375
1986	0.499250	0.486650
1987	0.500075	0.489600
1988	0.498550	0.488525
1989	0.503700	0.488450
1990	0.500925	0.488775
1991	0.501500	0.490125
1992	0.501400	0.489225
1993	0.498350	0.488100
1994	0.498175	0.490000
1995	0.497025	0.491800
1996	0.502900	0.491200
1997	0.498250	0.491025
1998	0.500300	0.489125
1999	0.497175	0.486275
[truncated: 8,000 more rows]
