# Supplementary material for: Evolutionary game on mutually influenceing double-layer network
Source: PLoS One. 2025 Jan 31;20(1):e0317923. doi: 10.1371/journal.pone.0317923 (PMC11785339; doi:10.1371/journal.pone.0317923)
Supplement: S1 Data — (ZIP) [file pone.0317923.s001.zip › b=1.04_a=0.3_frequency.txt]

0	0.491925	0.397300
1	0.492550	0.339000
2	0.491700	0.308725
3	0.489450	0.288000
4	0.489950	0.269650
5	0.485725	0.263400
6	0.482825	0.256750
7	0.481350	0.253250
8	0.486075	0.249750
9	0.481025	0.248475
10	0.481450	0.247500
11	0.482175	0.248725
12	0.485975	0.250500
13	0.484500	0.249250
14	0.484000	0.248750
15	0.485650	0.251000
16	0.480800	0.250550
17	0.479325	0.249125
18	0.479150	0.252125
19	0.482850	0.253025
20	0.482250	0.256875
21	0.482350	0.258850
22	0.482200	0.261800
23	0.486650	0.263700
24	0.483850	0.265175
25	0.485425	0.265975
26	0.484750	0.266225
27	0.479100	0.268425
28	0.478275	0.272250
29	0.485525	0.274825
30	0.483275	0.277625
31	0.484425	0.281475
32	0.482800	0.280750
33	0.482875	0.282750
34	0.477875	0.286325
35	0.479375	0.289500
36	0.476675	0.289625
37	0.477125	0.295175
38	0.482850	0.295975
39	0.481725	0.300175
40	0.478225	0.303225
41	0.480125	0.303950
42	0.479850	0.305450
43	0.481175	0.307350
44	0.478625	0.310150
45	0.482725	0.315625
46	0.485950	0.317950
47	0.486325	0.319300
48	0.481250	0.321800
49	0.477125	0.325100
50	0.484450	0.327300
51	0.482025	0.331175
52	0.479475	0.332825
53	0.480400	0.334950
54	0.481450	0.338600
55	0.484525	0.341225
56	0.480500	0.340875
57	0.483675	0.340925
58	0.486200	0.342850
59	0.482425	0.345450
60	0.485825	0.347350
61	0.483300	0.352550
62	0.483975	0.352950
63	0.484925	0.353500
64	0.485950	0.354625
65	0.481075	0.355225
66	0.483150	0.356700
67	0.485425	0.355850
68	0.479775	0.353525
69	0.481100	0.354575
70	0.480050	0.355025
71	0.482225	0.357625
72	0.485300	0.360525
73	0.475775	0.362325
74	0.478625	0.362625
75	0.483600	0.363750
76	0.486800	0.360675
77	0.484700	0.360825
78	0.484900	0.361375
79	0.480650	0.360875
80	0.480125	0.360375
81	0.481625	0.359125
82	0.480375	0.361450
83	0.480800	0.363400
84	0.483725	0.363400
85	0.481650	0.364125
86	0.487950	0.364550
87	0.484975	0.365375
88	0.478300	0.365375
89	0.481850	0.365225
90	0.484325	0.365500
91	0.481900	0.365200
92	0.483900	0.365350
93	0.484225	0.367700
94	0.487525	0.368450
95	0.481925	0.372225
96	0.482550	0.374850
97	0.479125	0.375600
98	0.482800	0.375925
99	0.486550	0.374700
100	0.484675	0.376550
101	0.484050	0.378075
102	0.485325	0.378600
103	0.490850	0.380275
104	0.487500	0.382975
105	0.487750	0.383550
106	0.484175	0.386100
107	0.481700	0.386750
108	0.488875	0.389000
109	0.484200	0.390700
110	0.487975	0.392275
111	0.489425	0.392325
112	0.489100	0.392300
113	0.482300	0.394425
114	0.484050	0.396750
115	0.481775	0.398000
116	0.485725	0.398025
117	0.482450	0.400525
118	0.483850	0.400675
119	0.483300	0.399300
120	0.482750	0.402400
121	0.483075	0.403075
122	0.484350	0.405250
123	0.485950	0.404200
124	0.485975	0.407400
125	0.487375	0.408575
126	0.487500	0.410700
127	0.486800	0.410975
128	0.489675	0.413325
129	0.489425	0.410950
130	0.484975	0.413325
131	0.485750	0.411750
132	0.486725	0.413025
133	0.483225	0.410875
134	0.482975	0.410350
135	0.483875	0.413600
136	0.488275	0.413500
137	0.485400	0.413525
138	0.484725	0.413700
139	0.485650	0.413775
140	0.483250	0.412000
141	0.484000	0.410950
142	0.482950	0.411250
143	0.482350	0.411225
144	0.485975	0.412425
145	0.488900	0.411900
146	0.485600	0.414700
147	0.484675	0.416825
148	0.485225	0.417925
149	0.486800	0.418300
150	0.486525	0.419400
151	0.486250	0.417500
152	0.485550	0.420350
153	0.487200	0.418475
154	0.485825	0.418450
155	0.486025	0.416700
156	0.488500	0.419000
157	0.485175	0.419875
158	0.487125	0.417050
159	0.484800	0.416375
160	0.486750	0.413850
161	0.490250	0.413225
162	0.487875	0.411250
163	0.487725	0.409725
164	0.487125	0.410150
165	0.483825	0.409075
166	0.483725	0.408700
167	0.486600	0.408350
168	0.486325	0.410525
169	0.488675	0.409425
170	0.483425	0.409750
171	0.484375	0.410625
172	0.489125	0.413200
173	0.485150	0.411475
174	0.488175	0.411700
175	0.490525	0.414050
176	0.489375	0.414300
177	0.490000	0.412375
178	0.489000	0.413150
179	0.485150	0.410325
180	0.488800	0.411700
181	0.493100	0.411925
182	0.489750	0.412075
183	0.492150	0.413575
184	0.488875	0.412925
185	0.489975	0.411400
186	0.491950	0.413450
187	0.491700	0.413375
188	0.492450	0.412575
189	0.491125	0.412150
190	0.491425	0.413025
191	0.490750	0.411350
192	0.490500	0.411325
193	0.489500	0.414350
194	0.487025	0.409925
195	0.487275	0.410650
196	0.490000	0.409400
197	0.488100	0.410600
198	0.490675	0.411775
199	0.486400	0.409425
200	0.493225	0.409200
201	0.487850	0.408525
202	0.488875	0.407500
203	0.489875	0.406850
204	0.489325	0.407750
205	0.491425	0.408000
206	0.492400	0.410600
207	0.491025	0.411400
208	0.490550	0.411150
209	0.493525	0.409750
210	0.495400	0.408950
211	0.496700	0.407650
212	0.492550	0.408075
213	0.491350	0.405250
214	0.492525	0.406625
215	0.494250	0.406425
216	0.489825	0.406550
217	0.490650	0.407250
218	0.490125	0.407750
219	0.491175	0.406950
220	0.492425	0.408875
221	0.491150	0.409200
222	0.490575	0.409550
223	0.493000	0.407875
224	0.491025	0.406925
225	0.491700	0.406075
226	0.486450	0.405200
227	0.489475	0.408900
228	0.491375	0.410400
229	0.491950	0.410950
230	0.491200	0.410425
231	0.485650	0.408725
232	0.488300	0.408475
233	0.487875	0.411775
234	0.491150	0.412675
235	0.493400	0.413075
236	0.490675	0.416275
237	0.490275	0.415975
238	0.492125	0.415350
239	0.495475	0.414125
240	0.490875	0.414850
241	0.493475	0.416350
242	0.493450	0.416450
243	0.491550	0.418275
244	0.491950	0.419325
245	0.492575	0.420250
246	0.492725	0.420075
247	0.493675	0.421175
248	0.490850	0.422675
249	0.492275	0.422650
250	0.493575	0.423700
251	0.493475	0.421025
252	0.490550	0.417925
253	0.493150	0.418850
254	0.493125	0.416850
255	0.489275	0.418975
256	0.488550	0.414750
257	0.490275	0.413000
258	0.491475	0.415500
259	0.493575	0.414475
260	0.491875	0.414325
261	0.492725	0.415500
262	0.492750	0.413825
263	0.493575	0.415500
264	0.491650	0.415025
265	0.486300	0.416200
266	0.488900	0.418975
267	0.492850	0.416925
268	0.488625	0.416175
269	0.491975	0.415275
270	0.495175	0.417850
271	0.493275	0.416750
272	0.492550	0.417475
273	0.492900	0.417300
274	0.491475	0.417125
275	0.491625	0.418750
276	0.492725	0.416725
277	0.492725	0.416800
278	0.495175	0.415700
279	0.493100	0.416400
280	0.488975	0.415850
281	0.492450	0.418825
282	0.489250	0.418075
283	0.491650	0.419225
284	0.491625	0.421650
285	0.493375	0.420675
286	0.489275	0.421550
287	0.491875	0.423600
288	0.491150	0.421550
289	0.497400	0.419775
290	0.492475	0.420575
291	0.490725	0.421025
292	0.492525	0.421925
293	0.494000	0.423100
294	0.492775	0.423425
295	0.493225	0.424525
296	0.492250	0.421775
297	0.492275	0.420475
298	0.490125	0.419800
299	0.492500	0.421500
300	0.496825	0.419700
301	0.494625	0.419025
302	0.492825	0.417725
303	0.495175	0.418050
304	0.493800	0.419050
305	0.496225	0.420425
306	0.491875	0.419100
307	0.493425	0.417550
308	0.495200	0.417825
309	0.490050	0.415575
310	0.490325	0.415275
311	0.495875	0.416050
312	0.498500	0.413925
313	0.495325	0.415050
314	0.496050	0.412475
315	0.490400	0.413225
316	0.495575	0.415150
317	0.491200	0.415975
318	0.489825	0.416075
319	0.491625	0.417075
320	0.488125	0.415475
321	0.490375	0.419900
322	0.495000	0.420000
323	0.489550	0.419175
324	0.490600	0.417700
325	0.490325	0.418625
326	0.493675	0.417025
327	0.495675	0.419300
328	0.496900	0.420075
329	0.491400	0.418350
330	0.491450	0.418075
331	0.490525	0.421200
332	0.492900	0.422525
333	0.492650	0.423400
334	0.494175	0.425600
335	0.489700	0.424900
336	0.492825	0.426200
337	0.495300	0.422650
338	0.494550	0.425025
339	0.494700	0.428800
340	0.492500	0.427650
341	0.492900	0.427650
342	0.492325	0.426850
343	0.493550	0.427200
344	0.489700	0.426025
345	0.491375	0.421875
346	0.493825	0.422125
347	0.497425	0.420675
348	0.494225	0.422800
349	0.493600	0.421275
350	0.497825	0.420225
351	0.496650	0.420625
352	0.497225	0.420750
353	0.496900	0.423200
354	0.497450	0.422425
355	0.496175	0.423475
356	0.493275	0.420925
357	0.492150	0.420275
358	0.493450	0.421550
359	0.494850	0.422925
360	0.494700	0.425075
361	0.494925	0.423825
362	0.497075	0.422850
363	0.494375	0.421200
364	0.496000	0.420750
365	0.491575	0.423325
366	0.491850	0.422650
367	0.494000	0.425250
368	0.494875	0.424550
369	0.497050	0.428225
370	0.501400	0.425775
371	0.496850	0.429175
372	0.498900	0.428175
373	0.496325	0.428575
374	0.497200	0.430525
375	0.494675	0.429400
376	0.494800	0.430075
377	0.492600	0.426925
378	0.493425	0.424775
379	0.498275	0.426225
380	0.495575	0.424600
381	0.499050	0.423375
382	0.494925	0.426275
383	0.493100	0.430050
384	0.495075	0.427725
385	0.491850	0.427125
386	0.493200	0.426575
387	0.496650	0.427075
388	0.494575	0.426125
389	0.493325	0.428500
390	0.497025	0.428175
391	0.496200	0.423975
392	0.494450	0.424400
393	0.495225	0.422075
394	0.493100	0.425900
395	0.492425	0.426875
396	0.492850	0.427900
397	0.496600	0.426600
398	0.496675	0.424500
399	0.498450	0.427825
400	0.503050	0.427825
401	0.497650	0.428375
402	0.499050	0.428300
403	0.498700	0.430375
404	0.493225	0.429025
405	0.497300	0.428425
406	0.499175	0.426600
407	0.499425	0.424500
408	0.498125	0.425275
409	0.491300	0.424650
410	0.495925	0.425975
411	0.496025	0.425700
412	0.497825	0.420925
413	0.493825	0.423150
414	0.494775	0.421350
415	0.493850	0.418150
416	0.493000	0.418325
417	0.492350	0.420525
418	0.490200	0.421200
419	0.495600	0.424050
420	0.492250	0.422350
421	0.495225	0.422600
422	0.495350	0.424025
423	0.495025	0.423200
424	0.496950	0.422775
425	0.492600	0.423125
426	0.494600	0.422825
427	0.495775	0.424750
428	0.497725	0.423700
429	0.494775	0.423825
430	0.495800	0.425150
431	0.495725	0.426200
432	0.494100	0.424425
433	0.492950	0.425775
434	0.496700	0.427000
435	0.498175	0.430475
436	0.497325	0.429325
437	0.498400	0.429900
438	0.494900	0.429550
439	0.492025	0.429875
440	0.495100	0.430800
441	0.499800	0.432075
442	0.496750	0.433975
443	0.495475	0.435450
444	0.496275	0.433200
445	0.494800	0.432375
446	0.492325	0.433575
447	0.492725	0.433025
448	0.493200	0.431525
449	0.492475	0.434950
450	0.490825	0.434700
451	0.490475	0.437225
452	0.489275	0.435850
453	0.489575	0.435050
454	0.490825	0.435025
455	0.492200	0.434275
456	0.494350	0.434475
457	0.497275	0.432875
458	0.492800	0.432500
459	0.494100	0.430000
460	0.492950	0.428325
461	0.494025	0.427225
462	0.493550	0.427725
463	0.497025	0.426225
464	0.493300	0.425075
465	0.490900	0.425700
466	0.493300	0.423575
467	0.492675	0.423725
468	0.491775	0.423325
469	0.489825	0.422675
470	0.491700	0.423275
471	0.497550	0.420575
472	0.493475	0.420625
473	0.493450	0.420200
474	0.495425	0.420225
475	0.494700	0.419950
476	0.495650	0.417750
477	0.496650	0.419350
478	0.498150	0.422200
479	0.496350	0.423425
480	0.493025	0.422625
481	0.496275	0.420925
482	0.497125	0.422400
483	0.494650	0.423850
484	0.495875	0.422450
485	0.494450	0.424350
486	0.491300	0.426125
487	0.497650	0.425900
488	0.492125	0.423425
489	0.495375	0.419650
490	0.495675	0.419825
491	0.496325	0.420950
492	0.494375	0.424925
493	0.494100	0.424975
494	0.493375	0.421125
495	0.495575	0.421425
496	0.488500	0.421825
497	0.491900	0.423025
498	0.492975	0.423400
499	0.493625	0.422475
500	0.494400	0.424275
501	0.494325	0.423225
502	0.492975	0.423375
503	0.492225	0.421100
504	0.496800	0.423775
505	0.496700	0.424175
506	0.502175	0.422725
507	0.496200	0.422350
508	0.491575	0.423300
509	0.495675	0.424825
510	0.494050	0.423325
511	0.494975	0.422775
512	0.497550	0.421950
513	0.495100	0.422375
514	0.496000	0.421525
515	0.497550	0.421050
516	0.493725	0.420925
517	0.493825	0.422550
518	0.496800	0.423650
519	0.491825	0.421700
520	0.493600	0.422875
521	0.494350	0.427025
522	0.495000	0.426450
523	0.493675	0.426300
524	0.497575	0.428275
525	0.495350	0.427825
526	0.495625	0.425150
527	0.497100	0.427850
528	0.494900	0.425825
529	0.494950	0.428400
530	0.490850	0.426950
531	0.492600	0.427350
532	0.490150	0.429775
533	0.490550	0.430125
534	0.492400	0.430650
535	0.489975	0.430700
536	0.495925	0.429750
537	0.493725	0.430500
538	0.492125	0.432500
539	0.490725	0.431675
540	0.492925	0.432275
541	0.491000	0.429300
542	0.493825	0.430275
543	0.495150	0.431425
544	0.493225	0.430250
545	0.493225	0.429325
546	0.493475	0.426600
547	0.491850	0.425875
548	0.494700	0.425500
549	0.494550	0.427150
550	0.492800	0.427850
551	0.495275	0.425475
552	0.493850	0.426775
553	0.494250	0.428325
554	0.493200	0.426550
555	0.495725	0.424900
556	0.493650	0.424800
557	0.492575	0.425225
558	0.492125	0.424750
559	0.491400	0.422725
560	0.495800	0.424525
561	0.494875	0.422050
562	0.490775	0.421150
563	0.494300	0.421625
564	0.497275	0.421775
565	0.494775	0.421775
566	0.495850	0.422175
567	0.493600	0.421875
568	0.493500	0.417950
569	0.494850	0.420350
570	0.494600	0.421125
571	0.491075	0.424150
572	0.492975	0.423350
573	0.488925	0.423325
574	0.491325	0.422250
575	0.489750	0.423125
576	0.489725	0.423625
577	0.491550	0.423150
578	0.491250	0.423800
579	0.496200	0.423125
580	0.490450	0.423575
581	0.496875	0.420825
582	0.493075	0.420400
583	0.493500	0.419775
584	0.494400	0.418375
585	0.491025	0.420475
586	0.490600	0.420750
587	0.488775	0.421150
588	0.489450	0.419875
589	0.491175	0.419375
590	0.493600	0.419225
591	0.492725	0.417925
592	0.488125	0.418800
593	0.489975	0.419575
594	0.493325	0.421350
595	0.492825	0.419425
596	0.492825	0.421850
597	0.490100	0.425025
598	0.491925	0.427075
599	0.491450	0.424475
600	0.490625	0.428325
601	0.495100	0.427400
602	0.491125	0.429900
603	0.492375	0.429650
604	0.492000	0.429450
605	0.493175	0.434400
606	0.494250	0.433875
607	0.495775	0.432300
608	0.494650	0.431900
609	0.490975	0.433475
610	0.493375	0.434900
611	0.493100	0.437850
612	0.489275	0.440025
613	0.491500	0.438950
614	0.491025	0.439300
615	0.492325	0.440650
616	0.493800	0.439350
617	0.496700	0.439075
618	0.492775	0.438950
619	0.491825	0.439675
620	0.492950	0.441775
621	0.495025	0.442525
622	0.489275	0.442625
623	0.488575	0.441350
624	0.491800	0.440950
625	0.491550	0.439750
626	0.493250	0.441000
627	0.493925	0.439325
628	0.494175	0.436900
629	0.497175	0.437275
630	0.494025	0.438475
631	0.493175	0.439175
632	0.494650	0.439725
633	0.494975	0.439675
634	0.495275	0.440650
635	0.491750	0.438900
636	0.486475	0.435725
637	0.491375	0.437425
638	0.494200	0.440150
639	0.490550	0.438300
640	0.492425	0.439500
641	0.494950	0.439225
642	0.493125	0.437375
643	0.493250	0.435725
644	0.491825	0.436750
645	0.497150	0.436100
646	0.490600	0.435650
647	0.492000	0.432375
648	0.490700	0.432675
649	0.493800	0.429250
650	0.489475	0.430100
651	0.492600	0.430375
652	0.495750	0.430550
653	0.495075	0.427975
654	0.493825	0.428400
655	0.493425	0.429125
656	0.492075	0.427225
657	0.491550	0.426175
658	0.490975	0.428150
659	0.491500	0.428900
660	0.495075	0.431675
661	0.492525	0.430925
662	0.490300	0.429800
663	0.490150	0.430675
664	0.492825	0.430975
665	0.495175	0.435425
666	0.493100	0.434175
667	0.490925	0.433300
668	0.492425	0.431375
669	0.494625	0.432125
670	0.491075	0.430100
671	0.493525	0.428950
672	0.490975	0.428525
673	0.493525	0.423775
674	0.491350	0.421475
675	0.494025	0.425200
676	0.492275	0.428100
677	0.493175	0.427150
678	0.495325	0.426600
679	0.493925	0.425500
680	0.492775	0.426100
681	0.494650	0.429800
682	0.495550	0.429625
683	0.491950	0.430000
684	0.489050	0.432650
685	0.492375	0.434750
686	0.493150	0.436425
687	0.491375	0.436400
688	0.491675	0.433850
689	0.490025	0.434500
690	0.494250	0.435300
691	0.494525	0.435650
692	0.492325	0.434225
693	0.491500	0.432375
694	0.495400	0.431975
695	0.495575	0.433625
696	0.493550	0.435500
697	0.492900	0.434800
698	0.498200	0.434300
699	0.491600	0.431800
700	0.492575	0.432650
701	0.493850	0.433750
702	0.496250	0.436250
703	0.494800	0.435700
704	0.493300	0.436800
705	0.494975	0.434100
706	0.493925	0.435300
707	0.493100	0.433450
708	0.490700	0.431925
709	0.491350	0.433300
710	0.492375	0.429900
711	0.491975	0.431250
712	0.492900	0.429850
713	0.491375	0.433725
714	0.496075	0.433450
715	0.493450	0.432300
716	0.496675	0.428850
717	0.497725	0.427050
718	0.495325	0.426500
719	0.496200	0.425950
720	0.494375	0.427225
721	0.491275	0.426575
722	0.493100	0.427475
723	0.492700	0.427200
724	0.491725	0.426075
725	0.491850	0.428375
726	0.491375	0.428975
727	0.493125	0.428700
728	0.494700	0.427775
729	0.496625	0.428400
730	0.490825	0.427825
731	0.495325	0.426425
732	0.492125	0.427800
733	0.497825	0.427550
734	0.495975	0.429750
735	0.494000	0.425800
736	0.494075	0.426050
737	0.493675	0.427025
738	0.494600	0.425775
739	0.495525	0.427325
740	0.492450	0.429050
741	0.492800	0.429725
742	0.492175	0.430950
743	0.491500	0.430975
744	0.493275	0.430025
745	0.491450	0.429350
746	0.494525	0.430700
747	0.491225	0.429975
748	0.495475	0.431550
749	0.496100	0.431250
750	0.495225	0.431850
751	0.493950	0.429975
752	0.493325	0.429300
753	0.492350	0.428650
754	0.494050	0.430700
755	0.497850	0.432925
756	0.494775	0.435450
757	0.491425	0.436250
758	0.491750	0.438675
759	0.491100	0.437975
760	0.494325	0.437700
761	0.493125	0.439550
762	0.491650	0.437275
763	0.492350	0.435975
764	0.494400	0.437250
765	0.494650	0.438675
766	0.493250	0.439900
767	0.491825	0.438675
768	0.492625	0.440425
769	0.493650	0.440650
770	0.495800	0.439925
771	0.492825	0.440325
772	0.495875	0.441850
773	0.495800	0.444275
774	0.494675	0.443600
775	0.489225	0.444025
776	0.491775	0.444100
777	0.491425	0.442900
778	0.489025	0.442550
779	0.494325	0.440575
780	0.494425	0.442550
781	0.496525	0.440150
782	0.493400	0.439700
783	0.493200	0.439775
784	0.490325	0.439600
785	0.488400	0.439675
786	0.493400	0.440650
787	0.490675	0.440775
788	0.490800	0.441450
789	0.491725	0.439500
790	0.490725	0.439725
791	0.490200	0.441850
792	0.488450	0.442500
793	0.492600	0.443875
794	0.495250	0.444350
795	0.494950	0.440575
796	0.492425	0.437625
797	0.494225	0.438100
798	0.494125	0.438525
799	0.493650	0.440300
800	0.498150	0.440600
801	0.496100	0.440200
802	0.495725	0.436550
803	0.497075	0.435250
804	0.492425	0.435125
805	0.493275	0.434875
806	0.489000	0.434925
807	0.493575	0.435825
808	0.492700	0.435325
809	0.491250	0.435875
810	0.491850	0.435350
811	0.492775	0.436225
812	0.492275	0.436950
813	0.492225	0.437200
814	0.493375	0.437400
815	0.495950	0.438050
816	0.493700	0.439450
817	0.492725	0.437350
818	0.492625	0.435925
819	0.494200	0.436050
820	0.495400	0.438350
821	0.493725	0.435975
822	0.491150	0.434900
823	0.491125	0.435750
824	0.489375	0.431425
825	0.488700	0.431275
826	0.492400	0.434425
827	0.494025	0.431500
828	0.492825	0.430275
829	0.491025	0.429950
830	0.491925	0.428150
831	0.494825	0.428100
832	0.497700	0.428375
833	0.493675	0.431175
834	0.497175	0.431775
835	0.493450	0.428575
836	0.495425	0.429875
837	0.494950	0.429550
838	0.493000	0.428550
839	0.492450	0.427050
840	0.491600	0.426100
841	0.489500	0.425000
842	0.491550	0.424375
843	0.492000	0.426125
844	0.493275	0.427125
845	0.497175	0.428975
846	0.494025	0.430100
847	0.496450	0.430900
848	0.497325	0.432075
849	0.495975	0.431250
850	0.494725	0.430600
851	0.497925	0.430975
852	0.492950	0.429975
853	0.495475	0.428400
854	0.497175	0.427800
855	0.498575	0.425625
856	0.493125	0.423225
857	0.498475	0.423025
858	0.496950	0.422825
859	0.496900	0.421975
860	0.494450	0.423075
861	0.493650	0.423300
862	0.492125	0.425525
863	0.491925	0.424700
864	0.493100	0.422650
865	0.496100	0.422500
866	0.493925	0.422500
867	0.494200	0.423075
868	0.497250	0.425150
869	0.494700	0.422675
870	0.495600	0.422500
871	0.495100	0.423125
872	0.494325	0.424475
873	0.490975	0.423025
874	0.496700	0.423500
875	0.494200	0.424675
876	0.493900	0.424525
877	0.491900	0.423300
878	0.491900	0.423525
879	0.492525	0.421900
880	0.488850	0.422250
881	0.494825	0.422600
882	0.495125	0.422125
883	0.494575	0.423775
884	0.493625	0.421375
885	0.493400	0.420175
886	0.492025	0.422775
887	0.488175	0.421375
888	0.491675	0.422200
889	0.489600	0.422000
890	0.491625	0.422825
891	0.494025	0.424625
892	0.496775	0.425675
893	0.493125	0.425175
894	0.493300	0.427300
895	0.494200	0.428450
896	0.493725	0.429575
897	0.493350	0.433400
898	0.492075	0.432475
899	0.494475	0.430925
900	0.491525	0.430550
901	0.495600	0.433625
902	0.494000	0.433300
903	0.495500	0.432175
904	0.494575	0.433200
905	0.491800	0.430575
906	0.494175	0.430975
907	0.495275	0.431675
908	0.496125	0.435250
909	0.496275	0.434000
910	0.495125	0.433450
911	0.495200	0.432925
912	0.491150	0.436625
913	0.488600	0.437250
914	0.490400	0.437075
915	0.492050	0.432550
916	0.494825	0.431750
917	0.495400	0.431725
918	0.492600	0.430575
919	0.490975	0.431075
920	0.494375	0.432275
921	0.492375	0.430475
922	0.493075	0.434025
923	0.491775	0.435750
924	0.492050	0.433700
925	0.490925	0.436675
926	0.491600	0.436975
927	0.488600	0.436400
928	0.495575	0.439425
929	0.491075	0.438025
930	0.492550	0.436875
931	0.492475	0.437500
932	0.489575	0.437550
933	0.495225	0.436250
934	0.496800	0.439200
935	0.495350	0.439050
936	0.497375	0.437750
937	0.499100	0.436675
938	0.495750	0.438550
939	0.494525	0.440350
940	0.493900	0.438000
941	0.496525	0.439225
942	0.495775	0.434475
943	0.496125	0.434925
944	0.494700	0.436100
945	0.492925	0.437750
946	0.490500	0.437275
947	0.489625	0.434725
948	0.496300	0.432500
949	0.496675	0.429875
950	0.493925	0.431000
951	0.495625	0.429400
952	0.494375	0.431075
953	0.498025	0.431275
954	0.495575	0.430775
955	0.495700	0.432275
956	0.496500	0.434275
957	0.493375	0.433975
958	0.492525	0.432550
959	0.494775	0.434575
960	0.495200	0.435900
961	0.495425	0.436625
962	0.493750	0.436375
963	0.494650	0.435550
964	0.495800	0.435950
965	0.494375	0.435125
966	0.494000	0.432425
967	0.498350	0.432100
968	0.499075	0.429325
969	0.495975	0.427950
970	0.494900	0.428550
971	0.497575	0.429475
972	0.499150	0.430800
973	0.498175	0.431125
974	0.494875	0.428025
975	0.492325	0.426075
976	0.496675	0.427100
977	0.495175	0.426975
978	0.498700	0.426775
979	0.498850	0.427800
980	0.497200	0.426475
981	0.496675	0.427175
982	0.495275	0.423875
983	0.490025	0.422400
984	0.494875	0.423325
985	0.492375	0.423150
986	0.492025	0.421375
987	0.494300	0.421075
988	0.494700	0.425375
989	0.495900	0.426525
990	0.495050	0.423350
991	0.494950	0.423775
992	0.500750	0.424075
993	0.494750	0.424225
994	0.495050	0.425325
995	0.494875	0.427725
996	0.497200	0.427000
997	0.495725	0.426550
998	0.496400	0.432375
999	0.496400	0.431825
1000	0.494750	0.434525
1001	0.494050	0.437525
1002	0.493500	0.436400
1003	0.489900	0.436100
1004	0.492950	0.435850
1005	0.492250	0.434975
1006	0.493625	0.434050
1007	0.497400	0.432250
1008	0.495700	0.431225
1009	0.492875	0.434575
1010	0.494625	0.433075
1011	0.495650	0.433250
1012	0.495025	0.433600
1013	0.494675	0.433375
1014	0.494825	0.431200
1015	0.494600	0.432075
1016	0.492650	0.435050
1017	0.495725	0.436575
1018	0.494850	0.435900
1019	0.492950	0.435650
1020	0.496525	0.436150
1021	0.495400	0.434975
1022	0.495425	0.434650
1023	0.498225	0.432675
1024	0.496100	0.432900
1025	0.496225	0.432975
1026	0.496900	0.434175
1027	0.493850	0.433950
1028	0.497225	0.433850
1029	0.494275	0.432875
1030	0.495775	0.430425
1031	0.493275	0.430125
1032	0.495875	0.432200
1033	0.495425	0.432350
1034	0.496425	0.433250
1035	0.492575	0.430625
1036	0.495400	0.430100
1037	0.494675	0.431225
1038	0.495375	0.430700
1039	0.493925	0.430575
1040	0.495750	0.432125
1041	0.495150	0.431750
1042	0.494275	0.432650
1043	0.494775	0.434975
1044	0.496025	0.432075
1045	0.497425	0.430650
1046	0.494075	0.431325
1047	0.496800	0.430725
1048	0.495700	0.429725
1049	0.493750	0.430550
1050	0.492825	0.432725
1051	0.494500	0.433725
1052	0.496300	0.433050
1053	0.496400	0.433825
1054	0.499150	0.434150
1055	0.495825	0.437850
1056	0.491150	0.438125
1057	0.497300	0.437825
1058	0.496325	0.436550
1059	0.496525	0.438075
1060	0.498375	0.439800
1061	0.496425	0.438475
1062	0.499950	0.437050
1063	0.496525	0.437200
1064	0.497625	0.438400
1065	0.495150	0.438300
1066	0.496850	0.436925
1067	0.495750	0.435875
1068	0.494850	0.438300
1069	0.494300	0.438350
1070	0.495450	0.437325
1071	0.497625	0.435300
1072	0.498500	0.435875
1073	0.496875	0.436825
1074	0.498700	0.436000
1075	0.496900	0.437050
1076	0.496950	0.435550
1077	0.497850	0.435450
1078	0.496275	0.439275
1079	0.494900	0.440825
1080	0.498600	0.439975
1081	0.499425	0.440975
1082	0.501750	0.436650
1083	0.498975	0.437350
1084	0.496250	0.440450
1085	0.497700	0.442250
1086	0.496225	0.440975
1087	0.495650	0.441975
1088	0.497650	0.438375
1089	0.500550	0.438425
1090	0.494400	0.438375
1091	0.494100	0.437175
1092	0.498900	0.435425
1093	0.494450	0.435525
1094	0.490800	0.436600
1095	0.494050	0.438175
1096	0.497900	0.443225
1097	0.503375	0.442000
1098	0.498250	0.443025
1099	0.498400	0.440000
1100	0.498850	0.442725
1101	0.499575	0.442775
1102	0.493600	0.444550
1103	0.493575	0.444725
1104	0.494250	0.444575
1105	0.496725	0.442650
1106	0.498075	0.441325
1107	0.498525	0.439450
1108	0.495750	0.439525
1109	0.496000	0.440375
1110	0.498250	0.439650
1111	0.499200	0.439600
1112	0.497925	0.439650
1113	0.496075	0.437275
1114	0.497325	0.438450
1115	0.496400	0.437250
1116	0.496450	0.435225
1117	0.496275	0.436150
1118	0.495450	0.433875
1119	0.495175	0.434450
1120	0.497150	0.437550
1121	0.494325	0.440800
1122	0.497075	0.440275
1123	0.498275	0.438675
1124	0.493575	0.438150
1125	0.496925	0.439225
1126	0.500550	0.438625
1127	0.497850	0.441750
1128	0.495750	0.441050
1129	0.493725	0.438225
1130	0.489775	0.439275
1131	0.493550	0.439700
1132	0.495700	0.438725
1133	0.495575	0.441400
1134	0.496425	0.440350
1135	0.499225	0.441575
1136	0.496925	0.445175
1137	0.491650	0.446775
1138	0.492700	0.443350
1139	0.491125	0.443375
1140	0.495525	0.443025
1141	0.495750	0.443250
1142	0.495675	0.444150
1143	0.495675	0.444200
1144	0.499475	0.445600
1145	0.497600	0.445175
1146	0.495600	0.444150
1147	0.495050	0.441850
1148	0.495275	0.443275
1149	0.494800	0.442550
1150	0.494275	0.442325
1151	0.493750	0.442700
1152	0.499300	0.444250
1153	0.495850	0.442750
1154	0.502500	0.443675
1155	0.500000	0.446000
1156	0.502625	0.443550
1157	0.501775	0.446200
1158	0.495375	0.444150
1159	0.498475	0.442600
1160	0.493050	0.441575
1161	0.498150	0.440625
1162	0.497475	0.441450
1163	0.499825	0.440975
1164	0.498500	0.440900
1165	0.497600	0.442050
1166	0.494400	0.443325
1167	0.497725	0.443750
1168	0.499975	0.442025
1169	0.496600	0.443700
1170	0.500400	0.444125
1171	0.498575	0.441675
1172	0.498575	0.440400
1173	0.501400	0.435975
1174	0.498475	0.438225
1175	0.497200	0.438425
1176	0.499275	0.439650
1177	0.497625	0.438850
1178	0.494225	0.441600
1179	0.499450	0.443025
1180	0.494900	0.443450
1181	0.496525	0.442675
1182	0.496100	0.441950
1183	0.499725	0.443525
1184	0.498675	0.447125
1185	0.494675	0.450125
1186	0.495325	0.450425
1187	0.494875	0.452450
1188	0.493375	0.452000
1189	0.496100	0.452500
1190	0.492950	0.453375
1191	0.499350	0.455700
1192	0.497075	0.453625
1193	0.494950	0.452550
1194	0.493200	0.452825
1195	0.496075	0.452625
1196	0.496375	0.453175
1197	0.495775	0.449575
1198	0.496400	0.446500
1199	0.497425	0.445750
1200	0.499300	0.448675
1201	0.500600	0.449875
1202	0.497725	0.449900
1203	0.499650	0.451825
1204	0.496775	0.452300
1205	0.496625	0.453275
1206	0.498375	0.453500
1207	0.494575	0.453875
1208	0.494650	0.451750
1209	0.497525	0.450625
1210	0.497875	0.452750
1211	0.494625	0.453200
1212	0.493625	0.453525
1213	0.495325	0.453300
1214	0.495925	0.454325
1215	0.496250	0.455000
1216	0.495550	0.455300
1217	0.496150	0.456450
1218	0.496900	0.457100
1219	0.498050	0.453725
1220	0.493725	0.453275
1221	0.493525	0.451850
1222	0.495550	0.452650
1223	0.494225	0.450375
1224	0.497300	0.448150
1225	0.496125	0.449125
1226	0.496200	0.446500
1227	0.495000	0.444400
1228	0.497100	0.443750
1229	0.496125	0.443250
1230	0.497650	0.438475
1231	0.496100	0.438175
1232	0.497550	0.436450
1233	0.496525	0.437625
1234	0.495450	0.438600
1235	0.499150	0.437775
1236	0.497025	0.437575
1237	0.496850	0.438025
1238	0.495225	0.434900
1239	0.496850	0.430650
1240	0.499025	0.430425
1241	0.497200	0.432175
1242	0.498675	0.433925
1243	0.498750	0.435600
1244	0.501975	0.437475
1245	0.501875	0.439125
1246	0.496875	0.440375
1247	0.496450	0.440925
1248	0.496125	0.441525
1249	0.499150	0.441825
1250	0.497350	0.442050
1251	0.497825	0.443475
1252	0.498925	0.443825
1253	0.498700	0.442050
1254	0.502175	0.440750
1255	0.499150	0.438050
1256	0.496550	0.436675
1257	0.496875	0.436100
1258	0.497750	0.435800
1259	0.496400	0.438025
1260	0.498450	0.436750
1261	0.494300	0.440300
1262	0.499175	0.439450
1263	0.498600	0.436600
1264	0.495725	0.438350
1265	0.491025	0.436450
1266	0.496875	0.435275
1267	0.499075	0.434375
1268	0.494225	0.435225
1269	0.492225	0.434725
1270	0.493675	0.434375
1271	0.499250	0.436650
1272	0.497050	0.434825
1273	0.497000	0.436025
1274	0.498125	0.433725
1275	0.494950	0.433400
1276	0.491300	0.431175
1277	0.493500	0.431850
1278	0.498075	0.432850
1279	0.497225	0.434400
1280	0.501150	0.434150
1281	0.499525	0.434300
1282	0.498875	0.436225
1283	0.498450	0.435400
1284	0.492250	0.435850
1285	0.493725	0.434600
1286	0.495425	0.431775
1287	0.496425	0.430700
1288	0.495375	0.430650
1289	0.498700	0.433600
1290	0.497400	0.433200
1291	0.498075	0.431550
1292	0.499875	0.434600
1293	0.497550	0.435775
1294	0.497825	0.435875
1295	0.498550	0.434950
1296	0.498175	0.433450
1297	0.498300	0.431500
1298	0.498575	0.431575
1299	0.498700	0.431100
1300	0.499100	0.431025
1301	0.497350	0.428750
1302	0.496075	0.427825
1303	0.494275	0.424225
1304	0.497375	0.424400
1305	0.495625	0.425675
1306	0.499725	0.428075
1307	0.498225	0.425875
1308	0.496075	0.425325
1309	0.497750	0.425150
1310	0.498650	0.424450
1311	0.498175	0.424050
1312	0.497925	0.425450
1313	0.497050	0.423050
1314	0.494250	0.425900
1315	0.494650	0.423825
1316	0.496350	0.425500
1317	0.496625	0.427250
1318	0.496350	0.428075
1319	0.495775	0.430800
1320	0.495425	0.432025
1321	0.491725	0.434525
1322	0.495550	0.434050
1323	0.497600	0.436750
1324	0.495975	0.435375
1325	0.498550	0.435125
1326	0.500475	0.432825
1327	0.498475	0.435525
1328	0.497775	0.435350
1329	0.497925	0.437325
1330	0.496625	0.436075
1331	0.492875	0.433850
1332	0.496500	0.431750
1333	0.493450	0.431975
1334	0.498050	0.432150
1335	0.498550	0.434300
1336	0.496225	0.437250
1337	0.498675	0.438250
1338	0.499775	0.442150
1339	0.501050	0.439450
1340	0.498950	0.439675
1341	0.497000	0.438025
1342	0.494750	0.437250
1343	0.495475	0.438350
1344	0.494225	0.440475
1345	0.493750	0.439450
1346	0.495825	0.437175
1347	0.493925	0.433100
1348	0.496250	0.434200
1349	0.494675	0.433325
1350	0.496200	0.433550
1351	0.492850	0.432000
1352	0.495050	0.431475
1353	0.497025	0.434950
1354	0.498625	0.433250
1355	0.491900	0.431375
1356	0.498925	0.435150
1357	0.495650	0.434550
1358	0.501175	0.435250
1359	0.500125	0.437425
1360	0.492775	0.436075
1361	0.499325	0.436550
1362	0.498825	0.437100
1363	0.498600	0.435925
1364	0.501500	0.437425
1365	0.496150	0.435350
1366	0.500275	0.437175
1367	0.498200	0.435100
1368	0.498400	0.435700
1369	0.496775	0.438475
1370	0.489700	0.437250
1371	0.495325	0.437525
1372	0.499750	0.438550
1373	0.498525	0.436850
1374	0.497125	0.438275
1375	0.496875	0.438025
1376	0.497025	0.435025
1377	0.492625	0.435350
1378	0.493850	0.437000
1379	0.496575	0.438300
1380	0.497400	0.439050
1381	0.495575	0.436300
1382	0.497350	0.435575
1383	0.497200	0.437375
1384	0.491475	0.436250
1385	0.493100	0.435500
1386	0.493750	0.436275
1387	0.492575	0.435025
1388	0.493475	0.436425
1389	0.497725	0.434225
1390	0.496200	0.432700
1391	0.500175	0.433375
1392	0.497125	0.431625
1393	0.493575	0.430000
1394	0.490150	0.430450
1395	0.494225	0.428050
1396	0.495000	0.429025
1397	0.495200	0.428750
1398	0.497125	0.428800
1399	0.495350	0.426500
1400	0.493225	0.428475
1401	0.498325	0.429300
1402	0.498875	0.429425
1403	0.498625	0.427950
1404	0.498700	0.428100
1405	0.494700	0.428525
1406	0.495200	0.429750
1407	0.493725	0.428275
1408	0.496450	0.429100
1409	0.495650	0.428925
1410	0.492600	0.429425
1411	0.494000	0.429500
1412	0.493325	0.429925
1413	0.489475	0.428425
1414	0.492850	0.429825
1415	0.494325	0.428525
1416	0.494850	0.428600
1417	0.493125	0.426200
1418	0.494450	0.427050
1419	0.496750	0.426500
1420	0.496700	0.424150
1421	0.496575	0.423525
1422	0.497575	0.422575
1423	0.497100	0.421300
1424	0.493750	0.420900
1425	0.494550	0.421000
1426	0.493775	0.421300
1427	0.494550	0.420850
1428	0.494775	0.424075
1429	0.490600	0.423450
1430	0.496875	0.421950
1431	0.497075	0.423700
1432	0.496250	0.422550
1433	0.497825	0.422350
1434	0.503250	0.422350
1435	0.496375	0.422775
1436	0.496050	0.420725
1437	0.494950	0.420225
1438	0.495525	0.420200
1439	0.493025	0.422075
1440	0.496225	0.423150
1441	0.492350	0.423575
1442	0.492725	0.423150
1443	0.493550	0.421725
1444	0.495575	0.422025
1445	0.493725	0.421650
1446	0.495425	0.422950
1447	0.494525	0.423175
1448	0.494825	0.420800
1449	0.493100	0.420300
1450	0.495175	0.418325
1451	0.497050	0.418275
1452	0.497050	0.415425
1453	0.494950	0.417925
1454	0.497125	0.418025
1455	0.497850	0.420075
1456	0.498000	0.419500
1457	0.497675	0.417975
1458	0.495700	0.419400
1459	0.496400	0.420175
1460	0.501250	0.416350
1461	0.498450	0.417225
1462	0.498350	0.417825
1463	0.495750	0.416575
1464	0.498725	0.416625
1465	0.495625	0.416100
1466	0.496775	0.416775
1467	0.497500	0.418500
1468	0.497875	0.419200
1469	0.494250	0.419125
1470	0.498100	0.421800
1471	0.500375	0.422725
1472	0.492000	0.424675
1473	0.495850	0.424900
1474	0.491900	0.424850
1475	0.494450	0.425475
1476	0.495750	0.424450
1477	0.493950	0.426750
1478	0.495500	0.425150
1479	0.495300	0.421350
1480	0.493675	0.420050
1481	0.493400	0.420475
1482	0.494825	0.422475
1483	0.491475	0.421850
1484	0.492425	0.420675
1485	0.490050	0.417100
1486	0.494325	0.421375
1487	0.494450	0.422175
1488	0.496000	0.421750
1489	0.493650	0.419975
1490	0.497025	0.420750
1491	0.499150	0.419425
1492	0.499225	0.419675
1493	0.494825	0.421200
1494	0.492875	0.424300
1495	0.493025	0.423125
1496	0.493150	0.424100
1497	0.494475	0.424225
1498	0.492825	0.423200
1499	0.489450	0.424375
1500	0.493000	0.426525
1501	0.492575	0.426450
1502	0.492375	0.427800
1503	0.495150	0.427775
1504	0.494525	0.425975
1505	0.493925	0.426550
1506	0.494925	0.427325
1507	0.491900	0.430050
1508	0.493625	0.429850
1509	0.493475	0.431775
1510	0.490400	0.434750
1511	0.491100	0.433025
1512	0.496350	0.434525
1513	0.494475	0.433725
1514	0.496550	0.431550
1515	0.497500	0.429300
1516	0.498750	0.428750
1517	0.496625	0.429400
1518	0.494875	0.428925
1519	0.494325	0.424750
1520	0.497025	0.426375
1521	0.497550	0.425150
1522	0.499375	0.423075
1523	0.492925	0.421475
1524	0.492150	0.422075
1525	0.495125	0.421750
1526	0.496100	0.421800
1527	0.496850	0.422225
1528	0.497250	0.421600
1529	0.495600	0.423475
1530	0.495725	0.422600
1531	0.495125	0.422650
1532	0.496850	0.423900
1533	0.496950	0.424825
1534	0.494750	0.424850
1535	0.495100	0.427775
1536	0.494550	0.427775
1537	0.492900	0.429425
1538	0.494600	0.428175
1539	0.495625	0.430250
1540	0.494750	0.433750
1541	0.495325	0.433575
1542	0.493875	0.435275
1543	0.494075	0.434300
1544	0.495050	0.435000
1545	0.496525	0.434700
1546	0.494275	0.435125
1547	0.491725	0.435425
1548	0.495450	0.434100
1549	0.493425	0.435400
1550	0.498400	0.435600
1551	0.501000	0.436075
1552	0.496650	0.436100
1553	0.495200	0.436300
1554	0.500150	0.434075
1555	0.492450	0.434475
1556	0.495450	0.434100
1557	0.496050	0.436225
1558	0.496575	0.437125
1559	0.493850	0.437350
1560	0.495400	0.441100
1561	0.494950	0.441000
1562	0.494875	0.440525
1563	0.495850	0.437500
1564	0.496025	0.438525
1565	0.494275	0.438900
1566	0.492000	0.438800
1567	0.495050	0.436800
1568	0.489925	0.439900
1569	0.492050	0.440025
1570	0.495350	0.439575
1571	0.497475	0.436700
1572	0.496275	0.435275
1573	0.493700	0.434150
1574	0.494900	0.431625
1575	0.492025	0.431075
1576	0.494300	0.432100
1577	0.494800	0.433350
1578	0.493650	0.432400
1579	0.496050	0.431525
1580	0.495775	0.433000
1581	0.494450	0.432300
1582	0.490750	0.434925
1583	0.495850	0.432300
1584	0.493625	0.429900
1585	0.495725	0.430075
1586	0.495175	0.429425
1587	0.495925	0.429375
1588	0.495525	0.429775
1589	0.492300	0.429200
1590	0.494875	0.428775
1591	0.495775	0.430225
1592	0.495525	0.428925
1593	0.496000	0.432925
1594	0.495025	0.432975
1595	0.492700	0.432950
1596	0.492425	0.433175
1597	0.494000	0.436775
1598	0.494575	0.439600
1599	0.493950	0.439825
1600	0.496750	0.438225
1601	0.497375	0.438625
1602	0.493525	0.440425
1603	0.497475	0.440150
1604	0.493025	0.440150
1605	0.497575	0.438550
1606	0.495625	0.438800
1607	0.492125	0.439450
1608	0.496075	0.441550
1609	0.493350	0.440225
1610	0.492025	0.440550
1611	0.494350	0.440025
1612	0.493600	0.440425
1613	0.494500	0.439225
1614	0.494950	0.441850
1615	0.495550	0.440075
1616	0.492875	0.438200
1617	0.494100	0.437875
1618	0.495675	0.440275
1619	0.494475	0.439175
1620	0.492650	0.439200
1621	0.493300	0.439325
1622	0.493100	0.438225
1623	0.494375	0.438275
1624	0.493400	0.439050
1625	0.496850	0.437750
1626	0.493100	0.434550
1627	0.495100	0.436150
1628	0.494925	0.437000
1629	0.494325	0.436675
1630	0.495300	0.435250
1631	0.492600	0.434025
1632	0.494725	0.433875
1633	0.495575	0.432950
1634	0.493250	0.432675
1635	0.494350	0.432050
1636	0.495250	0.434175
1637	0.495525	0.433475
1638	0.493250	0.432400
1639	0.496950	0.433325
1640	0.495150	0.435500
1641	0.495850	0.434450
1642	0.495225	0.432900
1643	0.495150	0.432975
1644	0.496775	0.430950
1645	0.496200	0.430325
1646	0.498900	0.431675
1647	0.493750	0.430625
1648	0.494000	0.430150
1649	0.493775	0.430875
1650	0.496150	0.431675
1651	0.497400	0.431000
1652	0.497725	0.430175
1653	0.494000	0.430025
1654	0.496700	0.432700
1655	0.497050	0.431325
1656	0.496100	0.433100
1657	0.491550	0.431575
1658	0.488125	0.433300
1659	0.494225	0.433200
1660	0.492900	0.434400
1661	0.495575	0.432400
1662	0.498750	0.433625
1663	0.494000	0.434475
1664	0.495225	0.431225
1665	0.495250	0.427700
1666	0.497625	0.428650
1667	0.492800	0.430375
1668	0.494950	0.431875
1669	0.495850	0.429675
1670	0.496600	0.429375
1671	0.497500	0.433700
1672	0.495250	0.432550
1673	0.494125	0.432400
1674	0.494150	0.432375
1675	0.494575	0.433075
1676	0.492900	0.433425
1677	0.493025	0.432425
1678	0.493175	0.432800
1679	0.492425	0.435375
1680	0.495625	0.437400
1681	0.496225	0.438750
1682	0.495800	0.437725
1683	0.499275	0.438675
1684	0.496650	0.441675
1685	0.493500	0.440175
1686	0.495750	0.440900
1687	0.498875	0.439275
1688	0.496200	0.439300
1689	0.495250	0.440100
1690	0.491525	0.439050
1691	0.497975	0.437525
1692	0.497150	0.436825
1693	0.498575	0.434875
1694	0.495650	0.434800
1695	0.494025	0.432550
1696	0.493975	0.432175
1697	0.492225	0.433750
1698	0.495275	0.433775
1699	0.495100	0.434725
1700	0.497450	0.434900
1701	0.494550	0.431250
1702	0.495500	0.428025
1703	0.498250	0.430400
1704	0.496275	0.430375
1705	0.495050	0.428100
1706	0.497425	0.430850
1707	0.494600	0.432775
1708	0.494600	0.433775
1709	0.492100	0.434025
1710	0.495125	0.434050
1711	0.496400	0.434025
1712	0.495900	0.435300
1713	0.495150	0.433350
1714	0.495250	0.431650
1715	0.497550	0.430375
1716	0.494875	0.428050
1717	0.494175	0.427425
1718	0.497400	0.426975
1719	0.495125	0.425650
1720	0.492475	0.423400
1721	0.492625	0.423650
1722	0.494900	0.423875
1723	0.493025	0.424850
1724	0.491900	0.424900
1725	0.497475	0.424425
1726	0.498600	0.425000
1727	0.491650	0.428200
1728	0.493325	0.429150
1729	0.491175	0.430175
1730	0.494150	0.429925
1731	0.496975	0.428475
1732	0.495775	0.427575
1733	0.495500	0.429775
1734	0.496900	0.427675
1735	0.496025	0.431000
1736	0.495000	0.433350
1737	0.493650	0.432975
1738	0.497025	0.431725
1739	0.496825	0.432475
1740	0.493825	0.432475
1741	0.498625	0.431700
1742	0.494450	0.430575
1743	0.496875	0.431950
1744	0.495650	0.432075
1745	0.497875	0.429600
1746	0.498875	0.428275
1747	0.495425	0.428750
1748	0.493525	0.431050
1749	0.496500	0.431400
1750	0.492975	0.431700
1751	0.494550	0.433450
1752	0.488825	0.435075
1753	0.491400	0.436750
1754	0.492925	0.435100
1755	0.497350	0.435875
1756	0.496350	0.437600
1757	0.495000	0.434875
1758	0.492650	0.435225
1759	0.494075	0.437850
1760	0.493575	0.438000
1761	0.492850	0.436850
1762	0.496425	0.436275
1763	0.489925	0.436125
1764	0.490550	0.439025
1765	0.488550	0.437025
1766	0.491625	0.435000
1767	0.496125	0.438250
1768	0.494850	0.439525
1769	0.493100	0.436650
1770	0.494650	0.437875
1771	0.494025	0.440450
1772	0.495650	0.442925
1773	0.498950	0.444375
1774	0.498300	0.442650
1775	0.495200	0.444275
1776	0.491050	0.440325
1777	0.493800	0.442350
1778	0.496075	0.437750
1779	0.495825	0.437325
1780	0.494375	0.438600
1781	0.496925	0.438000
1782	0.498325	0.439325
1783	0.493675	0.440000
1784	0.490550	0.440625
1785	0.489950	0.440350
1786	0.490450	0.441875
1787	0.490700	0.441700
1788	0.491925	0.442475
1789	0.491650	0.441775
1790	0.488600	0.442425
1791	0.490950	0.442950
1792	0.492575	0.441850
1793	0.496575	0.440725
1794	0.493500	0.439725
1795	0.493700	0.438900
1796	0.488375	0.437900
1797	0.492200	0.437675
1798	0.493275	0.439475
1799	0.492000	0.438325
1800	0.489875	0.437975
1801	0.492175	0.437575
1802	0.493000	0.437725
1803	0.495625	0.436175
1804	0.496350	0.436125
1805	0.494450	0.435625
1806	0.492325	0.433750
1807	0.495225	0.432125
1808	0.491800	0.432625
1809	0.488475	0.432225
1810	0.487925	0.434175
1811	0.493650	0.435950
1812	0.495200	0.436125
1813	0.489900	0.434850
1814	0.494650	0.436300
1815	0.495825	0.437925
1816	0.498100	0.438600
1817	0.491550	0.435175
1818	0.494425	0.439150
1819	0.492200	0.438425
1820	0.490650	0.439025
1821	0.490825	0.437900
1822	0.489975	0.433750
1823	0.489375	0.431825
1824	0.490700	0.431375
1825	0.492475	0.430875
1826	0.492825	0.431250
1827	0.494075	0.432600
1828	0.491425	0.434100
1829	0.491900	0.434325
1830	0.495075	0.435025
1831	0.494150	0.435150
1832	0.489825	0.436900
1833	0.493950	0.434100
1834	0.492700	0.434300
1835	0.496900	0.433725
1836	0.495675	0.433575
1837	0.494975	0.433575
1838	0.494500	0.433450
1839	0.495550	0.433675
1840	0.496950	0.435775
1841	0.496350	0.436050
1842	0.494200	0.436300
1843	0.492550	0.437125
1844	0.493975	0.437125
1845	0.496525	0.439050
1846	0.489825	0.437000
1847	0.493325	0.437725
1848	0.496325	0.439050
1849	0.496475	0.438675
1850	0.494350	0.435100
1851	0.492750	0.435075
1852	0.493025	0.435900
1853	0.493700	0.434950
1854	0.498225	0.432675
1855	0.495550	0.431675
1856	0.495575	0.432075
1857	0.496975	0.430125
1858	0.494600	0.429375
1859	0.495100	0.427600
1860	0.495175	0.427550
1861	0.493175	0.428650
1862	0.493850	0.431875
1863	0.492275	0.434800
1864	0.493175	0.435800
1865	0.494400	0.435275
1866	0.494200	0.433050
1867	0.494775	0.433975
1868	0.495925	0.433725
1869	0.492300	0.433250
1870	0.492475	0.434550
1871	0.494875	0.434675
1872	0.494725	0.434800
1873	0.495850	0.434525
1874	0.493825	0.434000
1875	0.495500	0.437275
1876	0.497875	0.439600
1877	0.494500	0.441975
1878	0.493125	0.442275
1879	0.493175	0.443375
1880	0.496125	0.439975
1881	0.494975	0.439600
1882	0.496850	0.440200
1883	0.496825	0.440450
1884	0.495125	0.440000
1885	0.491900	0.440025
1886	0.490900	0.441975
1887	0.491950	0.440775
1888	0.493625	0.440600
1889	0.495725	0.437600
1890	0.494625	0.440275
1891	0.489925	0.441200
1892	0.489250	0.441250
1893	0.494025	0.438900
1894	0.494150	0.439425
1895	0.494100	0.441100
1896	0.494775	0.443025
1897	0.491450	0.443150
1898	0.495975	0.441300
1899	0.494125	0.439850
1900	0.491600	0.439550
1901	0.492175	0.438650
1902	0.492225	0.440475
1903	0.495550	0.442875
1904	0.496150	0.441025
1905	0.493850	0.439400
1906	0.494000	0.439625
1907	0.490500	0.442375
1908	0.491500	0.439275
1909	0.489675	0.441725
1910	0.494800	0.440425
1911	0.491825	0.441725
1912	0.490925	0.439200
1913	0.492200	0.438350
1914	0.494000	0.438550
1915	0.494825	0.436500
1916	0.495675	0.435725
1917	0.494925	0.434325
1918	0.493625	0.435450
1919	0.493025	0.437625
1920	0.494875	0.435700
1921	0.495075	0.436275
1922	0.494700	0.437375
1923	0.491400	0.434775
1924	0.489375	0.433525
1925	0.494975	0.433100
1926	0.493650	0.430275
1927	0.491475	0.431200
1928	0.492725	0.431675
1929	0.498350	0.431800
1930	0.497300	0.431750
1931	0.495850	0.432175
1932	0.494150	0.432050
1933	0.495600	0.432150
1934	0.493125	0.433575
1935	0.493525	0.432525
1936	0.494775	0.435375
1937	0.494925	0.434625
1938	0.494750	0.436300
1939	0.494750	0.435625
1940	0.493850	0.437575
1941	0.492850	0.436525
1942	0.499400	0.434675
1943	0.495700	0.435825
1944	0.495450	0.436400
1945	0.494975	0.435750
1946	0.495750	0.434250
1947	0.492000	0.433825
1948	0.493425	0.435150
1949	0.491200	0.436150
1950	0.494675	0.432825
1951	0.492275	0.433425
1952	0.491525	0.434600
1953	0.496050	0.433525
1954	0.489875	0.433550
1955	0.494900	0.433525
1956	0.496125	0.434600
1957	0.493275	0.435950
1958	0.494800	0.433025
1959	0.498425	0.431825
1960	0.492525	0.433525
1961	0.494500	0.432150
1962	0.496575	0.431200
1963	0.493325	0.429300
1964	0.494200	0.426925
1965	0.494625	0.428700
1966	0.494100	0.428250
1967	0.493450	0.426025
1968	0.495050	0.427050
1969	0.497475	0.426800
1970	0.498125	0.429475
1971	0.494150	0.433050
1972	0.495325	0.434850
1973	0.496475	0.433500
1974	0.492550	0.435150
1975	0.491175	0.433400
1976	0.493275	0.431225
1977	0.494725	0.429675
1978	0.496625	0.429800
1979	0.496425	0.429300
1980	0.489725	0.430250
1981	0.491300	0.427175
1982	0.489650	0.429250
1983	0.493525	0.427800
1984	0.493725	0.429275
1985	0.494400	0.426875
1986	0.491525	0.426775
1987	0.496250	0.429125
1988	0.497500	0.432575
1989	0.493425	0.433375
1990	0.494725	0.437800
1991	0.494550	0.435550
1992	0.493250	0.435275
1993	0.491350	0.435750
1994	0.493250	0.434550
1995	0.490750	0.436100
1996	0.493800	0.435225
1997	0.494000	0.434300
1998	0.495300	0.436125
1999	0.492025	0.437750
[truncated: 8,000 more rows]
