# Supplementary material for: Evolutionary game on mutually influenceing double-layer network
Source: PLoS One. 2025 Jan 31;20(1):e0317923. doi: 10.1371/journal.pone.0317923 (PMC11785339; doi:10.1371/journal.pone.0317923)
Supplement: S1 Data — (ZIP) [file pone.0317923.s001.zip › b=1.04_a=0.45_frequency.txt]

0	0.497675	0.393000
1	0.495200	0.340000
2	0.495800	0.308900
3	0.492025	0.290525
4	0.490200	0.276100
5	0.489350	0.267575
6	0.487200	0.261975
7	0.491350	0.259325
8	0.487575	0.258600
9	0.486975	0.259600
10	0.489475	0.260525
11	0.483550	0.264775
12	0.487400	0.267925
13	0.487525	0.272400
14	0.488750	0.276500
15	0.487125	0.278925
16	0.490600	0.283050
17	0.491025	0.284275
18	0.491650	0.288150
19	0.486150	0.293225
20	0.486400	0.295825
21	0.488875	0.301575
22	0.487175	0.303700
23	0.491150	0.305125
24	0.489650	0.307575
25	0.486750	0.311400
26	0.487600	0.313625
27	0.483975	0.319000
28	0.483300	0.323000
29	0.485225	0.323925
30	0.489300	0.328175
31	0.488600	0.331650
32	0.489725	0.333575
33	0.491600	0.339550
34	0.491675	0.342450
35	0.489300	0.344800
36	0.489125	0.348250
37	0.485050	0.355675
38	0.487825	0.360725
39	0.482275	0.361725
40	0.491775	0.365750
41	0.488725	0.372325
42	0.486900	0.374275
43	0.487725	0.377925
44	0.485225	0.381225
45	0.486050	0.386625
46	0.487050	0.389600
47	0.485675	0.392800
48	0.486050	0.396175
49	0.486275	0.397725
50	0.486075	0.399875
51	0.487250	0.402600
52	0.487600	0.405650
53	0.488225	0.408050
54	0.485025	0.407450
55	0.483100	0.409025
56	0.483525	0.410700
57	0.486275	0.412650
58	0.484450	0.413425
59	0.484725	0.413900
60	0.478875	0.414000
61	0.480750	0.414250
62	0.484075	0.413975
63	0.484425	0.414800
64	0.486125	0.416950
65	0.487075	0.418075
66	0.487300	0.422700
67	0.487575	0.426700
68	0.489350	0.426350
69	0.486175	0.428500
70	0.487575	0.432275
71	0.485050	0.433925
72	0.486250	0.436000
73	0.487725	0.440750
74	0.488900	0.441725
75	0.486825	0.443750
76	0.484450	0.447150
77	0.486125	0.449400
78	0.489500	0.449375
79	0.490100	0.448175
80	0.491125	0.448700
81	0.488750	0.452350
82	0.489475	0.449250
83	0.486500	0.449600
84	0.487275	0.450575
85	0.487350	0.452525
86	0.490550	0.455925
87	0.492375	0.456725
88	0.490000	0.459750
89	0.490450	0.459175
90	0.492675	0.460800
91	0.488275	0.462175
92	0.488750	0.459600
93	0.491225	0.460400
94	0.493000	0.459375
95	0.488500	0.461850
96	0.491250	0.462950
97	0.489250	0.466375
98	0.494175	0.466850
99	0.492450	0.469200
100	0.489725	0.468925
101	0.492575	0.471200
102	0.491500	0.473525
103	0.491450	0.478325
104	0.487825	0.480700
105	0.491975	0.482975
106	0.487725	0.483400
107	0.487925	0.483150
108	0.489750	0.485250
109	0.488575	0.486825
110	0.494250	0.488650
111	0.489550	0.488550
112	0.495625	0.487250
113	0.492175	0.483425
114	0.492125	0.486575
115	0.493875	0.488350
116	0.490850	0.491000
117	0.495275	0.493400
118	0.497800	0.492900
119	0.492600	0.493925
120	0.490400	0.495050
121	0.491325	0.497725
122	0.490900	0.497800
123	0.494300	0.500825
124	0.490650	0.501325
125	0.494875	0.498650
126	0.495600	0.497500
127	0.496150	0.498775
128	0.495050	0.501225
129	0.494725	0.502450
130	0.495800	0.505375
131	0.495225	0.505575
132	0.494300	0.505875
133	0.496575	0.507300
134	0.497275	0.512900
135	0.494300	0.512575
136	0.495675	0.514400
137	0.497925	0.515350
138	0.493675	0.515600
139	0.494125	0.515875
140	0.495400	0.515700
141	0.496775	0.515800
142	0.497650	0.512500
143	0.495875	0.513900
144	0.493700	0.514600
145	0.497525	0.516625
146	0.494625	0.515400
147	0.493900	0.516075
148	0.493425	0.516750
149	0.498525	0.515200
150	0.496725	0.519275
151	0.496125	0.519425
152	0.495750	0.518150
153	0.498850	0.519125
154	0.497750	0.518225
155	0.501100	0.518375
156	0.499025	0.517750
157	0.500375	0.518350
158	0.499325	0.517525
159	0.499725	0.516650
160	0.500975	0.519900
161	0.498575	0.523350
162	0.496200	0.522525
163	0.496550	0.521800
164	0.497725	0.522625
165	0.498025	0.525175
166	0.494150	0.526075
167	0.499625	0.526725
168	0.499225	0.527600
169	0.500650	0.527625
170	0.498175	0.526100
171	0.498450	0.525600
172	0.498675	0.527400
173	0.500275	0.530400
174	0.503950	0.530050
175	0.498350	0.531125
176	0.498225	0.532300
177	0.502900	0.532625
178	0.496750	0.534000
179	0.496500	0.533325
180	0.499125	0.535400
181	0.497700	0.537425
182	0.502500	0.538025
183	0.501475	0.537100
184	0.500575	0.535800
185	0.498500	0.537500
186	0.496875	0.535375
187	0.499675	0.534600
188	0.500625	0.537750
189	0.501750	0.538325
190	0.498575	0.539100
191	0.497025	0.540800
192	0.498200	0.542400
193	0.497650	0.542200
194	0.498225	0.541700
195	0.500625	0.541800
196	0.500950	0.541275
197	0.495775	0.540150
198	0.501350	0.541450
199	0.500425	0.543925
200	0.498225	0.542300
201	0.498300	0.543675
202	0.497100	0.545675
203	0.500325	0.543475
204	0.500000	0.540725
205	0.499425	0.538800
206	0.498500	0.540400
207	0.502500	0.540850
208	0.502925	0.540300
209	0.501675	0.538675
210	0.502675	0.536175
211	0.497075	0.539350
212	0.500425	0.541375
213	0.505325	0.541600
214	0.501725	0.539675
215	0.500125	0.539525
216	0.499275	0.537075
217	0.497425	0.536450
218	0.501150	0.537525
219	0.502100	0.539100
220	0.501200	0.536375
221	0.502875	0.539050
222	0.501825	0.538850
223	0.501900	0.538600
224	0.502175	0.540225
225	0.501775	0.537775
226	0.502650	0.537150
227	0.504925	0.536725
228	0.502300	0.536225
229	0.505550	0.533925
230	0.505050	0.535725
231	0.507950	0.535775
232	0.507550	0.535225
233	0.502150	0.535000
234	0.501950	0.533975
235	0.506375	0.534675
236	0.506775	0.534125
237	0.505800	0.535450
238	0.504200	0.535925
239	0.505925	0.537400
240	0.503300	0.536625
241	0.503875	0.537925
242	0.503450	0.538400
243	0.504975	0.540275
244	0.503075	0.540225
245	0.504425	0.541550
246	0.503000	0.542975
247	0.503075	0.545000
248	0.505025	0.546700
249	0.501325	0.546800
250	0.501750	0.546600
251	0.501975	0.546550
252	0.506100	0.548775
253	0.508050	0.551325
254	0.507050	0.552425
255	0.506000	0.550050
256	0.501700	0.549500
257	0.506450	0.549875
258	0.505025	0.550450
259	0.505925	0.552375
260	0.503150	0.551925
261	0.507625	0.552450
262	0.507550	0.555550
263	0.506600	0.553675
264	0.504925	0.552600
265	0.503700	0.551300
266	0.504275	0.549050
267	0.501500	0.550825
268	0.508350	0.551825
269	0.504875	0.552950
270	0.505150	0.548675
271	0.504475	0.550525
272	0.503975	0.551600
273	0.506875	0.552300
274	0.505925	0.550500
275	0.506425	0.551200
276	0.508325	0.551475
277	0.504200	0.555250
278	0.503950	0.553750
279	0.505700	0.552400
280	0.504775	0.553000
281	0.504650	0.550375
282	0.504925	0.551375
283	0.503225	0.552400
284	0.505400	0.551325
285	0.511075	0.549875
286	0.511425	0.549600
287	0.510075	0.547450
288	0.504775	0.548375
289	0.505350	0.549225
290	0.507825	0.546725
291	0.505925	0.549025
292	0.509400	0.548450
293	0.508775	0.549225
294	0.506650	0.547175
295	0.506025	0.547675
296	0.504250	0.546075
297	0.505475	0.543025
298	0.506200	0.543025
299	0.510800	0.540925
300	0.505100	0.540750
301	0.506625	0.542075
302	0.506200	0.543300
303	0.510550	0.542975
304	0.509900	0.545450
305	0.507900	0.545425
306	0.506850	0.546900
307	0.508550	0.545700
308	0.506025	0.547850
309	0.508675	0.549525
310	0.509025	0.552100
311	0.505650	0.555000
312	0.507150	0.553450
313	0.508850	0.554150
314	0.506600	0.554600
315	0.506700	0.553950
316	0.505525	0.552925
317	0.503575	0.555475
318	0.505850	0.552950
319	0.510600	0.551925
320	0.508150	0.552675
321	0.506650	0.554300
322	0.507375	0.554575
323	0.509500	0.554225
324	0.508225	0.555650
325	0.509450	0.553450
326	0.509700	0.555125
327	0.507550	0.558875
328	0.511525	0.558100
329	0.504200	0.558925
330	0.510850	0.559125
331	0.507275	0.557150
332	0.505425	0.559200
333	0.504950	0.559150
334	0.501700	0.560325
335	0.504050	0.560250
336	0.506950	0.563175
337	0.510150	0.563275
338	0.507050	0.562775
339	0.502975	0.561000
340	0.510000	0.561725
341	0.511225	0.562025
342	0.510025	0.562875
343	0.506375	0.561400
344	0.508700	0.560500
345	0.505125	0.558450
346	0.503700	0.560550
347	0.505325	0.559300
348	0.506800	0.558350
349	0.509225	0.558075
350	0.507300	0.558275
351	0.506650	0.560550
352	0.503600	0.558250
353	0.503125	0.552675
354	0.510125	0.553975
355	0.510225	0.555475
356	0.507275	0.556400
357	0.506200	0.558250
358	0.507100	0.556875
359	0.506000	0.556150
360	0.510125	0.554875
361	0.508700	0.556675
362	0.507025	0.558900
363	0.503875	0.558250
364	0.503100	0.559075
365	0.505550	0.557775
366	0.507325	0.557300
367	0.507100	0.556450
368	0.506400	0.557950
369	0.505025	0.556825
370	0.505125	0.554775
371	0.506850	0.554400
372	0.507900	0.557850
373	0.507650	0.555950
374	0.508575	0.555675
375	0.511150	0.554775
376	0.510675	0.555150
377	0.513300	0.552675
378	0.508650	0.552325
379	0.509100	0.553675
380	0.509125	0.553225
381	0.509750	0.552950
382	0.506475	0.553975
383	0.510125	0.554125
384	0.509025	0.555400
385	0.507850	0.554000
386	0.510875	0.554400
387	0.504025	0.553450
388	0.507375	0.553400
389	0.505150	0.552200
390	0.507975	0.551625
391	0.511900	0.550900
392	0.508275	0.551125
393	0.508400	0.551875
394	0.506450	0.554425
395	0.504750	0.553275
396	0.508525	0.553000
397	0.505450	0.555300
398	0.507100	0.555425
399	0.504475	0.553650
400	0.503675	0.551100
401	0.508925	0.551825
402	0.508050	0.553600
403	0.503850	0.553700
404	0.505250	0.552800
405	0.508025	0.552350
406	0.510775	0.553250
407	0.511700	0.551825
408	0.507375	0.550700
409	0.506475	0.550200
410	0.509050	0.549725
411	0.510750	0.551425
412	0.507075	0.554950
413	0.506050	0.555000
414	0.507700	0.554025
415	0.510575	0.556600
416	0.509050	0.557450
417	0.509925	0.555450
418	0.507425	0.554575
419	0.508625	0.555125
420	0.504875	0.557175
421	0.507625	0.556775
422	0.505550	0.553000
423	0.507700	0.554750
424	0.509425	0.556300
425	0.510425	0.555150
426	0.509650	0.556075
427	0.507150	0.558025
428	0.506800	0.558800
429	0.510000	0.560900
430	0.507075	0.559175
431	0.512050	0.561750
432	0.510075	0.558825
433	0.507325	0.559500
434	0.508000	0.559200
435	0.504850	0.558525
436	0.503500	0.558100
437	0.505725	0.558750
438	0.507900	0.556750
439	0.508975	0.554950
440	0.508675	0.552550
441	0.506300	0.552750
442	0.507450	0.555175
443	0.507925	0.554550
444	0.508125	0.555250
445	0.507675	0.554225
446	0.504125	0.554350
447	0.508200	0.556425
448	0.505150	0.555725
449	0.505650	0.557825
450	0.507850	0.558775
451	0.507125	0.559825
452	0.510200	0.561125
453	0.507650	0.562425
454	0.510125	0.564925
455	0.510950	0.563350
456	0.513300	0.562400
457	0.512950	0.561600
458	0.509475	0.561975
459	0.511600	0.564875
460	0.507900	0.563175
461	0.504200	0.562200
462	0.503650	0.562000
463	0.506900	0.562250
464	0.508025	0.560650
465	0.511375	0.560100
466	0.510050	0.557475
467	0.508250	0.554425
468	0.507175	0.552800
469	0.512125	0.555600
470	0.512650	0.553075
471	0.510775	0.554675
472	0.512600	0.557325
473	0.508625	0.556725
474	0.511150	0.552350
475	0.509875	0.551375
476	0.507250	0.550750
477	0.507900	0.549475
478	0.508625	0.549025
479	0.509900	0.549025
480	0.506475	0.549675
481	0.509950	0.548950
482	0.511650	0.550775
483	0.511325	0.553500
484	0.512500	0.553075
485	0.507900	0.553325
486	0.509125	0.554150
487	0.509450	0.554125
488	0.511275	0.554200
489	0.510650	0.552650
490	0.508375	0.553300
491	0.507900	0.551300
492	0.510675	0.548850
493	0.508400	0.549600
494	0.506800	0.551575
495	0.508925	0.547700
496	0.511100	0.549975
497	0.507825	0.550425
498	0.510650	0.549925
499	0.509075	0.550325
500	0.507675	0.550950
501	0.507500	0.550550
502	0.505550	0.552800
503	0.507700	0.551175
504	0.506275	0.550150
505	0.507925	0.548650
506	0.509600	0.547400
507	0.507325	0.548625
508	0.507475	0.548275
509	0.507525	0.550325
510	0.510125	0.552950
511	0.507200	0.550025
512	0.504525	0.546900
513	0.509250	0.545800
514	0.509300	0.545000
515	0.506225	0.545625
516	0.507025	0.544650
517	0.505800	0.543400
518	0.505600	0.540900
519	0.507100	0.541075
520	0.506700	0.541275
521	0.509925	0.541700
522	0.510975	0.541200
523	0.509900	0.543300
524	0.508925	0.546175
525	0.502950	0.544900
526	0.508550	0.546225
527	0.507425	0.545125
528	0.509300	0.543200
529	0.506175	0.542425
530	0.506750	0.543700
531	0.506975	0.543850
532	0.504925	0.545850
533	0.508225	0.546950
534	0.509825	0.545575
535	0.507875	0.544800
536	0.512475	0.545250
537	0.510425	0.548250
538	0.508900	0.549725
539	0.511825	0.550550
540	0.509350	0.550975
541	0.507125	0.551925
542	0.504425	0.550925
543	0.505600	0.551600
544	0.505425	0.549700
545	0.507525	0.552350
546	0.507050	0.552350
547	0.507850	0.550900
548	0.506750	0.551775
549	0.507275	0.549550
550	0.504650	0.552400
551	0.505875	0.549275
552	0.503050	0.551225
553	0.507025	0.549700
554	0.505950	0.547900
555	0.507775	0.547125
556	0.508575	0.546125
557	0.510300	0.548800
558	0.508225	0.552400
559	0.509900	0.545550
560	0.511725	0.544475
561	0.510325	0.545825
562	0.505400	0.547200
563	0.506875	0.547475
564	0.506650	0.549125
565	0.508250	0.553000
566	0.510025	0.549900
567	0.508500	0.548350
568	0.510175	0.548975
569	0.509325	0.548900
570	0.513150	0.547100
571	0.508300	0.548525
572	0.512425	0.549425
573	0.509725	0.549450
574	0.508500	0.551475
575	0.506775	0.551325
576	0.502400	0.550950
577	0.501325	0.551825
578	0.505600	0.550075
579	0.506700	0.549100
580	0.508900	0.549750
581	0.505200	0.551325
582	0.504475	0.553500
583	0.507125	0.552525
584	0.505350	0.553925
585	0.508825	0.551950
586	0.509775	0.550775
587	0.512925	0.549375
588	0.506100	0.549325
589	0.506125	0.549325
590	0.508075	0.548975
591	0.506425	0.550025
592	0.504525	0.549475
593	0.505550	0.550900
594	0.506325	0.548425
595	0.506975	0.546125
596	0.505100	0.546275
597	0.507575	0.545725
598	0.510850	0.546700
599	0.508025	0.550225
600	0.511775	0.551825
601	0.511600	0.555000
602	0.509875	0.557550
603	0.511075	0.554275
604	0.510725	0.556050
605	0.512250	0.555000
606	0.508475	0.556150
607	0.509750	0.557275
608	0.510950	0.558775
609	0.508075	0.558150
610	0.510575	0.556425
611	0.508050	0.556350
612	0.508350	0.557050
613	0.510625	0.558675
614	0.508075	0.559725
615	0.502100	0.558700
616	0.502300	0.558825
617	0.499400	0.557900
618	0.501225	0.556450
619	0.504075	0.554650
620	0.506250	0.553775
621	0.506725	0.551675
622	0.504350	0.550375
623	0.507050	0.552100
624	0.509125	0.551050
625	0.507100	0.552650
626	0.507725	0.549200
627	0.503425	0.549025
628	0.505800	0.549050
629	0.503925	0.549150
630	0.507125	0.547875
631	0.510575	0.547575
632	0.506225	0.543525
633	0.504225	0.543050
634	0.506600	0.544375
635	0.509200	0.544025
636	0.506050	0.543475
637	0.506825	0.544825
638	0.506675	0.547700
639	0.507075	0.547600
640	0.510450	0.550800
641	0.511150	0.549425
642	0.509425	0.551275
643	0.510700	0.552750
644	0.506100	0.554175
645	0.512025	0.553550
646	0.509925	0.552925
647	0.509250	0.552625
648	0.508150	0.551625
649	0.508100	0.549800
650	0.508775	0.551425
651	0.506825	0.550700
652	0.507450	0.552125
653	0.510950	0.552850
654	0.506175	0.552800
655	0.508775	0.555450
656	0.506275	0.555450
657	0.508850	0.555425
658	0.504750	0.554625
659	0.507250	0.555300
660	0.507950	0.556250
661	0.511950	0.555450
662	0.509800	0.553850
663	0.508500	0.556725
664	0.508550	0.556675
665	0.512750	0.556075
666	0.510950	0.554550
667	0.511025	0.553850
668	0.511475	0.551175
669	0.511650	0.551450
670	0.512350	0.555725
671	0.508300	0.557300
672	0.506525	0.558925
673	0.509000	0.558450
674	0.508625	0.556975
675	0.510850	0.560275
676	0.510775	0.559975
677	0.509575	0.560275
678	0.511975	0.557750
679	0.513675	0.559475
680	0.510075	0.558425
681	0.508000	0.559450
682	0.511225	0.558975
683	0.509675	0.557125
684	0.509175	0.554350
685	0.509400	0.555625
686	0.512050	0.555750
687	0.512525	0.558250
688	0.508400	0.557075
689	0.508200	0.555400
690	0.508350	0.559150
691	0.508275	0.556825
692	0.509975	0.556700
693	0.513300	0.558700
694	0.512250	0.558825
695	0.509575	0.559000
696	0.510100	0.557150
697	0.511350	0.558450
698	0.510100	0.559925
699	0.511900	0.558750
700	0.511750	0.559575
701	0.509500	0.561450
702	0.508200	0.559000
703	0.506250	0.556750
704	0.508700	0.556425
705	0.509600	0.554950
706	0.509325	0.557425
707	0.511025	0.557925
708	0.512550	0.556050
709	0.509425	0.557075
710	0.507400	0.555675
711	0.506000	0.554700
712	0.509375	0.552450
713	0.512525	0.553850
714	0.511900	0.552475
715	0.511825	0.552550
716	0.508500	0.553375
717	0.509800	0.553525
718	0.507475	0.554625
719	0.504200	0.556525
720	0.506775	0.554800
721	0.507225	0.555075
722	0.504950	0.557700
723	0.501225	0.556400
724	0.506150	0.558625
725	0.507600	0.556800
726	0.507225	0.559725
727	0.504575	0.558375
728	0.507225	0.558275
729	0.509800	0.556750
730	0.508675	0.557950
731	0.508400	0.557500
732	0.504250	0.558500
733	0.507475	0.557075
734	0.502650	0.557875
735	0.505875	0.559400
736	0.504625	0.557675
737	0.504675	0.559525
738	0.504375	0.556900
739	0.506675	0.556975
740	0.510575	0.559325
741	0.509525	0.558900
742	0.504675	0.560150
743	0.507825	0.560900
744	0.508600	0.558875
745	0.508550	0.561275
746	0.509300	0.559125
747	0.507825	0.558075
748	0.508300	0.558250
749	0.509925	0.559950
750	0.510425	0.559525
751	0.507400	0.559825
752	0.504200	0.559600
753	0.508500	0.558325
754	0.511625	0.556450
755	0.506900	0.555650
756	0.511400	0.558425
757	0.508800	0.562825
758	0.506350	0.562900
759	0.507725	0.562350
760	0.509225	0.563275
761	0.510475	0.562750
762	0.513325	0.566650
763	0.512075	0.566800
764	0.509650	0.568150
765	0.507000	0.565950
766	0.510575	0.567300
767	0.510075	0.569850
768	0.509175	0.573200
769	0.509550	0.574350
770	0.504550	0.573275
771	0.509575	0.571200
772	0.509125	0.573350
773	0.507550	0.573950
774	0.507875	0.572975
775	0.508500	0.573225
776	0.510250	0.573950
777	0.507700	0.573150
778	0.507550	0.572300
779	0.505650	0.571150
780	0.508550	0.570650
781	0.511450	0.571200
782	0.508425	0.572675
783	0.510575	0.570900
784	0.510800	0.574825
785	0.507025	0.573975
786	0.508625	0.573050
787	0.510500	0.570075
788	0.509950	0.571375
789	0.511525	0.573200
790	0.511250	0.573150
791	0.508125	0.573450
792	0.508000	0.572600
793	0.505500	0.571425
794	0.507500	0.571250
795	0.509150	0.570150
796	0.506575	0.569975
797	0.504225	0.568275
798	0.507425	0.569875
799	0.511300	0.568375
800	0.512175	0.565750
801	0.509375	0.564975
802	0.510625	0.564750
803	0.507850	0.565575
804	0.512550	0.566125
805	0.510125	0.563475
806	0.511200	0.562700
807	0.510250	0.562775
808	0.507800	0.559475
809	0.508725	0.560375
810	0.513975	0.561600
811	0.512575	0.562950
812	0.512375	0.563800
813	0.512125	0.562825
814	0.511950	0.559400
815	0.509850	0.556800
816	0.510325	0.556175
817	0.507000	0.557975
818	0.509725	0.558950
819	0.507175	0.559725
820	0.508425	0.561725
821	0.509375	0.560250
822	0.508300	0.562675
823	0.508475	0.562875
824	0.508750	0.564750
825	0.510125	0.563825
826	0.507650	0.564600
827	0.511850	0.563875
828	0.512575	0.560625
829	0.513500	0.560525
830	0.511800	0.562100
831	0.509800	0.563650
832	0.511575	0.564275
833	0.509325	0.566800
834	0.509775	0.567300
835	0.509325	0.565725
836	0.511325	0.564550
837	0.511650	0.563275
838	0.511375	0.560350
839	0.508450	0.559175
840	0.508375	0.557800
841	0.511350	0.557500
842	0.510000	0.557650
843	0.512375	0.559675
844	0.511400	0.560975
845	0.509700	0.562200
846	0.513450	0.564125
847	0.514025	0.565075
848	0.509950	0.565625
849	0.508375	0.563950
850	0.510725	0.563425
851	0.509050	0.561775
852	0.509550	0.561475
853	0.508125	0.559250
854	0.508675	0.559650
855	0.511375	0.562150
856	0.510600	0.562575
857	0.511875	0.562275
858	0.512525	0.562750
859	0.511550	0.563075
860	0.514225	0.561975
861	0.510250	0.562175
862	0.512000	0.564875
863	0.513525	0.563125
864	0.511775	0.562225
865	0.512525	0.561500
866	0.510725	0.562975
867	0.512375	0.564100
868	0.514200	0.566975
869	0.514275	0.569600
870	0.515025	0.568150
871	0.516600	0.571225
872	0.516200	0.571075
873	0.509300	0.568775
874	0.513550	0.567825
875	0.515700	0.564175
876	0.512250	0.563775
877	0.511625	0.564275
878	0.513250	0.564150
879	0.503000	0.563025
880	0.508825	0.562300
881	0.506850	0.560350
882	0.507750	0.558150
883	0.509475	0.557750
884	0.516150	0.558350
885	0.516600	0.559150
886	0.515525	0.559700
887	0.517350	0.559150
888	0.516550	0.558700
889	0.511700	0.559075
890	0.510075	0.559000
891	0.510575	0.557700
892	0.511300	0.558200
893	0.513300	0.556325
894	0.508950	0.553425
895	0.507625	0.551200
896	0.507350	0.552825
897	0.507650	0.551700
898	0.509100	0.553350
899	0.509625	0.554200
900	0.507075	0.556100
901	0.507825	0.555475
902	0.509375	0.553875
903	0.508325	0.554125
904	0.510550	0.555325
905	0.513700	0.555875
906	0.509975	0.552800
907	0.509100	0.555050
908	0.513525	0.556100
909	0.513700	0.553250
910	0.509425	0.555850
911	0.508025	0.559700
912	0.511375	0.559275
913	0.508275	0.557750
914	0.508800	0.555775
915	0.508575	0.554075
916	0.507850	0.554150
917	0.510550	0.553050
918	0.509075	0.553375
919	0.512100	0.554125
920	0.510100	0.552925
921	0.509300	0.555275
922	0.511075	0.557275
923	0.513500	0.559525
924	0.513050	0.559850
925	0.509500	0.558625
926	0.508875	0.556100
927	0.512475	0.556175
928	0.513400	0.557050
929	0.511350	0.560125
930	0.511225	0.559225
931	0.509275	0.557850
932	0.510200	0.558300
933	0.511700	0.559825
934	0.509200	0.557775
935	0.511025	0.557200
936	0.510500	0.555725
937	0.511050	0.555025
938	0.509225	0.556900
939	0.508725	0.560425
940	0.508700	0.558075
941	0.510650	0.559850
942	0.508775	0.562350
943	0.510200	0.560025
944	0.509525	0.560325
945	0.509950	0.562275
946	0.506500	0.560325
947	0.511150	0.561750
948	0.511225	0.563475
949	0.514900	0.561750
950	0.513925	0.562250
951	0.513275	0.563600
952	0.510425	0.561475
953	0.512250	0.563100
954	0.511900	0.563025
955	0.509425	0.565975
956	0.509325	0.567125
957	0.508300	0.566450
958	0.507400	0.567750
959	0.510000	0.567850
960	0.511450	0.568675
961	0.511225	0.569150
962	0.511225	0.570575
963	0.508900	0.570575
964	0.510675	0.570550
965	0.511100	0.567600
966	0.511875	0.568700
967	0.515100	0.569325
968	0.509475	0.568900
969	0.508050	0.568625
970	0.509900	0.569700
971	0.509950	0.568350
972	0.511525	0.569200
973	0.511450	0.568000
974	0.509100	0.570375
975	0.507425	0.569925
976	0.511000	0.566850
977	0.509975	0.565525
978	0.511200	0.567350
979	0.509925	0.566200
980	0.508450	0.565975
981	0.508750	0.566075
982	0.512700	0.567400
983	0.511750	0.565275
984	0.512000	0.564425
985	0.509600	0.565175
986	0.509975	0.562125
987	0.510150	0.565100
988	0.510150	0.564500
989	0.509500	0.564200
990	0.508450	0.565375
991	0.510900	0.566225
992	0.509300	0.564050
993	0.507500	0.562350
994	0.507200	0.560850
995	0.510275	0.559575
996	0.506600	0.561500
997	0.506900	0.558900
998	0.508625	0.556725
999	0.507650	0.557575
1000	0.511075	0.558525
1001	0.511800	0.557300
1002	0.510775	0.555025
1003	0.508475	0.558025
1004	0.508550	0.560375
1005	0.505275	0.558850
1006	0.508200	0.559775
1007	0.506650	0.560400
1008	0.511800	0.559125
1009	0.513225	0.557050
1010	0.509975	0.555375
1011	0.505450	0.555475
1012	0.506600	0.554250
1013	0.512175	0.557225
1014	0.512525	0.557375
1015	0.513400	0.557825
1016	0.512725	0.555100
1017	0.511250	0.555100
1018	0.508775	0.554950
1019	0.511850	0.556800
1020	0.512850	0.554900
1021	0.510650	0.554600
1022	0.512525	0.551375
1023	0.510600	0.552275
1024	0.508050	0.550975
1025	0.509775	0.550300
1026	0.509950	0.552275
1027	0.512750	0.551600
1028	0.513225	0.549675
1029	0.510175	0.550125
1030	0.515250	0.551200
1031	0.511275	0.552275
1032	0.511725	0.555700
1033	0.511675	0.555575
1034	0.511325	0.556850
1035	0.514950	0.557600
1036	0.510150	0.556800
1037	0.508775	0.556200
1038	0.510900	0.556475
1039	0.512700	0.556975
1040	0.514000	0.559875
1041	0.511725	0.561975
1042	0.507325	0.560875
1043	0.508550	0.562075
1044	0.513300	0.559750
1045	0.510850	0.558650
1046	0.510375	0.557275
1047	0.512200	0.552675
1048	0.514050	0.552125
1049	0.509850	0.553200
1050	0.509625	0.553300
1051	0.511675	0.558725
1052	0.513550	0.560825
1053	0.510675	0.560725
1054	0.511775	0.558575
1055	0.509500	0.560600
1056	0.510500	0.560350
1057	0.511025	0.560425
1058	0.511950	0.563825
1059	0.510350	0.563125
1060	0.507775	0.563400
1061	0.506200	0.564525
1062	0.508375	0.567650
1063	0.507350	0.566675
1064	0.509850	0.568625
1065	0.510700	0.568550
1066	0.511225	0.569850
1067	0.510025	0.573300
1068	0.509100	0.574800
1069	0.504200	0.574300
1070	0.507625	0.573850
1071	0.508875	0.574350
1072	0.506250	0.575975
1073	0.508025	0.577125
1074	0.508525	0.576925
1075	0.507100	0.576200
1076	0.509050	0.577800
1077	0.511000	0.578575
1078	0.509325	0.579275
1079	0.510550	0.580550
1080	0.511400	0.579400
1081	0.512275	0.578475
1082	0.507950	0.578575
1083	0.508450	0.579750
1084	0.509900	0.579175
1085	0.508425	0.577725
1086	0.509300	0.579975
1087	0.509250	0.577700
1088	0.508825	0.577250
1089	0.510550	0.577450
1090	0.509075	0.576025
1091	0.508900	0.573775
1092	0.509775	0.576400
1093	0.514325	0.577700
1094	0.508625	0.578450
1095	0.509525	0.577850
1096	0.512500	0.576125
1097	0.508425	0.575525
1098	0.506600	0.575000
1099	0.508775	0.574975
1100	0.511175	0.573450
1101	0.510650	0.573725
1102	0.509475	0.572825
1103	0.510025	0.571150
1104	0.510575	0.568800
1105	0.513825	0.570100
1106	0.513150	0.570250
1107	0.513525	0.571050
1108	0.511125	0.569325
1109	0.510050	0.567750
1110	0.510125	0.567325
1111	0.512550	0.568825
1112	0.514125	0.569375
1113	0.516075	0.569150
1114	0.514500	0.568675
1115	0.510650	0.569925
1116	0.513100	0.569700
1117	0.512550	0.571175
1118	0.512925	0.569550
1119	0.512250	0.568050
1120	0.511850	0.567175
1121	0.511725	0.566400
1122	0.510250	0.565850
1123	0.508700	0.565575
1124	0.510775	0.567550
1125	0.513025	0.568825
1126	0.512200	0.568350
1127	0.508775	0.566150
1128	0.511600	0.566025
1129	0.512450	0.564900
1130	0.514675	0.563925
1131	0.511750	0.564425
1132	0.512775	0.562975
1133	0.514025	0.561500
1134	0.513550	0.561175
1135	0.511850	0.558700
1136	0.510225	0.558925
1137	0.511300	0.555675
1138	0.511475	0.553100
1139	0.511650	0.555050
1140	0.510775	0.555775
1141	0.511650	0.554325
1142	0.512025	0.555850
1143	0.511225	0.554675
1144	0.512425	0.555675
1145	0.510800	0.554650
1146	0.513625	0.556575
1147	0.510750	0.558575
1148	0.508750	0.557425
1149	0.509150	0.555925
1150	0.508775	0.555725
1151	0.513925	0.555700
1152	0.516825	0.559450
1153	0.512600	0.557275
1154	0.512500	0.555950
1155	0.513975	0.555725
1156	0.511050	0.553675
1157	0.507575	0.555700
1158	0.512725	0.556275
1159	0.510075	0.555700
1160	0.510175	0.554175
1161	0.506575	0.552700
1162	0.509175	0.552650
1163	0.509250	0.553900
1164	0.511875	0.553375
1165	0.513025	0.550550
1166	0.513050	0.549600
1167	0.512625	0.548125
1168	0.511850	0.549050
1169	0.512375	0.547975
1170	0.509725	0.549625
1171	0.509050	0.551025
1172	0.512100	0.552450
1173	0.509050	0.552675
1174	0.511375	0.552175
1175	0.512300	0.552350
1176	0.512775	0.550850
1177	0.511450	0.550600
1178	0.512050	0.550675
1179	0.515775	0.552525
1180	0.515750	0.553525
1181	0.511950	0.550250
1182	0.512900	0.552475
1183	0.509975	0.550725
1184	0.510500	0.554300
1185	0.510150	0.556775
1186	0.510400	0.557250
1187	0.508750	0.554825
1188	0.506375	0.556150
1189	0.508450	0.558375
1190	0.507825	0.559200
1191	0.510250	0.558675
1192	0.512600	0.559125
1193	0.511750	0.557550
1194	0.511200	0.558725
1195	0.511175	0.557725
1196	0.508800	0.556850
1197	0.506950	0.559925
1198	0.508150	0.561675
1199	0.508725	0.558350
1200	0.511800	0.561475
1201	0.513275	0.564175
1202	0.509900	0.562325
1203	0.510250	0.565025
1204	0.510700	0.562750
1205	0.512500	0.564125
1206	0.514575	0.563350
1207	0.513475	0.564575
1208	0.514300	0.562350
1209	0.512300	0.560000
1210	0.513475	0.562775
1211	0.512375	0.564725
1212	0.507750	0.566000
1213	0.509825	0.564925
1214	0.512250	0.566450
1215	0.511875	0.564250
1216	0.512000	0.563350
1217	0.509575	0.565425
1218	0.508400	0.567100
1219	0.506825	0.566475
1220	0.506175	0.562450
1221	0.507450	0.562525
1222	0.509225	0.564475
1223	0.510650	0.565325
1224	0.506950	0.566075
1225	0.507375	0.566975
1226	0.510175	0.565925
1227	0.509950	0.566400
1228	0.511850	0.567925
1229	0.509900	0.568600
1230	0.507250	0.568000
1231	0.510900	0.566225
1232	0.509950	0.569975
1233	0.509600	0.568950
1234	0.508150	0.570075
1235	0.510250	0.569675
1236	0.508775	0.571575
1237	0.508800	0.573650
1238	0.505475	0.573925
1239	0.509725	0.574300
1240	0.511100	0.571275
1241	0.511400	0.569425
1242	0.509300	0.567400
1243	0.510100	0.569275
1244	0.509025	0.568050
1245	0.508500	0.568825
1246	0.507775	0.569525
1247	0.506075	0.570375
1248	0.510325	0.568600
1249	0.512275	0.568200
1250	0.507475	0.569850
1251	0.508400	0.567900
1252	0.509275	0.569600
1253	0.509150	0.567375
1254	0.510575	0.566575
1255	0.514575	0.566625
1256	0.515625	0.567525
1257	0.514300	0.564775
1258	0.513425	0.561225
1259	0.509975	0.559825
1260	0.511375	0.559875
1261	0.511075	0.561650
1262	0.515600	0.562525
1263	0.514650	0.561950
1264	0.506525	0.561025
1265	0.511700	0.562300
1266	0.511600	0.560525
1267	0.510025	0.560600
1268	0.512975	0.561575
1269	0.511550	0.562425
1270	0.508825	0.565200
1271	0.510250	0.565925
1272	0.511975	0.569450
1273	0.510375	0.568050
1274	0.512800	0.567825
1275	0.514575	0.571525
1276	0.514425	0.568700
1277	0.510550	0.568275
1278	0.512100	0.568350
1279	0.508775	0.570150
1280	0.508600	0.570975
1281	0.506175	0.571000
1282	0.506550	0.573275
1283	0.503925	0.573500
1284	0.504975	0.571950
1285	0.508850	0.571125
1286	0.508075	0.570450
1287	0.505600	0.572375
1288	0.508475	0.571500
1289	0.505700	0.572425
1290	0.510700	0.571250
1291	0.508725	0.567300
1292	0.509575	0.567125
1293	0.510750	0.568725
1294	0.509775	0.569300
1295	0.508700	0.571325
1296	0.511100	0.572250
1297	0.510525	0.570675
1298	0.511375	0.569475
1299	0.512075	0.570625
1300	0.513150	0.569325
1301	0.509175	0.569750
1302	0.512150	0.568275
1303	0.509850	0.569975
1304	0.508875	0.570500
1305	0.508325	0.570850
1306	0.509275	0.569675
1307	0.511225	0.569550
1308	0.510500	0.570200
1309	0.511750	0.568700
1310	0.511825	0.568325
1311	0.513150	0.567425
1312	0.511675	0.569725
1313	0.510575	0.567350
1314	0.511300	0.570650
1315	0.512225	0.568600
1316	0.514125	0.565900
1317	0.509600	0.562625
1318	0.509475	0.563675
1319	0.508100	0.563975
1320	0.509100	0.564000
1321	0.509975	0.564175
1322	0.507150	0.563125
1323	0.509650	0.563550
1324	0.510250	0.564250
1325	0.508950	0.565000
1326	0.512425	0.564575
1327	0.508250	0.566175
1328	0.507575	0.569775
1329	0.510900	0.571400
1330	0.507300	0.571300
1331	0.511575	0.573000
1332	0.512375	0.575425
1333	0.509275	0.574150
1334	0.506100	0.573575
1335	0.509475	0.573450
1336	0.510725	0.571175
1337	0.510750	0.569300
1338	0.508475	0.567875
1339	0.509850	0.565300
1340	0.509525	0.565575
1341	0.510200	0.563850
1342	0.512300	0.563825
1343	0.511875	0.567450
1344	0.512350	0.569250
1345	0.510450	0.569875
1346	0.508000	0.571575
1347	0.505975	0.571450
1348	0.508050	0.573200
1349	0.508775	0.573650
1350	0.504500	0.575000
1351	0.505050	0.575100
1352	0.505275	0.574350
1353	0.511200	0.574275
1354	0.511925	0.575075
1355	0.507400	0.572325
1356	0.511250	0.571825
1357	0.509425	0.572425
1358	0.506750	0.570625
1359	0.508975	0.570600
1360	0.506250	0.571025
1361	0.508425	0.571500
1362	0.508100	0.571400
1363	0.507500	0.571675
1364	0.507350	0.573475
1365	0.505775	0.571425
1366	0.510025	0.567700
1367	0.508325	0.565700
1368	0.507475	0.565225
1369	0.505775	0.564775
1370	0.507450	0.567000
1371	0.506200	0.566775
1372	0.506250	0.563325
1373	0.509500	0.562400
1374	0.510550	0.563475
1375	0.508325	0.564100
1376	0.511200	0.564425
1377	0.507525	0.562925
1378	0.507150	0.564050
1379	0.507900	0.561275
1380	0.507775	0.560000
1381	0.507175	0.560825
1382	0.505375	0.559800
1383	0.504575	0.559250
1384	0.505725	0.561750
1385	0.512650	0.561825
1386	0.512100	0.562750
1387	0.511350	0.562100
1388	0.509875	0.558525
1389	0.513725	0.557175
1390	0.514275	0.557675
1391	0.509200	0.557675
1392	0.511000	0.560100
1393	0.509625	0.558800
1394	0.509425	0.557775
1395	0.511475	0.556350
1396	0.509725	0.555650
1397	0.506275	0.555625
1398	0.505250	0.556725
1399	0.509225	0.558875
1400	0.512700	0.556800
1401	0.511050	0.556925
1402	0.512100	0.556275
1403	0.510550	0.556850
1404	0.512625	0.553300
1405	0.510175	0.557100
1406	0.512800	0.559675
1407	0.507625	0.557000
1408	0.509725	0.558575
1409	0.511100	0.556250
1410	0.511200	0.557850
1411	0.511500	0.557925
1412	0.509725	0.558850
1413	0.511500	0.558225
1414	0.507650	0.558900
1415	0.509525	0.559600
1416	0.507200	0.557475
1417	0.508325	0.559775
1418	0.509850	0.558050
1419	0.514275	0.558025
1420	0.514475	0.559350
1421	0.513725	0.555875
1422	0.513775	0.556475
1423	0.508825	0.555875
1424	0.510100	0.556350
1425	0.508475	0.556925
1426	0.509125	0.555200
1427	0.511550	0.555675
1428	0.510825	0.555450
1429	0.510675	0.558250
1430	0.509875	0.558675
1431	0.516000	0.559050
1432	0.514050	0.560425
1433	0.514350	0.559700
1434	0.511525	0.560050
1435	0.510725	0.559950
1436	0.511425	0.558550
1437	0.513525	0.560525
1438	0.511900	0.561400
1439	0.513200	0.558050
1440	0.510325	0.557825
1441	0.508750	0.558925
1442	0.511425	0.560925
1443	0.511150	0.562450
1444	0.509675	0.559975
1445	0.508850	0.556375
1446	0.510400	0.556475
1447	0.509500	0.559225
1448	0.503825	0.559675
1449	0.507600	0.556925
1450	0.508900	0.555375
1451	0.506775	0.555750
1452	0.509250	0.557600
1453	0.509300	0.556850
1454	0.511100	0.556800
1455	0.508200	0.557475
1456	0.509800	0.557275
1457	0.510550	0.558400
1458	0.509075	0.564100
1459	0.510475	0.566000
1460	0.510175	0.566900
1461	0.508475	0.565625
1462	0.507350	0.566050
1463	0.510100	0.562500
1464	0.509800	0.565775
1465	0.511700	0.563550
1466	0.512625	0.560425
1467	0.513875	0.560175
1468	0.512775	0.560175
1469	0.510900	0.560100
1470	0.510150	0.560125
1471	0.509700	0.559850
1472	0.510900	0.559325
1473	0.512700	0.559750
1474	0.510350	0.560700
1475	0.509950	0.559750
1476	0.508200	0.558500
1477	0.507900	0.560200
1478	0.508125	0.558700
1479	0.508650	0.556750
1480	0.509150	0.558850
1481	0.510850	0.560125
1482	0.512450	0.557875
1483	0.511700	0.557450
1484	0.511625	0.556325
1485	0.512675	0.557500
1486	0.509750	0.558925
1487	0.510825	0.560725
1488	0.509575	0.561025
1489	0.512925	0.559150
1490	0.508875	0.561400
1491	0.510900	0.561075
1492	0.512400	0.562050
1493	0.510225	0.563000
1494	0.511550	0.564075
1495	0.510575	0.562125
1496	0.511200	0.564600
1497	0.513525	0.563275
1498	0.508650	0.563050
1499	0.511450	0.564075
1500	0.510450	0.565700
1501	0.506250	0.566575
1502	0.513150	0.568425
1503	0.509625	0.568950
1504	0.508075	0.568375
1505	0.509225	0.566050
1506	0.510875	0.567025
1507	0.513125	0.566150
1508	0.514100	0.562850
1509	0.511525	0.562350
1510	0.510250	0.559775
1511	0.509525	0.558000
1512	0.511475	0.558400
1513	0.505175	0.559975
1514	0.505150	0.561625
1515	0.508125	0.561425
1516	0.512025	0.559250
1517	0.510950	0.562125
1518	0.509450	0.564325
1519	0.510225	0.563425
1520	0.510300	0.566125
1521	0.508700	0.563750
1522	0.510275	0.559550
1523	0.508300	0.560625
1524	0.508875	0.558775
1525	0.506400	0.561850
1526	0.507275	0.562150
1527	0.513325	0.558775
1528	0.509750	0.557850
1529	0.510550	0.559050
1530	0.506625	0.562950
1531	0.508350	0.560450
1532	0.509950	0.560850
1533	0.513225	0.563600
1534	0.512100	0.562475
1535	0.512150	0.565500
1536	0.508225	0.564275
1537	0.507375	0.562125
1538	0.507475	0.560700
1539	0.510500	0.561000
1540	0.509350	0.560450
1541	0.507525	0.559000
1542	0.507500	0.558875
1543	0.511025	0.560525
1544	0.509950	0.563000
1545	0.508300	0.561250
1546	0.507525	0.560475
1547	0.508750	0.560375
1548	0.507350	0.558850
1549	0.512325	0.557075
1550	0.507775	0.556575
1551	0.506175	0.560525
1552	0.507175	0.561675
1553	0.509175	0.560800
1554	0.508275	0.561775
1555	0.507975	0.559950
1556	0.508250	0.561075
1557	0.508450	0.558150
1558	0.511600	0.557025
1559	0.507675	0.557500
1560	0.510750	0.556175
1561	0.510450	0.555875
1562	0.508625	0.556550
1563	0.510475	0.555750
1564	0.509675	0.554825
1565	0.509175	0.555575
1566	0.509050	0.557375
1567	0.507825	0.556450
1568	0.508075	0.555000
1569	0.511650	0.555475
1570	0.514150	0.556800
1571	0.508675	0.557125
1572	0.509225	0.556900
1573	0.510750	0.555625
1574	0.511925	0.555025
1575	0.511400	0.552225
1576	0.507075	0.550400
1577	0.504750	0.551700
1578	0.509050	0.550525
1579	0.507325	0.551250
1580	0.508350	0.551450
1581	0.508750	0.553525
1582	0.512850	0.554900
1583	0.512750	0.556925
1584	0.512400	0.557675
1585	0.507075	0.559250
1586	0.508675	0.559325
1587	0.509250	0.560375
1588	0.510575	0.558725
1589	0.509975	0.560550
1590	0.510675	0.559325
1591	0.512475	0.560750
1592	0.511875	0.563450
1593	0.506875	0.566600
1594	0.509650	0.563225
1595	0.510175	0.564475
1596	0.511275	0.566150
1597	0.510000	0.566325
1598	0.513450	0.566650
1599	0.513075	0.568000
1600	0.515625	0.567475
1601	0.512775	0.570075
1602	0.509775	0.571500
1603	0.508250	0.570675
1604	0.508025	0.571325
1605	0.510675	0.571975
1606	0.508825	0.573075
1607	0.504250	0.571725
1608	0.510925	0.572650
1609	0.510500	0.572550
1610	0.510350	0.573275
1611	0.510175	0.572750
1612	0.512600	0.573150
1613	0.514925	0.572750
1614	0.512500	0.571650
1615	0.513625	0.571825
1616	0.512775	0.569325
1617	0.513825	0.568125
1618	0.513900	0.568125
1619	0.513600	0.568800
1620	0.512425	0.570875
1621	0.508075	0.571975
1622	0.510225	0.572500
1623	0.508650	0.571000
1624	0.512300	0.568575
1625	0.513150	0.569800
1626	0.511475	0.569675
1627	0.507125	0.570100
1628	0.512225	0.570125
1629	0.513150	0.572250
1630	0.510200	0.572175
1631	0.513100	0.575050
1632	0.513525	0.572925
1633	0.514775	0.572200
1634	0.513375	0.571200
1635	0.512875	0.572450
1636	0.510800	0.572750
1637	0.509550	0.573175
1638	0.509750	0.573800
1639	0.508575	0.574125
1640	0.511125	0.576250
1641	0.513500	0.573025
1642	0.509100	0.570275
1643	0.510200	0.572125
1644	0.509150	0.573325
1645	0.514150	0.571875
1646	0.513150	0.572125
1647	0.514775	0.571975
1648	0.513500	0.569650
1649	0.512875	0.569050
1650	0.511075	0.568875
1651	0.511075	0.567600
1652	0.511825	0.569175
1653	0.511950	0.570950
1654	0.512975	0.572500
1655	0.509325	0.569500
1656	0.510400	0.567300
1657	0.510425	0.568300
1658	0.511300	0.568800
1659	0.511975	0.568350
1660	0.508600	0.568525
1661	0.509775	0.567125
1662	0.510025	0.566300
1663	0.509675	0.564600
1664	0.509325	0.562775
1665	0.511525	0.561000
1666	0.511950	0.564425
1667	0.517375	0.563675
1668	0.511575	0.563850
1669	0.509375	0.564450
1670	0.511250	0.563350
1671	0.513225	0.563475
1672	0.512100	0.565825
1673	0.512300	0.562900
1674	0.514600	0.567075
1675	0.511325	0.564500
1676	0.514225	0.567075
1677	0.515675	0.567525
1678	0.513850	0.568525
1679	0.511125	0.567300
1680	0.511850	0.565100
1681	0.511925	0.565975
1682	0.508650	0.562675
1683	0.506675	0.563500
1684	0.510350	0.561875
1685	0.510550	0.563250
1686	0.511325	0.563525
1687	0.509450	0.563075
1688	0.512025	0.564175
1689	0.511850	0.566000
1690	0.512675	0.563775
1691	0.509075	0.565800
1692	0.508400	0.564175
1693	0.510325	0.566625
1694	0.509925	0.565350
1695	0.514900	0.563975
1696	0.512525	0.566425
1697	0.509700	0.567450
1698	0.509225	0.569450
1699	0.510450	0.569450
1700	0.514250	0.569450
1701	0.509425	0.572025
1702	0.505975	0.568900
1703	0.510475	0.568475
1704	0.510525	0.566325
1705	0.512950	0.564025
1706	0.510400	0.564750
1707	0.514725	0.562200
1708	0.508350	0.566400
1709	0.506650	0.567900
1710	0.506800	0.566125
1711	0.508925	0.567125
1712	0.509425	0.565900
1713	0.509150	0.566375
1714	0.507925	0.566300
1715	0.512075	0.564650
1716	0.511825	0.562825
1717	0.511575	0.561550
1718	0.508750	0.563325
1719	0.509700	0.561775
1720	0.510350	0.563475
1721	0.508100	0.563575
1722	0.511750	0.565075
1723	0.513300	0.563750
1724	0.512850	0.564000
1725	0.508800	0.564125
1726	0.516350	0.563600
1727	0.513625	0.564350
1728	0.509850	0.563275
1729	0.514025	0.566375
1730	0.513200	0.563250
1731	0.513325	0.565675
1732	0.513175	0.570200
1733	0.512750	0.570450
1734	0.512000	0.568075
1735	0.511750	0.570025
1736	0.514625	0.567225
1737	0.512550	0.569750
1738	0.508875	0.573950
1739	0.513725	0.574225
1740	0.515750	0.574900
1741	0.511975	0.576400
1742	0.512250	0.574050
1743	0.512400	0.574150
1744	0.509500	0.571000
1745	0.510150	0.570450
1746	0.511750	0.569000
1747	0.512200	0.567475
1748	0.516675	0.567875
1749	0.517000	0.567150
1750	0.513400	0.569350
1751	0.514475	0.571275
1752	0.510825	0.572050
1753	0.511275	0.571925
1754	0.509375	0.571350
1755	0.514650	0.572550
1756	0.514050	0.570750
1757	0.514050	0.571050
1758	0.512275	0.571000
1759	0.509225	0.570525
1760	0.511900	0.566850
1761	0.511400	0.565300
1762	0.512325	0.563225
1763	0.515950	0.563325
1764	0.512325	0.565150
1765	0.515200	0.562675
1766	0.511325	0.561250
1767	0.510750	0.562050
1768	0.513175	0.564600
1769	0.513250	0.566375
1770	0.511950	0.564000
1771	0.512825	0.562875
1772	0.511675	0.562500
1773	0.513675	0.561400
1774	0.510700	0.561600
1775	0.511425	0.563350
1776	0.515825	0.563900
1777	0.511425	0.562675
1778	0.512100	0.559850
1779	0.511950	0.560200
1780	0.517600	0.556750
1781	0.514450	0.559950
1782	0.515175	0.560950
1783	0.518900	0.562850
1784	0.515550	0.560250
1785	0.512750	0.563125
1786	0.512500	0.560850
1787	0.514500	0.559825
1788	0.515500	0.562075
1789	0.518875	0.560175
1790	0.515400	0.560675
1791	0.514850	0.560600
1792	0.510475	0.561025
1793	0.512025	0.563575
1794	0.513600	0.561775
1795	0.511100	0.559925
1796	0.512850	0.559375
1797	0.513375	0.558250
1798	0.514625	0.560275
1799	0.516975	0.562325
1800	0.512500	0.563525
1801	0.514150	0.565825
1802	0.514425	0.565950
1803	0.513375	0.566200
1804	0.515100	0.568300
1805	0.512650	0.568500
1806	0.513925	0.568300
1807	0.514250	0.567725
1808	0.511800	0.566200
1809	0.511950	0.564100
1810	0.512900	0.563425
1811	0.510975	0.561775
1812	0.509650	0.561875
1813	0.512600	0.563250
1814	0.509550	0.559900
1815	0.512575	0.561900
1816	0.512250	0.560500
1817	0.512325	0.561250
1818	0.514175	0.562725
1819	0.512000	0.561750
1820	0.510025	0.563200
1821	0.511475	0.561800
1822	0.510175	0.563550
1823	0.511500	0.562450
1824	0.510025	0.565700
1825	0.510275	0.566225
1826	0.512750	0.565950
1827	0.511175	0.564550
1828	0.512875	0.563500
1829	0.516425	0.564200
1830	0.511875	0.563550
1831	0.510600	0.562375
1832	0.509975	0.561875
1833	0.510775	0.561675
1834	0.515625	0.563525
1835	0.514575	0.565800
1836	0.511700	0.565875
1837	0.512225	0.565000
1838	0.511625	0.567650
1839	0.511125	0.566000
1840	0.514750	0.567350
1841	0.517025	0.567400
1842	0.512925	0.567450
1843	0.516000	0.566950
1844	0.510575	0.565775
1845	0.511425	0.565300
1846	0.512350	0.564875
1847	0.512750	0.566750
1848	0.511700	0.566050
1849	0.515750	0.564625
1850	0.512500	0.564075
1851	0.510875	0.562150
1852	0.511625	0.559400
1853	0.511375	0.557600
1854	0.514575	0.557375
1855	0.513050	0.558575
1856	0.514200	0.558025
1857	0.513975	0.555975
1858	0.517675	0.553475
1859	0.511500	0.553575
1860	0.513375	0.557100
1861	0.508800	0.555575
1862	0.511350	0.555375
1863	0.513625	0.557050
1864	0.515850	0.558150
1865	0.511800	0.558050
1866	0.514000	0.558050
1867	0.509350	0.556775
1868	0.512400	0.560725
1869	0.509825	0.561075
1870	0.511125	0.562150
1871	0.512850	0.563100
1872	0.510500	0.564850
1873	0.510175	0.564675
1874	0.510150	0.568900
1875	0.510125	0.567750
1876	0.511175	0.566875
1877	0.514500	0.565800
1878	0.515425	0.567525
1879	0.514275	0.568350
1880	0.514350	0.567275
1881	0.516050	0.567325
1882	0.511900	0.566175
1883	0.507400	0.566375
1884	0.512350	0.565750
1885	0.510475	0.564700
1886	0.512000	0.562050
1887	0.515750	0.563125
1888	0.512450	0.562925
1889	0.514850	0.563075
1890	0.513075	0.563400
1891	0.514025	0.565825
1892	0.513350	0.565800
1893	0.514125	0.567450
1894	0.511925	0.570000
1895	0.513900	0.571175
1896	0.515575	0.571175
1897	0.515425	0.571500
1898	0.512875	0.569950
1899	0.514425	0.568600
1900	0.513675	0.567575
1901	0.511175	0.569875
1902	0.509125	0.567850
1903	0.512350	0.565450
1904	0.513375	0.567325
1905	0.511075	0.571075
1906	0.512100	0.572150
1907	0.514725	0.571725
1908	0.514225	0.571850
1909	0.514225	0.574975
1910	0.514850	0.576325
1911	0.514425	0.578875
1912	0.513100	0.578525
1913	0.514725	0.578975
1914	0.513075	0.579775
1915	0.510050	0.580800
1916	0.513000	0.580675
1917	0.513775	0.578100
1918	0.513650	0.575075
1919	0.511425	0.575700
1920	0.509475	0.578175
1921	0.511000	0.578025
1922	0.511200	0.578725
1923	0.513150	0.576750
1924	0.512900	0.572725
1925	0.513525	0.571000
1926	0.513350	0.570600
1927	0.510900	0.571625
1928	0.510350	0.570925
1929	0.510775	0.570600
1930	0.510975	0.569800
1931	0.511775	0.568750
1932	0.509450	0.570125
1933	0.510775	0.571800
1934	0.510100	0.573025
1935	0.513025	0.571175
1936	0.509450	0.570875
1937	0.512900	0.572650
1938	0.510300	0.568950
1939	0.509225	0.565325
1940	0.510750	0.567725
1941	0.509050	0.567650
1942	0.508750	0.568175
1943	0.508650	0.565775
1944	0.511025	0.563825
1945	0.509975	0.564825
1946	0.512175	0.565150
1947	0.510150	0.564025
1948	0.509350	0.565250
1949	0.512325	0.563525
1950	0.514800	0.563400
1951	0.512525	0.563675
1952	0.507725	0.564100
1953	0.508950	0.565225
1954	0.509725	0.567100
1955	0.513500	0.564000
1956	0.512150	0.564800
1957	0.509550	0.564225
1958	0.511075	0.565750
1959	0.513225	0.562750
1960	0.507375	0.564450
1961	0.509525	0.564500
1962	0.511000	0.562625
1963	0.510875	0.561975
1964	0.509975	0.560600
1965	0.510675	0.558875
1966	0.509025	0.560525
1967	0.509650	0.557900
1968	0.510550	0.557125
1969	0.509825	0.556850
1970	0.508075	0.556800
1971	0.507725	0.557150
1972	0.512375	0.559125
1973	0.511700	0.558525
1974	0.508625	0.556625
1975	0.512775	0.556350
1976	0.515175	0.559150
1977	0.516000	0.559500
1978	0.513175	0.561775
1979	0.510125	0.563450
1980	0.510750	0.564225
1981	0.515075	0.565125
1982	0.516100	0.568375
1983	0.511075	0.568225
1984	0.511025	0.564225
1985	0.513150	0.563050
1986	0.514000	0.564050
1987	0.514275	0.562150
1988	0.514675	0.562625
1989	0.512900	0.564950
1990	0.507825	0.563775
1991	0.514125	0.564650
1992	0.514700	0.561650
1993	0.510600	0.562275
1994	0.513725	0.560725
1995	0.513625	0.561050
1996	0.515575	0.560675
1997	0.512625	0.558075
1998	0.515925	0.557825
1999	0.512075	0.559025
[truncated: 8,000 more rows]
