# Supplementary material for: Evolutionary game on mutually influenceing double-layer network
Source: PLoS One. 2025 Jan 31;20(1):e0317923. doi: 10.1371/journal.pone.0317923 (PMC11785339; doi:10.1371/journal.pone.0317923)
Supplement: S1 Data — (ZIP) [file pone.0317923.s001.zip › b=1.04_a=0.4_frequency.txt]

0	0.494950	0.395975
1	0.490850	0.338950
2	0.492650	0.303900
3	0.489700	0.286775
4	0.485450	0.272900
5	0.487050	0.266625
6	0.485900	0.262900
7	0.483500	0.258175
8	0.486700	0.258975
9	0.484700	0.260550
10	0.485150	0.260075
11	0.485150	0.259450
12	0.488900	0.262025
13	0.485825	0.263650
14	0.483500	0.265400
15	0.481150	0.267975
16	0.486650	0.271800
17	0.489875	0.273975
18	0.486325	0.279800
19	0.484625	0.283675
20	0.486575	0.288450
21	0.485650	0.293525
22	0.484975	0.296600
23	0.483150	0.300600
24	0.481850	0.304475
25	0.480425	0.308300
26	0.486150	0.312800
27	0.488025	0.316950
28	0.488600	0.318775
29	0.484325	0.321400
30	0.483150	0.325975
31	0.481400	0.329650
32	0.481700	0.333300
33	0.485025	0.335350
34	0.489550	0.335900
35	0.484375	0.342850
36	0.483450	0.344475
37	0.483300	0.346075
38	0.482350	0.348525
39	0.481950	0.352450
40	0.482400	0.352225
41	0.480375	0.354850
42	0.485700	0.357875
43	0.486100	0.360300
44	0.486850	0.363950
45	0.486425	0.365275
46	0.486175	0.367950
47	0.486075	0.372725
48	0.485425	0.376575
49	0.485100	0.380050
50	0.489650	0.381700
51	0.484100	0.382325
52	0.484275	0.385925
53	0.482650	0.388375
54	0.482150	0.391175
55	0.485050	0.392225
56	0.482225	0.395325
57	0.483975	0.397500
58	0.486950	0.397275
59	0.484175	0.398350
60	0.489150	0.401425
61	0.485950	0.405125
62	0.485425	0.406050
63	0.486000	0.408425
64	0.487800	0.409025
65	0.484050	0.407975
66	0.488650	0.412275
67	0.485725	0.414650
68	0.484725	0.416150
69	0.486200	0.420075
70	0.484625	0.422325
71	0.483825	0.422050
72	0.479125	0.425850
73	0.486375	0.428475
74	0.487350	0.427825
75	0.487600	0.430650
76	0.482975	0.432625
77	0.484500	0.432550
78	0.483775	0.433150
79	0.485125	0.436500
80	0.486200	0.439850
81	0.486150	0.442150
82	0.486050	0.441600
83	0.487675	0.445525
84	0.488475	0.448000
85	0.485975	0.447975
86	0.485525	0.446250
87	0.485925	0.446000
88	0.487500	0.450950
89	0.486900	0.451625
90	0.488775	0.452050
91	0.485450	0.455125
92	0.489250	0.454550
93	0.485575	0.455950
94	0.484400	0.457975
95	0.487125	0.460175
96	0.490125	0.461675
97	0.485950	0.461400
98	0.489675	0.461775
99	0.488375	0.462225
100	0.490925	0.463050
101	0.490875	0.464150
102	0.489175	0.466000
103	0.483650	0.464175
104	0.490350	0.465800
105	0.492725	0.468150
106	0.490625	0.468500
107	0.492725	0.468725
108	0.489175	0.469875
109	0.491650	0.470600
110	0.489475	0.471625
111	0.488725	0.474000
112	0.492625	0.474675
113	0.491250	0.479350
114	0.490025	0.482225
115	0.489925	0.483525
116	0.489975	0.482450
117	0.489425	0.484300
118	0.489025	0.482500
119	0.492850	0.484375
120	0.488200	0.483575
121	0.495100	0.485500
122	0.493475	0.485075
123	0.488025	0.485750
124	0.486625	0.487750
125	0.493375	0.487825
126	0.490625	0.486950
127	0.489725	0.489425
128	0.494375	0.490125
129	0.494225	0.489725
130	0.491750	0.492075
131	0.494925	0.493100
132	0.493700	0.494425
133	0.491650	0.494950
134	0.492175	0.494950
135	0.493100	0.494225
136	0.495425	0.494575
137	0.491875	0.492450
138	0.487700	0.491625
139	0.493650	0.492100
140	0.491825	0.490200
141	0.491325	0.489800
142	0.488500	0.492425
143	0.495125	0.490850
144	0.493550	0.493275
145	0.493600	0.492100
146	0.493625	0.491700
147	0.495300	0.489250
148	0.494000	0.492400
149	0.493750	0.491150
150	0.492975	0.488950
151	0.490350	0.488650
152	0.489200	0.483600
153	0.488675	0.485125
154	0.495750	0.485150
155	0.495175	0.485475
156	0.491550	0.487075
157	0.491925	0.488000
158	0.493975	0.489250
159	0.493375	0.487275
160	0.492225	0.488100
161	0.491050	0.490900
162	0.492425	0.490000
163	0.492350	0.492125
164	0.498275	0.495025
165	0.497625	0.494750
166	0.494650	0.495400
167	0.495075	0.496500
168	0.492325	0.497125
169	0.490850	0.496150
170	0.492500	0.497625
171	0.492400	0.497100
172	0.490475	0.494525
173	0.492650	0.495450
174	0.495200	0.494075
175	0.492900	0.492125
176	0.492650	0.492375
177	0.491300	0.490525
178	0.491825	0.492550
179	0.494475	0.491900
180	0.493350	0.492175
181	0.489475	0.492350
182	0.492850	0.491950
183	0.494100	0.492300
184	0.493650	0.492000
185	0.496500	0.491425
186	0.493875	0.490225
187	0.489200	0.492125
188	0.493650	0.488150
189	0.494200	0.487050
190	0.492825	0.486875
191	0.493575	0.486950
192	0.494400	0.487200
193	0.495175	0.489475
194	0.494275	0.491675
195	0.494475	0.489500
196	0.495300	0.487375
197	0.497800	0.488150
198	0.499100	0.486175
199	0.495425	0.487000
200	0.495350	0.490125
201	0.495025	0.492250
202	0.494675	0.493225
203	0.497500	0.495450
204	0.497500	0.495975
205	0.495625	0.496800
206	0.497075	0.495200
207	0.496425	0.496275
208	0.495375	0.499250
209	0.495675	0.501150
210	0.495975	0.501900
211	0.498375	0.503550
212	0.495825	0.503400
213	0.498950	0.504375
214	0.497850	0.500900
215	0.495325	0.500725
216	0.497350	0.499225
217	0.495625	0.500600
218	0.495250	0.502125
219	0.495125	0.503625
220	0.497125	0.505925
221	0.496400	0.505350
222	0.498225	0.505075
223	0.498050	0.506575
224	0.497300	0.504275
225	0.498425	0.504325
226	0.500200	0.504150
227	0.501200	0.505450
228	0.499350	0.507225
229	0.501350	0.508925
230	0.497775	0.508825
231	0.497900	0.507250
232	0.496400	0.506575
233	0.493625	0.505675
234	0.495725	0.504650
235	0.499375	0.504850
236	0.501575	0.505350
237	0.499025	0.505525
238	0.498275	0.502725
239	0.497975	0.506375
240	0.500075	0.505125
241	0.497000	0.505725
242	0.498875	0.507075
243	0.500325	0.509225
244	0.498700	0.507725
245	0.503325	0.510250
246	0.500700	0.509500
247	0.499475	0.511200
248	0.496450	0.513200
249	0.495775	0.510350
250	0.496950	0.508500
251	0.495025	0.511750
252	0.497200	0.512875
253	0.496650	0.515300
254	0.496400	0.513800
255	0.497175	0.512150
256	0.496700	0.510975
257	0.500000	0.508875
258	0.499825	0.507500
259	0.498200	0.508200
260	0.497175	0.508275
261	0.495600	0.507025
262	0.494550	0.506475
263	0.494250	0.506575
264	0.498100	0.507575
265	0.498025	0.511300
266	0.498625	0.510675
267	0.501100	0.513050
268	0.496375	0.513025
269	0.495650	0.512075
270	0.499075	0.512025
271	0.500350	0.513450
272	0.500150	0.513000
273	0.502950	0.514600
274	0.503750	0.514975
275	0.499975	0.516575
276	0.501950	0.516125
277	0.500000	0.516625
278	0.498275	0.515450
279	0.498475	0.515175
280	0.503025	0.515700
281	0.505425	0.514150
282	0.506650	0.512375
283	0.502125	0.509375
284	0.501900	0.512425
285	0.500000	0.512375
286	0.500875	0.510925
287	0.503225	0.511300
288	0.500025	0.514425
289	0.499275	0.512800
290	0.499025	0.511850
291	0.500950	0.513300
292	0.507550	0.511250
293	0.504775	0.510800
294	0.499150	0.511500
295	0.499925	0.511425
296	0.500250	0.511700
297	0.497350	0.513350
298	0.498650	0.512875
299	0.502150	0.507425
300	0.500275	0.509425
301	0.495175	0.511900
302	0.495925	0.514450
303	0.499250	0.513575
304	0.500125	0.510725
305	0.501125	0.508525
306	0.502200	0.507675
307	0.500100	0.509625
308	0.498000	0.509375
309	0.498200	0.508700
310	0.500950	0.508700
311	0.500875	0.510850
312	0.502525	0.512675
313	0.503225	0.510225
314	0.505025	0.509425
315	0.501325	0.506975
316	0.502975	0.508700
317	0.501650	0.507150
318	0.499225	0.506050
319	0.501300	0.502375
320	0.503175	0.501900
321	0.500350	0.503500
322	0.500775	0.499675
323	0.502875	0.500275
324	0.501025	0.500750
325	0.499550	0.501825
326	0.503900	0.500975
327	0.503650	0.501775
328	0.504825	0.503800
329	0.501575	0.506300
330	0.503275	0.506075
331	0.502500	0.506800
332	0.501625	0.509175
333	0.502725	0.508925
334	0.503500	0.511000
335	0.500875	0.512475
336	0.504850	0.510750
337	0.507800	0.509925
338	0.506100	0.511600
339	0.502875	0.512275
340	0.500525	0.512125
341	0.503450	0.511075
342	0.500925	0.510575
343	0.497350	0.512225
344	0.502600	0.508525
345	0.502200	0.509750
346	0.499275	0.514500
347	0.497525	0.515525
348	0.502175	0.514050
349	0.505475	0.514725
350	0.500275	0.511875
351	0.504700	0.511750
352	0.506225	0.508875
353	0.505200	0.507300
354	0.506400	0.509525
355	0.504000	0.510550
356	0.500625	0.510900
357	0.502725	0.508375
358	0.504125	0.511925
359	0.502100	0.511050
360	0.503025	0.511750
361	0.500425	0.511500
362	0.502725	0.511000
363	0.505525	0.509100
364	0.504225	0.509900
365	0.505650	0.510750
366	0.504125	0.510000
367	0.507825	0.508625
368	0.503875	0.508125
369	0.502525	0.506700
370	0.500200	0.507425
371	0.499600	0.503875
372	0.503275	0.503775
373	0.500950	0.504225
374	0.504350	0.505500
375	0.504050	0.505250
376	0.504925	0.506400
377	0.507000	0.507200
378	0.502200	0.508150
379	0.502350	0.509550
380	0.500175	0.507400
381	0.501875	0.503725
382	0.503525	0.502250
383	0.503025	0.499300
384	0.500725	0.499875
385	0.500500	0.500925
386	0.498800	0.500550
387	0.501550	0.499825
388	0.503375	0.499150
389	0.505700	0.501225
390	0.505900	0.500050
391	0.502650	0.498075
392	0.504350	0.498175
393	0.504375	0.500325
394	0.501575	0.501325
395	0.501175	0.499550
396	0.502950	0.499625
397	0.500450	0.501150
398	0.506650	0.501175
399	0.504575	0.499975
400	0.505650	0.502525
401	0.504550	0.501250
402	0.505950	0.503025
403	0.505975	0.504700
404	0.506200	0.507325
405	0.504850	0.508375
406	0.502350	0.508900
407	0.503325	0.508275
408	0.501900	0.512275
409	0.503075	0.511900
410	0.505075	0.513225
411	0.504325	0.513675
412	0.503525	0.513450
413	0.500275	0.514550
414	0.504925	0.514725
415	0.506675	0.515550
416	0.501950	0.517475
417	0.502875	0.518000
418	0.501600	0.518625
419	0.502650	0.518950
420	0.500575	0.518800
421	0.501525	0.515525
422	0.504350	0.517000
423	0.503550	0.513775
424	0.505475	0.513050
425	0.502750	0.512225
426	0.501700	0.515275
427	0.504000	0.514600
428	0.504900	0.517150
429	0.503525	0.517125
430	0.505700	0.516525
431	0.504300	0.517325
432	0.502650	0.516725
433	0.503875	0.517775
434	0.503775	0.518650
435	0.500750	0.521250
436	0.498775	0.519550
437	0.503875	0.520575
438	0.502300	0.521800
439	0.505025	0.522825
440	0.505850	0.524350
441	0.506725	0.524400
442	0.503575	0.525175
443	0.505750	0.527125
444	0.506525	0.528375
445	0.506150	0.526250
446	0.502900	0.527925
447	0.500900	0.529300
448	0.501650	0.531200
449	0.500975	0.530425
450	0.503200	0.529125
451	0.506175	0.528575
452	0.503975	0.530625
453	0.507050	0.532675
454	0.510650	0.532250
455	0.506925	0.529325
456	0.502975	0.528050
457	0.503100	0.528875
458	0.498700	0.529325
459	0.501450	0.525125
460	0.502925	0.523525
461	0.505550	0.522900
462	0.504300	0.517550
463	0.504825	0.519225
464	0.503550	0.516675
465	0.507975	0.518550
466	0.507100	0.523150
467	0.504275	0.523275
468	0.506125	0.524375
469	0.505475	0.523000
470	0.505075	0.518575
471	0.505275	0.519575
472	0.506250	0.520425
473	0.503575	0.518725
474	0.506650	0.517950
475	0.505150	0.519600
476	0.503300	0.519525
477	0.507600	0.518475
478	0.505325	0.522075
479	0.501750	0.526550
480	0.505025	0.526900
481	0.507425	0.525050
482	0.506900	0.523075
483	0.508300	0.524225
484	0.505050	0.524775
485	0.507425	0.522800
486	0.508575	0.523050
487	0.503800	0.523425
488	0.505050	0.522525
489	0.504700	0.523350
490	0.506100	0.526575
491	0.505975	0.524400
492	0.505450	0.525000
493	0.502600	0.527950
494	0.503650	0.527975
495	0.505125	0.530050
496	0.506825	0.529725
497	0.505650	0.529950
498	0.504675	0.530350
499	0.503825	0.531250
500	0.503025	0.530400
501	0.505675	0.529500
502	0.508300	0.528125
503	0.507050	0.525700
504	0.505000	0.528350
505	0.503400	0.527200
506	0.502125	0.525075
507	0.500550	0.527025
508	0.507425	0.528175
509	0.501175	0.528325
510	0.505675	0.525875
511	0.504150	0.524700
512	0.504250	0.524100
513	0.502350	0.523100
514	0.502075	0.522950
515	0.502775	0.524875
516	0.504975	0.522650
517	0.505425	0.523925
518	0.505650	0.525425
519	0.506700	0.522350
520	0.508500	0.519000
521	0.507150	0.519200
522	0.505475	0.519950
523	0.503825	0.518575
524	0.505275	0.517950
525	0.503500	0.517350
526	0.504800	0.516825
527	0.502425	0.516650
528	0.505675	0.518200
529	0.508125	0.521000
530	0.504600	0.519775
531	0.504075	0.518825
532	0.504925	0.518650
533	0.507750	0.518625
534	0.508000	0.519125
535	0.504450	0.518950
536	0.503775	0.518125
537	0.504725	0.516725
538	0.506050	0.516000
539	0.502725	0.517125
540	0.502150	0.518525
541	0.502150	0.519175
542	0.500775	0.518200
543	0.503950	0.515950
544	0.507250	0.517475
545	0.504325	0.517625
546	0.503200	0.518475
547	0.502575	0.516775
548	0.505300	0.515850
549	0.503375	0.515000
550	0.503475	0.514075
551	0.498675	0.513050
552	0.502775	0.514750
553	0.502800	0.515675
554	0.503850	0.515525
555	0.503100	0.517450
556	0.498350	0.516425
557	0.502425	0.518550
558	0.503575	0.519175
559	0.504550	0.515350
560	0.501575	0.516825
561	0.503350	0.518675
562	0.500675	0.521400
563	0.500750	0.519625
564	0.502800	0.519800
565	0.500425	0.519425
566	0.500750	0.518250
567	0.501000	0.521300
568	0.500125	0.516775
569	0.504400	0.518825
570	0.507750	0.519725
571	0.503250	0.519625
572	0.502050	0.518900
573	0.504925	0.518650
574	0.502550	0.518525
575	0.504050	0.521550
576	0.502900	0.521025
577	0.507700	0.518300
578	0.504650	0.519275
579	0.505375	0.519500
580	0.506775	0.518450
581	0.502775	0.519225
582	0.501350	0.517575
583	0.503850	0.519725
584	0.505250	0.520950
585	0.503300	0.522475
586	0.504275	0.518675
587	0.501650	0.519400
588	0.501975	0.520500
589	0.505975	0.518825
590	0.501025	0.517775
591	0.502300	0.517825
592	0.503175	0.515225
593	0.502775	0.518150
594	0.503525	0.519350
595	0.507575	0.521075
596	0.508800	0.520650
597	0.506950	0.520700
598	0.506000	0.520050
599	0.506400	0.518000
600	0.504675	0.516725
601	0.506375	0.516900
602	0.509400	0.521750
603	0.506675	0.518250
604	0.504675	0.519825
605	0.503925	0.517950
606	0.503350	0.518150
607	0.505225	0.519450
608	0.505000	0.521700
609	0.504075	0.520975
610	0.506875	0.520300
611	0.501800	0.519100
612	0.506700	0.520950
613	0.506075	0.523050
614	0.504875	0.523900
615	0.503150	0.524050
616	0.504275	0.523950
617	0.502750	0.523450
618	0.503750	0.524150
619	0.507275	0.523825
620	0.506075	0.522125
621	0.503300	0.524725
622	0.503850	0.521050
623	0.502600	0.520075
624	0.502900	0.523000
625	0.503450	0.521325
626	0.506775	0.521475
627	0.503525	0.523500
628	0.502700	0.523425
629	0.500875	0.523250
630	0.503800	0.523475
631	0.506150	0.524750
632	0.507925	0.524375
633	0.509300	0.526025
634	0.506175	0.524225
635	0.503200	0.525000
636	0.503700	0.525075
637	0.503525	0.522525
638	0.504000	0.522775
639	0.503975	0.524525
640	0.503700	0.521800
641	0.507425	0.525075
642	0.505675	0.524625
643	0.505575	0.525100
644	0.503225	0.526300
645	0.501725	0.527650
646	0.502750	0.526500
647	0.506550	0.525675
648	0.504475	0.529000
649	0.507025	0.529250
650	0.503125	0.528425
651	0.499825	0.530100
652	0.501175	0.531050
653	0.500475	0.528825
654	0.499650	0.529125
655	0.503625	0.530550
656	0.504825	0.528250
657	0.504350	0.528600
658	0.502900	0.526975
659	0.503100	0.526300
660	0.506775	0.525875
661	0.505550	0.526950
662	0.507025	0.527875
663	0.507575	0.527875
664	0.503825	0.529825
665	0.503375	0.529075
666	0.505625	0.530175
667	0.503625	0.529475
668	0.508800	0.530575
669	0.505925	0.526025
670	0.508000	0.529325
671	0.506175	0.529250
672	0.505250	0.530025
673	0.507425	0.531550
674	0.507425	0.530000
675	0.508275	0.533100
676	0.508475	0.533875
677	0.508175	0.533500
678	0.507825	0.532925
679	0.510775	0.533000
680	0.510650	0.533725
681	0.510225	0.532650
682	0.505450	0.530800
683	0.509150	0.528775
684	0.508100	0.528875
685	0.510775	0.526225
686	0.508550	0.528400
687	0.507000	0.527275
688	0.510100	0.527550
689	0.508100	0.528450
690	0.510100	0.527200
691	0.508375	0.530175
692	0.506250	0.528425
693	0.507575	0.528475
694	0.509950	0.530050
695	0.508225	0.529775
696	0.504300	0.529625
697	0.505250	0.529975
698	0.505475	0.528075
699	0.502750	0.526625
700	0.510025	0.525775
701	0.508075	0.522400
702	0.505575	0.523825
703	0.505400	0.525125
704	0.505425	0.523000
705	0.508275	0.522475
706	0.507700	0.523925
707	0.508225	0.525000
708	0.507175	0.524150
709	0.503625	0.523825
710	0.507100	0.524325
711	0.506375	0.526550
712	0.501275	0.522900
713	0.501750	0.523125
714	0.505825	0.521025
715	0.505325	0.524400
716	0.507475	0.522825
717	0.503750	0.524125
718	0.510325	0.523850
719	0.509825	0.526700
720	0.507000	0.523475
721	0.502800	0.523975
722	0.506725	0.526750
723	0.504975	0.527050
724	0.504875	0.526050
725	0.505000	0.526750
726	0.506375	0.527350
727	0.505450	0.528475
728	0.509125	0.528950
729	0.507800	0.531725
730	0.505125	0.535650
731	0.509175	0.537625
732	0.509800	0.540100
733	0.512175	0.540600
734	0.506950	0.539925
735	0.509800	0.538000
736	0.509225	0.537000
737	0.511375	0.536775
738	0.509875	0.538050
739	0.508825	0.539750
740	0.509675	0.538975
741	0.508125	0.537875
742	0.507825	0.539750
743	0.510175	0.539125
744	0.509275	0.537625
745	0.510000	0.536825
746	0.509800	0.537000
747	0.513950	0.539175
748	0.511550	0.539100
749	0.509675	0.534725
750	0.507375	0.535425
751	0.504300	0.536100
752	0.507925	0.535425
753	0.504075	0.537525
754	0.505100	0.534700
755	0.504500	0.532200
756	0.503875	0.529900
757	0.504950	0.530800
758	0.511425	0.532225
759	0.507050	0.532675
760	0.502050	0.535150
761	0.505525	0.534000
762	0.507925	0.536075
763	0.504450	0.538125
764	0.506600	0.537300
765	0.507375	0.534575
766	0.507050	0.537400
767	0.505775	0.536850
768	0.503800	0.536150
769	0.506425	0.538150
770	0.505600	0.537550
771	0.506075	0.535750
772	0.504925	0.534775
773	0.507550	0.532575
774	0.507250	0.531075
775	0.506900	0.531775
776	0.506450	0.531925
777	0.503800	0.531175
778	0.511750	0.531475
779	0.508050	0.534900
780	0.510825	0.534275
781	0.509075	0.530250
782	0.508225	0.529575
783	0.507300	0.529100
784	0.504975	0.530175
785	0.501050	0.532675
786	0.506475	0.533375
787	0.503375	0.532400
788	0.505550	0.535950
789	0.505700	0.534375
790	0.505825	0.534725
791	0.504650	0.538300
792	0.504650	0.537750
793	0.507275	0.539725
794	0.507750	0.540350
795	0.507075	0.540500
796	0.504225	0.540900
797	0.506675	0.542300
798	0.509550	0.541800
799	0.510125	0.543325
800	0.508325	0.543975
801	0.508125	0.544600
802	0.507100	0.543550
803	0.507700	0.542675
804	0.510175	0.543000
805	0.511625	0.543450
806	0.508550	0.542625
807	0.505850	0.541550
808	0.502750	0.541825
809	0.505525	0.540850
810	0.509400	0.539500
811	0.507575	0.538450
812	0.507050	0.537375
813	0.509275	0.534325
814	0.506025	0.539750
815	0.508125	0.537850
816	0.508775	0.539700
817	0.510950	0.540950
818	0.508500	0.536650
819	0.508750	0.536425
820	0.508700	0.535425
821	0.507575	0.533975
822	0.507550	0.533450
823	0.505725	0.537025
824	0.507875	0.536650
825	0.505975	0.536575
826	0.506375	0.537100
827	0.509525	0.536250
828	0.508125	0.532500
829	0.510275	0.531825
830	0.506050	0.534150
831	0.509600	0.534800
832	0.508750	0.534775
833	0.505375	0.536300
834	0.508125	0.536525
835	0.507600	0.538775
836	0.505075	0.539050
837	0.506475	0.537075
838	0.507875	0.537300
839	0.510600	0.535375
840	0.506550	0.534950
841	0.505175	0.532575
842	0.506200	0.534225
843	0.506225	0.531025
844	0.508075	0.530400
845	0.511325	0.530450
846	0.510800	0.531625
847	0.506050	0.533275
848	0.507650	0.537100
849	0.506350	0.534925
850	0.509325	0.532650
851	0.503750	0.530875
852	0.510175	0.527900
853	0.506875	0.526475
854	0.503875	0.525650
855	0.504675	0.525375
856	0.509125	0.524675
857	0.507625	0.524850
858	0.507750	0.524450
859	0.507850	0.526600
860	0.504100	0.524500
861	0.507200	0.525675
862	0.506825	0.526775
863	0.510175	0.524875
864	0.509275	0.525675
865	0.507125	0.526950
866	0.502975	0.529100
867	0.505550	0.526350
868	0.503925	0.529400
869	0.505475	0.530750
870	0.509125	0.529850
871	0.510900	0.533825
872	0.506875	0.532225
873	0.505275	0.534000
874	0.505725	0.534150
875	0.506450	0.533325
876	0.506675	0.531450
877	0.512700	0.530825
878	0.508825	0.532725
879	0.507775	0.533375
880	0.508225	0.533200
881	0.506725	0.535650
882	0.506800	0.533125
883	0.503750	0.532625
884	0.502850	0.531775
885	0.503550	0.533325
886	0.503700	0.532450
887	0.503800	0.532575
888	0.503675	0.532875
889	0.501700	0.531900
890	0.505050	0.531550
891	0.501950	0.531650
892	0.505075	0.531175
893	0.508375	0.531350
894	0.504650	0.530300
895	0.504000	0.532175
896	0.505825	0.532200
897	0.502650	0.533800
898	0.504075	0.532250
899	0.506775	0.529100
900	0.504600	0.525950
901	0.507000	0.525550
902	0.502925	0.524150
903	0.503950	0.523525
904	0.506350	0.522375
905	0.507675	0.520450
906	0.506775	0.520525
907	0.507950	0.520125
908	0.507350	0.519975
909	0.506000	0.516925
910	0.505675	0.517200
911	0.506650	0.519250
912	0.505000	0.521075
913	0.502425	0.523675
914	0.504000	0.519825
915	0.503775	0.519300
916	0.510275	0.516675
917	0.506875	0.512075
918	0.506075	0.509175
919	0.506250	0.507350
920	0.503775	0.507925
921	0.504725	0.509375
922	0.508150	0.510300
923	0.505525	0.512025
924	0.504075	0.513925
925	0.501650	0.513600
926	0.503925	0.512275
927	0.505425	0.515975
928	0.509000	0.514600
929	0.503750	0.513750
930	0.502750	0.513250
931	0.503225	0.512800
932	0.504450	0.514725
933	0.503850	0.515225
934	0.505450	0.516525
935	0.506250	0.515700
936	0.503175	0.512025
937	0.502875	0.511075
938	0.508725	0.507575
939	0.509275	0.506275
940	0.506650	0.507050
941	0.504500	0.507525
942	0.506700	0.507375
943	0.504500	0.506300
944	0.510175	0.508325
945	0.508525	0.507475
946	0.506375	0.510550
947	0.506450	0.511450
948	0.502900	0.509750
949	0.502575	0.511225
950	0.502825	0.511800
951	0.500600	0.514975
952	0.505050	0.515375
953	0.509150	0.513750
954	0.504650	0.512175
955	0.508525	0.512150
956	0.507700	0.515025
957	0.503925	0.515325
958	0.508275	0.517200
959	0.509025	0.515375
960	0.505650	0.516025
961	0.502350	0.514400
962	0.507350	0.514350
963	0.507175	0.514675
964	0.505675	0.512700
965	0.505575	0.511525
966	0.503225	0.510475
967	0.506375	0.509325
968	0.508650	0.507625
969	0.510775	0.506000
970	0.507300	0.506725
971	0.508075	0.506500
972	0.506550	0.506550
973	0.505625	0.508100
974	0.505900	0.508250
975	0.505675	0.507300
976	0.507050	0.509850
977	0.504800	0.509700
978	0.505475	0.510625
979	0.504850	0.513900
980	0.501700	0.514975
981	0.505750	0.515475
982	0.504225	0.512275
983	0.503175	0.512500
984	0.503250	0.510275
985	0.503350	0.510675
986	0.503325	0.512675
987	0.502750	0.514600
988	0.499450	0.514400
989	0.501775	0.516550
990	0.500850	0.518125
991	0.499000	0.521450
992	0.501425	0.520925
993	0.503550	0.522175
994	0.504700	0.523525
995	0.504400	0.522625
996	0.501500	0.523375
997	0.499250	0.521475
998	0.500275	0.520075
999	0.497225	0.520275
1000	0.500025	0.518850
1001	0.503750	0.518925
1002	0.505300	0.522650
1003	0.506100	0.522475
1004	0.502800	0.522125
1005	0.504725	0.518650
1006	0.506225	0.516625
1007	0.505900	0.515250
1008	0.506075	0.518325
1009	0.501125	0.519525
1010	0.505050	0.517225
1011	0.503575	0.517925
1012	0.507350	0.517150
1013	0.505550	0.517275
1014	0.503125	0.519550
1015	0.499750	0.520400
1016	0.504375	0.518375
1017	0.504050	0.517850
1018	0.504825	0.517050
1019	0.503900	0.519450
1020	0.503275	0.520525
1021	0.504100	0.520725
1022	0.502925	0.520650
1023	0.503175	0.518950
1024	0.500425	0.520775
1025	0.504825	0.521000
1026	0.506975	0.521750
1027	0.506925	0.523575
1028	0.506700	0.526200
1029	0.505825	0.525950
1030	0.508050	0.526850
1031	0.506450	0.524525
1032	0.505725	0.524550
1033	0.506275	0.524975
1034	0.507600	0.524900
1035	0.504400	0.523250
1036	0.504150	0.522325
1037	0.503700	0.525525
1038	0.504875	0.524975
1039	0.505600	0.524175
1040	0.502425	0.524400
1041	0.508200	0.523150
1042	0.506500	0.524050
1043	0.506650	0.522325
1044	0.505850	0.522100
1045	0.507950	0.522800
1046	0.504025	0.523425
1047	0.505100	0.522200
1048	0.505325	0.520175
1049	0.500825	0.517425
1050	0.504475	0.517700
1051	0.507775	0.518225
1052	0.506250	0.521300
1053	0.501675	0.519025
1054	0.503250	0.520075
1055	0.502825	0.522800
1056	0.502825	0.522425
1057	0.505550	0.523025
1058	0.505975	0.520525
1059	0.504050	0.522050
1060	0.502025	0.525025
1061	0.503300	0.526150
1062	0.501375	0.528550
1063	0.503725	0.531150
1064	0.505050	0.527900
1065	0.509000	0.525400
1066	0.503750	0.523950
1067	0.506475	0.522125
1068	0.509550	0.521500
1069	0.506500	0.521775
1070	0.504475	0.520525
1071	0.501400	0.521125
1072	0.503850	0.521175
1073	0.505725	0.521900
1074	0.506350	0.520675
1075	0.504400	0.520575
1076	0.504825	0.518675
1077	0.506825	0.518200
1078	0.507600	0.518875
1079	0.504450	0.517050
1080	0.504600	0.514550
1081	0.508800	0.514150
1082	0.507925	0.517425
1083	0.504700	0.515350
1084	0.506000	0.514825
1085	0.504775	0.513275
1086	0.505900	0.515000
1087	0.503075	0.512850
1088	0.507775	0.513575
1089	0.502375	0.512700
1090	0.501050	0.512125
1091	0.499950	0.514225
1092	0.504725	0.515450
1093	0.501925	0.515925
1094	0.500600	0.518350
1095	0.505000	0.517800
1096	0.502975	0.517950
1097	0.503875	0.520925
1098	0.506275	0.520550
1099	0.504575	0.520775
1100	0.503775	0.522525
1101	0.504150	0.522075
1102	0.502100	0.520150
1103	0.505075	0.520725
1104	0.501025	0.519750
1105	0.500200	0.520000
1106	0.504300	0.517500
1107	0.505200	0.517100
1108	0.504075	0.516300
1109	0.506175	0.518525
1110	0.504750	0.522125
1111	0.508350	0.522875
1112	0.507750	0.524375
1113	0.504925	0.525050
1114	0.505500	0.524500
1115	0.505575	0.524375
1116	0.506525	0.525750
1117	0.504150	0.523350
1118	0.504925	0.524900
1119	0.500300	0.527225
1120	0.498975	0.528050
1121	0.499000	0.529400
1122	0.501625	0.526875
1123	0.505600	0.527450
1124	0.506575	0.525300
1125	0.506000	0.522425
1126	0.503675	0.521700
1127	0.505050	0.520150
1128	0.502200	0.520800
1129	0.501875	0.518400
1130	0.503175	0.517625
1131	0.502500	0.517025
1132	0.506050	0.518725
1133	0.506000	0.517125
1134	0.507975	0.516400
1135	0.508050	0.517575
1136	0.507150	0.517250
1137	0.504750	0.516450
1138	0.504950	0.518175
1139	0.501725	0.520025
1140	0.505825	0.519450
1141	0.502700	0.523450
1142	0.506150	0.525175
1143	0.503275	0.522050
1144	0.505525	0.525975
1145	0.504825	0.525475
1146	0.502950	0.523150
1147	0.503600	0.524800
1148	0.502350	0.525150
1149	0.504400	0.525725
1150	0.505375	0.525775
1151	0.505825	0.523250
1152	0.505125	0.522975
1153	0.501400	0.523150
1154	0.505725	0.521725
1155	0.502750	0.521250
1156	0.501675	0.523825
1157	0.505050	0.524250
1158	0.504450	0.524000
1159	0.504825	0.522425
1160	0.504525	0.523600
1161	0.506275	0.521500
1162	0.502950	0.521350
1163	0.503625	0.519125
1164	0.506950	0.519325
1165	0.504625	0.518700
1166	0.504250	0.517475
1167	0.506225	0.517425
1168	0.504450	0.518850
1169	0.504600	0.516275
1170	0.504125	0.516100
1171	0.507375	0.516500
1172	0.506925	0.517125
1173	0.505450	0.518250
1174	0.506650	0.520225
1175	0.502550	0.517975
1176	0.502550	0.516225
1177	0.502525	0.515350
1178	0.503825	0.515325
1179	0.503150	0.515950
1180	0.504125	0.518175
1181	0.504200	0.513725
1182	0.504800	0.514500
1183	0.502325	0.515650
1184	0.499750	0.517175
1185	0.503225	0.516450
1186	0.502900	0.517125
1187	0.501400	0.519150
1188	0.504625	0.520050
1189	0.505575	0.520750
1190	0.500950	0.521275
1191	0.500475	0.519400
1192	0.500475	0.519825
1193	0.500200	0.517250
1194	0.502975	0.515800
1195	0.502175	0.510700
1196	0.504250	0.510175
1197	0.505100	0.511550
1198	0.500425	0.512750
1199	0.497000	0.511700
1200	0.499725	0.512900
1201	0.498875	0.509100
1202	0.500825	0.508800
1203	0.500750	0.507600
1204	0.503250	0.507725
1205	0.504675	0.508325
1206	0.503850	0.510625
1207	0.505550	0.514275
1208	0.502125	0.513100
1209	0.503500	0.511750
1210	0.504625	0.514025
1211	0.503550	0.516650
1212	0.500775	0.514800
1213	0.501950	0.512975
1214	0.503725	0.513425
1215	0.500100	0.514875
1216	0.499600	0.513775
1217	0.505525	0.512525
1218	0.506025	0.512425
1219	0.505325	0.514325
1220	0.503100	0.517075
1221	0.501725	0.516350
1222	0.502000	0.516275
1223	0.503550	0.514875
1224	0.504900	0.513475
1225	0.506300	0.513375
1226	0.509375	0.509700
1227	0.505850	0.510950
1228	0.502225	0.510000
1229	0.499850	0.509300
1230	0.505850	0.507800
1231	0.509075	0.506425
1232	0.509675	0.505250
1233	0.509125	0.505425
1234	0.505700	0.508450
1235	0.506325	0.507275
1236	0.504900	0.509100
1237	0.504750	0.510050
1238	0.500200	0.512475
1239	0.501350	0.513450
1240	0.499050	0.510750
1241	0.503725	0.513950
1242	0.501250	0.513950
1243	0.504675	0.513750
1244	0.506175	0.514950
1245	0.503175	0.514850
1246	0.502950	0.512975
1247	0.503400	0.510975
1248	0.503725	0.512950
1249	0.504775	0.514050
1250	0.497225	0.513600
1251	0.504350	0.516225
1252	0.502450	0.516225
1253	0.502650	0.517900
1254	0.501425	0.517800
1255	0.503600	0.520350
1256	0.500375	0.519100
1257	0.502375	0.519075
1258	0.503175	0.517750
1259	0.506150	0.518125
1260	0.508525	0.518900
1261	0.505500	0.517075
1262	0.502775	0.515825
1263	0.502000	0.517525
1264	0.503800	0.514625
1265	0.502800	0.516575
1266	0.506075	0.517300
1267	0.502750	0.516800
1268	0.504975	0.518275
1269	0.502925	0.517475
1270	0.503850	0.520150
1271	0.505100	0.519650
1272	0.504350	0.519200
1273	0.503250	0.519675
1274	0.502850	0.517750
1275	0.505275	0.519350
1276	0.507075	0.520000
1277	0.505150	0.520925
1278	0.504225	0.520350
1279	0.503725	0.519525
1280	0.503825	0.522775
1281	0.500925	0.525050
1282	0.504325	0.523300
1283	0.505600	0.521525
1284	0.503275	0.519900
1285	0.504050	0.521325
1286	0.505300	0.520625
1287	0.507575	0.518225
1288	0.506700	0.519725
1289	0.505675	0.518975
1290	0.504700	0.519050
1291	0.508700	0.523450
1292	0.506275	0.524150
1293	0.505800	0.524825
1294	0.506975	0.521550
1295	0.503175	0.521150
1296	0.504100	0.520100
1297	0.502300	0.520325
1298	0.504275	0.518875
1299	0.505250	0.519050
1300	0.506050	0.516850
1301	0.507875	0.517925
1302	0.504125	0.516500
1303	0.506175	0.515150
1304	0.505925	0.514075
1305	0.501300	0.514675
1306	0.504000	0.514750
1307	0.506950	0.515900
1308	0.504725	0.514775
1309	0.507175	0.515450
1310	0.504900	0.517900
1311	0.504675	0.519500
1312	0.506750	0.518250
1313	0.504875	0.518500
1314	0.505325	0.518850
1315	0.505475	0.519125
1316	0.503000	0.519850
1317	0.502300	0.518750
1318	0.507525	0.521175
1319	0.507650	0.523850
1320	0.507100	0.524675
1321	0.506000	0.524950
1322	0.505800	0.526750
1323	0.506725	0.526350
1324	0.503700	0.528550
1325	0.506575	0.527800
1326	0.504800	0.528075
1327	0.506700	0.528425
1328	0.506475	0.528425
1329	0.506725	0.529825
1330	0.508775	0.529575
1331	0.509950	0.530100
1332	0.505075	0.528100
1333	0.505575	0.528600
1334	0.507100	0.526475
1335	0.503225	0.525700
1336	0.505750	0.524925
1337	0.508575	0.523350
1338	0.504825	0.525475
1339	0.502175	0.523550
1340	0.501350	0.523425
1341	0.506450	0.522875
1342	0.504725	0.522675
1343	0.502650	0.523575
1344	0.505300	0.522375
1345	0.506325	0.522100
1346	0.503350	0.521925
1347	0.500000	0.524025
1348	0.503275	0.524450
1349	0.508325	0.524600
1350	0.507700	0.523000
1351	0.503850	0.520650
1352	0.500975	0.517425
1353	0.501275	0.518500
1354	0.503800	0.515375
1355	0.502825	0.515150
1356	0.505225	0.515250
1357	0.503350	0.515600
1358	0.505400	0.516475
1359	0.507950	0.514550
1360	0.508025	0.514650
1361	0.504150	0.515250
1362	0.504450	0.517825
1363	0.505050	0.517600
1364	0.505325	0.516375
1365	0.507425	0.515350
1366	0.505450	0.515800
1367	0.502550	0.516525
1368	0.503925	0.515025
1369	0.507875	0.515800
1370	0.508100	0.512200
1371	0.507000	0.509050
1372	0.504625	0.510700
1373	0.504075	0.508900
1374	0.504050	0.506525
1375	0.504725	0.506700
1376	0.504450	0.507575
1377	0.499950	0.507600
1378	0.503125	0.505575
1379	0.505400	0.505175
1380	0.508375	0.505300
1381	0.507050	0.506650
1382	0.507500	0.505700
1383	0.507200	0.508400
1384	0.504300	0.510675
1385	0.503275	0.512225
1386	0.506850	0.512700
1387	0.505950	0.514775
1388	0.507525	0.516200
1389	0.504500	0.515025
1390	0.508125	0.513550
1391	0.502750	0.512225
1392	0.506125	0.513000
1393	0.507050	0.514900
1394	0.509000	0.516500
1395	0.505750	0.517500
1396	0.502125	0.517000
1397	0.502550	0.516100
1398	0.503600	0.513325
1399	0.505750	0.514775
1400	0.505825	0.516050
1401	0.505275	0.514950
1402	0.502275	0.514125
1403	0.503700	0.516125
1404	0.501425	0.517125
1405	0.500825	0.517625
1406	0.501075	0.518525
1407	0.503075	0.519575
1408	0.509075	0.519325
1409	0.507425	0.518750
1410	0.503425	0.519800
1411	0.500550	0.516850
1412	0.508875	0.518325
1413	0.502525	0.518575
1414	0.510900	0.517300
1415	0.505400	0.515025
1416	0.502625	0.514300
1417	0.501875	0.517500
1418	0.499300	0.516050
1419	0.499850	0.516425
1420	0.503475	0.517300
1421	0.503525	0.515700
1422	0.502950	0.515925
1423	0.503875	0.512800
1424	0.505800	0.512450
1425	0.504125	0.511700
1426	0.503950	0.510625
1427	0.505350	0.509450
1428	0.502425	0.511550
1429	0.501925	0.511575
1430	0.507700	0.515925
1431	0.505475	0.516150
1432	0.501825	0.520375
1433	0.501200	0.522575
1434	0.501550	0.522100
1435	0.505175	0.523700
1436	0.503750	0.522750
1437	0.505575	0.523125
1438	0.500325	0.523500
1439	0.501925	0.525375
1440	0.504700	0.526825
1441	0.508175	0.526450
1442	0.505575	0.525625
1443	0.503975	0.526850
1444	0.505625	0.528075
1445	0.508350	0.527375
1446	0.505050	0.526325
1447	0.504375	0.523775
1448	0.503125	0.519000
1449	0.504625	0.521650
1450	0.506050	0.521275
1451	0.508175	0.519125
1452	0.506000	0.520200
1453	0.507150	0.521325
1454	0.506225	0.521225
1455	0.509925	0.520650
1456	0.504825	0.521000
1457	0.506775	0.522400
1458	0.506125	0.522325
1459	0.505425	0.521400
1460	0.505025	0.520600
1461	0.508225	0.521550
1462	0.506250	0.518600
1463	0.504400	0.518175
1464	0.504975	0.518275
1465	0.505200	0.516800
1466	0.505950	0.515375
1467	0.506650	0.517575
1468	0.503150	0.517550
1469	0.507475	0.515600
1470	0.504950	0.513175
1471	0.502175	0.511725
1472	0.502750	0.510050
1473	0.506300	0.508625
1474	0.503375	0.504950
1475	0.502550	0.507275
1476	0.504275	0.507325
1477	0.503450	0.507800
1478	0.508425	0.509125
1479	0.504575	0.509700
1480	0.499475	0.508775
1481	0.502825	0.511100
1482	0.502500	0.512325
1483	0.503700	0.512275
1484	0.505400	0.510100
1485	0.504300	0.511800
1486	0.501025	0.510000
1487	0.504525	0.510450
1488	0.504175	0.512600
1489	0.509050	0.515875
1490	0.503850	0.517125
1491	0.504025	0.516025
1492	0.504575	0.517350
1493	0.503850	0.517400
1494	0.505925	0.515775
1495	0.508000	0.518800
1496	0.504625	0.519550
1497	0.503050	0.517575
1498	0.506475	0.515025
1499	0.506175	0.513225
1500	0.503900	0.514100
1501	0.502450	0.512450
1502	0.503675	0.513550
1503	0.502550	0.511875
1504	0.505550	0.512050
1505	0.503975	0.510875
1506	0.502575	0.512425
1507	0.504100	0.513825
1508	0.501025	0.513500
1509	0.505625	0.512500
1510	0.500875	0.511350
1511	0.499400	0.511675
1512	0.499425	0.512725
1513	0.504525	0.514525
1514	0.503375	0.515925
1515	0.505100	0.516775
1516	0.503225	0.517875
1517	0.501650	0.519625
1518	0.499750	0.520875
1519	0.502625	0.522350
1520	0.501500	0.522100
1521	0.502975	0.524725
1522	0.501350	0.520800
1523	0.504725	0.521975
1524	0.500975	0.522900
1525	0.499225	0.520925
1526	0.502100	0.520125
1527	0.497725	0.520575
1528	0.504550	0.522000
1529	0.502375	0.524225
1530	0.502825	0.525325
1531	0.500850	0.524725
1532	0.497275	0.527775
1533	0.498675	0.529375
1534	0.503425	0.528550
1535	0.502250	0.525525
1536	0.498025	0.528575
1537	0.500950	0.526625
1538	0.502025	0.524925
1539	0.504950	0.525200
1540	0.502400	0.527125
1541	0.504425	0.527950
1542	0.505450	0.525325
1543	0.504100	0.523975
1544	0.502000	0.525675
1545	0.500125	0.524125
1546	0.504950	0.525025
1547	0.501500	0.525925
1548	0.504025	0.523825
1549	0.503850	0.523475
1550	0.505425	0.521725
1551	0.506325	0.524050
1552	0.503950	0.527500
1553	0.506600	0.525750
1554	0.506025	0.524600
1555	0.507300	0.523850
1556	0.508475	0.523175
1557	0.507200	0.524925
1558	0.503975	0.524600
1559	0.503975	0.524800
1560	0.504450	0.521175
1561	0.505250	0.521175
1562	0.509850	0.523350
1563	0.507300	0.522800
1564	0.507200	0.523150
1565	0.507275	0.524825
1566	0.504200	0.526025
1567	0.506125	0.525050
1568	0.503225	0.525950
1569	0.504625	0.526000
1570	0.504625	0.525675
1571	0.501575	0.524350
1572	0.500775	0.525550
1573	0.501975	0.524975
1574	0.504550	0.526675
1575	0.504100	0.528350
1576	0.506400	0.529175
1577	0.504950	0.525375
1578	0.502075	0.524475
1579	0.503075	0.522925
1580	0.506600	0.524075
1581	0.505125	0.524200
1582	0.503200	0.525400
1583	0.504575	0.525250
1584	0.503075	0.523900
1585	0.501300	0.522575
1586	0.499900	0.521225
1587	0.502325	0.518475
1588	0.501875	0.515400
1589	0.503175	0.512725
1590	0.506325	0.514500
1591	0.505500	0.516350
1592	0.499075	0.519225
1593	0.501525	0.517150
1594	0.502900	0.517675
1595	0.499975	0.518400
1596	0.500075	0.518700
1597	0.498925	0.517900
1598	0.501400	0.519175
1599	0.504400	0.520225
1600	0.505775	0.519250
1601	0.504875	0.516025
1602	0.505275	0.516275
1603	0.502050	0.514025
1604	0.501850	0.515175
1605	0.503775	0.517275
1606	0.505450	0.519200
1607	0.502500	0.519225
1608	0.502850	0.518900
1609	0.501950	0.518400
1610	0.504450	0.520875
1611	0.504650	0.517975
1612	0.502525	0.521825
1613	0.504825	0.522925
1614	0.504250	0.523600
1615	0.503950	0.522750
1616	0.506450	0.521275
1617	0.504400	0.523800
1618	0.502800	0.523600
1619	0.505225	0.523075
1620	0.503075	0.523025
1621	0.498625	0.521650
1622	0.502625	0.521700
1623	0.505575	0.521925
1624	0.503575	0.522900
1625	0.504300	0.522625
1626	0.504850	0.523025
1627	0.504775	0.521525
1628	0.506375	0.520975
1629	0.505350	0.525425
1630	0.503325	0.524800
1631	0.506475	0.524800
1632	0.504550	0.527775
1633	0.506800	0.527250
1634	0.506200	0.526175
1635	0.506250	0.527000
1636	0.506650	0.528800
1637	0.504250	0.528525
1638	0.504175	0.528375
1639	0.500525	0.529675
1640	0.504925	0.529625
1641	0.509175	0.531350
1642	0.504525	0.534400
1643	0.502400	0.531600
1644	0.506050	0.535525
1645	0.506725	0.533425
1646	0.506750	0.531600
1647	0.506750	0.532550
1648	0.505775	0.533950
1649	0.509300	0.535550
1650	0.505550	0.534550
1651	0.506225	0.531225
1652	0.505400	0.530650
1653	0.503375	0.530075
1654	0.505150	0.533150
1655	0.506075	0.530775
1656	0.506700	0.530875
1657	0.503725	0.529650
1658	0.505800	0.529400
1659	0.505475	0.529175
1660	0.503675	0.524625
1661	0.505175	0.527250
1662	0.502950	0.527150
1663	0.502975	0.526475
1664	0.504650	0.527175
1665	0.502300	0.526525
1666	0.505525	0.524400
1667	0.505200	0.524800
1668	0.505275	0.525250
1669	0.502025	0.524350
1670	0.501450	0.523300
1671	0.502300	0.525700
1672	0.503800	0.526100
1673	0.503650	0.528725
1674	0.505200	0.524675
1675	0.502850	0.525675
1676	0.502750	0.521650
1677	0.498425	0.520900
1678	0.501975	0.522325
1679	0.504375	0.524650
1680	0.502800	0.524500
1681	0.503825	0.528000
1682	0.503825	0.528175
1683	0.505400	0.529175
1684	0.504325	0.527300
1685	0.509050	0.528125
1686	0.506025	0.532300
1687	0.505225	0.530750
1688	0.502275	0.530275
1689	0.500875	0.530125
1690	0.502575	0.531475
1691	0.508600	0.532600
1692	0.506100	0.533875
1693	0.507950	0.532200
1694	0.504525	0.534600
1695	0.503325	0.534550
1696	0.503800	0.533650
1697	0.504550	0.534100
1698	0.505375	0.533450
1699	0.506700	0.531925
1700	0.506400	0.530800
1701	0.503625	0.529875
1702	0.504725	0.530325
1703	0.505125	0.532625
1704	0.503825	0.529650
1705	0.505050	0.528825
1706	0.503325	0.529950
1707	0.502800	0.532625
1708	0.504950	0.530625
1709	0.505100	0.531150
1710	0.507000	0.531200
1711	0.506875	0.534150
1712	0.504200	0.531750
1713	0.503125	0.534200
1714	0.500400	0.532225
1715	0.500975	0.531825
1716	0.503875	0.531350
1717	0.507075	0.528725
1718	0.503225	0.526275
1719	0.506150	0.528025
1720	0.505650	0.526300
1721	0.507275	0.525925
1722	0.508825	0.526725
1723	0.504075	0.528375
1724	0.504000	0.532050
1725	0.504625	0.532000
1726	0.504275	0.532550
1727	0.502375	0.532225
1728	0.503975	0.533250
1729	0.506750	0.532475
1730	0.507625	0.532025
1731	0.505200	0.528175
1732	0.504075	0.527600
1733	0.502475	0.527825
1734	0.506875	0.525650
1735	0.505025	0.525575
1736	0.500425	0.526900
1737	0.502225	0.524275
1738	0.509825	0.526350
1739	0.504800	0.525950
1740	0.504925	0.528025
1741	0.502550	0.527250
1742	0.503150	0.530875
1743	0.504500	0.532800
1744	0.499400	0.530525
1745	0.501900	0.529800
1746	0.503150	0.530550
1747	0.504175	0.532375
1748	0.505525	0.530300
1749	0.506800	0.529425
1750	0.505575	0.528175
1751	0.503525	0.526875
1752	0.503875	0.529400
1753	0.506425	0.529825
1754	0.503150	0.530475
1755	0.501175	0.530250
1756	0.504600	0.529100
1757	0.508625	0.529100
1758	0.505275	0.531025
1759	0.506150	0.530975
1760	0.505700	0.526800
1761	0.505600	0.529675
1762	0.505800	0.528125
1763	0.502525	0.527000
1764	0.503275	0.524725
1765	0.505675	0.523650
1766	0.506500	0.522775
1767	0.506975	0.520725
1768	0.511475	0.523125
1769	0.505200	0.522500
1770	0.509875	0.523775
1771	0.506275	0.523975
1772	0.508525	0.526450
1773	0.504650	0.524550
1774	0.506525	0.525750
1775	0.505725	0.524250
1776	0.508925	0.523850
1777	0.507575	0.526000
1778	0.505575	0.523500
1779	0.505575	0.525600
1780	0.504600	0.522925
1781	0.506250	0.523050
1782	0.506525	0.520850
1783	0.504700	0.523900
1784	0.506650	0.521850
1785	0.506625	0.522050
1786	0.509650	0.522300
1787	0.510900	0.523450
1788	0.506950	0.520725
1789	0.508075	0.520125
1790	0.509825	0.519475
1791	0.507575	0.520075
1792	0.508625	0.521675
1793	0.511325	0.521525
1794	0.506275	0.523400
1795	0.507150	0.521800
1796	0.505050	0.521125
1797	0.506375	0.523550
1798	0.505850	0.521850
1799	0.510025	0.523700
1800	0.507525	0.524700
1801	0.509300	0.523500
1802	0.507125	0.522650
1803	0.508475	0.520525
1804	0.506150	0.522325
1805	0.504750	0.521800
1806	0.504475	0.522825
1807	0.507275	0.525450
1808	0.505175	0.523375
1809	0.505675	0.523825
1810	0.507600	0.525525
1811	0.505525	0.529200
1812	0.505650	0.529525
1813	0.505625	0.530350
1814	0.506075	0.531000
1815	0.503125	0.529400
1816	0.502350	0.529500
1817	0.505825	0.530625
1818	0.506650	0.528850
1819	0.508025	0.530150
1820	0.507000	0.529075
1821	0.507400	0.527750
1822	0.505325	0.526375
1823	0.503475	0.525050
1824	0.502550	0.525175
1825	0.502800	0.523300
1826	0.505000	0.524550
1827	0.504825	0.525825
1828	0.506500	0.525350
1829	0.505600	0.525500
1830	0.506200	0.528150
1831	0.506225	0.528200
1832	0.503550	0.525875
1833	0.505575	0.525575
1834	0.505875	0.524325
1835	0.503375	0.523800
1836	0.502500	0.526550
1837	0.504950	0.527675
1838	0.509050	0.529825
1839	0.506200	0.526750
1840	0.507350	0.528300
1841	0.510225	0.526200
1842	0.504650	0.528150
1843	0.505950	0.527425
1844	0.509300	0.526900
1845	0.506200	0.527425
1846	0.504150	0.528200
1847	0.503400	0.527300
1848	0.504575	0.528550
1849	0.506425	0.528500
1850	0.508150	0.527150
1851	0.506850	0.523700
1852	0.508525	0.525825
1853	0.506425	0.526125
1854	0.506825	0.525550
1855	0.505375	0.524000
1856	0.505550	0.523150
1857	0.502400	0.521025
1858	0.503625	0.521050
1859	0.503000	0.523325
1860	0.506750	0.524200
1861	0.505000	0.526125
1862	0.508975	0.524275
1863	0.507325	0.523600
1864	0.503750	0.523150
1865	0.507000	0.523975
1866	0.508200	0.522175
1867	0.505775	0.522450
1868	0.505975	0.524025
1869	0.502875	0.524900
1870	0.508075	0.526225
1871	0.505450	0.526825
1872	0.508350	0.525200
1873	0.509375	0.525600
1874	0.506150	0.526200
1875	0.506100	0.524125
1876	0.507300	0.523775
1877	0.507425	0.521325
1878	0.507100	0.523875
1879	0.505875	0.524325
1880	0.508600	0.524400
1881	0.509150	0.526175
1882	0.508625	0.526700
1883	0.511125	0.524300
1884	0.505625	0.524875
1885	0.507400	0.524125
1886	0.507450	0.521925
1887	0.508550	0.518175
1888	0.507325	0.516575
1889	0.507000	0.517400
1890	0.505250	0.518875
1891	0.503450	0.520750
1892	0.509775	0.522425
1893	0.510275	0.523325
1894	0.503675	0.522475
1895	0.505675	0.519900
1896	0.508450	0.521700
1897	0.505875	0.521175
1898	0.506375	0.522275
1899	0.504575	0.525275
1900	0.504625	0.524750
1901	0.504650	0.528400
1902	0.505075	0.527850
1903	0.498000	0.528600
1904	0.503400	0.528750
1905	0.505225	0.531075
1906	0.505325	0.530825
1907	0.504975	0.531500
1908	0.504275	0.533425
1909	0.503925	0.536000
1910	0.506775	0.536550
1911	0.503225	0.537425
1912	0.503625	0.537175
1913	0.501150	0.533600
1914	0.501025	0.536100
1915	0.504550	0.535000
1916	0.505625	0.537350
1917	0.503500	0.536150
1918	0.502525	0.536075
1919	0.503700	0.534950
1920	0.506475	0.532800
1921	0.508850	0.534150
1922	0.506375	0.532575
1923	0.506950	0.532350
1924	0.504875	0.532925
1925	0.506325	0.533075
1926	0.507375	0.531025
1927	0.504150	0.533125
1928	0.504250	0.529450
1929	0.501450	0.526975
1930	0.500300	0.527800
1931	0.504700	0.529750
1932	0.505400	0.530550
1933	0.510775	0.531350
1934	0.505575	0.527700
1935	0.507150	0.530275
1936	0.506450	0.532125
1937	0.509975	0.533425
1938	0.507550	0.531875
1939	0.508700	0.535000
1940	0.506675	0.535975
1941	0.506925	0.536300
1942	0.506150	0.535975
1943	0.503100	0.534500
1944	0.503975	0.535875
1945	0.504250	0.535175
1946	0.506200	0.533425
1947	0.505350	0.534125
1948	0.506750	0.532025
1949	0.506400	0.528875
1950	0.505750	0.527875
1951	0.504300	0.528875
1952	0.505825	0.527650
1953	0.507150	0.528275
1954	0.509550	0.528925
1955	0.507575	0.527925
1956	0.509050	0.527300
1957	0.506950	0.528125
1958	0.505050	0.526900
1959	0.504925	0.527150
1960	0.507575	0.527075
1961	0.507500	0.526475
1962	0.507200	0.526075
1963	0.507800	0.523350
1964	0.506450	0.524300
1965	0.510425	0.525125
1966	0.509950	0.524950
1967	0.509050	0.525975
1968	0.511175	0.524550
1969	0.511150	0.522175
1970	0.511900	0.522525
1971	0.510050	0.523425
1972	0.508950	0.521225
1973	0.508850	0.524200
1974	0.508375	0.524300
1975	0.509075	0.526250
1976	0.509600	0.525725
1977	0.507400	0.525025
1978	0.503275	0.528825
1979	0.508175	0.528725
1980	0.508750	0.527225
1981	0.509350	0.528800
1982	0.509425	0.527850
1983	0.507475	0.529700
1984	0.505050	0.534625
1985	0.506625	0.533350
1986	0.508725	0.531400
1987	0.506200	0.533825
1988	0.505350	0.533250
1989	0.504075	0.535625
1990	0.507400	0.537125
1991	0.509400	0.537700
1992	0.508700	0.538975
1993	0.504800	0.538825
1994	0.507525	0.537825
1995	0.511375	0.536325
1996	0.511850	0.538600
1997	0.508350	0.537225
1998	0.506000	0.535500
1999	0.509825	0.533875
[truncated: 8,000 more rows]
