# Supplementary material for: Evolutionary game on mutually influenceing double-layer network
Source: PLoS One. 2025 Jan 31;20(1):e0317923. doi: 10.1371/journal.pone.0317923 (PMC11785339; doi:10.1371/journal.pone.0317923)
Supplement: S1 Data — (ZIP) [file pone.0317923.s001.zip › b=1.04_a=0.55_frequency.txt]

0	0.500650	0.406400
1	0.499900	0.354300
2	0.497425	0.324700
3	0.490700	0.304300
4	0.490025	0.293225
5	0.490450	0.286150
6	0.492800	0.281025
7	0.492700	0.275750
8	0.492525	0.273775
9	0.488675	0.274450
10	0.490625	0.275675
11	0.495750	0.277575
12	0.495275	0.277975
13	0.493425	0.283000
14	0.492325	0.287175
15	0.494650	0.291850
16	0.496675	0.295350
17	0.494925	0.296575
18	0.496050	0.300575
19	0.491075	0.302075
20	0.492800	0.307425
21	0.493675	0.313500
22	0.492600	0.315900
23	0.499850	0.319275
24	0.495925	0.321875
25	0.492500	0.326550
26	0.493425	0.330100
27	0.496475	0.333150
28	0.491375	0.335975
29	0.495300	0.340350
30	0.493675	0.346400
31	0.495400	0.350400
32	0.489575	0.352850
33	0.489175	0.357450
34	0.491300	0.361575
35	0.498075	0.368350
36	0.497775	0.372725
37	0.492575	0.372850
38	0.494975	0.377500
39	0.492900	0.382025
40	0.491675	0.387100
41	0.493100	0.390750
42	0.495475	0.394075
43	0.490775	0.398250
44	0.491125	0.402525
45	0.495550	0.406075
46	0.493400	0.410925
47	0.494675	0.413050
48	0.495100	0.416275
49	0.493800	0.416625
50	0.492900	0.422625
51	0.495400	0.424900
52	0.495150	0.427200
53	0.494125	0.429850
54	0.495875	0.430875
55	0.492000	0.431375
56	0.494575	0.432100
57	0.494050	0.433975
58	0.490475	0.441150
59	0.495050	0.442375
60	0.493875	0.443600
61	0.491300	0.448025
62	0.495625	0.450600
63	0.497075	0.455625
64	0.495350	0.457200
65	0.494250	0.463525
66	0.491175	0.467250
67	0.491900	0.469275
68	0.493350	0.473475
69	0.493975	0.477425
70	0.492425	0.479700
71	0.490900	0.482850
72	0.493075	0.483900
73	0.493975	0.488825
74	0.492050	0.491250
75	0.494575	0.492800
76	0.495175	0.494875
77	0.494500	0.495550
78	0.490625	0.496850
79	0.494100	0.498625
80	0.493475	0.500725
81	0.494775	0.503125
82	0.493625	0.506200
83	0.495050	0.504325
84	0.496150	0.506750
85	0.497800	0.508850
86	0.496950	0.510700
87	0.494425	0.515000
88	0.493975	0.514375
89	0.494025	0.513225
90	0.494600	0.514825
91	0.496450	0.517125
92	0.497525	0.521800
93	0.497550	0.524025
94	0.498950	0.521050
95	0.495925	0.522300
96	0.496900	0.522250
97	0.494250	0.524900
98	0.495675	0.529325
99	0.497350	0.532625
100	0.498325	0.531675
101	0.499925	0.533425
102	0.500350	0.533425
103	0.498550	0.533325
104	0.497675	0.535725
105	0.499625	0.538625
106	0.497725	0.538950
107	0.493675	0.538975
108	0.497000	0.541200
109	0.498450	0.541350
110	0.499200	0.540050
111	0.497125	0.540700
112	0.497175	0.539700
113	0.497900	0.539050
114	0.497775	0.538625
115	0.498500	0.538475
116	0.498150	0.541325
117	0.499075	0.543750
118	0.502950	0.544325
119	0.500775	0.546550
120	0.500100	0.549725
121	0.503825	0.550100
122	0.502150	0.553100
123	0.497000	0.553150
124	0.495825	0.555025
125	0.499675	0.557925
126	0.500625	0.555575
127	0.500625	0.561675
128	0.505225	0.563275
129	0.504100	0.563150
130	0.498975	0.561175
131	0.504050	0.562775
132	0.501950	0.564225
133	0.498675	0.563425
134	0.500350	0.563025
135	0.502775	0.560575
136	0.505675	0.560950
137	0.502325	0.560750
138	0.503000	0.566200
139	0.496000	0.567550
140	0.502400	0.568325
141	0.504900	0.568425
142	0.499900	0.566975
143	0.503325	0.567350
144	0.504550	0.569775
145	0.502450	0.570700
146	0.504575	0.571575
147	0.503950	0.574325
148	0.503800	0.573925
149	0.501325	0.575175
150	0.501700	0.576800
151	0.505250	0.579525
152	0.503450	0.583400
153	0.503625	0.583000
154	0.504775	0.585125
155	0.504225	0.583650
156	0.501475	0.584850
157	0.502400	0.586725
158	0.504375	0.586525
159	0.504450	0.587275
160	0.505725	0.589675
161	0.505475	0.591350
162	0.501075	0.588425
163	0.504050	0.588575
164	0.501425	0.588100
165	0.505125	0.590650
166	0.505950	0.590375
167	0.506025	0.594450
168	0.502500	0.595150
169	0.505475	0.597050
170	0.503875	0.596100
171	0.504150	0.598875
172	0.504000	0.597250
173	0.505875	0.596175
174	0.506725	0.598000
175	0.504925	0.597875
176	0.505450	0.597925
177	0.506300	0.599775
178	0.505400	0.601750
179	0.505600	0.604350
180	0.508225	0.604925
181	0.505350	0.606225
182	0.508600	0.609650
183	0.507400	0.610750
184	0.506250	0.611600
185	0.508250	0.614925
186	0.509575	0.612050
187	0.511500	0.612325
188	0.508050	0.612725
189	0.504500	0.615075
190	0.506650	0.613525
191	0.505125	0.614575
192	0.506475	0.611850
193	0.503975	0.612300
194	0.508175	0.611250
195	0.507000	0.612875
196	0.506350	0.614400
197	0.507650	0.614200
198	0.505425	0.614825
199	0.504325	0.615125
200	0.507300	0.615550
201	0.507200	0.615775
202	0.508775	0.615450
203	0.509250	0.615625
204	0.512025	0.617625
205	0.507825	0.615050
206	0.509025	0.614700
207	0.508450	0.617000
208	0.506425	0.616775
209	0.507225	0.618500
210	0.506725	0.616175
211	0.507850	0.617675
212	0.508250	0.617000
213	0.508100	0.619325
214	0.510800	0.618600
215	0.508300	0.621625
216	0.509675	0.622150
217	0.509625	0.622850
218	0.508275	0.622900
219	0.509075	0.622325
220	0.508275	0.623400
221	0.507875	0.624875
222	0.507575	0.623875
223	0.508175	0.622775
224	0.512050	0.623300
225	0.510250	0.622900
226	0.508875	0.625325
227	0.510500	0.626600
228	0.514350	0.625200
229	0.508025	0.625850
230	0.508950	0.628275
231	0.509225	0.627600
232	0.509900	0.631275
233	0.513625	0.633375
234	0.510975	0.633225
235	0.510125	0.633625
236	0.513100	0.631200
237	0.511825	0.631825
238	0.511750	0.631550
239	0.511625	0.629250
240	0.511500	0.630325
241	0.510125	0.630200
242	0.510525	0.630925
243	0.512000	0.632575
244	0.514700	0.629900
245	0.514725	0.630950
246	0.512500	0.631200
247	0.515350	0.629225
248	0.513075	0.629750
249	0.510175	0.630350
250	0.512600	0.628775
251	0.514900	0.627100
252	0.511900	0.625450
253	0.514000	0.626800
254	0.514325	0.628075
255	0.513050	0.625675
256	0.511575	0.625925
257	0.512450	0.626525
258	0.510325	0.628050
259	0.513375	0.629200
260	0.512575	0.628775
261	0.513425	0.630600
262	0.511075	0.631575
263	0.512450	0.632925
264	0.512875	0.633775
265	0.513550	0.634300
266	0.514600	0.636325
267	0.511550	0.635875
268	0.513450	0.634325
269	0.511175	0.636250
270	0.515075	0.639125
271	0.513125	0.637450
272	0.512825	0.635700
273	0.513225	0.635400
274	0.515525	0.636675
275	0.517375	0.639650
276	0.514775	0.640500
277	0.513050	0.639875
278	0.513175	0.640875
279	0.515575	0.638300
280	0.515100	0.638575
281	0.512925	0.639175
282	0.512050	0.638675
283	0.512925	0.639725
284	0.514075	0.638250
285	0.512225	0.638225
286	0.511750	0.639450
287	0.510250	0.637475
288	0.513300	0.639325
289	0.515100	0.641900
290	0.512175	0.640325
291	0.511800	0.640875
292	0.512525	0.641550
293	0.511650	0.640300
294	0.513225	0.640150
295	0.515050	0.639450
296	0.514175	0.642975
297	0.515250	0.642875
298	0.513125	0.645150
299	0.514800	0.643525
300	0.512775	0.642875
301	0.516450	0.645025
302	0.512850	0.643975
303	0.511475	0.644100
304	0.509700	0.646150
305	0.512500	0.644950
306	0.514950	0.644750
307	0.513800	0.646050
308	0.513575	0.645625
309	0.512900	0.646450
310	0.513125	0.646925
311	0.513675	0.648250
312	0.511175	0.646650
313	0.516250	0.646325
314	0.516450	0.647100
315	0.514700	0.649725
316	0.515575	0.651425
317	0.515300	0.651875
318	0.512150	0.648675
319	0.513175	0.648300
320	0.511575	0.645850
321	0.515750	0.646575
322	0.517900	0.646675
323	0.520800	0.646350
324	0.518425	0.647925
325	0.518275	0.648150
326	0.516425	0.648475
327	0.515125	0.649075
328	0.512400	0.648375
329	0.509400	0.646075
330	0.511225	0.648325
331	0.516050	0.648175
332	0.514700	0.651575
333	0.515550	0.651325
334	0.517925	0.652350
335	0.515325	0.653025
336	0.515750	0.652200
337	0.517225	0.653400
338	0.519050	0.655450
339	0.518950	0.657775
340	0.520975	0.656925
341	0.519450	0.655825
342	0.519725	0.656225
343	0.516450	0.657450
344	0.515050	0.656900
345	0.517475	0.656575
346	0.517875	0.656625
347	0.518125	0.656050
348	0.516125	0.656375
349	0.516575	0.657475
350	0.514200	0.654950
351	0.516825	0.654800
352	0.520625	0.653150
353	0.517950	0.651300
354	0.517000	0.651975
355	0.520175	0.649375
356	0.516500	0.652225
357	0.516200	0.651850
358	0.515400	0.651325
359	0.516625	0.650300
360	0.519600	0.652750
361	0.517450	0.653450
362	0.514850	0.654950
363	0.518350	0.654925
364	0.518225	0.655325
365	0.521425	0.651850
366	0.518375	0.654550
367	0.518550	0.655475
368	0.517250	0.655625
369	0.518075	0.654325
370	0.517050	0.656400
371	0.519200	0.655975
372	0.520000	0.654900
373	0.518925	0.657350
374	0.518300	0.659525
375	0.516450	0.659575
376	0.515900	0.659750
377	0.516775	0.659050
378	0.518725	0.660025
379	0.517825	0.660725
380	0.515950	0.661450
381	0.515675	0.660925
382	0.517700	0.662100
383	0.520025	0.663025
384	0.521625	0.663650
385	0.519100	0.662475
386	0.518775	0.663325
387	0.522225	0.663600
388	0.519825	0.666250
389	0.519150	0.667550
390	0.519200	0.662975
391	0.519400	0.662450
392	0.522325	0.664400
393	0.519100	0.664775
394	0.519675	0.667375
395	0.519375	0.665000
396	0.518125	0.664125
397	0.519175	0.667300
398	0.517625	0.666125
399	0.519800	0.664350
400	0.520400	0.662250
401	0.521150	0.663800
402	0.520075	0.666175
403	0.519925	0.666100
404	0.518150	0.666175
405	0.522000	0.663225
406	0.517000	0.663450
407	0.517675	0.663100
408	0.517650	0.663650
409	0.517900	0.664200
410	0.518025	0.667250
411	0.519125	0.664550
412	0.521400	0.665050
413	0.522200	0.667150
414	0.521125	0.664575
415	0.520250	0.667525
416	0.520500	0.668400
417	0.522025	0.668425
418	0.522600	0.670375
419	0.523475	0.671525
420	0.519900	0.672750
421	0.517950	0.672800
422	0.520675	0.673800
423	0.522525	0.674425
424	0.524375	0.675675
425	0.524025	0.671650
426	0.524650	0.670950
427	0.523225	0.670050
428	0.525000	0.670900
429	0.523600	0.667175
430	0.521675	0.667725
431	0.524475	0.667025
432	0.523200	0.665325
433	0.521925	0.667725
434	0.522550	0.668350
435	0.525275	0.668225
436	0.526375	0.666450
437	0.523525	0.668000
438	0.523950	0.667975
439	0.523675	0.667875
440	0.525625	0.669275
441	0.520825	0.670625
442	0.523975	0.670800
443	0.523050	0.671475
444	0.524225	0.672825
445	0.523675	0.669700
446	0.526900	0.670700
447	0.522950	0.670525
448	0.526800	0.669700
449	0.525975	0.669200
450	0.526050	0.668500
451	0.525575	0.670500
452	0.524500	0.672375
453	0.523350	0.673575
454	0.522275	0.673850
455	0.522775	0.676625
456	0.523625	0.672350
457	0.523525	0.671125
458	0.522675	0.669775
459	0.523900	0.672825
460	0.526175	0.674850
461	0.523500	0.673475
462	0.527550	0.671750
463	0.525425	0.671950
464	0.523500	0.671225
465	0.527075	0.671625
466	0.525025	0.671600
467	0.522600	0.672200
468	0.522150	0.673975
469	0.524275	0.674925
470	0.522875	0.676525
471	0.525425	0.675150
472	0.527900	0.676025
473	0.527075	0.677825
474	0.528050	0.680575
475	0.523050	0.678550
476	0.523150	0.680500
477	0.524125	0.679925
478	0.522775	0.678300
479	0.524425	0.679950
480	0.525600	0.679500
481	0.524575	0.679500
482	0.525875	0.680725
483	0.523350	0.682075
484	0.524075	0.682900
485	0.524950	0.683025
486	0.525425	0.686325
487	0.524750	0.685925
488	0.523125	0.685050
489	0.524475	0.687725
490	0.525950	0.689400
491	0.527625	0.688550
492	0.532400	0.688000
493	0.530950	0.684475
494	0.529400	0.684725
495	0.527575	0.685550
496	0.525375	0.684375
497	0.525425	0.684775
498	0.525425	0.685925
499	0.525250	0.683050
500	0.523900	0.684700
501	0.524775	0.683775
502	0.524100	0.686650
503	0.526150	0.685725
504	0.524100	0.685100
505	0.524400	0.683975
506	0.523025	0.683975
507	0.525025	0.680700
508	0.522550	0.681225
509	0.525350	0.680750
510	0.525100	0.681650
511	0.523425	0.680325
512	0.525650	0.679875
513	0.524800	0.681750
514	0.525700	0.681200
515	0.523975	0.680325
516	0.524775	0.679900
517	0.521950	0.679800
518	0.522400	0.681825
519	0.522575	0.682200
520	0.521800	0.683500
521	0.522275	0.684325
522	0.521125	0.684950
523	0.526500	0.683025
524	0.524975	0.684025
525	0.526425	0.683600
526	0.527325	0.682875
527	0.524275	0.679575
528	0.525675	0.680950
529	0.523050	0.685225
530	0.523300	0.684275
531	0.526700	0.682150
532	0.524050	0.683000
533	0.524900	0.679075
534	0.526200	0.677200
535	0.523350	0.679875
536	0.522400	0.678775
537	0.525225	0.679500
538	0.526200	0.679150
539	0.525425	0.677650
540	0.526675	0.678050
541	0.526500	0.678400
542	0.526325	0.678975
543	0.527850	0.678375
544	0.526275	0.677800
545	0.526025	0.678800
546	0.525550	0.679075
547	0.527450	0.678200
548	0.528350	0.679725
549	0.525425	0.681775
550	0.525200	0.683000
551	0.524800	0.681225
552	0.526675	0.678225
553	0.526600	0.676450
554	0.524925	0.677525
555	0.526150	0.675150
556	0.525975	0.677075
557	0.523975	0.676100
558	0.525200	0.676375
559	0.525725	0.677675
560	0.526550	0.678675
561	0.521600	0.680950
562	0.524200	0.680950
563	0.526600	0.679750
564	0.525950	0.679825
565	0.527675	0.677100
566	0.528650	0.677525
567	0.527325	0.681675
568	0.528375	0.682950
569	0.523075	0.680700
570	0.527075	0.679150
571	0.529300	0.684600
572	0.525575	0.681600
573	0.526850	0.683100
574	0.529000	0.683150
575	0.527225	0.682850
576	0.525150	0.684675
577	0.524350	0.681725
578	0.524550	0.685200
579	0.527400	0.684275
580	0.524150	0.682925
581	0.525700	0.683650
582	0.524525	0.684525
583	0.525325	0.684975
584	0.524975	0.686675
585	0.524300	0.687025
586	0.524100	0.687325
587	0.523675	0.686575
588	0.521875	0.684900
589	0.520675	0.684750
590	0.522275	0.686275
591	0.526000	0.685150
592	0.527350	0.684600
593	0.525350	0.684775
594	0.527175	0.684900
595	0.525100	0.686150
596	0.524725	0.686200
597	0.525450	0.683325
598	0.521450	0.683625
599	0.524325	0.682650
600	0.524125	0.681175
601	0.526925	0.681325
602	0.526650	0.682700
603	0.526175	0.680650
604	0.528825	0.680625
605	0.526550	0.678550
606	0.530675	0.678925
607	0.530850	0.679175
608	0.526950	0.679475
609	0.527800	0.680300
610	0.530250	0.682825
611	0.528825	0.682525
612	0.527775	0.680775
613	0.527425	0.683525
614	0.528425	0.684550
615	0.529275	0.683600
616	0.525175	0.683150
617	0.524525	0.683325
618	0.526650	0.685125
619	0.526200	0.687450
620	0.529500	0.685675
621	0.526175	0.685600
622	0.528250	0.687200
623	0.529575	0.685700
624	0.526075	0.688750
625	0.526300	0.690725
626	0.528775	0.690725
627	0.526650	0.691425
628	0.529400	0.690150
629	0.526975	0.688925
630	0.528600	0.689375
631	0.528900	0.688425
632	0.529025	0.689125
633	0.527500	0.689975
634	0.526025	0.691275
635	0.526475	0.689600
636	0.528125	0.689875
637	0.528475	0.688700
638	0.528400	0.690750
639	0.529575	0.688700
640	0.526425	0.688250
641	0.528150	0.689100
642	0.530700	0.688550
643	0.531700	0.689900
644	0.529800	0.689350
645	0.528225	0.692625
646	0.528775	0.693100
647	0.527850	0.694150
648	0.527750	0.691400
649	0.529650	0.690050
650	0.524200	0.690525
651	0.527175	0.690125
652	0.525475	0.691875
653	0.526050	0.693050
654	0.525075	0.690825
655	0.527775	0.690575
656	0.529275	0.692225
657	0.529500	0.691600
658	0.527250	0.690575
659	0.526650	0.691075
660	0.528725	0.691125
661	0.528325	0.691100
662	0.527000	0.692325
663	0.529025	0.689475
664	0.528725	0.690700
665	0.527625	0.692100
666	0.526825	0.695300
667	0.528925	0.692600
668	0.529875	0.692800
669	0.530050	0.693450
670	0.528750	0.693675
671	0.530575	0.693500
672	0.528900	0.691250
673	0.532275	0.691750
674	0.530300	0.692675
675	0.527300	0.692225
676	0.528000	0.692225
677	0.528150	0.691425
678	0.528000	0.690500
679	0.528450	0.688800
680	0.528425	0.690275
681	0.533125	0.688850
682	0.530025	0.688425
683	0.530050	0.688200
684	0.529650	0.688950
685	0.529225	0.687400
686	0.529525	0.687225
687	0.531400	0.688000
688	0.529625	0.686575
689	0.532525	0.685800
690	0.530650	0.686275
691	0.529700	0.688225
692	0.527600	0.690575
693	0.526550	0.690050
694	0.527225	0.688700
695	0.527975	0.689375
696	0.528400	0.689975
697	0.531700	0.690750
698	0.528650	0.690225
699	0.530500	0.689300
700	0.532450	0.690875
701	0.530275	0.691600
702	0.528725	0.694100
703	0.528775	0.694625
704	0.529575	0.695850
705	0.529650	0.693950
706	0.529025	0.694725
707	0.530225	0.696375
708	0.531075	0.699425
709	0.533200	0.700250
710	0.531550	0.700125
711	0.530375	0.698650
712	0.530925	0.702200
713	0.531325	0.699350
714	0.529675	0.701300
715	0.530200	0.701100
716	0.533075	0.700975
717	0.534300	0.701000
718	0.533900	0.701125
719	0.534575	0.700575
720	0.532950	0.699175
721	0.533300	0.699350
722	0.534175	0.700875
723	0.531000	0.701225
724	0.529050	0.702525
725	0.530525	0.700600
726	0.531650	0.702700
727	0.530925	0.701250
728	0.530975	0.701300
729	0.529900	0.703875
730	0.532175	0.701975
731	0.531575	0.701650
732	0.529900	0.699650
733	0.531475	0.701250
734	0.531500	0.700600
735	0.526875	0.699675
736	0.532925	0.698600
737	0.530825	0.699125
738	0.530725	0.699000
739	0.530075	0.701975
740	0.530475	0.700525
741	0.530550	0.700050
742	0.531525	0.700600
743	0.529625	0.697550
744	0.527975	0.696550
745	0.530275	0.697800
746	0.528975	0.699175
747	0.529450	0.698050
748	0.530075	0.696950
749	0.530625	0.698125
750	0.531425	0.695950
751	0.529600	0.699875
752	0.529650	0.699175
753	0.531125	0.700400
754	0.530175	0.700050
755	0.530400	0.701375
756	0.530425	0.699750
757	0.528375	0.696600
758	0.529600	0.698475
759	0.531575	0.696725
760	0.531725	0.696725
761	0.530975	0.695175
762	0.530475	0.695475
763	0.528825	0.696875
764	0.529550	0.698425
765	0.528850	0.700100
766	0.529375	0.699100
767	0.531100	0.698725
768	0.530975	0.703375
769	0.531525	0.700275
770	0.526875	0.700025
771	0.527950	0.700500
772	0.528150	0.700025
773	0.527925	0.700300
774	0.527425	0.702075
775	0.529600	0.700050
776	0.528225	0.701000
777	0.530225	0.698500
778	0.529300	0.699375
779	0.529400	0.698800
780	0.529475	0.699525
781	0.528175	0.697025
782	0.528775	0.695350
783	0.527125	0.696650
784	0.528975	0.695875
785	0.524325	0.696775
786	0.525375	0.696925
787	0.526975	0.696075
788	0.530225	0.698025
789	0.527850	0.698000
790	0.530650	0.697000
791	0.531825	0.696625
792	0.531175	0.695875
793	0.528525	0.693850
794	0.532075	0.694900
795	0.529250	0.695525
796	0.528525	0.697150
797	0.527950	0.698975
798	0.529050	0.699875
799	0.529075	0.699150
800	0.529225	0.698500
801	0.531550	0.700050
802	0.529700	0.700600
803	0.527075	0.701325
804	0.526700	0.701600
805	0.530900	0.700850
806	0.528425	0.701050
807	0.528075	0.701875
808	0.526700	0.700250
809	0.531275	0.698650
810	0.529650	0.699375
811	0.529725	0.698775
812	0.530125	0.696325
813	0.527275	0.698525
814	0.527525	0.698950
815	0.530825	0.698650
816	0.529200	0.696700
817	0.529900	0.700050
818	0.528275	0.699000
819	0.532275	0.700350
820	0.531825	0.700975
821	0.530575	0.701475
822	0.530125	0.701425
823	0.529750	0.701250
824	0.528625	0.698850
825	0.529375	0.700750
826	0.529425	0.702000
827	0.529175	0.702950
828	0.527450	0.701175
829	0.530500	0.699000
830	0.531275	0.698650
831	0.528450	0.700675
832	0.526925	0.697700
833	0.530525	0.696825
834	0.531625	0.696475
835	0.532400	0.693900
836	0.530025	0.697325
837	0.529950	0.696250
838	0.531600	0.697075
839	0.528850	0.697375
840	0.529900	0.699275
841	0.533450	0.699950
842	0.532275	0.697750
843	0.531225	0.697800
844	0.527050	0.698475
845	0.528175	0.697350
846	0.532025	0.698400
847	0.529125	0.701000
848	0.530075	0.702550
849	0.529100	0.701950
850	0.534300	0.700375
851	0.530525	0.698975
852	0.527500	0.699775
853	0.531975	0.699750
854	0.530150	0.700425
855	0.531800	0.698675
856	0.532900	0.701075
857	0.528775	0.701275
858	0.528875	0.699925
859	0.528425	0.699050
860	0.527450	0.697900
861	0.529450	0.699575
862	0.528475	0.696125
863	0.528700	0.695775
864	0.529500	0.697375
865	0.529075	0.696975
866	0.529475	0.697150
867	0.527475	0.698175
868	0.531150	0.698675
869	0.530675	0.700125
870	0.530825	0.698775
871	0.531175	0.697650
872	0.528800	0.697250
873	0.532550	0.694475
874	0.531975	0.695150
875	0.532925	0.694275
876	0.531425	0.695225
877	0.532575	0.698250
878	0.529825	0.696450
879	0.529425	0.696025
880	0.529800	0.695875
881	0.527525	0.696975
882	0.529450	0.697050
883	0.529175	0.696225
884	0.527300	0.696300
885	0.529925	0.697800
886	0.529000	0.696800
887	0.529275	0.698000
888	0.529275	0.698575
889	0.529400	0.698000
890	0.531575	0.697050
891	0.530475	0.696850
892	0.530650	0.696325
893	0.531300	0.697775
894	0.529400	0.694625
895	0.530725	0.695825
896	0.528525	0.696825
897	0.530975	0.695150
898	0.532975	0.696500
899	0.532650	0.696800
900	0.534400	0.696550
901	0.536175	0.696725
902	0.533850	0.697500
903	0.536250	0.698875
904	0.533025	0.693725
905	0.534100	0.695350
906	0.531725	0.694275
907	0.532275	0.694550
908	0.534150	0.693525
909	0.530625	0.693525
910	0.531250	0.692550
911	0.532450	0.693075
912	0.533550	0.695675
913	0.533825	0.697775
914	0.531450	0.695525
915	0.533325	0.694100
916	0.532150	0.695925
917	0.534075	0.696375
918	0.532850	0.696075
919	0.531525	0.693850
920	0.533625	0.696050
921	0.532175	0.695300
922	0.532225	0.694075
923	0.531650	0.695075
924	0.528900	0.696975
925	0.528925	0.695950
926	0.529700	0.694975
927	0.531950	0.696175
928	0.532750	0.696950
929	0.532750	0.696500
930	0.532725	0.698125
931	0.532500	0.695650
932	0.531300	0.695075
933	0.528575	0.695275
934	0.530975	0.693500
935	0.532525	0.695425
936	0.532550	0.693875
937	0.536300	0.694250
938	0.532625	0.693750
939	0.532150	0.690925
940	0.532750	0.694025
941	0.535275	0.693975
942	0.533625	0.695825
943	0.534525	0.695700
944	0.531600	0.694450
945	0.531875	0.694150
946	0.530150	0.694650
947	0.531975	0.693950
948	0.529550	0.695225
949	0.532075	0.695525
950	0.534850	0.695625
951	0.533825	0.696200
952	0.533175	0.696475
953	0.531800	0.697725
954	0.533200	0.697200
955	0.533650	0.699200
956	0.535325	0.699475
957	0.534275	0.702600
958	0.531225	0.703475
959	0.530750	0.705850
960	0.529975	0.704825
961	0.533275	0.703700
962	0.533700	0.704675
963	0.531425	0.703300
964	0.531625	0.702250
965	0.532675	0.701150
966	0.533750	0.699650
967	0.531175	0.701300
968	0.534725	0.700450
969	0.532700	0.702400
970	0.531100	0.703975
971	0.532775	0.701950
972	0.530950	0.701550
973	0.530500	0.704650
974	0.530475	0.706175
975	0.530675	0.706300
976	0.530425	0.705575
977	0.529125	0.703875
978	0.531575	0.705950
979	0.533275	0.705900
980	0.531725	0.706650
981	0.529775	0.707025
982	0.531050	0.705425
983	0.532075	0.703875
984	0.532550	0.702900
985	0.533050	0.701900
986	0.532525	0.700550
987	0.534725	0.703575
988	0.532325	0.698050
989	0.532975	0.697150
990	0.534450	0.697850
991	0.532275	0.694950
992	0.531175	0.693450
993	0.533000	0.692900
994	0.532075	0.691300
995	0.534775	0.693775
996	0.530975	0.692650
997	0.531400	0.693100
998	0.530450	0.692125
999	0.531925	0.688625
1000	0.531350	0.690350
1001	0.531450	0.694000
1002	0.531825	0.694800
1003	0.529100	0.693225
1004	0.531400	0.695325
1005	0.531925	0.693900
1006	0.533950	0.694875
1007	0.533825	0.693775
1008	0.531875	0.695725
1009	0.530750	0.695400
1010	0.529650	0.694250
1011	0.530475	0.692450
1012	0.532600	0.694600
1013	0.531700	0.694500
1014	0.530675	0.695150
1015	0.530550	0.695300
1016	0.532000	0.697475
1017	0.531350	0.698175
1018	0.528650	0.699725
1019	0.529025	0.701125
1020	0.531575	0.700150
1021	0.529575	0.700750
1022	0.533600	0.703125
1023	0.531625	0.705050
1024	0.533075	0.705050
1025	0.531200	0.703275
1026	0.531250	0.703775
1027	0.531375	0.701150
1028	0.531775	0.702525
1029	0.532300	0.702550
1030	0.528750	0.704675
1031	0.530000	0.706475
1032	0.529975	0.707400
1033	0.532450	0.702525
1034	0.529725	0.702425
1035	0.528600	0.699900
1036	0.529950	0.698975
1037	0.528650	0.700550
1038	0.532800	0.701800
1039	0.533100	0.699775
1040	0.534150	0.698825
1041	0.533425	0.697225
1042	0.533025	0.699900
1043	0.529650	0.702625
1044	0.532625	0.704250
1045	0.532625	0.702450
1046	0.532900	0.700100
1047	0.530800	0.700200
1048	0.532475	0.700450
1049	0.531800	0.700025
1050	0.529350	0.696875
1051	0.531300	0.696750
1052	0.534500	0.695900
1053	0.530975	0.696450
1054	0.532950	0.696000
1055	0.532025	0.697675
1056	0.532475	0.697175
1057	0.531400	0.697225
1058	0.532500	0.699500
1059	0.531425	0.700825
1060	0.532875	0.700800
1061	0.534850	0.703100
1062	0.535200	0.702275
1063	0.534300	0.698725
1064	0.532500	0.699675
1065	0.530975	0.701900
1066	0.531850	0.701550
1067	0.530375	0.701700
1068	0.532925	0.703300
1069	0.534400	0.703175
1070	0.535000	0.702925
1071	0.532050	0.701650
1072	0.534750	0.701425
1073	0.534300	0.701850
1074	0.533450	0.700800
1075	0.532050	0.701750
1076	0.530150	0.703150
1077	0.534775	0.702950
1078	0.532325	0.702500
1079	0.532650	0.701975
1080	0.533000	0.702125
1081	0.532500	0.704550
1082	0.528625	0.706300
1083	0.533925	0.708050
1084	0.531875	0.708250
1085	0.533025	0.708475
1086	0.534425	0.706850
1087	0.534550	0.705475
1088	0.533250	0.703200
1089	0.533525	0.702925
1090	0.531675	0.704075
1091	0.533200	0.703200
1092	0.532450	0.705075
1093	0.532975	0.708000
1094	0.534100	0.702675
1095	0.531525	0.704025
1096	0.531450	0.701550
1097	0.534350	0.703650
1098	0.537375	0.703475
1099	0.536800	0.703050
1100	0.533550	0.702875
1101	0.532450	0.702400
1102	0.532500	0.703800
1103	0.532925	0.701825
1104	0.531200	0.701250
1105	0.531950	0.702075
1106	0.531025	0.703400
1107	0.533250	0.704525
1108	0.534575	0.704125
1109	0.531025	0.704550
1110	0.531075	0.705450
1111	0.531275	0.702125
1112	0.530800	0.703625
1113	0.531500	0.703125
1114	0.532700	0.705025
1115	0.534500	0.704825
1116	0.535725	0.705300
1117	0.533400	0.707250
1118	0.533250	0.703250
1119	0.533475	0.701000
1120	0.535125	0.699600
1121	0.530675	0.699575
1122	0.531725	0.697725
1123	0.531425	0.698200
1124	0.531550	0.696125
1125	0.534825	0.694500
1126	0.530225	0.694325
1127	0.533675	0.696225
1128	0.530750	0.698775
1129	0.535725	0.698350
1130	0.534475	0.698825
1131	0.534675	0.698175
1132	0.535775	0.699225
1133	0.534950	0.698450
1134	0.530675	0.698575
1135	0.531125	0.698650
1136	0.533350	0.697400
1137	0.534325	0.698250
1138	0.533925	0.697200
1139	0.533100	0.697450
1140	0.529850	0.698125
1141	0.529525	0.698950
1142	0.536600	0.701775
1143	0.534350	0.701525
1144	0.535275	0.703125
1145	0.536250	0.701750
1146	0.534650	0.701800
1147	0.533600	0.701625
1148	0.531475	0.702850
1149	0.532300	0.702775
1150	0.530600	0.700525
1151	0.531850	0.702475
1152	0.532475	0.702050
1153	0.532350	0.701100
1154	0.534050	0.701300
1155	0.532825	0.701300
1156	0.533475	0.701975
1157	0.533950	0.702300
1158	0.534675	0.700550
1159	0.534475	0.700450
1160	0.531825	0.701500
1161	0.531325	0.701300
1162	0.532100	0.703025
1163	0.532950	0.704925
1164	0.533900	0.705500
1165	0.533025	0.705175
1166	0.531150	0.703500
1167	0.533050	0.703450
1168	0.533725	0.708250
1169	0.535800	0.709375
1170	0.532875	0.710250
1171	0.536450	0.708525
1172	0.535575	0.706125
1173	0.534250	0.708775
1174	0.536300	0.707600
1175	0.534525	0.707175
1176	0.534575	0.708425
1177	0.534925	0.707575
1178	0.534325	0.710125
1179	0.533675	0.708050
1180	0.535600	0.705850
1181	0.534225	0.706700
1182	0.532575	0.708375
1183	0.531925	0.706575
1184	0.531875	0.709100
1185	0.533950	0.708325
1186	0.533925	0.708900
1187	0.535050	0.710825
1188	0.531325	0.711275
1189	0.535850	0.713300
1190	0.534750	0.710150
1191	0.537275	0.712075
1192	0.534450	0.711075
1193	0.534900	0.709650
1194	0.531900	0.709350
1195	0.534625	0.709325
1196	0.532950	0.708500
1197	0.535025	0.708775
1198	0.533775	0.709525
1199	0.533725	0.708850
1200	0.534175	0.708275
1201	0.532625	0.707150
1202	0.531725	0.705750
1203	0.530400	0.703025
1204	0.532975	0.706800
1205	0.533150	0.706700
1206	0.532075	0.708150
1207	0.532750	0.707325
1208	0.533300	0.707025
1209	0.531350	0.707675
1210	0.532350	0.707650
1211	0.534000	0.705725
1212	0.532025	0.704400
1213	0.533750	0.703850
1214	0.536075	0.705975
1215	0.530325	0.704575
1216	0.530750	0.706250
1217	0.531000	0.704975
1218	0.532575	0.705025
1219	0.533325	0.701025
1220	0.533125	0.701150
1221	0.530225	0.701650
1222	0.532275	0.701150
1223	0.531025	0.701750
1224	0.532725	0.700200
1225	0.535925	0.702775
1226	0.532325	0.705475
1227	0.531475	0.706100
1228	0.532900	0.704325
1229	0.531075	0.705050
1230	0.532075	0.703725
1231	0.531850	0.703600
1232	0.529325	0.703450
1233	0.528350	0.701575
1234	0.529550	0.702900
1235	0.529550	0.701825
1236	0.530575	0.700000
1237	0.531475	0.701575
1238	0.529850	0.703475
1239	0.531800	0.704225
1240	0.533600	0.707875
1241	0.531300	0.706375
1242	0.530325	0.706150
1243	0.531950	0.704675
1244	0.533275	0.704175
1245	0.530825	0.704900
1246	0.533125	0.705175
1247	0.533575	0.705650
1248	0.532150	0.705900
1249	0.532975	0.707650
1250	0.533300	0.704950
1251	0.536925	0.705425
1252	0.533000	0.705750
1253	0.532725	0.703800
1254	0.534650	0.706425
1255	0.532475	0.707825
1256	0.531525	0.705825
1257	0.532675	0.706925
1258	0.533250	0.708500
1259	0.535325	0.709500
1260	0.533425	0.709700
1261	0.532125	0.710525
1262	0.532275	0.707625
1263	0.531275	0.706000
1264	0.533150	0.704650
1265	0.531175	0.703175
1266	0.532850	0.703625
1267	0.531875	0.702275
1268	0.530500	0.699250
1269	0.530750	0.700925
1270	0.528975	0.703750
1271	0.529675	0.703725
1272	0.530050	0.704125
1273	0.528375	0.704925
1274	0.526875	0.703800
1275	0.531475	0.705100
1276	0.530900	0.705250
1277	0.533325	0.701875
1278	0.533275	0.702700
1279	0.532050	0.702650
1280	0.529550	0.703100
1281	0.531400	0.702925
1282	0.532825	0.705550
1283	0.533625	0.706875
1284	0.530800	0.706075
1285	0.531325	0.708550
1286	0.530200	0.708550
1287	0.529625	0.706200
1288	0.532325	0.704700
1289	0.530975	0.705225
1290	0.530400	0.704875
1291	0.531350	0.703750
1292	0.532000	0.702150
1293	0.530175	0.700575
1294	0.531150	0.701000
1295	0.530625	0.699975
1296	0.529375	0.701250
1297	0.528675	0.701275
1298	0.529400	0.701575
1299	0.528525	0.700850
1300	0.530675	0.702900
1301	0.530950	0.703900
1302	0.530775	0.703675
1303	0.530200	0.704900
1304	0.530475	0.704325
1305	0.530700	0.704725
1306	0.530075	0.706550
1307	0.529975	0.706050
1308	0.531450	0.704900
1309	0.530925	0.704250
1310	0.529075	0.702225
1311	0.532625	0.705825
1312	0.530800	0.706025
1313	0.529975	0.704750
1314	0.534350	0.705700
1315	0.532900	0.704800
1316	0.531675	0.707200
1317	0.533150	0.707575
1318	0.532650	0.707900
1319	0.532500	0.706300
1320	0.530925	0.703550
1321	0.533825	0.703375
1322	0.533350	0.704750
1323	0.531900	0.707250
1324	0.532125	0.705875
1325	0.534250	0.705500
1326	0.535400	0.707750
1327	0.534375	0.705850
1328	0.534300	0.707675
1329	0.533000	0.704550
1330	0.532875	0.706150
1331	0.532475	0.705650
1332	0.534750	0.703275
1333	0.531725	0.707025
1334	0.533700	0.707075
1335	0.531875	0.703750
1336	0.533350	0.703350
1337	0.534475	0.704200
1338	0.535400	0.706775
1339	0.534050	0.706475
1340	0.536650	0.706625
1341	0.533100	0.704700
1342	0.532000	0.704325
1343	0.533550	0.706700
1344	0.534750	0.705125
1345	0.537100	0.705600
1346	0.535300	0.704900
1347	0.534875	0.708225
1348	0.533125	0.708000
1349	0.532450	0.706475
1350	0.531300	0.708350
1351	0.533800	0.708225
1352	0.534950	0.707950
1353	0.534200	0.709875
1354	0.533325	0.708700
1355	0.534775	0.707575
1356	0.533625	0.712100
1357	0.531150	0.711800
1358	0.534250	0.710750
1359	0.531575	0.710925
1360	0.529600	0.710075
1361	0.531900	0.710750
1362	0.533375	0.710625
1363	0.533775	0.709925
1364	0.534775	0.709350
1365	0.531350	0.708375
1366	0.533775	0.709625
1367	0.532675	0.706400
1368	0.534700	0.707550
1369	0.534375	0.706600
1370	0.530925	0.708425
1371	0.529050	0.708550
1372	0.531350	0.707125
1373	0.533600	0.705925
1374	0.533700	0.705425
1375	0.533075	0.705700
1376	0.532475	0.705125
1377	0.534000	0.705350
1378	0.533525	0.705225
1379	0.532900	0.705050
1380	0.530675	0.704975
1381	0.533025	0.703375
1382	0.532825	0.702200
1383	0.531750	0.702175
1384	0.535175	0.701500
1385	0.533250	0.700250
1386	0.534675	0.700300
1387	0.533425	0.701400
1388	0.530700	0.700925
1389	0.532450	0.700575
1390	0.534150	0.701375
1391	0.532725	0.702075
1392	0.532050	0.701250
1393	0.534325	0.699025
1394	0.532300	0.701675
1395	0.533725	0.700375
1396	0.533225	0.700950
1397	0.536775	0.701850
1398	0.533400	0.704300
1399	0.531900	0.704175
1400	0.529700	0.705750
1401	0.532500	0.705900
1402	0.535225	0.706850
1403	0.533350	0.706375
1404	0.532025	0.705775
1405	0.533550	0.704125
1406	0.533550	0.706600
1407	0.534575	0.708800
1408	0.535550	0.707450
1409	0.533150	0.705300
1410	0.536050	0.703800
1411	0.534575	0.704900
1412	0.537000	0.705850
1413	0.534325	0.704350
1414	0.536150	0.705150
1415	0.536025	0.705325
1416	0.537425	0.706300
1417	0.537425	0.706000
1418	0.533000	0.704700
1419	0.534950	0.705475
1420	0.533875	0.705800
1421	0.533225	0.704575
1422	0.535950	0.705400
1423	0.534950	0.703375
1424	0.533675	0.703775
1425	0.533850	0.703725
1426	0.535700	0.703900
1427	0.538125	0.707125
1428	0.535350	0.708050
1429	0.534325	0.707875
1430	0.535350	0.708875
1431	0.533700	0.709325
1432	0.536375	0.708025
1433	0.532450	0.708000
1434	0.534075	0.704075
1435	0.534250	0.704425
1436	0.535975	0.706375
1437	0.533600	0.705675
1438	0.534925	0.706500
1439	0.539475	0.708400
1440	0.537600	0.705475
1441	0.535775	0.702600
1442	0.532100	0.700775
1443	0.532825	0.700550
1444	0.532575	0.701325
1445	0.533475	0.700550
1446	0.535300	0.699000
1447	0.536550	0.697875
1448	0.536250	0.701125
1449	0.535425	0.702550
1450	0.534225	0.702325
1451	0.534000	0.702525
1452	0.536150	0.702750
1453	0.536375	0.700525
1454	0.535925	0.704550
1455	0.532150	0.706300
1456	0.532900	0.706350
1457	0.536625	0.705050
1458	0.536800	0.705325
1459	0.535325	0.704325
1460	0.534575	0.705625
1461	0.536175	0.707625
1462	0.534400	0.707425
1463	0.535375	0.708225
1464	0.534475	0.708475
1465	0.532650	0.708475
1466	0.534275	0.711425
1467	0.535600	0.710325
1468	0.534600	0.710100
1469	0.532950	0.711075
1470	0.532650	0.710900
1471	0.531700	0.712075
1472	0.531625	0.711850
1473	0.532100	0.712425
1474	0.532600	0.712075
1475	0.532975	0.712800
1476	0.536200	0.715675
1477	0.535425	0.716550
1478	0.534900	0.717025
1479	0.534775	0.717450
1480	0.536300	0.717450
1481	0.537825	0.719175
1482	0.534775	0.718475
1483	0.535825	0.713950
1484	0.535550	0.713375
1485	0.536925	0.717600
1486	0.534075	0.718250
1487	0.534075	0.717175
1488	0.532700	0.716050
1489	0.534100	0.716475
1490	0.537300	0.716000
1491	0.536300	0.716025
1492	0.534375	0.717550
1493	0.533125	0.715200
1494	0.534300	0.716475
1495	0.534825	0.717025
1496	0.532625	0.713150
1497	0.534200	0.713550
1498	0.531925	0.713525
1499	0.531450	0.712825
1500	0.532975	0.717350
1501	0.533350	0.715850
1502	0.532600	0.715975
1503	0.534025	0.716425
1504	0.533550	0.715150
1505	0.534775	0.714150
1506	0.538150	0.713000
1507	0.537225	0.713275
1508	0.537400	0.714900
1509	0.534675	0.716300
1510	0.536000	0.716350
1511	0.535975	0.716250
1512	0.534025	0.713975
1513	0.535900	0.715175
1514	0.536075	0.713225
1515	0.537450	0.714750
1516	0.535375	0.712825
1517	0.535225	0.714550
1518	0.536375	0.713325
1519	0.534800	0.712300
1520	0.537100	0.710425
1521	0.538150	0.708050
1522	0.537475	0.708400
1523	0.534575	0.711950
1524	0.535300	0.712400
1525	0.539025	0.709650
1526	0.540175	0.712125
1527	0.536325	0.715725
1528	0.535550	0.714525
1529	0.533900	0.717125
1530	0.535125	0.715250
1531	0.541175	0.712825
1532	0.540575	0.713075
1533	0.537100	0.713500
1534	0.537525	0.713100
1535	0.535325	0.715125
1536	0.532625	0.715000
1537	0.536150	0.714925
1538	0.538000	0.714725
1539	0.536275	0.716450
1540	0.535300	0.717425
1541	0.537975	0.715950
1542	0.537250	0.715850
1543	0.538975	0.712925
1544	0.537350	0.711400
1545	0.534900	0.712600
1546	0.536150	0.714650
1547	0.534550	0.713675
1548	0.535100	0.714875
1549	0.536125	0.714300
1550	0.535425	0.713250
1551	0.535725	0.712325
1552	0.537450	0.711275
1553	0.537025	0.710750
1554	0.537750	0.709925
1555	0.536725	0.709375
1556	0.534950	0.709100
1557	0.535825	0.708700
1558	0.537175	0.706650
1559	0.535950	0.707975
1560	0.535600	0.707900
1561	0.536275	0.707775
1562	0.534825	0.706000
1563	0.533300	0.704350
1564	0.536425	0.706250
1565	0.535800	0.703400
1566	0.533825	0.701975
1567	0.536100	0.701900
1568	0.536800	0.703375
1569	0.537950	0.703525
1570	0.539275	0.705325
1571	0.538950	0.705000
1572	0.539500	0.703775
1573	0.537400	0.705050
1574	0.535100	0.704275
1575	0.538800	0.705950
1576	0.538900	0.708300
1577	0.537225	0.708425
1578	0.538325	0.708400
1579	0.537725	0.706450
1580	0.538475	0.708875
1581	0.537800	0.708400
1582	0.535775	0.706750
1583	0.537875	0.707800
1584	0.537025	0.709350
1585	0.538500	0.711375
1586	0.535725	0.712450
1587	0.537600	0.711425
1588	0.536375	0.710850
1589	0.535700	0.709175
1590	0.535575	0.708500
1591	0.535350	0.710900
1592	0.537825	0.711325
1593	0.537875	0.715325
1594	0.533550	0.713875
1595	0.539625	0.714025
1596	0.537050	0.715825
1597	0.539650	0.715525
1598	0.538850	0.716100
1599	0.536425	0.714700
1600	0.538100	0.713450
1601	0.538175	0.714800
1602	0.538700	0.715325
1603	0.540950	0.715950
1604	0.539250	0.715025
1605	0.539125	0.714875
1606	0.534650	0.712950
1607	0.536375	0.714375
1608	0.535700	0.716175
1609	0.537125	0.715475
1610	0.537850	0.713550
1611	0.537675	0.715225
1612	0.535350	0.716500
1613	0.535475	0.714500
1614	0.538150	0.716375
1615	0.536075	0.716075
1616	0.536450	0.717400
1617	0.537150	0.717100
1618	0.535825	0.718300
1619	0.537975	0.717100
1620	0.537300	0.714400
1621	0.538675	0.711975
1622	0.538900	0.712150
1623	0.538000	0.712950
1624	0.539825	0.710625
1625	0.537750	0.707875
1626	0.535225	0.707125
1627	0.534600	0.705100
1628	0.534450	0.706300
1629	0.535825	0.705925
1630	0.535950	0.706000
1631	0.536375	0.706975
1632	0.536850	0.705725
1633	0.537425	0.704575
1634	0.539675	0.703750
1635	0.539700	0.702325
1636	0.537175	0.703975
1637	0.538250	0.702700
1638	0.538350	0.706025
1639	0.535675	0.707125
1640	0.536625	0.707900
1641	0.539350	0.706125
1642	0.539150	0.704475
1643	0.538775	0.706350
1644	0.535950	0.702700
1645	0.537100	0.701450
1646	0.539475	0.699675
1647	0.538400	0.702075
1648	0.537175	0.703450
1649	0.538950	0.702850
1650	0.536625	0.704875
1651	0.537150	0.706975
1652	0.538225	0.705100
1653	0.537675	0.706575
1654	0.536925	0.707100
1655	0.537600	0.710475
1656	0.536300	0.709000
1657	0.532375	0.706550
1658	0.533575	0.705825
1659	0.533000	0.704025
1660	0.535800	0.706250
1661	0.536025	0.708900
1662	0.536075	0.706250
1663	0.537850	0.705875
1664	0.540575	0.706225
1665	0.535625	0.705200
1666	0.538250	0.704850
1667	0.538950	0.704075
1668	0.537775	0.702575
1669	0.537025	0.702650
1670	0.536900	0.706350
1671	0.537950	0.708050
1672	0.538525	0.708725
1673	0.539300	0.709125
1674	0.538150	0.707225
1675	0.535725	0.705350
1676	0.538350	0.704700
1677	0.538275	0.704675
1678	0.538175	0.703625
1679	0.541125	0.703025
1680	0.536075	0.704575
1681	0.535300	0.703225
1682	0.535375	0.702900
1683	0.536175	0.703100
1684	0.536200	0.702775
1685	0.534125	0.704525
1686	0.536850	0.705450
1687	0.536750	0.706050
1688	0.539400	0.705400
1689	0.538475	0.705200
1690	0.536475	0.704300
1691	0.537325	0.703625
1692	0.535675	0.704400
1693	0.538000	0.704850
1694	0.537375	0.704525
1695	0.535950	0.702750
1696	0.537900	0.704575
1697	0.536550	0.705025
1698	0.534650	0.705275
1699	0.532700	0.703800
1700	0.534150	0.704825
1701	0.535150	0.709275
1702	0.534550	0.706375
1703	0.535950	0.703625
1704	0.531275	0.702050
1705	0.537600	0.700425
1706	0.536475	0.699450
1707	0.537850	0.700225
1708	0.537200	0.700900
1709	0.537175	0.700725
1710	0.534125	0.700475
1711	0.534475	0.700275
1712	0.534400	0.698650
1713	0.533350	0.699150
1714	0.535025	0.700725
1715	0.536475	0.702125
1716	0.537300	0.700400
1717	0.534150	0.701025
1718	0.533350	0.701300
1719	0.532050	0.701775
1720	0.532275	0.701350
1721	0.533200	0.703475
1722	0.535025	0.699775
1723	0.537850	0.696700
1724	0.536475	0.696475
1725	0.539775	0.695625
1726	0.538400	0.692225
1727	0.535700	0.692325
1728	0.536150	0.693100
1729	0.537875	0.693775
1730	0.536275	0.693450
1731	0.536200	0.695800
1732	0.536100	0.697250
1733	0.535800	0.698500
1734	0.535675	0.696050
1735	0.537600	0.697375
1736	0.536100	0.698050
1737	0.532800	0.700475
1738	0.533000	0.704750
1739	0.536700	0.706550
1740	0.534700	0.702525
1741	0.535850	0.704975
1742	0.537100	0.704225
1743	0.537525	0.704075
1744	0.535100	0.702100
1745	0.535625	0.703000
1746	0.534850	0.701525
1747	0.532875	0.704500
1748	0.533700	0.704800
1749	0.535450	0.704900
1750	0.534775	0.706400
1751	0.535825	0.706675
1752	0.535225	0.707825
1753	0.534500	0.709550
1754	0.538125	0.707625
1755	0.533800	0.708725
1756	0.535500	0.708000
1757	0.535325	0.709675
1758	0.535475	0.708550
1759	0.535150	0.705375
1760	0.536650	0.704925
1761	0.537600	0.701675
1762	0.538025	0.701200
1763	0.536975	0.702900
1764	0.535850	0.698925
1765	0.537050	0.698925
1766	0.537700	0.699450
1767	0.536525	0.699975
1768	0.536200	0.699725
1769	0.535325	0.699300
1770	0.535075	0.699625
1771	0.537875	0.699600
1772	0.536950	0.699175
1773	0.539225	0.699750
1774	0.532825	0.700925
1775	0.535750	0.701950
1776	0.535775	0.700650
1777	0.537450	0.701050
1778	0.541575	0.701150
1779	0.537775	0.700575
1780	0.537850	0.698050
1781	0.536675	0.698925
1782	0.537950	0.698375
1783	0.538725	0.699300
1784	0.539325	0.699250
1785	0.538800	0.699025
1786	0.538575	0.696275
1787	0.538600	0.698925
1788	0.537725	0.696600
1789	0.540075	0.697175
1790	0.538925	0.700950
1791	0.539975	0.700450
1792	0.537300	0.704575
1793	0.540125	0.707550
1794	0.535550	0.706275
1795	0.536225	0.708350
1796	0.537875	0.707200
1797	0.538250	0.709900
1798	0.540550	0.708000
1799	0.536600	0.707500
1800	0.537550	0.705300
1801	0.538450	0.705425
1802	0.538400	0.708775
1803	0.535500	0.706875
1804	0.535725	0.706350
1805	0.535025	0.710950
1806	0.536350	0.711050
1807	0.538050	0.709625
1808	0.535825	0.713450
1809	0.537100	0.712750
1810	0.539200	0.714975
1811	0.538200	0.713175
1812	0.539425	0.714025
1813	0.539525	0.712450
1814	0.537425	0.713175
1815	0.533850	0.712000
1816	0.533875	0.711075
1817	0.535200	0.710575
1818	0.534775	0.711400
1819	0.535425	0.712125
1820	0.534125	0.711900
1821	0.535500	0.712725
1822	0.533250	0.712525
1823	0.534400	0.712525
1824	0.538975	0.710750
1825	0.535300	0.710950
1826	0.535350	0.707375
1827	0.537325	0.706700
1828	0.535725	0.709300
1829	0.538300	0.707875
1830	0.537425	0.710475
1831	0.537450	0.709525
1832	0.539875	0.710850
1833	0.536750	0.710575
1834	0.534550	0.711350
1835	0.536750	0.712750
1836	0.533950	0.713875
1837	0.533325	0.714550
1838	0.533675	0.717025
1839	0.535000	0.713925
1840	0.536250	0.714375
1841	0.536100	0.712550
1842	0.537575	0.711950
1843	0.537575	0.710175
1844	0.533950	0.709925
1845	0.535200	0.707850
1846	0.534175	0.708675
1847	0.535375	0.711225
1848	0.533525	0.710375
1849	0.535225	0.709000
1850	0.535725	0.707975
1851	0.536475	0.707225
1852	0.534500	0.707925
1853	0.533275	0.707825
1854	0.534550	0.709725
1855	0.534750	0.709325
1856	0.537750	0.709050
1857	0.537600	0.706900
1858	0.535300	0.707925
1859	0.539025	0.706250
1860	0.538475	0.708175
1861	0.537900	0.707975
1862	0.539100	0.707800
1863	0.537250	0.707950
1864	0.535200	0.708800
1865	0.536425	0.709775
1866	0.533500	0.710775
1867	0.534400	0.710650
1868	0.534450	0.710425
1869	0.534900	0.709075
1870	0.532400	0.708100
1871	0.532375	0.707675
1872	0.531450	0.709100
1873	0.534450	0.708325
1874	0.534050	0.707850
1875	0.534350	0.708700
1876	0.535075	0.706400
1877	0.534000	0.706725
1878	0.534750	0.705350
1879	0.534575	0.704500
1880	0.536525	0.704675
1881	0.532100	0.703450
1882	0.533000	0.702150
1883	0.536050	0.700400
1884	0.537100	0.700100
1885	0.537100	0.701950
1886	0.535275	0.704125
1887	0.534175	0.704725
1888	0.534450	0.703025
1889	0.535150	0.704575
1890	0.533125	0.706325
1891	0.535100	0.706625
1892	0.534300	0.707850
1893	0.536775	0.708025
1894	0.535175	0.705700
1895	0.532925	0.705725
1896	0.533700	0.706550
1897	0.534400	0.705475
1898	0.530275	0.703725
1899	0.534125	0.704950
1900	0.535000	0.707450
1901	0.535550	0.707275
1902	0.534800	0.708325
1903	0.535200	0.708750
1904	0.534125	0.708750
1905	0.533325	0.708400
1906	0.531775	0.710700
1907	0.532900	0.710875
1908	0.531700	0.710675
1909	0.535275	0.708625
1910	0.536150	0.710075
1911	0.535950	0.711600
1912	0.535800	0.710625
1913	0.536500	0.710700
1914	0.536075	0.711800
1915	0.535525	0.714050
1916	0.536000	0.712300
1917	0.540025	0.710025
1918	0.534775	0.708050
1919	0.532900	0.710450
1920	0.535550	0.709375
1921	0.533650	0.709600
1922	0.534675	0.710100
1923	0.535475	0.711600
1924	0.535700	0.709625
1925	0.535475	0.708225
1926	0.536900	0.705800
1927	0.534525	0.705100
1928	0.535375	0.704850
1929	0.530900	0.706525
1930	0.536450	0.704925
1931	0.535550	0.706425
1932	0.535125	0.704700
1933	0.536000	0.705375
1934	0.536050	0.705525
1935	0.536425	0.704125
1936	0.538350	0.704925
1937	0.535100	0.701775
1938	0.535475	0.701400
1939	0.534975	0.699600
1940	0.530475	0.701750
1941	0.535425	0.705450
1942	0.534950	0.707775
1943	0.532975	0.706075
1944	0.532650	0.706975
1945	0.531450	0.707350
1946	0.533600	0.705775
1947	0.534200	0.706675
1948	0.534050	0.704825
1949	0.536050	0.704575
1950	0.534725	0.705125
1951	0.538975	0.704600
1952	0.538875	0.700725
1953	0.536025	0.704925
1954	0.536125	0.707300
1955	0.533975	0.706175
1956	0.534475	0.707275
1957	0.534125	0.708925
1958	0.536825	0.709150
1959	0.536600	0.709800
1960	0.535625	0.711200
1961	0.535175	0.712400
1962	0.535325	0.711900
1963	0.532675	0.712925
1964	0.533575	0.713650
1965	0.533100	0.715500
1966	0.534875	0.715875
1967	0.535150	0.716800
1968	0.538025	0.716550
1969	0.534375	0.718525
1970	0.533775	0.719000
1971	0.534575	0.719950
1972	0.537375	0.718950
1973	0.537350	0.718375
1974	0.537625	0.717975
1975	0.536675	0.716825
1976	0.536425	0.715775
1977	0.537250	0.715900
1978	0.536875	0.714975
1979	0.536000	0.715475
1980	0.537425	0.719375
1981	0.537975	0.719875
1982	0.538200	0.718625
1983	0.537450	0.718300
1984	0.536025	0.718300
1985	0.536950	0.718425
1986	0.538550	0.718050
1987	0.534475	0.718350
1988	0.535350	0.717525
1989	0.535450	0.716225
1990	0.536350	0.717300
1991	0.536275	0.716875
1992	0.535150	0.718600
1993	0.535650	0.717025
1994	0.535750	0.716200
1995	0.535625	0.714750
1996	0.536175	0.713100
1997	0.533550	0.712375
1998	0.537675	0.714500
1999	0.537650	0.714250
[truncated: 8,000 more rows]
