# Supplementary material for: Evolutionary game on mutually influenceing double-layer network
Source: PLoS One. 2025 Jan 31;20(1):e0317923. doi: 10.1371/journal.pone.0317923 (PMC11785339; doi:10.1371/journal.pone.0317923)
Supplement: S1 Data — (ZIP) [file pone.0317923.s001.zip › b=1.04_a=0.5_frequency.txt]

0	0.497300	0.402325
1	0.494675	0.349025
2	0.495525	0.316950
3	0.496850	0.300100
4	0.495400	0.288075
5	0.495475	0.279550
6	0.491800	0.277725
7	0.486775	0.276550
8	0.485700	0.276225
9	0.488350	0.274800
10	0.490950	0.274675
11	0.492250	0.275650
12	0.495850	0.276700
13	0.488650	0.278825
14	0.490375	0.281600
15	0.489425	0.286250
16	0.490900	0.286200
17	0.491450	0.290375
18	0.490200	0.297250
19	0.489925	0.300750
20	0.489600	0.303700
21	0.488650	0.305850
22	0.486925	0.309775
23	0.492450	0.310525
24	0.492850	0.314225
25	0.490825	0.319675
26	0.489375	0.322500
27	0.491600	0.326500
28	0.488575	0.329225
29	0.486450	0.334200
30	0.484225	0.336925
31	0.487525	0.342075
32	0.488375	0.344175
33	0.488600	0.349150
34	0.486450	0.352775
35	0.488125	0.355250
36	0.490475	0.360550
37	0.486925	0.362950
38	0.487325	0.371475
39	0.487625	0.372750
40	0.488975	0.377550
41	0.487125	0.382700
42	0.489150	0.387775
43	0.487025	0.390300
44	0.489725	0.394125
45	0.488400	0.396950
46	0.488125	0.399250
47	0.486175	0.400225
48	0.489700	0.402800
49	0.486775	0.405725
50	0.485800	0.407075
51	0.489000	0.410575
52	0.485675	0.413425
53	0.487600	0.417200
54	0.491050	0.419425
55	0.489100	0.422475
56	0.487225	0.427100
57	0.488975	0.425375
58	0.489275	0.428925
59	0.491700	0.431325
60	0.493075	0.430925
61	0.495825	0.435125
62	0.493450	0.439575
63	0.492450	0.441850
64	0.491425	0.443975
65	0.494700	0.443875
66	0.490075	0.446250
67	0.490475	0.447050
68	0.493650	0.449000
69	0.494225	0.451375
70	0.490925	0.454775
71	0.492525	0.453775
72	0.489825	0.457500
73	0.492975	0.460525
74	0.488350	0.462300
75	0.494100	0.465525
76	0.490350	0.466350
77	0.489550	0.468625
78	0.492425	0.468850
79	0.493600	0.469675
80	0.494750	0.471150
81	0.491375	0.473050
82	0.491700	0.471575
83	0.488550	0.474475
84	0.491175	0.471925
85	0.487900	0.473825
86	0.492075	0.476200
87	0.493650	0.477800
88	0.493325	0.476425
89	0.494425	0.478925
90	0.494350	0.481425
91	0.495875	0.485375
92	0.493400	0.483300
93	0.491725	0.485150
94	0.495900	0.487425
95	0.494725	0.487425
96	0.497025	0.489100
97	0.495050	0.490425
98	0.494675	0.493400
99	0.494825	0.493675
100	0.489675	0.498425
101	0.494150	0.499850
102	0.493250	0.502500
103	0.494975	0.501425
104	0.495525	0.502375
105	0.496650	0.503950
106	0.494275	0.500925
107	0.492625	0.499475
108	0.496875	0.501050
109	0.495425	0.503200
110	0.494125	0.505025
111	0.493575	0.507750
112	0.497050	0.509075
113	0.498425	0.515100
114	0.493925	0.514800
115	0.496500	0.516400
116	0.493725	0.517075
117	0.497925	0.520825
118	0.502275	0.519175
119	0.501600	0.521650
120	0.500675	0.522625
121	0.499075	0.521400
122	0.499000	0.523900
123	0.498300	0.524350
124	0.497675	0.526150
125	0.501325	0.525800
126	0.498900	0.528600
127	0.496350	0.529100
128	0.495750	0.529775
129	0.497500	0.530875
130	0.496525	0.528550
131	0.494025	0.531425
132	0.501075	0.529725
133	0.495825	0.532275
134	0.496025	0.532825
135	0.494225	0.535250
136	0.495425	0.536025
137	0.495450	0.539150
138	0.495700	0.541375
139	0.497100	0.542500
140	0.496475	0.541625
141	0.497475	0.538550
142	0.499000	0.541525
143	0.500750	0.541500
144	0.499300	0.542475
145	0.497900	0.543775
146	0.500825	0.543450
147	0.498625	0.544825
148	0.500175	0.545100
149	0.501675	0.545850
150	0.500450	0.545950
151	0.497725	0.544275
152	0.499175	0.545325
153	0.498000	0.547725
154	0.496150	0.547300
155	0.499025	0.546425
156	0.497700	0.544850
157	0.502350	0.546925
158	0.498350	0.546850
159	0.500900	0.546225
160	0.501375	0.548850
161	0.503600	0.545950
162	0.501950	0.548025
163	0.497450	0.550400
164	0.499175	0.551025
165	0.500825	0.553425
166	0.501200	0.556150
167	0.502175	0.559475
168	0.503350	0.558425
169	0.502625	0.561875
170	0.500200	0.561125
171	0.501650	0.561175
172	0.501200	0.564575
173	0.501400	0.565325
174	0.501375	0.562000
175	0.500600	0.561125
176	0.500475	0.560875
177	0.500425	0.562275
178	0.507175	0.565525
179	0.505450	0.567700
180	0.500200	0.567900
181	0.501150	0.568225
182	0.499900	0.566675
183	0.501425	0.566650
184	0.503400	0.565975
185	0.501750	0.565700
186	0.500100	0.567300
187	0.500925	0.567900
188	0.503525	0.571200
189	0.504350	0.571225
190	0.500325	0.569500
191	0.502350	0.570775
192	0.500325	0.574100
193	0.503075	0.572900
194	0.501350	0.575675
195	0.496950	0.575175
196	0.500275	0.575000
197	0.504075	0.576250
198	0.500775	0.577475
199	0.499800	0.579125
200	0.499525	0.577875
201	0.502550	0.579600
202	0.501825	0.581200
203	0.505475	0.581650
204	0.508325	0.582550
205	0.504400	0.583150
206	0.503100	0.582025
207	0.505750	0.581475
208	0.507975	0.583000
209	0.504575	0.583950
210	0.502800	0.584375
211	0.504625	0.586450
212	0.505425	0.587200
213	0.507025	0.586550
214	0.507250	0.588775
215	0.505025	0.588025
216	0.504775	0.586550
217	0.507375	0.587200
218	0.508325	0.588875
219	0.507650	0.591900
220	0.506925	0.586850
221	0.505475	0.589050
222	0.509500	0.591450
223	0.506475	0.590475
224	0.504050	0.588825
225	0.505925	0.590200
226	0.505300	0.590525
227	0.508800	0.590100
228	0.509625	0.585550
229	0.506675	0.585350
230	0.504950	0.585875
231	0.507150	0.585150
232	0.509700	0.584250
233	0.506700	0.586200
234	0.510275	0.586600
235	0.508875	0.585200
236	0.506800	0.585675
237	0.505350	0.586600
238	0.505250	0.584575
239	0.506600	0.585600
240	0.509550	0.586225
241	0.506225	0.584175
242	0.509425	0.582050
243	0.506225	0.581600
244	0.509075	0.580225
245	0.508325	0.581425
246	0.510400	0.580100
247	0.510450	0.580925
248	0.508275	0.580900
249	0.507300	0.581000
250	0.508200	0.584750
251	0.513650	0.587450
252	0.510600	0.587325
253	0.511650	0.589600
254	0.510925	0.589650
255	0.507975	0.586750
256	0.509200	0.582825
257	0.510925	0.578150
258	0.512550	0.576900
259	0.513325	0.577525
260	0.510250	0.577250
261	0.509600	0.578925
262	0.506775	0.578450
263	0.507925	0.580050
264	0.513025	0.580725
265	0.510100	0.580550
266	0.510950	0.580900
267	0.509375	0.584100
268	0.508200	0.582075
269	0.512725	0.582175
270	0.511550	0.582825
271	0.508100	0.584975
272	0.508200	0.586200
273	0.509575	0.585825
274	0.513125	0.590175
275	0.517125	0.588725
276	0.513750	0.586250
277	0.516650	0.585325
278	0.513425	0.588825
279	0.513125	0.588350
280	0.509225	0.588450
281	0.513975	0.587725
282	0.512850	0.586450
283	0.510475	0.586950
284	0.512050	0.589450
285	0.509975	0.590825
286	0.511075	0.590625
287	0.511875	0.587200
288	0.513875	0.589900
289	0.516000	0.587500
290	0.513400	0.586550
291	0.512500	0.583450
292	0.509950	0.585025
293	0.510250	0.586675
294	0.509875	0.588600
295	0.511350	0.588275
296	0.509950	0.591175
297	0.511125	0.591350
298	0.511575	0.594725
299	0.508500	0.591825
300	0.507475	0.590450
301	0.511250	0.591025
302	0.510775	0.590450
303	0.510900	0.592050
304	0.508675	0.593750
305	0.508525	0.593025
306	0.512650	0.592775
307	0.511150	0.593425
308	0.511000	0.594100
309	0.511150	0.592875
310	0.511525	0.591475
311	0.510175	0.594225
312	0.507575	0.593875
313	0.510250	0.593725
314	0.510500	0.594875
315	0.509050	0.593550
316	0.507275	0.595050
317	0.509825	0.596200
318	0.506225	0.598025
319	0.508275	0.597225
320	0.507575	0.598100
321	0.510275	0.597875
322	0.510500	0.595950
323	0.511475	0.594175
324	0.512625	0.591625
325	0.510750	0.594400
326	0.512250	0.595600
327	0.512325	0.594900
328	0.510425	0.597325
329	0.510500	0.596050
330	0.507475	0.596725
331	0.509075	0.595275
332	0.508925	0.597200
333	0.511550	0.599000
334	0.510875	0.598300
335	0.511050	0.597875
336	0.510875	0.597025
337	0.509450	0.599075
338	0.511250	0.596750
339	0.510125	0.594925
340	0.509875	0.595575
341	0.508675	0.590450
342	0.513150	0.590550
343	0.510350	0.590900
344	0.509800	0.592475
345	0.509750	0.591000
346	0.509500	0.590325
347	0.515200	0.590750
348	0.512625	0.590900
349	0.510500	0.591825
350	0.507200	0.590775
351	0.509300	0.593575
352	0.511100	0.594275
353	0.511450	0.594550
354	0.514575	0.594350
355	0.510475	0.594625
356	0.510750	0.595550
357	0.514475	0.596425
358	0.511925	0.593475
359	0.510250	0.594425
360	0.511875	0.592950
361	0.510850	0.592550
362	0.514775	0.596475
363	0.513500	0.594950
364	0.512175	0.594475
365	0.514575	0.594275
366	0.511550	0.595425
367	0.511075	0.596375
368	0.513600	0.594225
369	0.511200	0.592400
370	0.510350	0.592075
371	0.512525	0.589800
372	0.511875	0.589925
373	0.508925	0.589700
374	0.509475	0.590400
375	0.510400	0.593100
376	0.511925	0.591525
377	0.512150	0.590675
378	0.511525	0.588975
379	0.512825	0.588100
380	0.512500	0.591775
381	0.510575	0.591825
382	0.515000	0.590525
383	0.512275	0.588675
384	0.512475	0.592725
385	0.510575	0.594325
386	0.513425	0.596250
387	0.513050	0.596475
388	0.511325	0.596800
389	0.511550	0.594575
390	0.510050	0.598650
391	0.510625	0.597075
392	0.514975	0.596825
393	0.510875	0.597925
394	0.511025	0.597900
395	0.511775	0.595900
396	0.511025	0.595825
397	0.513250	0.598100
398	0.508700	0.599175
399	0.509425	0.600975
400	0.510600	0.601075
401	0.513050	0.600975
402	0.513675	0.601525
403	0.511950	0.603050
404	0.513425	0.603975
405	0.510200	0.604500
406	0.511675	0.603575
407	0.511300	0.604300
408	0.512800	0.604800
409	0.514950	0.603700
410	0.512100	0.601825
411	0.510125	0.601125
412	0.512200	0.599250
413	0.512475	0.600375
414	0.510675	0.600825
415	0.515125	0.599650
416	0.514875	0.600050
417	0.513625	0.601025
418	0.513375	0.598925
419	0.512825	0.597775
420	0.512425	0.597575
421	0.513125	0.598550
422	0.514275	0.595150
423	0.516625	0.597650
424	0.517250	0.599925
425	0.514575	0.598825
426	0.511950	0.596375
427	0.509325	0.594125
428	0.512575	0.594550
429	0.513525	0.592350
430	0.515975	0.592775
431	0.515425	0.592825
432	0.514275	0.592750
433	0.515275	0.594800
434	0.518025	0.596550
435	0.517150	0.595925
436	0.517475	0.598375
437	0.515825	0.598325
438	0.509900	0.594075
439	0.513025	0.594000
440	0.512475	0.598225
441	0.516200	0.601525
442	0.515700	0.603250
443	0.515825	0.601975
444	0.515950	0.602900
445	0.520550	0.602875
446	0.519325	0.602400
447	0.517475	0.605350
448	0.516850	0.602950
449	0.519425	0.605050
450	0.517850	0.600175
451	0.514125	0.601525
452	0.515950	0.600900
453	0.514900	0.602125
454	0.515475	0.601625
455	0.516725	0.597450
456	0.514600	0.597725
457	0.513750	0.597150
458	0.513700	0.598275
459	0.511000	0.599100
460	0.513175	0.599750
461	0.512600	0.599100
462	0.515275	0.601950
463	0.515850	0.601375
464	0.512700	0.602575
465	0.514200	0.600800
466	0.516900	0.601375
467	0.517525	0.601600
468	0.516875	0.603500
469	0.516075	0.604875
470	0.515400	0.604500
471	0.513175	0.605925
472	0.514825	0.603900
473	0.514550	0.601100
474	0.513675	0.600025
475	0.516250	0.600450
476	0.514550	0.599575
477	0.515600	0.599950
478	0.517125	0.598525
479	0.518900	0.597300
480	0.517775	0.599950
481	0.515375	0.599500
482	0.514325	0.600275
483	0.514300	0.599450
484	0.515850	0.598800
485	0.512975	0.600800
486	0.512975	0.600625
487	0.514725	0.603325
488	0.514500	0.603775
489	0.516200	0.605975
490	0.516850	0.606750
491	0.516325	0.609300
492	0.514475	0.611000
493	0.510925	0.610925
494	0.514200	0.611375
495	0.516200	0.611175
496	0.520700	0.609375
497	0.518400	0.610700
498	0.518875	0.610675
499	0.515650	0.611625
500	0.516475	0.612750
501	0.516225	0.612025
502	0.515350	0.611025
503	0.513650	0.613025
504	0.517025	0.613375
505	0.512525	0.613550
506	0.519125	0.618275
507	0.515675	0.619375
508	0.518100	0.620425
509	0.519200	0.616050
510	0.517175	0.618375
511	0.518150	0.617975
512	0.517300	0.619025
513	0.517600	0.616000
514	0.515650	0.614825
515	0.516875	0.614650
516	0.517525	0.613600
517	0.517125	0.611900
518	0.516250	0.612625
519	0.518400	0.615275
520	0.515300	0.614900
521	0.516175	0.610550
522	0.518800	0.610000
523	0.520925	0.609275
524	0.518175	0.607700
525	0.517875	0.610175
526	0.519825	0.610350
527	0.517700	0.607050
528	0.521425	0.606900
529	0.521475	0.607800
530	0.518450	0.609750
531	0.514525	0.608675
532	0.519400	0.609475
533	0.517175	0.612150
534	0.516625	0.613175
535	0.518625	0.610450
536	0.518125	0.612125
537	0.517150	0.612600
538	0.518825	0.614350
539	0.516425	0.614250
540	0.518150	0.614425
541	0.519400	0.612925
542	0.517325	0.610400
543	0.521350	0.610700
544	0.520750	0.613100
545	0.516100	0.612775
546	0.521500	0.612650
547	0.521025	0.613975
548	0.520450	0.615150
549	0.516675	0.616100
550	0.517775	0.616000
551	0.517800	0.614500
552	0.518200	0.612250
553	0.519250	0.610725
554	0.519300	0.607800
555	0.517275	0.607375
556	0.517725	0.606450
557	0.515775	0.606600
558	0.516575	0.610500
559	0.517675	0.608225
560	0.517850	0.608025
561	0.519000	0.607675
562	0.519900	0.611850
563	0.519850	0.611150
564	0.520800	0.613100
565	0.522050	0.614475
566	0.520625	0.615900
567	0.522000	0.614850
568	0.519950	0.617025
569	0.520725	0.616325
570	0.518250	0.611025
571	0.522125	0.613025
572	0.521100	0.614350
573	0.518150	0.615075
574	0.518650	0.613025
575	0.518075	0.613275
576	0.518650	0.612375
577	0.518850	0.612275
578	0.519100	0.612400
579	0.518025	0.617400
580	0.515225	0.619700
581	0.514700	0.619975
582	0.519925	0.620025
583	0.518400	0.619325
584	0.518525	0.622600
585	0.519875	0.622725
586	0.518000	0.622375
587	0.514875	0.620725
588	0.516925	0.620275
589	0.515825	0.620525
590	0.515300	0.621775
591	0.514575	0.623625
592	0.513700	0.623975
593	0.514700	0.624775
594	0.516675	0.623775
595	0.517750	0.622225
596	0.519600	0.621375
597	0.523625	0.619400
598	0.520775	0.617575
599	0.517800	0.616950
600	0.515450	0.615875
601	0.516900	0.618450
602	0.515525	0.619600
603	0.516925	0.618725
604	0.517300	0.617675
605	0.516825	0.614500
606	0.517950	0.613050
607	0.519425	0.615800
608	0.519400	0.619325
609	0.519875	0.622025
610	0.518500	0.624325
611	0.516850	0.624025
612	0.519800	0.623025
613	0.518425	0.621125
614	0.518925	0.620100
615	0.517900	0.619375
616	0.520100	0.619150
617	0.520250	0.619050
618	0.518475	0.618975
619	0.520450	0.621675
620	0.518375	0.621900
621	0.515700	0.621775
622	0.517500	0.621700
623	0.514225	0.622225
624	0.520125	0.622525
625	0.518075	0.622150
626	0.519350	0.623825
627	0.519000	0.624525
628	0.518950	0.624250
629	0.519675	0.622375
630	0.517250	0.622575
631	0.517350	0.620625
632	0.519200	0.618875
633	0.518075	0.617450
634	0.515200	0.618175
635	0.513875	0.621050
636	0.518525	0.621600
637	0.517825	0.621325
638	0.521800	0.617775
639	0.518000	0.622300
640	0.518900	0.623375
641	0.516275	0.621175
642	0.518100	0.619300
643	0.518225	0.618825
644	0.519450	0.618100
645	0.518825	0.617675
646	0.516775	0.616350
647	0.519525	0.617175
648	0.514000	0.614600
649	0.513900	0.613625
650	0.515725	0.614975
651	0.516750	0.617700
652	0.518925	0.617975
653	0.519625	0.617950
654	0.519650	0.615275
655	0.520500	0.616325
656	0.518700	0.617500
657	0.517025	0.619275
658	0.516625	0.621050
659	0.517475	0.620950
660	0.519175	0.620375
661	0.518975	0.620500
662	0.519025	0.622725
663	0.519375	0.619350
664	0.518800	0.618225
665	0.519550	0.617475
666	0.520475	0.615950
667	0.524250	0.617250
668	0.519600	0.615350
669	0.521150	0.615625
670	0.521675	0.615600
671	0.520975	0.617200
672	0.521825	0.615200
673	0.520400	0.612125
674	0.519475	0.611150
675	0.519850	0.613975
676	0.522000	0.614550
677	0.518850	0.615650
678	0.521450	0.614625
679	0.523250	0.615775
680	0.520600	0.613725
681	0.520175	0.614375
682	0.518775	0.614975
683	0.525725	0.613500
684	0.524875	0.611100
685	0.522825	0.612750
686	0.522975	0.613875
687	0.522425	0.615025
688	0.520975	0.613800
689	0.521600	0.615025
690	0.521575	0.613300
691	0.520400	0.613200
692	0.515475	0.612650
693	0.518500	0.610850
694	0.519800	0.613050
695	0.519425	0.611775
696	0.521700	0.615650
697	0.525000	0.618225
698	0.524050	0.618150
699	0.522025	0.619950
700	0.520525	0.620400
701	0.521875	0.621400
702	0.524775	0.620375
703	0.516225	0.620875
704	0.516200	0.623775
705	0.522225	0.622400
706	0.523375	0.621825
707	0.521225	0.622175
708	0.519375	0.622850
709	0.521175	0.621075
710	0.518750	0.624250
711	0.521075	0.621750
712	0.521650	0.622650
713	0.520650	0.623975
714	0.519000	0.624900
715	0.518825	0.623500
716	0.520825	0.625200
717	0.520125	0.622250
718	0.519900	0.622625
719	0.520400	0.622925
720	0.517250	0.622075
721	0.517075	0.621725
722	0.518275	0.621075
723	0.519500	0.622275
724	0.519150	0.623725
725	0.520975	0.625400
726	0.522700	0.623125
727	0.524475	0.621400
728	0.522100	0.619400
729	0.524000	0.624150
730	0.520100	0.624425
731	0.520150	0.623025
732	0.518350	0.622675
733	0.522625	0.621350
734	0.523550	0.622175
735	0.519300	0.622700
736	0.517875	0.622300
737	0.517850	0.626150
738	0.519225	0.623350
739	0.520475	0.626050
740	0.519900	0.624250
741	0.521050	0.623375
742	0.520025	0.623750
743	0.520800	0.623650
744	0.519200	0.623200
745	0.520775	0.621350
746	0.518575	0.620375
747	0.520525	0.618700
748	0.520075	0.621150
749	0.521950	0.620050
750	0.517925	0.619600
751	0.516800	0.617775
752	0.518575	0.617650
753	0.519025	0.615900
754	0.520600	0.618475
755	0.520550	0.617550
756	0.521825	0.617725
757	0.518700	0.617600
758	0.522075	0.618100
759	0.515675	0.619800
760	0.519975	0.620500
761	0.520300	0.621700
762	0.523200	0.622750
763	0.522650	0.623450
764	0.523325	0.624525
765	0.521450	0.623350
766	0.521850	0.622950
767	0.519775	0.622550
768	0.519325	0.618825
769	0.519600	0.617250
770	0.520800	0.619775
771	0.523200	0.620975
772	0.523775	0.624375
773	0.524050	0.624625
774	0.522525	0.625050
775	0.521300	0.623900
776	0.522550	0.622350
777	0.523525	0.624575
778	0.523700	0.624975
779	0.516850	0.625350
780	0.520575	0.625425
781	0.521525	0.626475
782	0.521550	0.625900
783	0.520875	0.625625
784	0.520175	0.627100
785	0.523625	0.628375
786	0.522625	0.627250
787	0.521400	0.627750
788	0.522325	0.630300
789	0.521650	0.630075
790	0.522975	0.630550
791	0.522875	0.629775
792	0.526375	0.631200
793	0.524275	0.631550
794	0.523975	0.631125
795	0.525500	0.629550
796	0.524575	0.628800
797	0.522175	0.626600
798	0.523400	0.627175
799	0.522825	0.625425
800	0.521675	0.627650
801	0.523675	0.627075
802	0.522725	0.624275
803	0.523450	0.625950
804	0.526825	0.625850
805	0.523775	0.624525
806	0.526025	0.621325
807	0.522700	0.620025
808	0.525000	0.618100
809	0.522625	0.618425
810	0.522475	0.618650
811	0.522525	0.622250
812	0.520200	0.621050
813	0.521925	0.621975
814	0.524600	0.624750
815	0.522550	0.621275
816	0.523300	0.620375
817	0.523525	0.618800
818	0.524825	0.619375
819	0.526575	0.620525
820	0.524325	0.623125
821	0.525275	0.622150
822	0.521625	0.624500
823	0.522525	0.624625
824	0.527400	0.624000
825	0.525275	0.623925
826	0.524475	0.622925
827	0.526425	0.623500
828	0.522425	0.622950
829	0.522050	0.619325
830	0.525425	0.619850
831	0.526625	0.617850
832	0.527600	0.616225
833	0.526750	0.613075
834	0.524450	0.615850
835	0.526425	0.617300
836	0.521800	0.617925
837	0.525875	0.618050
838	0.523800	0.618975
839	0.521925	0.618500
840	0.523300	0.618000
841	0.526950	0.618325
842	0.522900	0.618325
843	0.522900	0.618600
844	0.524475	0.620150
845	0.526250	0.618750
846	0.526050	0.618900
847	0.523575	0.618525
848	0.522875	0.618100
849	0.524250	0.619250
850	0.523525	0.622025
851	0.522850	0.622500
852	0.523200	0.623475
853	0.520175	0.623550
854	0.521725	0.623025
855	0.521800	0.625425
856	0.522125	0.622900
857	0.521775	0.621700
858	0.523575	0.622550
859	0.524075	0.621675
860	0.523400	0.621325
861	0.523800	0.622100
862	0.522200	0.619775
863	0.522650	0.616875
864	0.522425	0.619450
865	0.524225	0.620075
866	0.519850	0.620775
867	0.522550	0.622475
868	0.523525	0.626275
869	0.521750	0.624050
870	0.520375	0.625150
871	0.521225	0.623650
872	0.521225	0.623350
873	0.521425	0.621775
874	0.520900	0.622450
875	0.518750	0.624700
876	0.521300	0.627825
877	0.520075	0.627125
878	0.520125	0.625575
879	0.518250	0.626900
880	0.517925	0.628650
881	0.519775	0.628525
882	0.518675	0.627925
883	0.519875	0.626575
884	0.519150	0.627300
885	0.520500	0.625725
886	0.518050	0.627350
887	0.520375	0.628275
888	0.522600	0.624050
889	0.520975	0.624575
890	0.519825	0.622400
891	0.521050	0.619350
892	0.519625	0.620525
893	0.517900	0.619375
894	0.520100	0.620375
895	0.520475	0.620675
896	0.522800	0.618975
897	0.521400	0.619350
898	0.519950	0.619950
899	0.523350	0.618925
900	0.518375	0.619275
901	0.521425	0.619850
902	0.519975	0.620375
903	0.523300	0.618525
904	0.523200	0.620300
905	0.520350	0.616800
906	0.520050	0.616125
907	0.519325	0.615075
908	0.517625	0.615050
909	0.520100	0.617350
910	0.520075	0.616850
911	0.523750	0.618325
912	0.523125	0.618950
913	0.524900	0.618550
914	0.522700	0.620075
915	0.518350	0.621775
916	0.521800	0.624650
917	0.520325	0.624725
918	0.520250	0.627550
919	0.517825	0.628525
920	0.519075	0.624275
921	0.521600	0.625275
922	0.525800	0.625975
923	0.521875	0.626100
924	0.519175	0.625950
925	0.521225	0.625250
926	0.522850	0.626100
927	0.525425	0.624525
928	0.524750	0.628900
929	0.522950	0.626925
930	0.521125	0.628000
931	0.520525	0.627800
932	0.520625	0.625200
933	0.519350	0.627525
934	0.523600	0.626050
935	0.522450	0.627750
936	0.519800	0.624750
937	0.520350	0.622450
938	0.523300	0.625000
939	0.524275	0.625150
940	0.522175	0.628125
941	0.522100	0.626800
942	0.522600	0.627050
943	0.523925	0.633600
944	0.522575	0.631775
945	0.523100	0.631450
946	0.520450	0.633650
947	0.524300	0.630450
948	0.522625	0.627875
949	0.518625	0.626925
950	0.524275	0.628575
951	0.524825	0.629075
952	0.523375	0.632700
953	0.523975	0.630500
954	0.523050	0.630225
955	0.525675	0.630100
956	0.524425	0.630475
957	0.522600	0.628050
958	0.521075	0.626550
959	0.523325	0.627900
960	0.522025	0.627500
961	0.521900	0.628550
962	0.521125	0.627200
963	0.521000	0.628875
964	0.518600	0.628650
965	0.521750	0.628050
966	0.519675	0.628800
967	0.518250	0.628400
968	0.523050	0.627350
969	0.519050	0.627200
970	0.521700	0.622650
971	0.521350	0.625225
972	0.522250	0.625975
973	0.525675	0.625175
974	0.521725	0.627550
975	0.520575	0.630650
976	0.522650	0.632100
977	0.520875	0.630375
978	0.523575	0.630725
979	0.521725	0.629950
980	0.523675	0.632425
981	0.521250	0.631025
982	0.522150	0.629700
983	0.520450	0.627875
984	0.520125	0.627750
985	0.520300	0.629075
986	0.519750	0.629400
987	0.521750	0.626800
988	0.521950	0.630325
989	0.523575	0.630725
990	0.523250	0.628950
991	0.522750	0.626850
992	0.522975	0.628275
993	0.522400	0.628750
994	0.522550	0.631175
995	0.521250	0.631850
996	0.518900	0.633350
997	0.520900	0.634400
998	0.522625	0.630900
999	0.517300	0.630725
1000	0.520350	0.632425
1001	0.521725	0.629450
1002	0.523300	0.628225
1003	0.521975	0.628000
1004	0.522275	0.626050
1005	0.524375	0.626925
1006	0.521700	0.628475
1007	0.522400	0.627975
1008	0.525250	0.628300
1009	0.520825	0.629100
1010	0.523100	0.629800
1011	0.522925	0.628250
1012	0.522550	0.630150
1013	0.521125	0.626750
1014	0.523750	0.626125
1015	0.527025	0.625225
1016	0.525425	0.622700
1017	0.524300	0.625575
1018	0.520450	0.625375
1019	0.523875	0.626850
1020	0.524525	0.628300
1021	0.524650	0.627975
1022	0.524725	0.628100
1023	0.525025	0.629325
1024	0.524425	0.629050
1025	0.526250	0.629225
1026	0.525250	0.628375
1027	0.523400	0.626325
1028	0.523025	0.625300
1029	0.520300	0.626000
1030	0.524575	0.627075
1031	0.528375	0.626000
1032	0.525275	0.624225
1033	0.524775	0.624850
1034	0.520650	0.628075
1035	0.521300	0.627475
1036	0.519900	0.626575
1037	0.525875	0.623975
1038	0.525450	0.623750
1039	0.522550	0.623075
1040	0.522225	0.622750
1041	0.518125	0.620275
1042	0.519075	0.620475
1043	0.520500	0.623650
1044	0.523825	0.622175
1045	0.521625	0.621875
1046	0.521425	0.625625
1047	0.522550	0.626000
1048	0.520725	0.623950
1049	0.525025	0.624625
1050	0.525200	0.623025
1051	0.524200	0.621375
1052	0.523500	0.623475
1053	0.521650	0.623750
1054	0.521150	0.621475
1055	0.521800	0.622875
1056	0.522400	0.623175
1057	0.523425	0.623475
1058	0.524750	0.624475
1059	0.521650	0.625750
1060	0.522150	0.624250
1061	0.521025	0.626525
1062	0.526150	0.625650
1063	0.521425	0.629225
1064	0.519975	0.628050
1065	0.519475	0.626275
1066	0.522800	0.626850
1067	0.523175	0.626450
1068	0.522525	0.624750
1069	0.527175	0.624300
1070	0.523225	0.623150
1071	0.522675	0.624600
1072	0.524075	0.626900
1073	0.524950	0.625175
1074	0.523650	0.622275
1075	0.524500	0.623350
1076	0.521275	0.623900
1077	0.522550	0.623675
1078	0.521100	0.623850
1079	0.522975	0.622800
1080	0.521700	0.625825
1081	0.524500	0.628125
1082	0.520300	0.628325
1083	0.519325	0.628500
1084	0.521050	0.626500
1085	0.519575	0.624350
1086	0.521025	0.622825
1087	0.521050	0.622075
1088	0.523275	0.621775
1089	0.518475	0.621475
1090	0.519625	0.621900
1091	0.524750	0.624925
1092	0.520500	0.622850
1093	0.523075	0.621550
1094	0.519325	0.621050
1095	0.520075	0.620600
1096	0.521450	0.620725
1097	0.522925	0.617475
1098	0.521775	0.616475
1099	0.521375	0.618650
1100	0.522450	0.618850
1101	0.520475	0.620875
1102	0.518700	0.621350
1103	0.522800	0.621500
1104	0.524975	0.620725
1105	0.522825	0.620475
1106	0.521875	0.620475
1107	0.520750	0.618350
1108	0.523025	0.618500
1109	0.524025	0.618650
1110	0.523600	0.616950
1111	0.522800	0.614225
1112	0.523325	0.615700
1113	0.523600	0.614375
1114	0.523100	0.618575
1115	0.520825	0.620950
1116	0.520025	0.621625
1117	0.522825	0.619175
1118	0.522075	0.618000
1119	0.524300	0.619225
1120	0.524250	0.619575
1121	0.524550	0.620575
1122	0.522400	0.622225
1123	0.521875	0.619400
1124	0.524375	0.617700
1125	0.520800	0.618800
1126	0.525175	0.618250
1127	0.521450	0.620175
1128	0.520425	0.620050
1129	0.521000	0.620425
1130	0.519275	0.621675
1131	0.519000	0.621150
1132	0.520200	0.620900
1133	0.521400	0.620500
1134	0.517275	0.617275
1135	0.517675	0.618425
1136	0.516425	0.617200
1137	0.519400	0.615300
1138	0.519875	0.612750
1139	0.521250	0.611800
1140	0.518050	0.610775
1141	0.518550	0.613525
1142	0.519575	0.616275
1143	0.521300	0.616775
1144	0.520000	0.617025
1145	0.519950	0.615825
1146	0.519625	0.615825
1147	0.520150	0.616775
1148	0.519825	0.615900
1149	0.520725	0.616000
1150	0.518950	0.614975
1151	0.520125	0.615650
1152	0.522950	0.613525
1153	0.521150	0.613900
1154	0.519025	0.614675
1155	0.517375	0.615550
1156	0.519225	0.615725
1157	0.517625	0.616100
1158	0.519800	0.615275
1159	0.521150	0.613975
1160	0.520025	0.614525
1161	0.522075	0.615650
1162	0.519200	0.612050
1163	0.517700	0.611175
1164	0.521300	0.610475
1165	0.517600	0.609350
1166	0.523000	0.612225
1167	0.521700	0.612200
1168	0.522175	0.613650
1169	0.520525	0.612450
1170	0.519725	0.612775
1171	0.518350	0.613575
1172	0.519875	0.614675
1173	0.522950	0.613650
1174	0.524075	0.613625
1175	0.521150	0.617150
1176	0.522375	0.618550
1177	0.522700	0.620025
1178	0.521900	0.620325
1179	0.520750	0.615400
1180	0.520625	0.617400
1181	0.518800	0.619000
1182	0.520425	0.619900
1183	0.521225	0.620575
1184	0.520100	0.621500
1185	0.521000	0.621075
1186	0.518875	0.617925
1187	0.519725	0.617500
1188	0.522300	0.617350
1189	0.525150	0.617300
1190	0.522850	0.618550
1191	0.522350	0.618350
1192	0.524150	0.617775
1193	0.518800	0.617300
1194	0.520850	0.619600
1195	0.521000	0.619500
1196	0.519025	0.616800
1197	0.521625	0.614075
1198	0.519050	0.613800
1199	0.522700	0.611575
1200	0.524000	0.616175
1201	0.520850	0.613325
1202	0.524350	0.609825
1203	0.523000	0.610650
1204	0.521375	0.608025
1205	0.520850	0.607475
1206	0.524775	0.608025
1207	0.521950	0.608875
1208	0.520975	0.606550
1209	0.522875	0.608800
1210	0.521900	0.609075
1211	0.518600	0.608375
1212	0.519350	0.610750
1213	0.523750	0.608975
1214	0.523850	0.607775
1215	0.520675	0.605525
1216	0.520550	0.604925
1217	0.520950	0.606000
1218	0.520500	0.605600
1219	0.517950	0.606900
1220	0.522725	0.605100
1221	0.523125	0.603775
1222	0.522325	0.603600
1223	0.521400	0.603675
1224	0.520375	0.603150
1225	0.521550	0.603700
1226	0.524025	0.604700
1227	0.523675	0.606750
1228	0.522050	0.605775
1229	0.523475	0.601700
1230	0.524325	0.600375
1231	0.521150	0.602575
1232	0.521525	0.604200
1233	0.521550	0.605900
1234	0.521625	0.606425
1235	0.519475	0.609775
1236	0.523700	0.608675
1237	0.525100	0.608525
1238	0.521150	0.609275
1239	0.522425	0.606525
1240	0.521000	0.609850
1241	0.523325	0.611400
1242	0.522200	0.611325
1243	0.521525	0.612950
1244	0.520375	0.612650
1245	0.521925	0.615050
1246	0.524750	0.614075
1247	0.521800	0.613000
1248	0.525575	0.613500
1249	0.522425	0.616025
1250	0.520700	0.615550
1251	0.522100	0.615775
1252	0.519475	0.617150
1253	0.521400	0.617900
1254	0.521475	0.615900
1255	0.520325	0.613250
1256	0.522825	0.614150
1257	0.522200	0.614600
1258	0.520125	0.614650
1259	0.521325	0.612125
1260	0.519425	0.612775
1261	0.519900	0.613250
1262	0.520950	0.614725
1263	0.523250	0.611000
1264	0.520900	0.609700
1265	0.524550	0.611075
1266	0.518950	0.612225
1267	0.516675	0.611150
1268	0.518750	0.610775
1269	0.517525	0.610575
1270	0.518300	0.611175
1271	0.519000	0.612275
1272	0.521750	0.609125
1273	0.521475	0.606125
1274	0.517325	0.607025
1275	0.519300	0.606250
1276	0.520025	0.605675
1277	0.521125	0.605975
1278	0.521900	0.606750
1279	0.522275	0.609375
1280	0.519500	0.612750
1281	0.522875	0.612650
1282	0.523525	0.612800
1283	0.524250	0.613500
1284	0.522550	0.613450
1285	0.520325	0.615225
1286	0.519975	0.615800
1287	0.520575	0.616075
1288	0.523625	0.617775
1289	0.524525	0.620050
1290	0.521975	0.621025
1291	0.521600	0.620050
1292	0.523225	0.620700
1293	0.522850	0.621325
1294	0.521850	0.620825
1295	0.522000	0.622450
1296	0.522225	0.621200
1297	0.520500	0.620975
1298	0.521625	0.619375
1299	0.518275	0.620150
1300	0.519275	0.621825
1301	0.522800	0.621600
1302	0.522625	0.619750
1303	0.520750	0.622350
1304	0.519625	0.622250
1305	0.516850	0.620050
1306	0.517800	0.615725
1307	0.522500	0.617600
1308	0.521200	0.621200
1309	0.522375	0.619525
1310	0.520175	0.622375
1311	0.519175	0.619075
1312	0.519625	0.619825
1313	0.520400	0.620125
1314	0.521500	0.619450
1315	0.524200	0.620200
1316	0.524850	0.618100
1317	0.526475	0.620750
1318	0.523625	0.621800
1319	0.523725	0.623600
1320	0.522350	0.623625
1321	0.524475	0.624275
1322	0.523750	0.623725
1323	0.521750	0.622175
1324	0.520850	0.623475
1325	0.523100	0.623175
1326	0.522850	0.621700
1327	0.523375	0.619600
1328	0.521975	0.618875
1329	0.522025	0.619925
1330	0.518400	0.621500
1331	0.522300	0.619925
1332	0.520875	0.621275
1333	0.520100	0.620650
1334	0.520925	0.623000
1335	0.522100	0.621925
1336	0.521075	0.622225
1337	0.519600	0.624475
1338	0.514900	0.620650
1339	0.515050	0.619175
1340	0.518975	0.620075
1341	0.522750	0.621925
1342	0.524225	0.621825
1343	0.520125	0.621650
1344	0.520750	0.621300
1345	0.520975	0.621300
1346	0.519850	0.620675
1347	0.520850	0.622150
1348	0.523525	0.622700
1349	0.521575	0.622000
1350	0.521125	0.620425
1351	0.521175	0.621375
1352	0.519675	0.619875
1353	0.525375	0.617650
1354	0.519075	0.616450
1355	0.520350	0.614375
1356	0.523425	0.614000
1357	0.521100	0.614825
1358	0.519500	0.613350
1359	0.518700	0.613750
1360	0.520175	0.617350
1361	0.522000	0.616275
1362	0.518200	0.616575
1363	0.519325	0.617825
1364	0.519700	0.615700
1365	0.520675	0.613600
1366	0.522925	0.612925
1367	0.523675	0.612900
1368	0.521250	0.613850
1369	0.520650	0.614200
1370	0.523400	0.615400
1371	0.521975	0.615600
1372	0.523975	0.619125
1373	0.522475	0.618175
1374	0.521525	0.618150
1375	0.518425	0.618350
1376	0.520700	0.618575
1377	0.519950	0.616575
1378	0.519100	0.618100
1379	0.521750	0.621625
1380	0.521850	0.621025
1381	0.522825	0.618150
1382	0.519250	0.617000
1383	0.518450	0.613425
1384	0.522875	0.616900
1385	0.522025	0.619275
1386	0.522375	0.616825
1387	0.521925	0.615800
1388	0.520775	0.616350
1389	0.521675	0.617375
1390	0.519075	0.619000
1391	0.521475	0.620450
1392	0.516350	0.621250
1393	0.520000	0.620350
1394	0.520450	0.617725
1395	0.519650	0.615975
1396	0.524150	0.615725
1397	0.521850	0.614350
1398	0.521250	0.615825
1399	0.523350	0.616825
1400	0.522075	0.617775
1401	0.522925	0.618475
1402	0.523800	0.621525
1403	0.519750	0.621125
1404	0.523825	0.624800
1405	0.524250	0.623625
1406	0.523525	0.623125
1407	0.521875	0.623250
1408	0.523500	0.622925
1409	0.518600	0.621775
1410	0.521700	0.622000
1411	0.526050	0.621525
1412	0.523275	0.621175
1413	0.523275	0.622075
1414	0.523650	0.618350
1415	0.523225	0.618050
1416	0.524950	0.619725
1417	0.523300	0.619900
1418	0.523525	0.618225
1419	0.521625	0.622000
1420	0.519725	0.623025
1421	0.518550	0.628800
1422	0.523200	0.629950
1423	0.525425	0.630850
1424	0.525300	0.629775
1425	0.520650	0.629925
1426	0.521675	0.629175
1427	0.521525	0.628825
1428	0.522950	0.628200
1429	0.521500	0.627900
1430	0.518925	0.628050
1431	0.520275	0.630350
1432	0.523325	0.631250
1433	0.523000	0.631450
1434	0.521250	0.632225
1435	0.523500	0.631125
1436	0.521950	0.631925
1437	0.525675	0.631300
1438	0.525150	0.631200
1439	0.524900	0.630250
1440	0.519350	0.628850
1441	0.520600	0.630225
1442	0.520575	0.630950
1443	0.519250	0.630750
1444	0.520400	0.634125
1445	0.522475	0.635475
1446	0.523650	0.634225
1447	0.524750	0.636150
1448	0.522350	0.637825
1449	0.522350	0.642175
1450	0.521050	0.641875
1451	0.523300	0.641225
1452	0.522250	0.638950
1453	0.523450	0.636675
1454	0.522550	0.634175
1455	0.521850	0.634075
1456	0.522525	0.634000
1457	0.524000	0.632700
1458	0.524125	0.631450
1459	0.522175	0.633825
1460	0.522325	0.635625
1461	0.522775	0.636300
1462	0.525775	0.636100
1463	0.523925	0.636975
1464	0.525575	0.633800
1465	0.522825	0.634375
1466	0.521825	0.631875
1467	0.526950	0.632000
1468	0.525400	0.634150
1469	0.527225	0.635150
1470	0.524825	0.633450
1471	0.526750	0.634250
1472	0.528250	0.634650
1473	0.528025	0.635650
1474	0.526225	0.634925
1475	0.524900	0.632800
1476	0.525900	0.631950
1477	0.527050	0.629875
1478	0.522150	0.633625
1479	0.522825	0.634975
1480	0.523500	0.635125
1481	0.525975	0.632125
1482	0.526925	0.631675
1483	0.524075	0.633700
1484	0.523875	0.636625
1485	0.527350	0.637400
1486	0.523350	0.637225
1487	0.523000	0.638600
1488	0.521325	0.637850
1489	0.519025	0.639900
1490	0.522350	0.638425
1491	0.525675	0.639750
1492	0.526875	0.638250
1493	0.525550	0.639550
1494	0.523950	0.638550
1495	0.522750	0.634525
1496	0.524700	0.636400
1497	0.527950	0.639625
1498	0.526900	0.638000
1499	0.525050	0.640625
1500	0.522200	0.641975
1501	0.522275	0.643400
1502	0.522175	0.641550
1503	0.520125	0.638925
1504	0.519975	0.638625
1505	0.521875	0.640325
1506	0.522750	0.640700
1507	0.524475	0.644375
1508	0.523150	0.642175
1509	0.523950	0.642000
1510	0.525575	0.640800
1511	0.526000	0.641500
1512	0.524250	0.642300
1513	0.522250	0.642000
1514	0.521975	0.638425
1515	0.524100	0.638950
1516	0.526425	0.639500
1517	0.529500	0.644000
1518	0.523475	0.641250
1519	0.525925	0.641850
1520	0.526150	0.641400
1521	0.525325	0.640175
1522	0.523750	0.641550
1523	0.525575	0.641675
1524	0.522300	0.642250
1525	0.524375	0.641750
1526	0.525475	0.642400
1527	0.527400	0.639550
1528	0.526325	0.638150
1529	0.524475	0.637375
1530	0.523625	0.637075
1531	0.521900	0.634325
1532	0.523725	0.635925
1533	0.522000	0.634025
1534	0.522600	0.635375
1535	0.523350	0.634250
1536	0.523700	0.635500
1537	0.521925	0.637250
1538	0.525775	0.636800
1539	0.522675	0.638625
1540	0.524350	0.636000
1541	0.524575	0.636100
1542	0.521175	0.635525
1543	0.523075	0.635200
1544	0.519000	0.635200
1545	0.522475	0.632900
1546	0.522525	0.631650
1547	0.521700	0.629875
1548	0.523500	0.627400
1549	0.524950	0.628000
1550	0.521900	0.628325
1551	0.523425	0.626850
1552	0.524925	0.627300
1553	0.524775	0.626975
1554	0.523225	0.625675
1555	0.523325	0.627375
1556	0.523925	0.629225
1557	0.524325	0.629550
1558	0.525475	0.627050
1559	0.522750	0.627600
1560	0.525550	0.629100
1561	0.523600	0.628725
1562	0.523825	0.630525
1563	0.525425	0.629950
1564	0.523925	0.630150
1565	0.523425	0.629225
1566	0.521950	0.631050
1567	0.523275	0.631500
1568	0.522725	0.627925
1569	0.523250	0.629275
1570	0.524700	0.629875
1571	0.525375	0.628400
1572	0.528250	0.625975
1573	0.526350	0.624725
1574	0.527025	0.629000
1575	0.522800	0.628125
1576	0.521425	0.631225
1577	0.525575	0.630900
1578	0.528475	0.630725
1579	0.526950	0.629825
1580	0.524050	0.630275
1581	0.525225	0.632675
1582	0.526375	0.631600
1583	0.525975	0.631775
1584	0.521850	0.632550
1585	0.524075	0.630875
1586	0.525600	0.631100
1587	0.524100	0.628150
1588	0.525500	0.629425
1589	0.523575	0.629425
1590	0.521050	0.627325
1591	0.521075	0.625075
1592	0.522975	0.627275
1593	0.521725	0.625475
1594	0.524550	0.627750
1595	0.522700	0.626725
1596	0.522400	0.627800
1597	0.521575	0.627650
1598	0.522775	0.627975
1599	0.518675	0.629175
1600	0.521100	0.631775
1601	0.524400	0.633225
1602	0.524375	0.634950
1603	0.526125	0.633900
1604	0.524600	0.635625
1605	0.520400	0.635275
1606	0.523850	0.634675
1607	0.523975	0.632650
1608	0.521850	0.631950
1609	0.523225	0.632175
1610	0.523850	0.632700
1611	0.522925	0.630825
1612	0.522850	0.631275
1613	0.525275	0.631225
1614	0.525450	0.633875
1615	0.525625	0.632275
1616	0.523075	0.632050
1617	0.527225	0.631050
1618	0.524950	0.631875
1619	0.521675	0.632775
1620	0.521275	0.634150
1621	0.525125	0.635825
1622	0.526475	0.635000
1623	0.521575	0.632800
1624	0.521675	0.633000
1625	0.524300	0.629900
1626	0.525925	0.627725
1627	0.526775	0.627525
1628	0.525925	0.627625
1629	0.525425	0.628325
1630	0.523200	0.630550
1631	0.521825	0.633875
1632	0.522200	0.634400
1633	0.524250	0.634675
1634	0.524550	0.633850
1635	0.523600	0.634275
1636	0.524800	0.632200
1637	0.524275	0.633900
1638	0.521675	0.632950
1639	0.522000	0.632325
1640	0.522625	0.633350
1641	0.527150	0.633525
1642	0.524500	0.633300
1643	0.525100	0.632625
1644	0.527500	0.633925
1645	0.525325	0.636275
1646	0.525900	0.633125
1647	0.522925	0.633825
1648	0.522225	0.635525
1649	0.525575	0.634275
1650	0.524175	0.633700
1651	0.525725	0.634000
1652	0.524525	0.635725
1653	0.520525	0.633650
1654	0.524375	0.634225
1655	0.523125	0.628400
1656	0.524325	0.630375
1657	0.520725	0.630150
1658	0.524150	0.627200
1659	0.523200	0.627750
1660	0.521925	0.626600
1661	0.519125	0.625375
1662	0.522025	0.624150
1663	0.526750	0.624600
1664	0.525200	0.626225
1665	0.522500	0.626650
1666	0.523125	0.628025
1667	0.527025	0.626925
1668	0.523900	0.626400
1669	0.524450	0.626625
1670	0.523050	0.626800
1671	0.524925	0.625200
1672	0.526075	0.625825
1673	0.527300	0.626575
1674	0.528200	0.627575
1675	0.528150	0.624800
1676	0.522400	0.624000
1677	0.522425	0.625875
1678	0.520200	0.626425
1679	0.523050	0.624950
1680	0.524075	0.628600
1681	0.526275	0.628375
1682	0.524600	0.627225
1683	0.524275	0.625675
1684	0.527325	0.626300
1685	0.526900	0.627625
1686	0.522150	0.628400
1687	0.524025	0.631175
1688	0.524675	0.629800
1689	0.523325	0.628825
1690	0.519325	0.630600
1691	0.521975	0.630025
1692	0.524725	0.630100
1693	0.523375	0.632225
1694	0.525200	0.631325
1695	0.525375	0.630000
1696	0.523800	0.635000
1697	0.526675	0.633000
1698	0.526375	0.634550
1699	0.527625	0.632825
1700	0.524125	0.631450
1701	0.527600	0.631875
1702	0.522725	0.633850
1703	0.524025	0.633100
1704	0.523550	0.632375
1705	0.525725	0.630800
1706	0.525900	0.631925
1707	0.528525	0.627925
1708	0.528550	0.628750
1709	0.524175	0.626050
1710	0.523050	0.624925
1711	0.525175	0.627075
1712	0.529725	0.625600
1713	0.526775	0.624100
1714	0.528050	0.625325
1715	0.526350	0.626275
1716	0.525100	0.626450
1717	0.522600	0.626750
1718	0.524275	0.627650
1719	0.526875	0.628575
1720	0.527300	0.626525
1721	0.525975	0.626225
1722	0.525200	0.627125
1723	0.524200	0.624350
1724	0.522350	0.623925
1725	0.528500	0.623550
1726	0.525175	0.623825
1727	0.522875	0.622875
1728	0.523000	0.623925
1729	0.526150	0.622800
1730	0.526225	0.622700
1731	0.521950	0.621100
1732	0.521200	0.621575
1733	0.520200	0.622375
1734	0.521050	0.625250
1735	0.521025	0.624425
1736	0.519600	0.623250
1737	0.523150	0.622400
1738	0.524050	0.620500
1739	0.524925	0.623425
1740	0.527225	0.623775
1741	0.525925	0.622025
1742	0.523950	0.624350
1743	0.525400	0.622500
1744	0.522175	0.623025
1745	0.522550	0.623850
1746	0.522025	0.624675
1747	0.520675	0.625775
1748	0.522050	0.622450
1749	0.523025	0.623550
1750	0.525400	0.623925
1751	0.523325	0.624350
1752	0.524725	0.623825
1753	0.524800	0.621300
1754	0.523350	0.620900
1755	0.527400	0.623850
1756	0.528250	0.623450
1757	0.526775	0.623275
1758	0.527975	0.623150
1759	0.526600	0.622750
1760	0.522150	0.623700
1761	0.520175	0.625575
1762	0.524850	0.626800
1763	0.524050	0.626200
1764	0.526150	0.626500
1765	0.522775	0.626000
1766	0.522625	0.627550
1767	0.523475	0.626625
1768	0.523825	0.627325
1769	0.522500	0.628550
1770	0.524275	0.628625
1771	0.519675	0.625650
1772	0.524650	0.625875
1773	0.527425	0.625350
1774	0.523600	0.626350
1775	0.524000	0.627825
1776	0.522300	0.626775
1777	0.522925	0.623750
1778	0.522475	0.625150
1779	0.520275	0.626125
1780	0.521975	0.627725
1781	0.524600	0.628575
1782	0.525825	0.626500
1783	0.526675	0.627450
1784	0.524050	0.626475
1785	0.523725	0.627825
1786	0.524275	0.626525
1787	0.524100	0.627900
1788	0.522300	0.628400
1789	0.521500	0.627750
1790	0.525500	0.627750
1791	0.526025	0.630175
1792	0.525125	0.628175
1793	0.523275	0.627950
1794	0.524075	0.628225
1795	0.524000	0.629675
1796	0.521525	0.630950
1797	0.523125	0.630325
1798	0.523725	0.632750
1799	0.526850	0.631100
1800	0.525650	0.631450
1801	0.525650	0.630850
1802	0.525700	0.630200
1803	0.525400	0.630025
1804	0.524850	0.629250
1805	0.525050	0.632100
1806	0.523425	0.630125
1807	0.524300	0.631250
1808	0.523575	0.631850
1809	0.524800	0.629025
1810	0.525775	0.629225
1811	0.524875	0.629050
1812	0.523925	0.629375
1813	0.526600	0.631125
1814	0.523725	0.629275
1815	0.525550	0.628450
1816	0.525750	0.625300
1817	0.526050	0.627150
1818	0.524950	0.627550
1819	0.524050	0.627425
1820	0.525875	0.626550
1821	0.523350	0.626725
1822	0.524075	0.625900
1823	0.526175	0.626775
1824	0.523900	0.626525
1825	0.520350	0.627700
1826	0.522100	0.627625
1827	0.522075	0.631425
1828	0.518225	0.630775
1829	0.523900	0.629675
1830	0.522975	0.629600
1831	0.522875	0.630850
1832	0.524100	0.630350
1833	0.520825	0.630100
1834	0.519675	0.630700
1835	0.521700	0.629425
1836	0.524225	0.629050
1837	0.519425	0.629325
1838	0.522175	0.630075
1839	0.522450	0.630275
1840	0.525725	0.632050
1841	0.523850	0.631950
1842	0.522825	0.628600
1843	0.525125	0.628825
1844	0.523475	0.631775
1845	0.517650	0.634300
1846	0.522500	0.633550
1847	0.524300	0.629925
1848	0.525050	0.631225
1849	0.524250	0.631675
1850	0.522775	0.630325
1851	0.524525	0.629850
1852	0.524800	0.629125
1853	0.522650	0.628625
1854	0.520525	0.627950
1855	0.524725	0.626350
1856	0.527225	0.627250
1857	0.524650	0.626400
1858	0.523700	0.627075
1859	0.522875	0.624075
1860	0.523000	0.624725
1861	0.524975	0.624500
1862	0.525450	0.627800
1863	0.522525	0.624975
1864	0.525625	0.622200
1865	0.524375	0.624400
1866	0.523550	0.626225
1867	0.522400	0.626925
1868	0.523000	0.624900
1869	0.524475	0.625300
1870	0.525225	0.627425
1871	0.527125	0.626925
1872	0.526150	0.629875
1873	0.527075	0.624625
1874	0.523675	0.625950
1875	0.524750	0.625875
1876	0.523550	0.624100
1877	0.523200	0.624950
1878	0.525600	0.629275
1879	0.523000	0.630350
1880	0.521625	0.631150
1881	0.521475	0.629725
1882	0.524100	0.627925
1883	0.524925	0.625675
1884	0.525100	0.627375
1885	0.523100	0.626250
1886	0.523225	0.624850
1887	0.519025	0.626875
1888	0.521875	0.627075
1889	0.522425	0.628025
1890	0.525200	0.625350
1891	0.520800	0.623650
1892	0.521500	0.622000
1893	0.519250	0.619150
1894	0.519950	0.619350
1895	0.521650	0.620150
1896	0.520825	0.620475
1897	0.521500	0.621375
1898	0.521675	0.622000
1899	0.520775	0.622425
1900	0.522775	0.625050
1901	0.522825	0.625400
1902	0.525375	0.625900
1903	0.522450	0.624200
1904	0.523775	0.624250
1905	0.521225	0.622200
1906	0.523325	0.622625
1907	0.522825	0.626125
1908	0.519750	0.623275
1909	0.522675	0.623750
1910	0.522075	0.620675
1911	0.520450	0.623450
1912	0.520750	0.624900
1913	0.523400	0.621375
1914	0.525400	0.620375
1915	0.525325	0.621950
1916	0.526475	0.622600
1917	0.522450	0.622075
1918	0.524375	0.624050
1919	0.523825	0.623925
1920	0.521950	0.624325
1921	0.520075	0.623900
1922	0.523775	0.622875
1923	0.522475	0.622200
1924	0.523050	0.619850
1925	0.523850	0.620775
1926	0.524775	0.619575
1927	0.523325	0.619525
1928	0.521600	0.619575
1929	0.524025	0.620575
1930	0.528100	0.619700
1931	0.524800	0.618700
1932	0.526200	0.616875
1933	0.524775	0.617225
1934	0.522025	0.617700
1935	0.526000	0.616250
1936	0.529350	0.617300
1937	0.524525	0.615950
1938	0.523475	0.613900
1939	0.521475	0.614750
1940	0.524075	0.616200
1941	0.524375	0.616500
1942	0.525725	0.615275
1943	0.527150	0.617250
1944	0.525550	0.617500
1945	0.525750	0.618225
1946	0.525175	0.616900
1947	0.524675	0.616475
1948	0.524825	0.616225
1949	0.524775	0.617450
1950	0.524475	0.615325
1951	0.526075	0.615425
1952	0.524200	0.617225
1953	0.523875	0.617275
1954	0.529100	0.615675
1955	0.525725	0.615700
1956	0.525675	0.613250
1957	0.525900	0.615375
1958	0.524175	0.615000
1959	0.524425	0.616350
1960	0.522725	0.616700
1961	0.527175	0.618725
1962	0.524825	0.619300
1963	0.523950	0.619125
1964	0.523375	0.619650
1965	0.523400	0.619875
1966	0.524150	0.621525
1967	0.522175	0.618750
1968	0.521475	0.617825
1969	0.521225	0.622625
1970	0.522475	0.625725
1971	0.524100	0.626750
1972	0.524425	0.626875
1973	0.523575	0.626375
1974	0.525025	0.622650
1975	0.523325	0.622775
1976	0.523025	0.622500
1977	0.521725	0.620450
1978	0.520600	0.620725
1979	0.525200	0.621675
1980	0.522575	0.621525
1981	0.520975	0.617925
1982	0.520525	0.618925
1983	0.524900	0.619025
1984	0.520975	0.619825
1985	0.522850	0.619150
1986	0.523500	0.616600
1987	0.526525	0.616800
1988	0.526250	0.617800
1989	0.524300	0.616775
1990	0.523525	0.615675
1991	0.526375	0.614025
1992	0.526500	0.613875
1993	0.526550	0.612650
1994	0.524225	0.612125
1995	0.525125	0.611050
1996	0.521375	0.613750
1997	0.522325	0.613475
1998	0.526375	0.613675
1999	0.521375	0.612725
[truncated: 8,000 more rows]
