# Supplementary material for: Evolutionary game on mutually influenceing double-layer network
Source: PLoS One. 2025 Jan 31;20(1):e0317923. doi: 10.1371/journal.pone.0317923 (PMC11785339; doi:10.1371/journal.pone.0317923)
Supplement: S1 Data — (ZIP) [file pone.0317923.s001.zip › b=1.04_a=0.65_frequency.txt]

0	0.497475	0.417725
1	0.496850	0.370825
2	0.499550	0.347925
3	0.501425	0.331600
4	0.500925	0.317875
5	0.492925	0.308650
6	0.492875	0.303500
7	0.495175	0.300400
8	0.492200	0.301675
9	0.493750	0.300525
10	0.495600	0.299625
11	0.497375	0.303575
12	0.497925	0.307200
13	0.496525	0.308600
14	0.498625	0.310850
15	0.497525	0.307825
16	0.496950	0.310650
17	0.497300	0.312500
18	0.494275	0.313475
19	0.494425	0.314050
20	0.496475	0.316925
21	0.498225	0.318875
22	0.498900	0.322725
23	0.497125	0.324375
24	0.498075	0.326575
25	0.497975	0.330475
26	0.495550	0.333925
27	0.497275	0.339450
28	0.499425	0.343850
29	0.497900	0.348975
30	0.497550	0.353950
31	0.498700	0.360700
32	0.498900	0.363050
33	0.496325	0.366750
34	0.497650	0.372550
35	0.499125	0.375100
36	0.498325	0.378025
37	0.498725	0.380375
38	0.496700	0.383150
39	0.498700	0.385375
40	0.501575	0.389150
41	0.504500	0.391075
42	0.498650	0.394375
43	0.500150	0.399425
44	0.500850	0.400900
45	0.495900	0.404175
46	0.499450	0.409450
47	0.494500	0.412375
48	0.501150	0.415975
49	0.503375	0.421425
50	0.499900	0.425850
51	0.502575	0.428800
52	0.503875	0.432750
53	0.500450	0.435300
54	0.497250	0.439825
55	0.497975	0.442875
56	0.502275	0.443925
57	0.503125	0.446725
58	0.502700	0.449850
59	0.502475	0.455400
60	0.503575	0.458350
61	0.497350	0.461700
62	0.503475	0.468475
63	0.503775	0.472275
64	0.504625	0.478375
65	0.499400	0.481525
66	0.498725	0.485925
67	0.502725	0.489875
68	0.501250	0.494225
69	0.502700	0.499900
70	0.502375	0.503800
71	0.502250	0.507025
72	0.501475	0.508850
73	0.504050	0.511025
74	0.504525	0.514900
75	0.503075	0.515400
76	0.504550	0.519475
77	0.502700	0.523450
78	0.502100	0.528975
79	0.503475	0.529875
80	0.504050	0.532450
81	0.506750	0.536450
82	0.505650	0.538950
83	0.506925	0.540975
84	0.509750	0.547525
85	0.505150	0.547825
86	0.503025	0.551575
87	0.504400	0.552475
88	0.504575	0.554250
89	0.504850	0.557625
90	0.507650	0.560275
91	0.505375	0.564275
92	0.506900	0.565325
93	0.509075	0.568300
94	0.512100	0.570475
95	0.510525	0.574125
96	0.509925	0.573475
97	0.509125	0.578050
98	0.505900	0.582325
99	0.506000	0.584025
100	0.504525	0.585850
101	0.504325	0.591275
102	0.508225	0.594925
103	0.511875	0.593525
104	0.511200	0.596175
105	0.513525	0.598525
106	0.508075	0.602525
107	0.508400	0.605050
108	0.509400	0.607150
109	0.509225	0.612000
110	0.508100	0.616275
111	0.510675	0.618400
112	0.511850	0.622775
113	0.508750	0.625225
114	0.511625	0.629900
115	0.510175	0.630500
116	0.509725	0.634175
117	0.514050	0.637200
118	0.509975	0.638875
119	0.509900	0.641525
120	0.509550	0.641025
121	0.509950	0.643300
122	0.508475	0.644225
123	0.510450	0.644350
124	0.509075	0.645750
125	0.508225	0.648100
126	0.509550	0.648725
127	0.509350	0.649950
128	0.507550	0.652925
129	0.508650	0.654175
130	0.512350	0.655525
131	0.512475	0.658550
132	0.510725	0.660275
133	0.514250	0.664125
134	0.512200	0.664850
135	0.514550	0.667675
136	0.513100	0.669225
137	0.515875	0.671150
138	0.511925	0.672300
139	0.515750	0.672200
140	0.512900	0.674375
141	0.511450	0.676150
142	0.511650	0.679350
143	0.512775	0.681875
144	0.516475	0.680450
145	0.515450	0.682050
146	0.514475	0.685650
147	0.514400	0.686400
148	0.515400	0.690800
149	0.513300	0.694200
150	0.519100	0.696650
151	0.516475	0.697625
152	0.519150	0.697125
153	0.516200	0.700050
154	0.515250	0.704000
155	0.516825	0.703700
156	0.513700	0.705650
157	0.517000	0.708025
158	0.517525	0.712700
159	0.517300	0.713625
160	0.516400	0.715175
161	0.518375	0.716050
162	0.514775	0.718175
163	0.517000	0.719650
164	0.519425	0.721950
165	0.513700	0.723575
166	0.514275	0.724850
167	0.514325	0.727650
168	0.516350	0.729975
169	0.519775	0.730800
170	0.518600	0.731250
171	0.515750	0.732150
172	0.518150	0.735125
173	0.519575	0.737475
174	0.517475	0.736575
175	0.518325	0.735175
176	0.518825	0.736500
177	0.518350	0.737100
178	0.517700	0.737175
179	0.519425	0.740500
180	0.517150	0.739800
181	0.520400	0.741450
182	0.521825	0.740775
183	0.519450	0.743825
184	0.517175	0.746500
185	0.520300	0.746875
186	0.517800	0.750075
187	0.520900	0.748825
188	0.518600	0.752425
189	0.518300	0.753075
190	0.516825	0.755325
191	0.517400	0.756150
192	0.518900	0.757225
193	0.520425	0.759175
194	0.520900	0.756675
195	0.518525	0.757750
196	0.520125	0.760400
197	0.523325	0.760200
198	0.522425	0.760300
199	0.520925	0.759475
200	0.522225	0.759250
201	0.522675	0.761450
202	0.523075	0.764025
203	0.523600	0.761175
204	0.521925	0.762550
205	0.523325	0.766400
206	0.519850	0.767000
207	0.519175	0.767150
208	0.519075	0.768975
209	0.517975	0.770025
210	0.522925	0.767675
211	0.521650	0.764775
212	0.520575	0.764975
213	0.519475	0.766750
214	0.521050	0.768225
215	0.518725	0.771525
216	0.519450	0.772650
217	0.521800	0.774900
218	0.521075	0.774000
219	0.520475	0.774025
220	0.521575	0.773675
221	0.522175	0.774350
222	0.524625	0.772875
223	0.521025	0.774100
224	0.518500	0.772175
225	0.520250	0.773175
226	0.522000	0.772150
227	0.525525	0.773975
228	0.523950	0.776675
229	0.519875	0.777525
230	0.521850	0.777375
231	0.518800	0.780425
232	0.523500	0.782475
233	0.522400	0.781225
234	0.522000	0.780675
235	0.521825	0.782825
236	0.522775	0.784025
237	0.521850	0.784050
238	0.520125	0.781975
239	0.519600	0.781700
240	0.522275	0.785325
241	0.522800	0.785925
242	0.523100	0.785475
243	0.525625	0.786150
244	0.522150	0.787325
245	0.522475	0.785475
246	0.523225	0.786825
247	0.523125	0.787525
248	0.521650	0.786700
249	0.522650	0.785475
250	0.521350	0.787325
251	0.521625	0.788950
252	0.523025	0.788650
253	0.522025	0.788275
254	0.521250	0.788550
255	0.521850	0.787050
256	0.521750	0.786250
257	0.524075	0.787075
258	0.522975	0.791000
259	0.521075	0.789500
260	0.524425	0.792250
261	0.523950	0.792675
262	0.523800	0.795700
263	0.523100	0.797300
264	0.522200	0.798700
265	0.526600	0.799925
266	0.524450	0.803750
267	0.524825	0.803200
268	0.523475	0.801800
269	0.521650	0.802475
270	0.521375	0.802650
271	0.521925	0.803450
272	0.521200	0.803575
273	0.524375	0.803800
274	0.522000	0.803550
275	0.524225	0.804225
276	0.523775	0.806300
277	0.524250	0.808850
278	0.522450	0.808325
279	0.524450	0.807475
280	0.522325	0.808925
281	0.523550	0.811825
282	0.521025	0.813125
283	0.522150	0.813500
284	0.523850	0.814275
285	0.524325	0.813825
286	0.523050	0.812675
287	0.524725	0.815000
288	0.525300	0.816175
289	0.523675	0.816950
290	0.524525	0.818550
291	0.523950	0.817500
292	0.524350	0.819125
293	0.525850	0.820875
294	0.525675	0.819375
295	0.524525	0.818975
296	0.524025	0.818000
297	0.524575	0.817425
298	0.525000	0.817075
299	0.527150	0.818650
300	0.524575	0.816300
301	0.525675	0.816425
302	0.522725	0.816625
303	0.522675	0.816450
304	0.524525	0.817800
305	0.524200	0.817875
306	0.525275	0.818400
307	0.525025	0.818700
308	0.523900	0.819925
309	0.525800	0.820625
310	0.526750	0.820125
311	0.525350	0.822225
312	0.525925	0.821700
313	0.527325	0.824050
314	0.526600	0.822725
315	0.527900	0.821200
316	0.525600	0.823500
317	0.524600	0.825550
318	0.524775	0.826750
319	0.526600	0.827825
320	0.525575	0.829725
321	0.525000	0.832900
322	0.524925	0.832550
323	0.523375	0.832175
324	0.522100	0.832900
325	0.522850	0.832550
326	0.523100	0.833025
327	0.523675	0.834500
328	0.524550	0.834175
329	0.523600	0.835550
330	0.525325	0.836850
331	0.524600	0.837225
332	0.525450	0.840125
333	0.524425	0.840300
334	0.524775	0.839125
335	0.525550	0.840125
336	0.524250	0.840650
337	0.523375	0.839750
338	0.524975	0.840350
339	0.525975	0.841575
340	0.523600	0.842725
341	0.523075	0.843800
342	0.525175	0.844325
343	0.525025	0.845200
344	0.523625	0.844650
345	0.524475	0.845725
346	0.525775	0.846850
347	0.525275	0.846400
348	0.524500	0.847025
349	0.525450	0.847225
350	0.526000	0.847375
351	0.527075	0.847750
352	0.527550	0.847875
353	0.527375	0.848300
354	0.525800	0.849050
355	0.526875	0.847600
356	0.527425	0.845525
357	0.525750	0.845350
358	0.525800	0.845700
359	0.523150	0.847325
360	0.526075	0.849050
361	0.525600	0.849200
362	0.525850	0.848625
363	0.527550	0.849675
364	0.526700	0.850175
365	0.525125	0.850225
366	0.526175	0.851100
367	0.527125	0.852325
368	0.527725	0.852850
369	0.526300	0.852450
370	0.526125	0.854600
371	0.526075	0.856475
372	0.527625	0.856275
373	0.526550	0.856325
374	0.525600	0.856575
375	0.527250	0.857825
376	0.527750	0.857975
377	0.526950	0.860300
378	0.525700	0.859325
379	0.525725	0.858850
380	0.525650	0.858700
381	0.526600	0.857275
382	0.527375	0.859425
383	0.528375	0.860525
384	0.528950	0.858900
385	0.529325	0.859750
386	0.528150	0.860225
387	0.527375	0.863175
388	0.526650	0.863050
389	0.526125	0.863250
390	0.526500	0.866050
391	0.526175	0.864650
392	0.527525	0.865300
393	0.526675	0.866250
394	0.527000	0.863950
395	0.525000	0.864900
396	0.525875	0.864325
397	0.525475	0.866350
398	0.526300	0.864825
399	0.526450	0.865550
400	0.526375	0.867675
401	0.527550	0.869300
402	0.526975	0.870575
403	0.525700	0.871225
404	0.526150	0.868850
405	0.527200	0.868350
406	0.527475	0.869350
407	0.528725	0.870400
408	0.526475	0.868900
409	0.526775	0.869550
410	0.526825	0.868700
411	0.527425	0.868525
412	0.527675	0.869950
413	0.527825	0.869725
414	0.529400	0.869975
415	0.527225	0.871875
416	0.528475	0.872500
417	0.527800	0.872900
418	0.528450	0.872275
419	0.528175	0.873700
420	0.525775	0.873275
421	0.525900	0.874825
422	0.527950	0.874350
423	0.528875	0.873750
424	0.528175	0.874025
425	0.527550	0.873975
426	0.525525	0.874250
427	0.525125	0.874500
428	0.525550	0.876100
429	0.527550	0.876900
430	0.528325	0.875325
431	0.528775	0.875700
432	0.528675	0.877550
433	0.528125	0.877575
434	0.526975	0.877900
435	0.527075	0.878200
436	0.526200	0.880450
437	0.525225	0.879875
438	0.524600	0.881325
439	0.526350	0.882525
440	0.526650	0.883300
441	0.526725	0.882075
442	0.527925	0.881850
443	0.526825	0.882700
444	0.525425	0.881275
445	0.524925	0.880925
446	0.526225	0.881150
447	0.526175	0.879500
448	0.525450	0.879525
449	0.528550	0.878200
450	0.528600	0.878575
451	0.526925	0.878425
452	0.527625	0.878000
453	0.527200	0.878600
454	0.525650	0.879900
455	0.526500	0.879650
456	0.525550	0.881200
457	0.525725	0.881300
458	0.524725	0.881125
459	0.523025	0.881550
460	0.525400	0.881725
461	0.526750	0.881200
462	0.525625	0.881475
463	0.526350	0.881800
464	0.526150	0.881625
465	0.525125	0.883525
466	0.526525	0.883100
467	0.526350	0.883000
468	0.527125	0.884075
469	0.526400	0.884375
470	0.525100	0.884675
471	0.525850	0.884650
472	0.525075	0.884800
473	0.527375	0.883150
474	0.526325	0.882975
475	0.526900	0.885250
476	0.528700	0.886400
477	0.528725	0.886700
478	0.526600	0.886775
479	0.526175	0.887700
480	0.527100	0.888225
481	0.527325	0.889050
482	0.526075	0.890350
483	0.525750	0.889300
484	0.527325	0.890350
485	0.528125	0.889775
486	0.526600	0.888150
487	0.527200	0.890575
488	0.528350	0.891500
489	0.527075	0.891900
490	0.526075	0.893825
491	0.526600	0.892875
492	0.526800	0.895025
493	0.527725	0.895250
494	0.528275	0.894900
495	0.527225	0.895950
496	0.526975	0.896925
497	0.526550	0.897400
498	0.529650	0.895925
499	0.528900	0.895650
500	0.529300	0.897200
501	0.528500	0.896600
502	0.528700	0.897025
503	0.527775	0.896800
504	0.526325	0.897975
505	0.528400	0.898275
506	0.527525	0.898825
507	0.528600	0.897800
508	0.528250	0.898475
509	0.527275	0.899600
510	0.526850	0.901400
511	0.528900	0.901525
512	0.530000	0.901125
513	0.527825	0.900900
514	0.527350	0.900175
515	0.527450	0.900875
516	0.528325	0.901200
517	0.528025	0.899325
518	0.528375	0.900900
519	0.526275	0.902475
520	0.527100	0.902025
521	0.527725	0.902200
522	0.527125	0.902750
523	0.526825	0.903900
524	0.526325	0.903600
525	0.526500	0.903400
526	0.526750	0.902250
527	0.530500	0.901850
528	0.528325	0.901750
529	0.528350	0.899650
530	0.528600	0.900925
531	0.529525	0.900450
532	0.527800	0.901400
533	0.528250	0.900925
534	0.527000	0.902400
535	0.527275	0.903775
536	0.527150	0.902750
537	0.527150	0.902100
538	0.527350	0.901225
539	0.527600	0.902550
540	0.528025	0.902125
541	0.529175	0.903225
542	0.529425	0.903975
543	0.529275	0.905150
544	0.527950	0.903550
545	0.528250	0.902625
546	0.526525	0.903450
547	0.525050	0.904325
548	0.526200	0.905200
549	0.527375	0.905800
550	0.527450	0.906625
551	0.527200	0.904175
552	0.527650	0.906125
553	0.527650	0.904275
554	0.527225	0.905300
555	0.527175	0.906050
556	0.527950	0.906850
557	0.528725	0.907000
558	0.528725	0.907550
559	0.529100	0.907500
560	0.527975	0.906650
561	0.528625	0.906925
562	0.528625	0.906600
563	0.527625	0.907675
564	0.528175	0.908000
565	0.528950	0.906100
566	0.527175	0.906050
567	0.528500	0.906300
568	0.527975	0.906950
569	0.527875	0.903750
570	0.527625	0.904725
571	0.527925	0.905375
572	0.529225	0.905425
573	0.529550	0.906300
574	0.529850	0.906250
575	0.529125	0.906925
576	0.529725	0.907950
577	0.527500	0.908675
578	0.527125	0.909325
579	0.527300	0.910725
580	0.526625	0.911450
581	0.527225	0.911475
582	0.528000	0.912525
583	0.529150	0.913950
584	0.527325	0.912925
585	0.526550	0.913625
586	0.528450	0.914875
587	0.528250	0.914200
588	0.527200	0.914325
589	0.526475	0.914400
590	0.527450	0.915175
591	0.527325	0.914550
592	0.528625	0.914650
593	0.527400	0.914375
594	0.527250	0.914700
595	0.527450	0.916225
596	0.529075	0.916300
597	0.527825	0.916575
598	0.527025	0.916925
599	0.527325	0.917975
600	0.528100	0.918300
601	0.527550	0.919100
602	0.529375	0.918725
603	0.528650	0.919675
604	0.528375	0.919075
605	0.527725	0.918425
606	0.528125	0.919400
607	0.528125	0.918100
608	0.528600	0.918125
609	0.528475	0.916925
610	0.529900	0.918025
611	0.527650	0.918025
612	0.527775	0.918625
613	0.527625	0.917925
614	0.527325	0.917850
615	0.527575	0.918875
616	0.529900	0.919100
617	0.528350	0.918950
618	0.528050	0.917800
619	0.527825	0.917725
620	0.528875	0.918225
621	0.528900	0.917925
622	0.528025	0.917175
623	0.527950	0.916400
624	0.528350	0.917375
625	0.527325	0.917325
626	0.527850	0.917300
627	0.529025	0.917900
628	0.529475	0.916625
629	0.529150	0.918825
630	0.528750	0.918975
631	0.530475	0.917575
632	0.528325	0.917775
633	0.529675	0.917150
634	0.529175	0.916550
635	0.528350	0.917300
636	0.529675	0.916750
637	0.528250	0.916125
638	0.528225	0.915550
639	0.529225	0.916150
640	0.529675	0.916475
641	0.531075	0.917275
642	0.530200	0.918625
643	0.528875	0.917700
644	0.529025	0.917725
645	0.529100	0.917950
646	0.528925	0.917950
647	0.529575	0.919675
648	0.531075	0.919575
649	0.531225	0.920300
650	0.531025	0.919225
651	0.531100	0.919950
652	0.530050	0.918975
653	0.530975	0.920350
654	0.530725	0.920575
655	0.530625	0.920875
656	0.529525	0.922050
657	0.530175	0.922225
658	0.528250	0.921650
659	0.529825	0.922400
660	0.529800	0.923300
661	0.531050	0.923175
662	0.529650	0.923150
663	0.530150	0.924600
664	0.530775	0.925575
665	0.530175	0.927100
666	0.529300	0.926725
667	0.529975	0.927525
668	0.528650	0.928225
669	0.528525	0.927875
670	0.528700	0.929550
671	0.529100	0.928225
672	0.529400	0.928300
673	0.529325	0.928725
674	0.530300	0.928225
675	0.529400	0.928475
676	0.529700	0.929125
677	0.529325	0.927675
678	0.529150	0.928300
679	0.528550	0.929525
680	0.529800	0.929450
681	0.531000	0.927925
682	0.529150	0.928750
683	0.531300	0.927775
684	0.529925	0.928200
685	0.529425	0.929450
686	0.530750	0.929575
687	0.529225	0.927425
688	0.529600	0.928650
689	0.529475	0.929125
690	0.530050	0.927775
691	0.530150	0.927975
692	0.530025	0.929250
693	0.529400	0.928700
694	0.530200	0.929175
695	0.530825	0.929725
696	0.530900	0.928475
697	0.529975	0.927950
698	0.530675	0.928700
699	0.530475	0.930100
700	0.530150	0.930425
701	0.531550	0.930000
702	0.531125	0.928950
703	0.531450	0.929550
704	0.531125	0.928600
705	0.531100	0.929650
706	0.530650	0.927925
707	0.529600	0.927625
708	0.530150	0.927775
709	0.528775	0.927550
710	0.529275	0.928500
711	0.528425	0.930075
712	0.529150	0.930175
713	0.529925	0.929425
714	0.530750	0.930275
715	0.530275	0.931600
716	0.530475	0.932150
717	0.529625	0.932500
718	0.532700	0.931800
719	0.531475	0.931750
720	0.531950	0.932625
721	0.531550	0.931525
722	0.531575	0.931250
723	0.531350	0.932150
724	0.531400	0.932875
725	0.531200	0.933975
726	0.532525	0.934600
727	0.531925	0.933850
728	0.531850	0.931675
729	0.531325	0.931500
730	0.530525	0.931800
731	0.531600	0.932150
732	0.532075	0.932925
733	0.531625	0.933475
734	0.532250	0.933425
735	0.531125	0.933000
736	0.532125	0.933950
737	0.533175	0.934025
738	0.532575	0.934175
739	0.531525	0.935850
740	0.533200	0.935975
741	0.532125	0.936475
742	0.532575	0.933800
743	0.533100	0.935100
744	0.532650	0.936850
745	0.531750	0.936975
746	0.530200	0.936175
747	0.531800	0.935700
748	0.532725	0.935675
749	0.532250	0.936100
750	0.530250	0.937575
751	0.531150	0.939225
752	0.531325	0.937875
753	0.532750	0.937675
754	0.533225	0.937225
755	0.532275	0.937825
756	0.530700	0.936950
757	0.532350	0.938950
758	0.531325	0.938575
759	0.531600	0.940300
760	0.533125	0.940075
761	0.532675	0.939250
762	0.533250	0.938350
763	0.533250	0.937775
764	0.532250	0.938125
765	0.530825	0.938375
766	0.530750	0.939850
767	0.531325	0.941375
768	0.532200	0.941750
769	0.532125	0.940700
770	0.532000	0.941450
771	0.531500	0.940700
772	0.533700	0.940750
773	0.533175	0.940850
774	0.531425	0.942250
775	0.532500	0.940625
776	0.532675	0.940750
777	0.532975	0.940975
778	0.532800	0.942250
779	0.533550	0.943050
780	0.532375	0.943050
781	0.532825	0.944750
782	0.532250	0.946275
783	0.531850	0.945825
784	0.531825	0.945100
785	0.531850	0.946225
786	0.531825	0.946375
787	0.531300	0.946800
788	0.531900	0.946850
789	0.533175	0.947075
790	0.531725	0.947150
791	0.531950	0.947725
792	0.532000	0.948100
793	0.533850	0.947450
794	0.533125	0.946450
795	0.532450	0.945600
796	0.533300	0.945275
797	0.533725	0.945000
798	0.533000	0.945100
799	0.533150	0.945475
800	0.533350	0.945500
801	0.533425	0.946175
802	0.532975	0.945875
803	0.532675	0.945050
804	0.533975	0.945850
805	0.531675	0.945425
806	0.531225	0.946275
807	0.531550	0.946925
808	0.531750	0.947050
809	0.532500	0.947700
810	0.532450	0.948175
811	0.532500	0.948000
812	0.533450	0.947675
813	0.535225	0.947350
814	0.532725	0.947400
815	0.532875	0.948225
816	0.533475	0.948825
817	0.532925	0.949225
818	0.533025	0.948500
819	0.532425	0.949500
820	0.533375	0.950450
821	0.532775	0.950600
822	0.532525	0.952375
823	0.531950	0.952525
824	0.532800	0.953125
825	0.534050	0.952100
826	0.533575	0.952300
827	0.532200	0.953000
828	0.533350	0.953350
829	0.533900	0.953175
830	0.533350	0.951925
831	0.533075	0.951475
832	0.533075	0.952175
833	0.532875	0.951850
834	0.533525	0.953250
835	0.533825	0.952700
836	0.533800	0.953175
837	0.533175	0.954125
838	0.532625	0.953175
839	0.533075	0.952100
840	0.532800	0.952275
841	0.533325	0.952650
842	0.531950	0.953175
843	0.531175	0.952725
844	0.532975	0.950000
845	0.532200	0.950275
846	0.532025	0.950875
847	0.532525	0.951375
848	0.532125	0.951475
849	0.532625	0.950900
850	0.532000	0.950975
851	0.532725	0.949975
852	0.531275	0.949850
853	0.532350	0.949725
854	0.531400	0.950375
855	0.531075	0.949700
856	0.531800	0.950900
857	0.532400	0.951325
858	0.531850	0.952600
859	0.532625	0.952300
860	0.532450	0.952325
861	0.532850	0.952325
862	0.532400	0.953400
863	0.532550	0.953950
864	0.533000	0.951875
865	0.532600	0.952650
866	0.532300	0.952250
867	0.531475	0.952325
868	0.531475	0.953050
869	0.532200	0.953175
870	0.532775	0.952050
871	0.532650	0.953875
872	0.533575	0.954100
873	0.533850	0.954225
874	0.534150	0.954250
875	0.534025	0.955250
876	0.533925	0.954550
877	0.534625	0.955050
878	0.532575	0.954400
879	0.531250	0.954500
880	0.532625	0.954225
881	0.533300	0.955775
882	0.532825	0.954950
883	0.532200	0.955400
884	0.532300	0.955750
885	0.532000	0.955375
886	0.531950	0.955550
887	0.532325	0.955300
888	0.532150	0.954175
889	0.531050	0.954725
890	0.530875	0.955150
891	0.532000	0.954650
892	0.531550	0.955250
893	0.531775	0.955425
894	0.531600	0.955550
895	0.532350	0.955325
896	0.532625	0.955475
897	0.532400	0.956175
898	0.533875	0.956125
899	0.532575	0.954925
900	0.531600	0.955800
901	0.532600	0.955950
902	0.532825	0.955600
903	0.532975	0.955600
904	0.532925	0.955950
905	0.533750	0.956250
906	0.533100	0.956700
907	0.534300	0.955900
908	0.535300	0.955375
909	0.533350	0.956075
910	0.533050	0.955800
911	0.532675	0.955775
912	0.534050	0.954875
913	0.533575	0.955250
914	0.533725	0.955100
915	0.533550	0.954625
916	0.533900	0.954250
917	0.534975	0.954225
918	0.533975	0.953825
919	0.532475	0.954975
920	0.532975	0.954925
921	0.534275	0.953750
922	0.533425	0.952725
923	0.533700	0.953025
924	0.533425	0.953550
925	0.533350	0.954700
926	0.534500	0.955225
927	0.534775	0.954950
928	0.534950	0.954950
929	0.534425	0.955100
930	0.534175	0.955025
931	0.534350	0.954600
932	0.532975	0.954000
933	0.534375	0.954175
934	0.533725	0.953975
935	0.534375	0.953725
936	0.534375	0.953875
937	0.534250	0.954175
938	0.533375	0.954375
939	0.533650	0.954700
940	0.534150	0.955175
941	0.534200	0.955375
942	0.533925	0.955575
943	0.533250	0.956225
944	0.532800	0.956200
945	0.533350	0.957025
946	0.533625	0.957925
947	0.534425	0.957575
948	0.534025	0.956150
949	0.534125	0.956200
950	0.533100	0.957325
951	0.533625	0.958225
952	0.534350	0.957075
953	0.535025	0.956725
954	0.535025	0.955900
955	0.534150	0.956400
956	0.535025	0.956125
957	0.534500	0.955175
958	0.534525	0.955125
959	0.533625	0.954675
960	0.534400	0.955025
961	0.535375	0.955825
962	0.534925	0.955000
963	0.534800	0.956500
964	0.535075	0.955325
965	0.534700	0.956075
966	0.534425	0.957225
967	0.535300	0.956725
968	0.534425	0.956475
969	0.533850	0.956650
970	0.534525	0.957350
971	0.534750	0.957125
972	0.534150	0.956925
973	0.534450	0.956675
974	0.534000	0.956950
975	0.535125	0.956925
976	0.535700	0.957025
977	0.534800	0.957650
978	0.534725	0.958450
979	0.535050	0.959750
980	0.534950	0.959375
981	0.534425	0.959250
982	0.533700	0.959225
983	0.535075	0.958975
984	0.535800	0.959175
985	0.535525	0.958175
986	0.535450	0.957875
987	0.534850	0.957550
988	0.534650	0.958175
989	0.534550	0.959100
990	0.534775	0.959000
991	0.535275	0.957800
992	0.534750	0.958550
993	0.535525	0.958450
994	0.535075	0.958775
995	0.535025	0.959525
996	0.535925	0.960100
997	0.536150	0.960300
998	0.536025	0.960725
999	0.536275	0.960550
1000	0.536050	0.959975
1001	0.535125	0.961200
1002	0.535825	0.961850
1003	0.535625	0.961175
1004	0.535350	0.962250
1005	0.534850	0.962050
1006	0.535600	0.962475
1007	0.535050	0.962700
1008	0.535775	0.962250
1009	0.536250	0.962525
1010	0.536775	0.963050
1011	0.536500	0.962700
1012	0.535250	0.962275
1013	0.536400	0.962050
1014	0.535925	0.962125
1015	0.536225	0.962725
1016	0.535875	0.964175
1017	0.536600	0.964475
1018	0.535750	0.963950
1019	0.536375	0.964125
1020	0.536075	0.963675
1021	0.535075	0.963625
1022	0.537125	0.963000
1023	0.537500	0.964700
1024	0.536650	0.965125
1025	0.537000	0.964975
1026	0.538000	0.964225
1027	0.537200	0.963925
1028	0.536200	0.963575
1029	0.537325	0.964025
1030	0.537150	0.962950
1031	0.536025	0.961725
1032	0.537500	0.961600
1033	0.537100	0.961900
1034	0.536250	0.961275
1035	0.536700	0.961625
1036	0.536675	0.961750
1037	0.537150	0.961975
1038	0.535900	0.962025
1039	0.536050	0.961450
1040	0.535725	0.961925
1041	0.535350	0.962700
1042	0.536850	0.962925
1043	0.536925	0.962550
1044	0.535950	0.961800
1045	0.535925	0.962425
1046	0.535625	0.963200
1047	0.536450	0.963575
1048	0.535900	0.964275
1049	0.535500	0.964150
1050	0.536100	0.963400
1051	0.536300	0.963775
1052	0.537400	0.964175
1053	0.536525	0.965075
1054	0.536150	0.964600
1055	0.536400	0.965975
1056	0.536300	0.965425
1057	0.536325	0.966225
1058	0.536225	0.966650
1059	0.535150	0.966525
1060	0.536425	0.966925
1061	0.536075	0.967325
1062	0.536100	0.966475
1063	0.535225	0.967000
1064	0.535800	0.966725
1065	0.536650	0.966875
1066	0.536525	0.967425
1067	0.536675	0.967250
1068	0.537625	0.966550
1069	0.536500	0.966550
1070	0.535825	0.966025
1071	0.535425	0.965775
1072	0.535450	0.965900
1073	0.534725	0.965325
1074	0.536525	0.965400
1075	0.536525	0.965550
1076	0.536700	0.965600
1077	0.536625	0.964975
1078	0.535850	0.965725
1079	0.537050	0.966650
1080	0.536675	0.966350
1081	0.534325	0.966300
1082	0.534450	0.967050
1083	0.535025	0.966750
1084	0.536225	0.966975
1085	0.536950	0.967150
1086	0.537200	0.966975
1087	0.536975	0.966925
1088	0.536525	0.967525
1089	0.536575	0.967925
1090	0.536600	0.968575
1091	0.535550	0.969725
1092	0.534700	0.969300
1093	0.535400	0.968775
1094	0.535650	0.968125
1095	0.535850	0.968675
1096	0.535600	0.968625
1097	0.536125	0.969225
1098	0.536675	0.968825
1099	0.536950	0.969325
1100	0.536475	0.968925
1101	0.536100	0.967925
1102	0.535825	0.967550
1103	0.535875	0.967850
1104	0.535925	0.967750
1105	0.535800	0.967800
1106	0.535850	0.968000
1107	0.536425	0.968350
1108	0.536375	0.967475
1109	0.535675	0.968000
1110	0.536425	0.968050
1111	0.535550	0.968050
1112	0.535500	0.967300
1113	0.535375	0.968100
1114	0.536250	0.968125
1115	0.535625	0.968450
1116	0.536050	0.968750
1117	0.536650	0.967875
1118	0.536500	0.969000
1119	0.536125	0.968875
1120	0.535525	0.968825
1121	0.536125	0.969175
1122	0.535650	0.968825
1123	0.535475	0.968900
1124	0.536000	0.968575
1125	0.536500	0.968525
1126	0.536875	0.968775
1127	0.535975	0.968825
1128	0.536075	0.969050
1129	0.536625	0.969650
1130	0.536600	0.970225
1131	0.536150	0.971250
1132	0.536075	0.970825
1133	0.537050	0.970650
1134	0.537075	0.970800
1135	0.537075	0.971475
1136	0.535925	0.971675
1137	0.536150	0.971625
1138	0.536200	0.971875
1139	0.536150	0.972400
1140	0.536075	0.972300
1141	0.535750	0.972700
1142	0.535500	0.973000
1143	0.535700	0.972525
1144	0.536400	0.972925
1145	0.535800	0.973475
1146	0.535750	0.972400
1147	0.536575	0.972450
1148	0.535525	0.972275
1149	0.535150	0.971975
1150	0.535375	0.971900
1151	0.536325	0.972925
1152	0.537000	0.972175
1153	0.537000	0.973000
1154	0.536225	0.973375
1155	0.536000	0.974550
1156	0.536600	0.974525
1157	0.536275	0.974775
1158	0.536400	0.975325
1159	0.535950	0.975200
1160	0.536625	0.975275
1161	0.537600	0.976275
1162	0.537525	0.975775
1163	0.536775	0.975000
1164	0.536325	0.975275
1165	0.536550	0.975100
1166	0.536400	0.974550
1167	0.536825	0.975150
1168	0.536675	0.975075
1169	0.536800	0.975000
1170	0.536300	0.974525
1171	0.535775	0.974300
1172	0.536225	0.974025
1173	0.536550	0.974900
1174	0.536250	0.975450
1175	0.535775	0.975550
1176	0.536525	0.976125
1177	0.536550	0.975875
1178	0.535875	0.975975
1179	0.536700	0.975100
1180	0.537125	0.975450
1181	0.537100	0.975250
1182	0.537475	0.974975
1183	0.536575	0.975375
1184	0.537175	0.975325
1185	0.537525	0.975500
1186	0.537675	0.975675
1187	0.537000	0.975475
1188	0.536725	0.974625
1189	0.537650	0.974750
1190	0.538150	0.975100
1191	0.537325	0.975625
1192	0.536925	0.975950
1193	0.537175	0.974400
1194	0.536950	0.974175
1195	0.537325	0.974350
1196	0.537725	0.974475
1197	0.537025	0.975150
1198	0.537300	0.974750
1199	0.536975	0.974625
1200	0.536950	0.975225
1201	0.537400	0.974800
1202	0.537175	0.974575
1203	0.536525	0.974625
1204	0.536800	0.974775
1205	0.536750	0.974700
1206	0.537475	0.975550
1207	0.538375	0.975725
1208	0.537250	0.975700
1209	0.536225	0.975575
1210	0.537325	0.974875
1211	0.537075	0.974925
1212	0.537500	0.974275
1213	0.537150	0.973975
1214	0.536050	0.974975
1215	0.536425	0.974275
1216	0.537125	0.974800
1217	0.536525	0.974650
1218	0.536900	0.974825
1219	0.536775	0.975175
1220	0.536150	0.975175
1221	0.536500	0.975525
1222	0.536025	0.975925
1223	0.536375	0.976075
1224	0.536750	0.975700
1225	0.536375	0.975350
1226	0.536325	0.975900
1227	0.536400	0.976625
1228	0.535925	0.976000
1229	0.537325	0.975925
1230	0.536150	0.976100
1231	0.535725	0.976175
1232	0.535825	0.975675
1233	0.535375	0.975525
1234	0.536075	0.976250
1235	0.536275	0.975850
1236	0.536800	0.976525
1237	0.536725	0.976575
1238	0.536800	0.975700
1239	0.537000	0.974925
1240	0.536975	0.974675
1241	0.536575	0.974775
1242	0.535900	0.974525
1243	0.536700	0.975450
1244	0.536200	0.974850
1245	0.536375	0.974500
1246	0.535625	0.974850
1247	0.536225	0.975025
1248	0.535950	0.975025
1249	0.536525	0.974925
1250	0.536550	0.975550
1251	0.536650	0.976250
1252	0.536475	0.976550
1253	0.537150	0.976675
1254	0.536625	0.976850
1255	0.537050	0.977325
1256	0.536775	0.977150
1257	0.536200	0.977100
1258	0.535500	0.977400
1259	0.536350	0.976975
1260	0.536075	0.977150
1261	0.536275	0.977175
1262	0.536175	0.977450
1263	0.536175	0.977425
1264	0.536725	0.976900
1265	0.536875	0.976725
1266	0.536275	0.976475
1267	0.536900	0.976800
1268	0.536600	0.976450
1269	0.536400	0.976000
1270	0.536650	0.976475
1271	0.536700	0.976600
1272	0.537250	0.976925
1273	0.537625	0.977475
1274	0.537125	0.977650
1275	0.536775	0.977900
1276	0.536650	0.977300
1277	0.536275	0.977975
1278	0.536250	0.977600
1279	0.536300	0.977500
1280	0.536925	0.976600
1281	0.536400	0.976375
1282	0.535850	0.977300
1283	0.536225	0.977250
1284	0.537275	0.976825
1285	0.536400	0.976850
1286	0.536500	0.977550
1287	0.536425	0.978075
1288	0.536375	0.979075
1289	0.536700	0.978900
1290	0.536100	0.978725
1291	0.536225	0.978625
1292	0.536125	0.978725
1293	0.536625	0.979000
1294	0.536750	0.978000
1295	0.536150	0.977975
1296	0.536700	0.978000
1297	0.536375	0.978450
1298	0.536100	0.978050
1299	0.536100	0.978525
1300	0.536450	0.978600
1301	0.536775	0.979000
1302	0.535375	0.978975
1303	0.536075	0.978825
1304	0.536175	0.979075
1305	0.536575	0.979025
1306	0.536400	0.979125
1307	0.536650	0.979200
1308	0.536575	0.979250
1309	0.536500	0.978925
1310	0.536150	0.979225
1311	0.536825	0.979275
1312	0.536850	0.978725
1313	0.536425	0.978900
1314	0.535850	0.979050
1315	0.535975	0.979250
1316	0.536200	0.979200
1317	0.536125	0.979625
1318	0.536375	0.979850
1319	0.536225	0.980325
1320	0.535600	0.980625
1321	0.536350	0.980875
1322	0.536175	0.980425
1323	0.536125	0.980200
1324	0.536525	0.979950
1325	0.535950	0.980075
1326	0.536475	0.980900
1327	0.536325	0.980950
1328	0.535875	0.980025
1329	0.536775	0.980375
1330	0.536475	0.980075
1331	0.536275	0.980450
1332	0.536675	0.980700
1333	0.536225	0.980600
1334	0.536200	0.979800
1335	0.535525	0.979425
1336	0.535850	0.979025
1337	0.536200	0.978850
1338	0.536725	0.979275
1339	0.536125	0.979250
1340	0.536550	0.979350
1341	0.536425	0.979675
1342	0.537075	0.979500
1343	0.537250	0.979125
1344	0.536200	0.978925
1345	0.536175	0.978225
1346	0.536275	0.978400
1347	0.536000	0.978250
1348	0.535775	0.978850
1349	0.536125	0.978800
1350	0.536600	0.978850
1351	0.536225	0.979475
1352	0.535625	0.979650
1353	0.535900	0.979500
1354	0.535375	0.979550
1355	0.535700	0.980350
1356	0.535800	0.980550
1357	0.536025	0.980300
1358	0.535800	0.980250
1359	0.536175	0.980775
1360	0.535925	0.980525
1361	0.536600	0.979750
1362	0.536575	0.979975
1363	0.535900	0.979750
1364	0.535575	0.979975
1365	0.535950	0.979650
1366	0.536125	0.979900
1367	0.535400	0.980450
1368	0.535950	0.981300
1369	0.536225	0.981075
1370	0.536225	0.981175
1371	0.536250	0.981700
1372	0.535950	0.981625
1373	0.535150	0.981650
1374	0.535625	0.982250
1375	0.535525	0.982700
1376	0.536400	0.983150
1377	0.535275	0.982250
1378	0.536025	0.982450
1379	0.536150	0.982025
1380	0.536700	0.981600
1381	0.535925	0.981325
1382	0.535725	0.982450
1383	0.535925	0.982025
1384	0.536125	0.982050
1385	0.536100	0.982875
1386	0.535075	0.982875
1387	0.535825	0.983600
1388	0.535350	0.983200
1389	0.535375	0.983700
1390	0.535500	0.983525
1391	0.535875	0.983975
1392	0.536200	0.984175
1393	0.536050	0.983625
1394	0.536325	0.983925
1395	0.536150	0.983600
1396	0.535375	0.983500
1397	0.535575	0.984000
1398	0.535375	0.983700
1399	0.535375	0.983725
1400	0.535725	0.984075
1401	0.535575	0.984375
1402	0.535850	0.984550
1403	0.536325	0.984475
1404	0.535625	0.984250
1405	0.536000	0.983825
1406	0.535800	0.984050
1407	0.535500	0.983825
1408	0.535550	0.983800
1409	0.535950	0.984825
1410	0.535525	0.985275
1411	0.535275	0.985075
1412	0.535350	0.985600
1413	0.535425	0.986025
1414	0.535950	0.986075
1415	0.535750	0.985700
1416	0.535250	0.985900
1417	0.535250	0.986675
1418	0.535475	0.986375
1419	0.535675	0.986400
1420	0.535800	0.986700
1421	0.535825	0.986725
1422	0.535900	0.986275
1423	0.535600	0.985900
1424	0.535825	0.985825
1425	0.535525	0.986500
1426	0.535675	0.986200
1427	0.535850	0.986475
1428	0.535700	0.987600
1429	0.535850	0.987475
1430	0.535725	0.987350
1431	0.535975	0.987700
1432	0.536275	0.987975
1433	0.536750	0.987825
1434	0.536325	0.988000
1435	0.536525	0.987800
1436	0.535875	0.987525
1437	0.535950	0.987075
1438	0.536050	0.986950
1439	0.536625	0.986850
1440	0.535750	0.986650
1441	0.535600	0.987100
1442	0.536375	0.987450
1443	0.536100	0.987450
1444	0.535850	0.987575
1445	0.535675	0.987525
1446	0.536100	0.987850
1447	0.536250	0.988075
1448	0.536250	0.988475
1449	0.535425	0.987650
1450	0.535875	0.987350
1451	0.535875	0.987600
1452	0.535775	0.987400
1453	0.536575	0.987850
1454	0.536600	0.988250
1455	0.536100	0.988850
1456	0.536200	0.988275
1457	0.535875	0.988050
1458	0.536150	0.988650
1459	0.535825	0.988400
1460	0.535750	0.988675
1461	0.536000	0.988725
1462	0.535950	0.988550
1463	0.536300	0.988100
1464	0.536125	0.988300
1465	0.535825	0.988600
1466	0.535650	0.988600
1467	0.535600	0.988725
1468	0.535450	0.988325
1469	0.535600	0.987725
1470	0.536000	0.987050
1471	0.535775	0.987175
1472	0.535800	0.987450
1473	0.535850	0.987625
1474	0.535725	0.988550
1475	0.535425	0.988550
1476	0.535600	0.989075
1477	0.535025	0.989150
1478	0.535600	0.989175
1479	0.535450	0.988850
1480	0.535075	0.989050
1481	0.535675	0.988925
1482	0.535825	0.989425
1483	0.536300	0.989550
1484	0.536125	0.989750
1485	0.536225	0.989600
1486	0.536425	0.989775
1487	0.536025	0.989950
1488	0.536275	0.990025
1489	0.536100	0.989975
1490	0.536575	0.989875
1491	0.536200	0.989825
1492	0.536575	0.989950
1493	0.535750	0.989450
1494	0.536125	0.989525
1495	0.535875	0.989600
1496	0.536650	0.989500
1497	0.536350	0.989050
1498	0.535800	0.988725
1499	0.536425	0.988300
1500	0.536200	0.988825
1501	0.536250	0.988800
1502	0.535825	0.988475
1503	0.535925	0.988625
1504	0.536025	0.988300
1505	0.536525	0.988200
1506	0.536650	0.988825
1507	0.536725	0.989100
1508	0.536500	0.988925
1509	0.536000	0.988575
1510	0.536150	0.988500
1511	0.536350	0.988875
1512	0.536600	0.989300
1513	0.536675	0.989075
1514	0.536600	0.989225
1515	0.537100	0.988975
1516	0.537175	0.988975
1517	0.536575	0.988725
1518	0.535950	0.988825
1519	0.536200	0.989275
1520	0.536200	0.988900
1521	0.535925	0.989200
1522	0.536800	0.988575
1523	0.536425	0.989450
1524	0.536400	0.989450
1525	0.536100	0.989725
1526	0.536150	0.989575
1527	0.536250	0.989125
1528	0.536475	0.989300
1529	0.536275	0.989100
1530	0.536075	0.989275
1531	0.535700	0.989225
1532	0.535950	0.988825
1533	0.535825	0.988600
1534	0.535650	0.989000
1535	0.536075	0.989100
1536	0.536225	0.988175
1537	0.535900	0.988300
1538	0.536125	0.988150
1539	0.536000	0.988650
1540	0.535925	0.988500
1541	0.536325	0.988275
1542	0.536300	0.988475
1543	0.536625	0.988725
1544	0.536225	0.988125
1545	0.536725	0.988075
1546	0.535975	0.988700
1547	0.535750	0.988625
1548	0.536225	0.988550
1549	0.535725	0.989150
1550	0.536350	0.988550
1551	0.536325	0.988650
1552	0.536300	0.988125
1553	0.536750	0.988500
1554	0.536500	0.988575
1555	0.536075	0.989275
1556	0.536075	0.988950
1557	0.535950	0.988650
1558	0.536200	0.988400
1559	0.535900	0.988400
1560	0.536250	0.988075
1561	0.535800	0.987750
1562	0.535850	0.987300
1563	0.536150	0.988300
1564	0.535825	0.988200
1565	0.535850	0.987925
1566	0.535800	0.987950
1567	0.535700	0.988375
1568	0.535600	0.988875
1569	0.535300	0.988950
1570	0.535800	0.988925
1571	0.535500	0.988475
1572	0.536225	0.988525
1573	0.535825	0.988200
1574	0.534700	0.988000
1575	0.534950	0.987625
1576	0.535375	0.988600
1577	0.535450	0.987675
1578	0.535325	0.987650
1579	0.535575	0.987800
1580	0.535600	0.987225
1581	0.536000	0.987550
1582	0.535525	0.987600
1583	0.535050	0.987525
1584	0.535550	0.987675
1585	0.535200	0.988175
1586	0.535275	0.988175
1587	0.535600	0.988175
1588	0.535550	0.988125
1589	0.536000	0.988475
1590	0.535600	0.988275
1591	0.535800	0.988050
1592	0.535925	0.987575
1593	0.535500	0.987950
1594	0.535600	0.988300
1595	0.535525	0.988575
1596	0.536150	0.989075
1597	0.535875	0.988775
1598	0.536250	0.989000
1599	0.535450	0.988575
1600	0.535725	0.988825
1601	0.535400	0.988550
1602	0.535325	0.988125
1603	0.535875	0.988000
1604	0.535025	0.988000
1605	0.534775	0.988175
1606	0.535400	0.988025
1607	0.534975	0.987925
1608	0.535225	0.988325
1609	0.535400	0.988000
1610	0.535400	0.987775
1611	0.535700	0.987450
1612	0.535525	0.987675
1613	0.534950	0.987475
1614	0.535200	0.987600
1615	0.535500	0.987950
1616	0.535575	0.988325
1617	0.535325	0.988600
1618	0.535400	0.988250
1619	0.535400	0.988550
1620	0.535275	0.988775
1621	0.535150	0.989175
1622	0.535400	0.989125
1623	0.535150	0.988950
1624	0.535300	0.989225
1625	0.535375	0.988950
1626	0.535050	0.989200
1627	0.535200	0.989450
1628	0.535300	0.989150
1629	0.535475	0.988625
1630	0.535525	0.988950
1631	0.535600	0.988950
1632	0.535350	0.988725
1633	0.535525	0.989350
1634	0.535175	0.989100
1635	0.535350	0.989000
1636	0.535325	0.989300
1637	0.535525	0.989775
1638	0.535275	0.989550
1639	0.535300	0.990275
1640	0.535600	0.990525
1641	0.535850	0.990450
1642	0.535450	0.990100
1643	0.535425	0.990525
1644	0.535250	0.990500
1645	0.535350	0.989675
1646	0.535250	0.989950
1647	0.535200	0.990250
1648	0.535325	0.990275
1649	0.535925	0.990300
1650	0.535575	0.989725
1651	0.535850	0.989500
1652	0.535825	0.989325
1653	0.535975	0.989850
1654	0.535250	0.989350
1655	0.535350	0.989325
1656	0.535675	0.988825
1657	0.536000	0.988675
1658	0.535325	0.988050
1659	0.535675	0.989050
1660	0.535550	0.989325
1661	0.536050	0.988850
1662	0.535575	0.988950
1663	0.535525	0.989075
1664	0.535900	0.989850
1665	0.535600	0.989350
1666	0.536000	0.989150
1667	0.536200	0.989325
1668	0.535600	0.989350
1669	0.535650	0.989875
1670	0.535675	0.989600
1671	0.535625	0.990175
1672	0.535625	0.990500
1673	0.535900	0.990275
1674	0.535725	0.989475
1675	0.535775	0.989600
1676	0.535600	0.990125
1677	0.536350	0.989825
1678	0.536375	0.989350
1679	0.536275	0.989425
1680	0.535950	0.989350
1681	0.535900	0.989050
1682	0.535875	0.989500
1683	0.535625	0.988950
1684	0.535675	0.988900
1685	0.535800	0.989150
1686	0.535700	0.989025
1687	0.535700	0.988700
1688	0.536075	0.988850
1689	0.535675	0.989450
1690	0.535500	0.988800
1691	0.536000	0.988700
1692	0.535775	0.988475
1693	0.536050	0.988550
1694	0.536125	0.989025
1695	0.536950	0.988875
1696	0.537575	0.989350
1697	0.536400	0.989625
1698	0.536675	0.989650
1699	0.536200	0.989425
1700	0.536300	0.989025
1701	0.536425	0.989425
1702	0.536975	0.989475
1703	0.536700	0.989275
1704	0.536650	0.989400
1705	0.536425	0.989700
1706	0.536675	0.989200
1707	0.536525	0.989025
1708	0.536400	0.989500
1709	0.536600	0.989350
1710	0.537050	0.988825
1711	0.536825	0.989325
1712	0.536950	0.989150
1713	0.536975	0.989325
1714	0.536375	0.989250
1715	0.536650	0.989250
1716	0.536650	0.989225
1717	0.536275	0.989275
1718	0.535925	0.989550
1719	0.536825	0.989550
1720	0.536500	0.989375
1721	0.536075	0.989475
1722	0.536300	0.989650
1723	0.536225	0.989475
1724	0.536200	0.990100
1725	0.536125	0.990075
1726	0.536650	0.990000
1727	0.536700	0.989650
1728	0.536800	0.989400
1729	0.536725	0.989600
1730	0.536500	0.989775
1731	0.536575	0.989450
1732	0.535925	0.989625
1733	0.536125	0.989975
1734	0.536650	0.989625
1735	0.536600	0.989500
1736	0.537075	0.989450
1737	0.536800	0.989600
1738	0.536775	0.989500
1739	0.536225	0.989725
1740	0.536375	0.990325
1741	0.537000	0.989925
1742	0.536500	0.990175
1743	0.536850	0.991150
1744	0.536575	0.991000
1745	0.536475	0.990825
1746	0.536400	0.991200
1747	0.536900	0.991100
1748	0.536100	0.991300
1749	0.536050	0.991175
1750	0.536525	0.991200
1751	0.536150	0.991450
1752	0.536450	0.991500
1753	0.536425	0.991450
1754	0.536300	0.991575
1755	0.536550	0.991625
1756	0.536900	0.991550
1757	0.536475	0.992250
1758	0.536925	0.992950
1759	0.536675	0.992600
1760	0.536550	0.992250
1761	0.536750	0.991950
1762	0.536875	0.992200
1763	0.536525	0.992325
1764	0.536700	0.992775
1765	0.536725	0.992600
1766	0.536750	0.992575
1767	0.536150	0.992425
1768	0.536050	0.992350
1769	0.536450	0.992350
1770	0.535925	0.992300
1771	0.536050	0.992650
1772	0.536275	0.992550
1773	0.536100	0.992825
1774	0.536500	0.992575
1775	0.536325	0.992025
1776	0.536025	0.992150
1777	0.535625	0.992050
1778	0.535675	0.992650
1779	0.536000	0.992625
1780	0.536275	0.992975
1781	0.535975	0.993325
1782	0.536050	0.993575
1783	0.536325	0.993475
1784	0.536450	0.993625
1785	0.536675	0.993700
1786	0.536300	0.994250
1787	0.536700	0.993875
1788	0.536450	0.993775
1789	0.536050	0.993700
1790	0.536150	0.993800
1791	0.536300	0.993900
1792	0.536325	0.993400
1793	0.536225	0.993800
1794	0.536075	0.993900
1795	0.536050	0.993825
1796	0.536300	0.993900
1797	0.536275	0.994100
1798	0.536575	0.994100
1799	0.536000	0.993875
1800	0.536025	0.994175
1801	0.535925	0.994500
1802	0.535825	0.994825
1803	0.535950	0.994875
1804	0.536050	0.995125
1805	0.536100	0.994950
1806	0.536300	0.994850
1807	0.536325	0.995200
1808	0.536175	0.995450
1809	0.536275	0.995500
1810	0.536175	0.995750
1811	0.536175	0.995150
1812	0.536000	0.995350
1813	0.536000	0.994950
1814	0.536125	0.995125
1815	0.536450	0.995125
1816	0.536475	0.995475
1817	0.536475	0.995350
1818	0.536450	0.995200
1819	0.536525	0.995350
1820	0.536250	0.995600
1821	0.536700	0.995550
1822	0.536575	0.995450
1823	0.536525	0.995400
1824	0.536350	0.995350
1825	0.536225	0.994950
1826	0.535925	0.995050
1827	0.536125	0.994800
1828	0.536350	0.994800
1829	0.536750	0.994775
1830	0.536275	0.994875
1831	0.536075	0.994750
1832	0.536150	0.994625
1833	0.536225	0.994950
1834	0.536225	0.995250
1835	0.536150	0.994900
1836	0.536225	0.995050
1837	0.536450	0.994750
1838	0.536500	0.994875
1839	0.536425	0.994475
1840	0.536300	0.994775
1841	0.536550	0.994925
1842	0.536250	0.994800
1843	0.536300	0.994600
1844	0.536100	0.994475
1845	0.536450	0.994900
1846	0.536750	0.995000
1847	0.536650	0.994925
1848	0.536425	0.995125
1849	0.536450	0.994725
1850	0.536325	0.994875
1851	0.536375	0.994425
1852	0.536600	0.994600
1853	0.536475	0.993975
1854	0.536325	0.993875
1855	0.536525	0.994400
1856	0.536425	0.993975
1857	0.536600	0.994475
1858	0.536625	0.994725
1859	0.536775	0.994775
1860	0.536425	0.994200
1861	0.536075	0.994500
1862	0.536525	0.994525
1863	0.536575	0.994800
1864	0.536300	0.994175
1865	0.536675	0.994550
1866	0.536650	0.994675
1867	0.536675	0.994450
1868	0.536700	0.994550
1869	0.536575	0.994675
1870	0.536800	0.994825
1871	0.536700	0.994775
1872	0.536725	0.994750
1873	0.536475	0.994600
1874	0.536475	0.994725
1875	0.536500	0.994300
1876	0.536450	0.994025
1877	0.536700	0.994525
1878	0.536400	0.994425
1879	0.536300	0.994325
1880	0.536075	0.994150
1881	0.536200	0.993950
1882	0.536625	0.994075
1883	0.536625	0.994500
1884	0.536575	0.994375
1885	0.536400	0.994750
1886	0.536850	0.994750
1887	0.536950	0.994425
1888	0.536775	0.994550
1889	0.536825	0.994650
1890	0.536825	0.994525
1891	0.536850	0.994375
1892	0.536775	0.994200
1893	0.536600	0.994225
1894	0.536825	0.994175
1895	0.536550	0.994025
1896	0.536650	0.994025
1897	0.537200	0.993950
1898	0.536900	0.994150
1899	0.536950	0.994425
1900	0.536650	0.994325
1901	0.536625	0.994225
1902	0.536550	0.993875
1903	0.536600	0.993925
1904	0.536675	0.993875
1905	0.536800	0.993850
1906	0.536750	0.994050
1907	0.536850	0.993875
1908	0.536550	0.994075
1909	0.536625	0.994000
1910	0.536575	0.993700
1911	0.536600	0.993550
1912	0.536800	0.993600
1913	0.536775	0.993250
1914	0.536800	0.993875
1915	0.537125	0.993525
1916	0.536800	0.992750
1917	0.536950	0.992950
1918	0.537350	0.993125
1919	0.536875	0.993400
1920	0.536675	0.993825
1921	0.536350	0.993975
1922	0.536400	0.994300
1923	0.536700	0.993900
1924	0.536800	0.993950
1925	0.536700	0.994325
1926	0.536850	0.994325
1927	0.536725	0.994150
1928	0.537200	0.994175
1929	0.536600	0.994250
1930	0.536775	0.994125
1931	0.536875	0.994325
1932	0.536550	0.994125
1933	0.536500	0.994075
1934	0.536650	0.994075
1935	0.536525	0.993950
1936	0.536300	0.994125
1937	0.536175	0.994300
1938	0.536500	0.994025
1939	0.536775	0.994600
1940	0.536700	0.994550
1941	0.536750	0.994375
1942	0.536425	0.994350
1943	0.536775	0.994125
1944	0.536625	0.994725
1945	0.536075	0.994975
1946	0.536550	0.995600
1947	0.536200	0.995425
1948	0.536300	0.995425
1949	0.536550	0.995650
1950	0.536900	0.995550
1951	0.536725	0.995525
1952	0.536900	0.995675
1953	0.536775	0.995475
1954	0.536375	0.995600
1955	0.536750	0.995550
1956	0.536775	0.995350
1957	0.536625	0.995500
1958	0.536625	0.995725
1959	0.536725	0.995425
1960	0.536800	0.995325
1961	0.536375	0.995000
1962	0.536450	0.995275
1963	0.536500	0.995250
1964	0.536625	0.995300
1965	0.536950	0.995450
1966	0.536425	0.995700
1967	0.536375	0.995325
1968	0.536475	0.995625
1969	0.536525	0.995175
1970	0.536525	0.994950
1971	0.536775	0.994900
1972	0.536750	0.995000
1973	0.536600	0.995175
1974	0.536375	0.995175
1975	0.536575	0.995500
1976	0.536375	0.995200
1977	0.536625	0.995325
1978	0.536350	0.995325
1979	0.535975	0.995375
1980	0.536050	0.995275
1981	0.536425	0.995500
1982	0.536550	0.995525
1983	0.536375	0.995375
1984	0.536075	0.995325
1985	0.536275	0.995275
1986	0.536325	0.995050
1987	0.536400	0.994850
1988	0.536375	0.994525
1989	0.536475	0.994750
1990	0.536700	0.994675
1991	0.536425	0.994750
1992	0.536325	0.995025
1993	0.536475	0.994625
1994	0.536125	0.994525
1995	0.536175	0.994450
1996	0.536525	0.994400
1997	0.536525	0.994675
1998	0.536350	0.994525
1999	0.536325	0.994475
[truncated: 8,000 more rows]
