# Supplementary material for: Evolutionary game on mutually influenceing double-layer network
Source: PLoS One. 2025 Jan 31;20(1):e0317923. doi: 10.1371/journal.pone.0317923 (PMC11785339; doi:10.1371/journal.pone.0317923)
Supplement: S1 Data — (ZIP) [file pone.0317923.s001.zip › b=1.04_a=0.6_frequency.txt]

0	0.492650	0.402150
1	0.490225	0.355325
2	0.494075	0.330175
3	0.494350	0.316200
4	0.497275	0.300600
5	0.499650	0.294950
6	0.495325	0.289150
7	0.494650	0.285300
8	0.497950	0.282450
9	0.492950	0.280500
10	0.492925	0.283000
11	0.492000	0.283825
12	0.499875	0.287250
13	0.495700	0.289850
14	0.500875	0.292050
15	0.494125	0.293850
16	0.494375	0.297300
17	0.496775	0.299750
18	0.496325	0.301950
19	0.488250	0.307675
20	0.490900	0.310600
21	0.494850	0.314275
22	0.493500	0.317925
23	0.491050	0.320050
24	0.489850	0.322275
25	0.495275	0.325125
26	0.489375	0.327725
27	0.492875	0.329175
28	0.494775	0.331175
29	0.488950	0.337425
30	0.493875	0.340975
31	0.492575	0.344550
32	0.492650	0.346075
33	0.497325	0.351000
34	0.499050	0.354975
35	0.495700	0.356175
36	0.493850	0.359450
37	0.495450	0.365050
38	0.495050	0.369750
39	0.497725	0.376650
40	0.499750	0.382925
41	0.496100	0.383125
42	0.495275	0.387375
43	0.495450	0.392275
44	0.497625	0.395050
45	0.496175	0.399550
46	0.493775	0.403125
47	0.494350	0.406800
48	0.497825	0.412050
49	0.494825	0.414800
50	0.497700	0.419275
51	0.495325	0.423425
52	0.494750	0.424800
53	0.497350	0.427900
54	0.499000	0.429450
55	0.496475	0.433200
56	0.498675	0.434225
57	0.495050	0.438125
58	0.493375	0.440425
59	0.495350	0.444250
60	0.499350	0.445000
61	0.500350	0.446525
62	0.501100	0.450475
63	0.499925	0.451625
64	0.499325	0.452950
65	0.501750	0.457050
66	0.498700	0.462225
67	0.505700	0.465850
68	0.504525	0.470200
69	0.499275	0.476200
70	0.499950	0.480475
71	0.503650	0.481300
72	0.499300	0.486950
73	0.500550	0.492500
74	0.500850	0.494050
75	0.501250	0.496600
76	0.502000	0.494550
77	0.502475	0.498050
78	0.500400	0.502050
79	0.503200	0.503950
80	0.501825	0.501725
81	0.499250	0.504925
82	0.500350	0.506400
83	0.503175	0.511000
84	0.501725	0.514225
85	0.498400	0.514375
86	0.501050	0.516875
87	0.504625	0.517500
88	0.505175	0.521475
89	0.503650	0.523200
90	0.500475	0.524600
91	0.499600	0.526375
92	0.500600	0.529075
93	0.501750	0.534250
94	0.501025	0.535150
95	0.501625	0.538425
96	0.503850	0.543725
97	0.504300	0.543900
98	0.501100	0.549325
99	0.504875	0.552625
100	0.501525	0.555300
101	0.504525	0.556275
102	0.504250	0.560825
103	0.507875	0.562950
104	0.504775	0.566850
105	0.502625	0.571850
106	0.501750	0.575650
107	0.499700	0.577175
108	0.504525	0.577200
109	0.504700	0.578250
110	0.506550	0.582650
111	0.506475	0.583425
112	0.506375	0.584175
113	0.504100	0.586375
114	0.504200	0.586575
115	0.503650	0.588525
116	0.505175	0.591025
117	0.505550	0.591650
118	0.505775	0.594350
119	0.508200	0.595375
120	0.508600	0.598400
121	0.504275	0.600925
122	0.505750	0.602575
123	0.505825	0.601525
124	0.507150	0.603325
125	0.506700	0.604875
126	0.507575	0.609900
127	0.508550	0.612550
128	0.508125	0.611475
129	0.507825	0.612825
130	0.508575	0.612025
131	0.507650	0.615325
132	0.508225	0.616000
133	0.505875	0.618150
134	0.506600	0.619775
135	0.508525	0.620325
136	0.506025	0.621575
137	0.507950	0.625925
138	0.508625	0.627875
139	0.505725	0.628850
140	0.508550	0.629825
141	0.507775	0.632175
142	0.511575	0.632450
143	0.510875	0.635775
144	0.510825	0.634875
145	0.505150	0.636925
146	0.506350	0.638275
147	0.508025	0.639400
148	0.507475	0.637975
149	0.507800	0.641400
150	0.510300	0.643000
151	0.509775	0.644375
152	0.513400	0.645300
153	0.511775	0.644275
154	0.510125	0.644950
155	0.510000	0.646300
156	0.508950	0.650025
157	0.508925	0.650600
158	0.508225	0.653625
159	0.507600	0.656850
160	0.506950	0.657200
161	0.510375	0.660150
162	0.510425	0.658925
163	0.507875	0.660700
164	0.506975	0.661650
165	0.509625	0.664200
166	0.509950	0.663725
167	0.511300	0.664950
168	0.511125	0.665300
169	0.511700	0.667700
170	0.511700	0.669175
171	0.509850	0.670950
172	0.512250	0.674075
173	0.516575	0.672625
174	0.513425	0.670475
175	0.512800	0.669725
176	0.511825	0.668825
177	0.511975	0.671600
178	0.511075	0.671650
179	0.511925	0.673925
180	0.513475	0.674425
181	0.514850	0.674050
182	0.511900	0.676950
183	0.510800	0.677575
184	0.512400	0.677750
185	0.512900	0.681100
186	0.512650	0.681575
187	0.513825	0.683125
188	0.512700	0.685800
189	0.515450	0.687500
190	0.511525	0.687625
191	0.511850	0.689450
192	0.510425	0.690175
193	0.514750	0.690050
194	0.514600	0.688250
195	0.515750	0.685700
196	0.515575	0.686950
197	0.515525	0.687350
198	0.515075	0.685975
199	0.515875	0.687050
200	0.515700	0.687700
201	0.516000	0.690075
202	0.517550	0.691625
203	0.516325	0.694175
204	0.518200	0.693625
205	0.514200	0.693975
206	0.517800	0.695650
207	0.515900	0.695700
208	0.515550	0.695525
209	0.516550	0.695600
210	0.515900	0.697200
211	0.518675	0.699550
212	0.516200	0.701125
213	0.516400	0.702375
214	0.515450	0.702775
215	0.516125	0.705200
216	0.516050	0.708375
217	0.518900	0.709575
218	0.520225	0.711625
219	0.518300	0.712400
220	0.516500	0.709725
221	0.515300	0.708575
222	0.514575	0.704125
223	0.513950	0.704900
224	0.517150	0.705650
225	0.517950	0.707750
226	0.513575	0.708075
227	0.516100	0.709150
228	0.516225	0.709800
229	0.516275	0.709250
230	0.515200	0.711250
231	0.512600	0.711575
232	0.514750	0.711550
233	0.515525	0.712450
234	0.514300	0.711025
235	0.517250	0.713850
236	0.515275	0.711150
237	0.518475	0.709325
238	0.519350	0.709000
239	0.520825	0.706575
240	0.518500	0.707975
241	0.519150	0.707250
242	0.514225	0.705075
243	0.518325	0.704900
244	0.518925	0.705925
245	0.517900	0.705700
246	0.517925	0.705850
247	0.517200	0.705625
248	0.516000	0.707375
249	0.515800	0.708175
250	0.516000	0.708275
251	0.516325	0.710375
252	0.517375	0.711625
253	0.517725	0.711700
254	0.516350	0.710925
255	0.515775	0.713625
256	0.516125	0.717950
257	0.519075	0.715700
258	0.516375	0.719250
259	0.517200	0.719500
260	0.519900	0.721000
261	0.516775	0.722325
262	0.517200	0.720050
263	0.517100	0.721150
264	0.518300	0.719250
265	0.515000	0.718700
266	0.514725	0.718000
267	0.516750	0.717650
268	0.517050	0.719950
269	0.519800	0.718625
270	0.519800	0.717400
271	0.517900	0.718125
272	0.515500	0.718075
273	0.517275	0.721975
274	0.517475	0.723400
275	0.517300	0.721025
276	0.517725	0.721075
277	0.520550	0.721425
278	0.520775	0.719775
279	0.516025	0.722175
280	0.519275	0.723075
281	0.521225	0.722975
282	0.520750	0.724675
283	0.520750	0.723425
284	0.520075	0.723725
285	0.521150	0.722200
286	0.520500	0.722725
287	0.518550	0.723450
288	0.520575	0.722825
289	0.520400	0.722750
290	0.520825	0.721850
291	0.518575	0.720975
292	0.520425	0.721475
293	0.521500	0.718275
294	0.523125	0.719875
295	0.523150	0.719450
296	0.523475	0.718575
297	0.521225	0.721275
298	0.519350	0.720875
299	0.520750	0.721950
300	0.521400	0.719975
301	0.521525	0.720900
302	0.519675	0.721025
303	0.519150	0.721600
304	0.518300	0.720200
305	0.519875	0.721675
306	0.522125	0.717100
307	0.520050	0.717775
308	0.522825	0.718875
309	0.524300	0.720650
310	0.525450	0.719650
311	0.523325	0.718525
312	0.521650	0.720600
313	0.523325	0.719925
314	0.523600	0.719800
315	0.522675	0.720500
316	0.523300	0.720800
317	0.525275	0.719850
318	0.523000	0.719300
319	0.521550	0.719150
320	0.520550	0.719500
321	0.521900	0.717350
322	0.524625	0.717675
323	0.524900	0.719425
324	0.524700	0.720100
325	0.524250	0.722550
326	0.525200	0.723000
327	0.526375	0.723500
328	0.526675	0.723925
329	0.526200	0.720625
330	0.526950	0.719700
331	0.526625	0.721225
332	0.524300	0.722175
333	0.525150	0.720450
334	0.523550	0.721075
335	0.524675	0.722375
336	0.522500	0.721225
337	0.525725	0.721900
338	0.523725	0.725600
339	0.526600	0.723775
340	0.526325	0.726050
341	0.525200	0.726750
342	0.523075	0.725750
343	0.526500	0.724400
344	0.523825	0.723650
345	0.523325	0.725475
346	0.523850	0.724725
347	0.526675	0.725925
348	0.524600	0.726575
349	0.525050	0.729275
350	0.527850	0.724950
351	0.526250	0.725800
352	0.525575	0.725625
353	0.523800	0.725325
354	0.524650	0.724750
355	0.525875	0.725400
356	0.525400	0.727025
357	0.525500	0.729250
358	0.523400	0.729250
359	0.523175	0.728150
360	0.523075	0.728825
361	0.522850	0.730250
362	0.525725	0.731200
363	0.527150	0.732850
364	0.527600	0.735025
365	0.525200	0.733475
366	0.525475	0.732375
367	0.526350	0.732325
368	0.524425	0.735025
369	0.523125	0.735150
370	0.524450	0.735400
371	0.525900	0.734650
372	0.523575	0.736050
373	0.524975	0.735675
374	0.525225	0.737125
375	0.526925	0.736350
376	0.525050	0.737050
377	0.526200	0.734575
378	0.523300	0.736500
379	0.522575	0.734425
380	0.526175	0.734625
381	0.524575	0.736425
382	0.525500	0.737850
383	0.526300	0.738275
384	0.526175	0.738650
385	0.525200	0.737125
386	0.523825	0.738425
387	0.528350	0.738700
388	0.526500	0.739300
389	0.524700	0.739925
390	0.523100	0.739300
391	0.525025	0.740400
392	0.524575	0.740325
393	0.525225	0.741425
394	0.526475	0.739875
395	0.524450	0.740325
396	0.525200	0.739800
397	0.525750	0.741225
398	0.527000	0.739775
399	0.526725	0.741575
400	0.524175	0.742725
401	0.525525	0.743575
402	0.527000	0.743875
403	0.527925	0.745975
404	0.523975	0.746225
405	0.524075	0.748500
406	0.525025	0.749225
407	0.526675	0.749950
408	0.527950	0.750050
409	0.527500	0.748725
410	0.526625	0.749025
411	0.525400	0.750350
412	0.525775	0.747925
413	0.523500	0.749150
414	0.526925	0.749750
415	0.527650	0.750075
416	0.529150	0.748975
417	0.527950	0.748000
418	0.524675	0.748750
419	0.524425	0.749825
420	0.523250	0.751700
421	0.523400	0.752675
422	0.525875	0.752900
423	0.527725	0.753150
424	0.524925	0.752575
425	0.528225	0.751875
426	0.526175	0.750550
427	0.528175	0.750775
428	0.527275	0.749575
429	0.525725	0.751925
430	0.525975	0.753025
431	0.525150	0.754800
432	0.528450	0.755425
433	0.527500	0.755300
434	0.527650	0.759125
435	0.527125	0.759625
436	0.524425	0.759875
437	0.525125	0.757400
438	0.527150	0.758050
439	0.528525	0.760725
440	0.528525	0.760600
441	0.526275	0.760500
442	0.527125	0.759000
443	0.528625	0.760550
444	0.527075	0.764000
445	0.527400	0.765200
446	0.527825	0.763575
447	0.528025	0.764450
448	0.526125	0.763525
449	0.526675	0.762325
450	0.526275	0.762725
451	0.524100	0.765150
452	0.524850	0.767375
453	0.526075	0.768200
454	0.525950	0.768600
455	0.528350	0.765750
456	0.524825	0.765775
457	0.525925	0.765875
458	0.527150	0.766900
459	0.524275	0.766150
460	0.526400	0.767250
461	0.524750	0.765275
462	0.522575	0.764225
463	0.526375	0.765600
464	0.528325	0.764825
465	0.526875	0.765375
466	0.526175	0.764100
467	0.530525	0.763825
468	0.530275	0.763275
469	0.526725	0.763600
470	0.527525	0.766925
471	0.526625	0.767275
472	0.529275	0.768075
473	0.528250	0.768850
474	0.529575	0.770275
475	0.526900	0.769275
476	0.526525	0.767325
477	0.528175	0.767725
478	0.527350	0.766625
479	0.527950	0.769825
480	0.527475	0.771000
481	0.527150	0.770900
482	0.527200	0.769550
483	0.527050	0.770750
484	0.527850	0.770725
485	0.528600	0.767575
486	0.527475	0.769900
487	0.527800	0.768725
488	0.528900	0.767675
489	0.527775	0.766475
490	0.529325	0.767650
491	0.528125	0.767675
492	0.531200	0.765575
493	0.527550	0.767675
494	0.528200	0.764050
495	0.529200	0.764225
496	0.528325	0.766350
497	0.527000	0.766475
498	0.527950	0.767475
499	0.530750	0.764925
500	0.530250	0.764600
501	0.528500	0.764000
502	0.530425	0.764475
503	0.529700	0.765950
504	0.532775	0.765575
505	0.530175	0.767700
506	0.529800	0.770075
507	0.530625	0.768975
508	0.528375	0.769950
509	0.530500	0.769200
510	0.530475	0.771700
511	0.531125	0.774775
512	0.532150	0.774425
513	0.532200	0.774250
514	0.532150	0.776475
515	0.531100	0.776550
516	0.530750	0.777200
517	0.532300	0.776400
518	0.530100	0.774850
519	0.531650	0.775050
520	0.529400	0.773075
521	0.530525	0.774650
522	0.531925	0.776800
523	0.532525	0.774375
524	0.532150	0.774200
525	0.530725	0.774900
526	0.529400	0.775850
527	0.528825	0.778050
528	0.530450	0.776650
529	0.531575	0.776225
530	0.531175	0.775100
531	0.528925	0.774925
532	0.529700	0.775875
533	0.532900	0.773750
534	0.532925	0.775250
535	0.531300	0.776000
536	0.529775	0.776000
537	0.533450	0.774025
538	0.531425	0.773950
539	0.529350	0.774475
540	0.529425	0.774600
541	0.526675	0.776125
542	0.527950	0.776275
543	0.530875	0.776875
544	0.531000	0.776575
545	0.530075	0.774825
546	0.531200	0.774900
547	0.530500	0.774975
548	0.531400	0.774650
549	0.532700	0.775575
550	0.533100	0.774550
551	0.529550	0.774775
552	0.528925	0.775850
553	0.529400	0.778800
554	0.530275	0.778550
555	0.531150	0.776050
556	0.531800	0.776725
557	0.530275	0.774400
558	0.530300	0.776625
559	0.529550	0.777475
560	0.530500	0.777825
561	0.530575	0.780050
562	0.529850	0.781750
563	0.527625	0.781850
564	0.530800	0.783550
565	0.530925	0.784175
566	0.528450	0.782350
567	0.528350	0.782175
568	0.531800	0.782050
569	0.532175	0.780500
570	0.533250	0.779350
571	0.533625	0.780625
572	0.531800	0.781925
573	0.529200	0.782050
574	0.533100	0.783600
575	0.529450	0.781375
576	0.531025	0.782900
577	0.534850	0.782200
578	0.533450	0.782400
579	0.534800	0.780050
580	0.530975	0.782700
581	0.531700	0.785900
582	0.533500	0.785725
583	0.532750	0.786100
584	0.533875	0.784700
585	0.534900	0.784625
586	0.533875	0.783425
587	0.532200	0.783875
588	0.535075	0.783625
589	0.534750	0.782075
590	0.534100	0.780800
591	0.531325	0.782275
592	0.532750	0.780475
593	0.535150	0.779350
594	0.532725	0.781425
595	0.531300	0.779050
596	0.532975	0.779775
597	0.532900	0.781350
598	0.534650	0.780475
599	0.535100	0.779825
600	0.535300	0.781675
601	0.533250	0.780800
602	0.533150	0.781575
603	0.532100	0.783025
604	0.533125	0.781275
605	0.533250	0.783750
606	0.532600	0.781950
607	0.533050	0.783100
608	0.534050	0.781050
609	0.533675	0.784225
610	0.534175	0.785650
611	0.533475	0.785150
612	0.533275	0.786275
613	0.534650	0.787500
614	0.536325	0.788950
615	0.533975	0.789550
616	0.533050	0.789325
617	0.533475	0.790450
618	0.532275	0.792100
619	0.534150	0.788975
620	0.534550	0.789050
621	0.534950	0.790350
622	0.534800	0.792175
623	0.535400	0.794875
624	0.534200	0.790675
625	0.535025	0.792525
626	0.534175	0.794700
627	0.532550	0.796200
628	0.534000	0.797325
629	0.534400	0.796675
630	0.532150	0.795675
631	0.534650	0.795400
632	0.535175	0.794550
633	0.536225	0.794500
634	0.535550	0.795000
635	0.533575	0.794775
636	0.533350	0.794650
637	0.535050	0.793600
638	0.534900	0.792325
639	0.532050	0.791600
640	0.535350	0.793450
641	0.534750	0.794750
642	0.534525	0.794050
643	0.536025	0.795300
644	0.536450	0.794350
645	0.536375	0.793575
646	0.535425	0.794450
647	0.536075	0.795600
648	0.537150	0.795475
649	0.537400	0.796975
650	0.536450	0.797225
651	0.536325	0.795425
652	0.534600	0.796800
653	0.536725	0.797200
654	0.535975	0.799825
655	0.538200	0.800200
656	0.536325	0.799825
657	0.536875	0.799900
658	0.538400	0.801675
659	0.538925	0.802025
660	0.536150	0.802225
661	0.537125	0.802875
662	0.538475	0.803575
663	0.539250	0.804525
664	0.537275	0.804875
665	0.537600	0.805750
666	0.537050	0.806100
667	0.537050	0.806500
668	0.535900	0.805250
669	0.534925	0.805900
670	0.538575	0.805550
671	0.535350	0.805500
672	0.536475	0.804125
673	0.536525	0.803925
674	0.537350	0.802650
675	0.536425	0.804625
676	0.536750	0.802675
677	0.537200	0.801500
678	0.537350	0.801225
679	0.536625	0.802900
680	0.536100	0.801975
681	0.535675	0.801225
682	0.537200	0.801225
683	0.538125	0.800050
684	0.536725	0.800075
685	0.536075	0.799450
686	0.536850	0.798775
687	0.536000	0.796400
688	0.534800	0.794600
689	0.535050	0.793600
690	0.536275	0.794725
691	0.535625	0.794500
692	0.537650	0.795975
693	0.533425	0.798875
694	0.535950	0.799450
695	0.534625	0.800500
696	0.535350	0.801725
697	0.535475	0.801625
698	0.535700	0.800900
699	0.537800	0.800450
700	0.537125	0.798400
701	0.537775	0.795925
702	0.536475	0.797400
703	0.537300	0.798000
704	0.536425	0.798300
705	0.536575	0.799450
706	0.536675	0.798750
707	0.535100	0.799175
708	0.536550	0.800500
709	0.536425	0.798250
710	0.537175	0.798725
711	0.537775	0.799400
712	0.537050	0.800525
713	0.535075	0.799375
714	0.535425	0.800375
715	0.535950	0.801175
716	0.537175	0.802225
717	0.537925	0.801900
718	0.535425	0.802250
719	0.536150	0.802925
720	0.536900	0.801600
721	0.536775	0.799900
722	0.540025	0.799625
723	0.536825	0.798250
724	0.537875	0.797650
725	0.537575	0.798050
726	0.536375	0.798025
727	0.536575	0.797125
728	0.537900	0.797325
729	0.538825	0.798275
730	0.539800	0.799525
731	0.539400	0.800800
732	0.539575	0.798600
733	0.538075	0.799725
734	0.538250	0.800600
735	0.537075	0.799475
736	0.539025	0.797675
737	0.537525	0.797100
738	0.540100	0.796775
739	0.539725	0.796100
740	0.538850	0.796700
741	0.538325	0.797275
742	0.540475	0.795775
743	0.538450	0.796975
744	0.537275	0.797600
745	0.537725	0.799400
746	0.538625	0.799700
747	0.539925	0.799900
748	0.537575	0.802175
749	0.539625	0.799425
750	0.541475	0.799575
751	0.540375	0.800900
752	0.537525	0.798950
753	0.538075	0.799500
754	0.538025	0.798475
755	0.539600	0.798950
756	0.538150	0.796950
757	0.537750	0.799200
758	0.538450	0.800375
759	0.537775	0.798250
760	0.536825	0.799725
761	0.537675	0.800750
762	0.536750	0.801425
763	0.535375	0.803675
764	0.535025	0.806625
765	0.535250	0.805225
766	0.536925	0.807100
767	0.537100	0.805150
768	0.536925	0.805200
769	0.535975	0.807050
770	0.537725	0.806825
771	0.536625	0.806250
772	0.540000	0.805025
773	0.539375	0.802650
774	0.537925	0.802175
775	0.539875	0.803675
776	0.538775	0.805025
777	0.539575	0.804850
778	0.540325	0.806875
779	0.538275	0.806150
780	0.539825	0.806825
781	0.536575	0.807050
782	0.539100	0.807800
783	0.537100	0.808225
784	0.537500	0.809825
785	0.536600	0.807925
786	0.537025	0.806100
787	0.537125	0.807025
788	0.536575	0.809650
789	0.535900	0.811425
790	0.538225	0.812875
791	0.538100	0.811000
792	0.536875	0.811400
793	0.536850	0.810325
794	0.537925	0.809275
795	0.537325	0.807425
796	0.537000	0.807700
797	0.535175	0.808675
798	0.536275	0.807425
799	0.537200	0.808250
800	0.536000	0.809825
801	0.538100	0.811000
802	0.539675	0.811775
803	0.538125	0.812975
804	0.537500	0.811000
805	0.536050	0.810675
806	0.537850	0.810300
807	0.537675	0.809500
808	0.535350	0.809875
809	0.535850	0.808825
810	0.536650	0.810375
811	0.538800	0.812250
812	0.534600	0.812875
813	0.538400	0.812150
814	0.539600	0.812250
815	0.540025	0.812600
816	0.537750	0.813225
817	0.537275	0.813750
818	0.538775	0.814575
819	0.537200	0.814100
820	0.539025	0.817750
821	0.537200	0.817575
822	0.536825	0.817450
823	0.536825	0.817525
824	0.536400	0.817850
825	0.535500	0.818250
826	0.538150	0.818625
827	0.537800	0.818000
828	0.537825	0.818650
829	0.539000	0.816475
830	0.540025	0.818175
831	0.540050	0.815725
832	0.541250	0.814975
833	0.539375	0.815375
834	0.541600	0.815950
835	0.541250	0.815975
836	0.540050	0.816950
837	0.540175	0.819925
838	0.541750	0.820725
839	0.540925	0.821425
840	0.541100	0.820575
841	0.540450	0.820975
842	0.537225	0.821200
843	0.539800	0.822025
844	0.540225	0.824025
845	0.541600	0.822925
846	0.541125	0.823600
847	0.540725	0.826050
848	0.542950	0.826150
849	0.542850	0.825675
850	0.542025	0.825125
851	0.540050	0.825000
852	0.541475	0.823850
853	0.540375	0.820800
854	0.540900	0.823025
855	0.540450	0.822850
856	0.540000	0.825850
857	0.540250	0.824650
858	0.541875	0.824575
859	0.540450	0.825050
860	0.541300	0.826100
861	0.541350	0.825650
862	0.540975	0.824175
863	0.541025	0.822725
864	0.540975	0.819800
865	0.540475	0.819300
866	0.543275	0.822500
867	0.544800	0.820075
868	0.542825	0.819950
869	0.544400	0.819075
870	0.543575	0.817150
871	0.540600	0.818625
872	0.542850	0.820700
873	0.541125	0.820775
874	0.541475	0.818100
875	0.544875	0.819150
876	0.543550	0.821000
877	0.541025	0.819700
878	0.541525	0.818925
879	0.542225	0.819300
880	0.541500	0.817825
881	0.541475	0.818275
882	0.542900	0.817025
883	0.542025	0.818025
884	0.541900	0.818950
885	0.541325	0.817050
886	0.542575	0.816900
887	0.540225	0.815975
888	0.541725	0.816575
889	0.541500	0.817425
890	0.541500	0.820025
891	0.540225	0.820075
892	0.540900	0.820200
893	0.541950	0.819175
894	0.539200	0.819800
895	0.540050	0.819575
896	0.541400	0.819200
897	0.540625	0.819275
898	0.540075	0.818275
899	0.539550	0.819900
900	0.540675	0.817850
901	0.542300	0.819775
902	0.542450	0.819300
903	0.540500	0.819250
904	0.540750	0.820725
905	0.539825	0.820700
906	0.538175	0.818925
907	0.540250	0.820050
908	0.542275	0.819550
909	0.541825	0.817025
910	0.542025	0.818100
911	0.540750	0.818950
912	0.538125	0.817925
913	0.537500	0.816925
914	0.540150	0.816925
915	0.539175	0.816800
916	0.540125	0.818750
917	0.541000	0.818250
918	0.540375	0.820225
919	0.540800	0.819475
920	0.541525	0.817475
921	0.541625	0.818650
922	0.542000	0.818975
923	0.542150	0.815850
924	0.540500	0.815425
925	0.540075	0.816075
926	0.539175	0.817500
927	0.539550	0.816425
928	0.538525	0.814950
929	0.542275	0.815075
930	0.538925	0.814425
931	0.538275	0.816250
932	0.537600	0.815700
933	0.539125	0.813500
934	0.539675	0.814475
935	0.539800	0.813775
936	0.539950	0.814175
937	0.539275	0.814400
938	0.540200	0.812725
939	0.540050	0.813875
940	0.540300	0.812125
941	0.539025	0.812675
942	0.542150	0.813750
943	0.544150	0.814950
944	0.541050	0.815925
945	0.542775	0.814050
946	0.542175	0.813325
947	0.539650	0.812800
948	0.541450	0.812075
949	0.544200	0.812275
950	0.542150	0.812100
951	0.541000	0.811200
952	0.540550	0.811375
953	0.539750	0.811700
954	0.539350	0.811525
955	0.542025	0.811425
956	0.540275	0.811975
957	0.537875	0.812200
958	0.540650	0.813400
959	0.541500	0.811700
960	0.540450	0.811125
961	0.542700	0.810575
962	0.543525	0.810275
963	0.542225	0.811925
964	0.541875	0.813250
965	0.542975	0.811200
966	0.542150	0.810375
967	0.542675	0.809550
968	0.541425	0.810000
969	0.543200	0.810225
970	0.543025	0.810875
971	0.539700	0.811200
972	0.540750	0.809425
973	0.542300	0.808025
974	0.541925	0.806350
975	0.543350	0.808675
976	0.544875	0.808775
977	0.541875	0.809050
978	0.544775	0.805675
979	0.544025	0.806725
980	0.543600	0.806475
981	0.543575	0.803300
982	0.543475	0.806100
983	0.541725	0.807200
984	0.539625	0.808100
985	0.543350	0.807250
986	0.543600	0.806400
987	0.545825	0.806150
988	0.544775	0.807125
989	0.544150	0.807825
990	0.544375	0.805125
991	0.543675	0.804025
992	0.543950	0.804300
993	0.543125	0.805125
994	0.543800	0.803425
995	0.543400	0.804825
996	0.543525	0.805975
997	0.542250	0.807475
998	0.543450	0.807875
999	0.542500	0.811900
1000	0.541650	0.812350
1001	0.540725	0.812650
1002	0.544950	0.814800
1003	0.544000	0.816375
1004	0.543925	0.814925
1005	0.542075	0.814825
1006	0.540375	0.813375
1007	0.540450	0.814150
1008	0.542575	0.814350
1009	0.543250	0.814400
1010	0.542325	0.813250
1011	0.542125	0.814125
1012	0.543325	0.815150
1013	0.544400	0.814125
1014	0.541350	0.811275
1015	0.542850	0.809575
1016	0.543550	0.809225
1017	0.544075	0.810275
1018	0.543875	0.810575
1019	0.545025	0.811625
1020	0.545525	0.813825
1021	0.543900	0.811825
1022	0.542750	0.811125
1023	0.543300	0.811775
1024	0.543325	0.811250
1025	0.543050	0.811100
1026	0.545325	0.811875
1027	0.543150	0.812300
1028	0.541550	0.808925
1029	0.541900	0.807000
1030	0.540450	0.807000
1031	0.542700	0.807225
1032	0.545025	0.805600
1033	0.542550	0.807400
1034	0.542425	0.807375
1035	0.541300	0.805725
1036	0.541100	0.806575
1037	0.543075	0.807375
1038	0.541725	0.809075
1039	0.541325	0.809250
1040	0.542125	0.810825
1041	0.540450	0.808725
1042	0.543000	0.809875
1043	0.543075	0.810600
1044	0.541725	0.808875
1045	0.542525	0.808925
1046	0.541525	0.810800
1047	0.541250	0.810125
1048	0.542875	0.811175
1049	0.538725	0.811050
1050	0.540800	0.810600
1051	0.538625	0.811125
1052	0.539775	0.811975
1053	0.540975	0.809225
1054	0.540650	0.807975
1055	0.542250	0.807825
1056	0.542300	0.809125
1057	0.541200	0.806975
1058	0.542650	0.807100
1059	0.546275	0.808350
1060	0.544425	0.810175
1061	0.542875	0.810800
1062	0.542125	0.806850
1063	0.540625	0.808450
1064	0.542700	0.809400
1065	0.544275	0.809125
1066	0.541350	0.808725
1067	0.540675	0.809450
1068	0.539850	0.809875
1069	0.541850	0.811225
1070	0.541350	0.810375
1071	0.542225	0.811625
1072	0.541625	0.812450
1073	0.543375	0.814525
1074	0.542900	0.816825
1075	0.542225	0.816000
1076	0.541725	0.812950
1077	0.543350	0.813425
1078	0.543175	0.813200
1079	0.542950	0.812575
1080	0.542950	0.811725
1081	0.544675	0.811675
1082	0.543800	0.811525
1083	0.540925	0.813575
1084	0.543050	0.812100
1085	0.542900	0.811175
1086	0.542200	0.809925
1087	0.542950	0.811300
1088	0.543425	0.810825
1089	0.541775	0.811475
1090	0.541900	0.811550
1091	0.543450	0.811750
1092	0.543350	0.812425
1093	0.542325	0.812050
1094	0.542425	0.811075
1095	0.541625	0.811575
1096	0.539975	0.811525
1097	0.540875	0.813400
1098	0.540775	0.813675
1099	0.539675	0.813500
1100	0.539950	0.814475
1101	0.538800	0.814975
1102	0.540950	0.815100
1103	0.541475	0.813200
1104	0.540500	0.813775
1105	0.540850	0.812100
1106	0.540425	0.812375
1107	0.540275	0.814950
1108	0.542525	0.815225
1109	0.542625	0.811500
1110	0.538350	0.812550
1111	0.541100	0.811650
1112	0.541625	0.813125
1113	0.542125	0.814250
1114	0.540950	0.815075
1115	0.539950	0.813275
1116	0.540650	0.812975
1117	0.541675	0.815575
1118	0.539900	0.816525
1119	0.538600	0.816750
1120	0.541150	0.816000
1121	0.540750	0.816300
1122	0.540250	0.813375
1123	0.541475	0.812500
1124	0.540250	0.811450
1125	0.540925	0.810625
1126	0.542125	0.813400
1127	0.540500	0.812725
1128	0.540150	0.813900
1129	0.538850	0.816750
1130	0.539425	0.817475
1131	0.539200	0.816675
1132	0.539250	0.816850
1133	0.540500	0.816675
1134	0.541150	0.815250
1135	0.541475	0.813125
1136	0.540100	0.812825
1137	0.542175	0.812750
1138	0.539600	0.816650
1139	0.540400	0.815650
1140	0.540825	0.815125
1141	0.542575	0.813700
1142	0.542600	0.813150
1143	0.542925	0.813625
1144	0.543550	0.814100
1145	0.539050	0.814075
1146	0.539725	0.811950
1147	0.539975	0.812450
1148	0.540600	0.812950
1149	0.542725	0.810500
1150	0.543125	0.813025
1151	0.541350	0.813150
1152	0.540800	0.812875
1153	0.539200	0.812325
1154	0.539500	0.813075
1155	0.542050	0.814400
1156	0.541000	0.814950
1157	0.542125	0.815025
1158	0.541975	0.815600
1159	0.542200	0.816450
1160	0.539625	0.815700
1161	0.541250	0.817200
1162	0.540425	0.815700
1163	0.541325	0.815375
1164	0.543625	0.815750
1165	0.542825	0.815750
1166	0.542600	0.817975
1167	0.541800	0.819600
1168	0.543200	0.818500
1169	0.544050	0.820325
1170	0.543525	0.819850
1171	0.544300	0.819975
1172	0.542850	0.819575
1173	0.542600	0.818675
1174	0.542300	0.819650
1175	0.543900	0.819075
1176	0.541625	0.819625
1177	0.539875	0.817625
1178	0.542350	0.818025
1179	0.542625	0.817950
1180	0.542475	0.817075
1181	0.542975	0.815100
1182	0.541725	0.814625
1183	0.543600	0.814300
1184	0.544375	0.815525
1185	0.542775	0.813625
1186	0.542250	0.814750
1187	0.543675	0.815450
1188	0.545975	0.816850
1189	0.546300	0.817675
1190	0.545100	0.816200
1191	0.544900	0.815450
1192	0.545850	0.815100
1193	0.545925	0.815725
1194	0.546325	0.817350
1195	0.545500	0.817175
1196	0.543150	0.818350
1197	0.542925	0.818475
1198	0.545525	0.819225
1199	0.543875	0.820000
1200	0.542275	0.823125
1201	0.542950	0.822675
1202	0.542700	0.823075
1203	0.542800	0.824250
1204	0.542275	0.824175
1205	0.542300	0.824625
1206	0.542875	0.824700
1207	0.542950	0.825675
1208	0.544225	0.824125
1209	0.543575	0.824500
1210	0.545750	0.825025
1211	0.544150	0.824925
1212	0.543000	0.824375
1213	0.541600	0.823750
1214	0.543950	0.822775
1215	0.545225	0.822575
1216	0.543275	0.822025
1217	0.543225	0.821700
1218	0.544175	0.821875
1219	0.544600	0.825175
1220	0.544550	0.826075
1221	0.545800	0.826425
1222	0.544600	0.824775
1223	0.544250	0.822800
1224	0.545000	0.825500
1225	0.544725	0.824075
1226	0.545775	0.824325
1227	0.544500	0.825900
1228	0.544125	0.824700
1229	0.546225	0.823500
1230	0.546025	0.822850
1231	0.546325	0.822625
1232	0.546050	0.823325
1233	0.545525	0.822275
1234	0.544625	0.821125
1235	0.544750	0.822075
1236	0.545575	0.822950
1237	0.544600	0.822000
1238	0.542425	0.820950
1239	0.542925	0.820550
1240	0.543675	0.819825
1241	0.546275	0.821775
1242	0.545000	0.820200
1243	0.544475	0.819100
1244	0.545300	0.821625
1245	0.544825	0.817850
1246	0.546450	0.816725
1247	0.546225	0.816575
1248	0.546525	0.819275
1249	0.544425	0.820275
1250	0.542075	0.820450
1251	0.545175	0.819625
1252	0.542850	0.819125
1253	0.544375	0.819925
1254	0.544550	0.819350
1255	0.545325	0.819950
1256	0.544250	0.821550
1257	0.541400	0.822575
1258	0.542075	0.821600
1259	0.542050	0.822325
1260	0.542675	0.821000
1261	0.541150	0.822350
1262	0.540925	0.823250
1263	0.542275	0.822100
1264	0.541125	0.819825
1265	0.543525	0.820700
1266	0.544125	0.820700
1267	0.543425	0.821175
1268	0.545050	0.823000
1269	0.542625	0.822225
1270	0.543025	0.823575
1271	0.543800	0.825825
1272	0.543775	0.825225
1273	0.543700	0.825600
1274	0.543925	0.824850
1275	0.545350	0.824100
1276	0.543025	0.824725
1277	0.543325	0.825100
1278	0.541925	0.824950
1279	0.543775	0.824000
1280	0.543725	0.823675
1281	0.543625	0.822375
1282	0.542525	0.821675
1283	0.542925	0.820700
1284	0.542325	0.820150
1285	0.544125	0.821425
1286	0.544750	0.820950
1287	0.544250	0.819450
1288	0.543375	0.818275
1289	0.545175	0.818425
1290	0.544625	0.819475
1291	0.546250	0.816000
1292	0.547500	0.817200
1293	0.543150	0.818200
1294	0.543350	0.819400
1295	0.544850	0.818450
1296	0.543550	0.817750
1297	0.545900	0.819025
1298	0.544025	0.819125
1299	0.542700	0.818525
1300	0.543800	0.821300
1301	0.543725	0.821900
1302	0.544825	0.823400
1303	0.545525	0.823050
1304	0.546425	0.821825
1305	0.546850	0.822050
1306	0.544500	0.821850
1307	0.545700	0.821900
1308	0.544100	0.821800
1309	0.545750	0.819750
1310	0.544875	0.820825
1311	0.543150	0.823025
1312	0.544800	0.822800
1313	0.545750	0.822500
1314	0.543150	0.824450
1315	0.543625	0.825100
1316	0.544950	0.823775
1317	0.544800	0.822750
1318	0.545375	0.821975
1319	0.545275	0.822350
1320	0.541825	0.820775
1321	0.545700	0.819000
1322	0.544925	0.818725
1323	0.546375	0.817575
1324	0.545700	0.817550
1325	0.544850	0.819275
1326	0.543750	0.819650
1327	0.545500	0.818275
1328	0.547675	0.819475
1329	0.544525	0.819275
1330	0.545175	0.819375
1331	0.544550	0.819075
1332	0.543125	0.821300
1333	0.544500	0.821050
1334	0.542350	0.820500
1335	0.544750	0.817950
1336	0.544725	0.817025
1337	0.544025	0.819025
1338	0.542500	0.818225
1339	0.542325	0.820375
1340	0.543775	0.822250
1341	0.545200	0.822725
1342	0.544050	0.823150
1343	0.543750	0.822850
1344	0.545725	0.825575
1345	0.545325	0.826100
1346	0.545125	0.823975
1347	0.544800	0.822825
1348	0.544850	0.820700
1349	0.546650	0.823075
1350	0.544725	0.822225
1351	0.545425	0.822250
1352	0.544625	0.822400
1353	0.541925	0.823375
1354	0.543175	0.823425
1355	0.545000	0.822800
1356	0.542750	0.823300
1357	0.545775	0.822000
1358	0.544975	0.824100
1359	0.544475	0.823650
1360	0.544625	0.825750
1361	0.544450	0.822100
1362	0.542700	0.820975
1363	0.543850	0.821600
1364	0.544350	0.821525
1365	0.544850	0.823500
1366	0.545225	0.822475
1367	0.547325	0.823225
1368	0.545900	0.822475
1369	0.546675	0.823600
1370	0.547025	0.824850
1371	0.546950	0.825625
1372	0.547175	0.825200
1373	0.546925	0.827175
1374	0.546250	0.826550
1375	0.545750	0.828725
1376	0.547400	0.827725
1377	0.547300	0.829675
1378	0.547075	0.829950
1379	0.547550	0.829850
1380	0.545350	0.828675
1381	0.547300	0.829425
1382	0.546575	0.828175
1383	0.545050	0.826975
1384	0.545100	0.825900
1385	0.545375	0.826375
1386	0.544675	0.826250
1387	0.545625	0.825200
1388	0.544675	0.826225
1389	0.544125	0.826800
1390	0.545275	0.828375
1391	0.547175	0.828875
1392	0.542900	0.827725
1393	0.544625	0.828275
1394	0.543925	0.828850
1395	0.545150	0.828600
1396	0.546350	0.829325
1397	0.548850	0.827775
1398	0.546275	0.828675
1399	0.545950	0.828400
1400	0.544350	0.828675
1401	0.545200	0.829100
1402	0.544550	0.829075
1403	0.543325	0.829750
1404	0.544925	0.831050
1405	0.544775	0.830175
1406	0.546775	0.829150
1407	0.546325	0.830225
1408	0.547800	0.830625
1409	0.544000	0.830925
1410	0.545625	0.832825
1411	0.545600	0.831825
1412	0.547175	0.832000
1413	0.546925	0.830925
1414	0.545500	0.830950
1415	0.547075	0.832575
1416	0.545700	0.833400
1417	0.544050	0.833975
1418	0.546300	0.834375
1419	0.544625	0.834725
1420	0.544000	0.834425
1421	0.544250	0.834100
1422	0.545750	0.835075
1423	0.543675	0.835425
1424	0.544675	0.835275
1425	0.545850	0.836775
1426	0.545925	0.833450
1427	0.547650	0.834125
1428	0.546125	0.833250
1429	0.544725	0.833050
1430	0.543625	0.833300
1431	0.543300	0.833925
1432	0.546000	0.833950
1433	0.545950	0.833750
1434	0.545425	0.835350
1435	0.544625	0.834075
1436	0.544250	0.835525
1437	0.544775	0.835250
1438	0.545325	0.837850
1439	0.544900	0.839700
1440	0.544850	0.840575
1441	0.545675	0.839900
1442	0.546550	0.841350
1443	0.547400	0.838800
1444	0.545050	0.840625
1445	0.544025	0.839775
1446	0.545550	0.839225
1447	0.546900	0.837350
1448	0.546625	0.838550
1449	0.546675	0.836325
1450	0.546925	0.837675
1451	0.547150	0.837025
1452	0.546850	0.835500
1453	0.545000	0.834800
1454	0.544225	0.836100
1455	0.547050	0.834175
1456	0.547425	0.833750
1457	0.546175	0.832775
1458	0.544825	0.832550
1459	0.546825	0.830400
1460	0.546700	0.833300
1461	0.548150	0.833700
1462	0.546800	0.832150
1463	0.549050	0.832225
1464	0.549025	0.830775
1465	0.547225	0.832675
1466	0.546350	0.831250
1467	0.548225	0.831300
1468	0.549425	0.831350
1469	0.547525	0.830050
1470	0.545550	0.832275
1471	0.547800	0.832825
1472	0.547675	0.835375
1473	0.547325	0.836850
1474	0.546900	0.837075
1475	0.544825	0.837850
1476	0.546525	0.837875
1477	0.544475	0.837050
1478	0.545975	0.837900
1479	0.546975	0.837475
1480	0.545825	0.836875
1481	0.545775	0.836225
1482	0.547500	0.837125
1483	0.548475	0.836775
1484	0.548500	0.835875
1485	0.547000	0.836725
1486	0.545225	0.835025
1487	0.545200	0.837000
1488	0.544700	0.837575
1489	0.547050	0.837450
1490	0.546900	0.835500
1491	0.548500	0.838650
1492	0.548900	0.838075
1493	0.547450	0.835450
1494	0.547250	0.837250
1495	0.546275	0.837675
1496	0.547650	0.837825
1497	0.546050	0.837925
1498	0.547325	0.837825
1499	0.547475	0.837025
1500	0.548600	0.835150
1501	0.549450	0.834625
1502	0.550250	0.835650
1503	0.548600	0.834900
1504	0.547475	0.835250
1505	0.546775	0.834275
1506	0.547025	0.834200
1507	0.547925	0.834400
1508	0.548275	0.835275
1509	0.546200	0.833700
1510	0.546275	0.832350
1511	0.545925	0.834125
1512	0.546650	0.835400
1513	0.546825	0.835950
1514	0.544075	0.837150
1515	0.547225	0.836075
1516	0.546375	0.835750
1517	0.546400	0.835725
1518	0.545325	0.836125
1519	0.546550	0.837675
1520	0.547650	0.836950
1521	0.546750	0.835475
1522	0.546450	0.837775
1523	0.547700	0.839250
1524	0.545925	0.838500
1525	0.545125	0.837150
1526	0.545425	0.836750
1527	0.547050	0.836075
1528	0.546875	0.836675
1529	0.547900	0.835975
1530	0.547050	0.838350
1531	0.547975	0.836950
1532	0.546500	0.837375
1533	0.545725	0.839075
1534	0.545175	0.836875
1535	0.548175	0.837425
1536	0.547575	0.835625
1537	0.546025	0.837225
1538	0.547250	0.838675
1539	0.547375	0.839725
1540	0.545575	0.839550
1541	0.546700	0.840075
1542	0.546975	0.840825
1543	0.547300	0.840150
1544	0.548075	0.838425
1545	0.547875	0.837750
1546	0.549300	0.839450
1547	0.547600	0.840625
1548	0.547450	0.840275
1549	0.547450	0.840425
1550	0.545825	0.842950
1551	0.546025	0.841575
1552	0.545875	0.841050
1553	0.549125	0.840600
1554	0.544575	0.841150
1555	0.545250	0.840175
1556	0.546950	0.839425
1557	0.547300	0.838000
1558	0.549325	0.838650
1559	0.547250	0.837100
1560	0.548125	0.835875
1561	0.546525	0.836750
1562	0.546700	0.835625
1563	0.548575	0.836775
1564	0.547800	0.837075
1565	0.545050	0.838375
1566	0.547375	0.837275
1567	0.546675	0.837100
1568	0.547575	0.835500
1569	0.547550	0.836650
1570	0.548850	0.837325
1571	0.549300	0.837050
1572	0.546900	0.838600
1573	0.547325	0.837500
1574	0.546725	0.836100
1575	0.546850	0.836200
1576	0.546900	0.835150
1577	0.546675	0.837325
1578	0.548400	0.838800
1579	0.548150	0.839125
1580	0.546775	0.839850
1581	0.548250	0.839575
1582	0.546450	0.839675
1583	0.546900	0.840650
1584	0.546100	0.839125
1585	0.544700	0.839450
1586	0.546925	0.838225
1587	0.547450	0.836875
1588	0.546350	0.836850
1589	0.546325	0.834875
1590	0.546175	0.835350
1591	0.546250	0.835400
1592	0.545100	0.836675
1593	0.546975	0.834100
1594	0.544775	0.832800
1595	0.545425	0.832350
1596	0.546300	0.834100
1597	0.546950	0.835875
1598	0.546400	0.836975
1599	0.544875	0.836600
1600	0.547425	0.834900
1601	0.545875	0.834650
1602	0.546150	0.836300
1603	0.544675	0.837575
1604	0.544975	0.837500
1605	0.542700	0.839925
1606	0.546475	0.840475
1607	0.546050	0.840475
1608	0.545200	0.843825
1609	0.543950	0.843550
1610	0.545125	0.841800
1611	0.545425	0.840575
1612	0.545325	0.840150
1613	0.543675	0.840025
1614	0.543750	0.840000
1615	0.544925	0.838975
1616	0.544800	0.840525
1617	0.545075	0.839775
1618	0.543250	0.841275
1619	0.542025	0.841225
1620	0.543250	0.840100
1621	0.545500	0.837925
1622	0.544700	0.836825
1623	0.543275	0.836125
1624	0.545125	0.837325
1625	0.546275	0.836150
1626	0.543400	0.835050
1627	0.544100	0.835625
1628	0.545325	0.835125
1629	0.545800	0.834100
1630	0.546875	0.833450
1631	0.547575	0.831700
1632	0.547650	0.830775
1633	0.546500	0.829475
1634	0.546350	0.831625
1635	0.545375	0.830375
1636	0.544575	0.830475
1637	0.544350	0.831500
1638	0.544800	0.831700
1639	0.542725	0.831525
1640	0.543450	0.829750
1641	0.545750	0.830875
1642	0.546375	0.831200
1643	0.545025	0.827700
1644	0.545875	0.828600
1645	0.546725	0.828675
1646	0.545250	0.829550
1647	0.544650	0.828725
1648	0.545550	0.827475
1649	0.547275	0.828550
1650	0.545525	0.827125
1651	0.545225	0.827775
1652	0.546200	0.827350
1653	0.544775	0.826750
1654	0.543900	0.826075
1655	0.543325	0.827075
1656	0.545050	0.825150
1657	0.544875	0.826300
1658	0.546875	0.828175
1659	0.545625	0.827525
1660	0.546150	0.826200
1661	0.545575	0.824300
1662	0.545200	0.824225
1663	0.545025	0.824675
1664	0.543775	0.823850
1665	0.544600	0.822350
1666	0.544850	0.824150
1667	0.546475	0.825000
1668	0.548250	0.827250
1669	0.545450	0.827475
1670	0.545925	0.828825
1671	0.545175	0.828275
1672	0.544725	0.828425
1673	0.546025	0.827225
1674	0.545200	0.828975
1675	0.545900	0.829925
1676	0.545200	0.829300
1677	0.545100	0.830975
1678	0.546025	0.829425
1679	0.544950	0.830325
1680	0.547775	0.827425
1681	0.548750	0.827300
1682	0.549275	0.827700
1683	0.547375	0.829100
1684	0.544950	0.827950
1685	0.545400	0.827775
1686	0.546500	0.828350
1687	0.547850	0.826975
1688	0.547850	0.826450
1689	0.543725	0.825850
1690	0.544725	0.825525
1691	0.545350	0.823725
1692	0.546075	0.822450
1693	0.546325	0.822800
1694	0.544950	0.824075
1695	0.545575	0.824875
1696	0.546300	0.826050
1697	0.546650	0.827475
1698	0.544275	0.828300
1699	0.542425	0.827625
1700	0.544475	0.828825
1701	0.544150	0.826800
1702	0.544325	0.827000
1703	0.545350	0.827825
1704	0.545625	0.828750
1705	0.545375	0.829725
1706	0.543025	0.828925
1707	0.547075	0.828400
1708	0.544900	0.828075
1709	0.546600	0.829450
1710	0.545650	0.828350
1711	0.546175	0.829450
1712	0.544975	0.830375
1713	0.544750	0.828125
1714	0.543200	0.829425
1715	0.544500	0.827850
1716	0.546425	0.827075
1717	0.547350	0.826825
1718	0.547125	0.826975
1719	0.546800	0.828925
1720	0.547675	0.827525
1721	0.545900	0.826400
1722	0.546275	0.827650
1723	0.545225	0.826150
1724	0.548100	0.823300
1725	0.545825	0.824200
1726	0.546975	0.823825
1727	0.547075	0.825150
1728	0.546950	0.825775
1729	0.546950	0.827300
1730	0.549050	0.827375
1731	0.546875	0.824800
1732	0.545875	0.825500
1733	0.543650	0.826600
1734	0.545300	0.828800
1735	0.546225	0.828150
1736	0.545450	0.828075
1737	0.543725	0.828100
1738	0.544025	0.828625
1739	0.544225	0.829500
1740	0.543675	0.830450
1741	0.543275	0.830275
1742	0.544600	0.831550
1743	0.545300	0.832275
1744	0.546550	0.832000
1745	0.547100	0.832625
1746	0.545675	0.832775
1747	0.544250	0.831500
1748	0.545700	0.832400
1749	0.543850	0.833400
1750	0.543550	0.833425
1751	0.543650	0.832400
1752	0.544775	0.832550
1753	0.544450	0.833300
1754	0.546225	0.833650
1755	0.546450	0.831875
1756	0.543725	0.832950
1757	0.543250	0.829450
1758	0.544450	0.829175
1759	0.543275	0.831800
1760	0.545025	0.831075
1761	0.545975	0.831500
1762	0.541800	0.830975
1763	0.541825	0.830975
1764	0.543175	0.829875
1765	0.543950	0.827975
1766	0.543325	0.826125
1767	0.542625	0.826850
1768	0.544350	0.827225
1769	0.544125	0.826750
1770	0.545575	0.827425
1771	0.543525	0.826000
1772	0.543500	0.826075
1773	0.545500	0.826050
1774	0.543775	0.825450
1775	0.543150	0.825625
1776	0.545925	0.824950
1777	0.546775	0.824850
1778	0.544575	0.826575
1779	0.545450	0.827425
1780	0.546150	0.827775
1781	0.545475	0.828650
1782	0.546100	0.828175
1783	0.547050	0.825275
1784	0.546175	0.825725
1785	0.545825	0.827550
1786	0.546075	0.827100
1787	0.548875	0.826275
1788	0.548200	0.827200
1789	0.548025	0.827925
1790	0.548050	0.827575
1791	0.545100	0.830300
1792	0.544925	0.831600
1793	0.545550	0.830075
1794	0.546025	0.829275
1795	0.547175	0.828425
1796	0.548500	0.830975
1797	0.548925	0.832175
1798	0.547400	0.831400
1799	0.546825	0.830825
1800	0.544725	0.828800
1801	0.546200	0.828050
1802	0.546275	0.827025
1803	0.545175	0.826900
1804	0.546875	0.826525
1805	0.546925	0.826425
1806	0.548650	0.828100
1807	0.549125	0.829925
1808	0.547300	0.827925
1809	0.549725	0.829275
1810	0.548850	0.828050
1811	0.548725	0.830025
1812	0.546650	0.830175
1813	0.546200	0.830200
1814	0.546600	0.829625
1815	0.545750	0.830450
1816	0.547825	0.832125
1817	0.546550	0.834600
1818	0.545350	0.835600
1819	0.544950	0.836175
1820	0.546450	0.834600
1821	0.546025	0.833975
1822	0.546175	0.832975
1823	0.546425	0.832400
1824	0.547575	0.832025
1825	0.548325	0.832650
1826	0.548300	0.834650
1827	0.546625	0.832075
1828	0.547750	0.832275
1829	0.546200	0.830150
1830	0.546675	0.827975
1831	0.547100	0.828875
1832	0.545775	0.828400
1833	0.547200	0.827325
1834	0.547575	0.828075
1835	0.546775	0.829825
1836	0.545800	0.827325
1837	0.546025	0.827700
1838	0.546550	0.828400
1839	0.548300	0.828425
1840	0.550075	0.826825
1841	0.549050	0.826350
1842	0.550100	0.826675
1843	0.548825	0.826500
1844	0.545950	0.826500
1845	0.545700	0.825550
1846	0.545025	0.825125
1847	0.546150	0.825750
1848	0.545775	0.827575
1849	0.547950	0.826650
1850	0.546500	0.827325
1851	0.548525	0.826475
1852	0.547225	0.827250
1853	0.549825	0.823950
1854	0.548700	0.824500
1855	0.549000	0.824925
1856	0.546225	0.823900
1857	0.547625	0.826450
1858	0.546375	0.823450
1859	0.547875	0.825250
1860	0.548200	0.825725
1861	0.547275	0.824050
1862	0.547225	0.823800
1863	0.545875	0.822700
1864	0.546775	0.822350
1865	0.547325	0.824650
1866	0.546675	0.824200
1867	0.545900	0.824050
1868	0.546475	0.824150
1869	0.548600	0.823100
1870	0.548700	0.824675
1871	0.547625	0.826925
1872	0.547225	0.827100
1873	0.548650	0.826450
1874	0.549250	0.826875
1875	0.548875	0.827050
1876	0.547800	0.830300
1877	0.547075	0.829675
1878	0.546375	0.829675
1879	0.546525	0.828050
1880	0.546600	0.826675
1881	0.545375	0.828725
1882	0.545700	0.827475
1883	0.546525	0.828875
1884	0.546000	0.828825
1885	0.547875	0.827675
1886	0.547650	0.831425
1887	0.545975	0.832075
1888	0.549025	0.831025
1889	0.546425	0.830950
1890	0.547450	0.832550
1891	0.550200	0.830700
1892	0.550025	0.832550
1893	0.548600	0.833575
1894	0.548750	0.832550
1895	0.546625	0.834075
1896	0.545575	0.831250
1897	0.544200	0.831850
1898	0.543750	0.833475
1899	0.546850	0.832225
1900	0.545600	0.833550
1901	0.545500	0.833050
1902	0.545075	0.833700
1903	0.546250	0.832450
1904	0.547350	0.831050
1905	0.545600	0.829850
1906	0.546925	0.829675
1907	0.545125	0.830475
1908	0.545975	0.831625
1909	0.545975	0.831350
1910	0.545150	0.831100
1911	0.546300	0.830375
1912	0.546375	0.830425
1913	0.546400	0.828950
1914	0.547450	0.829875
1915	0.546425	0.829250
1916	0.543725	0.830550
1917	0.545125	0.829025
1918	0.543900	0.827400
1919	0.545525	0.829550
1920	0.545675	0.830900
1921	0.545775	0.831025
1922	0.546200	0.833025
1923	0.546175	0.831550
1924	0.546375	0.831750
1925	0.545025	0.830475
1926	0.545575	0.829600
1927	0.545300	0.828750
1928	0.547025	0.828775
1929	0.546300	0.827750
1930	0.545575	0.824425
1931	0.545075	0.824800
1932	0.546350	0.822875
1933	0.548350	0.824400
1934	0.547250	0.825925
1935	0.545275	0.824250
1936	0.545325	0.824275
1937	0.546075	0.823000
1938	0.546400	0.823575
1939	0.547450	0.822800
1940	0.546625	0.822625
1941	0.548700	0.824725
1942	0.547375	0.822200
1943	0.547050	0.821600
1944	0.546350	0.822175
1945	0.545825	0.822275
1946	0.546375	0.821675
1947	0.546075	0.820525
1948	0.547075	0.820125
1949	0.546650	0.820550
1950	0.548700	0.822150
1951	0.546575	0.822425
1952	0.544675	0.822050
1953	0.543675	0.823300
1954	0.546525	0.820650
1955	0.546025	0.820275
1956	0.546275	0.820900
1957	0.546600	0.821075
1958	0.547025	0.820325
1959	0.548050	0.822150
1960	0.546675	0.822400
1961	0.547675	0.820300
1962	0.547375	0.818825
1963	0.547975	0.816925
1964	0.545550	0.817150
1965	0.545850	0.818275
1966	0.543800	0.817625
1967	0.544775	0.819600
1968	0.547875	0.819825
1969	0.545675	0.819400
1970	0.546050	0.818800
1971	0.547225	0.818625
1972	0.544875	0.819725
1973	0.542925	0.819975
1974	0.545125	0.820400
1975	0.543475	0.819700
1976	0.544125	0.820350
1977	0.544250	0.821950
1978	0.547750	0.821125
1979	0.545025	0.819375
1980	0.545450	0.819250
1981	0.544850	0.819450
1982	0.544875	0.818575
1983	0.543600	0.818200
1984	0.545025	0.819725
1985	0.545500	0.821800
1986	0.546150	0.821125
1987	0.545275	0.820950
1988	0.545325	0.821500
1989	0.546750	0.820000
1990	0.543150	0.819525
1991	0.544600	0.819375
1992	0.544575	0.818850
1993	0.544875	0.820200
1994	0.543850	0.821350
1995	0.543500	0.821300
1996	0.547425	0.821550
1997	0.544300	0.820600
1998	0.545100	0.820150
1999	0.547300	0.821275
[truncated: 8,000 more rows]
