# Supplementary material for: Evolutionary game on mutually influenceing double-layer network
Source: PLoS One. 2025 Jan 31;20(1):e0317923. doi: 10.1371/journal.pone.0317923 (PMC11785339; doi:10.1371/journal.pone.0317923)
Supplement: S1 Data — (ZIP) [file pone.0317923.s001.zip › b=1.04_a=0.75_frequency.txt]

0	0.501450	0.430675
1	0.501375	0.392525
2	0.497800	0.366400
3	0.499000	0.356025
4	0.495125	0.348525
5	0.497575	0.342900
6	0.496700	0.339525
7	0.497125	0.337000
8	0.503400	0.336425
9	0.504475	0.336075
10	0.496600	0.332150
11	0.496250	0.327550
12	0.497800	0.322850
13	0.501325	0.327625
14	0.497250	0.326650
15	0.495075	0.330325
16	0.500250	0.331150
17	0.499575	0.333600
18	0.499775	0.336325
19	0.500850	0.336375
20	0.505100	0.344600
21	0.508125	0.345275
22	0.505225	0.349200
23	0.502075	0.350525
24	0.503175	0.356400
25	0.504525	0.361350
26	0.506225	0.366875
27	0.505525	0.375200
28	0.508450	0.380475
29	0.505425	0.386750
30	0.507950	0.391125
31	0.509875	0.396025
32	0.509025	0.399675
33	0.505825	0.399725
34	0.507200	0.404625
35	0.505925	0.411475
36	0.510225	0.415325
37	0.510450	0.416400
38	0.513900	0.422000
39	0.508025	0.426900
40	0.505600	0.431500
41	0.505875	0.434025
42	0.509950	0.438075
43	0.509275	0.441825
44	0.507525	0.448825
45	0.509275	0.455675
46	0.506450	0.461250
47	0.506800	0.465750
48	0.509675	0.473825
49	0.512275	0.477575
50	0.510725	0.486200
51	0.510150	0.491550
52	0.510000	0.496250
53	0.511325	0.501500
54	0.510700	0.505125
55	0.511150	0.507925
56	0.510175	0.513500
57	0.513425	0.514750
58	0.513475	0.519075
59	0.512575	0.525500
60	0.512425	0.530125
61	0.513975	0.535325
62	0.511100	0.538950
63	0.512775	0.543250
64	0.509650	0.547850
65	0.513075	0.554025
66	0.510225	0.556300
67	0.510000	0.558175
68	0.509475	0.559675
69	0.512700	0.563800
70	0.515075	0.570650
71	0.511150	0.576300
72	0.509350	0.580675
73	0.510125	0.584875
74	0.515925	0.590775
75	0.513925	0.596250
76	0.512225	0.600075
77	0.514475	0.603975
78	0.514200	0.607100
79	0.511925	0.613100
80	0.511600	0.617125
81	0.511575	0.620550
82	0.511300	0.623725
83	0.513775	0.629250
84	0.512225	0.631225
85	0.512400	0.636500
86	0.513500	0.641425
87	0.511500	0.644450
88	0.514100	0.649200
89	0.514375	0.651825
90	0.514425	0.655750
91	0.515700	0.658550
92	0.515700	0.661275
93	0.517275	0.663100
94	0.514050	0.665475
95	0.513650	0.668075
96	0.512725	0.672650
97	0.515200	0.676900
98	0.518200	0.679750
99	0.515675	0.686100
100	0.514225	0.688725
101	0.515025	0.693800
102	0.515875	0.697275
103	0.515325	0.702900
104	0.515675	0.704450
105	0.516475	0.708350
106	0.513575	0.715025
107	0.513400	0.717075
108	0.515425	0.719050
109	0.515500	0.722025
110	0.517625	0.721925
111	0.517425	0.723050
112	0.513175	0.723525
113	0.513800	0.728700
114	0.514750	0.730675
115	0.515875	0.734800
116	0.517775	0.737650
117	0.514150	0.739150
118	0.515925	0.741600
119	0.514925	0.743700
120	0.512575	0.749725
121	0.514775	0.753550
122	0.517500	0.756550
123	0.516150	0.756400
124	0.516650	0.759875
125	0.514900	0.762150
126	0.515225	0.765375
127	0.516475	0.767225
128	0.515650	0.769150
129	0.515000	0.771475
130	0.515175	0.774375
131	0.514650	0.776850
132	0.514400	0.776425
133	0.515200	0.780000
134	0.515625	0.784750
135	0.513050	0.786100
136	0.517775	0.787950
137	0.517925	0.791600
138	0.515500	0.792125
139	0.517850	0.794150
140	0.517775	0.797000
141	0.517025	0.800425
142	0.517800	0.801225
143	0.520100	0.802300
144	0.519825	0.806050
145	0.519525	0.807350
146	0.517175	0.811625
147	0.518700	0.813075
148	0.519575	0.818050
149	0.519800	0.821925
150	0.517075	0.825075
151	0.519300	0.826000
152	0.519225	0.826550
153	0.519775	0.827925
154	0.517975	0.832250
155	0.518925	0.833625
156	0.519925	0.836200
157	0.519925	0.839550
158	0.520200	0.842850
159	0.519875	0.842800
160	0.522175	0.843875
161	0.521025	0.847025
162	0.519425	0.850400
163	0.520600	0.851050
164	0.518925	0.852650
165	0.519375	0.854900
166	0.519650	0.857075
167	0.521075	0.859075
168	0.519875	0.862825
169	0.517875	0.864075
170	0.518825	0.866850
171	0.519125	0.869800
172	0.517950	0.871900
173	0.520150	0.873225
174	0.519425	0.874125
175	0.516600	0.874100
176	0.515525	0.875950
177	0.517400	0.876975
178	0.519250	0.878900
179	0.517475	0.878925
180	0.517475	0.881350
181	0.517725	0.881450
182	0.518325	0.883450
183	0.518750	0.884400
184	0.518075	0.885000
185	0.518775	0.888325
186	0.518825	0.889725
187	0.519825	0.891050
188	0.516875	0.893600
189	0.518575	0.895925
190	0.518175	0.897325
191	0.518300	0.899050
192	0.517950	0.898400
193	0.517575	0.899575
194	0.517800	0.902100
195	0.518450	0.902325
196	0.520125	0.904175
197	0.519500	0.905775
198	0.518100	0.908275
199	0.518925	0.909700
200	0.519775	0.911575
201	0.520025	0.912775
202	0.520625	0.912025
203	0.520575	0.913100
204	0.520675	0.912525
205	0.520775	0.913750
206	0.521075	0.913925
207	0.519425	0.914350
208	0.520675	0.915850
209	0.521325	0.917650
210	0.520800	0.918050
211	0.520850	0.917775
212	0.519250	0.919600
213	0.520175	0.921350
214	0.520650	0.922225
215	0.520025	0.922725
216	0.519225	0.923825
217	0.519450	0.924150
218	0.519875	0.924725
219	0.520650	0.925050
220	0.518825	0.926800
221	0.519725	0.927075
222	0.520600	0.928025
223	0.519550	0.928075
224	0.520575	0.927900
225	0.520850	0.928250
226	0.521050	0.929075
227	0.522400	0.929075
228	0.520850	0.931200
229	0.520900	0.931425
230	0.521025	0.930475
231	0.521200	0.931150
232	0.520700	0.933150
233	0.520350	0.934850
234	0.520575	0.934950
235	0.521275	0.934875
236	0.521700	0.935075
237	0.521450	0.936025
238	0.519800	0.937275
239	0.521175	0.937950
240	0.521425	0.938975
241	0.521450	0.939125
242	0.520225	0.940150
243	0.520950	0.941775
244	0.520625	0.942175
245	0.520825	0.943375
246	0.520300	0.944150
247	0.520325	0.944250
248	0.520725	0.944050
249	0.520400	0.945150
250	0.520200	0.946050
251	0.521075	0.946875
252	0.521875	0.947025
253	0.521375	0.948325
254	0.521375	0.948325
255	0.520925	0.948825
256	0.520875	0.950200
257	0.520900	0.952000
258	0.521825	0.951850
259	0.521750	0.952425
260	0.521200	0.952925
261	0.521975	0.953925
262	0.521550	0.954825
263	0.522150	0.955050
264	0.523200	0.956625
265	0.522825	0.956500
266	0.522650	0.956050
267	0.523050	0.957000
268	0.521850	0.956750
269	0.521900	0.957300
270	0.521450	0.957200
271	0.522050	0.959375
272	0.521525	0.959825
273	0.522375	0.960050
274	0.522200	0.959900
275	0.522550	0.960625
276	0.522450	0.961175
277	0.522500	0.961500
278	0.523125	0.961975
279	0.522975	0.962625
280	0.522375	0.964200
281	0.522400	0.964350
282	0.522275	0.963450
283	0.522325	0.963325
284	0.521825	0.963300
285	0.522550	0.963075
286	0.522375	0.964225
287	0.522125	0.964650
288	0.522050	0.965200
289	0.522325	0.966750
290	0.522600	0.966800
291	0.522250	0.968225
292	0.521750	0.968675
293	0.521600	0.968775
294	0.521975	0.970300
295	0.521750	0.969950
296	0.521150	0.969800
297	0.522875	0.970275
298	0.521525	0.971550
299	0.521875	0.972125
300	0.521975	0.972150
301	0.521950	0.972700
302	0.522825	0.973150
303	0.521450	0.973300
304	0.521575	0.973175
305	0.522300	0.974025
306	0.522700	0.974475
307	0.522175	0.975475
308	0.522450	0.975600
309	0.522725	0.976400
310	0.522575	0.976100
311	0.522150	0.976600
312	0.521675	0.977275
313	0.522050	0.977900
314	0.522000	0.977675
315	0.521950	0.978025
316	0.522700	0.978975
317	0.521725	0.979625
318	0.521800	0.980550
319	0.522275	0.981000
320	0.521925	0.980800
321	0.522600	0.980750
322	0.522025	0.980825
323	0.521200	0.980775
324	0.521300	0.981350
325	0.521050	0.982025
326	0.521275	0.981900
327	0.521775	0.982800
328	0.521775	0.982200
329	0.521725	0.982350
330	0.521425	0.982425
331	0.521425	0.982800
332	0.521525	0.983100
333	0.522050	0.983300
334	0.522300	0.982950
335	0.521850	0.983200
336	0.522600	0.984050
337	0.521625	0.984050
338	0.521800	0.984350
339	0.522025	0.984175
340	0.521650	0.984875
341	0.522250	0.984750
342	0.521800	0.984525
343	0.521850	0.985200
344	0.521250	0.985150
345	0.522050	0.985225
346	0.521875	0.986400
347	0.522125	0.986300
348	0.521900	0.986250
349	0.521275	0.986750
350	0.521325	0.988000
351	0.521425	0.988400
352	0.521025	0.988800
353	0.520750	0.988650
354	0.521275	0.988475
355	0.521325	0.989075
356	0.521250	0.988875
357	0.521875	0.988600
358	0.521375	0.989350
359	0.521100	0.989750
360	0.521325	0.989500
361	0.521125	0.989450
362	0.521375	0.989675
363	0.521725	0.990425
364	0.521775	0.990575
365	0.521200	0.990675
366	0.521400	0.990450
367	0.521050	0.990725
368	0.521250	0.990850
369	0.521275	0.990875
370	0.521375	0.991125
371	0.521550	0.991075
372	0.521175	0.990975
373	0.521550	0.990675
374	0.521200	0.991375
375	0.521500	0.991325
376	0.521250	0.990800
377	0.521600	0.990750
378	0.521350	0.990775
379	0.521200	0.991325
380	0.521650	0.991825
381	0.521275	0.991675
382	0.521325	0.991800
383	0.521500	0.991900
384	0.521250	0.991925
385	0.521650	0.992075
386	0.521475	0.992550
387	0.521825	0.992600
388	0.521500	0.992675
389	0.521375	0.992925
390	0.521325	0.993500
391	0.521500	0.993575
392	0.521675	0.993300
393	0.521475	0.993700
394	0.521675	0.993600
395	0.521525	0.993825
396	0.521550	0.993550
397	0.521525	0.993675
398	0.521800	0.993700
399	0.521650	0.994000
400	0.521700	0.994425
401	0.521350	0.994325
402	0.521150	0.994225
403	0.521250	0.994250
404	0.521375	0.994500
405	0.521525	0.994775
406	0.521875	0.994900
407	0.521925	0.994850
408	0.521925	0.994700
409	0.521500	0.994800
410	0.521625	0.994875
411	0.521100	0.994875
412	0.521625	0.994800
413	0.520950	0.994625
414	0.521325	0.995100
415	0.521350	0.995100
416	0.521650	0.994850
417	0.521650	0.995325
418	0.521475	0.995075
419	0.520950	0.995000
420	0.521150	0.995200
421	0.521275	0.994900
422	0.521500	0.994875
423	0.521275	0.994775
424	0.521450	0.994825
425	0.521700	0.994875
426	0.521750	0.994950
427	0.521650	0.995325
428	0.521250	0.995825
429	0.521575	0.995700
430	0.521425	0.995575
431	0.521450	0.995475
432	0.521450	0.995700
433	0.521275	0.995525
434	0.521075	0.995550
435	0.521000	0.995550
436	0.521525	0.995350
437	0.521400	0.995300
438	0.521225	0.995300
439	0.521300	0.995400
440	0.521375	0.995250
441	0.521075	0.995250
442	0.521100	0.995450
443	0.521350	0.995525
444	0.521425	0.995250
445	0.521300	0.995325
446	0.521325	0.995325
447	0.521150	0.995625
448	0.521450	0.995625
449	0.521275	0.995425
450	0.521400	0.995450
451	0.521150	0.995700
452	0.521675	0.995650
453	0.521375	0.995900
454	0.521525	0.996250
455	0.521450	0.996250
456	0.521525	0.996650
457	0.521525	0.996650
458	0.521475	0.996625
459	0.521150	0.996750
460	0.521250	0.996775
461	0.521625	0.996450
462	0.521325	0.996475
463	0.521300	0.996050
464	0.521625	0.995850
465	0.521450	0.996050
466	0.521375	0.996225
467	0.521250	0.996250
468	0.521325	0.996325
469	0.521575	0.996625
470	0.521425	0.996600
471	0.521725	0.996775
472	0.521650	0.997125
473	0.521600	0.997050
474	0.521400	0.997400
475	0.521350	0.997350
476	0.521075	0.997325
477	0.521175	0.997350
478	0.521325	0.997625
479	0.521475	0.997525
480	0.521525	0.997500
481	0.521250	0.997425
482	0.521225	0.997475
483	0.521300	0.997475
484	0.521500	0.997475
485	0.521525	0.997075
486	0.521550	0.997225
487	0.521500	0.997050
488	0.521475	0.997425
489	0.521625	0.997500
490	0.521550	0.997475
491	0.521525	0.997475
492	0.521775	0.997250
493	0.521475	0.997700
494	0.521500	0.997525
495	0.521250	0.997750
496	0.521350	0.997700
497	0.521425	0.997500
498	0.521300	0.997475
499	0.521450	0.997650
500	0.521500	0.997800
501	0.521500	0.997775
502	0.521475	0.998050
503	0.521500	0.998100
504	0.521600	0.997925
505	0.521725	0.997800
506	0.521750	0.997900
507	0.521600	0.997925
508	0.521500	0.998225
509	0.521625	0.998025
510	0.521450	0.998000
511	0.521650	0.997825
512	0.521600	0.997875
513	0.521275	0.998000
514	0.521375	0.997725
515	0.521425	0.997475
516	0.521225	0.997225
517	0.521250	0.997275
518	0.521475	0.997500
519	0.521625	0.997325
520	0.521450	0.997125
521	0.521250	0.997025
522	0.521500	0.997175
523	0.521275	0.997275
524	0.521575	0.997300
525	0.521725	0.997350
526	0.521800	0.997025
527	0.521725	0.997200
528	0.521475	0.997275
529	0.521300	0.997125
530	0.521550	0.997050
531	0.521550	0.996850
532	0.521500	0.996850
533	0.521475	0.997175
534	0.521350	0.997275
535	0.521750	0.997075
536	0.521625	0.997250
537	0.521300	0.997125
538	0.521300	0.997350
539	0.521350	0.997500
540	0.521100	0.997400
541	0.521175	0.997275
542	0.521325	0.997350
543	0.521300	0.997400
544	0.521350	0.997350
545	0.521325	0.997350
546	0.521375	0.997400
547	0.521225	0.997375
548	0.521150	0.997675
549	0.521300	0.997675
550	0.521450	0.997800
551	0.521250	0.998075
552	0.521075	0.998050
553	0.521300	0.998150
554	0.521350	0.998350
555	0.521200	0.998125
556	0.521275	0.998200
557	0.521325	0.998425
558	0.521225	0.998525
559	0.521350	0.998675
560	0.521400	0.998525
561	0.521250	0.998475
562	0.521400	0.998525
563	0.521400	0.998500
564	0.521375	0.998450
565	0.521325	0.998275
566	0.521500	0.998275
567	0.521225	0.998225
568	0.521025	0.998275
569	0.521400	0.998125
570	0.521175	0.998200
571	0.521175	0.998075
572	0.521200	0.998175
573	0.521375	0.998200
574	0.521325	0.998350
575	0.521225	0.998600
576	0.521200	0.998625
577	0.521050	0.998600
578	0.521025	0.998450
579	0.521225	0.998575
580	0.521225	0.998625
581	0.521225	0.998700
582	0.521275	0.998450
583	0.521250	0.998425
584	0.521025	0.998400
585	0.521150	0.998550
586	0.521200	0.998600
587	0.521075	0.998500
588	0.521100	0.998400
589	0.521175	0.998450
590	0.521075	0.998475
591	0.521125	0.998625
592	0.521250	0.998775
593	0.521325	0.998675
594	0.521300	0.998750
595	0.521125	0.998875
596	0.521200	0.998800
597	0.521200	0.998775
598	0.521150	0.998975
599	0.521225	0.999000
600	0.521175	0.999000
601	0.521100	0.999000
602	0.521125	0.999050
603	0.521350	0.999100
604	0.521325	0.998975
605	0.521350	0.999050
606	0.521225	0.999175
607	0.521100	0.999250
608	0.521075	0.999350
609	0.520925	0.999375
610	0.521125	0.999400
611	0.521225	0.999525
612	0.521075	0.999450
613	0.521050	0.999450
614	0.521100	0.999600
615	0.521075	0.999650
616	0.521275	0.999650
617	0.521175	0.999650
618	0.521250	0.999700
619	0.521200	0.999650
620	0.521200	0.999575
621	0.521300	0.999650
622	0.521200	0.999700
623	0.521175	0.999700
624	0.521275	0.999625
625	0.521250	0.999625
626	0.521275	0.999675
627	0.521250	0.999675
628	0.521250	0.999650
629	0.521250	0.999600
630	0.521250	0.999575
631	0.521175	0.999475
632	0.521175	0.999425
633	0.521250	0.999375
634	0.521275	0.999500
635	0.521275	0.999350
636	0.521225	0.999400
637	0.521300	0.999325
638	0.521325	0.999300
639	0.521375	0.999250
640	0.521300	0.999075
641	0.521300	0.999175
642	0.521250	0.999200
643	0.521250	0.999325
644	0.521350	0.999300
645	0.521275	0.999425
646	0.521225	0.999400
647	0.521175	0.999450
648	0.521250	0.999450
649	0.521200	0.999550
650	0.521325	0.999450
651	0.521200	0.999450
652	0.521275	0.999525
653	0.521250	0.999550
654	0.521375	0.999550
655	0.521275	0.999625
656	0.521375	0.999650
657	0.521375	0.999675
658	0.521375	0.999600
659	0.521275	0.999650
660	0.521250	0.999675
661	0.521275	0.999775
662	0.521275	0.999700
663	0.521250	0.999775
664	0.521425	0.999750
665	0.521275	0.999725
666	0.521325	0.999725
667	0.521325	0.999800
668	0.521275	0.999875
669	0.521275	0.999900
670	0.521350	0.999900
671	0.521325	0.999925
672	0.521250	0.999950
673	0.521250	0.999975
674	0.521250	0.999950
675	0.521225	0.999975
676	0.521325	0.999950
677	0.521300	0.999975
678	0.521325	0.999975
679	0.521375	0.999950
680	0.521375	0.999850
681	0.521300	0.999925
682	0.521300	0.999975
683	0.521300	1.000000
684	0.521275	1.000000
685	0.521275	1.000000
686	0.521275	1.000000
687	0.521325	1.000000
688	0.521300	1.000000
689	0.521275	1.000000
690	0.521300	1.000000
691	0.521300	1.000000
692	0.521300	1.000000
693	0.521275	1.000000
694	0.521275	1.000000
695	0.521300	1.000000
696	0.521300	1.000000
697	0.521300	1.000000
698	0.521275	1.000000
699	0.521275	1.000000
700	0.521300	1.000000
701	0.521275	1.000000
702	0.521275	1.000000
703	0.521275	1.000000
704	0.521275	1.000000
705	0.521275	1.000000
706	0.521275	1.000000
707	0.521275	1.000000
708	0.521275	1.000000
709	0.521275	1.000000
710	0.521275	1.000000
711	0.521275	1.000000
712	0.521275	1.000000
713	0.521275	1.000000
714	0.521275	1.000000
715	0.521275	1.000000
716	0.521275	1.000000
717	0.521275	1.000000
718	0.521275	1.000000
719	0.521275	1.000000
720	0.521275	1.000000
721	0.521275	1.000000
722	0.521275	1.000000
723	0.521275	1.000000
724	0.521275	1.000000
725	0.521275	1.000000
726	0.521275	1.000000
727	0.521275	1.000000
728	0.521275	1.000000
729	0.521275	1.000000
730	0.521275	1.000000
731	0.521275	1.000000
732	0.521275	1.000000
733	0.521275	1.000000
734	0.521275	1.000000
735	0.521275	1.000000
736	0.521275	1.000000
737	0.521275	1.000000
738	0.521275	1.000000
739	0.521275	1.000000
740	0.521275	1.000000
741	0.521275	1.000000
742	0.521275	1.000000
743	0.521275	1.000000
744	0.521275	1.000000
745	0.521275	1.000000
746	0.521275	1.000000
747	0.521275	1.000000
748	0.521275	1.000000
749	0.521275	1.000000
750	0.521275	1.000000
751	0.521275	1.000000
752	0.521275	1.000000
753	0.521275	1.000000
754	0.521275	1.000000
755	0.521275	1.000000
756	0.521275	1.000000
757	0.521275	1.000000
758	0.521275	1.000000
759	0.521275	1.000000
760	0.521275	1.000000
761	0.521275	1.000000
762	0.521275	1.000000
763	0.521275	1.000000
764	0.521275	1.000000
765	0.521275	1.000000
766	0.521275	1.000000
767	0.521275	1.000000
768	0.521275	1.000000
769	0.521275	1.000000
770	0.521275	1.000000
771	0.521275	1.000000
772	0.521275	1.000000
773	0.521275	1.000000
774	0.521275	1.000000
775	0.521275	1.000000
776	0.521275	1.000000
777	0.521275	1.000000
778	0.521275	1.000000
779	0.521275	1.000000
780	0.521275	1.000000
781	0.521275	1.000000
782	0.521275	1.000000
783	0.521275	1.000000
784	0.521275	1.000000
785	0.521275	1.000000
786	0.521275	1.000000
787	0.521275	1.000000
788	0.521275	1.000000
789	0.521275	1.000000
790	0.521275	1.000000
791	0.521275	1.000000
792	0.521275	1.000000
793	0.521275	1.000000
794	0.521275	1.000000
795	0.521275	1.000000
796	0.521275	1.000000
797	0.521275	1.000000
798	0.521275	1.000000
799	0.521275	1.000000
800	0.521275	1.000000
801	0.521275	1.000000
802	0.521275	1.000000
803	0.521275	1.000000
804	0.521275	1.000000
805	0.521275	1.000000
806	0.521275	1.000000
807	0.521275	1.000000
808	0.521275	1.000000
809	0.521275	1.000000
810	0.521275	1.000000
811	0.521275	1.000000
812	0.521275	1.000000
813	0.521275	1.000000
814	0.521275	1.000000
815	0.521275	1.000000
816	0.521275	1.000000
817	0.521275	1.000000
818	0.521275	1.000000
819	0.521275	1.000000
820	0.521275	1.000000
821	0.521275	1.000000
822	0.521275	1.000000
823	0.521275	1.000000
824	0.521275	1.000000
825	0.521275	1.000000
826	0.521275	1.000000
827	0.521275	1.000000
828	0.521275	1.000000
829	0.521275	1.000000
830	0.521275	1.000000
831	0.521275	1.000000
832	0.521275	1.000000
833	0.521275	1.000000
834	0.521275	1.000000
835	0.521275	1.000000
836	0.521275	1.000000
837	0.521275	1.000000
838	0.521275	1.000000
839	0.521275	1.000000
840	0.521275	1.000000
841	0.521275	1.000000
842	0.521275	1.000000
843	0.521275	1.000000
844	0.521275	1.000000
845	0.521275	1.000000
846	0.521275	1.000000
847	0.521275	1.000000
848	0.521275	1.000000
849	0.521275	1.000000
850	0.521275	1.000000
851	0.521275	1.000000
852	0.521275	1.000000
853	0.521275	1.000000
854	0.521275	1.000000
855	0.521275	1.000000
856	0.521275	1.000000
857	0.521275	1.000000
858	0.521275	1.000000
859	0.521275	1.000000
860	0.521275	1.000000
861	0.521275	1.000000
862	0.521275	1.000000
863	0.521275	1.000000
864	0.521275	1.000000
865	0.521275	1.000000
866	0.521275	1.000000
867	0.521275	1.000000
868	0.521275	1.000000
869	0.521275	1.000000
870	0.521275	1.000000
871	0.521275	1.000000
872	0.521275	1.000000
873	0.521275	1.000000
874	0.521275	1.000000
875	0.521275	1.000000
876	0.521275	1.000000
877	0.521275	1.000000
878	0.521275	1.000000
879	0.521275	1.000000
880	0.521275	1.000000
881	0.521275	1.000000
882	0.521275	1.000000
883	0.521275	1.000000
884	0.521275	1.000000
885	0.521275	1.000000
886	0.521275	1.000000
887	0.521275	1.000000
888	0.521275	1.000000
889	0.521275	1.000000
890	0.521275	1.000000
891	0.521275	1.000000
892	0.521275	1.000000
893	0.521275	1.000000
894	0.521275	1.000000
895	0.521275	1.000000
896	0.521275	1.000000
897	0.521275	1.000000
898	0.521275	1.000000
899	0.521275	1.000000
900	0.521275	1.000000
901	0.521275	1.000000
902	0.521275	1.000000
903	0.521275	1.000000
904	0.521275	1.000000
905	0.521275	1.000000
906	0.521275	1.000000
907	0.521275	1.000000
908	0.521275	1.000000
909	0.521275	1.000000
910	0.521275	1.000000
911	0.521275	1.000000
912	0.521275	1.000000
913	0.521275	1.000000
914	0.521275	1.000000
915	0.521275	1.000000
916	0.521275	1.000000
917	0.521275	1.000000
918	0.521275	1.000000
919	0.521275	1.000000
920	0.521275	1.000000
921	0.521275	1.000000
922	0.521275	1.000000
923	0.521275	1.000000
924	0.521275	1.000000
925	0.521275	1.000000
926	0.521275	1.000000
927	0.521275	1.000000
928	0.521275	1.000000
929	0.521275	1.000000
930	0.521275	1.000000
931	0.521275	1.000000
932	0.521275	1.000000
933	0.521275	1.000000
934	0.521275	1.000000
935	0.521275	1.000000
936	0.521275	1.000000
937	0.521275	1.000000
938	0.521275	1.000000
939	0.521275	1.000000
940	0.521275	1.000000
941	0.521275	1.000000
942	0.521275	1.000000
943	0.521275	1.000000
944	0.521275	1.000000
945	0.521275	1.000000
946	0.521275	1.000000
947	0.521275	1.000000
948	0.521275	1.000000
949	0.521275	1.000000
950	0.521275	1.000000
951	0.521275	1.000000
952	0.521275	1.000000
953	0.521275	1.000000
954	0.521275	1.000000
955	0.521275	1.000000
956	0.521275	1.000000
957	0.521275	1.000000
958	0.521275	1.000000
959	0.521275	1.000000
960	0.521275	1.000000
961	0.521275	1.000000
962	0.521275	1.000000
963	0.521275	1.000000
964	0.521275	1.000000
965	0.521275	1.000000
966	0.521275	1.000000
967	0.521275	1.000000
968	0.521275	1.000000
969	0.521275	1.000000
970	0.521275	1.000000
971	0.521275	1.000000
972	0.521275	1.000000
973	0.521275	1.000000
974	0.521275	1.000000
975	0.521275	1.000000
976	0.521275	1.000000
977	0.521275	1.000000
978	0.521275	1.000000
979	0.521275	1.000000
980	0.521275	1.000000
981	0.521275	1.000000
982	0.521275	1.000000
983	0.521275	1.000000
984	0.521275	1.000000
985	0.521275	1.000000
986	0.521275	1.000000
987	0.521275	1.000000
988	0.521275	1.000000
989	0.521275	1.000000
990	0.521275	1.000000
991	0.521275	1.000000
992	0.521275	1.000000
993	0.521275	1.000000
994	0.521275	1.000000
995	0.521275	1.000000
996	0.521275	1.000000
997	0.521275	1.000000
998	0.521275	1.000000
999	0.521275	1.000000
1000	0.521275	1.000000
1001	0.521275	1.000000
1002	0.521275	1.000000
1003	0.521275	1.000000
1004	0.521275	1.000000
1005	0.521275	1.000000
1006	0.521275	1.000000
1007	0.521275	1.000000
1008	0.521275	1.000000
1009	0.521275	1.000000
1010	0.521275	1.000000
1011	0.521275	1.000000
1012	0.521275	1.000000
1013	0.521275	1.000000
1014	0.521275	1.000000
1015	0.521275	1.000000
1016	0.521275	1.000000
1017	0.521275	1.000000
1018	0.521275	1.000000
1019	0.521275	1.000000
1020	0.521275	1.000000
1021	0.521275	1.000000
1022	0.521275	1.000000
1023	0.521275	1.000000
1024	0.521275	1.000000
1025	0.521275	1.000000
1026	0.521275	1.000000
1027	0.521275	1.000000
1028	0.521275	1.000000
1029	0.521275	1.000000
1030	0.521275	1.000000
1031	0.521275	1.000000
1032	0.521275	1.000000
1033	0.521275	1.000000
1034	0.521275	1.000000
1035	0.521275	1.000000
1036	0.521275	1.000000
1037	0.521275	1.000000
1038	0.521275	1.000000
1039	0.521275	1.000000
1040	0.521275	1.000000
1041	0.521275	1.000000
1042	0.521275	1.000000
1043	0.521275	1.000000
1044	0.521275	1.000000
1045	0.521275	1.000000
1046	0.521275	1.000000
1047	0.521275	1.000000
1048	0.521275	1.000000
1049	0.521275	1.000000
1050	0.521275	1.000000
1051	0.521275	1.000000
1052	0.521275	1.000000
1053	0.521275	1.000000
1054	0.521275	1.000000
1055	0.521275	1.000000
1056	0.521275	1.000000
1057	0.521275	1.000000
1058	0.521275	1.000000
1059	0.521275	1.000000
1060	0.521275	1.000000
1061	0.521275	1.000000
1062	0.521275	1.000000
1063	0.521275	1.000000
1064	0.521275	1.000000
1065	0.521275	1.000000
1066	0.521275	1.000000
1067	0.521275	1.000000
1068	0.521275	1.000000
1069	0.521275	1.000000
1070	0.521275	1.000000
1071	0.521275	1.000000
1072	0.521275	1.000000
1073	0.521275	1.000000
1074	0.521275	1.000000
1075	0.521275	1.000000
1076	0.521275	1.000000
1077	0.521275	1.000000
1078	0.521275	1.000000
1079	0.521275	1.000000
1080	0.521275	1.000000
1081	0.521275	1.000000
1082	0.521275	1.000000
1083	0.521275	1.000000
1084	0.521275	1.000000
1085	0.521275	1.000000
1086	0.521275	1.000000
1087	0.521275	1.000000
1088	0.521275	1.000000
1089	0.521275	1.000000
1090	0.521275	1.000000
1091	0.521275	1.000000
1092	0.521275	1.000000
1093	0.521275	1.000000
1094	0.521275	1.000000
1095	0.521275	1.000000
1096	0.521275	1.000000
1097	0.521275	1.000000
1098	0.521275	1.000000
1099	0.521275	1.000000
1100	0.521275	1.000000
1101	0.521275	1.000000
1102	0.521275	1.000000
1103	0.521275	1.000000
1104	0.521275	1.000000
1105	0.521275	1.000000
1106	0.521275	1.000000
1107	0.521275	1.000000
1108	0.521275	1.000000
1109	0.521275	1.000000
1110	0.521275	1.000000
1111	0.521275	1.000000
1112	0.521275	1.000000
1113	0.521275	1.000000
1114	0.521275	1.000000
1115	0.521275	1.000000
1116	0.521275	1.000000
1117	0.521275	1.000000
1118	0.521275	1.000000
1119	0.521275	1.000000
1120	0.521275	1.000000
1121	0.521275	1.000000
1122	0.521275	1.000000
1123	0.521275	1.000000
1124	0.521275	1.000000
1125	0.521275	1.000000
1126	0.521275	1.000000
1127	0.521275	1.000000
1128	0.521275	1.000000
1129	0.521275	1.000000
1130	0.521275	1.000000
1131	0.521275	1.000000
1132	0.521275	1.000000
1133	0.521275	1.000000
1134	0.521275	1.000000
1135	0.521275	1.000000
1136	0.521275	1.000000
1137	0.521275	1.000000
1138	0.521275	1.000000
1139	0.521275	1.000000
1140	0.521275	1.000000
1141	0.521275	1.000000
1142	0.521275	1.000000
1143	0.521275	1.000000
1144	0.521275	1.000000
1145	0.521275	1.000000
1146	0.521275	1.000000
1147	0.521275	1.000000
1148	0.521275	1.000000
1149	0.521275	1.000000
1150	0.521275	1.000000
1151	0.521275	1.000000
1152	0.521275	1.000000
1153	0.521275	1.000000
1154	0.521275	1.000000
1155	0.521275	1.000000
1156	0.521275	1.000000
1157	0.521275	1.000000
1158	0.521275	1.000000
1159	0.521275	1.000000
1160	0.521275	1.000000
1161	0.521275	1.000000
1162	0.521275	1.000000
1163	0.521275	1.000000
1164	0.521275	1.000000
1165	0.521275	1.000000
1166	0.521275	1.000000
1167	0.521275	1.000000
1168	0.521275	1.000000
1169	0.521275	1.000000
1170	0.521275	1.000000
1171	0.521275	1.000000
1172	0.521275	1.000000
1173	0.521275	1.000000
1174	0.521275	1.000000
1175	0.521275	1.000000
1176	0.521275	1.000000
1177	0.521275	1.000000
1178	0.521275	1.000000
1179	0.521275	1.000000
1180	0.521275	1.000000
1181	0.521275	1.000000
1182	0.521275	1.000000
1183	0.521275	1.000000
1184	0.521275	1.000000
1185	0.521275	1.000000
1186	0.521275	1.000000
1187	0.521275	1.000000
1188	0.521275	1.000000
1189	0.521275	1.000000
1190	0.521275	1.000000
1191	0.521275	1.000000
1192	0.521275	1.000000
1193	0.521275	1.000000
1194	0.521275	1.000000
1195	0.521275	1.000000
1196	0.521275	1.000000
1197	0.521275	1.000000
1198	0.521275	1.000000
1199	0.521275	1.000000
1200	0.521275	1.000000
1201	0.521275	1.000000
1202	0.521275	1.000000
1203	0.521275	1.000000
1204	0.521275	1.000000
1205	0.521275	1.000000
1206	0.521275	1.000000
1207	0.521275	1.000000
1208	0.521275	1.000000
1209	0.521275	1.000000
1210	0.521275	1.000000
1211	0.521275	1.000000
1212	0.521275	1.000000
1213	0.521275	1.000000
1214	0.521275	1.000000
1215	0.521275	1.000000
1216	0.521275	1.000000
1217	0.521275	1.000000
1218	0.521275	1.000000
1219	0.521275	1.000000
1220	0.521275	1.000000
1221	0.521275	1.000000
1222	0.521275	1.000000
1223	0.521275	1.000000
1224	0.521275	1.000000
1225	0.521275	1.000000
1226	0.521275	1.000000
1227	0.521275	1.000000
1228	0.521275	1.000000
1229	0.521275	1.000000
1230	0.521275	1.000000
1231	0.521275	1.000000
1232	0.521275	1.000000
1233	0.521275	1.000000
1234	0.521275	1.000000
1235	0.521275	1.000000
1236	0.521275	1.000000
1237	0.521275	1.000000
1238	0.521275	1.000000
1239	0.521275	1.000000
1240	0.521275	1.000000
1241	0.521275	1.000000
1242	0.521275	1.000000
1243	0.521275	1.000000
1244	0.521275	1.000000
1245	0.521275	1.000000
1246	0.521275	1.000000
1247	0.521275	1.000000
1248	0.521275	1.000000
1249	0.521275	1.000000
1250	0.521275	1.000000
1251	0.521275	1.000000
1252	0.521275	1.000000
1253	0.521275	1.000000
1254	0.521275	1.000000
1255	0.521275	1.000000
1256	0.521275	1.000000
1257	0.521275	1.000000
1258	0.521275	1.000000
1259	0.521275	1.000000
1260	0.521275	1.000000
1261	0.521275	1.000000
1262	0.521275	1.000000
1263	0.521275	1.000000
1264	0.521275	1.000000
1265	0.521275	1.000000
1266	0.521275	1.000000
1267	0.521275	1.000000
1268	0.521275	1.000000
1269	0.521275	1.000000
1270	0.521275	1.000000
1271	0.521275	1.000000
1272	0.521275	1.000000
1273	0.521275	1.000000
1274	0.521275	1.000000
1275	0.521275	1.000000
1276	0.521275	1.000000
1277	0.521275	1.000000
1278	0.521275	1.000000
1279	0.521275	1.000000
1280	0.521275	1.000000
1281	0.521275	1.000000
1282	0.521275	1.000000
1283	0.521275	1.000000
1284	0.521275	1.000000
1285	0.521275	1.000000
1286	0.521275	1.000000
1287	0.521275	1.000000
1288	0.521275	1.000000
1289	0.521275	1.000000
1290	0.521275	1.000000
1291	0.521275	1.000000
1292	0.521275	1.000000
1293	0.521275	1.000000
1294	0.521275	1.000000
1295	0.521275	1.000000
1296	0.521275	1.000000
1297	0.521275	1.000000
1298	0.521275	1.000000
1299	0.521275	1.000000
1300	0.521275	1.000000
1301	0.521275	1.000000
1302	0.521275	1.000000
1303	0.521275	1.000000
1304	0.521275	1.000000
1305	0.521275	1.000000
1306	0.521275	1.000000
1307	0.521275	1.000000
1308	0.521275	1.000000
1309	0.521275	1.000000
1310	0.521275	1.000000
1311	0.521275	1.000000
1312	0.521275	1.000000
1313	0.521275	1.000000
1314	0.521275	1.000000
1315	0.521275	1.000000
1316	0.521275	1.000000
1317	0.521275	1.000000
1318	0.521275	1.000000
1319	0.521275	1.000000
1320	0.521275	1.000000
1321	0.521275	1.000000
1322	0.521275	1.000000
1323	0.521275	1.000000
1324	0.521275	1.000000
1325	0.521275	1.000000
1326	0.521275	1.000000
1327	0.521275	1.000000
1328	0.521275	1.000000
1329	0.521275	1.000000
1330	0.521275	1.000000
1331	0.521275	1.000000
1332	0.521275	1.000000
1333	0.521275	1.000000
1334	0.521275	1.000000
1335	0.521275	1.000000
1336	0.521275	1.000000
1337	0.521275	1.000000
1338	0.521275	1.000000
1339	0.521275	1.000000
1340	0.521275	1.000000
1341	0.521275	1.000000
1342	0.521275	1.000000
1343	0.521275	1.000000
1344	0.521275	1.000000
1345	0.521275	1.000000
1346	0.521275	1.000000
1347	0.521275	1.000000
1348	0.521275	1.000000
1349	0.521275	1.000000
1350	0.521275	1.000000
1351	0.521275	1.000000
1352	0.521275	1.000000
1353	0.521275	1.000000
1354	0.521275	1.000000
1355	0.521275	1.000000
1356	0.521275	1.000000
1357	0.521275	1.000000
1358	0.521275	1.000000
1359	0.521275	1.000000
1360	0.521275	1.000000
1361	0.521275	1.000000
1362	0.521275	1.000000
1363	0.521275	1.000000
1364	0.521275	1.000000
1365	0.521275	1.000000
1366	0.521275	1.000000
1367	0.521275	1.000000
1368	0.521275	1.000000
1369	0.521275	1.000000
1370	0.521275	1.000000
1371	0.521275	1.000000
1372	0.521275	1.000000
1373	0.521275	1.000000
1374	0.521275	1.000000
1375	0.521275	1.000000
1376	0.521275	1.000000
1377	0.521275	1.000000
1378	0.521275	1.000000
1379	0.521275	1.000000
1380	0.521275	1.000000
1381	0.521275	1.000000
1382	0.521275	1.000000
1383	0.521275	1.000000
1384	0.521275	1.000000
1385	0.521275	1.000000
1386	0.521275	1.000000
1387	0.521275	1.000000
1388	0.521275	1.000000
1389	0.521275	1.000000
1390	0.521275	1.000000
1391	0.521275	1.000000
1392	0.521275	1.000000
1393	0.521275	1.000000
1394	0.521275	1.000000
1395	0.521275	1.000000
1396	0.521275	1.000000
1397	0.521275	1.000000
1398	0.521275	1.000000
1399	0.521275	1.000000
1400	0.521275	1.000000
1401	0.521275	1.000000
1402	0.521275	1.000000
1403	0.521275	1.000000
1404	0.521275	1.000000
1405	0.521275	1.000000
1406	0.521275	1.000000
1407	0.521275	1.000000
1408	0.521275	1.000000
1409	0.521275	1.000000
1410	0.521275	1.000000
1411	0.521275	1.000000
1412	0.521275	1.000000
1413	0.521275	1.000000
1414	0.521275	1.000000
1415	0.521275	1.000000
1416	0.521275	1.000000
1417	0.521275	1.000000
1418	0.521275	1.000000
1419	0.521275	1.000000
1420	0.521275	1.000000
1421	0.521275	1.000000
1422	0.521275	1.000000
1423	0.521275	1.000000
1424	0.521275	1.000000
1425	0.521275	1.000000
1426	0.521275	1.000000
1427	0.521275	1.000000
1428	0.521275	1.000000
1429	0.521275	1.000000
1430	0.521275	1.000000
1431	0.521275	1.000000
1432	0.521275	1.000000
1433	0.521275	1.000000
1434	0.521275	1.000000
1435	0.521275	1.000000
1436	0.521275	1.000000
1437	0.521275	1.000000
1438	0.521275	1.000000
1439	0.521275	1.000000
1440	0.521275	1.000000
1441	0.521275	1.000000
1442	0.521275	1.000000
1443	0.521275	1.000000
1444	0.521275	1.000000
1445	0.521275	1.000000
1446	0.521275	1.000000
1447	0.521275	1.000000
1448	0.521275	1.000000
1449	0.521275	1.000000
1450	0.521275	1.000000
1451	0.521275	1.000000
1452	0.521275	1.000000
1453	0.521275	1.000000
1454	0.521275	1.000000
1455	0.521275	1.000000
1456	0.521275	1.000000
1457	0.521275	1.000000
1458	0.521275	1.000000
1459	0.521275	1.000000
1460	0.521275	1.000000
1461	0.521275	1.000000
1462	0.521275	1.000000
1463	0.521275	1.000000
1464	0.521275	1.000000
1465	0.521275	1.000000
1466	0.521275	1.000000
1467	0.521275	1.000000
1468	0.521275	1.000000
1469	0.521275	1.000000
1470	0.521275	1.000000
1471	0.521275	1.000000
1472	0.521275	1.000000
1473	0.521275	1.000000
1474	0.521275	1.000000
1475	0.521275	1.000000
1476	0.521275	1.000000
1477	0.521275	1.000000
1478	0.521275	1.000000
1479	0.521275	1.000000
1480	0.521275	1.000000
1481	0.521275	1.000000
1482	0.521275	1.000000
1483	0.521275	1.000000
1484	0.521275	1.000000
1485	0.521275	1.000000
1486	0.521275	1.000000
1487	0.521275	1.000000
1488	0.521275	1.000000
1489	0.521275	1.000000
1490	0.521275	1.000000
1491	0.521275	1.000000
1492	0.521275	1.000000
1493	0.521275	1.000000
1494	0.521275	1.000000
1495	0.521275	1.000000
1496	0.521275	1.000000
1497	0.521275	1.000000
1498	0.521275	1.000000
1499	0.521275	1.000000
1500	0.521275	1.000000
1501	0.521275	1.000000
1502	0.521275	1.000000
1503	0.521275	1.000000
1504	0.521275	1.000000
1505	0.521275	1.000000
1506	0.521275	1.000000
1507	0.521275	1.000000
1508	0.521275	1.000000
1509	0.521275	1.000000
1510	0.521275	1.000000
1511	0.521275	1.000000
1512	0.521275	1.000000
1513	0.521275	1.000000
1514	0.521275	1.000000
1515	0.521275	1.000000
1516	0.521275	1.000000
1517	0.521275	1.000000
1518	0.521275	1.000000
1519	0.521275	1.000000
1520	0.521275	1.000000
1521	0.521275	1.000000
1522	0.521275	1.000000
1523	0.521275	1.000000
1524	0.521275	1.000000
1525	0.521275	1.000000
1526	0.521275	1.000000
1527	0.521275	1.000000
1528	0.521275	1.000000
1529	0.521275	1.000000
1530	0.521275	1.000000
1531	0.521275	1.000000
1532	0.521275	1.000000
1533	0.521275	1.000000
1534	0.521275	1.000000
1535	0.521275	1.000000
1536	0.521275	1.000000
1537	0.521275	1.000000
1538	0.521275	1.000000
1539	0.521275	1.000000
1540	0.521275	1.000000
1541	0.521275	1.000000
1542	0.521275	1.000000
1543	0.521275	1.000000
1544	0.521275	1.000000
1545	0.521275	1.000000
1546	0.521275	1.000000
1547	0.521275	1.000000
1548	0.521275	1.000000
1549	0.521275	1.000000
1550	0.521275	1.000000
1551	0.521275	1.000000
1552	0.521275	1.000000
1553	0.521275	1.000000
1554	0.521275	1.000000
1555	0.521275	1.000000
1556	0.521275	1.000000
1557	0.521275	1.000000
1558	0.521275	1.000000
1559	0.521275	1.000000
1560	0.521275	1.000000
1561	0.521275	1.000000
1562	0.521275	1.000000
1563	0.521275	1.000000
1564	0.521275	1.000000
1565	0.521275	1.000000
1566	0.521275	1.000000
1567	0.521275	1.000000
1568	0.521275	1.000000
1569	0.521275	1.000000
1570	0.521275	1.000000
1571	0.521275	1.000000
1572	0.521275	1.000000
1573	0.521275	1.000000
1574	0.521275	1.000000
1575	0.521275	1.000000
1576	0.521275	1.000000
1577	0.521275	1.000000
1578	0.521275	1.000000
1579	0.521275	1.000000
1580	0.521275	1.000000
1581	0.521275	1.000000
1582	0.521275	1.000000
1583	0.521275	1.000000
1584	0.521275	1.000000
1585	0.521275	1.000000
1586	0.521275	1.000000
1587	0.521275	1.000000
1588	0.521275	1.000000
1589	0.521275	1.000000
1590	0.521275	1.000000
1591	0.521275	1.000000
1592	0.521275	1.000000
1593	0.521275	1.000000
1594	0.521275	1.000000
1595	0.521275	1.000000
1596	0.521275	1.000000
1597	0.521275	1.000000
1598	0.521275	1.000000
1599	0.521275	1.000000
1600	0.521275	1.000000
1601	0.521275	1.000000
1602	0.521275	1.000000
1603	0.521275	1.000000
1604	0.521275	1.000000
1605	0.521275	1.000000
1606	0.521275	1.000000
1607	0.521275	1.000000
1608	0.521275	1.000000
1609	0.521275	1.000000
1610	0.521275	1.000000
1611	0.521275	1.000000
1612	0.521275	1.000000
1613	0.521275	1.000000
1614	0.521275	1.000000
1615	0.521275	1.000000
1616	0.521275	1.000000
1617	0.521275	1.000000
1618	0.521275	1.000000
1619	0.521275	1.000000
1620	0.521275	1.000000
1621	0.521275	1.000000
1622	0.521275	1.000000
1623	0.521275	1.000000
1624	0.521275	1.000000
1625	0.521275	1.000000
1626	0.521275	1.000000
1627	0.521275	1.000000
1628	0.521275	1.000000
1629	0.521275	1.000000
1630	0.521275	1.000000
1631	0.521275	1.000000
1632	0.521275	1.000000
1633	0.521275	1.000000
1634	0.521275	1.000000
1635	0.521275	1.000000
1636	0.521275	1.000000
1637	0.521275	1.000000
1638	0.521275	1.000000
1639	0.521275	1.000000
1640	0.521275	1.000000
1641	0.521275	1.000000
1642	0.521275	1.000000
1643	0.521275	1.000000
1644	0.521275	1.000000
1645	0.521275	1.000000
1646	0.521275	1.000000
1647	0.521275	1.000000
1648	0.521275	1.000000
1649	0.521275	1.000000
1650	0.521275	1.000000
1651	0.521275	1.000000
1652	0.521275	1.000000
1653	0.521275	1.000000
1654	0.521275	1.000000
1655	0.521275	1.000000
1656	0.521275	1.000000
1657	0.521275	1.000000
1658	0.521275	1.000000
1659	0.521275	1.000000
1660	0.521275	1.000000
1661	0.521275	1.000000
1662	0.521275	1.000000
1663	0.521275	1.000000
1664	0.521275	1.000000
1665	0.521275	1.000000
1666	0.521275	1.000000
1667	0.521275	1.000000
1668	0.521275	1.000000
1669	0.521275	1.000000
1670	0.521275	1.000000
1671	0.521275	1.000000
1672	0.521275	1.000000
1673	0.521275	1.000000
1674	0.521275	1.000000
1675	0.521275	1.000000
1676	0.521275	1.000000
1677	0.521275	1.000000
1678	0.521275	1.000000
1679	0.521275	1.000000
1680	0.521275	1.000000
1681	0.521275	1.000000
1682	0.521275	1.000000
1683	0.521275	1.000000
1684	0.521275	1.000000
1685	0.521275	1.000000
1686	0.521275	1.000000
1687	0.521275	1.000000
1688	0.521275	1.000000
1689	0.521275	1.000000
1690	0.521275	1.000000
1691	0.521275	1.000000
1692	0.521275	1.000000
1693	0.521275	1.000000
1694	0.521275	1.000000
1695	0.521275	1.000000
1696	0.521275	1.000000
1697	0.521275	1.000000
1698	0.521275	1.000000
1699	0.521275	1.000000
1700	0.521275	1.000000
1701	0.521275	1.000000
1702	0.521275	1.000000
1703	0.521275	1.000000
1704	0.521275	1.000000
1705	0.521275	1.000000
1706	0.521275	1.000000
1707	0.521275	1.000000
1708	0.521275	1.000000
1709	0.521275	1.000000
1710	0.521275	1.000000
1711	0.521275	1.000000
1712	0.521275	1.000000
1713	0.521275	1.000000
1714	0.521275	1.000000
1715	0.521275	1.000000
1716	0.521275	1.000000
1717	0.521275	1.000000
1718	0.521275	1.000000
1719	0.521275	1.000000
1720	0.521275	1.000000
1721	0.521275	1.000000
1722	0.521275	1.000000
1723	0.521275	1.000000
1724	0.521275	1.000000
1725	0.521275	1.000000
1726	0.521275	1.000000
1727	0.521275	1.000000
1728	0.521275	1.000000
1729	0.521275	1.000000
1730	0.521275	1.000000
1731	0.521275	1.000000
1732	0.521275	1.000000
1733	0.521275	1.000000
1734	0.521275	1.000000
1735	0.521275	1.000000
1736	0.521275	1.000000
1737	0.521275	1.000000
1738	0.521275	1.000000
1739	0.521275	1.000000
1740	0.521275	1.000000
1741	0.521275	1.000000
1742	0.521275	1.000000
1743	0.521275	1.000000
1744	0.521275	1.000000
1745	0.521275	1.000000
1746	0.521275	1.000000
1747	0.521275	1.000000
1748	0.521275	1.000000
1749	0.521275	1.000000
1750	0.521275	1.000000
1751	0.521275	1.000000
1752	0.521275	1.000000
1753	0.521275	1.000000
1754	0.521275	1.000000
1755	0.521275	1.000000
1756	0.521275	1.000000
1757	0.521275	1.000000
1758	0.521275	1.000000
1759	0.521275	1.000000
1760	0.521275	1.000000
1761	0.521275	1.000000
1762	0.521275	1.000000
1763	0.521275	1.000000
1764	0.521275	1.000000
1765	0.521275	1.000000
1766	0.521275	1.000000
1767	0.521275	1.000000
1768	0.521275	1.000000
1769	0.521275	1.000000
1770	0.521275	1.000000
1771	0.521275	1.000000
1772	0.521275	1.000000
1773	0.521275	1.000000
1774	0.521275	1.000000
1775	0.521275	1.000000
1776	0.521275	1.000000
1777	0.521275	1.000000
1778	0.521275	1.000000
1779	0.521275	1.000000
1780	0.521275	1.000000
1781	0.521275	1.000000
1782	0.521275	1.000000
1783	0.521275	1.000000
1784	0.521275	1.000000
1785	0.521275	1.000000
1786	0.521275	1.000000
1787	0.521275	1.000000
1788	0.521275	1.000000
1789	0.521275	1.000000
1790	0.521275	1.000000
1791	0.521275	1.000000
1792	0.521275	1.000000
1793	0.521275	1.000000
1794	0.521275	1.000000
1795	0.521275	1.000000
1796	0.521275	1.000000
1797	0.521275	1.000000
1798	0.521275	1.000000
1799	0.521275	1.000000
1800	0.521275	1.000000
1801	0.521275	1.000000
1802	0.521275	1.000000
1803	0.521275	1.000000
1804	0.521275	1.000000
1805	0.521275	1.000000
1806	0.521275	1.000000
1807	0.521275	1.000000
1808	0.521275	1.000000
1809	0.521275	1.000000
1810	0.521275	1.000000
1811	0.521275	1.000000
1812	0.521275	1.000000
1813	0.521275	1.000000
1814	0.521275	1.000000
1815	0.521275	1.000000
1816	0.521275	1.000000
1817	0.521275	1.000000
1818	0.521275	1.000000
1819	0.521275	1.000000
1820	0.521275	1.000000
1821	0.521275	1.000000
1822	0.521275	1.000000
1823	0.521275	1.000000
1824	0.521275	1.000000
1825	0.521275	1.000000
1826	0.521275	1.000000
1827	0.521275	1.000000
1828	0.521275	1.000000
1829	0.521275	1.000000
1830	0.521275	1.000000
1831	0.521275	1.000000
1832	0.521275	1.000000
1833	0.521275	1.000000
1834	0.521275	1.000000
1835	0.521275	1.000000
1836	0.521275	1.000000
1837	0.521275	1.000000
1838	0.521275	1.000000
1839	0.521275	1.000000
1840	0.521275	1.000000
1841	0.521275	1.000000
1842	0.521275	1.000000
1843	0.521275	1.000000
1844	0.521275	1.000000
1845	0.521275	1.000000
1846	0.521275	1.000000
1847	0.521275	1.000000
1848	0.521275	1.000000
1849	0.521275	1.000000
1850	0.521275	1.000000
1851	0.521275	1.000000
1852	0.521275	1.000000
1853	0.521275	1.000000
1854	0.521275	1.000000
1855	0.521275	1.000000
1856	0.521275	1.000000
1857	0.521275	1.000000
1858	0.521275	1.000000
1859	0.521275	1.000000
1860	0.521275	1.000000
1861	0.521275	1.000000
1862	0.521275	1.000000
1863	0.521275	1.000000
1864	0.521275	1.000000
1865	0.521275	1.000000
1866	0.521275	1.000000
1867	0.521275	1.000000
1868	0.521275	1.000000
1869	0.521275	1.000000
1870	0.521275	1.000000
1871	0.521275	1.000000
1872	0.521275	1.000000
1873	0.521275	1.000000
1874	0.521275	1.000000
1875	0.521275	1.000000
1876	0.521275	1.000000
1877	0.521275	1.000000
1878	0.521275	1.000000
1879	0.521275	1.000000
1880	0.521275	1.000000
1881	0.521275	1.000000
1882	0.521275	1.000000
1883	0.521275	1.000000
1884	0.521275	1.000000
1885	0.521275	1.000000
1886	0.521275	1.000000
1887	0.521275	1.000000
1888	0.521275	1.000000
1889	0.521275	1.000000
1890	0.521275	1.000000
1891	0.521275	1.000000
1892	0.521275	1.000000
1893	0.521275	1.000000
1894	0.521275	1.000000
1895	0.521275	1.000000
1896	0.521275	1.000000
1897	0.521275	1.000000
1898	0.521275	1.000000
1899	0.521275	1.000000
1900	0.521275	1.000000
1901	0.521275	1.000000
1902	0.521275	1.000000
1903	0.521275	1.000000
1904	0.521275	1.000000
1905	0.521275	1.000000
1906	0.521275	1.000000
1907	0.521275	1.000000
1908	0.521275	1.000000
1909	0.521275	1.000000
1910	0.521275	1.000000
1911	0.521275	1.000000
1912	0.521275	1.000000
1913	0.521275	1.000000
1914	0.521275	1.000000
1915	0.521275	1.000000
1916	0.521275	1.000000
1917	0.521275	1.000000
1918	0.521275	1.000000
1919	0.521275	1.000000
1920	0.521275	1.000000
1921	0.521275	1.000000
1922	0.521275	1.000000
1923	0.521275	1.000000
1924	0.521275	1.000000
1925	0.521275	1.000000
1926	0.521275	1.000000
1927	0.521275	1.000000
1928	0.521275	1.000000
1929	0.521275	1.000000
1930	0.521275	1.000000
1931	0.521275	1.000000
1932	0.521275	1.000000
1933	0.521275	1.000000
1934	0.521275	1.000000
1935	0.521275	1.000000
1936	0.521275	1.000000
1937	0.521275	1.000000
1938	0.521275	1.000000
1939	0.521275	1.000000
1940	0.521275	1.000000
1941	0.521275	1.000000
1942	0.521275	1.000000
1943	0.521275	1.000000
1944	0.521275	1.000000
1945	0.521275	1.000000
1946	0.521275	1.000000
1947	0.521275	1.000000
1948	0.521275	1.000000
1949	0.521275	1.000000
1950	0.521275	1.000000
1951	0.521275	1.000000
1952	0.521275	1.000000
1953	0.521275	1.000000
1954	0.521275	1.000000
1955	0.521275	1.000000
1956	0.521275	1.000000
1957	0.521275	1.000000
1958	0.521275	1.000000
1959	0.521275	1.000000
1960	0.521275	1.000000
1961	0.521275	1.000000
1962	0.521275	1.000000
1963	0.521275	1.000000
1964	0.521275	1.000000
1965	0.521275	1.000000
1966	0.521275	1.000000
1967	0.521275	1.000000
1968	0.521275	1.000000
1969	0.521275	1.000000
1970	0.521275	1.000000
1971	0.521275	1.000000
1972	0.521275	1.000000
1973	0.521275	1.000000
1974	0.521275	1.000000
1975	0.521275	1.000000
1976	0.521275	1.000000
1977	0.521275	1.000000
1978	0.521275	1.000000
1979	0.521275	1.000000
1980	0.521275	1.000000
1981	0.521275	1.000000
1982	0.521275	1.000000
1983	0.521275	1.000000
1984	0.521275	1.000000
1985	0.521275	1.000000
1986	0.521275	1.000000
1987	0.521275	1.000000
1988	0.521275	1.000000
1989	0.521275	1.000000
1990	0.521275	1.000000
1991	0.521275	1.000000
1992	0.521275	1.000000
1993	0.521275	1.000000
1994	0.521275	1.000000
1995	0.521275	1.000000
1996	0.521275	1.000000
1997	0.521275	1.000000
1998	0.521275	1.000000
1999	0.521275	1.000000
[truncated: 8,000 more rows]
