# Supplementary material for: Evolutionary game on mutually influenceing double-layer network
Source: PLoS One. 2025 Jan 31;20(1):e0317923. doi: 10.1371/journal.pone.0317923 (PMC11785339; doi:10.1371/journal.pone.0317923)
Supplement: S1 Data — (ZIP) [file pone.0317923.s001.zip › b=1.04_a=0.7_frequency.txt]

0	0.501525	0.418975
1	0.498200	0.375975
2	0.493675	0.350250
3	0.498200	0.334675
4	0.497575	0.323775
5	0.496575	0.314675
6	0.499400	0.310000
7	0.492825	0.309000
8	0.494775	0.307475
9	0.498300	0.307200
10	0.498950	0.308100
11	0.501175	0.309275
12	0.502200	0.311925
13	0.499600	0.313675
14	0.499275	0.318825
15	0.497800	0.322150
16	0.496875	0.321125
17	0.498450	0.322200
18	0.503025	0.325200
19	0.498850	0.327475
20	0.502175	0.333450
21	0.500275	0.340800
22	0.502025	0.343625
23	0.503925	0.347350
24	0.498625	0.351750
25	0.502725	0.355075
26	0.502175	0.357300
27	0.506400	0.362750
28	0.507050	0.368100
29	0.502050	0.372425
30	0.502650	0.376050
31	0.501375	0.382075
32	0.505200	0.385425
33	0.502500	0.391850
34	0.501900	0.397150
35	0.507600	0.403325
36	0.504700	0.410825
37	0.503750	0.413850
38	0.506425	0.416200
39	0.504300	0.416900
40	0.505400	0.421825
41	0.510475	0.423300
42	0.506425	0.426025
43	0.504975	0.430975
44	0.506125	0.435375
45	0.508375	0.440425
46	0.499775	0.443675
47	0.503100	0.446675
48	0.505400	0.452050
49	0.508200	0.454400
50	0.508200	0.459425
51	0.504025	0.462775
52	0.507800	0.467125
53	0.510300	0.472775
54	0.503575	0.476675
55	0.505575	0.479400
56	0.506875	0.480425
57	0.506850	0.483975
58	0.505925	0.487475
59	0.507225	0.493625
60	0.505200	0.496175
61	0.507375	0.500325
62	0.508325	0.503175
63	0.509625	0.507850
64	0.510150	0.513950
65	0.511100	0.515900
66	0.507175	0.520625
67	0.509625	0.525375
68	0.508225	0.529800
69	0.508675	0.534125
70	0.508000	0.535800
71	0.510225	0.540925
72	0.507950	0.544250
73	0.508075	0.550250
74	0.510175	0.553950
75	0.507725	0.556800
76	0.509825	0.559900
77	0.511875	0.562325
78	0.513025	0.565650
79	0.511425	0.569525
80	0.509975	0.572225
81	0.509325	0.577800
82	0.512500	0.580150
83	0.510075	0.583150
84	0.511475	0.584550
85	0.509450	0.588700
86	0.510500	0.592275
87	0.513250	0.597525
88	0.512700	0.600350
89	0.513350	0.602575
90	0.511825	0.609750
91	0.513100	0.613475
92	0.513400	0.616700
93	0.512500	0.618650
94	0.514375	0.621675
95	0.514800	0.626775
96	0.512375	0.628150
97	0.512600	0.631875
98	0.515500	0.636250
99	0.514650	0.640325
100	0.514300	0.644800
101	0.515600	0.652850
102	0.513400	0.655900
103	0.510850	0.656975
104	0.511900	0.659575
105	0.512025	0.663375
106	0.514550	0.666075
107	0.515300	0.670300
108	0.516550	0.672875
109	0.513900	0.676025
110	0.514400	0.679050
111	0.513925	0.684750
112	0.516225	0.684600
113	0.517925	0.687050
114	0.514350	0.691225
115	0.514875	0.693025
116	0.514875	0.697350
117	0.519050	0.699025
118	0.515525	0.701825
119	0.514500	0.704925
120	0.515175	0.707925
121	0.515225	0.709850
122	0.513375	0.713075
123	0.514100	0.717125
124	0.516500	0.717625
125	0.518325	0.721425
126	0.516400	0.723850
127	0.513325	0.725975
128	0.513250	0.728850
129	0.513025	0.731450
130	0.515425	0.733525
131	0.515350	0.735550
132	0.515600	0.739025
133	0.517200	0.739575
134	0.515975	0.740200
135	0.513175	0.744075
136	0.517050	0.744575
137	0.514500	0.744300
138	0.513950	0.746250
139	0.515650	0.747625
140	0.515225	0.747675
141	0.514825	0.750325
142	0.516900	0.750600
143	0.515350	0.750825
144	0.516900	0.753750
145	0.514400	0.754925
146	0.513725	0.756475
147	0.514875	0.759900
148	0.513850	0.760600
149	0.517350	0.764500
150	0.518775	0.765525
151	0.515975	0.766225
152	0.515175	0.768700
153	0.514175	0.769900
154	0.515200	0.770850
155	0.515925	0.773300
156	0.517975	0.775000
157	0.517950	0.775775
158	0.517850	0.778275
159	0.518300	0.781000
160	0.518850	0.782775
161	0.517150	0.784150
162	0.516800	0.784700
163	0.519175	0.787050
164	0.519200	0.790725
165	0.517225	0.794575
166	0.519200	0.798050
167	0.517775	0.799750
168	0.516050	0.801900
169	0.517000	0.803550
170	0.515175	0.805150
171	0.516775	0.805600
172	0.517675	0.805950
173	0.515850	0.807925
174	0.518750	0.810350
175	0.517950	0.812100
176	0.516125	0.816450
177	0.516800	0.816925
178	0.519175	0.817925
179	0.520450	0.818550
180	0.517825	0.820050
181	0.517800	0.820125
182	0.516300	0.820075
183	0.516125	0.822025
184	0.515450	0.823750
185	0.514850	0.826925
186	0.515975	0.828825
187	0.516950	0.831125
188	0.515875	0.831975
189	0.518500	0.832300
190	0.516925	0.832975
191	0.516850	0.832725
192	0.518525	0.833375
193	0.518075	0.833700
194	0.518750	0.834150
195	0.517400	0.835300
196	0.516325	0.837675
197	0.516200	0.841200
198	0.517550	0.843625
199	0.517925	0.846850
200	0.518275	0.847950
201	0.517825	0.848725
202	0.517850	0.848825
203	0.515325	0.850575
204	0.517025	0.852050
205	0.517900	0.852750
206	0.516275	0.853125
207	0.517525	0.855025
208	0.516675	0.854300
209	0.517825	0.855125
210	0.517700	0.858150
211	0.517625	0.856650
212	0.517625	0.858075
213	0.516925	0.857350
214	0.515075	0.857575
215	0.515450	0.858750
216	0.518050	0.859725
217	0.517425	0.860850
218	0.516800	0.861925
219	0.518250	0.862150
220	0.517600	0.861525
221	0.517525	0.863050
222	0.518275	0.864750
223	0.518725	0.865925
224	0.519525	0.865725
225	0.518925	0.867000
226	0.518600	0.868200
227	0.517625	0.867500
228	0.518625	0.869350
229	0.520825	0.870225
230	0.521350	0.871575
231	0.519100	0.871550
232	0.518525	0.873250
233	0.519700	0.874225
234	0.519450	0.876425
235	0.520325	0.876625
236	0.518675	0.878400
237	0.519925	0.877425
238	0.520275	0.876125
239	0.520375	0.875575
240	0.521050	0.875825
241	0.520850	0.878300
242	0.520925	0.879950
243	0.520350	0.881650
244	0.519375	0.881625
245	0.518875	0.882125
246	0.519100	0.882450
247	0.518950	0.884525
248	0.517800	0.885100
249	0.517525	0.886350
250	0.518525	0.887825
251	0.519100	0.888450
252	0.520075	0.889700
253	0.520575	0.889425
254	0.520425	0.890325
255	0.520825	0.890600
256	0.519125	0.891225
257	0.519875	0.891750
258	0.519625	0.892800
259	0.519975	0.892600
260	0.520375	0.894200
261	0.520075	0.894750
262	0.520650	0.897000
263	0.522350	0.897150
264	0.518750	0.897900
265	0.520775	0.898225
266	0.521475	0.900125
267	0.521475	0.900550
268	0.521300	0.900300
269	0.520800	0.900200
270	0.519300	0.902325
271	0.519450	0.901875
272	0.519525	0.904350
273	0.519625	0.904675
274	0.519450	0.905575
275	0.520200	0.904750
276	0.519525	0.906750
277	0.519125	0.906475
278	0.519650	0.908000
279	0.519700	0.907950
280	0.517650	0.909475
281	0.519050	0.909775
282	0.519175	0.911200
283	0.517975	0.911400
284	0.518800	0.912825
285	0.518350	0.912600
286	0.518400	0.914875
287	0.520025	0.916225
288	0.518675	0.916575
289	0.519525	0.917575
290	0.517925	0.917850
291	0.518525	0.919000
292	0.519350	0.918100
293	0.519100	0.918800
294	0.518800	0.919550
295	0.516850	0.919100
296	0.516675	0.919250
297	0.517900	0.918850
298	0.518600	0.919700
299	0.518925	0.920150
300	0.519025	0.919950
301	0.520375	0.920050
302	0.519475	0.919575
303	0.520625	0.919300
304	0.520150	0.920250
305	0.517500	0.921550
306	0.518200	0.921925
307	0.517600	0.923800
308	0.518700	0.924300
309	0.518025	0.925575
310	0.517475	0.927275
311	0.518650	0.928675
312	0.519200	0.929125
313	0.518000	0.929925
314	0.517575	0.931000
315	0.517700	0.930475
316	0.518600	0.930450
317	0.517200	0.930650
318	0.517875	0.931975
319	0.517600	0.932850
320	0.517600	0.933175
321	0.518075	0.932750
322	0.518175	0.931950
323	0.517525	0.932600
324	0.517200	0.933950
325	0.518175	0.934000
326	0.518900	0.935575
327	0.518775	0.935300
328	0.517925	0.935200
329	0.518000	0.935700
330	0.518075	0.936375
331	0.518475	0.937000
332	0.518825	0.936625
333	0.516800	0.936875
334	0.518050	0.935950
335	0.518675	0.936150
336	0.517575	0.937675
337	0.517875	0.936425
338	0.518025	0.937750
339	0.519025	0.939050
340	0.519600	0.940300
341	0.518900	0.940425
342	0.518050	0.941225
343	0.518700	0.941850
344	0.518375	0.942425
345	0.518575	0.942450
346	0.517900	0.943800
347	0.517725	0.945025
348	0.517600	0.944700
349	0.518275	0.944550
350	0.517900	0.944675
351	0.519200	0.945050
352	0.518500	0.945875
353	0.518300	0.945525
354	0.518550	0.945500
355	0.519000	0.946100
356	0.518925	0.946275
357	0.519650	0.948500
358	0.519000	0.949425
359	0.518575	0.950600
360	0.518900	0.950650
361	0.520150	0.950400
362	0.520275	0.949900
363	0.519400	0.952000
364	0.518675	0.951950
365	0.519250	0.952825
366	0.518200	0.953600
367	0.518600	0.954550
368	0.519300	0.955175
369	0.519525	0.954975
370	0.519325	0.954500
371	0.518625	0.954700
372	0.518875	0.954800
373	0.519400	0.954675
374	0.519775	0.955500
375	0.520075	0.955475
376	0.519800	0.955875
377	0.519100	0.956500
378	0.519100	0.956625
379	0.518275	0.957650
380	0.518700	0.957925
381	0.518900	0.959025
382	0.518475	0.958525
383	0.518850	0.957025
384	0.520025	0.957525
385	0.519900	0.957925
386	0.519725	0.959050
387	0.520425	0.960200
388	0.520150	0.959200
389	0.519450	0.959175
390	0.519600	0.959400
391	0.519100	0.960200
392	0.519150	0.960425
393	0.518650	0.960775
394	0.519675	0.961000
395	0.519650	0.961150
396	0.520125	0.961950
397	0.520450	0.962375
398	0.520125	0.961875
399	0.520150	0.961150
400	0.519975	0.961650
401	0.520325	0.961150
402	0.519675	0.961850
403	0.520775	0.961775
404	0.520675	0.962250
405	0.521025	0.962925
406	0.520150	0.963875
407	0.520775	0.963650
408	0.519475	0.963975
409	0.519500	0.964025
410	0.519875	0.964375
411	0.520225	0.964100
412	0.520725	0.963750
413	0.519875	0.964725
414	0.519275	0.965425
415	0.519675	0.966525
416	0.520000	0.967600
417	0.519925	0.967175
418	0.519950	0.967975
419	0.519400	0.967625
420	0.519150	0.968425
421	0.519850	0.969825
422	0.519550	0.968450
423	0.519125	0.968575
424	0.519625	0.969100
425	0.519700	0.970050
426	0.519950	0.969525
427	0.519825	0.969375
428	0.519225	0.970500
429	0.520150	0.969825
430	0.519975	0.969000
431	0.519400	0.969500
432	0.520025	0.969375
433	0.519850	0.970175
434	0.519800	0.970050
435	0.519850	0.971450
436	0.519975	0.970600
437	0.519775	0.970725
438	0.519650	0.970200
439	0.520375	0.970100
440	0.520125	0.970100
441	0.520050	0.970250
442	0.519575	0.970975
443	0.520175	0.971475
444	0.519350	0.971475
445	0.520150	0.971100
446	0.519850	0.971100
447	0.520725	0.971300
448	0.519475	0.971950
449	0.520375	0.973525
450	0.519725	0.974450
451	0.520500	0.974125
452	0.520025	0.973825
453	0.519450	0.974450
454	0.519800	0.974150
455	0.519600	0.974350
456	0.519275	0.974175
457	0.519400	0.973950
458	0.520075	0.974300
459	0.519950	0.974300
460	0.518900	0.974975
461	0.518350	0.976000
462	0.519375	0.975550
463	0.520025	0.975250
464	0.519125	0.974800
465	0.520100	0.974450
466	0.520150	0.975475
467	0.519600	0.974950
468	0.518900	0.974350
469	0.519675	0.974775
470	0.519825	0.975025
471	0.519875	0.974675
472	0.520275	0.975575
473	0.519725	0.976050
474	0.519750	0.976325
475	0.519500	0.977350
476	0.519050	0.978100
477	0.519150	0.978825
478	0.519925	0.978375
479	0.520425	0.977650
480	0.520200	0.976825
481	0.520025	0.977125
482	0.519350	0.977225
483	0.520050	0.977300
484	0.520050	0.977650
485	0.519950	0.978300
486	0.519600	0.978475
487	0.520000	0.979075
488	0.519225	0.979025
489	0.520350	0.979000
490	0.520525	0.978275
491	0.520625	0.977725
492	0.519725	0.978725
493	0.519600	0.978650
494	0.520200	0.979650
495	0.520125	0.980000
496	0.520200	0.980900
497	0.519875	0.981450
498	0.520275	0.981275
499	0.520600	0.981500
500	0.520500	0.982025
501	0.520500	0.982075
502	0.520375	0.981600
503	0.520575	0.981775
504	0.520175	0.981825
505	0.520350	0.982225
506	0.520300	0.982075
507	0.520550	0.982950
508	0.519750	0.982975
509	0.519925	0.983100
510	0.520450	0.983125
511	0.520550	0.983650
512	0.520225	0.983475
513	0.519575	0.983625
514	0.519525	0.983150
515	0.520250	0.983650
516	0.520575	0.983275
517	0.520525	0.983075
518	0.520050	0.983700
519	0.520025	0.983750
520	0.520525	0.985100
521	0.520500	0.984375
522	0.520250	0.984500
523	0.520825	0.984200
524	0.519975	0.984650
525	0.520325	0.984725
526	0.520100	0.985200
527	0.520325	0.985250
528	0.520100	0.984450
529	0.520125	0.984450
530	0.519875	0.984925
531	0.520100	0.984275
532	0.520025	0.983575
533	0.520025	0.983525
534	0.520350	0.983950
535	0.520850	0.983575
536	0.520425	0.983800
537	0.520900	0.983925
538	0.520600	0.983775
539	0.520550	0.984175
540	0.520850	0.984225
541	0.520900	0.984050
542	0.520900	0.984350
543	0.520600	0.984100
544	0.520450	0.983850
545	0.520850	0.983825
546	0.520650	0.984100
547	0.520275	0.984000
548	0.520400	0.984050
549	0.520725	0.983925
550	0.520500	0.983575
551	0.521050	0.984225
552	0.520775	0.983575
553	0.520550	0.983400
554	0.520250	0.983350
555	0.520975	0.983450
556	0.520500	0.983600
557	0.520375	0.983400
558	0.521575	0.983800
559	0.521475	0.983925
560	0.521500	0.984350
561	0.521225	0.983700
562	0.520650	0.983800
563	0.521075	0.984750
564	0.520825	0.984975
565	0.521075	0.985000
566	0.520800	0.984950
567	0.520200	0.985400
568	0.521050	0.985325
569	0.520950	0.985400
570	0.521300	0.985750
571	0.520600	0.985775
572	0.520425	0.986175
573	0.521250	0.986725
574	0.520675	0.986350
575	0.520175	0.986100
576	0.520675	0.987025
577	0.520375	0.986150
578	0.520950	0.986375
579	0.521025	0.986675
580	0.521000	0.987500
581	0.521050	0.987700
582	0.521125	0.988450
583	0.520875	0.988150
584	0.520875	0.987875
585	0.520550	0.988150
586	0.520575	0.988425
587	0.521450	0.988350
588	0.520700	0.988700
589	0.520525	0.988425
590	0.520100	0.988150
591	0.520950	0.987775
592	0.520100	0.988450
593	0.520400	0.987850
594	0.521025	0.987900
595	0.520975	0.987875
596	0.521100	0.988000
597	0.520575	0.988400
598	0.520700	0.988150
599	0.521125	0.988650
600	0.521150	0.988375
601	0.520525	0.988700
602	0.520250	0.988775
603	0.520125	0.989075
604	0.520500	0.989125
605	0.520550	0.989475
606	0.520850	0.989025
607	0.520350	0.989300
608	0.520300	0.989100
609	0.520675	0.989075
610	0.520500	0.988900
611	0.520650	0.989100
612	0.520700	0.989750
613	0.520975	0.989900
614	0.520675	0.989425
615	0.521075	0.989350
616	0.521100	0.989800
617	0.521550	0.988675
618	0.521275	0.989325
619	0.521250	0.989750
620	0.521250	0.989125
621	0.520725	0.989075
622	0.520650	0.989075
623	0.521075	0.989300
624	0.521350	0.988900
625	0.520800	0.989100
626	0.521025	0.989475
627	0.520925	0.988750
628	0.521150	0.989300
629	0.521375	0.989025
630	0.520900	0.988775
631	0.521100	0.989200
632	0.521375	0.989250
633	0.521000	0.989375
634	0.520700	0.988975
635	0.520350	0.988675
636	0.521200	0.988375
637	0.521100	0.988650
638	0.520775	0.989000
639	0.521050	0.988525
640	0.521375	0.988850
641	0.521300	0.988500
642	0.520725	0.988600
643	0.520775	0.988600
644	0.520950	0.988625
645	0.521050	0.989175
646	0.521375	0.989025
647	0.521450	0.989350
648	0.520975	0.989400
649	0.520700	0.989150
650	0.520800	0.989450
651	0.520625	0.990100
652	0.520900	0.990450
653	0.521050	0.990150
654	0.521325	0.990125
655	0.521575	0.989900
656	0.521350	0.989250
657	0.520975	0.989700
658	0.521725	0.989075
659	0.521750	0.989400
660	0.521275	0.989500
661	0.521200	0.989575
662	0.521350	0.989975
663	0.521425	0.989750
664	0.521400	0.990200
665	0.521250	0.990150
666	0.520975	0.990250
667	0.521125	0.990050
668	0.521125	0.990100
669	0.520825	0.990425
670	0.521350	0.990150
671	0.521075	0.990725
672	0.520825	0.990825
673	0.521150	0.991500
674	0.521700	0.991700
675	0.521500	0.991650
676	0.521550	0.991900
677	0.521250	0.991700
678	0.521400	0.991875
679	0.521400	0.992050
680	0.521075	0.991975
681	0.521000	0.992500
682	0.520750	0.992700
683	0.521000	0.993025
684	0.520875	0.993350
685	0.521050	0.993425
686	0.520975	0.993750
687	0.521150	0.993125
688	0.521050	0.993275
689	0.520550	0.993050
690	0.521000	0.993200
691	0.520950	0.992800
692	0.521525	0.993000
693	0.521500	0.992925
694	0.520975	0.992500
695	0.521000	0.993050
696	0.520950	0.993125
697	0.520600	0.992950
698	0.521075	0.993000
699	0.520600	0.992875
700	0.520800	0.992950
701	0.521575	0.992750
702	0.520725	0.992825
703	0.520850	0.992750
704	0.521300	0.992650
705	0.521475	0.992425
706	0.521250	0.992400
707	0.520850	0.992525
708	0.520925	0.992575
709	0.521025	0.993000
710	0.521325	0.993350
711	0.521025	0.993525
712	0.521400	0.993900
713	0.521200	0.994150
714	0.521400	0.994250
715	0.521425	0.994450
716	0.521300	0.994325
717	0.521250	0.994350
718	0.521175	0.994175
719	0.521000	0.994075
720	0.521275	0.994250
721	0.521425	0.994225
722	0.521750	0.994150
723	0.521925	0.994225
724	0.521900	0.994700
725	0.521900	0.994875
726	0.521700	0.994575
727	0.521175	0.994425
728	0.521575	0.994225
729	0.521150	0.994150
730	0.521725	0.994050
731	0.521625	0.994050
732	0.521600	0.994000
733	0.521850	0.993875
734	0.521875	0.993900
735	0.521500	0.994225
736	0.521650	0.994175
737	0.521725	0.994050
738	0.521700	0.993800
739	0.521800	0.994075
740	0.521675	0.994050
741	0.521450	0.994100
742	0.521875	0.993850
743	0.522050	0.993875
744	0.521875	0.993875
745	0.522000	0.993950
746	0.521875	0.994175
747	0.522250	0.994000
748	0.521850	0.994100
749	0.521800	0.994050
750	0.521800	0.994375
751	0.521625	0.994800
752	0.521675	0.995050
753	0.521250	0.995125
754	0.521475	0.994850
755	0.521300	0.994475
756	0.521475	0.994300
757	0.521525	0.994275
758	0.521625	0.994075
759	0.521375	0.994225
760	0.521575	0.994450
761	0.521725	0.994675
762	0.521275	0.994925
763	0.521375	0.994550
764	0.521825	0.994700
765	0.521775	0.994525
766	0.521850	0.994550
767	0.521400	0.994875
768	0.521550	0.994775
769	0.521350	0.995050
770	0.521200	0.994900
771	0.521350	0.994800
772	0.521325	0.995150
773	0.521925	0.995325
774	0.521250	0.995400
775	0.521500	0.995325
776	0.521725	0.995625
777	0.521975	0.995825
778	0.521700	0.995900
779	0.521625	0.995725
780	0.521675	0.996225
781	0.521825	0.996425
782	0.521550	0.996325
783	0.521525	0.996450
784	0.521550	0.996700
785	0.521550	0.996750
786	0.521550	0.996925
787	0.521650	0.996850
788	0.521475	0.996625
789	0.521400	0.996800
790	0.521500	0.996250
791	0.521800	0.996375
792	0.521500	0.996650
793	0.521375	0.996575
794	0.521650	0.996600
795	0.521725	0.996725
796	0.521400	0.997100
797	0.521250	0.997375
798	0.521550	0.997250
799	0.521550	0.997250
800	0.521525	0.997475
801	0.521200	0.997375
802	0.521175	0.997325
803	0.521500	0.997325
804	0.521300	0.997375
805	0.521450	0.997400
806	0.521575	0.997350
807	0.521250	0.997250
808	0.521175	0.997525
809	0.520925	0.997675
810	0.521200	0.997725
811	0.521225	0.997650
812	0.521125	0.997200
813	0.521175	0.997075
814	0.521400	0.997325
815	0.521325	0.997525
816	0.521150	0.997575
817	0.521400	0.997650
818	0.521250	0.997475
819	0.521400	0.997650
820	0.521325	0.997750
821	0.521325	0.997575
822	0.521175	0.997475
823	0.521350	0.997650
824	0.521275	0.997925
825	0.521225	0.998125
826	0.521050	0.997850
827	0.521275	0.998025
828	0.521350	0.998100
829	0.521175	0.998075
830	0.521400	0.998325
831	0.521275	0.998375
832	0.521325	0.998400
833	0.521225	0.998350
834	0.521175	0.998225
835	0.521150	0.998125
836	0.521350	0.998375
837	0.521125	0.998225
838	0.521150	0.998300
839	0.521175	0.998475
840	0.521150	0.998475
841	0.521375	0.998625
842	0.521475	0.998625
843	0.521225	0.998600
844	0.521275	0.998650
845	0.521225	0.998625
846	0.521175	0.998675
847	0.521250	0.998700
848	0.521400	0.998850
849	0.521300	0.998950
850	0.521225	0.998925
851	0.521175	0.999150
852	0.521275	0.999075
853	0.521300	0.999125
854	0.521125	0.999200
855	0.521350	0.999275
856	0.521225	0.999200
857	0.521425	0.999375
858	0.521375	0.999325
859	0.521325	0.999275
860	0.521375	0.999325
861	0.521325	0.999250
862	0.521175	0.999275
863	0.521425	0.999200
864	0.521325	0.999225
865	0.521300	0.999175
866	0.521375	0.999175
867	0.521175	0.999125
868	0.521325	0.999275
869	0.521275	0.999325
870	0.521325	0.999150
871	0.521300	0.999100
872	0.521100	0.999200
873	0.521100	0.999100
874	0.521150	0.999000
875	0.521175	0.999125
876	0.521200	0.999225
877	0.521200	0.999125
878	0.521050	0.999100
879	0.520975	0.999125
880	0.521025	0.999200
881	0.521100	0.999275
882	0.521150	0.999250
883	0.521175	0.999275
884	0.521125	0.999225
885	0.521175	0.999150
886	0.521125	0.999150
887	0.521050	0.999025
888	0.521000	0.999200
889	0.521075	0.999325
890	0.521125	0.999300
891	0.521150	0.999275
892	0.521000	0.999325
893	0.521100	0.999375
894	0.520975	0.999425
895	0.521025	0.999400
896	0.521100	0.999550
897	0.521225	0.999575
898	0.521200	0.999575
899	0.521175	0.999725
900	0.521225	0.999725
901	0.521175	0.999675
902	0.521125	0.999625
903	0.521075	0.999675
904	0.521100	0.999675
905	0.521025	0.999650
906	0.521225	0.999675
907	0.521125	0.999725
908	0.521075	0.999725
909	0.521100	0.999725
910	0.521125	0.999700
911	0.521025	0.999550
912	0.521075	0.999725
913	0.521050	0.999650
914	0.521200	0.999675
915	0.521100	0.999775
916	0.521050	0.999825
917	0.521100	0.999900
918	0.521150	0.999800
919	0.521175	0.999775
920	0.521075	0.999775
921	0.521175	0.999825
922	0.521125	0.999900
923	0.521150	0.999825
924	0.521125	0.999925
925	0.521100	0.999825
926	0.521075	0.999750
927	0.521125	0.999650
928	0.521125	0.999750
929	0.521125	0.999750
930	0.521150	0.999775
931	0.521125	0.999800
932	0.521150	0.999875
933	0.521150	0.999875
934	0.521125	0.999925
935	0.521150	0.999975
936	0.521150	1.000000
937	0.521175	1.000000
938	0.521175	1.000000
939	0.521175	1.000000
940	0.521150	1.000000
941	0.521175	1.000000
942	0.521175	1.000000
943	0.521200	1.000000
944	0.521200	1.000000
945	0.521175	1.000000
946	0.521150	1.000000
947	0.521150	1.000000
948	0.521200	1.000000
949	0.521175	1.000000
950	0.521175	1.000000
951	0.521150	1.000000
952	0.521150	1.000000
953	0.521150	1.000000
954	0.521150	1.000000
955	0.521175	1.000000
956	0.521150	1.000000
957	0.521175	1.000000
958	0.521175	1.000000
959	0.521175	1.000000
960	0.521175	1.000000
961	0.521175	1.000000
962	0.521175	1.000000
963	0.521175	1.000000
964	0.521175	1.000000
965	0.521175	1.000000
966	0.521175	1.000000
967	0.521175	1.000000
968	0.521175	1.000000
969	0.521175	1.000000
970	0.521175	1.000000
971	0.521175	1.000000
972	0.521175	1.000000
973	0.521175	1.000000
974	0.521175	1.000000
975	0.521175	1.000000
976	0.521175	1.000000
977	0.521175	1.000000
978	0.521175	1.000000
979	0.521175	1.000000
980	0.521175	1.000000
981	0.521175	1.000000
982	0.521175	1.000000
983	0.521175	1.000000
984	0.521175	1.000000
985	0.521175	1.000000
986	0.521175	1.000000
987	0.521175	1.000000
988	0.521175	1.000000
989	0.521175	1.000000
990	0.521175	1.000000
991	0.521175	1.000000
992	0.521175	1.000000
993	0.521175	1.000000
994	0.521175	1.000000
995	0.521175	1.000000
996	0.521175	1.000000
997	0.521175	1.000000
998	0.521175	1.000000
999	0.521175	1.000000
1000	0.521175	1.000000
1001	0.521175	1.000000
1002	0.521175	1.000000
1003	0.521175	1.000000
1004	0.521175	1.000000
1005	0.521175	1.000000
1006	0.521175	1.000000
1007	0.521175	1.000000
1008	0.521175	1.000000
1009	0.521175	1.000000
1010	0.521175	1.000000
1011	0.521175	1.000000
1012	0.521175	1.000000
1013	0.521175	1.000000
1014	0.521175	1.000000
1015	0.521175	1.000000
1016	0.521175	1.000000
1017	0.521175	1.000000
1018	0.521175	1.000000
1019	0.521175	1.000000
1020	0.521175	1.000000
1021	0.521175	1.000000
1022	0.521175	1.000000
1023	0.521175	1.000000
1024	0.521175	1.000000
1025	0.521175	1.000000
1026	0.521175	1.000000
1027	0.521175	1.000000
1028	0.521175	1.000000
1029	0.521175	1.000000
1030	0.521175	1.000000
1031	0.521175	1.000000
1032	0.521175	1.000000
1033	0.521175	1.000000
1034	0.521175	1.000000
1035	0.521175	1.000000
1036	0.521175	1.000000
1037	0.521175	1.000000
1038	0.521175	1.000000
1039	0.521175	1.000000
1040	0.521175	1.000000
1041	0.521175	1.000000
1042	0.521175	1.000000
1043	0.521175	1.000000
1044	0.521175	1.000000
1045	0.521175	1.000000
1046	0.521175	1.000000
1047	0.521175	1.000000
1048	0.521175	1.000000
1049	0.521175	1.000000
1050	0.521175	1.000000
1051	0.521175	1.000000
1052	0.521175	1.000000
1053	0.521175	1.000000
1054	0.521175	1.000000
1055	0.521175	1.000000
1056	0.521175	1.000000
1057	0.521175	1.000000
1058	0.521175	1.000000
1059	0.521175	1.000000
1060	0.521175	1.000000
1061	0.521175	1.000000
1062	0.521175	1.000000
1063	0.521175	1.000000
1064	0.521175	1.000000
1065	0.521175	1.000000
1066	0.521175	1.000000
1067	0.521175	1.000000
1068	0.521175	1.000000
1069	0.521175	1.000000
1070	0.521175	1.000000
1071	0.521175	1.000000
1072	0.521175	1.000000
1073	0.521175	1.000000
1074	0.521175	1.000000
1075	0.521175	1.000000
1076	0.521175	1.000000
1077	0.521175	1.000000
1078	0.521175	1.000000
1079	0.521175	1.000000
1080	0.521175	1.000000
1081	0.521175	1.000000
1082	0.521175	1.000000
1083	0.521175	1.000000
1084	0.521175	1.000000
1085	0.521175	1.000000
1086	0.521175	1.000000
1087	0.521175	1.000000
1088	0.521175	1.000000
1089	0.521175	1.000000
1090	0.521175	1.000000
1091	0.521175	1.000000
1092	0.521175	1.000000
1093	0.521175	1.000000
1094	0.521175	1.000000
1095	0.521175	1.000000
1096	0.521175	1.000000
1097	0.521175	1.000000
1098	0.521175	1.000000
1099	0.521175	1.000000
1100	0.521175	1.000000
1101	0.521175	1.000000
1102	0.521175	1.000000
1103	0.521175	1.000000
1104	0.521175	1.000000
1105	0.521175	1.000000
1106	0.521175	1.000000
1107	0.521175	1.000000
1108	0.521175	1.000000
1109	0.521175	1.000000
1110	0.521175	1.000000
1111	0.521175	1.000000
1112	0.521175	1.000000
1113	0.521175	1.000000
1114	0.521175	1.000000
1115	0.521175	1.000000
1116	0.521175	1.000000
1117	0.521175	1.000000
1118	0.521175	1.000000
1119	0.521175	1.000000
1120	0.521175	1.000000
1121	0.521175	1.000000
1122	0.521175	1.000000
1123	0.521175	1.000000
1124	0.521175	1.000000
1125	0.521175	1.000000
1126	0.521175	1.000000
1127	0.521175	1.000000
1128	0.521175	1.000000
1129	0.521175	1.000000
1130	0.521175	1.000000
1131	0.521175	1.000000
1132	0.521175	1.000000
1133	0.521175	1.000000
1134	0.521175	1.000000
1135	0.521175	1.000000
1136	0.521175	1.000000
1137	0.521175	1.000000
1138	0.521175	1.000000
1139	0.521175	1.000000
1140	0.521175	1.000000
1141	0.521175	1.000000
1142	0.521175	1.000000
1143	0.521175	1.000000
1144	0.521175	1.000000
1145	0.521175	1.000000
1146	0.521175	1.000000
1147	0.521175	1.000000
1148	0.521175	1.000000
1149	0.521175	1.000000
1150	0.521175	1.000000
1151	0.521175	1.000000
1152	0.521175	1.000000
1153	0.521175	1.000000
1154	0.521175	1.000000
1155	0.521175	1.000000
1156	0.521175	1.000000
1157	0.521175	1.000000
1158	0.521175	1.000000
1159	0.521175	1.000000
1160	0.521175	1.000000
1161	0.521175	1.000000
1162	0.521175	1.000000
1163	0.521175	1.000000
1164	0.521175	1.000000
1165	0.521175	1.000000
1166	0.521175	1.000000
1167	0.521175	1.000000
1168	0.521175	1.000000
1169	0.521175	1.000000
1170	0.521175	1.000000
1171	0.521175	1.000000
1172	0.521175	1.000000
1173	0.521175	1.000000
1174	0.521175	1.000000
1175	0.521175	1.000000
1176	0.521175	1.000000
1177	0.521175	1.000000
1178	0.521175	1.000000
1179	0.521175	1.000000
1180	0.521175	1.000000
1181	0.521175	1.000000
1182	0.521175	1.000000
1183	0.521175	1.000000
1184	0.521175	1.000000
1185	0.521175	1.000000
1186	0.521175	1.000000
1187	0.521175	1.000000
1188	0.521175	1.000000
1189	0.521175	1.000000
1190	0.521175	1.000000
1191	0.521175	1.000000
1192	0.521175	1.000000
1193	0.521175	1.000000
1194	0.521175	1.000000
1195	0.521175	1.000000
1196	0.521175	1.000000
1197	0.521175	1.000000
1198	0.521175	1.000000
1199	0.521175	1.000000
1200	0.521175	1.000000
1201	0.521175	1.000000
1202	0.521175	1.000000
1203	0.521175	1.000000
1204	0.521175	1.000000
1205	0.521175	1.000000
1206	0.521175	1.000000
1207	0.521175	1.000000
1208	0.521175	1.000000
1209	0.521175	1.000000
1210	0.521175	1.000000
1211	0.521175	1.000000
1212	0.521175	1.000000
1213	0.521175	1.000000
1214	0.521175	1.000000
1215	0.521175	1.000000
1216	0.521175	1.000000
1217	0.521175	1.000000
1218	0.521175	1.000000
1219	0.521175	1.000000
1220	0.521175	1.000000
1221	0.521175	1.000000
1222	0.521175	1.000000
1223	0.521175	1.000000
1224	0.521175	1.000000
1225	0.521175	1.000000
1226	0.521175	1.000000
1227	0.521175	1.000000
1228	0.521175	1.000000
1229	0.521175	1.000000
1230	0.521175	1.000000
1231	0.521175	1.000000
1232	0.521175	1.000000
1233	0.521175	1.000000
1234	0.521175	1.000000
1235	0.521175	1.000000
1236	0.521175	1.000000
1237	0.521175	1.000000
1238	0.521175	1.000000
1239	0.521175	1.000000
1240	0.521175	1.000000
1241	0.521175	1.000000
1242	0.521175	1.000000
1243	0.521175	1.000000
1244	0.521175	1.000000
1245	0.521175	1.000000
1246	0.521175	1.000000
1247	0.521175	1.000000
1248	0.521175	1.000000
1249	0.521175	1.000000
1250	0.521175	1.000000
1251	0.521175	1.000000
1252	0.521175	1.000000
1253	0.521175	1.000000
1254	0.521175	1.000000
1255	0.521175	1.000000
1256	0.521175	1.000000
1257	0.521175	1.000000
1258	0.521175	1.000000
1259	0.521175	1.000000
1260	0.521175	1.000000
1261	0.521175	1.000000
1262	0.521175	1.000000
1263	0.521175	1.000000
1264	0.521175	1.000000
1265	0.521175	1.000000
1266	0.521175	1.000000
1267	0.521175	1.000000
1268	0.521175	1.000000
1269	0.521175	1.000000
1270	0.521175	1.000000
1271	0.521175	1.000000
1272	0.521175	1.000000
1273	0.521175	1.000000
1274	0.521175	1.000000
1275	0.521175	1.000000
1276	0.521175	1.000000
1277	0.521175	1.000000
1278	0.521175	1.000000
1279	0.521175	1.000000
1280	0.521175	1.000000
1281	0.521175	1.000000
1282	0.521175	1.000000
1283	0.521175	1.000000
1284	0.521175	1.000000
1285	0.521175	1.000000
1286	0.521175	1.000000
1287	0.521175	1.000000
1288	0.521175	1.000000
1289	0.521175	1.000000
1290	0.521175	1.000000
1291	0.521175	1.000000
1292	0.521175	1.000000
1293	0.521175	1.000000
1294	0.521175	1.000000
1295	0.521175	1.000000
1296	0.521175	1.000000
1297	0.521175	1.000000
1298	0.521175	1.000000
1299	0.521175	1.000000
1300	0.521175	1.000000
1301	0.521175	1.000000
1302	0.521175	1.000000
1303	0.521175	1.000000
1304	0.521175	1.000000
1305	0.521175	1.000000
1306	0.521175	1.000000
1307	0.521175	1.000000
1308	0.521175	1.000000
1309	0.521175	1.000000
1310	0.521175	1.000000
1311	0.521175	1.000000
1312	0.521175	1.000000
1313	0.521175	1.000000
1314	0.521175	1.000000
1315	0.521175	1.000000
1316	0.521175	1.000000
1317	0.521175	1.000000
1318	0.521175	1.000000
1319	0.521175	1.000000
1320	0.521175	1.000000
1321	0.521175	1.000000
1322	0.521175	1.000000
1323	0.521175	1.000000
1324	0.521175	1.000000
1325	0.521175	1.000000
1326	0.521175	1.000000
1327	0.521175	1.000000
1328	0.521175	1.000000
1329	0.521175	1.000000
1330	0.521175	1.000000
1331	0.521175	1.000000
1332	0.521175	1.000000
1333	0.521175	1.000000
1334	0.521175	1.000000
1335	0.521175	1.000000
1336	0.521175	1.000000
1337	0.521175	1.000000
1338	0.521175	1.000000
1339	0.521175	1.000000
1340	0.521175	1.000000
1341	0.521175	1.000000
1342	0.521175	1.000000
1343	0.521175	1.000000
1344	0.521175	1.000000
1345	0.521175	1.000000
1346	0.521175	1.000000
1347	0.521175	1.000000
1348	0.521175	1.000000
1349	0.521175	1.000000
1350	0.521175	1.000000
1351	0.521175	1.000000
1352	0.521175	1.000000
1353	0.521175	1.000000
1354	0.521175	1.000000
1355	0.521175	1.000000
1356	0.521175	1.000000
1357	0.521175	1.000000
1358	0.521175	1.000000
1359	0.521175	1.000000
1360	0.521175	1.000000
1361	0.521175	1.000000
1362	0.521175	1.000000
1363	0.521175	1.000000
1364	0.521175	1.000000
1365	0.521175	1.000000
1366	0.521175	1.000000
1367	0.521175	1.000000
1368	0.521175	1.000000
1369	0.521175	1.000000
1370	0.521175	1.000000
1371	0.521175	1.000000
1372	0.521175	1.000000
1373	0.521175	1.000000
1374	0.521175	1.000000
1375	0.521175	1.000000
1376	0.521175	1.000000
1377	0.521175	1.000000
1378	0.521175	1.000000
1379	0.521175	1.000000
1380	0.521175	1.000000
1381	0.521175	1.000000
1382	0.521175	1.000000
1383	0.521175	1.000000
1384	0.521175	1.000000
1385	0.521175	1.000000
1386	0.521175	1.000000
1387	0.521175	1.000000
1388	0.521175	1.000000
1389	0.521175	1.000000
1390	0.521175	1.000000
1391	0.521175	1.000000
1392	0.521175	1.000000
1393	0.521175	1.000000
1394	0.521175	1.000000
1395	0.521175	1.000000
1396	0.521175	1.000000
1397	0.521175	1.000000
1398	0.521175	1.000000
1399	0.521175	1.000000
1400	0.521175	1.000000
1401	0.521175	1.000000
1402	0.521175	1.000000
1403	0.521175	1.000000
1404	0.521175	1.000000
1405	0.521175	1.000000
1406	0.521175	1.000000
1407	0.521175	1.000000
1408	0.521175	1.000000
1409	0.521175	1.000000
1410	0.521175	1.000000
1411	0.521175	1.000000
1412	0.521175	1.000000
1413	0.521175	1.000000
1414	0.521175	1.000000
1415	0.521175	1.000000
1416	0.521175	1.000000
1417	0.521175	1.000000
1418	0.521175	1.000000
1419	0.521175	1.000000
1420	0.521175	1.000000
1421	0.521175	1.000000
1422	0.521175	1.000000
1423	0.521175	1.000000
1424	0.521175	1.000000
1425	0.521175	1.000000
1426	0.521175	1.000000
1427	0.521175	1.000000
1428	0.521175	1.000000
1429	0.521175	1.000000
1430	0.521175	1.000000
1431	0.521175	1.000000
1432	0.521175	1.000000
1433	0.521175	1.000000
1434	0.521175	1.000000
1435	0.521175	1.000000
1436	0.521175	1.000000
1437	0.521175	1.000000
1438	0.521175	1.000000
1439	0.521175	1.000000
1440	0.521175	1.000000
1441	0.521175	1.000000
1442	0.521175	1.000000
1443	0.521175	1.000000
1444	0.521175	1.000000
1445	0.521175	1.000000
1446	0.521175	1.000000
1447	0.521175	1.000000
1448	0.521175	1.000000
1449	0.521175	1.000000
1450	0.521175	1.000000
1451	0.521175	1.000000
1452	0.521175	1.000000
1453	0.521175	1.000000
1454	0.521175	1.000000
1455	0.521175	1.000000
1456	0.521175	1.000000
1457	0.521175	1.000000
1458	0.521175	1.000000
1459	0.521175	1.000000
1460	0.521175	1.000000
1461	0.521175	1.000000
1462	0.521175	1.000000
1463	0.521175	1.000000
1464	0.521175	1.000000
1465	0.521175	1.000000
1466	0.521175	1.000000
1467	0.521175	1.000000
1468	0.521175	1.000000
1469	0.521175	1.000000
1470	0.521175	1.000000
1471	0.521175	1.000000
1472	0.521175	1.000000
1473	0.521175	1.000000
1474	0.521175	1.000000
1475	0.521175	1.000000
1476	0.521175	1.000000
1477	0.521175	1.000000
1478	0.521175	1.000000
1479	0.521175	1.000000
1480	0.521175	1.000000
1481	0.521175	1.000000
1482	0.521175	1.000000
1483	0.521175	1.000000
1484	0.521175	1.000000
1485	0.521175	1.000000
1486	0.521175	1.000000
1487	0.521175	1.000000
1488	0.521175	1.000000
1489	0.521175	1.000000
1490	0.521175	1.000000
1491	0.521175	1.000000
1492	0.521175	1.000000
1493	0.521175	1.000000
1494	0.521175	1.000000
1495	0.521175	1.000000
1496	0.521175	1.000000
1497	0.521175	1.000000
1498	0.521175	1.000000
1499	0.521175	1.000000
1500	0.521175	1.000000
1501	0.521175	1.000000
1502	0.521175	1.000000
1503	0.521175	1.000000
1504	0.521175	1.000000
1505	0.521175	1.000000
1506	0.521175	1.000000
1507	0.521175	1.000000
1508	0.521175	1.000000
1509	0.521175	1.000000
1510	0.521175	1.000000
1511	0.521175	1.000000
1512	0.521175	1.000000
1513	0.521175	1.000000
1514	0.521175	1.000000
1515	0.521175	1.000000
1516	0.521175	1.000000
1517	0.521175	1.000000
1518	0.521175	1.000000
1519	0.521175	1.000000
1520	0.521175	1.000000
1521	0.521175	1.000000
1522	0.521175	1.000000
1523	0.521175	1.000000
1524	0.521175	1.000000
1525	0.521175	1.000000
1526	0.521175	1.000000
1527	0.521175	1.000000
1528	0.521175	1.000000
1529	0.521175	1.000000
1530	0.521175	1.000000
1531	0.521175	1.000000
1532	0.521175	1.000000
1533	0.521175	1.000000
1534	0.521175	1.000000
1535	0.521175	1.000000
1536	0.521175	1.000000
1537	0.521175	1.000000
1538	0.521175	1.000000
1539	0.521175	1.000000
1540	0.521175	1.000000
1541	0.521175	1.000000
1542	0.521175	1.000000
1543	0.521175	1.000000
1544	0.521175	1.000000
1545	0.521175	1.000000
1546	0.521175	1.000000
1547	0.521175	1.000000
1548	0.521175	1.000000
1549	0.521175	1.000000
1550	0.521175	1.000000
1551	0.521175	1.000000
1552	0.521175	1.000000
1553	0.521175	1.000000
1554	0.521175	1.000000
1555	0.521175	1.000000
1556	0.521175	1.000000
1557	0.521175	1.000000
1558	0.521175	1.000000
1559	0.521175	1.000000
1560	0.521175	1.000000
1561	0.521175	1.000000
1562	0.521175	1.000000
1563	0.521175	1.000000
1564	0.521175	1.000000
1565	0.521175	1.000000
1566	0.521175	1.000000
1567	0.521175	1.000000
1568	0.521175	1.000000
1569	0.521175	1.000000
1570	0.521175	1.000000
1571	0.521175	1.000000
1572	0.521175	1.000000
1573	0.521175	1.000000
1574	0.521175	1.000000
1575	0.521175	1.000000
1576	0.521175	1.000000
1577	0.521175	1.000000
1578	0.521175	1.000000
1579	0.521175	1.000000
1580	0.521175	1.000000
1581	0.521175	1.000000
1582	0.521175	1.000000
1583	0.521175	1.000000
1584	0.521175	1.000000
1585	0.521175	1.000000
1586	0.521175	1.000000
1587	0.521175	1.000000
1588	0.521175	1.000000
1589	0.521175	1.000000
1590	0.521175	1.000000
1591	0.521175	1.000000
1592	0.521175	1.000000
1593	0.521175	1.000000
1594	0.521175	1.000000
1595	0.521175	1.000000
1596	0.521175	1.000000
1597	0.521175	1.000000
1598	0.521175	1.000000
1599	0.521175	1.000000
1600	0.521175	1.000000
1601	0.521175	1.000000
1602	0.521175	1.000000
1603	0.521175	1.000000
1604	0.521175	1.000000
1605	0.521175	1.000000
1606	0.521175	1.000000
1607	0.521175	1.000000
1608	0.521175	1.000000
1609	0.521175	1.000000
1610	0.521175	1.000000
1611	0.521175	1.000000
1612	0.521175	1.000000
1613	0.521175	1.000000
1614	0.521175	1.000000
1615	0.521175	1.000000
1616	0.521175	1.000000
1617	0.521175	1.000000
1618	0.521175	1.000000
1619	0.521175	1.000000
1620	0.521175	1.000000
1621	0.521175	1.000000
1622	0.521175	1.000000
1623	0.521175	1.000000
1624	0.521175	1.000000
1625	0.521175	1.000000
1626	0.521175	1.000000
1627	0.521175	1.000000
1628	0.521175	1.000000
1629	0.521175	1.000000
1630	0.521175	1.000000
1631	0.521175	1.000000
1632	0.521175	1.000000
1633	0.521175	1.000000
1634	0.521175	1.000000
1635	0.521175	1.000000
1636	0.521175	1.000000
1637	0.521175	1.000000
1638	0.521175	1.000000
1639	0.521175	1.000000
1640	0.521175	1.000000
1641	0.521175	1.000000
1642	0.521175	1.000000
1643	0.521175	1.000000
1644	0.521175	1.000000
1645	0.521175	1.000000
1646	0.521175	1.000000
1647	0.521175	1.000000
1648	0.521175	1.000000
1649	0.521175	1.000000
1650	0.521175	1.000000
1651	0.521175	1.000000
1652	0.521175	1.000000
1653	0.521175	1.000000
1654	0.521175	1.000000
1655	0.521175	1.000000
1656	0.521175	1.000000
1657	0.521175	1.000000
1658	0.521175	1.000000
1659	0.521175	1.000000
1660	0.521175	1.000000
1661	0.521175	1.000000
1662	0.521175	1.000000
1663	0.521175	1.000000
1664	0.521175	1.000000
1665	0.521175	1.000000
1666	0.521175	1.000000
1667	0.521175	1.000000
1668	0.521175	1.000000
1669	0.521175	1.000000
1670	0.521175	1.000000
1671	0.521175	1.000000
1672	0.521175	1.000000
1673	0.521175	1.000000
1674	0.521175	1.000000
1675	0.521175	1.000000
1676	0.521175	1.000000
1677	0.521175	1.000000
1678	0.521175	1.000000
1679	0.521175	1.000000
1680	0.521175	1.000000
1681	0.521175	1.000000
1682	0.521175	1.000000
1683	0.521175	1.000000
1684	0.521175	1.000000
1685	0.521175	1.000000
1686	0.521175	1.000000
1687	0.521175	1.000000
1688	0.521175	1.000000
1689	0.521175	1.000000
1690	0.521175	1.000000
1691	0.521175	1.000000
1692	0.521175	1.000000
1693	0.521175	1.000000
1694	0.521175	1.000000
1695	0.521175	1.000000
1696	0.521175	1.000000
1697	0.521175	1.000000
1698	0.521175	1.000000
1699	0.521175	1.000000
1700	0.521175	1.000000
1701	0.521175	1.000000
1702	0.521175	1.000000
1703	0.521175	1.000000
1704	0.521175	1.000000
1705	0.521175	1.000000
1706	0.521175	1.000000
1707	0.521175	1.000000
1708	0.521175	1.000000
1709	0.521175	1.000000
1710	0.521175	1.000000
1711	0.521175	1.000000
1712	0.521175	1.000000
1713	0.521175	1.000000
1714	0.521175	1.000000
1715	0.521175	1.000000
1716	0.521175	1.000000
1717	0.521175	1.000000
1718	0.521175	1.000000
1719	0.521175	1.000000
1720	0.521175	1.000000
1721	0.521175	1.000000
1722	0.521175	1.000000
1723	0.521175	1.000000
1724	0.521175	1.000000
1725	0.521175	1.000000
1726	0.521175	1.000000
1727	0.521175	1.000000
1728	0.521175	1.000000
1729	0.521175	1.000000
1730	0.521175	1.000000
1731	0.521175	1.000000
1732	0.521175	1.000000
1733	0.521175	1.000000
1734	0.521175	1.000000
1735	0.521175	1.000000
1736	0.521175	1.000000
1737	0.521175	1.000000
1738	0.521175	1.000000
1739	0.521175	1.000000
1740	0.521175	1.000000
1741	0.521175	1.000000
1742	0.521175	1.000000
1743	0.521175	1.000000
1744	0.521175	1.000000
1745	0.521175	1.000000
1746	0.521175	1.000000
1747	0.521175	1.000000
1748	0.521175	1.000000
1749	0.521175	1.000000
1750	0.521175	1.000000
1751	0.521175	1.000000
1752	0.521175	1.000000
1753	0.521175	1.000000
1754	0.521175	1.000000
1755	0.521175	1.000000
1756	0.521175	1.000000
1757	0.521175	1.000000
1758	0.521175	1.000000
1759	0.521175	1.000000
1760	0.521175	1.000000
1761	0.521175	1.000000
1762	0.521175	1.000000
1763	0.521175	1.000000
1764	0.521175	1.000000
1765	0.521175	1.000000
1766	0.521175	1.000000
1767	0.521175	1.000000
1768	0.521175	1.000000
1769	0.521175	1.000000
1770	0.521175	1.000000
1771	0.521175	1.000000
1772	0.521175	1.000000
1773	0.521175	1.000000
1774	0.521175	1.000000
1775	0.521175	1.000000
1776	0.521175	1.000000
1777	0.521175	1.000000
1778	0.521175	1.000000
1779	0.521175	1.000000
1780	0.521175	1.000000
1781	0.521175	1.000000
1782	0.521175	1.000000
1783	0.521175	1.000000
1784	0.521175	1.000000
1785	0.521175	1.000000
1786	0.521175	1.000000
1787	0.521175	1.000000
1788	0.521175	1.000000
1789	0.521175	1.000000
1790	0.521175	1.000000
1791	0.521175	1.000000
1792	0.521175	1.000000
1793	0.521175	1.000000
1794	0.521175	1.000000
1795	0.521175	1.000000
1796	0.521175	1.000000
1797	0.521175	1.000000
1798	0.521175	1.000000
1799	0.521175	1.000000
1800	0.521175	1.000000
1801	0.521175	1.000000
1802	0.521175	1.000000
1803	0.521175	1.000000
1804	0.521175	1.000000
1805	0.521175	1.000000
1806	0.521175	1.000000
1807	0.521175	1.000000
1808	0.521175	1.000000
1809	0.521175	1.000000
1810	0.521175	1.000000
1811	0.521175	1.000000
1812	0.521175	1.000000
1813	0.521175	1.000000
1814	0.521175	1.000000
1815	0.521175	1.000000
1816	0.521175	1.000000
1817	0.521175	1.000000
1818	0.521175	1.000000
1819	0.521175	1.000000
1820	0.521175	1.000000
1821	0.521175	1.000000
1822	0.521175	1.000000
1823	0.521175	1.000000
1824	0.521175	1.000000
1825	0.521175	1.000000
1826	0.521175	1.000000
1827	0.521175	1.000000
1828	0.521175	1.000000
1829	0.521175	1.000000
1830	0.521175	1.000000
1831	0.521175	1.000000
1832	0.521175	1.000000
1833	0.521175	1.000000
1834	0.521175	1.000000
1835	0.521175	1.000000
1836	0.521175	1.000000
1837	0.521175	1.000000
1838	0.521175	1.000000
1839	0.521175	1.000000
1840	0.521175	1.000000
1841	0.521175	1.000000
1842	0.521175	1.000000
1843	0.521175	1.000000
1844	0.521175	1.000000
1845	0.521175	1.000000
1846	0.521175	1.000000
1847	0.521175	1.000000
1848	0.521175	1.000000
1849	0.521175	1.000000
1850	0.521175	1.000000
1851	0.521175	1.000000
1852	0.521175	1.000000
1853	0.521175	1.000000
1854	0.521175	1.000000
1855	0.521175	1.000000
1856	0.521175	1.000000
1857	0.521175	1.000000
1858	0.521175	1.000000
1859	0.521175	1.000000
1860	0.521175	1.000000
1861	0.521175	1.000000
1862	0.521175	1.000000
1863	0.521175	1.000000
1864	0.521175	1.000000
1865	0.521175	1.000000
1866	0.521175	1.000000
1867	0.521175	1.000000
1868	0.521175	1.000000
1869	0.521175	1.000000
1870	0.521175	1.000000
1871	0.521175	1.000000
1872	0.521175	1.000000
1873	0.521175	1.000000
1874	0.521175	1.000000
1875	0.521175	1.000000
1876	0.521175	1.000000
1877	0.521175	1.000000
1878	0.521175	1.000000
1879	0.521175	1.000000
1880	0.521175	1.000000
1881	0.521175	1.000000
1882	0.521175	1.000000
1883	0.521175	1.000000
1884	0.521175	1.000000
1885	0.521175	1.000000
1886	0.521175	1.000000
1887	0.521175	1.000000
1888	0.521175	1.000000
1889	0.521175	1.000000
1890	0.521175	1.000000
1891	0.521175	1.000000
1892	0.521175	1.000000
1893	0.521175	1.000000
1894	0.521175	1.000000
1895	0.521175	1.000000
1896	0.521175	1.000000
1897	0.521175	1.000000
1898	0.521175	1.000000
1899	0.521175	1.000000
1900	0.521175	1.000000
1901	0.521175	1.000000
1902	0.521175	1.000000
1903	0.521175	1.000000
1904	0.521175	1.000000
1905	0.521175	1.000000
1906	0.521175	1.000000
1907	0.521175	1.000000
1908	0.521175	1.000000
1909	0.521175	1.000000
1910	0.521175	1.000000
1911	0.521175	1.000000
1912	0.521175	1.000000
1913	0.521175	1.000000
1914	0.521175	1.000000
1915	0.521175	1.000000
1916	0.521175	1.000000
1917	0.521175	1.000000
1918	0.521175	1.000000
1919	0.521175	1.000000
1920	0.521175	1.000000
1921	0.521175	1.000000
1922	0.521175	1.000000
1923	0.521175	1.000000
1924	0.521175	1.000000
1925	0.521175	1.000000
1926	0.521175	1.000000
1927	0.521175	1.000000
1928	0.521175	1.000000
1929	0.521175	1.000000
1930	0.521175	1.000000
1931	0.521175	1.000000
1932	0.521175	1.000000
1933	0.521175	1.000000
1934	0.521175	1.000000
1935	0.521175	1.000000
1936	0.521175	1.000000
1937	0.521175	1.000000
1938	0.521175	1.000000
1939	0.521175	1.000000
1940	0.521175	1.000000
1941	0.521175	1.000000
1942	0.521175	1.000000
1943	0.521175	1.000000
1944	0.521175	1.000000
1945	0.521175	1.000000
1946	0.521175	1.000000
1947	0.521175	1.000000
1948	0.521175	1.000000
1949	0.521175	1.000000
1950	0.521175	1.000000
1951	0.521175	1.000000
1952	0.521175	1.000000
1953	0.521175	1.000000
1954	0.521175	1.000000
1955	0.521175	1.000000
1956	0.521175	1.000000
1957	0.521175	1.000000
1958	0.521175	1.000000
1959	0.521175	1.000000
1960	0.521175	1.000000
1961	0.521175	1.000000
1962	0.521175	1.000000
1963	0.521175	1.000000
1964	0.521175	1.000000
1965	0.521175	1.000000
1966	0.521175	1.000000
1967	0.521175	1.000000
1968	0.521175	1.000000
1969	0.521175	1.000000
1970	0.521175	1.000000
1971	0.521175	1.000000
1972	0.521175	1.000000
1973	0.521175	1.000000
1974	0.521175	1.000000
1975	0.521175	1.000000
1976	0.521175	1.000000
1977	0.521175	1.000000
1978	0.521175	1.000000
1979	0.521175	1.000000
1980	0.521175	1.000000
1981	0.521175	1.000000
1982	0.521175	1.000000
1983	0.521175	1.000000
1984	0.521175	1.000000
1985	0.521175	1.000000
1986	0.521175	1.000000
1987	0.521175	1.000000
1988	0.521175	1.000000
1989	0.521175	1.000000
1990	0.521175	1.000000
1991	0.521175	1.000000
1992	0.521175	1.000000
1993	0.521175	1.000000
1994	0.521175	1.000000
1995	0.521175	1.000000
1996	0.521175	1.000000
1997	0.521175	1.000000
1998	0.521175	1.000000
1999	0.521175	1.000000
[truncated: 8,000 more rows]
