# Supplementary material for: Evolutionary game on mutually influenceing double-layer network
Source: PLoS One. 2025 Jan 31;20(1):e0317923. doi: 10.1371/journal.pone.0317923 (PMC11785339; doi:10.1371/journal.pone.0317923)
Supplement: S1 Data — (ZIP) [file pone.0317923.s001.zip › b=1.04_a=0_frequency.txt]

0	0.494375	0.381950
1	0.489000	0.316150
2	0.484900	0.271050
3	0.482650	0.239775
4	0.483825	0.222850
5	0.481200	0.209650
6	0.476050	0.198875
7	0.473350	0.193375
8	0.472475	0.187400
9	0.473450	0.180925
10	0.475525	0.174650
11	0.477375	0.171600
12	0.473475	0.170000
13	0.476500	0.167125
14	0.475725	0.166300
15	0.474225	0.162575
16	0.472650	0.161550
17	0.475825	0.161275
18	0.473950	0.161500
19	0.471075	0.160825
20	0.474000	0.160825
21	0.475075	0.161050
22	0.471700	0.159850
23	0.473300	0.159525
24	0.475875	0.160550
25	0.476350	0.162450
26	0.476550	0.163475
27	0.471775	0.162725
28	0.478175	0.161675
29	0.476525	0.162775
30	0.477025	0.162875
31	0.476725	0.160900
32	0.477975	0.161425
33	0.479275	0.161925
34	0.481775	0.160925
35	0.478925	0.159200
36	0.479000	0.160000
37	0.481475	0.157700
38	0.480525	0.157450
39	0.485925	0.158200
40	0.483700	0.157625
41	0.481875	0.157725
42	0.481125	0.155500
43	0.484225	0.154900
44	0.487550	0.154625
45	0.482675	0.153750
46	0.485200	0.153000
47	0.487725	0.153850
48	0.486100	0.153750
49	0.485925	0.153625
50	0.491050	0.153700
51	0.490425	0.154275
52	0.490500	0.153225
53	0.491150	0.153350
54	0.494150	0.151600
55	0.494375	0.151450
56	0.494475	0.152875
57	0.496400	0.152650
58	0.494525	0.151375
59	0.497375	0.149975
60	0.499275	0.147475
61	0.496500	0.146700
62	0.499450	0.145175
63	0.496775	0.144900
64	0.497350	0.143925
65	0.499950	0.144325
66	0.499800	0.144250
67	0.501700	0.143025
68	0.499900	0.141750
69	0.498000	0.140150
70	0.498675	0.140125
71	0.499775	0.140075
72	0.500600	0.138775
73	0.502950	0.137225
74	0.504500	0.136225
75	0.502350	0.135000
76	0.502150	0.134625
77	0.506850	0.133950
78	0.505925	0.132200
79	0.507400	0.132575
80	0.507775	0.132650
81	0.506750	0.131150
82	0.508475	0.130775
83	0.508250	0.130975
84	0.510300	0.129250
85	0.508975	0.127725
86	0.506375	0.128350
87	0.507725	0.127075
88	0.510475	0.126125
89	0.509800	0.123950
90	0.508850	0.122575
91	0.508500	0.120625
92	0.509950	0.121250
93	0.511800	0.121050
94	0.512025	0.121400
95	0.510525	0.121675
96	0.511175	0.121575
97	0.512100	0.120175
98	0.513000	0.121775
99	0.514150	0.122450
100	0.516425	0.122525
101	0.514325	0.122950
102	0.513575	0.121575
103	0.514925	0.122400
104	0.515525	0.122325
105	0.517175	0.119375
106	0.521300	0.118050
107	0.519125	0.118625
108	0.519825	0.115875
109	0.517225	0.116125
110	0.515025	0.113975
111	0.518700	0.114175
112	0.518825	0.112950
113	0.520675	0.111500
114	0.521225	0.111250
115	0.517800	0.110475
116	0.518375	0.108350
117	0.520925	0.108500
118	0.519575	0.108275
119	0.522050	0.108050
120	0.523175	0.107200
121	0.525900	0.105125
122	0.524500	0.103000
123	0.523750	0.103375
124	0.526650	0.103925
125	0.527675	0.103675
126	0.527575	0.100650
127	0.527625	0.101700
128	0.529200	0.101650
129	0.529400	0.102800
130	0.530975	0.102000
131	0.531800	0.102675
132	0.529600	0.102900
133	0.531975	0.102050
134	0.532525	0.101175
135	0.531550	0.101450
136	0.533500	0.101275
137	0.533800	0.100725
138	0.530275	0.100475
139	0.534925	0.100275
140	0.535150	0.099625
141	0.534175	0.099300
142	0.533875	0.097225
143	0.535700	0.095175
144	0.534975	0.094725
145	0.539250	0.094450
146	0.536700	0.094500
147	0.539475	0.093950
148	0.538500	0.095400
149	0.539225	0.096475
150	0.539625	0.097300
151	0.538175	0.096775
152	0.539800	0.095600
153	0.540225	0.095125
154	0.539600	0.094525
155	0.541250	0.094325
156	0.543050	0.094600
157	0.540575	0.094775
158	0.540125	0.095075
159	0.541925	0.095775
160	0.544175	0.095450
161	0.541325	0.095225
162	0.546550	0.095125
163	0.542675	0.095750
164	0.543650	0.096175
165	0.545000	0.096050
166	0.546175	0.095950
167	0.547900	0.094375
168	0.546525	0.093925
169	0.550225	0.094525
170	0.546850	0.093725
171	0.547775	0.093250
172	0.551125	0.093675
173	0.551150	0.093450
174	0.551025	0.092450
175	0.549100	0.092075
176	0.550675	0.092125
177	0.552900	0.093000
178	0.552500	0.093075
179	0.553400	0.094000
180	0.549675	0.094025
181	0.551425	0.093975
182	0.554175	0.094450
183	0.552300	0.092825
184	0.555050	0.094200
185	0.556150	0.094875
186	0.555625	0.095200
187	0.556900	0.094775
188	0.557600	0.096350
189	0.557525	0.096175
190	0.556575	0.094600
191	0.558775	0.094225
192	0.561325	0.092550
193	0.559325	0.092975
194	0.556600	0.092500
195	0.562350	0.092525
196	0.560425	0.092750
197	0.559900	0.092400
198	0.561600	0.091075
199	0.560350	0.090125
200	0.561425	0.089625
201	0.565475	0.089550
202	0.565975	0.089000
203	0.563025	0.088300
204	0.564200	0.087075
205	0.566475	0.087225
206	0.563700	0.085800
207	0.566125	0.085775
208	0.564700	0.085975
209	0.564625	0.088150
210	0.561700	0.088275
211	0.565250	0.088800
212	0.565575	0.088225
213	0.569500	0.087025
214	0.567275	0.087450
215	0.565350	0.087850
216	0.565625	0.086325
217	0.566850	0.086075
218	0.566425	0.086250
219	0.567075	0.086225
220	0.569775	0.086000
221	0.568325	0.086000
222	0.571625	0.085700
223	0.572600	0.086225
224	0.575025	0.086650
225	0.570475	0.086525
226	0.572000	0.087250
227	0.574700	0.087125
228	0.574575	0.085750
229	0.573875	0.085700
230	0.573750	0.084925
231	0.570350	0.084625
232	0.572325	0.084125
233	0.573425	0.084175
234	0.573850	0.083625
235	0.574075	0.083600
236	0.576775	0.083100
237	0.576075	0.081950
238	0.576925	0.081925
239	0.578900	0.081375
240	0.579500	0.080725
241	0.578725	0.080225
242	0.576175	0.078800
243	0.579200	0.078650
244	0.578875	0.078450
245	0.581300	0.078550
246	0.580375	0.076975
247	0.582925	0.075975
248	0.581550	0.075125
249	0.581100	0.074875
250	0.584500	0.075175
251	0.585200	0.073200
252	0.586275	0.073375
253	0.585600	0.072975
254	0.584525	0.071700
255	0.582800	0.072650
256	0.587275	0.072925
257	0.586100	0.071925
258	0.585325	0.071375
259	0.584100	0.072225
260	0.586525	0.071400
261	0.585950	0.072450
262	0.585775	0.072875
263	0.587275	0.074550
264	0.587950	0.074200
265	0.588425	0.073500
266	0.589225	0.073275
267	0.589675	0.073125
268	0.592425	0.073350
269	0.591225	0.073875
270	0.591800	0.073300
271	0.593000	0.072275
272	0.592550	0.072500
273	0.593500	0.072350
274	0.591900	0.072850
275	0.595650	0.072925
276	0.595550	0.072575
277	0.593900	0.073050
278	0.592875	0.074600
279	0.594250	0.075800
280	0.592875	0.075350
281	0.593125	0.075300
282	0.594225	0.075700
283	0.596575	0.074750
284	0.595775	0.073950
285	0.597700	0.074075
286	0.597150	0.072575
287	0.596875	0.071175
288	0.597200	0.070800
289	0.594600	0.070725
290	0.596225	0.070175
291	0.599700	0.069175
292	0.600675	0.068550
293	0.597650	0.070150
294	0.597125	0.070625
295	0.599500	0.069800
296	0.598575	0.069175
297	0.598500	0.069700
298	0.599175	0.069225
299	0.599900	0.069550
300	0.602550	0.068200
301	0.603425	0.067050
302	0.603500	0.067350
303	0.603075	0.067875
304	0.600525	0.067650
305	0.601325	0.066800
306	0.604175	0.067600
307	0.605050	0.067525
308	0.604675	0.067700
309	0.604850	0.067600
310	0.603750	0.067650
311	0.603200	0.067675
312	0.605450	0.066750
313	0.604925	0.065150
314	0.606200	0.065375
315	0.607075	0.064325
316	0.606375	0.062775
317	0.607800	0.063250
318	0.606350	0.062575
319	0.609900	0.062825
320	0.609525	0.064550
321	0.607500	0.064300
322	0.610000	0.063300
323	0.608650	0.063025
324	0.609100	0.062800
325	0.609175	0.062200
326	0.609925	0.060775
327	0.610500	0.060150
328	0.611800	0.060100
329	0.612975	0.059750
330	0.609400	0.059275
331	0.610200	0.058625
332	0.609825	0.059125
333	0.611175	0.059100
334	0.611500	0.059350
335	0.611150	0.058725
336	0.614850	0.058950
337	0.615300	0.058875
338	0.616075	0.058250
339	0.616075	0.056925
340	0.616125	0.056500
341	0.618975	0.056475
342	0.617350	0.057000
343	0.617400	0.057000
344	0.617400	0.058100
345	0.614000	0.057400
346	0.615050	0.057950
347	0.617525	0.058150
348	0.616950	0.058050
349	0.618000	0.059025
350	0.617350	0.059075
351	0.618775	0.058675
352	0.618400	0.058375
353	0.617925	0.058200
354	0.616975	0.059650
355	0.619175	0.058975
356	0.620250	0.058275
357	0.620300	0.057950
358	0.621975	0.058675
359	0.620675	0.057125
360	0.617225	0.057350
361	0.618075	0.057775
362	0.619475	0.057250
363	0.620750	0.056350
364	0.622875	0.055825
365	0.620825	0.055025
366	0.619500	0.054400
367	0.619950	0.055100
368	0.622375	0.055125
369	0.622275	0.054950
370	0.623650	0.054300
371	0.623425	0.053475
372	0.622050	0.053975
373	0.621550	0.054150
374	0.621175	0.052975
375	0.622875	0.052200
376	0.623325	0.052175
377	0.623500	0.051950
378	0.624200	0.051775
379	0.623050	0.052075
380	0.627475	0.051125
381	0.626175	0.050475
382	0.626100	0.050125
383	0.626250	0.050500
384	0.626075	0.050950
385	0.623475	0.050800
386	0.625000	0.051600
387	0.624000	0.052000
388	0.623325	0.052800
389	0.626700	0.053475
390	0.627475	0.053175
391	0.629875	0.052475
392	0.629600	0.053150
393	0.628325	0.054125
394	0.629850	0.054850
395	0.629975	0.054050
396	0.629450	0.053650
397	0.630450	0.052650
398	0.630150	0.053250
399	0.630900	0.052925
400	0.628900	0.051750
401	0.631400	0.050825
402	0.631100	0.051250
403	0.628650	0.050350
404	0.629325	0.050675
405	0.630550	0.050800
406	0.634325	0.051450
407	0.633275	0.051250
408	0.632575	0.050950
409	0.631450	0.050425
410	0.631275	0.050800
411	0.634050	0.050800
412	0.633625	0.050475
413	0.635050	0.051500
414	0.633475	0.051350
415	0.633650	0.051125
416	0.633025	0.050825
417	0.633425	0.051200
418	0.633300	0.051025
419	0.633175	0.051300
420	0.635375	0.051625
421	0.634550	0.051775
422	0.637000	0.052300
423	0.636100	0.051875
424	0.637400	0.050900
425	0.636950	0.050850
426	0.635675	0.050125
427	0.637625	0.049125
428	0.638450	0.049100
429	0.639250	0.048725
430	0.636875	0.048600
431	0.638450	0.047850
432	0.639200	0.047425
433	0.638425	0.047025
434	0.639025	0.047075
435	0.640875	0.046475
436	0.640000	0.047275
437	0.639875	0.046825
438	0.640000	0.047525
439	0.641425	0.047650
440	0.640025	0.048125
441	0.639850	0.048425
442	0.638825	0.047450
443	0.638850	0.047425
444	0.642925	0.046650
445	0.641400	0.045725
446	0.642700	0.045250
447	0.641900	0.046275
448	0.641875	0.046000
449	0.641825	0.045875
450	0.642350	0.045675
451	0.642575	0.047225
452	0.641650	0.047425
453	0.641900	0.048475
454	0.642600	0.048825
455	0.645450	0.048675
456	0.644700	0.048225
457	0.646325	0.048650
458	0.645300	0.048800
459	0.645775	0.048500
460	0.644250	0.047550
461	0.643850	0.047425
462	0.646275	0.047925
463	0.645900	0.047125
464	0.646725	0.046875
465	0.647050	0.047150
466	0.648125	0.048275
467	0.646375	0.047975
468	0.648950	0.047725
469	0.647950	0.048075
470	0.648225	0.046900
471	0.644450	0.046525
472	0.647950	0.047650
473	0.646950	0.047850
474	0.646975	0.047075
475	0.648900	0.046925
476	0.647050	0.045400
477	0.647225	0.045575
478	0.649175	0.046475
479	0.647900	0.046675
480	0.646500	0.046525
481	0.648275	0.046725
482	0.649425	0.045450
483	0.648400	0.044950
484	0.647625	0.044350
485	0.651075	0.044500
486	0.649375	0.044100
487	0.650975	0.043700
488	0.649975	0.042825
489	0.648500	0.043075
490	0.652900	0.043800
491	0.651750	0.043025
492	0.650675	0.042025
493	0.649525	0.041950
494	0.651650	0.041175
495	0.651500	0.041375
496	0.651325	0.042075
497	0.652050	0.041925
498	0.652350	0.041825
499	0.654150	0.041900
500	0.654625	0.041550
501	0.651650	0.041150
502	0.651625	0.040325
503	0.652300	0.040150
504	0.651125	0.039425
505	0.651400	0.038600
506	0.651600	0.038175
507	0.652925	0.038075
508	0.652950	0.038850
509	0.653800	0.039025
510	0.654250	0.038175
511	0.655850	0.037800
512	0.654000	0.037875
513	0.653575	0.037550
514	0.655600	0.038125
515	0.654975	0.037450
516	0.655675	0.037475
517	0.655850	0.036550
518	0.655150	0.036300
519	0.656875	0.036325
520	0.655550	0.036300
521	0.656300	0.035550
522	0.659150	0.035750
523	0.659050	0.036125
524	0.659025	0.036650
525	0.659025	0.036150
526	0.655575	0.037150
527	0.659275	0.036475
528	0.659125	0.036850
529	0.661100	0.036675
530	0.659975	0.036575
531	0.660100	0.036975
532	0.661425	0.036800
533	0.660375	0.036375
534	0.657675	0.037300
535	0.660350	0.037550
536	0.658525	0.037100
537	0.659400	0.037125
538	0.659675	0.036725
539	0.662550	0.036350
540	0.660150	0.035675
541	0.661225	0.035550
542	0.661325	0.036150
543	0.660675	0.035950
544	0.658800	0.036125
545	0.660225	0.035500
546	0.661425	0.035350
547	0.662075	0.034800
548	0.660100	0.034275
549	0.662900	0.033600
550	0.662900	0.033775
551	0.662000	0.032550
552	0.661975	0.032675
553	0.661050	0.031500
554	0.661100	0.031475
555	0.663175	0.032075
556	0.664200	0.031475
557	0.662575	0.031475
558	0.663775	0.032075
559	0.664175	0.031625
560	0.664975	0.032475
561	0.665500	0.032800
562	0.664700	0.032900
563	0.663425	0.032900
564	0.664175	0.032900
565	0.665600	0.033450
566	0.664550	0.032950
567	0.665175	0.032950
568	0.665750	0.031475
569	0.664525	0.030400
570	0.664325	0.029675
571	0.665200	0.028775
572	0.664800	0.028300
573	0.668000	0.028650
574	0.666100	0.028725
575	0.664300	0.028675
576	0.666275	0.028475
577	0.666675	0.028725
578	0.665050	0.029975
579	0.664825	0.029800
580	0.666350	0.030250
581	0.665600	0.030975
582	0.664925	0.030675
583	0.665000	0.030375
584	0.666600	0.029950
585	0.667175	0.030200
586	0.668150	0.029050
587	0.668975	0.029050
588	0.666725	0.029575
589	0.667525	0.030600
590	0.667325	0.031325
591	0.668025	0.030725
592	0.669975	0.030325
593	0.667950	0.030600
594	0.667850	0.030575
595	0.669525	0.030625
596	0.669425	0.031800
597	0.668225	0.031925
598	0.668125	0.031900
599	0.668900	0.031675
600	0.669700	0.031250
601	0.669125	0.031375
602	0.668675	0.031050
603	0.670700	0.031825
604	0.671275	0.031600
605	0.669300	0.031725
606	0.669750	0.031625
607	0.670150	0.031025
608	0.670975	0.030600
609	0.669050	0.029675
610	0.670775	0.029175
611	0.671175	0.029100
612	0.671375	0.028975
613	0.670400	0.029150
614	0.671275	0.028700
615	0.671150	0.028175
616	0.670700	0.028300
617	0.670900	0.028900
618	0.672175	0.028875
619	0.672700	0.028725
620	0.672075	0.028900
621	0.672875	0.028275
622	0.672625	0.028175
623	0.670975	0.028375
624	0.673800	0.028225
625	0.673150	0.027675
626	0.671675	0.028425
627	0.673725	0.027825
628	0.673625	0.027775
629	0.674100	0.027400
630	0.673825	0.027125
631	0.674725	0.026900
632	0.672950	0.026875
633	0.672750	0.026575
634	0.674375	0.026275
635	0.674350	0.026475
636	0.672150	0.026200
637	0.674800	0.026250
638	0.673425	0.026100
639	0.673125	0.026075
640	0.675000	0.026050
641	0.674125	0.025850
642	0.674825	0.024975
643	0.675725	0.025875
644	0.676675	0.025175
645	0.675550	0.025700
646	0.677000	0.025525
647	0.675150	0.025500
648	0.675075	0.025075
649	0.674575	0.024800
650	0.674050	0.025050
651	0.675475	0.024675
652	0.675275	0.025725
653	0.675425	0.025425
654	0.675575	0.025475
655	0.674700	0.025750
656	0.676125	0.025625
657	0.674825	0.025550
658	0.674775	0.026375
659	0.673925	0.026900
660	0.674850	0.026700
661	0.674850	0.027150
662	0.675975	0.026525
663	0.675425	0.026750
664	0.677650	0.027375
665	0.675725	0.027425
666	0.676900	0.027800
667	0.674325	0.027450
668	0.675575	0.028225
669	0.675800	0.027525
670	0.676075	0.027425
671	0.677750	0.027725
672	0.675800	0.027850
673	0.675750	0.027825
674	0.677200	0.027325
675	0.677000	0.027125
676	0.677850	0.026725
677	0.677925	0.026375
678	0.679125	0.026250
679	0.677175	0.024850
680	0.679700	0.025475
681	0.679950	0.026125
682	0.677375	0.025550
683	0.678000	0.024825
684	0.677275	0.024475
685	0.678550	0.024425
686	0.676175	0.024175
687	0.677825	0.024125
688	0.678250	0.024225
689	0.679500	0.024825
690	0.680200	0.025175
691	0.679600	0.025800
692	0.680000	0.026225
693	0.679725	0.026050
694	0.681575	0.026425
695	0.681450	0.026175
696	0.680750	0.025900
697	0.681525	0.026750
698	0.680625	0.026300
699	0.681150	0.026325
700	0.678875	0.025925
701	0.678725	0.026600
702	0.681575	0.026300
703	0.680725	0.026200
704	0.681500	0.026300
705	0.680525	0.026625
706	0.681400	0.025900
707	0.681200	0.025375
708	0.681075	0.025325
709	0.680750	0.025900
710	0.681650	0.025275
711	0.682150	0.025075
712	0.682175	0.024950
713	0.682550	0.024575
714	0.679225	0.025025
715	0.681000	0.024375
716	0.680875	0.023250
717	0.680975	0.023450
718	0.679975	0.023075
719	0.683675	0.023100
720	0.681575	0.023175
721	0.682775	0.021825
722	0.681275	0.022425
723	0.681925	0.022450
724	0.683375	0.023150
725	0.682600	0.023025
726	0.682100	0.022575
727	0.682050	0.022875
728	0.682675	0.023275
729	0.682625	0.023250
730	0.681425	0.023300
731	0.682750	0.024125
732	0.683250	0.023775
733	0.682175	0.023200
734	0.681050	0.023075
735	0.683200	0.022300
736	0.682875	0.021400
737	0.681850	0.022050
738	0.682150	0.021775
739	0.683000	0.022025
740	0.683050	0.022750
741	0.684375	0.023050
742	0.684300	0.023125
743	0.683975	0.023925
744	0.682700	0.023825
745	0.683450	0.024300
746	0.683100	0.024500
747	0.683500	0.024650
748	0.684425	0.024550
749	0.683800	0.024175
750	0.683375	0.024175
751	0.684450	0.024550
752	0.684875	0.024875
753	0.683550	0.025450
754	0.683050	0.025100
755	0.684200	0.024625
756	0.683200	0.024800
757	0.683425	0.024350
758	0.683925	0.024525
759	0.683300	0.024100
760	0.683750	0.024425
761	0.682825	0.024500
762	0.684800	0.024550
763	0.685175	0.024525
764	0.685000	0.023525
765	0.684750	0.022925
766	0.684400	0.023575
767	0.685400	0.023600
768	0.686225	0.023550
769	0.688125	0.023925
770	0.685300	0.023675
771	0.685750	0.023200
772	0.685475	0.023425
773	0.686250	0.023150
774	0.685275	0.022850
775	0.687450	0.022525
776	0.686800	0.022075
777	0.685850	0.021800
778	0.685500	0.021700
779	0.685625	0.022125
780	0.683875	0.022475
781	0.686250	0.022300
782	0.686700	0.022850
783	0.687025	0.022750
784	0.686100	0.023025
785	0.687125	0.023375
786	0.687425	0.023625
787	0.686450	0.024000
788	0.686450	0.024475
789	0.685275	0.024000
790	0.687275	0.023575
791	0.686075	0.024225
792	0.687700	0.024550
793	0.686125	0.024000
794	0.686275	0.024125
795	0.685725	0.024150
796	0.685825	0.024725
797	0.686100	0.024575
798	0.686350	0.024800
799	0.685350	0.024875
800	0.687950	0.024925
801	0.685925	0.025500
802	0.687175	0.026375
803	0.685400	0.026400
804	0.686800	0.026550
805	0.687800	0.026650
806	0.687975	0.025950
807	0.686950	0.026075
808	0.686175	0.025850
809	0.687350	0.026025
810	0.687600	0.026250
811	0.687000	0.025725
812	0.688275	0.025300
813	0.686600	0.024875
814	0.686125	0.024700
815	0.686300	0.024975
816	0.685725	0.025325
817	0.683850	0.024400
818	0.686625	0.023900
819	0.688200	0.023425
820	0.687675	0.022850
821	0.685925	0.022325
822	0.686275	0.022050
823	0.686500	0.021525
824	0.687200	0.021400
825	0.686650	0.021775
826	0.686675	0.021975
827	0.688750	0.021225
828	0.686100	0.021300
829	0.687475	0.020175
830	0.687900	0.020150
831	0.689550	0.020150
832	0.688975	0.020675
833	0.687250	0.020075
834	0.688925	0.019675
835	0.687000	0.019925
836	0.688225	0.019575
837	0.687425	0.019800
838	0.687750	0.020250
839	0.688375	0.020350
840	0.689850	0.019600
841	0.688650	0.019400
842	0.688000	0.019250
843	0.687850	0.019175
844	0.688750	0.018825
845	0.688550	0.018500
846	0.688275	0.018800
847	0.689350	0.018950
848	0.690250	0.018500
849	0.687350	0.018000
850	0.688075	0.018100
851	0.688475	0.018425
852	0.689425	0.018225
853	0.688050	0.018125
854	0.686950	0.017850
855	0.690100	0.017375
856	0.689225	0.017600
857	0.688975	0.016625
858	0.689400	0.016725
859	0.689950	0.017400
860	0.689450	0.017475
861	0.688725	0.018500
862	0.689575	0.018475
863	0.688100	0.018700
864	0.688725	0.018100
865	0.689200	0.017675
866	0.690075	0.017475
867	0.690675	0.017625
868	0.689075	0.018000
869	0.689100	0.018950
870	0.689000	0.019275
871	0.688775	0.019575
872	0.689075	0.020000
873	0.689300	0.019575
874	0.688800	0.019675
875	0.689000	0.019925
876	0.689275	0.020350
877	0.689100	0.020525
878	0.689000	0.020750
879	0.691525	0.020800
880	0.691225	0.020325
881	0.689675	0.020575
882	0.688500	0.020825
883	0.689000	0.021300
884	0.690575	0.021625
885	0.689175	0.021725
886	0.690725	0.021300
887	0.688875	0.020525
888	0.688850	0.020475
889	0.691950	0.020850
890	0.691000	0.020425
891	0.692075	0.019950
892	0.691500	0.019575
893	0.690950	0.019775
894	0.690100	0.020000
895	0.691000	0.019250
896	0.691500	0.019425
897	0.691700	0.019275
898	0.692475	0.019450
899	0.691375	0.019625
900	0.692575	0.019150
901	0.691600	0.019425
902	0.691250	0.020075
903	0.689600	0.020125
904	0.691075	0.020550
905	0.690325	0.020125
906	0.690525	0.020150
907	0.691875	0.020825
908	0.691350	0.020800
909	0.692875	0.020850
910	0.691475	0.021200
911	0.691300	0.021225
912	0.690375	0.021325
913	0.690975	0.021200
914	0.692175	0.021425
915	0.692225	0.021100
916	0.689950	0.020925
917	0.691225	0.020425
918	0.692250	0.020375
919	0.692275	0.020150
920	0.691075	0.020525
921	0.690850	0.020400
922	0.691225	0.020175
923	0.690675	0.020050
924	0.690725	0.019775
925	0.692325	0.019375
926	0.692300	0.019750
927	0.692425	0.019875
928	0.691225	0.019750
929	0.692225	0.019750
930	0.690375	0.019350
931	0.691550	0.019350
932	0.690425	0.019700
933	0.690300	0.020250
934	0.689975	0.019475
935	0.691250	0.019225
936	0.691700	0.019350
937	0.692475	0.018950
938	0.691825	0.019225
939	0.693650	0.019850
940	0.693100	0.019300
941	0.693050	0.019375
942	0.692350	0.019450
943	0.691800	0.019100
944	0.690550	0.018900
945	0.691225	0.018825
946	0.692600	0.018775
947	0.693075	0.017975
948	0.692575	0.017925
949	0.691600	0.017475
950	0.691800	0.017250
951	0.692325	0.017100
952	0.694875	0.017050
953	0.692525	0.017350
954	0.692725	0.017425
955	0.691950	0.017350
956	0.691700	0.017100
957	0.693225	0.017350
958	0.693075	0.016475
959	0.693050	0.016375
960	0.692750	0.015575
961	0.694850	0.015900
962	0.692650	0.015975
963	0.691725	0.016700
964	0.693000	0.017250
965	0.694050	0.017425
966	0.694825	0.017625
967	0.693700	0.017950
968	0.694175	0.017825
969	0.693675	0.018500
970	0.693100	0.018250
971	0.693575	0.018700
972	0.694125	0.018625
973	0.693050	0.018450
974	0.692050	0.018275
975	0.690625	0.018150
976	0.692700	0.018450
977	0.691775	0.018225
978	0.692950	0.018350
979	0.691150	0.018550
980	0.692125	0.018150
981	0.693675	0.018050
982	0.692450	0.018225
983	0.693600	0.018175
984	0.692550	0.017725
985	0.694825	0.018075
986	0.693400	0.018325
987	0.692950	0.018425
988	0.693925	0.018550
989	0.693700	0.017975
990	0.692950	0.018000
991	0.694175	0.017950
992	0.694650	0.018450
993	0.693775	0.018325
994	0.694250	0.018475
995	0.692025	0.019075
996	0.694350	0.018900
997	0.694225	0.018800
998	0.692875	0.018425
999	0.692625	0.018425
1000	0.692750	0.018475
1001	0.694300	0.017550
1002	0.695075	0.017875
1003	0.694325	0.017075
1004	0.693825	0.016425
1005	0.694375	0.015975
1006	0.694650	0.015725
1007	0.697575	0.015900
1008	0.696250	0.016325
1009	0.695950	0.016850
1010	0.694125	0.016775
1011	0.694125	0.016675
1012	0.695425	0.016775
1013	0.694900	0.016400
1014	0.695850	0.016175
1015	0.694875	0.016325
1016	0.693950	0.015700
1017	0.695575	0.016425
1018	0.694275	0.016875
1019	0.695525	0.016625
1020	0.695725	0.016200
1021	0.694625	0.016500
1022	0.695200	0.016525
1023	0.694875	0.016650
1024	0.696150	0.016750
1025	0.695400	0.017125
1026	0.694625	0.017000
1027	0.694250	0.016900
1028	0.694025	0.017225
1029	0.694450	0.017150
1030	0.694900	0.017500
1031	0.695175	0.017075
1032	0.695100	0.017650
1033	0.695600	0.017500
1034	0.694300	0.018100
1035	0.695850	0.017425
1036	0.695800	0.016975
1037	0.696300	0.016950
1038	0.695025	0.016425
1039	0.695200	0.016575
1040	0.695750	0.016200
1041	0.696125	0.015800
1042	0.694900	0.016200
1043	0.696175	0.015850
1044	0.695775	0.015775
1045	0.696825	0.015775
1046	0.696400	0.015625
1047	0.697750	0.015275
1048	0.696200	0.015200
1049	0.695075	0.015000
1050	0.696100	0.014775
1051	0.695150	0.015275
1052	0.694950	0.015025
1053	0.695075	0.015300
1054	0.695525	0.015425
1055	0.694225	0.015150
1056	0.695575	0.014875
1057	0.695200	0.014825
1058	0.695175	0.015050
1059	0.694600	0.014525
1060	0.692900	0.014450
1061	0.694775	0.014525
1062	0.696150	0.014550
1063	0.695000	0.014750
1064	0.695450	0.014225
1065	0.696275	0.014750
1066	0.696400	0.015475
1067	0.696550	0.015275
1068	0.697025	0.015500
1069	0.695200	0.015675
1070	0.695125	0.015625
1071	0.696400	0.015575
1072	0.696000	0.015850
1073	0.695475	0.015775
1074	0.696525	0.015525
1075	0.696375	0.015400
1076	0.695650	0.015125
1077	0.694700	0.015050
1078	0.694550	0.015075
1079	0.694675	0.014575
1080	0.696650	0.014475
1081	0.696100	0.014050
1082	0.695850	0.013550
1083	0.695925	0.013350
1084	0.696600	0.012900
1085	0.696175	0.012750
1086	0.697175	0.012350
1087	0.697025	0.012775
1088	0.697125	0.012475
1089	0.695450	0.012650
1090	0.695425	0.012850
1091	0.696650	0.013325
1092	0.695900	0.013225
1093	0.696300	0.012225
1094	0.695625	0.011850
1095	0.695400	0.012075
1096	0.697325	0.012000
1097	0.695600	0.011600
1098	0.696050	0.011400
1099	0.696575	0.011800
1100	0.696375	0.011900
1101	0.696725	0.012075
1102	0.696350	0.012275
1103	0.697500	0.012275
1104	0.696975	0.011975
1105	0.697300	0.011925
1106	0.697175	0.012025
1107	0.698100	0.012225
1108	0.696750	0.011975
1109	0.697250	0.011950
1110	0.696450	0.011475
1111	0.696850	0.011450
1112	0.696700	0.011600
1113	0.696925	0.011275
1114	0.697200	0.011575
1115	0.697725	0.011075
1116	0.696650	0.011600
1117	0.695700	0.011550
1118	0.696500	0.011550
1119	0.696850	0.011475
1120	0.697850	0.011100
1121	0.697500	0.011625
1122	0.696900	0.011050
1123	0.697225	0.011225
1124	0.698000	0.010725
1125	0.697025	0.011475
1126	0.696600	0.012025
1127	0.697475	0.012050
1128	0.696725	0.011825
1129	0.697600	0.011625
1130	0.697175	0.011400
1131	0.696800	0.011450
1132	0.697900	0.011175
1133	0.698325	0.011000
1134	0.698700	0.010600
1135	0.698675	0.010425
1136	0.698675	0.010550
1137	0.697300	0.010375
1138	0.696525	0.010600
1139	0.697325	0.010150
1140	0.696750	0.010050
1141	0.697275	0.010000
1142	0.697650	0.010225
1143	0.696875	0.010600
1144	0.698650	0.010250
1145	0.698275	0.010425
1146	0.697175	0.010675
1147	0.697325	0.010700
1148	0.697075	0.010800
1149	0.697450	0.010500
1150	0.698100	0.010900
1151	0.697775	0.010675
1152	0.697575	0.010100
1153	0.698000	0.009550
1154	0.698375	0.008800
1155	0.697775	0.008800
1156	0.698100	0.008475
1157	0.698050	0.008275
1158	0.698850	0.008300
1159	0.698175	0.008700
1160	0.697250	0.008875
1161	0.697975	0.008175
1162	0.696125	0.007925
1163	0.697325	0.007850
1164	0.696925	0.007575
1165	0.697800	0.007825
1166	0.697350	0.007875
1167	0.696375	0.007775
1168	0.696600	0.007550
1169	0.698125	0.007625
1170	0.697625	0.007825
1171	0.696750	0.008050
1172	0.697250	0.008175
1173	0.696500	0.008150
1174	0.697775	0.007875
1175	0.696600	0.007550
1176	0.697875	0.007025
1177	0.699400	0.006825
1178	0.698000	0.007150
1179	0.697650	0.007275
1180	0.698975	0.007325
1181	0.697875	0.007125
1182	0.697200	0.006850
1183	0.698900	0.006675
1184	0.697225	0.006700
1185	0.696675	0.006325
1186	0.696200	0.006300
1187	0.697650	0.006050
1188	0.698100	0.005925
1189	0.700450	0.006050
1190	0.698200	0.005950
1191	0.698150	0.006000
1192	0.698150	0.005975
1193	0.697425	0.005950
1194	0.696000	0.005875
1195	0.697950	0.005725
1196	0.697950	0.005525
1197	0.698850	0.005400
1198	0.698850	0.005250
1199	0.698475	0.005250
1200	0.698425	0.005125
1201	0.699475	0.004925
1202	0.698650	0.005400
1203	0.698800	0.005225
1204	0.699400	0.005500
1205	0.699000	0.005650
1206	0.697875	0.005500
1207	0.698350	0.005075
1208	0.697025	0.005175
1209	0.697750	0.004975
1210	0.698750	0.005350
1211	0.698325	0.005475
1212	0.697250	0.005750
1213	0.699175	0.005950
1214	0.698225	0.005950
1215	0.698775	0.005625
1216	0.699050	0.005600
1217	0.699525	0.005650
1218	0.699375	0.005675
1219	0.699475	0.005850
1220	0.698100	0.005750
1221	0.698575	0.005950
1222	0.699100	0.005850
1223	0.699325	0.005825
1224	0.698875	0.006100
1225	0.698600	0.006175
1226	0.699550	0.006175
1227	0.699850	0.006150
1228	0.698500	0.006050
1229	0.698650	0.006475
1230	0.699175	0.006325
1231	0.698225	0.005875
1232	0.698400	0.005875
1233	0.697950	0.005900
1234	0.698925	0.005575
1235	0.699650	0.005225
1236	0.699575	0.005075
1237	0.698425	0.005025
1238	0.700450	0.004900
1239	0.699150	0.004625
1240	0.698575	0.004475
1241	0.698950	0.004575
1242	0.698675	0.004450
1243	0.699025	0.004275
1244	0.698825	0.004250
1245	0.698575	0.004775
1246	0.698450	0.004325
1247	0.697500	0.004475
1248	0.699075	0.004525
1249	0.699925	0.004300
1250	0.698625	0.004025
1251	0.698450	0.003800
1252	0.699050	0.004000
1253	0.698775	0.004050
1254	0.699900	0.003650
1255	0.700400	0.003725
1256	0.698975	0.003775
1257	0.698400	0.003825
1258	0.699750	0.003625
1259	0.700625	0.003525
1260	0.699675	0.003575
1261	0.699550	0.004075
1262	0.699150	0.004175
1263	0.699375	0.004375
1264	0.699000	0.004475
1265	0.699200	0.004450
1266	0.699375	0.004350
1267	0.699175	0.004650
1268	0.698375	0.004600
1269	0.699725	0.004525
1270	0.699900	0.004425
1271	0.699575	0.004050
1272	0.698400	0.003975
1273	0.697950	0.004000
1274	0.699150	0.003875
1275	0.699375	0.003650
1276	0.697775	0.003600
1277	0.698450	0.003725
1278	0.698525	0.003625
1279	0.698125	0.003375
1280	0.698825	0.003525
1281	0.699100	0.003050
1282	0.699200	0.003075
1283	0.699950	0.003150
1284	0.699325	0.003175
1285	0.698650	0.003275
1286	0.700300	0.003250
1287	0.700025	0.003575
1288	0.700000	0.003650
1289	0.699250	0.003575
1290	0.699350	0.003425
1291	0.699800	0.003325
1292	0.699625	0.003175
1293	0.699200	0.002575
1294	0.699875	0.002450
1295	0.699550	0.002350
1296	0.699375	0.002550
1297	0.699625	0.002600
1298	0.699350	0.002700
1299	0.699375	0.002925
1300	0.699650	0.002875
1301	0.699125	0.002800
1302	0.698450	0.002800
1303	0.699925	0.002900
1304	0.699500	0.002800
1305	0.700825	0.002900
1306	0.700875	0.002900
1307	0.699425	0.002950
1308	0.699550	0.002900
1309	0.699200	0.003025
1310	0.700575	0.003300
1311	0.700025	0.003100
1312	0.700675	0.002900
1313	0.699575	0.002750
1314	0.700300	0.002500
1315	0.699425	0.002300
1316	0.699200	0.002200
1317	0.699325	0.002275
1318	0.699350	0.002250
1319	0.700125	0.002050
1320	0.700575	0.002225
1321	0.700525	0.002075
1322	0.700225	0.002200
1323	0.698950	0.002200
1324	0.698600	0.002225
1325	0.698325	0.002250
1326	0.699525	0.002400
1327	0.699775	0.002075
1328	0.697375	0.002000
1329	0.697650	0.001700
1330	0.699525	0.001600
1331	0.698525	0.001575
1332	0.698975	0.001725
1333	0.699950	0.001550
1334	0.698850	0.001700
1335	0.699800	0.001775
1336	0.699200	0.002000
1337	0.699500	0.001925
1338	0.700125	0.002250
1339	0.699600	0.002275
1340	0.700650	0.002350
1341	0.699925	0.002325
1342	0.700425	0.002400
1343	0.700050	0.002550
1344	0.700325	0.002700
1345	0.700650	0.002675
1346	0.699375	0.002825
1347	0.699550	0.002875
1348	0.700300	0.002800
1349	0.700300	0.002875
1350	0.700725	0.002850
1351	0.699100	0.002800
1352	0.700075	0.002825
1353	0.699350	0.003000
1354	0.698875	0.003225
1355	0.699725	0.003375
1356	0.700400	0.003150
1357	0.699875	0.003075
1358	0.699800	0.002950
1359	0.699750	0.003000
1360	0.699875	0.003050
1361	0.700525	0.003050
1362	0.700175	0.003275
1363	0.699650	0.003250
1364	0.699900	0.003450
1365	0.698900	0.003675
1366	0.700975	0.003475
1367	0.700775	0.003150
1368	0.700375	0.003150
1369	0.700000	0.003075
1370	0.698575	0.003325
1371	0.698975	0.003300
1372	0.700275	0.003300
1373	0.700450	0.003275
1374	0.699800	0.003350
1375	0.700225	0.003300
1376	0.699525	0.003400
1377	0.698325	0.003300
1378	0.699900	0.003350
1379	0.699350	0.003375
1380	0.699650	0.003150
1381	0.699550	0.003425
1382	0.699475	0.003475
1383	0.699725	0.003450
1384	0.699825	0.003325
1385	0.699600	0.003650
1386	0.700800	0.003775
1387	0.699600	0.003900
1388	0.701175	0.003825
1389	0.699750	0.003925
1390	0.699750	0.003900
1391	0.700175	0.003725
1392	0.700600	0.003625
1393	0.700075	0.003600
1394	0.701075	0.003825
1395	0.701150	0.004125
1396	0.700075	0.003800
1397	0.700725	0.004050
1398	0.700225	0.003925
1399	0.699825	0.003900
1400	0.700800	0.003925
1401	0.699425	0.003850
1402	0.700925	0.004075
1403	0.700225	0.003925
1404	0.700075	0.003875
1405	0.700375	0.003775
1406	0.701900	0.003725
1407	0.701150	0.003650
1408	0.699475	0.003625
1409	0.700400	0.003525
1410	0.699900	0.003200
1411	0.699300	0.003025
1412	0.699675	0.003300
1413	0.700725	0.003400
1414	0.700375	0.003275
1415	0.699900	0.003150
1416	0.699450	0.002925
1417	0.699800	0.003175
1418	0.700150	0.003225
1419	0.699675	0.003375
1420	0.700200	0.003500
1421	0.699150	0.003750
1422	0.699500	0.003675
1423	0.700925	0.003500
1424	0.700100	0.003325
1425	0.701125	0.003475
1426	0.699625	0.003175
1427	0.700275	0.003275
1428	0.699675	0.003150
1429	0.700350	0.003100
1430	0.700000	0.003075
1431	0.700425	0.003100
1432	0.700525	0.003125
1433	0.701650	0.003125
1434	0.700400	0.002925
1435	0.701000	0.002700
1436	0.700325	0.002725
1437	0.700100	0.002650
1438	0.700550	0.002600
1439	0.700925	0.002650
1440	0.700300	0.002500
1441	0.700350	0.002775
1442	0.701075	0.002950
1443	0.701875	0.003025
1444	0.701500	0.002800
1445	0.700925	0.002725
1446	0.699625	0.002675
1447	0.701575	0.002250
1448	0.700600	0.002375
1449	0.699850	0.002100
1450	0.700150	0.002075
1451	0.700900	0.002025
1452	0.700200	0.002025
1453	0.701425	0.002000
1454	0.701600	0.002150
1455	0.701425	0.002350
1456	0.700850	0.002150
1457	0.701000	0.002325
1458	0.700400	0.002225
1459	0.700900	0.002125
1460	0.700825	0.002050
1461	0.701350	0.002100
1462	0.701575	0.002075
1463	0.701050	0.001975
1464	0.701475	0.002050
1465	0.701125	0.002125
1466	0.700650	0.001850
1467	0.700500	0.001675
1468	0.702575	0.001500
1469	0.701375	0.001375
1470	0.700800	0.001300
1471	0.699975	0.001450
1472	0.700825	0.001700
1473	0.700325	0.001700
1474	0.701075	0.001575
1475	0.700450	0.001675
1476	0.699900	0.001650
1477	0.698975	0.001975
1478	0.699875	0.001800
1479	0.699675	0.001675
1480	0.701050	0.001650
1481	0.701875	0.001650
1482	0.701075	0.001925
1483	0.699825	0.001800
1484	0.699925	0.001875
1485	0.701025	0.001975
1486	0.700050	0.001875
1487	0.700200	0.001825
1488	0.699950	0.001875
1489	0.700050	0.001900
1490	0.699575	0.001950
1491	0.700900	0.001825
1492	0.701225	0.001900
1493	0.701425	0.001975
1494	0.702025	0.002025
1495	0.701000	0.002050
1496	0.701075	0.002075
1497	0.701000	0.001875
1498	0.700800	0.001800
1499	0.701200	0.001625
1500	0.702275	0.001600
1501	0.702025	0.001700
1502	0.702200	0.001675
1503	0.702450	0.001600
1504	0.702000	0.001600
1505	0.701625	0.001700
1506	0.700850	0.001675
1507	0.701325	0.001675
1508	0.701000	0.001925
1509	0.702050	0.001875
1510	0.701725	0.001675
1511	0.701050	0.001500
1512	0.700750	0.001550
1513	0.701875	0.001725
1514	0.701300	0.001650
1515	0.701550	0.001675
1516	0.701275	0.001700
1517	0.701500	0.001725
1518	0.701800	0.001625
1519	0.700875	0.001575
1520	0.701225	0.001750
1521	0.701600	0.001825
1522	0.700425	0.001900
1523	0.700450	0.001925
1524	0.700875	0.001825
1525	0.699775	0.001600
1526	0.700750	0.001775
1527	0.700000	0.001625
1528	0.700650	0.001500
1529	0.700925	0.001625
1530	0.701175	0.001475
1531	0.701175	0.001475
1532	0.701625	0.001350
1533	0.701725	0.001400
1534	0.701750	0.001275
1535	0.701350	0.001225
1536	0.701200	0.001125
1537	0.701150	0.001225
1538	0.702875	0.001175
1539	0.701950	0.001300
1540	0.701350	0.001300
1541	0.700975	0.001450
1542	0.703025	0.001475
1543	0.701125	0.001625
1544	0.700625	0.001500
1545	0.701900	0.001375
1546	0.701525	0.001250
1547	0.700150	0.001250
1548	0.701875	0.001025
1549	0.702325	0.000975
1550	0.702175	0.001000
1551	0.702625	0.001075
1552	0.702050	0.001025
1553	0.701250	0.001025
1554	0.701475	0.001225
1555	0.700525	0.001400
1556	0.701150	0.001300
1557	0.701650	0.001275
1558	0.701625	0.001325
1559	0.701800	0.001300
1560	0.701800	0.001400
1561	0.703025	0.001500
1562	0.703875	0.001475
1563	0.702750	0.001300
1564	0.702950	0.001175
1565	0.702450	0.001125
1566	0.702000	0.001150
1567	0.701300	0.001100
1568	0.700850	0.001150
1569	0.701500	0.001300
1570	0.701900	0.001200
1571	0.700825	0.001300
1572	0.701475	0.001400
1573	0.701425	0.001675
1574	0.700700	0.001600
1575	0.701225	0.001575
1576	0.700800	0.001500
1577	0.701325	0.001550
1578	0.700975	0.001575
1579	0.702200	0.001675
1580	0.701300	0.001625
1581	0.702800	0.001625
1582	0.702900	0.001750
1583	0.701600	0.001725
1584	0.700100	0.001700
1585	0.700400	0.001700
1586	0.700625	0.001725
1587	0.700500	0.001950
1588	0.700500	0.002000
1589	0.701675	0.001875
1590	0.700800	0.001900
1591	0.701325	0.001875
1592	0.700825	0.002000
1593	0.701650	0.002000
1594	0.701000	0.002075
1595	0.701075	0.001975
1596	0.700225	0.001975
1597	0.701450	0.001750
1598	0.702100	0.001750
1599	0.701175	0.001425
1600	0.701625	0.001425
1601	0.701050	0.001525
1602	0.701325	0.001475
1603	0.701575	0.001550
1604	0.701900	0.001600
1605	0.700700	0.001575
1606	0.701225	0.001725
1607	0.702575	0.001650
1608	0.702525	0.001650
1609	0.702250	0.001575
1610	0.701375	0.001450
1611	0.701775	0.001425
1612	0.702475	0.001375
1613	0.702375	0.001325
1614	0.703075	0.001425
1615	0.702150	0.001275
1616	0.702025	0.001400
1617	0.702525	0.001425
1618	0.701950	0.001600
1619	0.702575	0.001650
1620	0.701375	0.001700
1621	0.702825	0.001675
1622	0.702650	0.001675
1623	0.702875	0.001650
1624	0.702875	0.001650
1625	0.702100	0.001725
1626	0.701700	0.001975
1627	0.702275	0.002025
1628	0.701925	0.002075
1629	0.702175	0.002075
1630	0.703100	0.002175
1631	0.702800	0.002125
1632	0.702825	0.002075
1633	0.702925	0.002000
1634	0.701825	0.001950
1635	0.702000	0.002075
1636	0.701625	0.002000
1637	0.701750	0.001950
1638	0.702775	0.002100
1639	0.701875	0.002050
1640	0.701700	0.001900
1641	0.702075	0.002000
1642	0.702100	0.002075
1643	0.702975	0.002025
1644	0.702300	0.002075
1645	0.701900	0.001925
1646	0.701475	0.001825
1647	0.701575	0.002050
1648	0.701875	0.001800
1649	0.702300	0.001850
1650	0.702575	0.002100
1651	0.702300	0.002025
1652	0.702000	0.002000
1653	0.700875	0.002125
1654	0.702575	0.002150
1655	0.703575	0.001925
1656	0.703075	0.001800
1657	0.702500	0.001900
1658	0.701800	0.002000
1659	0.702800	0.001975
1660	0.702400	0.002025
1661	0.702300	0.002050
1662	0.703300	0.001900
1663	0.702450	0.001925
1664	0.702000	0.002000
1665	0.702650	0.001950
1666	0.701825	0.001700
1667	0.702575	0.001675
1668	0.702500	0.001725
1669	0.703600	0.001850
1670	0.703225	0.001900
1671	0.702725	0.001950
1672	0.702100	0.001975
1673	0.702600	0.001875
1674	0.702450	0.002075
1675	0.703125	0.001850
1676	0.703275	0.001775
1677	0.701700	0.001875
1678	0.702650	0.001700
1679	0.704450	0.001625
1680	0.703225	0.001625
1681	0.703250	0.001575
1682	0.702125	0.001550
1683	0.702175	0.001525
1684	0.701925	0.001575
1685	0.702850	0.001650
1686	0.702550	0.001675
1687	0.703325	0.001600
1688	0.703575	0.001550
1689	0.703025	0.001500
1690	0.703225	0.001450
1691	0.702275	0.001425
1692	0.701350	0.001350
1693	0.701575	0.001200
1694	0.701875	0.001050
1695	0.702975	0.000925
1696	0.701800	0.000750
1697	0.702175	0.000650
1698	0.702525	0.000575
1699	0.703575	0.000575
1700	0.702625	0.000525
1701	0.702375	0.000400
1702	0.702300	0.000375
1703	0.702475	0.000400
1704	0.702650	0.000450
1705	0.702375	0.000475
1706	0.702275	0.000425
1707	0.701675	0.000450
1708	0.702700	0.000425
1709	0.703275	0.000600
1710	0.702725	0.000650
1711	0.701625	0.000700
1712	0.700450	0.000850
1713	0.701725	0.000875
1714	0.701700	0.000925
1715	0.702325	0.001000
1716	0.702875	0.000875
1717	0.702750	0.000850
1718	0.702500	0.000825
1719	0.703100	0.000675
1720	0.703225	0.000675
1721	0.702825	0.000700
1722	0.702775	0.000750
1723	0.701200	0.000725
1724	0.701575	0.000675
1725	0.702350	0.000775
1726	0.702000	0.000575
1727	0.702900	0.000450
1728	0.703275	0.000300
1729	0.702250	0.000200
1730	0.701350	0.000225
1731	0.700700	0.000175
1732	0.702475	0.000150
1733	0.701375	0.000175
1734	0.701875	0.000225
1735	0.703000	0.000225
1736	0.701700	0.000125
1737	0.702150	0.000100
1738	0.701700	0.000050
1739	0.700950	0.000075
1740	0.701675	0.000050
1741	0.702600	0.000050
1742	0.702650	0.000025
1743	0.703100	0.000025
1744	0.701900	0.000025
1745	0.702600	0.000025
1746	0.702525	0.000025
1747	0.703050	0.000025
1748	0.703625	0.000025
1749	0.702125	0.000000
1750	0.702250	0.000000
1751	0.702775	0.000000
1752	0.702000	0.000000
1753	0.702225	0.000000
1754	0.701525	0.000000
1755	0.702075	0.000000
1756	0.702500	0.000000
1757	0.702525	0.000000
1758	0.702575	0.000000
1759	0.703300	0.000000
1760	0.704200	0.000000
1761	0.702725	0.000000
1762	0.701925	0.000000
1763	0.701425	0.000000
1764	0.702925	0.000000
1765	0.703650	0.000000
1766	0.703850	0.000000
1767	0.703550	0.000000
1768	0.703100	0.000000
1769	0.703100	0.000000
1770	0.702650	0.000000
1771	0.703275	0.000000
1772	0.703700	0.000000
1773	0.704225	0.000000
1774	0.703825	0.000000
1775	0.702600	0.000000
1776	0.702775	0.000000
1777	0.704400	0.000000
1778	0.703500	0.000000
1779	0.703550	0.000000
1780	0.703525	0.000000
1781	0.702350	0.000000
1782	0.702700	0.000000
1783	0.702450	0.000000
1784	0.704025	0.000000
1785	0.702725	0.000000
1786	0.701975	0.000000
1787	0.702250	0.000000
1788	0.704200	0.000000
1789	0.704125	0.000000
1790	0.703500	0.000000
1791	0.702100	0.000000
1792	0.701900	0.000000
1793	0.702800	0.000000
1794	0.703225	0.000000
1795	0.702700	0.000000
1796	0.703150	0.000000
1797	0.702600	0.000000
1798	0.702575	0.000000
1799	0.702900	0.000000
1800	0.702600	0.000000
1801	0.701525	0.000000
1802	0.702200	0.000000
1803	0.703000	0.000000
1804	0.703150	0.000000
1805	0.703500	0.000000
1806	0.702350	0.000000
1807	0.701950	0.000000
1808	0.702850	0.000000
1809	0.701825	0.000000
1810	0.702800	0.000000
1811	0.703525	0.000000
1812	0.702250	0.000000
1813	0.702325	0.000000
1814	0.702675	0.000000
1815	0.702200	0.000000
1816	0.701875	0.000000
1817	0.702825	0.000000
1818	0.702725	0.000000
1819	0.703675	0.000000
1820	0.703850	0.000000
1821	0.703925	0.000000
1822	0.703600	0.000000
1823	0.703100	0.000000
1824	0.702925	0.000000
1825	0.703250	0.000000
1826	0.703075	0.000000
1827	0.702550	0.000000
1828	0.702475	0.000000
1829	0.703750	0.000000
1830	0.704225	0.000000
1831	0.703250	0.000000
1832	0.703275	0.000000
1833	0.703175	0.000000
1834	0.702550	0.000000
1835	0.703050	0.000000
1836	0.702900	0.000000
1837	0.702175	0.000000
1838	0.703250	0.000000
1839	0.703100	0.000000
1840	0.702875	0.000000
1841	0.701125	0.000000
1842	0.702100	0.000000
1843	0.701525	0.000000
1844	0.703300	0.000000
1845	0.702825	0.000000
1846	0.702625	0.000000
1847	0.701325	0.000000
1848	0.702050	0.000000
1849	0.701875	0.000000
1850	0.701375	0.000000
1851	0.702250	0.000000
1852	0.701950	0.000000
1853	0.702650	0.000000
1854	0.701525	0.000000
1855	0.702175	0.000000
1856	0.701275	0.000000
1857	0.701775	0.000000
1858	0.702400	0.000000
1859	0.703150	0.000000
1860	0.703950	0.000000
1861	0.702675	0.000000
1862	0.702575	0.000000
1863	0.701600	0.000000
1864	0.702475	0.000000
1865	0.701900	0.000000
1866	0.702775	0.000000
1867	0.702275	0.000000
1868	0.702550	0.000000
1869	0.703150	0.000000
1870	0.702400	0.000000
1871	0.702825	0.000000
1872	0.702725	0.000000
1873	0.703575	0.000000
1874	0.703100	0.000000
1875	0.702375	0.000000
1876	0.702800	0.000000
1877	0.702525	0.000000
1878	0.702950	0.000000
1879	0.702900	0.000000
1880	0.702350	0.000000
1881	0.703375	0.000000
1882	0.702300	0.000000
1883	0.703775	0.000000
1884	0.703150	0.000000
1885	0.703550	0.000000
1886	0.703725	0.000000
1887	0.703425	0.000000
1888	0.704200	0.000000
1889	0.702050	0.000000
1890	0.702150	0.000000
1891	0.703375	0.000000
1892	0.704325	0.000000
1893	0.703625	0.000000
1894	0.703150	0.000000
1895	0.703475	0.000000
1896	0.702925	0.000000
1897	0.703425	0.000000
1898	0.703325	0.000000
1899	0.703825	0.000000
1900	0.703525	0.000000
1901	0.702475	0.000000
1902	0.703025	0.000000
1903	0.702550	0.000000
1904	0.703225	0.000000
1905	0.703675	0.000000
1906	0.703175	0.000000
1907	0.703125	0.000000
1908	0.702900	0.000000
1909	0.702975	0.000000
1910	0.702875	0.000000
1911	0.703975	0.000000
1912	0.703775	0.000000
1913	0.704100	0.000000
1914	0.703275	0.000000
1915	0.703650	0.000000
1916	0.702075	0.000000
1917	0.702850	0.000000
1918	0.703700	0.000000
1919	0.702650	0.000000
1920	0.702650	0.000000
1921	0.702625	0.000000
1922	0.703375	0.000000
1923	0.704000	0.000000
1924	0.702625	0.000000
1925	0.702325	0.000000
1926	0.702075	0.000000
1927	0.703025	0.000000
1928	0.702500	0.000000
1929	0.703450	0.000000
1930	0.704750	0.000000
1931	0.704350	0.000000
1932	0.703475	0.000000
1933	0.703125	0.000000
1934	0.703200	0.000000
1935	0.703375	0.000000
1936	0.703350	0.000000
1937	0.702925	0.000000
1938	0.702800	0.000000
1939	0.703050	0.000000
1940	0.703000	0.000000
1941	0.702850	0.000000
1942	0.703100	0.000000
1943	0.703075	0.000000
1944	0.702425	0.000000
1945	0.702875	0.000000
1946	0.704150	0.000000
1947	0.704200	0.000000
1948	0.702875	0.000000
1949	0.704200	0.000000
1950	0.703500	0.000000
1951	0.703500	0.000000
1952	0.703650	0.000000
1953	0.703725	0.000000
1954	0.703200	0.000000
1955	0.704075	0.000000
1956	0.704300	0.000000
1957	0.705175	0.000000
1958	0.704950	0.000000
1959	0.704175	0.000000
1960	0.703900	0.000000
1961	0.703525	0.000000
1962	0.703150	0.000000
1963	0.703850	0.000000
1964	0.703900	0.000000
1965	0.703375	0.000000
1966	0.703900	0.000000
1967	0.704200	0.000000
1968	0.704250	0.000000
1969	0.703225	0.000000
1970	0.703700	0.000000
1971	0.703275	0.000000
1972	0.702425	0.000000
1973	0.702600	0.000000
1974	0.703475	0.000000
1975	0.703525	0.000000
1976	0.703875	0.000000
1977	0.704200	0.000000
1978	0.703825	0.000000
1979	0.703600	0.000000
1980	0.703500	0.000000
1981	0.703050	0.000000
1982	0.702900	0.000000
1983	0.703075	0.000000
1984	0.704100	0.000000
1985	0.704425	0.000000
1986	0.703800	0.000000
1987	0.703775	0.000000
1988	0.703525	0.000000
1989	0.703000	0.000000
1990	0.704400	0.000000
1991	0.703500	0.000000
1992	0.702175	0.000000
1993	0.702975	0.000000
1994	0.702975	0.000000
1995	0.704225	0.000000
1996	0.704500	0.000000
1997	0.703650	0.000000
1998	0.703875	0.000000
1999	0.703875	0.000000
[truncated: 8,000 more rows]
