# Supplementary material for: Evolutionary game on mutually influenceing double-layer network
Source: PLoS One. 2025 Jan 31;20(1):e0317923. doi: 10.1371/journal.pone.0317923 (PMC11785339; doi:10.1371/journal.pone.0317923)
Supplement: S1 Data — (ZIP) [file pone.0317923.s001.zip › b=1.05_a=0.05_frequency.txt]

0	0.498050	0.377125
1	0.488975	0.310025
2	0.483550	0.264475
3	0.482650	0.234025
4	0.479150	0.208625
5	0.473850	0.192900
6	0.473500	0.178550
7	0.475075	0.167625
8	0.467525	0.159275
9	0.468650	0.153225
10	0.468975	0.149550
11	0.472250	0.144625
12	0.470075	0.141975
13	0.465250	0.139375
14	0.462025	0.138375
15	0.464225	0.137900
16	0.464300	0.135475
17	0.465750	0.134825
18	0.467325	0.133525
19	0.462450	0.129150
20	0.465000	0.127425
21	0.464725	0.125025
22	0.463375	0.124025
23	0.460275	0.124850
24	0.463125	0.123475
25	0.461775	0.122575
26	0.463000	0.123300
27	0.465100	0.122650
28	0.462425	0.121450
29	0.465550	0.120050
30	0.464125	0.119450
31	0.464975	0.117375
32	0.462150	0.116550
33	0.462925	0.115925
34	0.464900	0.113775
35	0.463925	0.113275
36	0.465550	0.111925
37	0.461925	0.111075
38	0.464775	0.109875
39	0.459550	0.109050
40	0.461125	0.106225
41	0.459450	0.105075
42	0.460550	0.103525
43	0.462300	0.102275
44	0.464525	0.100200
45	0.462375	0.098150
46	0.466175	0.096375
47	0.466050	0.095800
48	0.466000	0.094075
49	0.467425	0.093300
50	0.463550	0.092950
51	0.461150	0.091375
52	0.461375	0.089625
53	0.462575	0.089500
54	0.464700	0.089325
55	0.464175	0.088275
56	0.467700	0.086475
57	0.463675	0.085700
58	0.465200	0.086150
59	0.468125	0.086975
60	0.463200	0.086350
61	0.464925	0.086475
62	0.463525	0.087425
63	0.463300	0.086025
64	0.466950	0.085550
65	0.469400	0.084600
66	0.464875	0.084900
67	0.465325	0.085175
68	0.462650	0.085500
69	0.463575	0.081850
70	0.464000	0.080425
71	0.468850	0.079875
72	0.462475	0.079950
73	0.460150	0.078400
74	0.459775	0.077675
75	0.461225	0.077150
76	0.468050	0.076600
77	0.466825	0.075475
78	0.464025	0.074025
79	0.461875	0.072650
80	0.464075	0.071950
81	0.462625	0.070550
82	0.463625	0.070075
83	0.467700	0.069625
84	0.461475	0.069850
85	0.462550	0.068400
86	0.463500	0.068200
87	0.464925	0.068650
88	0.465050	0.068600
89	0.467225	0.067850
90	0.463525	0.067625
91	0.465750	0.066800
92	0.461650	0.066950
93	0.460350	0.066025
94	0.464425	0.065200
95	0.466400	0.064550
96	0.462425	0.063100
97	0.466900	0.061750
98	0.464400	0.061975
99	0.466325	0.062275
100	0.464850	0.061800
101	0.466900	0.061825
102	0.463925	0.061075
103	0.468750	0.060325
104	0.467250	0.059950
105	0.467400	0.060150
106	0.467125	0.059000
107	0.465300	0.057450
108	0.467375	0.056350
109	0.466875	0.056650
110	0.466175	0.055800
111	0.469800	0.055375
112	0.470650	0.054575
113	0.466100	0.054350
114	0.464225	0.054300
115	0.464950	0.054050
116	0.462750	0.054250
117	0.466050	0.054550
118	0.466650	0.054450
119	0.465225	0.055025
120	0.464475	0.054350
121	0.461350	0.054525
122	0.467475	0.054975
123	0.468450	0.054050
124	0.467850	0.052775
125	0.465450	0.051525
126	0.469100	0.050875
127	0.464825	0.050300
128	0.466150	0.050875
129	0.469150	0.050350
130	0.466650	0.050450
131	0.464775	0.049675
132	0.467450	0.049500
133	0.467875	0.048725
134	0.468825	0.047875
135	0.465275	0.048350
136	0.460625	0.049750
137	0.464675	0.049175
138	0.469325	0.048425
139	0.467575	0.049075
140	0.465725	0.048450
141	0.463100	0.048400
142	0.464575	0.047400
143	0.462950	0.046050
144	0.465225	0.046100
145	0.459650	0.045725
146	0.460475	0.045775
147	0.461725	0.045550
148	0.464350	0.045300
149	0.464950	0.046100
150	0.463075	0.045900
151	0.462750	0.045775
152	0.461875	0.046225
153	0.466225	0.046100
154	0.468400	0.046000
155	0.464775	0.044925
156	0.465400	0.044600
157	0.466050	0.043975
158	0.464350	0.043175
159	0.466075	0.042725
160	0.466300	0.042325
161	0.465625	0.042525
162	0.466850	0.042100
163	0.465900	0.041200
164	0.463700	0.041100
165	0.459425	0.040550
166	0.466475	0.040550
167	0.463925	0.039675
168	0.464050	0.038925
169	0.463550	0.039000
170	0.462525	0.037975
171	0.460525	0.037325
172	0.462200	0.037000
173	0.462625	0.037225
174	0.463600	0.037475
175	0.462600	0.037575
176	0.463000	0.037225
177	0.463100	0.037350
178	0.463225	0.037000
179	0.462425	0.036625
180	0.465700	0.036400
181	0.465525	0.035925
182	0.467000	0.036150
183	0.467175	0.036700
184	0.466500	0.036300
185	0.464800	0.036225
186	0.459300	0.034900
187	0.462400	0.035025
188	0.464100	0.035075
189	0.465125	0.035450
190	0.462975	0.035375
191	0.463900	0.036275
192	0.466475	0.036250
193	0.466100	0.035925
194	0.467400	0.036700
195	0.462825	0.036350
196	0.464700	0.035325
197	0.462075	0.036450
198	0.463525	0.036075
199	0.462875	0.035625
200	0.466800	0.036325
201	0.463925	0.036075
202	0.464800	0.036400
203	0.463350	0.036850
204	0.460525	0.037100
205	0.460775	0.036725
206	0.463700	0.035600
207	0.463375	0.034200
208	0.467175	0.033775
209	0.464875	0.033575
210	0.464925	0.033500
211	0.467075	0.033525
212	0.463750	0.031850
213	0.469875	0.031575
214	0.469800	0.031050
215	0.466575	0.030775
216	0.470050	0.030250
217	0.467475	0.029375
218	0.469425	0.028750
219	0.467075	0.029125
220	0.466950	0.029775
221	0.468725	0.029425
222	0.467650	0.029625
223	0.468525	0.029850
224	0.463500	0.030225
225	0.464875	0.030050
226	0.469575	0.029100
227	0.463675	0.029125
228	0.464100	0.028250
229	0.464800	0.027800
230	0.464575	0.027650
231	0.467175	0.028225
232	0.464150	0.027750
233	0.462225	0.028050
234	0.465825	0.028100
235	0.464675	0.027100
236	0.462400	0.026950
237	0.460025	0.026875
238	0.461225	0.026850
239	0.464925	0.027075
240	0.468075	0.026025
241	0.469275	0.025625
242	0.469425	0.025175
243	0.466625	0.024275
244	0.466425	0.023850
245	0.464425	0.023625
246	0.461350	0.023150
247	0.463250	0.023250
248	0.462775	0.022975
249	0.465000	0.023625
250	0.462100	0.024175
251	0.463900	0.024625
252	0.465050	0.024325
253	0.466850	0.024000
254	0.465350	0.024250
255	0.462525	0.024275
256	0.463550	0.024225
257	0.466075	0.025100
258	0.467750	0.025475
259	0.463875	0.025525
260	0.463475	0.026025
261	0.461225	0.025975
262	0.464125	0.025625
263	0.459850	0.024425
264	0.462300	0.024825
265	0.463375	0.025450
266	0.465600	0.024575
267	0.461675	0.024675
268	0.464000	0.024900
269	0.465775	0.025100
270	0.463650	0.024750
271	0.462275	0.024225
272	0.461100	0.023850
273	0.464875	0.024200
274	0.468925	0.023500
275	0.467800	0.023150
276	0.465625	0.023300
277	0.465175	0.023275
278	0.461450	0.023475
279	0.464775	0.022900
280	0.462050	0.022425
281	0.461250	0.022475
282	0.462600	0.022450
283	0.468450	0.022750
284	0.460950	0.022525
285	0.460150	0.022475
286	0.458125	0.022725
287	0.461950	0.022750
288	0.462375	0.022250
289	0.465375	0.020550
290	0.461350	0.020025
291	0.461800	0.019675
292	0.463475	0.019525
293	0.463225	0.019600
294	0.461550	0.018675
295	0.459975	0.019100
296	0.465525	0.018825
297	0.467725	0.018675
298	0.464825	0.017850
299	0.460175	0.017675
300	0.458625	0.017950
301	0.458425	0.017350
302	0.463025	0.017375
303	0.462250	0.017175
304	0.465675	0.016575
305	0.461725	0.017325
306	0.464350	0.016900
307	0.462350	0.017175
308	0.463050	0.016800
309	0.461975	0.016525
310	0.463150	0.016600
311	0.462575	0.016200
312	0.467075	0.015800
313	0.465275	0.015750
314	0.463425	0.015150
315	0.461675	0.015225
316	0.464325	0.015025
317	0.461125	0.015075
318	0.462525	0.015250
319	0.461825	0.015000
320	0.467475	0.014200
321	0.465000	0.014125
322	0.462675	0.014075
323	0.461375	0.013750
324	0.463325	0.012800
325	0.464475	0.012525
326	0.466450	0.012200
327	0.467325	0.011900
328	0.462925	0.011725
329	0.461000	0.011650
330	0.465125	0.011300
331	0.464825	0.011675
332	0.464900	0.011200
333	0.463825	0.011050
334	0.462275	0.010875
335	0.461025	0.010550
336	0.463250	0.010625
337	0.460425	0.010550
338	0.460200	0.010450
339	0.461000	0.009950
340	0.462775	0.009725
341	0.457425	0.009550
342	0.460675	0.009500
343	0.459275	0.009600
344	0.463325	0.010050
345	0.463725	0.009950
346	0.458650	0.010325
347	0.462350	0.010575
348	0.465700	0.010900
349	0.462075	0.010250
350	0.463975	0.010475
351	0.463325	0.010825
352	0.462150	0.010825
353	0.464400	0.010775
354	0.466450	0.011675
355	0.463850	0.011950
356	0.464900	0.012850
357	0.463950	0.012600
358	0.460975	0.013000
359	0.462375	0.012725
360	0.463050	0.012625
361	0.462600	0.012625
362	0.466300	0.012475
363	0.466250	0.011975
364	0.463050	0.011675
365	0.461700	0.011875
366	0.465050	0.012275
367	0.464075	0.012250
368	0.464325	0.011725
369	0.462325	0.011850
370	0.458825	0.011475
371	0.461325	0.011425
372	0.462325	0.011075
373	0.462300	0.011325
374	0.459475	0.010950
375	0.460000	0.011525
376	0.461400	0.011925
377	0.463425	0.011750
378	0.462875	0.011725
379	0.460700	0.011425
380	0.458975	0.011375
381	0.458100	0.011225
382	0.458425	0.011075
383	0.463600	0.011100
384	0.464450	0.010925
385	0.461450	0.010850
386	0.464400	0.011100
387	0.465300	0.010925
388	0.463925	0.010600
389	0.467050	0.009775
390	0.466625	0.009425
391	0.464250	0.009225
392	0.465550	0.009200
393	0.465200	0.008850
394	0.461375	0.008475
395	0.467425	0.008775
396	0.468425	0.008850
397	0.462800	0.009150
398	0.463150	0.008700
399	0.460475	0.008925
400	0.464750	0.009275
401	0.467500	0.008925
402	0.466750	0.009275
403	0.472900	0.009500
404	0.465925	0.009700
405	0.466425	0.009475
406	0.461850	0.009975
407	0.463875	0.009875
408	0.464225	0.009550
409	0.462450	0.009300
410	0.463100	0.009100
411	0.463150	0.009175
412	0.464075	0.008875
413	0.465000	0.008825
414	0.464475	0.009075
415	0.460900	0.009150
416	0.464300	0.009125
417	0.462950	0.008775
418	0.463575	0.008475
419	0.464075	0.008375
420	0.462925	0.008175
421	0.461450	0.007900
422	0.461075	0.008175
423	0.457400	0.007750
424	0.466625	0.007475
425	0.463600	0.008200
426	0.464975	0.008025
427	0.464200	0.007800
428	0.463250	0.007625
429	0.464900	0.007575
430	0.463325	0.007425
431	0.464075	0.007325
432	0.464300	0.007075
433	0.467000	0.007450
434	0.465025	0.007100
435	0.461600	0.006975
436	0.463450	0.006800
437	0.465675	0.006825
438	0.469375	0.006575
439	0.465200	0.006500
440	0.467775	0.006300
441	0.464025	0.006325
442	0.462525	0.006350
443	0.462400	0.005925
444	0.460475	0.006100
445	0.462600	0.006225
446	0.462800	0.006150
447	0.462025	0.006150
448	0.466675	0.006000
449	0.461625	0.006125
450	0.459325	0.006150
451	0.464425	0.006250
452	0.465200	0.005950
453	0.463250	0.005500
454	0.463525	0.005300
455	0.464275	0.005325
456	0.465925	0.005425
457	0.468825	0.005525
458	0.461925	0.005600
459	0.462325	0.005200
460	0.463150	0.005175
461	0.461600	0.005100
462	0.463825	0.004875
463	0.461600	0.005125
464	0.463550	0.005475
465	0.463350	0.005600
466	0.463825	0.006025
467	0.463550	0.005675
468	0.464650	0.005475
469	0.464750	0.005425
470	0.460475	0.005475
471	0.461450	0.005400
472	0.461175	0.005300
473	0.463000	0.005375
474	0.463700	0.005125
475	0.463850	0.005075
476	0.464900	0.005125
477	0.462400	0.005350
478	0.462200	0.005425
479	0.463150	0.005600
480	0.466425	0.005450
481	0.465100	0.005375
482	0.466075	0.005400
483	0.463500	0.005425
484	0.462825	0.005500
485	0.463075	0.005425
486	0.465150	0.005225
487	0.465975	0.005200
488	0.463300	0.005050
489	0.463150	0.005175
490	0.467600	0.005125
491	0.466100	0.005125
492	0.460275	0.005000
493	0.461650	0.005250
494	0.465550	0.005375
495	0.465775	0.004975
496	0.466500	0.005075
497	0.465800	0.005000
498	0.461450	0.004700
499	0.458475	0.004725
500	0.463900	0.005150
501	0.463400	0.004750
502	0.462800	0.004825
503	0.464100	0.004700
504	0.465600	0.004450
505	0.464700	0.004675
506	0.465875	0.004400
507	0.464975	0.004525
508	0.465075	0.004600
509	0.463300	0.004300
510	0.468375	0.004775
511	0.463400	0.004925
512	0.463800	0.004975
513	0.464450	0.005225
514	0.467750	0.005000
515	0.466125	0.004975
516	0.466075	0.005000
517	0.467450	0.004700
518	0.462925	0.004425
519	0.467150	0.004300
520	0.462675	0.004075
521	0.465100	0.004150
522	0.463475	0.004275
523	0.459775	0.004525
524	0.459925	0.004375
525	0.462250	0.004375
526	0.464600	0.004350
527	0.464850	0.004050
528	0.466525	0.003800
529	0.463800	0.003875
530	0.461425	0.003850
531	0.463725	0.003775
532	0.462900	0.003750
533	0.461950	0.003775
534	0.464575	0.004050
535	0.465075	0.004000
536	0.463025	0.003625
537	0.463875	0.003750
538	0.467000	0.003750
539	0.463625	0.003350
540	0.464150	0.003250
541	0.462450	0.003625
542	0.464025	0.003650
543	0.465800	0.003650
544	0.463675	0.003600
545	0.464050	0.003475
546	0.465500	0.003600
547	0.463600	0.003600
548	0.466525	0.003700
549	0.468500	0.004000
550	0.468100	0.003625
551	0.465650	0.003650
552	0.465825	0.003900
553	0.465675	0.003775
554	0.465550	0.003575
555	0.466400	0.003475
556	0.461575	0.003400
557	0.465575	0.003450
558	0.464400	0.003275
559	0.464150	0.003425
560	0.465750	0.003300
561	0.467575	0.003350
562	0.463675	0.003600
563	0.465250	0.003475
564	0.465050	0.003625
565	0.464375	0.003775
566	0.464675	0.003550
567	0.462925	0.003975
568	0.464950	0.003575
569	0.465750	0.003650
570	0.468075	0.003775
571	0.467675	0.003950
572	0.463875	0.003775
573	0.464475	0.003900
574	0.463925	0.003875
575	0.463625	0.003775
576	0.465400	0.003900
577	0.465650	0.003925
578	0.464825	0.003800
579	0.466125	0.003875
580	0.466500	0.003775
581	0.467425	0.003825
582	0.466000	0.003450
583	0.466075	0.003150
584	0.467425	0.003125
585	0.466625	0.003200
586	0.467400	0.002925
587	0.464850	0.002550
588	0.467050	0.002750
589	0.468150	0.002500
590	0.463700	0.002600
591	0.468875	0.002525
592	0.465675	0.002525
593	0.464675	0.002450
594	0.463025	0.002500
595	0.464900	0.002525
596	0.467125	0.002275
597	0.466200	0.002350
598	0.467200	0.002275
599	0.463625	0.002025
600	0.460975	0.002000
601	0.461425	0.001700
602	0.463750	0.001575
603	0.464375	0.001300
604	0.465725	0.001300
605	0.463275	0.001400
606	0.461950	0.001500
607	0.466925	0.001425
608	0.467475	0.001450
609	0.465750	0.001425
610	0.466450	0.001450
611	0.461225	0.001175
612	0.463850	0.001300
613	0.466075	0.001350
614	0.467400	0.001350
615	0.463900	0.001475
616	0.465675	0.001425
617	0.467125	0.001575
618	0.462275	0.001850
619	0.461725	0.001750
620	0.464125	0.001825
621	0.465600	0.001625
622	0.464875	0.001625
623	0.465550	0.001600
624	0.464125	0.001825
625	0.464750	0.002050
626	0.463225	0.001925
627	0.460650	0.002000
628	0.464925	0.001900
629	0.469225	0.001850
630	0.465350	0.001950
631	0.466050	0.001975
632	0.465575	0.001975
633	0.465300	0.002025
634	0.466850	0.002000
635	0.462900	0.002150
636	0.465275	0.001975
637	0.465425	0.001975
638	0.458700	0.001850
639	0.458375	0.001950
640	0.465600	0.002225
641	0.465850	0.002350
642	0.466600	0.002400
643	0.464675	0.002350
644	0.463975	0.002375
645	0.463800	0.002350
646	0.463725	0.002250
647	0.458875	0.002250
648	0.463775	0.002175
649	0.464250	0.002050
650	0.463575	0.002150
651	0.469000	0.002050
652	0.469475	0.001750
653	0.466550	0.001750
654	0.465875	0.001675
655	0.464800	0.001850
656	0.462100	0.001850
657	0.466000	0.001825
658	0.465025	0.001750
659	0.465950	0.001800
660	0.467775	0.001900
661	0.468125	0.001800
662	0.467300	0.002000
663	0.468650	0.002075
664	0.467350	0.001950
665	0.467925	0.002000
666	0.467725	0.002025
667	0.466900	0.002000
668	0.466250	0.001975
669	0.464925	0.001900
670	0.464275	0.002075
671	0.463825	0.002025
672	0.462700	0.001875
673	0.462800	0.002050
674	0.462875	0.002150
675	0.461350	0.002225
676	0.462475	0.002325
677	0.463700	0.002175
678	0.465450	0.002025
679	0.466575	0.002075
680	0.467375	0.001950
681	0.467350	0.001825
682	0.465900	0.001875
683	0.465550	0.002000
684	0.467300	0.002075
685	0.462625	0.001925
686	0.464700	0.002100
687	0.464700	0.001900
688	0.464075	0.001900
689	0.464775	0.001875
690	0.460800	0.001900
691	0.464950	0.002000
692	0.463950	0.002175
693	0.464900	0.002125
694	0.463125	0.001950
695	0.463275	0.001875
696	0.463500	0.001750
697	0.460775	0.001825
698	0.461025	0.001800
699	0.464175	0.001825
700	0.462825	0.001900
701	0.462175	0.001825
702	0.462575	0.001850
703	0.467150	0.001600
704	0.464000	0.001525
705	0.465400	0.001325
706	0.460050	0.001225
707	0.462600	0.001075
708	0.463825	0.001175
709	0.463825	0.001225
710	0.464550	0.001200
711	0.462150	0.001250
712	0.461925	0.001250
713	0.463750	0.001225
714	0.463325	0.001225
715	0.462375	0.001275
716	0.461875	0.001125
717	0.462850	0.001025
718	0.464300	0.001175
719	0.466150	0.001025
720	0.466125	0.001025
721	0.466150	0.001050
722	0.463725	0.000950
723	0.460075	0.000900
724	0.461075	0.001050
725	0.457075	0.001100
726	0.458850	0.001100
727	0.459750	0.001025
728	0.462925	0.001125
729	0.462025	0.001025
730	0.463875	0.000850
731	0.461550	0.000850
732	0.462575	0.000850
733	0.461525	0.000775
734	0.459125	0.000600
735	0.461400	0.000725
736	0.463225	0.000750
737	0.465425	0.000900
738	0.460200	0.001025
739	0.460275	0.000925
740	0.464325	0.000900
741	0.464450	0.000650
742	0.463425	0.000650
743	0.465725	0.000700
744	0.464975	0.000750
745	0.465175	0.000675
746	0.464325	0.000525
747	0.465525	0.000400
748	0.463950	0.000375
749	0.464525	0.000400
750	0.464075	0.000375
751	0.463475	0.000275
752	0.466550	0.000275
753	0.465175	0.000225
754	0.467950	0.000275
755	0.465525	0.000325
756	0.463325	0.000350
757	0.459950	0.000325
758	0.464650	0.000350
759	0.467775	0.000400
760	0.467600	0.000375
761	0.464875	0.000300
762	0.463825	0.000250
763	0.469175	0.000175
764	0.465375	0.000175
765	0.463275	0.000175
766	0.464900	0.000225
767	0.466525	0.000225
768	0.461925	0.000300
769	0.459600	0.000375
770	0.459600	0.000350
771	0.455900	0.000300
772	0.461150	0.000375
773	0.462825	0.000325
774	0.463700	0.000250
775	0.460450	0.000175
776	0.463550	0.000150
777	0.464300	0.000100
778	0.459500	0.000100
779	0.462525	0.000075
780	0.463000	0.000050
781	0.467600	0.000075
782	0.461925	0.000100
783	0.459575	0.000075
784	0.462100	0.000025
785	0.460525	0.000025
786	0.465850	0.000000
787	0.463375	0.000000
788	0.465450	0.000000
789	0.466825	0.000000
790	0.466050	0.000000
791	0.460050	0.000000
792	0.461425	0.000000
793	0.466925	0.000000
794	0.464750	0.000000
795	0.465225	0.000000
796	0.464950	0.000000
797	0.464400	0.000000
798	0.465900	0.000000
799	0.464575	0.000000
800	0.464525	0.000000
801	0.465825	0.000000
802	0.460750	0.000000
803	0.461450	0.000000
804	0.457650	0.000000
805	0.462800	0.000000
806	0.464975	0.000000
807	0.466475	0.000000
808	0.462400	0.000000
809	0.461150	0.000000
810	0.460175	0.000000
811	0.463975	0.000000
812	0.460700	0.000000
813	0.457325	0.000000
814	0.463650	0.000000
815	0.462500	0.000000
816	0.462950	0.000000
817	0.461850	0.000000
818	0.462425	0.000000
819	0.463625	0.000000
820	0.462350	0.000000
821	0.462400	0.000000
822	0.462600	0.000000
823	0.465675	0.000000
824	0.462850	0.000000
825	0.462075	0.000000
826	0.460125	0.000000
827	0.459200	0.000000
828	0.462975	0.000000
829	0.459325	0.000000
830	0.460325	0.000000
831	0.463625	0.000000
832	0.463275	0.000000
833	0.461500	0.000000
834	0.462450	0.000000
835	0.464975	0.000000
836	0.467475	0.000000
837	0.466125	0.000000
838	0.464275	0.000000
839	0.462950	0.000000
840	0.461700	0.000000
841	0.467150	0.000000
842	0.462350	0.000000
843	0.467675	0.000000
844	0.460775	0.000000
845	0.458625	0.000000
846	0.462700	0.000000
847	0.463100	0.000000
848	0.463975	0.000000
849	0.466575	0.000000
850	0.463750	0.000000
851	0.464425	0.000000
852	0.460875	0.000000
853	0.466800	0.000000
854	0.462550	0.000000
855	0.463250	0.000000
856	0.462000	0.000000
857	0.466450	0.000000
858	0.463075	0.000000
859	0.467775	0.000000
860	0.470600	0.000000
861	0.468400	0.000000
862	0.464775	0.000000
863	0.464900	0.000000
864	0.464000	0.000000
865	0.465725	0.000000
866	0.461650	0.000000
867	0.465550	0.000000
868	0.467050	0.000000
869	0.464025	0.000000
870	0.463050	0.000000
871	0.463550	0.000000
872	0.463575	0.000000
873	0.465800	0.000000
874	0.462675	0.000000
875	0.459775	0.000000
876	0.462400	0.000000
877	0.460950	0.000000
878	0.461550	0.000000
879	0.464350	0.000000
880	0.465250	0.000000
881	0.467725	0.000000
882	0.463200	0.000000
883	0.465900	0.000000
884	0.463575	0.000000
885	0.462575	0.000000
886	0.460675	0.000000
887	0.463725	0.000000
888	0.463775	0.000000
889	0.461925	0.000000
890	0.464475	0.000000
891	0.463625	0.000000
892	0.459875	0.000000
893	0.464175	0.000000
894	0.461400	0.000000
895	0.463475	0.000000
896	0.463325	0.000000
897	0.463250	0.000000
898	0.467075	0.000000
899	0.462750	0.000000
900	0.465775	0.000000
901	0.466275	0.000000
902	0.466000	0.000000
903	0.464900	0.000000
904	0.466500	0.000000
905	0.464175	0.000000
906	0.465050	0.000000
907	0.459700	0.000000
908	0.461575	0.000000
909	0.464200	0.000000
910	0.462025	0.000000
911	0.457650	0.000000
912	0.459500	0.000000
913	0.462000	0.000000
914	0.463650	0.000000
915	0.462450	0.000000
916	0.459925	0.000000
917	0.462000	0.000000
918	0.463325	0.000000
919	0.462550	0.000000
920	0.463325	0.000000
921	0.464775	0.000000
922	0.464225	0.000000
923	0.467175	0.000000
924	0.464500	0.000000
925	0.464450	0.000000
926	0.461475	0.000000
927	0.461000	0.000000
928	0.459800	0.000000
929	0.461275	0.000000
930	0.462000	0.000000
931	0.459650	0.000000
932	0.466225	0.000000
933	0.464125	0.000000
934	0.462775	0.000000
935	0.462750	0.000000
936	0.465425	0.000000
937	0.461700	0.000000
938	0.463475	0.000000
939	0.464900	0.000000
940	0.466475	0.000000
941	0.463875	0.000000
942	0.461475	0.000000
943	0.464975	0.000000
944	0.462350	0.000000
945	0.460825	0.000000
946	0.463700	0.000000
947	0.466775	0.000000
948	0.460325	0.000000
949	0.462425	0.000000
950	0.463125	0.000000
951	0.464225	0.000000
952	0.464475	0.000000
953	0.467800	0.000000
954	0.463225	0.000000
955	0.466450	0.000000
956	0.463525	0.000000
957	0.463725	0.000000
958	0.466625	0.000000
959	0.468225	0.000000
960	0.469200	0.000000
961	0.463300	0.000000
962	0.466975	0.000000
963	0.459850	0.000000
964	0.462850	0.000000
965	0.463575	0.000000
966	0.460400	0.000000
967	0.462650	0.000000
968	0.459550	0.000000
969	0.463775	0.000000
970	0.460775	0.000000
971	0.464525	0.000000
972	0.460375	0.000000
973	0.467700	0.000000
974	0.468525	0.000000
975	0.467300	0.000000
976	0.468250	0.000000
977	0.463575	0.000000
978	0.463350	0.000000
979	0.467350	0.000000
980	0.464950	0.000000
981	0.463625	0.000000
982	0.466025	0.000000
983	0.466000	0.000000
984	0.465125	0.000000
985	0.463175	0.000000
986	0.463350	0.000000
987	0.463500	0.000000
988	0.464025	0.000000
989	0.463050	0.000000
990	0.462000	0.000000
991	0.462100	0.000000
992	0.462825	0.000000
993	0.467000	0.000000
994	0.465800	0.000000
995	0.465775	0.000000
996	0.462275	0.000000
997	0.461075	0.000000
998	0.460550	0.000000
999	0.462450	0.000000
1000	0.460475	0.000000
1001	0.461425	0.000000
1002	0.460975	0.000000
1003	0.460500	0.000000
1004	0.464725	0.000000
1005	0.468775	0.000000
1006	0.464850	0.000000
1007	0.462700	0.000000
1008	0.463375	0.000000
1009	0.463425	0.000000
1010	0.463550	0.000000
1011	0.465575	0.000000
1012	0.465000	0.000000
1013	0.463225	0.000000
1014	0.464100	0.000000
1015	0.462000	0.000000
1016	0.464550	0.000000
1017	0.463775	0.000000
1018	0.462925	0.000000
1019	0.459300	0.000000
1020	0.455950	0.000000
1021	0.462050	0.000000
1022	0.466175	0.000000
1023	0.463025	0.000000
1024	0.464025	0.000000
1025	0.463125	0.000000
1026	0.459325	0.000000
1027	0.466050	0.000000
1028	0.466000	0.000000
1029	0.461275	0.000000
1030	0.461000	0.000000
1031	0.465025	0.000000
1032	0.462225	0.000000
1033	0.463650	0.000000
1034	0.461525	0.000000
1035	0.464400	0.000000
1036	0.461450	0.000000
1037	0.463575	0.000000
1038	0.461900	0.000000
1039	0.463050	0.000000
1040	0.461375	0.000000
1041	0.461650	0.000000
1042	0.461325	0.000000
1043	0.463500	0.000000
1044	0.462050	0.000000
1045	0.464100	0.000000
1046	0.465175	0.000000
1047	0.463300	0.000000
1048	0.464375	0.000000
1049	0.463075	0.000000
1050	0.462650	0.000000
1051	0.467075	0.000000
1052	0.464125	0.000000
1053	0.464700	0.000000
1054	0.465350	0.000000
1055	0.466550	0.000000
1056	0.467325	0.000000
1057	0.467375	0.000000
1058	0.466550	0.000000
1059	0.467825	0.000000
1060	0.467775	0.000000
1061	0.465300	0.000000
1062	0.462800	0.000000
1063	0.464200	0.000000
1064	0.464625	0.000000
1065	0.461800	0.000000
1066	0.463550	0.000000
1067	0.465750	0.000000
1068	0.467725	0.000000
1069	0.466800	0.000000
1070	0.464125	0.000000
1071	0.465700	0.000000
1072	0.461525	0.000000
1073	0.464350	0.000000
1074	0.466875	0.000000
1075	0.464425	0.000000
1076	0.468225	0.000000
1077	0.465475	0.000000
1078	0.467375	0.000000
1079	0.467725	0.000000
1080	0.466150	0.000000
1081	0.463775	0.000000
1082	0.459075	0.000000
1083	0.459750	0.000000
1084	0.463875	0.000000
1085	0.461750	0.000000
1086	0.461250	0.000000
1087	0.460825	0.000000
1088	0.458275	0.000000
1089	0.456525	0.000000
1090	0.457950	0.000000
1091	0.465275	0.000000
1092	0.464225	0.000000
1093	0.461075	0.000000
1094	0.462350	0.000000
1095	0.466100	0.000000
1096	0.460125	0.000000
1097	0.461400	0.000000
1098	0.464225	0.000000
1099	0.463775	0.000000
1100	0.467550	0.000000
1101	0.465525	0.000000
1102	0.461125	0.000000
1103	0.458225	0.000000
1104	0.460025	0.000000
1105	0.462675	0.000000
1106	0.465775	0.000000
1107	0.463300	0.000000
1108	0.461400	0.000000
1109	0.462400	0.000000
1110	0.460875	0.000000
1111	0.460350	0.000000
1112	0.464775	0.000000
1113	0.463800	0.000000
1114	0.459025	0.000000
1115	0.457225	0.000000
1116	0.463950	0.000000
1117	0.462075	0.000000
1118	0.463825	0.000000
1119	0.461575	0.000000
1120	0.456925	0.000000
1121	0.460825	0.000000
1122	0.465075	0.000000
1123	0.466800	0.000000
1124	0.464850	0.000000
1125	0.461750	0.000000
1126	0.462475	0.000000
1127	0.459050	0.000000
1128	0.459225	0.000000
1129	0.459625	0.000000
1130	0.460100	0.000000
1131	0.464900	0.000000
1132	0.465600	0.000000
1133	0.462800	0.000000
1134	0.463025	0.000000
1135	0.464525	0.000000
1136	0.466550	0.000000
1137	0.465950	0.000000
1138	0.461975	0.000000
1139	0.463900	0.000000
1140	0.463250	0.000000
1141	0.459650	0.000000
1142	0.461025	0.000000
1143	0.466975	0.000000
1144	0.463675	0.000000
1145	0.466475	0.000000
1146	0.459200	0.000000
1147	0.462625	0.000000
1148	0.465425	0.000000
1149	0.464400	0.000000
1150	0.466425	0.000000
1151	0.463950	0.000000
1152	0.464525	0.000000
1153	0.463625	0.000000
1154	0.460700	0.000000
1155	0.462750	0.000000
1156	0.458750	0.000000
1157	0.463425	0.000000
1158	0.461775	0.000000
1159	0.460125	0.000000
1160	0.461775	0.000000
1161	0.460625	0.000000
1162	0.459350	0.000000
1163	0.460450	0.000000
1164	0.462275	0.000000
1165	0.459725	0.000000
1166	0.460525	0.000000
1167	0.465225	0.000000
1168	0.466100	0.000000
1169	0.462550	0.000000
1170	0.461650	0.000000
1171	0.463100	0.000000
1172	0.462150	0.000000
1173	0.464550	0.000000
1174	0.458800	0.000000
1175	0.463950	0.000000
1176	0.463875	0.000000
1177	0.461875	0.000000
1178	0.460525	0.000000
1179	0.461675	0.000000
1180	0.461600	0.000000
1181	0.466150	0.000000
1182	0.466525	0.000000
1183	0.463875	0.000000
1184	0.460950	0.000000
1185	0.460700	0.000000
1186	0.463725	0.000000
1187	0.459050	0.000000
1188	0.457575	0.000000
1189	0.459450	0.000000
1190	0.458875	0.000000
1191	0.464150	0.000000
1192	0.459900	0.000000
1193	0.460625	0.000000
1194	0.463325	0.000000
1195	0.467075	0.000000
1196	0.465800	0.000000
1197	0.463925	0.000000
1198	0.464750	0.000000
1199	0.463825	0.000000
1200	0.459125	0.000000
1201	0.463150	0.000000
1202	0.460650	0.000000
1203	0.463925	0.000000
1204	0.463450	0.000000
1205	0.462700	0.000000
1206	0.460125	0.000000
1207	0.458750	0.000000
1208	0.458225	0.000000
1209	0.459675	0.000000
1210	0.461575	0.000000
1211	0.464425	0.000000
1212	0.464350	0.000000
1213	0.465750	0.000000
1214	0.467725	0.000000
1215	0.463000	0.000000
1216	0.463475	0.000000
1217	0.464575	0.000000
1218	0.460000	0.000000
1219	0.463025	0.000000
1220	0.465900	0.000000
1221	0.463400	0.000000
1222	0.462900	0.000000
1223	0.465200	0.000000
1224	0.467475	0.000000
1225	0.467975	0.000000
1226	0.462325	0.000000
1227	0.464300	0.000000
1228	0.465175	0.000000
1229	0.461025	0.000000
1230	0.461900	0.000000
1231	0.458625	0.000000
1232	0.461400	0.000000
1233	0.459225	0.000000
1234	0.463175	0.000000
1235	0.461475	0.000000
1236	0.465650	0.000000
1237	0.467275	0.000000
1238	0.463625	0.000000
1239	0.464250	0.000000
1240	0.458600	0.000000
1241	0.465850	0.000000
1242	0.465475	0.000000
1243	0.463425	0.000000
1244	0.464100	0.000000
1245	0.461400	0.000000
1246	0.463075	0.000000
1247	0.459175	0.000000
1248	0.462250	0.000000
1249	0.460900	0.000000
1250	0.462400	0.000000
1251	0.462050	0.000000
1252	0.460375	0.000000
1253	0.460350	0.000000
1254	0.457775	0.000000
1255	0.458225	0.000000
1256	0.456550	0.000000
1257	0.463400	0.000000
1258	0.463925	0.000000
1259	0.459200	0.000000
1260	0.457875	0.000000
1261	0.458525	0.000000
1262	0.461725	0.000000
1263	0.465200	0.000000
1264	0.465000	0.000000
1265	0.467325	0.000000
1266	0.461725	0.000000
1267	0.464225	0.000000
1268	0.461375	0.000000
1269	0.464000	0.000000
1270	0.463675	0.000000
1271	0.463725	0.000000
1272	0.465700	0.000000
1273	0.462875	0.000000
1274	0.461925	0.000000
1275	0.459750	0.000000
1276	0.466100	0.000000
1277	0.461350	0.000000
1278	0.462775	0.000000
1279	0.466550	0.000000
1280	0.462250	0.000000
1281	0.460250	0.000000
1282	0.459550	0.000000
1283	0.460450	0.000000
1284	0.456475	0.000000
1285	0.459675	0.000000
1286	0.460500	0.000000
1287	0.458350	0.000000
1288	0.460000	0.000000
1289	0.460200	0.000000
1290	0.461025	0.000000
1291	0.457275	0.000000
1292	0.464075	0.000000
1293	0.464350	0.000000
1294	0.460425	0.000000
1295	0.459550	0.000000
1296	0.461525	0.000000
1297	0.461750	0.000000
1298	0.461150	0.000000
1299	0.461375	0.000000
1300	0.457750	0.000000
1301	0.455775	0.000000
1302	0.459175	0.000000
1303	0.460200	0.000000
1304	0.463925	0.000000
1305	0.460525	0.000000
1306	0.460800	0.000000
1307	0.459675	0.000000
1308	0.461875	0.000000
1309	0.460350	0.000000
1310	0.460775	0.000000
1311	0.461625	0.000000
1312	0.462750	0.000000
1313	0.465825	0.000000
1314	0.459875	0.000000
1315	0.461700	0.000000
1316	0.458775	0.000000
1317	0.460875	0.000000
1318	0.458950	0.000000
1319	0.458975	0.000000
1320	0.464325	0.000000
1321	0.463925	0.000000
1322	0.462825	0.000000
1323	0.465900	0.000000
1324	0.461525	0.000000
1325	0.459300	0.000000
1326	0.461275	0.000000
1327	0.459125	0.000000
1328	0.462575	0.000000
1329	0.462900	0.000000
1330	0.460675	0.000000
1331	0.459975	0.000000
1332	0.464700	0.000000
1333	0.461625	0.000000
1334	0.462575	0.000000
1335	0.462375	0.000000
1336	0.462375	0.000000
1337	0.461325	0.000000
1338	0.457125	0.000000
1339	0.460500	0.000000
1340	0.457975	0.000000
1341	0.458850	0.000000
1342	0.458750	0.000000
1343	0.460650	0.000000
1344	0.462600	0.000000
1345	0.460925	0.000000
1346	0.459100	0.000000
1347	0.459025	0.000000
1348	0.459050	0.000000
1349	0.462300	0.000000
1350	0.462825	0.000000
1351	0.460825	0.000000
1352	0.462150	0.000000
1353	0.461475	0.000000
1354	0.462675	0.000000
1355	0.461350	0.000000
1356	0.463400	0.000000
1357	0.462050	0.000000
1358	0.464450	0.000000
1359	0.462100	0.000000
1360	0.462825	0.000000
1361	0.461250	0.000000
1362	0.463750	0.000000
1363	0.464950	0.000000
1364	0.466975	0.000000
1365	0.465700	0.000000
1366	0.465475	0.000000
1367	0.463750	0.000000
1368	0.464800	0.000000
1369	0.465975	0.000000
1370	0.464975	0.000000
1371	0.464650	0.000000
1372	0.462725	0.000000
1373	0.465375	0.000000
1374	0.463250	0.000000
1375	0.463100	0.000000
1376	0.464250	0.000000
1377	0.462550	0.000000
1378	0.461875	0.000000
1379	0.462525	0.000000
1380	0.464775	0.000000
1381	0.465950	0.000000
1382	0.465425	0.000000
1383	0.464650	0.000000
1384	0.464600	0.000000
1385	0.468875	0.000000
1386	0.465500	0.000000
1387	0.465025	0.000000
1388	0.462925	0.000000
1389	0.464350	0.000000
1390	0.465675	0.000000
1391	0.463825	0.000000
1392	0.463375	0.000000
1393	0.464750	0.000000
1394	0.465200	0.000000
1395	0.464050	0.000000
1396	0.462850	0.000000
1397	0.459375	0.000000
1398	0.460250	0.000000
1399	0.459175	0.000000
1400	0.461500	0.000000
1401	0.462175	0.000000
1402	0.464300	0.000000
1403	0.464975	0.000000
1404	0.461000	0.000000
1405	0.466650	0.000000
1406	0.463850	0.000000
1407	0.463475	0.000000
1408	0.462625	0.000000
1409	0.462275	0.000000
1410	0.464050	0.000000
1411	0.460225	0.000000
1412	0.461925	0.000000
1413	0.465850	0.000000
1414	0.464175	0.000000
1415	0.459800	0.000000
1416	0.461775	0.000000
1417	0.466475	0.000000
1418	0.466200	0.000000
1419	0.462150	0.000000
1420	0.465050	0.000000
1421	0.464400	0.000000
1422	0.464100	0.000000
1423	0.462650	0.000000
1424	0.462500	0.000000
1425	0.462075	0.000000
1426	0.463150	0.000000
1427	0.464125	0.000000
1428	0.462700	0.000000
1429	0.465575	0.000000
1430	0.464275	0.000000
1431	0.465500	0.000000
1432	0.462800	0.000000
1433	0.461475	0.000000
1434	0.462350	0.000000
1435	0.460300	0.000000
1436	0.461725	0.000000
1437	0.464650	0.000000
1438	0.461325	0.000000
1439	0.460125	0.000000
1440	0.464350	0.000000
1441	0.466825	0.000000
1442	0.468200	0.000000
1443	0.467075	0.000000
1444	0.464625	0.000000
1445	0.463175	0.000000
1446	0.459500	0.000000
1447	0.464075	0.000000
1448	0.463000	0.000000
1449	0.463950	0.000000
1450	0.467275	0.000000
1451	0.463350	0.000000
1452	0.461825	0.000000
1453	0.462125	0.000000
1454	0.462625	0.000000
1455	0.463325	0.000000
1456	0.463850	0.000000
1457	0.463875	0.000000
1458	0.461200	0.000000
1459	0.462700	0.000000
1460	0.461375	0.000000
1461	0.463025	0.000000
1462	0.458125	0.000000
1463	0.462975	0.000000
1464	0.467375	0.000000
1465	0.463975	0.000000
1466	0.462575	0.000000
1467	0.464400	0.000000
1468	0.465325	0.000000
1469	0.463950	0.000000
1470	0.465775	0.000000
1471	0.463300	0.000000
1472	0.463375	0.000000
1473	0.463875	0.000000
1474	0.464475	0.000000
1475	0.466425	0.000000
1476	0.465200	0.000000
1477	0.459175	0.000000
1478	0.464150	0.000000
1479	0.463875	0.000000
1480	0.461525	0.000000
1481	0.464175	0.000000
1482	0.461150	0.000000
1483	0.465725	0.000000
1484	0.462275	0.000000
1485	0.458800	0.000000
1486	0.461425	0.000000
1487	0.463250	0.000000
1488	0.463500	0.000000
1489	0.465625	0.000000
1490	0.465550	0.000000
1491	0.467800	0.000000
1492	0.467325	0.000000
1493	0.465575	0.000000
1494	0.466200	0.000000
1495	0.463425	0.000000
1496	0.462275	0.000000
1497	0.468575	0.000000
1498	0.467400	0.000000
1499	0.462925	0.000000
1500	0.462200	0.000000
1501	0.464825	0.000000
1502	0.461200	0.000000
1503	0.460050	0.000000
1504	0.462000	0.000000
1505	0.463425	0.000000
1506	0.463050	0.000000
1507	0.462725	0.000000
1508	0.465525	0.000000
1509	0.465775	0.000000
1510	0.466025	0.000000
1511	0.465850	0.000000
1512	0.468450	0.000000
1513	0.464775	0.000000
1514	0.465050	0.000000
1515	0.464900	0.000000
1516	0.464225	0.000000
1517	0.464975	0.000000
1518	0.461750	0.000000
1519	0.461875	0.000000
1520	0.463800	0.000000
1521	0.463925	0.000000
1522	0.465375	0.000000
1523	0.463575	0.000000
1524	0.463650	0.000000
1525	0.465100	0.000000
1526	0.463875	0.000000
1527	0.462400	0.000000
1528	0.464575	0.000000
1529	0.464050	0.000000
1530	0.463150	0.000000
1531	0.462625	0.000000
1532	0.464625	0.000000
1533	0.464750	0.000000
1534	0.463025	0.000000
1535	0.462225	0.000000
1536	0.461700	0.000000
1537	0.462050	0.000000
1538	0.464175	0.000000
1539	0.463050	0.000000
1540	0.466425	0.000000
1541	0.461850	0.000000
1542	0.460700	0.000000
1543	0.462475	0.000000
1544	0.463800	0.000000
1545	0.465475	0.000000
1546	0.463875	0.000000
1547	0.465600	0.000000
1548	0.465900	0.000000
1549	0.463600	0.000000
1550	0.461325	0.000000
1551	0.459425	0.000000
1552	0.463575	0.000000
1553	0.460275	0.000000
1554	0.463650	0.000000
1555	0.459175	0.000000
1556	0.461500	0.000000
1557	0.462150	0.000000
1558	0.465375	0.000000
1559	0.461975	0.000000
1560	0.460225	0.000000
1561	0.462475	0.000000
1562	0.461050	0.000000
1563	0.462275	0.000000
1564	0.464275	0.000000
1565	0.461600	0.000000
1566	0.460850	0.000000
1567	0.461000	0.000000
1568	0.463775	0.000000
1569	0.461900	0.000000
1570	0.462050	0.000000
1571	0.461800	0.000000
1572	0.464125	0.000000
1573	0.462650	0.000000
1574	0.461400	0.000000
1575	0.459750	0.000000
1576	0.461875	0.000000
1577	0.462875	0.000000
1578	0.465000	0.000000
1579	0.464375	0.000000
1580	0.464400	0.000000
1581	0.462025	0.000000
1582	0.462050	0.000000
1583	0.460125	0.000000
1584	0.458350	0.000000
1585	0.462025	0.000000
1586	0.460925	0.000000
1587	0.461025	0.000000
1588	0.461275	0.000000
1589	0.457175	0.000000
1590	0.460150	0.000000
1591	0.463625	0.000000
1592	0.461875	0.000000
1593	0.463725	0.000000
1594	0.460550	0.000000
1595	0.459875	0.000000
1596	0.462950	0.000000
1597	0.462550	0.000000
1598	0.457475	0.000000
1599	0.458350	0.000000
1600	0.462200	0.000000
1601	0.460500	0.000000
1602	0.462175	0.000000
1603	0.464250	0.000000
1604	0.463100	0.000000
1605	0.461400	0.000000
1606	0.462150	0.000000
1607	0.459475	0.000000
1608	0.463225	0.000000
1609	0.462425	0.000000
1610	0.462725	0.000000
1611	0.460800	0.000000
1612	0.462825	0.000000
1613	0.462725	0.000000
1614	0.460825	0.000000
1615	0.459125	0.000000
1616	0.457500	0.000000
1617	0.458825	0.000000
1618	0.463775	0.000000
1619	0.464750	0.000000
1620	0.462075	0.000000
1621	0.461100	0.000000
1622	0.464200	0.000000
1623	0.461350	0.000000
1624	0.465800	0.000000
1625	0.464875	0.000000
1626	0.459800	0.000000
1627	0.463000	0.000000
1628	0.461200	0.000000
1629	0.462300	0.000000
1630	0.461500	0.000000
1631	0.463425	0.000000
1632	0.463025	0.000000
1633	0.463900	0.000000
1634	0.462850	0.000000
1635	0.458925	0.000000
1636	0.459300	0.000000
1637	0.461775	0.000000
1638	0.461875	0.000000
1639	0.463725	0.000000
1640	0.458675	0.000000
1641	0.463600	0.000000
1642	0.460025	0.000000
1643	0.461350	0.000000
1644	0.461725	0.000000
1645	0.460275	0.000000
1646	0.465325	0.000000
1647	0.467400	0.000000
1648	0.463775	0.000000
1649	0.461875	0.000000
1650	0.461925	0.000000
1651	0.462175	0.000000
1652	0.461750	0.000000
1653	0.461150	0.000000
1654	0.462800	0.000000
1655	0.462925	0.000000
1656	0.463475	0.000000
1657	0.466100	0.000000
1658	0.463850	0.000000
1659	0.463500	0.000000
1660	0.464725	0.000000
1661	0.461650	0.000000
1662	0.460975	0.000000
1663	0.462400	0.000000
1664	0.464800	0.000000
1665	0.461025	0.000000
1666	0.466000	0.000000
1667	0.466275	0.000000
1668	0.465550	0.000000
1669	0.466225	0.000000
1670	0.463600	0.000000
1671	0.466225	0.000000
1672	0.462100	0.000000
1673	0.460500	0.000000
1674	0.462775	0.000000
1675	0.458575	0.000000
1676	0.463225	0.000000
1677	0.461875	0.000000
1678	0.461425	0.000000
1679	0.461925	0.000000
1680	0.461350	0.000000
1681	0.462325	0.000000
1682	0.462875	0.000000
1683	0.462650	0.000000
1684	0.465750	0.000000
1685	0.461150	0.000000
1686	0.465675	0.000000
1687	0.463175	0.000000
1688	0.464500	0.000000
1689	0.466625	0.000000
1690	0.465825	0.000000
1691	0.464450	0.000000
1692	0.466650	0.000000
1693	0.465000	0.000000
1694	0.463950	0.000000
1695	0.462250	0.000000
1696	0.464800	0.000000
1697	0.466125	0.000000
1698	0.464450	0.000000
1699	0.461225	0.000000
1700	0.457575	0.000000
1701	0.458800	0.000000
1702	0.461525	0.000000
1703	0.462975	0.000000
1704	0.464375	0.000000
1705	0.462800	0.000000
1706	0.463300	0.000000
1707	0.464200	0.000000
1708	0.460625	0.000000
1709	0.462650	0.000000
1710	0.464500	0.000000
1711	0.464325	0.000000
1712	0.463925	0.000000
1713	0.462225	0.000000
1714	0.462725	0.000000
1715	0.465725	0.000000
1716	0.464525	0.000000
1717	0.466125	0.000000
1718	0.461875	0.000000
1719	0.459700	0.000000
1720	0.461050	0.000000
1721	0.460050	0.000000
1722	0.459725	0.000000
1723	0.462800	0.000000
1724	0.463825	0.000000
1725	0.461525	0.000000
1726	0.462875	0.000000
1727	0.462625	0.000000
1728	0.461725	0.000000
1729	0.462650	0.000000
1730	0.464000	0.000000
1731	0.461775	0.000000
1732	0.464250	0.000000
1733	0.463375	0.000000
1734	0.462475	0.000000
1735	0.462175	0.000000
1736	0.460825	0.000000
1737	0.463275	0.000000
1738	0.462800	0.000000
1739	0.462225	0.000000
1740	0.465550	0.000000
1741	0.464350	0.000000
1742	0.465225	0.000000
1743	0.461875	0.000000
1744	0.460800	0.000000
1745	0.465075	0.000000
1746	0.463275	0.000000
1747	0.464600	0.000000
1748	0.463050	0.000000
1749	0.464975	0.000000
1750	0.461675	0.000000
1751	0.464050	0.000000
1752	0.460775	0.000000
1753	0.462375	0.000000
1754	0.464000	0.000000
1755	0.462825	0.000000
1756	0.463425	0.000000
1757	0.461075	0.000000
1758	0.461350	0.000000
1759	0.463275	0.000000
1760	0.461525	0.000000
1761	0.464550	0.000000
1762	0.462800	0.000000
1763	0.463175	0.000000
1764	0.464575	0.000000
1765	0.463925	0.000000
1766	0.458850	0.000000
1767	0.461175	0.000000
1768	0.459900	0.000000
1769	0.461975	0.000000
1770	0.464025	0.000000
1771	0.461500	0.000000
1772	0.464225	0.000000
1773	0.463250	0.000000
1774	0.460525	0.000000
1775	0.462025	0.000000
1776	0.459575	0.000000
1777	0.457525	0.000000
1778	0.460250	0.000000
1779	0.460350	0.000000
1780	0.459575	0.000000
1781	0.460050	0.000000
1782	0.464025	0.000000
1783	0.458525	0.000000
1784	0.457350	0.000000
1785	0.460775	0.000000
1786	0.462025	0.000000
1787	0.462050	0.000000
1788	0.464900	0.000000
1789	0.463325	0.000000
1790	0.460125	0.000000
1791	0.463325	0.000000
1792	0.465175	0.000000
1793	0.465475	0.000000
1794	0.467625	0.000000
1795	0.460575	0.000000
1796	0.462650	0.000000
1797	0.466225	0.000000
1798	0.461775	0.000000
1799	0.464250	0.000000
1800	0.467250	0.000000
1801	0.465775	0.000000
1802	0.464400	0.000000
1803	0.464375	0.000000
1804	0.464000	0.000000
1805	0.460000	0.000000
1806	0.459675	0.000000
1807	0.461325	0.000000
1808	0.460700	0.000000
1809	0.465250	0.000000
1810	0.466250	0.000000
1811	0.462400	0.000000
1812	0.459950	0.000000
1813	0.459275	0.000000
1814	0.461625	0.000000
1815	0.464000	0.000000
1816	0.460950	0.000000
1817	0.460650	0.000000
1818	0.461275	0.000000
1819	0.463300	0.000000
1820	0.460925	0.000000
1821	0.462950	0.000000
1822	0.460775	0.000000
1823	0.460500	0.000000
1824	0.461375	0.000000
1825	0.459125	0.000000
1826	0.458800	0.000000
1827	0.459150	0.000000
1828	0.463975	0.000000
1829	0.461600	0.000000
1830	0.464750	0.000000
1831	0.465150	0.000000
1832	0.461675	0.000000
1833	0.460375	0.000000
1834	0.463800	0.000000
1835	0.464850	0.000000
1836	0.464675	0.000000
1837	0.461200	0.000000
1838	0.463025	0.000000
1839	0.460325	0.000000
1840	0.465150	0.000000
1841	0.464575	0.000000
1842	0.463875	0.000000
1843	0.461100	0.000000
1844	0.460575	0.000000
1845	0.463025	0.000000
1846	0.462400	0.000000
1847	0.464250	0.000000
1848	0.462200	0.000000
1849	0.456225	0.000000
1850	0.459975	0.000000
1851	0.464975	0.000000
1852	0.462450	0.000000
1853	0.461325	0.000000
1854	0.460050	0.000000
1855	0.462975	0.000000
1856	0.461725	0.000000
1857	0.460550	0.000000
1858	0.459900	0.000000
1859	0.463375	0.000000
1860	0.460775	0.000000
1861	0.460500	0.000000
1862	0.462825	0.000000
1863	0.462200	0.000000
1864	0.462025	0.000000
1865	0.463400	0.000000
1866	0.464875	0.000000
1867	0.468125	0.000000
1868	0.463100	0.000000
1869	0.459875	0.000000
1870	0.463650	0.000000
1871	0.464925	0.000000
1872	0.461125	0.000000
1873	0.460425	0.000000
1874	0.464575	0.000000
1875	0.461700	0.000000
1876	0.460475	0.000000
1877	0.464125	0.000000
1878	0.463975	0.000000
1879	0.467300	0.000000
1880	0.463750	0.000000
1881	0.464425	0.000000
1882	0.468350	0.000000
1883	0.464525	0.000000
1884	0.464975	0.000000
1885	0.465950	0.000000
1886	0.462425	0.000000
1887	0.462375	0.000000
1888	0.459000	0.000000
1889	0.462125	0.000000
1890	0.459550	0.000000
1891	0.460350	0.000000
1892	0.460375	0.000000
1893	0.461075	0.000000
1894	0.462800	0.000000
1895	0.463625	0.000000
1896	0.461975	0.000000
1897	0.462875	0.000000
1898	0.466300	0.000000
1899	0.464400	0.000000
1900	0.460800	0.000000
1901	0.464850	0.000000
1902	0.461825	0.000000
1903	0.463650	0.000000
1904	0.460675	0.000000
1905	0.460200	0.000000
1906	0.464400	0.000000
1907	0.463000	0.000000
1908	0.464350	0.000000
1909	0.464275	0.000000
1910	0.466325	0.000000
1911	0.465125	0.000000
1912	0.464225	0.000000
1913	0.462550	0.000000
1914	0.465150	0.000000
1915	0.463450	0.000000
1916	0.464625	0.000000
1917	0.468375	0.000000
1918	0.465850	0.000000
1919	0.464625	0.000000
1920	0.463500	0.000000
1921	0.465125	0.000000
1922	0.463650	0.000000
1923	0.462125	0.000000
1924	0.464775	0.000000
1925	0.465325	0.000000
1926	0.463975	0.000000
1927	0.465350	0.000000
1928	0.460775	0.000000
1929	0.460975	0.000000
1930	0.462125	0.000000
1931	0.464925	0.000000
1932	0.464025	0.000000
1933	0.464600	0.000000
1934	0.466075	0.000000
1935	0.465375	0.000000
1936	0.460825	0.000000
1937	0.462625	0.000000
1938	0.461550	0.000000
1939	0.466250	0.000000
1940	0.464475	0.000000
1941	0.460150	0.000000
1942	0.461900	0.000000
1943	0.462450	0.000000
1944	0.462825	0.000000
1945	0.463400	0.000000
1946	0.461500	0.000000
1947	0.465500	0.000000
1948	0.462850	0.000000
1949	0.465675	0.000000
1950	0.466475	0.000000
1951	0.466200	0.000000
1952	0.465225	0.000000
1953	0.463900	0.000000
1954	0.457625	0.000000
1955	0.465975	0.000000
1956	0.462800	0.000000
1957	0.460475	0.000000
1958	0.463175	0.000000
1959	0.462225	0.000000
1960	0.458925	0.000000
1961	0.460500	0.000000
1962	0.459675	0.000000
1963	0.464200	0.000000
1964	0.465475	0.000000
1965	0.466150	0.000000
1966	0.462500	0.000000
1967	0.467225	0.000000
1968	0.466950	0.000000
1969	0.468875	0.000000
1970	0.466400	0.000000
1971	0.464750	0.000000
1972	0.462225	0.000000
1973	0.461775	0.000000
1974	0.462775	0.000000
1975	0.461875	0.000000
1976	0.460175	0.000000
1977	0.457300	0.000000
1978	0.462225	0.000000
1979	0.465600	0.000000
1980	0.463550	0.000000
1981	0.465125	0.000000
1982	0.462350	0.000000
1983	0.462600	0.000000
1984	0.463350	0.000000
1985	0.461700	0.000000
1986	0.457575	0.000000
1987	0.459050	0.000000
1988	0.460350	0.000000
1989	0.463150	0.000000
1990	0.460450	0.000000
1991	0.460175	0.000000
1992	0.466750	0.000000
1993	0.461950	0.000000
1994	0.462125	0.000000
1995	0.461325	0.000000
1996	0.463100	0.000000
1997	0.461125	0.000000
1998	0.461500	0.000000
1999	0.461450	0.000000
[truncated: 8,000 more rows]
