# Supplementary material for: Evolutionary game on mutually influenceing double-layer network
Source: PLoS One. 2025 Jan 31;20(1):e0317923. doi: 10.1371/journal.pone.0317923 (PMC11785339; doi:10.1371/journal.pone.0317923)
Supplement: S1 Data — (ZIP) [file pone.0317923.s001.zip › b=1.05_a=0.15_frequency.txt]

0	0.496575	0.378600
1	0.493750	0.313575
2	0.481625	0.275275
3	0.480050	0.247550
4	0.477425	0.230050
5	0.479075	0.213950
6	0.472925	0.202800
7	0.472750	0.193975
8	0.477000	0.184025
9	0.469700	0.179625
10	0.471050	0.177925
11	0.469850	0.174750
12	0.468575	0.174025
13	0.471525	0.169075
14	0.468875	0.168925
15	0.473650	0.166775
16	0.472800	0.165725
17	0.472450	0.166775
18	0.472125	0.165925
19	0.470975	0.166975
20	0.469250	0.166100
21	0.474350	0.164150
22	0.470900	0.165500
23	0.469025	0.164900
24	0.466700	0.166200
25	0.465650	0.164300
26	0.466875	0.162925
27	0.472225	0.161600
28	0.470275	0.161500
29	0.470375	0.162225
30	0.467725	0.161300
31	0.468775	0.160100
32	0.469025	0.159125
33	0.472600	0.160425
34	0.473525	0.160100
35	0.473800	0.160075
36	0.478325	0.159950
37	0.470025	0.160750
38	0.467850	0.160025
39	0.471700	0.159325
40	0.468625	0.158375
41	0.469800	0.158850
42	0.473250	0.159750
43	0.470650	0.161700
44	0.469625	0.162150
45	0.470275	0.163175
46	0.466250	0.161125
47	0.467825	0.159850
48	0.470175	0.158425
49	0.473125	0.159650
50	0.470750	0.161000
51	0.470375	0.160050
52	0.469325	0.159750
53	0.469825	0.158000
54	0.471400	0.159550
55	0.470625	0.157925
56	0.465700	0.155725
57	0.469675	0.155350
58	0.467675	0.154875
59	0.466875	0.152325
60	0.471225	0.150375
61	0.471500	0.149650
62	0.470075	0.147600
63	0.467300	0.145850
64	0.472800	0.145750
65	0.467525	0.144700
66	0.469600	0.145425
67	0.472700	0.145575
68	0.472000	0.145025
69	0.470650	0.143700
70	0.471750	0.145175
71	0.468950	0.144475
72	0.470250	0.144550
73	0.469525	0.144250
74	0.471950	0.143650
75	0.472275	0.143400
76	0.470525	0.145100
77	0.470625	0.143575
78	0.469425	0.142275
79	0.468400	0.141650
80	0.469625	0.139350
81	0.470025	0.138500
82	0.471725	0.137450
83	0.470200	0.137900
84	0.467825	0.137250
85	0.466475	0.136700
86	0.473725	0.136225
87	0.470225	0.136575
88	0.474875	0.136950
89	0.471125	0.135600
90	0.473675	0.136000
91	0.468900	0.136325
92	0.466475	0.135925
93	0.469025	0.135525
94	0.470050	0.133275
95	0.470250	0.132200
96	0.472700	0.132050
97	0.473725	0.132475
98	0.471975	0.130775
99	0.466675	0.128750
100	0.473125	0.126825
101	0.469325	0.125350
102	0.471125	0.124750
103	0.471900	0.123525
104	0.472975	0.123900
105	0.469850	0.123425
106	0.465550	0.122050
107	0.474200	0.122825
108	0.466900	0.123200
109	0.464550	0.123125
110	0.468050	0.124150
111	0.468475	0.123350
112	0.472800	0.121500
113	0.473525	0.121625
114	0.474950	0.121725
115	0.471300	0.121300
116	0.470525	0.120475
117	0.473000	0.120375
118	0.470675	0.119925
119	0.469275	0.120425
120	0.472925	0.121650
121	0.470975	0.121175
122	0.471225	0.120850
123	0.468750	0.121425
124	0.473300	0.121500
125	0.469300	0.122300
126	0.470150	0.122250
127	0.469975	0.121575
128	0.467200	0.121600
129	0.471825	0.121150
130	0.466375	0.120975
131	0.467825	0.118075
132	0.473825	0.118800
133	0.471975	0.118900
134	0.467225	0.118550
135	0.466500	0.118425
136	0.473250	0.118375
137	0.470175	0.118300
138	0.468900	0.119700
139	0.470925	0.120675
140	0.473825	0.120900
141	0.471025	0.120375
142	0.469050	0.120600
143	0.471725	0.121850
144	0.469600	0.122225
145	0.473825	0.121425
146	0.472275	0.121975
147	0.470450	0.120425
148	0.474100	0.120050
149	0.468500	0.120000
150	0.466725	0.119600
151	0.467100	0.118750
152	0.468525	0.119250
153	0.467900	0.119550
154	0.470650	0.119775
155	0.472325	0.119300
156	0.473400	0.117600
157	0.473325	0.116250
158	0.471950	0.117275
159	0.470900	0.117775
160	0.471775	0.116525
161	0.475525	0.118225
162	0.470975	0.117925
163	0.473550	0.117950
164	0.473175	0.118600
165	0.473500	0.118600
166	0.467825	0.118975
167	0.468475	0.118250
168	0.468025	0.118075
169	0.469200	0.116400
170	0.471250	0.116725
171	0.470800	0.115900
172	0.471700	0.115725
173	0.468550	0.114500
174	0.469250	0.113750
175	0.472750	0.114825
176	0.474900	0.114000
177	0.470450	0.112850
178	0.475975	0.113675
179	0.470525	0.112850
180	0.471950	0.112100
181	0.470800	0.112225
182	0.472450	0.111900
183	0.469925	0.112425
184	0.468050	0.113475
185	0.469750	0.112750
186	0.473450	0.113025
187	0.471175	0.113150
188	0.470925	0.112975
189	0.470650	0.113750
190	0.471050	0.114450
191	0.470800	0.115200
192	0.472525	0.114500
193	0.475025	0.116225
194	0.475975	0.115525
195	0.478400	0.115250
196	0.474375	0.114175
197	0.474200	0.112075
198	0.467600	0.111475
199	0.468975	0.109875
200	0.472175	0.109925
201	0.469350	0.109400
202	0.473125	0.109275
203	0.473900	0.108700
204	0.474375	0.108075
205	0.468175	0.108650
206	0.472575	0.107575
207	0.471750	0.105900
208	0.472400	0.105725
209	0.470425	0.105950
210	0.469700	0.104725
211	0.472925	0.104025
212	0.472000	0.103775
213	0.473700	0.102875
214	0.475225	0.102350
215	0.476700	0.101150
216	0.475275	0.100200
217	0.472850	0.100225
218	0.472275	0.100000
219	0.473600	0.098525
220	0.475125	0.097975
221	0.472025	0.097875
222	0.471050	0.099200
223	0.470200	0.099375
224	0.472500	0.099875
225	0.475075	0.098600
226	0.469925	0.098525
227	0.470975	0.099350
228	0.469725	0.099025
229	0.470525	0.098700
230	0.469275	0.097875
231	0.468300	0.096375
232	0.470750	0.096175
233	0.469900	0.095375
234	0.466000	0.095850
235	0.467775	0.095325
236	0.467875	0.096100
237	0.471425	0.095050
238	0.473800	0.094675
239	0.471000	0.095250
240	0.468575	0.095575
241	0.467025	0.096100
242	0.466925	0.095100
243	0.473825	0.093525
244	0.468175	0.092650
245	0.467350	0.093550
246	0.468750	0.093100
247	0.469125	0.093400
248	0.474050	0.093600
249	0.473875	0.092750
250	0.476075	0.093250
251	0.471100	0.093325
252	0.472450	0.093325
253	0.472700	0.093825
254	0.476275	0.093700
255	0.471925	0.093275
256	0.473100	0.091950
257	0.473200	0.091550
258	0.471225	0.091750
259	0.472350	0.092650
260	0.470525	0.091350
261	0.469150	0.091450
262	0.471975	0.091300
263	0.469500	0.089200
264	0.468250	0.089175
265	0.470250	0.090900
266	0.471850	0.088675
267	0.471450	0.087775
268	0.474350	0.086825
269	0.473750	0.086950
270	0.471200	0.088075
271	0.469850	0.089175
272	0.471300	0.090350
273	0.469675	0.088750
274	0.470250	0.087800
275	0.471450	0.086250
276	0.472875	0.087275
277	0.468950	0.087025
278	0.467900	0.086725
279	0.474375	0.086450
280	0.470900	0.086625
281	0.472725	0.084775
282	0.473475	0.084225
283	0.468450	0.084400
284	0.469150	0.083075
285	0.473000	0.082000
286	0.473125	0.081675
287	0.471375	0.082125
288	0.474175	0.082000
289	0.471425	0.081700
290	0.470575	0.081825
291	0.471325	0.081225
292	0.471875	0.080775
293	0.472000	0.080925
294	0.470225	0.080400
295	0.471075	0.080825
296	0.473475	0.079875
297	0.471725	0.079950
298	0.472700	0.080150
299	0.475050	0.080025
300	0.473000	0.080950
301	0.471100	0.081300
302	0.472500	0.081325
303	0.468625	0.080725
304	0.469875	0.080675
305	0.470175	0.079725
306	0.468525	0.078725
307	0.468150	0.077900
308	0.467275	0.077375
309	0.470925	0.076750
310	0.468650	0.078100
311	0.469150	0.078250
312	0.471150	0.079600
313	0.472375	0.078800
314	0.474975	0.077675
315	0.470175	0.076750
316	0.469625	0.076675
317	0.469000	0.075725
318	0.469650	0.077750
319	0.471500	0.078275
320	0.463850	0.078175
321	0.471000	0.079025
322	0.472650	0.078150
323	0.476850	0.078600
324	0.474650	0.077675
325	0.472725	0.078175
326	0.471450	0.077100
327	0.471400	0.076850
328	0.471850	0.076175
329	0.470375	0.077425
330	0.471150	0.077675
331	0.471375	0.079225
332	0.474375	0.078675
333	0.473450	0.077375
334	0.470325	0.076550
335	0.473675	0.076950
336	0.471650	0.077250
337	0.472900	0.077550
338	0.470625	0.077750
339	0.469500	0.076100
340	0.473975	0.075975
341	0.471600	0.076175
342	0.471875	0.075300
343	0.470100	0.075125
344	0.471450	0.075200
345	0.472775	0.076050
346	0.470350	0.075850
347	0.470725	0.075150
348	0.471475	0.075700
349	0.474600	0.076350
350	0.473450	0.075325
351	0.472850	0.075975
352	0.468625	0.075875
353	0.473550	0.076075
354	0.472625	0.076725
355	0.471000	0.076875
356	0.467975	0.076650
357	0.473775	0.076925
358	0.473550	0.075200
359	0.473300	0.073900
360	0.470625	0.075450
361	0.474350	0.075475
362	0.475000	0.074000
363	0.468325	0.073050
364	0.470850	0.073075
365	0.471650	0.072850
366	0.468900	0.072450
367	0.467900	0.071475
368	0.470050	0.071075
369	0.469000	0.072150
370	0.471250	0.071650
371	0.475800	0.073400
372	0.474775	0.072225
373	0.472875	0.069850
374	0.470000	0.068900
375	0.471700	0.068200
376	0.474525	0.068750
377	0.471325	0.068575
378	0.474675	0.067450
379	0.472800	0.067100
380	0.475825	0.067000
381	0.475650	0.067475
382	0.471450	0.066225
383	0.470475	0.066800
384	0.468750	0.067450
385	0.468200	0.067775
386	0.469900	0.068000
387	0.467875	0.068625
388	0.471900	0.069325
389	0.476725	0.069500
390	0.474450	0.068900
391	0.470025	0.067825
392	0.469100	0.067900
393	0.468225	0.068200
394	0.469500	0.068725
395	0.467700	0.069175
396	0.467725	0.069850
397	0.465650	0.068925
398	0.467225	0.069500
399	0.469675	0.069075
400	0.471675	0.068175
401	0.471775	0.067400
402	0.472600	0.066625
403	0.471825	0.065175
404	0.469875	0.066000
405	0.471375	0.065225
406	0.473450	0.064975
407	0.470975	0.064725
408	0.467350	0.064575
409	0.470075	0.063725
410	0.473800	0.065375
411	0.472350	0.065475
412	0.473150	0.066325
413	0.473700	0.065700
414	0.472850	0.065400
415	0.471700	0.065050
416	0.470650	0.065050
417	0.474550	0.064075
418	0.473100	0.062850
419	0.472825	0.062900
420	0.472025	0.062625
421	0.473625	0.063225
422	0.468525	0.062775
423	0.468525	0.063150
424	0.468625	0.062475
425	0.468775	0.062775
426	0.469200	0.063450
427	0.469175	0.063900
428	0.467475	0.064625
429	0.471825	0.063800
430	0.474225	0.065325
431	0.473200	0.065525
432	0.468450	0.063950
433	0.470075	0.063525
434	0.473925	0.062650
435	0.474825	0.062350
436	0.469875	0.061700
437	0.469625	0.061200
438	0.472500	0.060350
439	0.469150	0.060325
440	0.474425	0.060950
441	0.470550	0.060850
442	0.470250	0.060825
443	0.470400	0.060550
444	0.471900	0.060450
445	0.470525	0.059800
446	0.473775	0.059400
447	0.471550	0.059675
448	0.469450	0.059225
449	0.469975	0.058925
450	0.474850	0.058150
451	0.478550	0.058975
452	0.473600	0.058575
453	0.471025	0.058125
454	0.468175	0.058125
455	0.467250	0.058600
456	0.471325	0.057775
457	0.473700	0.058400
458	0.471150	0.058725
459	0.472675	0.058100
460	0.467325	0.058300
461	0.466525	0.058300
462	0.467000	0.058675
463	0.474200	0.058975
464	0.476600	0.059025
465	0.472425	0.059300
466	0.466425	0.060750
467	0.470250	0.060525
468	0.469400	0.060425
469	0.472025	0.061350
470	0.468150	0.060500
471	0.466900	0.060575
472	0.469550	0.060600
473	0.466100	0.059875
474	0.470275	0.058875
475	0.469775	0.058800
476	0.468750	0.059650
477	0.473500	0.058900
478	0.475675	0.057975
479	0.470550	0.057900
480	0.470925	0.059075
481	0.468025	0.059650
482	0.472425	0.060450
483	0.469675	0.060825
484	0.471425	0.059700
485	0.470900	0.059100
486	0.473425	0.059650
487	0.465325	0.059200
488	0.459900	0.059225
489	0.465950	0.058775
490	0.468025	0.058725
491	0.471000	0.060300
492	0.470675	0.060450
493	0.472500	0.060225
494	0.471700	0.059925
495	0.471400	0.058875
496	0.473350	0.059250
497	0.469025	0.059825
498	0.470425	0.059375
499	0.468400	0.059375
500	0.468825	0.058600
501	0.471050	0.059250
502	0.471925	0.058500
503	0.471400	0.057250
504	0.473275	0.057025
505	0.470725	0.056475
506	0.472550	0.056500
507	0.472425	0.057925
508	0.471800	0.058525
509	0.474350	0.057825
510	0.472325	0.057650
511	0.470100	0.056075
512	0.474000	0.055300
513	0.473875	0.055100
514	0.472675	0.054900
515	0.471175	0.055125
516	0.473975	0.055225
517	0.474400	0.054925
518	0.474975	0.054750
519	0.473375	0.054575
520	0.471575	0.053975
521	0.472600	0.053950
522	0.474950	0.054875
523	0.473000	0.055000
524	0.472875	0.054925
525	0.473025	0.054650
526	0.470650	0.054075
527	0.470000	0.054550
528	0.469325	0.055475
529	0.468225	0.054225
530	0.473675	0.054600
531	0.469650	0.054625
532	0.467800	0.055475
533	0.472725	0.055875
534	0.472950	0.056075
535	0.473375	0.056625
536	0.468875	0.057150
537	0.471350	0.057750
538	0.473975	0.057275
539	0.473225	0.057825
540	0.470325	0.058775
541	0.472275	0.059750
542	0.470400	0.059500
543	0.471350	0.060150
544	0.472350	0.060100
545	0.477300	0.061825
546	0.476000	0.062500
547	0.474100	0.062925
548	0.469075	0.063000
549	0.472775	0.063625
550	0.469700	0.064050
551	0.473425	0.063050
552	0.472575	0.063375
553	0.470575	0.063550
554	0.474100	0.064325
555	0.471750	0.065600
556	0.467825	0.065625
557	0.470725	0.066600
558	0.472900	0.066275
559	0.472225	0.067775
560	0.471925	0.069025
561	0.469850	0.070050
562	0.474975	0.070150
563	0.474600	0.069800
564	0.470750	0.069500
565	0.472800	0.069600
566	0.470250	0.070700
567	0.470400	0.069250
568	0.474925	0.068775
569	0.469425	0.068250
570	0.472675	0.068300
571	0.471325	0.067850
572	0.470250	0.067450
573	0.469875	0.067900
574	0.469900	0.068300
575	0.465925	0.067300
576	0.471675	0.065600
577	0.476400	0.066075
578	0.472775	0.066825
579	0.472375	0.066500
580	0.470550	0.065325
581	0.475450	0.066000
582	0.473575	0.064550
583	0.469175	0.064400
584	0.471750	0.063125
585	0.475000	0.062325
586	0.475850	0.061600
587	0.474150	0.061200
588	0.474550	0.061450
589	0.473625	0.061825
590	0.472075	0.063450
591	0.466700	0.063650
592	0.469100	0.062900
593	0.471225	0.063775
594	0.473925	0.063025
595	0.472850	0.062675
596	0.471950	0.062225
597	0.471250	0.061750
598	0.470500	0.061750
599	0.469225	0.061800
600	0.470225	0.061725
601	0.473250	0.061300
602	0.472950	0.061400
603	0.472125	0.061400
604	0.473625	0.061200
605	0.474400	0.061250
606	0.473100	0.061675
607	0.474125	0.061625
608	0.472350	0.061450
609	0.470175	0.061825
610	0.468950	0.061000
611	0.469975	0.061150
612	0.467450	0.060375
613	0.468750	0.060200
614	0.471550	0.060950
615	0.474275	0.061200
616	0.470675	0.061000
617	0.468375	0.061675
618	0.470425	0.061775
619	0.471950	0.061025
620	0.471350	0.062475
621	0.470775	0.062375
622	0.469525	0.062900
623	0.472825	0.062050
624	0.470500	0.060550
625	0.470150	0.060200
626	0.470575	0.061025
627	0.468925	0.062300
628	0.471975	0.062475
629	0.471050	0.060675
630	0.473950	0.061275
631	0.470875	0.060525
632	0.472150	0.061175
633	0.470525	0.061425
634	0.468975	0.060750
635	0.475475	0.060550
636	0.472900	0.060750
637	0.473775	0.061775
638	0.475375	0.061200
639	0.471975	0.060450
640	0.474525	0.060650
641	0.470175	0.059050
642	0.473275	0.059350
643	0.474625	0.059575
644	0.475825	0.060675
645	0.471050	0.060775
646	0.472700	0.061325
647	0.472200	0.061325
648	0.468400	0.061075
649	0.469925	0.060150
650	0.472650	0.058925
651	0.470225	0.058500
652	0.472800	0.057575
653	0.467975	0.057150
654	0.473350	0.056800
655	0.471425	0.058350
656	0.469775	0.058650
657	0.470350	0.057725
658	0.473350	0.057025
659	0.474650	0.056550
660	0.469650	0.057850
661	0.472050	0.058225
662	0.465300	0.058425
663	0.469450	0.058825
664	0.469525	0.058800
665	0.474400	0.059425
666	0.470500	0.059775
667	0.470075	0.059825
668	0.471925	0.060000
669	0.471250	0.060500
670	0.475425	0.059675
671	0.473400	0.058300
672	0.477475	0.058150
673	0.471300	0.056850
674	0.466900	0.056850
675	0.469500	0.057550
676	0.469825	0.057175
677	0.474425	0.056750
678	0.472175	0.056875
679	0.469500	0.056750
680	0.472575	0.055350
681	0.474700	0.056000
682	0.472900	0.056425
683	0.475050	0.056600
684	0.469150	0.057450
685	0.466675	0.056975
686	0.473650	0.057425
687	0.471750	0.057875
688	0.473425	0.058600
689	0.472075	0.058900
690	0.474750	0.058850
691	0.474525	0.057850
692	0.471550	0.057125
693	0.471875	0.058100
694	0.470000	0.057500
695	0.468125	0.056625
696	0.469425	0.056525
697	0.470600	0.056350
698	0.468925	0.054375
699	0.467500	0.054300
700	0.471500	0.054275
701	0.475125	0.054325
702	0.472450	0.053850
703	0.471550	0.055350
704	0.470275	0.055250
705	0.470900	0.055475
706	0.470400	0.055225
707	0.469100	0.055700
708	0.468975	0.056225
709	0.471175	0.055625
710	0.465700	0.056425
711	0.468575	0.055525
712	0.468250	0.055525
713	0.467700	0.054725
714	0.470525	0.055150
715	0.469400	0.054625
716	0.474175	0.055125
717	0.473000	0.054525
718	0.474350	0.054075
719	0.471600	0.054275
720	0.472625	0.053550
721	0.473775	0.054000
722	0.471300	0.054150
723	0.470725	0.053950
724	0.470575	0.053300
725	0.470550	0.054650
726	0.468675	0.055475
727	0.467125	0.056450
728	0.468450	0.056250
729	0.474275	0.055550
730	0.472200	0.055400
731	0.471600	0.054950
732	0.474600	0.055350
733	0.471500	0.054625
734	0.474500	0.054400
735	0.473800	0.053875
736	0.473750	0.054150
737	0.471900	0.054375
738	0.469325	0.053900
739	0.469600	0.053375
740	0.472375	0.053450
741	0.464525	0.053925
742	0.469425	0.054325
743	0.471425	0.054750
744	0.470200	0.055575
745	0.471500	0.055300
746	0.465275	0.056025
747	0.469725	0.055675
748	0.466950	0.054875
749	0.468025	0.055175
750	0.468175	0.055325
751	0.468450	0.055175
752	0.470850	0.053475
753	0.471925	0.053300
754	0.471800	0.053400
755	0.467775	0.053350
756	0.472150	0.053850
757	0.473800	0.052250
758	0.473950	0.051775
759	0.468500	0.050850
760	0.469400	0.051450
761	0.469900	0.051625
762	0.471025	0.052525
763	0.471025	0.050725
764	0.475450	0.051150
765	0.469850	0.049525
766	0.469450	0.049775
767	0.467575	0.049775
768	0.465575	0.049275
769	0.470075	0.048375
770	0.471025	0.047950
771	0.471250	0.047950
772	0.475625	0.047150
773	0.471600	0.047050
774	0.468775	0.047700
775	0.470950	0.047950
776	0.468500	0.047475
777	0.468325	0.047250
778	0.469025	0.047525
779	0.468950	0.047550
780	0.471575	0.049175
781	0.468900	0.049025
782	0.467375	0.049225
783	0.464525	0.049175
784	0.465350	0.048825
785	0.466400	0.047975
786	0.469575	0.047525
787	0.474300	0.046450
788	0.469600	0.046800
789	0.469825	0.046825
790	0.471075	0.046150
791	0.470475	0.047300
792	0.469875	0.046725
793	0.470300	0.047525
794	0.471225	0.047075
795	0.470150	0.046975
796	0.469750	0.047675
797	0.469050	0.047850
798	0.474475	0.047425
799	0.470575	0.046800
800	0.471425	0.047075
801	0.469500	0.047075
802	0.468650	0.046850
803	0.470900	0.046075
804	0.470325	0.046100
805	0.470450	0.046875
806	0.472700	0.046250
807	0.471375	0.045450
808	0.472675	0.045800
809	0.471600	0.045625
810	0.472800	0.045350
811	0.469675	0.045750
812	0.473675	0.045300
813	0.468275	0.046025
814	0.471525	0.045025
815	0.467325	0.045100
816	0.470525	0.045350
817	0.468825	0.045200
818	0.473700	0.045075
819	0.473025	0.044700
820	0.469375	0.045400
821	0.469775	0.045025
822	0.472925	0.045300
823	0.470450	0.045750
824	0.473700	0.045000
825	0.473100	0.044700
826	0.469250	0.044775
827	0.466000	0.044150
828	0.469650	0.043700
829	0.468125	0.043250
830	0.469900	0.042950
831	0.469225	0.042775
832	0.469350	0.042550
833	0.466450	0.041175
834	0.469900	0.040200
835	0.469100	0.040525
836	0.470625	0.039575
837	0.471225	0.039275
838	0.468075	0.039750
839	0.469100	0.040425
840	0.469350	0.039900
841	0.470450	0.039775
842	0.465750	0.039175
843	0.467400	0.038700
844	0.466800	0.038475
845	0.471350	0.037725
846	0.465825	0.038125
847	0.468650	0.038625
848	0.470200	0.037875
849	0.470425	0.037775
850	0.468225	0.037450
851	0.467975	0.036950
852	0.467750	0.036075
853	0.465700	0.036050
854	0.470800	0.035875
855	0.468325	0.035675
856	0.469700	0.036025
857	0.466100	0.035725
858	0.471550	0.035475
859	0.471375	0.035500
860	0.468275	0.035150
861	0.467925	0.035125
862	0.469100	0.035250
863	0.472600	0.034225
864	0.470200	0.033925
865	0.471050	0.032125
866	0.471525	0.031650
867	0.471725	0.031775
868	0.472200	0.031675
869	0.469800	0.031225
870	0.468850	0.031550
871	0.470500	0.031800
872	0.470225	0.032075
873	0.466100	0.032050
874	0.469900	0.032700
875	0.471475	0.032900
876	0.470050	0.032450
877	0.471650	0.032550
878	0.476275	0.033225
879	0.471800	0.032925
880	0.467050	0.032400
881	0.472725	0.032100
882	0.471850	0.031750
883	0.467650	0.031325
884	0.472150	0.031525
885	0.472450	0.030600
886	0.470425	0.031300
887	0.469750	0.031400
888	0.469825	0.032350
889	0.473125	0.032500
890	0.471400	0.033425
891	0.472050	0.033375
892	0.474500	0.033775
893	0.469800	0.033700
894	0.471875	0.033225
895	0.472175	0.033550
896	0.475350	0.033550
897	0.472250	0.033200
898	0.470200	0.032850
899	0.469950	0.031825
900	0.470250	0.032000
901	0.471975	0.032525
902	0.473175	0.032775
903	0.474025	0.032700
904	0.469800	0.032600
905	0.470800	0.031925
906	0.470050	0.030350
907	0.472600	0.029975
908	0.471000	0.030175
909	0.473775	0.030375
910	0.470400	0.029800
911	0.469375	0.029675
912	0.469000	0.029600
913	0.472675	0.029325
914	0.471850	0.029175
915	0.472575	0.029275
916	0.473825	0.029200
917	0.472875	0.029225
918	0.474825	0.029375
919	0.470550	0.028775
920	0.473825	0.029100
921	0.472175	0.028525
922	0.474825	0.028900
923	0.471850	0.029500
924	0.473200	0.029375
925	0.471525	0.029100
926	0.468350	0.028300
927	0.468400	0.028125
928	0.469350	0.027100
929	0.469950	0.026525
930	0.469225	0.026925
931	0.468275	0.026125
932	0.471775	0.026425
933	0.472750	0.025525
934	0.475500	0.025675
935	0.471875	0.027525
936	0.473350	0.028275
937	0.471925	0.028175
938	0.469675	0.028425
939	0.467650	0.028125
940	0.467775	0.028175
941	0.473225	0.027775
942	0.470175	0.027625
943	0.471900	0.027550
944	0.472925	0.027725
945	0.469125	0.028025
946	0.471325	0.027700
947	0.469800	0.026900
948	0.469750	0.027475
949	0.472275	0.027475
950	0.469450	0.027975
951	0.473450	0.028250
952	0.471925	0.028800
953	0.471200	0.029425
954	0.470700	0.030450
955	0.468025	0.030500
956	0.468375	0.030825
957	0.468250	0.031175
958	0.470150	0.031475
959	0.466225	0.031350
960	0.468800	0.031725
961	0.468175	0.031275
962	0.466200	0.031100
963	0.471300	0.031150
964	0.469575	0.030900
965	0.471600	0.031000
966	0.472200	0.031000
967	0.470525	0.030425
968	0.471875	0.030200
969	0.473125	0.029775
970	0.469300	0.029475
971	0.472125	0.030000
972	0.472400	0.030600
973	0.469725	0.030475
974	0.469050	0.029950
975	0.466500	0.029775
976	0.470875	0.029550
977	0.467925	0.029750
978	0.472250	0.029125
979	0.471300	0.028775
980	0.471050	0.028725
981	0.473025	0.028100
982	0.471225	0.027975
983	0.470975	0.028350
984	0.469725	0.028050
985	0.472675	0.027100
986	0.471975	0.026800
987	0.473525	0.026525
988	0.475200	0.027475
989	0.473425	0.028050
990	0.471175	0.028075
991	0.472675	0.028275
992	0.472575	0.027900
993	0.472775	0.028200
994	0.472725	0.027475
995	0.474050	0.027975
996	0.468875	0.028000
997	0.466525	0.027525
998	0.468850	0.027600
999	0.469900	0.027000
1000	0.474675	0.026900
1001	0.470475	0.026900
1002	0.472325	0.027250
1003	0.471700	0.027275
1004	0.468550	0.027275
1005	0.471750	0.028175
1006	0.469650	0.028100
1007	0.473375	0.028200
1008	0.472725	0.028500
1009	0.469900	0.028850
1010	0.475950	0.028750
1011	0.470600	0.028775
1012	0.469750	0.028225
1013	0.475875	0.028175
1014	0.475425	0.027975
1015	0.471900	0.028175
1016	0.467900	0.028550
1017	0.469550	0.028650
1018	0.472900	0.028500
1019	0.472025	0.028175
1020	0.470550	0.028425
1021	0.473225	0.029500
1022	0.474725	0.028925
1023	0.473025	0.028400
1024	0.476025	0.028275
1025	0.472750	0.028575
1026	0.469075	0.027850
1027	0.468225	0.027000
1028	0.473325	0.027075
1029	0.472100	0.026700
1030	0.473125	0.026850
1031	0.472325	0.027375
1032	0.473825	0.026675
1033	0.472050	0.027250
1034	0.470250	0.027325
1035	0.469550	0.027375
1036	0.473075	0.027450
1037	0.470925	0.027175
1038	0.469825	0.027450
1039	0.469100	0.026900
1040	0.466300	0.026200
1041	0.471050	0.026300
1042	0.472375	0.026550
1043	0.470150	0.026425
1044	0.470600	0.026000
1045	0.471325	0.025850
1046	0.468675	0.025900
1047	0.471675	0.025425
1048	0.471850	0.024850
1049	0.468400	0.024925
1050	0.470825	0.025225
1051	0.469375	0.025225
1052	0.477600	0.025400
1053	0.471150	0.025625
1054	0.472475	0.026100
1055	0.474475	0.026575
1056	0.470525	0.027075
1057	0.469500	0.028300
1058	0.466200	0.027475
1059	0.470025	0.027900
1060	0.469175	0.027700
1061	0.470650	0.027325
1062	0.472675	0.026100
1063	0.469125	0.025375
1064	0.471200	0.026000
1065	0.474200	0.025025
1066	0.474025	0.024650
1067	0.472750	0.025000
1068	0.469950	0.024750
1069	0.471225	0.024475
1070	0.474575	0.023925
1071	0.469950	0.023925
1072	0.473025	0.023075
1073	0.471350	0.023050
1074	0.469975	0.022625
1075	0.470350	0.022600
1076	0.466375	0.022825
1077	0.470075	0.022575
1078	0.469050	0.022775
1079	0.470750	0.021750
1080	0.468550	0.021125
1081	0.470350	0.021150
1082	0.465000	0.020925
1083	0.470225	0.020250
1084	0.469350	0.020750
1085	0.470475	0.020900
1086	0.469900	0.021425
1087	0.468625	0.021225
1088	0.465900	0.021650
1089	0.472575	0.022125
1090	0.466975	0.022575
1091	0.475225	0.022325
1092	0.472100	0.022025
1093	0.473650	0.022500
1094	0.470300	0.022950
1095	0.472525	0.023000
1096	0.471925	0.023250
1097	0.474675	0.023675
1098	0.468375	0.023875
1099	0.468325	0.023300
1100	0.468850	0.023400
1101	0.469450	0.024000
1102	0.473350	0.023600
1103	0.470625	0.022875
1104	0.469400	0.022225
1105	0.469975	0.022550
1106	0.469875	0.022850
1107	0.471450	0.022450
1108	0.470350	0.022325
1109	0.470575	0.022625
1110	0.470975	0.022225
1111	0.476750	0.022175
1112	0.475000	0.022050
1113	0.472350	0.021675
1114	0.473050	0.021900
1115	0.469425	0.022975
1116	0.470550	0.022375
1117	0.470525	0.023025
1118	0.471325	0.022725
1119	0.470475	0.023300
1120	0.473125	0.023525
1121	0.472850	0.023300
1122	0.474000	0.023825
1123	0.471275	0.023925
1124	0.471500	0.023375
1125	0.472075	0.023600
1126	0.472550	0.023500
1127	0.472725	0.023725
1128	0.475850	0.023000
1129	0.473025	0.022700
1130	0.474425	0.022400
1131	0.475350	0.021500
1132	0.471825	0.021375
1133	0.468000	0.021450
1134	0.472325	0.021175
1135	0.468425	0.021500
1136	0.472375	0.021750
1137	0.473025	0.021550
1138	0.471350	0.022075
1139	0.472850	0.022100
1140	0.473025	0.021700
1141	0.474475	0.020975
1142	0.473625	0.020975
1143	0.471700	0.020700
1144	0.473950	0.021450
1145	0.470625	0.021800
1146	0.471800	0.022425
1147	0.471500	0.022425
1148	0.469750	0.021875
1149	0.470200	0.021900
1150	0.476425	0.022175
1151	0.476225	0.021600
1152	0.475675	0.022075
1153	0.474200	0.022875
1154	0.471400	0.022425
1155	0.471625	0.022375
1156	0.474750	0.021650
1157	0.475350	0.022200
1158	0.468650	0.022650
1159	0.472250	0.022300
1160	0.475950	0.022225
1161	0.475175	0.022775
1162	0.477075	0.022400
1163	0.474925	0.021925
1164	0.473000	0.021300
1165	0.472025	0.021775
1166	0.473375	0.022025
1167	0.472025	0.021825
1168	0.472500	0.022250
1169	0.473400	0.022375
1170	0.470175	0.022675
1171	0.471325	0.022100
1172	0.470675	0.022250
1173	0.470525	0.021925
1174	0.472800	0.021950
1175	0.469850	0.021875
1176	0.468125	0.021750
1177	0.468450	0.022575
1178	0.468850	0.022275
1179	0.473625	0.021800
1180	0.473100	0.021900
1181	0.469250	0.022750
1182	0.469350	0.023275
1183	0.468825	0.023200
1184	0.471275	0.023225
1185	0.470100	0.023575
1186	0.470875	0.023850
1187	0.475500	0.024500
1188	0.471700	0.024500
1189	0.472250	0.024300
1190	0.470825	0.024275
1191	0.474175	0.024050
1192	0.470075	0.024400
1193	0.474150	0.024275
1194	0.468075	0.023525
1195	0.467575	0.022600
1196	0.463500	0.022625
1197	0.468800	0.022250
1198	0.473450	0.022775
1199	0.472000	0.022625
1200	0.475600	0.023525
1201	0.467800	0.022850
1202	0.471100	0.022200
1203	0.467375	0.022225
1204	0.468250	0.022050
1205	0.469400	0.021850
1206	0.468225	0.022600
1207	0.465175	0.022425
1208	0.467600	0.022475
1209	0.466950	0.022375
1210	0.468425	0.022400
1211	0.466250	0.022125
1212	0.474750	0.021375
1213	0.476100	0.022175
1214	0.469750	0.021900
1215	0.468425	0.021350
1216	0.464775	0.021800
1217	0.468200	0.021575
1218	0.474175	0.021775
1219	0.470300	0.021500
1220	0.470950	0.021850
1221	0.470575	0.021125
1222	0.471325	0.020750
1223	0.471075	0.020975
1224	0.472700	0.020175
1225	0.470675	0.020675
1226	0.470875	0.020400
1227	0.469700	0.020200
1228	0.471750	0.020350
1229	0.471025	0.019775
1230	0.470100	0.019625
1231	0.473050	0.019575
1232	0.470350	0.019775
1233	0.473000	0.019075
1234	0.470875	0.019075
1235	0.470350	0.018950
1236	0.471225	0.019575
1237	0.474000	0.019750
1238	0.469775	0.019575
1239	0.470800	0.019650
1240	0.468650	0.019550
1241	0.470275	0.020300
1242	0.471325	0.020475
1243	0.473275	0.020550
1244	0.474975	0.020450
1245	0.468800	0.020300
1246	0.471450	0.020650
1247	0.472225	0.020900
1248	0.472250	0.020350
1249	0.475725	0.020450
1250	0.467950	0.019975
1251	0.468975	0.020800
1252	0.467300	0.021075
1253	0.471700	0.020975
1254	0.473950	0.020725
1255	0.470425	0.020750
1256	0.469175	0.020500
1257	0.467075	0.021350
1258	0.469100	0.021925
1259	0.468775	0.021775
1260	0.468550	0.022275
1261	0.468375	0.022450
1262	0.465800	0.022625
1263	0.468975	0.022450
1264	0.470975	0.021975
1265	0.467575	0.021250
1266	0.467250	0.021525
1267	0.470125	0.022050
1268	0.469350	0.022250
1269	0.468725	0.022375
1270	0.470225	0.021800
1271	0.471875	0.021575
1272	0.469550	0.020625
1273	0.471525	0.020125
1274	0.468075	0.020175
1275	0.469300	0.020125
1276	0.470575	0.020300
1277	0.474100	0.020825
1278	0.471675	0.020475
1279	0.468900	0.020475
1280	0.473625	0.020200
1281	0.470825	0.019925
1282	0.468925	0.020100
1283	0.469750	0.019900
1284	0.469050	0.020150
1285	0.467775	0.019325
1286	0.468325	0.018925
1287	0.465425	0.018925
1288	0.469350	0.018825
1289	0.472400	0.018550
1290	0.468275	0.018175
1291	0.469150	0.017650
1292	0.472450	0.017525
1293	0.472900	0.017050
1294	0.469175	0.016375
1295	0.470525	0.015875
1296	0.474725	0.016225
1297	0.474050	0.016225
1298	0.470200	0.016950
1299	0.474100	0.016475
1300	0.470750	0.016600
1301	0.470600	0.016825
1302	0.467375	0.017475
1303	0.467975	0.016875
1304	0.469950	0.017625
1305	0.470225	0.017700
1306	0.467525	0.018025
1307	0.467025	0.018200
1308	0.468250	0.017400
1309	0.471475	0.017400
1310	0.469125	0.017525
1311	0.467550	0.017275
1312	0.470600	0.017400
1313	0.467275	0.017050
1314	0.470100	0.017200
1315	0.469675	0.017350
1316	0.467600	0.017475
1317	0.467425	0.017150
1318	0.470600	0.017500
1319	0.467350	0.017000
1320	0.465800	0.016825
1321	0.466050	0.016700
1322	0.466525	0.017200
1323	0.468600	0.017975
1324	0.469575	0.017900
1325	0.471125	0.017325
1326	0.465925	0.017100
1327	0.467975	0.017350
1328	0.466850	0.017950
1329	0.469875	0.017800
1330	0.469275	0.017550
1331	0.470725	0.017375
1332	0.471450	0.017375
1333	0.466850	0.017775
1334	0.467425	0.017725
1335	0.469775	0.017600
1336	0.468425	0.017375
1337	0.473575	0.017525
1338	0.470100	0.017525
1339	0.468625	0.017550
1340	0.471750	0.017450
1341	0.469125	0.018100
1342	0.469500	0.018175
1343	0.471225	0.018725
1344	0.475000	0.019350
1345	0.472025	0.019375
1346	0.471975	0.020100
1347	0.473250	0.019475
1348	0.468475	0.019500
1349	0.471675	0.019950
1350	0.471800	0.020525
1351	0.471100	0.020275
1352	0.472250	0.020450
1353	0.471600	0.020475
1354	0.473600	0.020550
1355	0.473675	0.019750
1356	0.473825	0.019900
1357	0.471750	0.019750
1358	0.472975	0.020425
1359	0.469975	0.020800
1360	0.474400	0.020850
1361	0.470750	0.020325
1362	0.472825	0.020300
1363	0.472000	0.020700
1364	0.470925	0.020175
1365	0.472200	0.020725
1366	0.471350	0.021325
1367	0.471875	0.021025
1368	0.467100	0.021200
1369	0.467775	0.021700
1370	0.469600	0.021125
1371	0.473550	0.021900
1372	0.471275	0.021725
1373	0.470675	0.021850
1374	0.468850	0.022050
1375	0.469325	0.022050
1376	0.470825	0.022175
1377	0.470100	0.021600
1378	0.471975	0.021575
1379	0.477150	0.022100
1380	0.476175	0.022450
1381	0.475550	0.022150
1382	0.472600	0.021950
1383	0.473975	0.021650
1384	0.471625	0.021100
1385	0.473600	0.020650
1386	0.476275	0.020050
1387	0.470550	0.020125
1388	0.471375	0.019575
1389	0.475400	0.019775
1390	0.472800	0.019875
1391	0.474600	0.019525
1392	0.471050	0.020200
1393	0.472950	0.020200
1394	0.466700	0.019700
1395	0.471150	0.020075
1396	0.471000	0.020025
1397	0.469125	0.019650
1398	0.467325	0.019550
1399	0.470175	0.019225
1400	0.465650	0.019525
1401	0.470750	0.019600
1402	0.472650	0.019250
1403	0.469850	0.019025
1404	0.469425	0.018900
1405	0.471400	0.019650
1406	0.471600	0.020000
1407	0.473575	0.020625
1408	0.470450	0.021625
1409	0.470400	0.022400
1410	0.466900	0.022525
1411	0.467450	0.022325
1412	0.469750	0.021900
1413	0.469800	0.021675
1414	0.470200	0.021925
1415	0.467175	0.021800
1416	0.471475	0.021650
1417	0.474375	0.021550
1418	0.469075	0.020975
1419	0.471275	0.020925
1420	0.472775	0.021025
1421	0.468675	0.020425
1422	0.469925	0.019725
1423	0.470850	0.019550
1424	0.473425	0.019050
1425	0.469675	0.019700
1426	0.470150	0.019675
1427	0.472325	0.020275
1428	0.474400	0.020600
1429	0.469875	0.020250
1430	0.469575	0.020475
1431	0.469550	0.020375
1432	0.469975	0.020575
1433	0.471825	0.020425
1434	0.469725	0.020600
1435	0.470500	0.020650
1436	0.471975	0.020300
1437	0.468700	0.019750
1438	0.470925	0.019975
1439	0.471350	0.019400
1440	0.470550	0.020125
1441	0.471150	0.019650
1442	0.470450	0.019875
1443	0.466925	0.020200
1444	0.468825	0.020575
1445	0.471950	0.020400
1446	0.471925	0.020525
1447	0.473175	0.020675
1448	0.471100	0.020750
1449	0.469500	0.021600
1450	0.467700	0.022200
1451	0.467425	0.021900
1452	0.472350	0.022450
1453	0.472100	0.022025
1454	0.466850	0.022025
1455	0.466800	0.021625
1456	0.473500	0.021750
1457	0.471650	0.021575
1458	0.465050	0.021675
1459	0.468925	0.021100
1460	0.472550	0.020750
1461	0.465600	0.021400
1462	0.465700	0.021975
1463	0.463625	0.022425
1464	0.466900	0.022375
1465	0.468350	0.023225
1466	0.469850	0.023100
1467	0.473325	0.023250
1468	0.472425	0.023025
1469	0.473575	0.023625
1470	0.470650	0.024850
1471	0.468125	0.023900
1472	0.471250	0.024000
1473	0.468200	0.023575
1474	0.466850	0.022650
1475	0.472150	0.022425
1476	0.473350	0.023075
1477	0.475875	0.023175
1478	0.472750	0.023375
1479	0.475175	0.023075
1480	0.471600	0.022725
1481	0.468175	0.023225
1482	0.471525	0.022650
1483	0.471525	0.022325
1484	0.469350	0.022625
1485	0.473575	0.022375
1486	0.473225	0.022650
1487	0.472025	0.022525
1488	0.472200	0.022525
1489	0.469450	0.022575
1490	0.470925	0.023125
1491	0.465900	0.022325
1492	0.469050	0.022925
1493	0.465725	0.022600
1494	0.465675	0.022925
1495	0.470150	0.022700
1496	0.473625	0.022500
1497	0.470725	0.022375
1498	0.468025	0.022850
1499	0.473050	0.022475
1500	0.467825	0.022250
1501	0.471350	0.022425
1502	0.471400	0.022550
1503	0.470775	0.022350
1504	0.469175	0.022200
1505	0.470975	0.022325
1506	0.473450	0.022275
1507	0.468750	0.022900
1508	0.467150	0.023225
1509	0.470300	0.022925
1510	0.470625	0.022675
1511	0.471725	0.022275
1512	0.473000	0.021775
1513	0.470700	0.021775
1514	0.465650	0.021850
1515	0.470225	0.021300
1516	0.473500	0.021125
1517	0.470500	0.020200
1518	0.467200	0.020800
1519	0.470925	0.021025
1520	0.470475	0.020975
1521	0.472675	0.020875
1522	0.470825	0.021025
1523	0.472100	0.020950
1524	0.473200	0.020900
1525	0.474600	0.020450
1526	0.478325	0.020425
1527	0.472175	0.020625
1528	0.468275	0.021075
1529	0.471950	0.021200
1530	0.474225	0.021025
1531	0.472575	0.021125
1532	0.472375	0.021425
1533	0.471775	0.021500
1534	0.470975	0.022300
1535	0.473800	0.022575
1536	0.472375	0.022700
1537	0.470075	0.022350
1538	0.472425	0.021700
1539	0.471025	0.022475
1540	0.469500	0.021725
1541	0.469100	0.021550
1542	0.473225	0.021300
1543	0.472850	0.021100
1544	0.473625	0.020425
1545	0.473875	0.019775
1546	0.473375	0.019700
1547	0.471550	0.020100
1548	0.475650	0.018925
1549	0.473275	0.018875
1550	0.472025	0.018500
1551	0.471575	0.018425
1552	0.472300	0.017775
1553	0.470350	0.018200
1554	0.473125	0.018525
1555	0.470600	0.018575
1556	0.470000	0.017800
1557	0.473100	0.017125
1558	0.472900	0.016925
1559	0.470175	0.016600
1560	0.472450	0.016850
1561	0.472725	0.016650
1562	0.469475	0.017150
1563	0.466725	0.018100
1564	0.471300	0.018475
1565	0.473700	0.018275
1566	0.472975	0.018200
1567	0.473125	0.017825
1568	0.470950	0.017675
1569	0.473275	0.018250
1570	0.475525	0.018675
1571	0.471625	0.018750
1572	0.468775	0.019125
1573	0.473600	0.018850
1574	0.474100	0.018675
1575	0.472825	0.018225
1576	0.471275	0.018100
1577	0.471050	0.018350
1578	0.473450	0.018550
1579	0.471425	0.018950
1580	0.474275	0.018450
1581	0.469925	0.017600
1582	0.469375	0.017650
1583	0.466950	0.017725
1584	0.470600	0.017950
1585	0.472750	0.017975
1586	0.470200	0.017800
1587	0.473200	0.017350
1588	0.469275	0.017800
1589	0.467575	0.017650
1590	0.472175	0.017500
1591	0.469175	0.017850
1592	0.473850	0.017500
1593	0.469875	0.017375
1594	0.469100	0.017375
1595	0.471300	0.017600
1596	0.467550	0.017800
1597	0.472900	0.018125
1598	0.470550	0.018400
1599	0.469650	0.018250
1600	0.472475	0.017650
1601	0.473125	0.017225
1602	0.473575	0.017025
1603	0.473775	0.016025
1604	0.474725	0.015475
1605	0.471800	0.015575
1606	0.473900	0.015375
1607	0.470575	0.014675
1608	0.471225	0.014450
1609	0.469550	0.015100
1610	0.466925	0.015475
1611	0.470825	0.015975
1612	0.472325	0.015925
1613	0.471400	0.015325
1614	0.472000	0.015350
1615	0.470175	0.015300
1616	0.470975	0.015125
1617	0.471325	0.015225
1618	0.468600	0.015575
1619	0.472325	0.015025
1620	0.469450	0.014550
1621	0.472675	0.014475
1622	0.468900	0.014225
1623	0.471950	0.013850
1624	0.474175	0.013675
1625	0.470625	0.013700
1626	0.466925	0.013925
1627	0.471500	0.014450
1628	0.472325	0.014225
1629	0.474025	0.014225
1630	0.472450	0.014350
1631	0.473500	0.014425
1632	0.472300	0.014000
1633	0.467550	0.013875
1634	0.466500	0.014300
1635	0.474900	0.014325
1636	0.470800	0.014550
1637	0.469400	0.015125
1638	0.470975	0.014725
1639	0.471625	0.015025
1640	0.472375	0.014400
1641	0.468725	0.014850
1642	0.471100	0.014400
1643	0.470950	0.014975
1644	0.470975	0.014600
1645	0.469975	0.014875
1646	0.469825	0.014550
1647	0.469300	0.014250
1648	0.474400	0.013950
1649	0.473650	0.014025
1650	0.470950	0.013725
1651	0.469000	0.013900
1652	0.470850	0.014225
1653	0.473275	0.013925
1654	0.475700	0.014275
1655	0.470775	0.014150
1656	0.475125	0.013775
1657	0.472175	0.013175
1658	0.470475	0.013075
1659	0.468500	0.013400
1660	0.470325	0.013425
1661	0.473900	0.013075
1662	0.471800	0.013400
1663	0.472450	0.013425
1664	0.474050	0.013275
1665	0.469600	0.013675
1666	0.469175	0.013900
1667	0.470575	0.014075
1668	0.469500	0.014525
1669	0.470450	0.015000
1670	0.469700	0.015375
1671	0.467225	0.016000
1672	0.461300	0.016125
1673	0.468700	0.015525
1674	0.470975	0.015300
1675	0.467400	0.014875
1676	0.469175	0.014975
1677	0.471425	0.014750
1678	0.472275	0.014700
1679	0.473525	0.014700
1680	0.470550	0.014975
1681	0.472950	0.014775
1682	0.465800	0.014675
1683	0.470425	0.014325
1684	0.475625	0.014575
1685	0.475500	0.014025
1686	0.472975	0.013950
1687	0.468950	0.013900
1688	0.470725	0.013450
1689	0.470550	0.013225
1690	0.472075	0.013275
1691	0.473025	0.013550
1692	0.472250	0.013100
1693	0.474750	0.013000
1694	0.474550	0.013050
1695	0.473150	0.013425
1696	0.475800	0.012700
1697	0.473925	0.012250
1698	0.469025	0.012375
1699	0.471750	0.013525
1700	0.471075	0.012575
1701	0.472900	0.012275
1702	0.468425	0.012250
1703	0.470600	0.011925
1704	0.469350	0.012000
1705	0.474600	0.012000
1706	0.476475	0.012250
1707	0.474675	0.012050
1708	0.473425	0.012325
1709	0.469450	0.012250
1710	0.469675	0.012300
1711	0.468025	0.012700
1712	0.466700	0.012150
1713	0.469600	0.011900
1714	0.467625	0.011675
1715	0.470625	0.011925
1716	0.470625	0.012025
1717	0.472475	0.011800
1718	0.470850	0.011575
1719	0.470875	0.011675
1720	0.472550	0.011950
1721	0.471350	0.012025
1722	0.468300	0.011375
1723	0.465775	0.010825
1724	0.471675	0.011200
1725	0.471875	0.011500
1726	0.473875	0.011475
1727	0.470575	0.011400
1728	0.469450	0.011250
1729	0.468200	0.010850
1730	0.467800	0.011175
1731	0.469125	0.011725
1732	0.471375	0.011875
1733	0.473050	0.012325
1734	0.474650	0.012350
1735	0.474000	0.012625
1736	0.469750	0.012800
1737	0.475275	0.012925
1738	0.471975	0.012675
1739	0.470425	0.012925
1740	0.473150	0.013300
1741	0.473500	0.012775
1742	0.472925	0.012275
1743	0.467900	0.011800
1744	0.469300	0.011800
1745	0.470600	0.011300
1746	0.471350	0.011175
1747	0.468875	0.010850
1748	0.467875	0.010775
1749	0.467350	0.011300
1750	0.465800	0.011050
1751	0.468025	0.011375
1752	0.469900	0.011625
1753	0.469650	0.011625
1754	0.469000	0.011150
1755	0.468750	0.011100
1756	0.472325	0.011300
1757	0.469050	0.011125
1758	0.472975	0.010725
1759	0.471675	0.010850
1760	0.469700	0.010625
1761	0.470375	0.010125
1762	0.469100	0.010125
1763	0.472500	0.009925
1764	0.470450	0.010100
1765	0.473850	0.009950
1766	0.473600	0.010075
1767	0.474600	0.010350
1768	0.472550	0.010175
1769	0.470450	0.009850
1770	0.469575	0.009775
1771	0.467450	0.009675
1772	0.465625	0.008800
1773	0.471400	0.009025
1774	0.470675	0.009225
1775	0.468450	0.008825
1776	0.469450	0.008650
1777	0.467850	0.009100
1778	0.465550	0.009275
1779	0.469275	0.009200
1780	0.469350	0.008775
1781	0.470025	0.008900
1782	0.471575	0.009125
1783	0.472225	0.009150
1784	0.473800	0.009175
1785	0.468825	0.009175
1786	0.467975	0.009150
1787	0.472850	0.009325
1788	0.468425	0.009350
1789	0.472075	0.009625
1790	0.475225	0.009750
1791	0.472525	0.009350
1792	0.470825	0.009150
1793	0.471475	0.009325
1794	0.472225	0.009300
1795	0.472825	0.009275
1796	0.472225	0.009400
1797	0.471125	0.009500
1798	0.469750	0.009525
1799	0.468050	0.009750
1800	0.467275	0.010475
1801	0.471275	0.010225
1802	0.472200	0.010350
1803	0.472500	0.010250
1804	0.467125	0.010225
1805	0.469425	0.010450
1806	0.468150	0.010825
1807	0.470150	0.010475
1808	0.468350	0.010925
1809	0.471025	0.011225
1810	0.467550	0.011325
1811	0.474950	0.011225
1812	0.469925	0.011375
1813	0.470525	0.011175
1814	0.471775	0.011150
1815	0.468625	0.011150
1816	0.466400	0.010950
1817	0.472350	0.010800
1818	0.474100	0.011525
1819	0.469850	0.011800
1820	0.472025	0.011875
1821	0.471650	0.011550
1822	0.474100	0.011825
1823	0.471900	0.011550
1824	0.468725	0.011800
1825	0.470725	0.011800
1826	0.469800	0.011400
1827	0.469000	0.011575
1828	0.470400	0.011000
1829	0.470075	0.011475
1830	0.468800	0.011100
1831	0.468575	0.011325
1832	0.471300	0.011175
1833	0.468975	0.011575
1834	0.473775	0.012100
1835	0.465900	0.012225
1836	0.468800	0.012275
1837	0.469100	0.012675
1838	0.468875	0.012300
1839	0.466700	0.011625
1840	0.470500	0.011950
1841	0.471650	0.012075
1842	0.471075	0.012125
1843	0.470550	0.012375
1844	0.470900	0.012700
1845	0.466375	0.013150
1846	0.474900	0.012775
1847	0.471000	0.012825
1848	0.470625	0.012925
1849	0.469250	0.013075
1850	0.470650	0.013125
1851	0.466600	0.012975
1852	0.463200	0.012875
1853	0.465750	0.012900
1854	0.470325	0.013075
1855	0.472275	0.013300
1856	0.468725	0.013225
1857	0.470025	0.013700
1858	0.474000	0.013575
1859	0.473850	0.014275
1860	0.469600	0.014175
1861	0.472125	0.014325
1862	0.470100	0.014425
1863	0.473050	0.014675
1864	0.473950	0.014975
1865	0.475475	0.015450
1866	0.472900	0.015300
1867	0.475900	0.014575
1868	0.469075	0.014000
1869	0.468100	0.013325
1870	0.468600	0.013275
1871	0.468000	0.014025
1872	0.472650	0.013925
1873	0.468500	0.013875
1874	0.467450	0.014000
1875	0.462550	0.013875
1876	0.464550	0.014050
1877	0.463050	0.014450
1878	0.466725	0.014550
1879	0.466925	0.014475
1880	0.467400	0.014000
1881	0.469675	0.014325
1882	0.472300	0.014375
1883	0.464175	0.015125
1884	0.469925	0.014075
1885	0.465375	0.014250
1886	0.467600	0.014225
1887	0.469325	0.014150
1888	0.468575	0.014200
1889	0.466425	0.013900
1890	0.469150	0.014025
1891	0.466075	0.014175
1892	0.471550	0.014300
1893	0.467350	0.014575
1894	0.466875	0.014175
1895	0.470400	0.014100
1896	0.471100	0.014175
1897	0.471325	0.013900
1898	0.471825	0.013825
1899	0.470375	0.014000
1900	0.470100	0.014225
1901	0.466375	0.013750
1902	0.467775	0.013875
1903	0.465650	0.013475
1904	0.469075	0.014425
1905	0.465150	0.013750
1906	0.465250	0.013575
1907	0.467800	0.013350
1908	0.467950	0.013150
1909	0.468800	0.013175
1910	0.473300	0.013000
1911	0.469075	0.012850
1912	0.471500	0.013250
1913	0.473100	0.013375
1914	0.475125	0.013700
1915	0.469150	0.013525
1916	0.471800	0.013575
1917	0.473700	0.013625
1918	0.475025	0.013900
1919	0.470075	0.014425
1920	0.470975	0.014875
1921	0.467975	0.014375
1922	0.471025	0.014200
1923	0.469500	0.013975
1924	0.469300	0.014375
1925	0.468750	0.014250
1926	0.470975	0.014650
1927	0.470125	0.013875
1928	0.472475	0.013650
1929	0.472325	0.013600
1930	0.469150	0.013675
1931	0.470850	0.013700
1932	0.473425	0.013800
1933	0.470250	0.014000
1934	0.471850	0.014450
1935	0.471000	0.014750
1936	0.467850	0.015175
1937	0.467250	0.014950
1938	0.465175	0.015350
1939	0.471700	0.015650
1940	0.472200	0.015550
1941	0.469125	0.014825
1942	0.470100	0.015350
1943	0.469075	0.015775
1944	0.467375	0.015600
1945	0.468300	0.015350
1946	0.468975	0.014750
1947	0.465800	0.014700
1948	0.470575	0.014300
1949	0.472200	0.014750
1950	0.469000	0.014725
1951	0.473350	0.014225
1952	0.472025	0.014575
1953	0.476050	0.015125
1954	0.474850	0.014900
1955	0.470000	0.014775
1956	0.473800	0.014950
1957	0.476700	0.015550
1958	0.474275	0.015275
1959	0.474400	0.015475
1960	0.470125	0.015275
1961	0.471700	0.015500
1962	0.471000	0.015600
1963	0.472700	0.015925
1964	0.470025	0.015925
1965	0.470025	0.015500
1966	0.470675	0.016150
1967	0.470550	0.016000
1968	0.470125	0.016275
1969	0.471775	0.016525
1970	0.473300	0.016350
1971	0.471975	0.016750
1972	0.469200	0.016575
1973	0.470525	0.016200
1974	0.472475	0.015525
1975	0.472125	0.015850
1976	0.471350	0.015600
1977	0.472950	0.015500
1978	0.467325	0.014875
1979	0.469100	0.015025
1980	0.471300	0.015575
1981	0.471950	0.015100
1982	0.474575	0.015400
1983	0.469575	0.015950
1984	0.469750	0.015800
1985	0.467725	0.015375
1986	0.468625	0.015600
1987	0.467625	0.015150
1988	0.469900	0.014875
1989	0.470750	0.015250
1990	0.475925	0.015000
1991	0.469500	0.014850
1992	0.469450	0.014725
1993	0.471325	0.015150
1994	0.470575	0.014800
1995	0.469800	0.014900
1996	0.469775	0.015550
1997	0.472275	0.014775
1998	0.471975	0.015100
1999	0.467375	0.015275
[truncated: 8,000 more rows]
