# Supplementary material for: Evolutionary game on mutually influenceing double-layer network
Source: PLoS One. 2025 Jan 31;20(1):e0317923. doi: 10.1371/journal.pone.0317923 (PMC11785339; doi:10.1371/journal.pone.0317923)
Supplement: S1 Data — (ZIP) [file pone.0317923.s001.zip › b=1.05_a=0.1_frequency.txt]

0	0.491800	0.377950
1	0.489175	0.310775
2	0.486800	0.266200
3	0.488225	0.237100
4	0.479250	0.216300
5	0.479875	0.200350
6	0.476050	0.186025
7	0.471175	0.175750
8	0.469125	0.167150
9	0.473750	0.162750
10	0.474575	0.157350
11	0.467375	0.152725
12	0.465525	0.148275
13	0.465525	0.144300
14	0.466650	0.140950
15	0.464300	0.137575
16	0.466650	0.133175
17	0.464575	0.131225
18	0.466175	0.131900
19	0.463675	0.130425
20	0.465125	0.131675
21	0.463525	0.130300
22	0.463825	0.129675
23	0.466850	0.126300
24	0.471025	0.125800
25	0.467075	0.124250
26	0.465175	0.123150
27	0.468175	0.122950
28	0.468900	0.123250
29	0.467050	0.124400
30	0.469275	0.122750
31	0.464650	0.122200
32	0.464875	0.123475
33	0.467200	0.123375
34	0.468425	0.123475
35	0.466125	0.122575
36	0.468250	0.122000
37	0.467250	0.122750
38	0.466725	0.122175
39	0.468600	0.122575
40	0.467375	0.122100
41	0.465500	0.120050
42	0.467150	0.118100
43	0.464775	0.117875
44	0.466700	0.118075
45	0.468000	0.118000
46	0.467400	0.116700
47	0.465000	0.115200
48	0.467050	0.115200
49	0.467325	0.113925
50	0.468250	0.113500
51	0.467325	0.111775
52	0.468275	0.110875
53	0.463875	0.109600
54	0.468350	0.109850
55	0.469775	0.109950
56	0.470400	0.107925
57	0.466075	0.106525
58	0.466225	0.105275
59	0.469625	0.104325
60	0.467000	0.103575
61	0.465225	0.103425
62	0.467500	0.102650
63	0.468925	0.102075
64	0.467250	0.100875
65	0.466500	0.099300
66	0.471775	0.100150
67	0.471675	0.098725
68	0.465000	0.099125
69	0.464925	0.100125
70	0.467700	0.100150
71	0.468925	0.100900
72	0.469175	0.102750
73	0.470825	0.102650
74	0.469350	0.102225
75	0.470125	0.099650
76	0.469500	0.099825
77	0.466300	0.101025
78	0.467400	0.101575
79	0.469375	0.101875
80	0.470075	0.101700
81	0.468425	0.101650
82	0.468975	0.101550
83	0.466325	0.099950
84	0.469800	0.099100
85	0.469025	0.099050
86	0.466250	0.099475
87	0.466075	0.100150
88	0.465825	0.099350
89	0.466625	0.099150
90	0.465775	0.099975
91	0.470875	0.098025
92	0.466200	0.096750
93	0.464825	0.096150
94	0.466575	0.094700
95	0.466400	0.093000
96	0.468150	0.092000
97	0.468275	0.091825
98	0.468175	0.089375
99	0.469475	0.089050
100	0.472575	0.088700
101	0.469950	0.088775
102	0.466550	0.087675
103	0.464950	0.088400
104	0.465500	0.087850
105	0.466925	0.087025
106	0.466650	0.087450
107	0.465750	0.086575
108	0.462725	0.085725
109	0.462075	0.084475
110	0.464900	0.083875
111	0.468700	0.083225
112	0.471000	0.082375
113	0.464775	0.082100
114	0.468950	0.082175
115	0.471150	0.081125
116	0.468200	0.081275
117	0.469500	0.081425
118	0.465875	0.081925
119	0.468825	0.082000
120	0.467050	0.081925
121	0.464800	0.081400
122	0.469050	0.081725
123	0.473450	0.082175
124	0.469325	0.081725
125	0.468350	0.081100
126	0.469000	0.080875
127	0.466950	0.080200
128	0.470100	0.079650
129	0.466150	0.079000
130	0.465125	0.077825
131	0.467225	0.075800
132	0.469500	0.075950
133	0.469000	0.075475
134	0.471425	0.075075
135	0.465575	0.075200
136	0.463000	0.074975
137	0.467250	0.076975
138	0.466075	0.076700
139	0.470950	0.076000
140	0.465400	0.076475
141	0.465225	0.076800
142	0.465800	0.075600
143	0.466625	0.075775
144	0.466725	0.076200
145	0.464600	0.076100
146	0.463025	0.076125
147	0.464650	0.077025
148	0.467450	0.077325
149	0.470275	0.076325
150	0.464175	0.074650
151	0.464125	0.074375
152	0.464200	0.074925
153	0.465625	0.073300
154	0.470975	0.073150
155	0.472325	0.073225
156	0.469925	0.072950
157	0.468025	0.071450
158	0.470250	0.070775
159	0.469925	0.070300
160	0.465550	0.070325
161	0.468500	0.070175
162	0.466675	0.068275
163	0.467725	0.067150
164	0.470450	0.065700
165	0.466225	0.064400
166	0.467425	0.063175
167	0.472850	0.063275
168	0.469525	0.062000
169	0.465425	0.061750
170	0.465275	0.060875
171	0.465475	0.060575
172	0.468750	0.060425
173	0.468875	0.061100
174	0.471750	0.060975
175	0.469475	0.059575
176	0.466600	0.060025
177	0.467225	0.060875
178	0.463200	0.060475
179	0.468975	0.060575
180	0.466725	0.059700
181	0.468000	0.060375
182	0.466025	0.059675
183	0.467650	0.059750
184	0.466950	0.059025
185	0.463575	0.059150
186	0.467600	0.059875
187	0.469325	0.058400
188	0.467700	0.057000
189	0.470375	0.056325
190	0.470850	0.055875
191	0.466450	0.055200
192	0.466800	0.055450
193	0.466500	0.055250
194	0.466675	0.055800
195	0.464625	0.056725
196	0.467675	0.057450
197	0.473525	0.057175
198	0.467850	0.056850
199	0.466575	0.055875
200	0.469250	0.056575
201	0.470875	0.056675
202	0.466550	0.055750
203	0.464150	0.056000
204	0.462800	0.055850
205	0.464450	0.055750
206	0.466950	0.055275
207	0.463900	0.055000
208	0.467625	0.054925
209	0.466700	0.054525
210	0.467225	0.055100
211	0.468675	0.055275
212	0.467425	0.055325
213	0.468550	0.055575
214	0.465225	0.054250
215	0.465800	0.055200
216	0.462550	0.054125
217	0.464525	0.054375
218	0.467300	0.053950
219	0.466750	0.053450
220	0.467975	0.053325
221	0.461925	0.053600
222	0.461425	0.051575
223	0.469200	0.049925
224	0.464650	0.049150
225	0.466500	0.048800
226	0.464025	0.048750
227	0.464950	0.048250
228	0.467150	0.048550
229	0.470600	0.048775
230	0.468525	0.048275
231	0.469250	0.048650
232	0.466250	0.048400
233	0.464775	0.047725
234	0.462700	0.047375
235	0.464100	0.047700
236	0.468125	0.048075
237	0.466825	0.046600
238	0.467950	0.046725
239	0.465750	0.047000
240	0.462250	0.047875
241	0.464025	0.047325
242	0.464875	0.046900
243	0.463075	0.046975
244	0.463775	0.047775
245	0.465300	0.047700
246	0.465975	0.046550
247	0.465225	0.046100
248	0.466900	0.045875
249	0.462725	0.045425
250	0.464375	0.045775
251	0.467300	0.045050
252	0.462250	0.043875
253	0.462650	0.043350
254	0.463275	0.043225
255	0.463425	0.043600
256	0.465700	0.043500
257	0.464325	0.043425
258	0.465225	0.043600
259	0.465300	0.044725
260	0.465200	0.044900
261	0.466400	0.044825
262	0.465800	0.044400
263	0.464850	0.044600
264	0.465400	0.044575
265	0.463575	0.044725
266	0.462950	0.044825
267	0.464800	0.044550
268	0.464600	0.043850
269	0.465950	0.044475
270	0.469125	0.044700
271	0.466125	0.044650
272	0.467725	0.045275
273	0.462425	0.044800
274	0.462650	0.044525
275	0.461025	0.045000
276	0.469100	0.044725
277	0.467625	0.044200
278	0.468600	0.043325
279	0.465800	0.043200
280	0.463425	0.042500
281	0.468250	0.042875
282	0.464725	0.042575
283	0.466250	0.042450
284	0.465575	0.040925
285	0.467500	0.040750
286	0.467325	0.039450
287	0.466950	0.039250
288	0.464725	0.039075
289	0.467600	0.040000
290	0.466775	0.040275
291	0.462350	0.040425
292	0.467200	0.040575
293	0.465650	0.040200
294	0.467350	0.040425
295	0.468925	0.039825
296	0.465700	0.038725
297	0.466175	0.038375
298	0.461900	0.038200
299	0.461800	0.038900
300	0.466600	0.039850
301	0.466150	0.039475
302	0.468275	0.039200
303	0.469550	0.038775
304	0.468975	0.038075
305	0.465350	0.038200
306	0.466275	0.037550
307	0.464475	0.037725
308	0.469050	0.038900
309	0.465600	0.039525
310	0.468525	0.039600
311	0.466250	0.038900
312	0.462200	0.039700
313	0.464800	0.039600
314	0.466300	0.040325
315	0.466300	0.040625
316	0.469250	0.039750
317	0.465300	0.038150
318	0.462400	0.037725
319	0.464475	0.038200
320	0.468025	0.037325
321	0.470850	0.037150
322	0.468600	0.037075
323	0.470050	0.037225
324	0.467175	0.035875
325	0.467000	0.035975
326	0.472225	0.035900
327	0.470200	0.035575
328	0.467875	0.035675
329	0.470600	0.035250
330	0.470425	0.033950
331	0.468150	0.035050
332	0.471625	0.035100
333	0.467800	0.035200
334	0.471200	0.035600
335	0.470650	0.036200
336	0.469400	0.036425
337	0.467525	0.036250
338	0.468550	0.035550
339	0.469450	0.035800
340	0.468100	0.035250
341	0.466525	0.034875
342	0.464700	0.034900
343	0.471225	0.034800
344	0.471550	0.034625
345	0.467975	0.034625
346	0.464850	0.034125
347	0.468275	0.033075
348	0.466575	0.033000
349	0.469650	0.033725
350	0.468425	0.032900
351	0.468025	0.032500
352	0.468525	0.032525
353	0.465825	0.032350
354	0.467475	0.033000
355	0.465225	0.032875
356	0.468225	0.032475
357	0.466550	0.032450
358	0.468725	0.032600
359	0.465925	0.032075
360	0.466200	0.032400
361	0.466375	0.032400
362	0.465325	0.032075
363	0.468425	0.032525
364	0.465450	0.031975
365	0.468000	0.031500
366	0.470425	0.031750
367	0.470950	0.032350
368	0.460200	0.032475
369	0.464000	0.032550
370	0.468500	0.033450
371	0.467825	0.033825
372	0.469375	0.033525
373	0.468725	0.034000
374	0.469150	0.033600
375	0.466775	0.033100
376	0.468475	0.033475
377	0.465275	0.033225
378	0.466375	0.033525
379	0.468350	0.032425
380	0.466650	0.032175
381	0.466950	0.031250
382	0.466425	0.030750
383	0.466300	0.030975
384	0.471600	0.030500
385	0.466925	0.030800
386	0.466375	0.030975
387	0.465600	0.030875
388	0.466750	0.029950
389	0.465925	0.029025
390	0.467900	0.029450
391	0.470025	0.029275
392	0.467525	0.029375
393	0.463600	0.029775
394	0.463850	0.030550
395	0.463875	0.030475
396	0.466550	0.030025
397	0.469925	0.030600
398	0.467300	0.030775
399	0.465100	0.030425
400	0.468400	0.030450
401	0.472025	0.030325
402	0.467250	0.031450
403	0.468700	0.031225
404	0.467750	0.031900
405	0.467375	0.032425
406	0.470575	0.031875
407	0.465950	0.031300
408	0.466250	0.031025
409	0.469175	0.031450
410	0.469575	0.032200
411	0.469950	0.032425
412	0.467225	0.033125
413	0.469600	0.032950
414	0.469325	0.033000
415	0.468075	0.032325
416	0.464775	0.032325
417	0.466175	0.032075
418	0.465825	0.032400
419	0.464575	0.032175
420	0.468875	0.031800
421	0.469375	0.031175
422	0.465625	0.031300
423	0.464050	0.031150
424	0.462000	0.031025
425	0.467750	0.031350
426	0.464250	0.031675
427	0.463850	0.031825
428	0.464825	0.031425
429	0.467325	0.030875
430	0.466950	0.031050
431	0.467800	0.030025
432	0.463200	0.031325
433	0.466075	0.031175
434	0.472025	0.032050
435	0.468925	0.031825
436	0.470525	0.030800
437	0.463300	0.030425
438	0.465450	0.030125
439	0.469700	0.030700
440	0.469000	0.030675
441	0.465825	0.030350
442	0.469300	0.029475
443	0.465225	0.029950
444	0.464450	0.029050
445	0.464225	0.029200
446	0.464925	0.029650
447	0.470275	0.029375
448	0.463825	0.029700
449	0.466675	0.029750
450	0.469450	0.030275
451	0.466250	0.031175
452	0.468425	0.031750
453	0.465575	0.031975
454	0.468800	0.031525
455	0.466625	0.031450
456	0.469775	0.031750
457	0.468100	0.030650
458	0.465300	0.030550
459	0.463650	0.030500
460	0.466125	0.030375
461	0.466225	0.030550
462	0.467400	0.030800
463	0.468775	0.031550
464	0.470900	0.032200
465	0.468325	0.031275
466	0.464750	0.031575
467	0.466000	0.031725
468	0.468800	0.031650
469	0.473425	0.032225
470	0.463550	0.031550
471	0.466125	0.031400
472	0.466000	0.031925
473	0.466050	0.031025
474	0.467375	0.030550
475	0.469775	0.030000
476	0.468275	0.028775
477	0.468575	0.028600
478	0.466775	0.028300
479	0.467325	0.028525
480	0.464925	0.028850
481	0.470150	0.029450
482	0.469875	0.029625
483	0.469100	0.029825
484	0.469175	0.028525
485	0.471375	0.028000
486	0.463875	0.027875
487	0.469875	0.027950
488	0.469275	0.028350
489	0.467450	0.028575
490	0.468075	0.028425
491	0.466350	0.027950
492	0.463850	0.027725
493	0.468575	0.027975
494	0.462200	0.027750
495	0.462475	0.027725
496	0.461675	0.026925
497	0.464500	0.026850
498	0.466675	0.027525
499	0.468425	0.027825
500	0.464225	0.028075
501	0.463425	0.027800
502	0.463600	0.027700
503	0.462750	0.027750
504	0.461250	0.028450
505	0.465650	0.028200
506	0.467250	0.028250
507	0.463425	0.028450
508	0.466175	0.028450
509	0.467075	0.028525
510	0.465500	0.028575
511	0.468900	0.028175
512	0.463800	0.028250
513	0.466875	0.027750
514	0.465200	0.028200
515	0.468950	0.027650
516	0.468625	0.026950
517	0.471500	0.026500
518	0.469075	0.026300
519	0.466000	0.026475
520	0.470600	0.026500
521	0.471000	0.026075
522	0.471125	0.025850
523	0.468025	0.025825
524	0.461450	0.026250
525	0.463550	0.026650
526	0.467225	0.026150
527	0.466800	0.026025
528	0.465625	0.026350
529	0.466575	0.026625
530	0.466950	0.026975
531	0.468575	0.026850
532	0.466375	0.026550
533	0.466250	0.027050
534	0.469925	0.026550
535	0.468225	0.026075
536	0.468850	0.026000
537	0.467725	0.026200
538	0.467875	0.026450
539	0.467725	0.025350
540	0.462125	0.025225
541	0.464200	0.024825
542	0.468875	0.023900
543	0.468025	0.023725
544	0.467175	0.022600
545	0.470450	0.022425
546	0.468500	0.022600
547	0.470600	0.022200
548	0.465400	0.021875
549	0.466650	0.021075
550	0.467275	0.021525
551	0.467350	0.020975
552	0.470700	0.021400
553	0.469050	0.021350
554	0.468775	0.021375
555	0.468750	0.021825
556	0.465650	0.022150
557	0.459925	0.022225
558	0.465350	0.022150
559	0.466025	0.021500
560	0.466225	0.021875
561	0.463075	0.022150
562	0.464025	0.021225
563	0.463775	0.021325
564	0.467475	0.020825
565	0.466625	0.021400
566	0.466725	0.020500
567	0.466500	0.020800
568	0.467875	0.021375
569	0.464000	0.021225
570	0.464600	0.021325
571	0.471075	0.021250
572	0.467850	0.021525
573	0.464500	0.021650
574	0.463150	0.021975
575	0.466750	0.021900
576	0.464075	0.022400
577	0.465825	0.022525
578	0.465275	0.022400
579	0.466900	0.023050
580	0.470350	0.022750
581	0.466050	0.022550
582	0.467500	0.022425
583	0.467925	0.023025
584	0.464725	0.023025
585	0.466325	0.023475
586	0.462800	0.023125
587	0.462775	0.023675
588	0.466775	0.023375
589	0.468050	0.023350
590	0.470425	0.022275
591	0.469750	0.022275
592	0.464925	0.022125
593	0.466375	0.022125
594	0.466525	0.021825
595	0.468250	0.021425
596	0.468225	0.020950
597	0.466900	0.020725
598	0.464800	0.020075
599	0.465400	0.019625
600	0.466075	0.019200
601	0.465925	0.018325
602	0.464575	0.018575
603	0.464725	0.018375
604	0.464550	0.018200
605	0.469600	0.018500
606	0.468350	0.018550
607	0.469175	0.018450
608	0.470050	0.018825
609	0.467600	0.018800
610	0.473750	0.019000
611	0.472800	0.019425
612	0.471650	0.019100
613	0.472125	0.018800
614	0.470350	0.019125
615	0.468950	0.018850
616	0.466750	0.019075
617	0.468750	0.018250
618	0.471300	0.017925
619	0.468800	0.017250
620	0.466025	0.017450
621	0.466075	0.017250
622	0.467275	0.016925
623	0.467825	0.017100
624	0.468400	0.016950
625	0.468575	0.016850
626	0.466550	0.017200
627	0.467575	0.017100
628	0.461375	0.017475
629	0.461275	0.017200
630	0.467500	0.016600
631	0.470150	0.016425
632	0.468900	0.016375
633	0.467400	0.016025
634	0.466150	0.015525
635	0.465525	0.015650
636	0.463700	0.015450
637	0.470200	0.015975
638	0.468750	0.015600
639	0.467475	0.015825
640	0.464725	0.015125
641	0.467650	0.015450
642	0.469725	0.015025
643	0.471125	0.014925
644	0.469875	0.014650
645	0.471250	0.014725
646	0.466675	0.014800
647	0.470150	0.014625
648	0.468125	0.015075
649	0.462100	0.014925
650	0.460600	0.015225
651	0.466875	0.014900
652	0.472850	0.014900
653	0.470025	0.014775
654	0.470100	0.014675
655	0.470950	0.014350
656	0.469125	0.014600
657	0.468525	0.014550
658	0.467175	0.014750
659	0.469300	0.014850
660	0.467725	0.015275
661	0.465875	0.015550
662	0.472225	0.015275
663	0.468875	0.015075
664	0.467125	0.015500
665	0.466825	0.015650
666	0.462875	0.016125
667	0.464425	0.015950
668	0.469050	0.016100
669	0.466050	0.016125
670	0.466850	0.016400
671	0.463275	0.016325
672	0.464200	0.015875
673	0.468600	0.015175
674	0.467200	0.015725
675	0.463050	0.015700
676	0.465350	0.015675
677	0.466800	0.016350
678	0.464725	0.016600
679	0.466800	0.016525
680	0.466450	0.016450
681	0.466825	0.016925
682	0.465225	0.016275
683	0.465825	0.016450
684	0.467850	0.016725
685	0.465450	0.016725
686	0.464925	0.016125
687	0.470025	0.015950
688	0.467975	0.016050
689	0.466175	0.015925
690	0.466150	0.015525
691	0.464975	0.015675
692	0.464925	0.015225
693	0.466400	0.015375
694	0.466400	0.015225
695	0.469275	0.015000
696	0.467475	0.015150
697	0.468950	0.014975
698	0.468200	0.014625
699	0.471550	0.014500
700	0.467650	0.014050
701	0.467600	0.013900
702	0.466775	0.013675
703	0.466200	0.013300
704	0.464950	0.013600
705	0.464225	0.013325
706	0.464250	0.013175
707	0.464850	0.013550
708	0.468975	0.013325
709	0.467000	0.013100
710	0.469650	0.013250
711	0.471425	0.012950
712	0.467375	0.012975
713	0.466550	0.013200
714	0.468825	0.013600
715	0.466550	0.013525
716	0.467200	0.013125
717	0.467475	0.012575
718	0.463025	0.012325
719	0.467425	0.012325
720	0.462600	0.012700
721	0.463925	0.012250
722	0.464650	0.012500
723	0.465075	0.012300
724	0.465825	0.011975
725	0.464500	0.012650
726	0.464275	0.013075
727	0.462900	0.012875
728	0.466550	0.012750
729	0.465325	0.012425
730	0.469275	0.012275
731	0.466150	0.011825
732	0.469000	0.012275
733	0.468125	0.013000
734	0.470525	0.013025
735	0.466425	0.013050
736	0.469000	0.012950
737	0.466500	0.013050
738	0.465325	0.012625
739	0.466925	0.012525
740	0.468575	0.012050
741	0.466800	0.011775
742	0.471050	0.011225
743	0.467100	0.010875
744	0.468375	0.010550
745	0.472350	0.010400
746	0.466950	0.010450
747	0.469775	0.010275
748	0.464850	0.010475
749	0.463725	0.010375
750	0.467250	0.009875
751	0.468050	0.010150
752	0.470225	0.009950
753	0.466575	0.009975
754	0.469350	0.009950
755	0.464925	0.010575
756	0.462650	0.010250
757	0.464475	0.010350
758	0.469450	0.010550
759	0.469125	0.010875
760	0.467150	0.011275
761	0.464925	0.011475
762	0.467950	0.011450
763	0.466475	0.011525
764	0.467275	0.011550
765	0.471550	0.011525
766	0.468950	0.011150
767	0.469550	0.010950
768	0.469225	0.010725
769	0.464775	0.010825
770	0.467550	0.010725
771	0.470600	0.010850
772	0.467250	0.011175
773	0.464175	0.011625
774	0.468950	0.011275
775	0.471425	0.011575
776	0.469775	0.012000
777	0.473025	0.011600
778	0.469775	0.011300
779	0.471175	0.011525
780	0.469275	0.011425
781	0.464075	0.011425
782	0.466475	0.011725
783	0.464450	0.011125
784	0.465575	0.010700
785	0.467575	0.010475
786	0.469175	0.010725
787	0.468975	0.010700
788	0.470275	0.010925
789	0.470575	0.010975
790	0.467550	0.010875
791	0.464025	0.010650
792	0.468000	0.010775
793	0.467400	0.010875
794	0.465750	0.011200
795	0.469625	0.011075
796	0.466650	0.010775
797	0.463125	0.010625
798	0.464450	0.010675
799	0.462100	0.010675
800	0.469675	0.010450
801	0.467850	0.010450
802	0.463475	0.010175
803	0.463750	0.010150
804	0.463650	0.010100
805	0.464750	0.009575
806	0.465500	0.009225
807	0.464600	0.009025
808	0.463975	0.009000
809	0.463625	0.008575
810	0.464725	0.008750
811	0.465250	0.008550
812	0.466250	0.008150
813	0.465000	0.008000
814	0.461150	0.007825
815	0.460900	0.007875
816	0.460750	0.007875
817	0.464550	0.008025
818	0.466825	0.008225
819	0.465400	0.008275
820	0.467475	0.008325
821	0.467600	0.008575
822	0.464675	0.008475
823	0.467825	0.008450
824	0.471000	0.008150
825	0.467825	0.007975
826	0.465500	0.008000
827	0.467425	0.008025
828	0.467075	0.007825
829	0.467100	0.007650
830	0.470825	0.007975
831	0.465600	0.007975
832	0.465925	0.007375
833	0.464325	0.007100
834	0.464900	0.007075
835	0.467000	0.007275
836	0.466275	0.007775
837	0.466425	0.007625
838	0.468300	0.007875
839	0.466375	0.008175
840	0.463375	0.008200
841	0.467875	0.008725
842	0.463150	0.009300
843	0.464425	0.008800
844	0.465575	0.008925
845	0.463700	0.008575
846	0.466100	0.008475
847	0.464675	0.008600
848	0.470275	0.008375
849	0.471650	0.008150
850	0.466025	0.008150
851	0.463875	0.008075
852	0.467325	0.008075
853	0.465650	0.007500
854	0.472050	0.007400
855	0.464800	0.007225
856	0.468675	0.007100
857	0.466600	0.007125
858	0.468625	0.006875
859	0.462800	0.006900
860	0.466275	0.006650
861	0.470300	0.006675
862	0.466800	0.006800
863	0.466225	0.006925
864	0.463025	0.007175
865	0.466775	0.007075
866	0.467150	0.007150
867	0.462475	0.007100
868	0.465550	0.007425
869	0.466100	0.007375
870	0.467500	0.007275
871	0.465525	0.007925
872	0.466125	0.008300
873	0.464975	0.008225
874	0.466700	0.008225
875	0.465125	0.007750
876	0.463250	0.007700
877	0.462550	0.007650
878	0.465725	0.007500
879	0.466200	0.007325
880	0.465375	0.006850
881	0.465400	0.007000
882	0.466375	0.006975
883	0.464225	0.006425
884	0.466200	0.006200
885	0.466650	0.006400
886	0.465350	0.006350
887	0.467600	0.006075
888	0.464550	0.006325
889	0.467825	0.006000
890	0.464100	0.005950
891	0.467425	0.006275
892	0.462600	0.006425
893	0.463775	0.006000
894	0.465200	0.006300
895	0.466725	0.005950
896	0.467475	0.006175
897	0.465950	0.005900
898	0.463825	0.005975
899	0.468400	0.005650
900	0.469425	0.005575
901	0.467775	0.005300
902	0.468200	0.005375
903	0.467175	0.005225
904	0.468475	0.004725
905	0.468975	0.004850
906	0.467675	0.004600
907	0.465275	0.004625
908	0.468975	0.004550
909	0.463050	0.004175
910	0.464200	0.004000
911	0.462900	0.003675
912	0.468250	0.003625
913	0.470825	0.003650
914	0.470825	0.003375
915	0.470375	0.003375
916	0.470225	0.003675
917	0.466325	0.004000
918	0.466250	0.003700
919	0.465975	0.003750
920	0.463450	0.003375
921	0.467250	0.003525
922	0.465200	0.003400
923	0.464300	0.003325
924	0.466275	0.003125
925	0.464700	0.003350
926	0.466725	0.003100
927	0.471475	0.003050
928	0.468375	0.002825
929	0.466575	0.002750
930	0.464850	0.002725
931	0.471000	0.002525
932	0.470375	0.002625
933	0.466600	0.002575
934	0.462925	0.002700
935	0.469275	0.002800
936	0.462750	0.002650
937	0.466100	0.002375
938	0.465300	0.002225
939	0.463900	0.002075
940	0.465300	0.002050
941	0.462150	0.002125
942	0.462875	0.001900
943	0.465500	0.001825
944	0.465700	0.001900
945	0.466900	0.001825
946	0.467825	0.001850
947	0.464675	0.001975
948	0.466275	0.001725
949	0.466875	0.001850
950	0.467250	0.002025
951	0.464675	0.002075
952	0.464025	0.002175
953	0.465550	0.002300
954	0.463325	0.002075
955	0.469875	0.002100
956	0.467300	0.002150
957	0.464175	0.002175
958	0.464250	0.002300
959	0.468050	0.002125
960	0.464025	0.002125
961	0.467675	0.002025
962	0.463950	0.001900
963	0.466250	0.002025
964	0.472250	0.002050
965	0.470075	0.002175
966	0.464500	0.002225
967	0.463525	0.002150
968	0.465525	0.002175
969	0.468275	0.002275
970	0.467025	0.002400
971	0.465825	0.002600
972	0.467025	0.002350
973	0.469650	0.001950
974	0.469750	0.002100
975	0.465725	0.002275
976	0.466600	0.002400
977	0.465000	0.002375
978	0.463875	0.002250
979	0.466250	0.002150
980	0.461500	0.002125
981	0.466575	0.001850
982	0.465725	0.002000
983	0.468125	0.002000
984	0.463425	0.001950
985	0.464675	0.001750
986	0.466150	0.001650
987	0.464000	0.001375
988	0.465800	0.001375
989	0.468150	0.001200
990	0.466100	0.001175
991	0.464925	0.001250
992	0.466225	0.001200
993	0.464650	0.001225
994	0.467150	0.001125
995	0.467500	0.001200
996	0.468125	0.001050
997	0.465575	0.000900
998	0.463300	0.000700
999	0.463700	0.000575
1000	0.464100	0.000500
1001	0.462650	0.000475
1002	0.460800	0.000600
1003	0.464900	0.000550
1004	0.461650	0.000600
1005	0.461625	0.000350
1006	0.460975	0.000375
1007	0.462575	0.000450
1008	0.461450	0.000450
1009	0.463350	0.000525
1010	0.461100	0.000400
1011	0.462750	0.000375
1012	0.466450	0.000250
1013	0.462675	0.000250
1014	0.464175	0.000300
1015	0.464550	0.000375
1016	0.466125	0.000375
1017	0.466925	0.000400
1018	0.465550	0.000400
1019	0.465800	0.000450
1020	0.464075	0.000400
1021	0.468075	0.000475
1022	0.463375	0.000525
1023	0.465075	0.000625
1024	0.465025	0.000725
1025	0.468125	0.000650
1026	0.466275	0.000675
1027	0.465125	0.000650
1028	0.465425	0.000625
1029	0.463650	0.000675
1030	0.463925	0.000775
1031	0.465700	0.000825
1032	0.466000	0.000850
1033	0.466725	0.001000
1034	0.466075	0.000925
1035	0.467900	0.000975
1036	0.468350	0.001075
1037	0.463400	0.001000
1038	0.464925	0.001050
1039	0.466550	0.001250
1040	0.468350	0.001175
1041	0.468850	0.001175
1042	0.464450	0.001175
1043	0.468000	0.001225
1044	0.462175	0.001200
1045	0.463475	0.001250
1046	0.467825	0.001375
1047	0.464725	0.001300
1048	0.466675	0.001150
1049	0.465100	0.001100
1050	0.467275	0.001250
1051	0.465925	0.001275
1052	0.468375	0.001075
1053	0.465500	0.001050
1054	0.466600	0.001200
1055	0.467900	0.001150
1056	0.468775	0.001300
1057	0.466200	0.001200
1058	0.469075	0.001350
1059	0.468925	0.001275
1060	0.465850	0.001300
1061	0.463050	0.001325
1062	0.466700	0.001550
1063	0.465525	0.001500
1064	0.463825	0.001575
1065	0.466250	0.001625
1066	0.463600	0.001600
1067	0.463600	0.001675
1068	0.469100	0.001650
1069	0.469975	0.001625
1070	0.468525	0.001575
1071	0.470150	0.001475
1072	0.468225	0.001475
1073	0.468725	0.001625
1074	0.465825	0.001500
1075	0.464750	0.001525
1076	0.466200	0.001450
1077	0.469325	0.001400
1078	0.465750	0.001300
1079	0.464275	0.001225
1080	0.463975	0.001200
1081	0.465225	0.001075
1082	0.467200	0.000950
1083	0.465225	0.000925
1084	0.467075	0.000575
1085	0.466750	0.000575
1086	0.465750	0.000600
1087	0.464575	0.000425
1088	0.467575	0.000250
1089	0.468200	0.000250
1090	0.464050	0.000125
1091	0.467400	0.000100
1092	0.464225	0.000125
1093	0.463900	0.000125
1094	0.462400	0.000050
1095	0.465425	0.000000
1096	0.467525	0.000000
1097	0.462575	0.000000
1098	0.467700	0.000000
1099	0.465850	0.000000
1100	0.461725	0.000000
1101	0.470025	0.000000
1102	0.466375	0.000000
1103	0.470975	0.000000
1104	0.467600	0.000000
1105	0.469100	0.000000
1106	0.465125	0.000000
1107	0.464025	0.000000
1108	0.466775	0.000000
1109	0.466350	0.000000
1110	0.467675	0.000000
1111	0.469425	0.000000
1112	0.467350	0.000000
1113	0.466800	0.000000
1114	0.467725	0.000000
1115	0.468500	0.000000
1116	0.465725	0.000000
1117	0.463175	0.000000
1118	0.464500	0.000000
1119	0.464100	0.000000
1120	0.465425	0.000000
1121	0.466250	0.000000
1122	0.465900	0.000000
1123	0.464650	0.000000
1124	0.469900	0.000000
1125	0.468525	0.000000
1126	0.467825	0.000000
1127	0.469925	0.000000
1128	0.465475	0.000000
1129	0.464775	0.000000
1130	0.461750	0.000000
1131	0.464800	0.000000
1132	0.464450	0.000000
1133	0.463875	0.000000
1134	0.468150	0.000000
1135	0.466875	0.000000
1136	0.464775	0.000000
1137	0.464800	0.000000
1138	0.467275	0.000000
1139	0.465800	0.000000
1140	0.463450	0.000000
1141	0.460350	0.000000
1142	0.465675	0.000000
1143	0.468000	0.000000
1144	0.468075	0.000000
1145	0.471100	0.000000
1146	0.467775	0.000000
1147	0.465425	0.000000
1148	0.463300	0.000000
1149	0.468775	0.000000
1150	0.463700	0.000000
1151	0.463275	0.000000
1152	0.463450	0.000000
1153	0.464775	0.000000
1154	0.465825	0.000000
1155	0.464425	0.000000
1156	0.463000	0.000000
1157	0.466550	0.000000
1158	0.469250	0.000000
1159	0.467025	0.000000
1160	0.468875	0.000000
1161	0.467825	0.000000
1162	0.466975	0.000000
1163	0.468125	0.000000
1164	0.467650	0.000000
1165	0.469650	0.000000
1166	0.466125	0.000000
1167	0.470350	0.000000
1168	0.468600	0.000000
1169	0.464100	0.000000
1170	0.465675	0.000000
1171	0.466325	0.000000
1172	0.463600	0.000000
1173	0.462300	0.000000
1174	0.459925	0.000000
1175	0.464450	0.000000
1176	0.465150	0.000000
1177	0.466450	0.000000
1178	0.463725	0.000000
1179	0.465150	0.000000
1180	0.463250	0.000000
1181	0.464225	0.000000
1182	0.467125	0.000000
1183	0.467375	0.000000
1184	0.466750	0.000000
1185	0.467125	0.000000
1186	0.467900	0.000000
1187	0.468500	0.000000
1188	0.466375	0.000000
1189	0.465600	0.000000
1190	0.466700	0.000000
1191	0.466850	0.000000
1192	0.462125	0.000000
1193	0.464150	0.000000
1194	0.469450	0.000000
1195	0.466850	0.000000
1196	0.467075	0.000000
1197	0.465000	0.000000
1198	0.463525	0.000000
1199	0.465700	0.000000
1200	0.466000	0.000000
1201	0.469000	0.000000
1202	0.466925	0.000000
1203	0.468200	0.000000
1204	0.467025	0.000000
1205	0.467250	0.000000
1206	0.467625	0.000000
1207	0.466150	0.000000
1208	0.464125	0.000000
1209	0.464725	0.000000
1210	0.467075	0.000000
1211	0.463450	0.000000
1212	0.466650	0.000000
1213	0.470925	0.000000
1214	0.469725	0.000000
1215	0.465200	0.000000
1216	0.468600	0.000000
1217	0.468025	0.000000
1218	0.465950	0.000000
1219	0.469975	0.000000
1220	0.466200	0.000000
1221	0.468650	0.000000
1222	0.468300	0.000000
1223	0.467375	0.000000
1224	0.468800	0.000000
1225	0.469425	0.000000
1226	0.468150	0.000000
1227	0.466775	0.000000
1228	0.464475	0.000000
1229	0.471225	0.000000
1230	0.467125	0.000000
1231	0.468450	0.000000
1232	0.463600	0.000000
1233	0.466300	0.000000
1234	0.465000	0.000000
1235	0.464950	0.000000
1236	0.464475	0.000000
1237	0.462325	0.000000
1238	0.465975	0.000000
1239	0.464100	0.000000
1240	0.465475	0.000000
1241	0.463900	0.000000
1242	0.470750	0.000000
1243	0.471750	0.000000
1244	0.468275	0.000000
1245	0.466575	0.000000
1246	0.466575	0.000000
1247	0.468725	0.000000
1248	0.467550	0.000000
1249	0.469275	0.000000
1250	0.466525	0.000000
1251	0.465650	0.000000
1252	0.464825	0.000000
1253	0.468225	0.000000
1254	0.466900	0.000000
1255	0.464300	0.000000
1256	0.467975	0.000000
1257	0.467400	0.000000
1258	0.465850	0.000000
1259	0.468900	0.000000
1260	0.469575	0.000000
1261	0.466750	0.000000
1262	0.473100	0.000000
1263	0.467025	0.000000
1264	0.468850	0.000000
1265	0.466650	0.000000
1266	0.470300	0.000000
1267	0.468300	0.000000
1268	0.469350	0.000000
1269	0.469700	0.000000
1270	0.470650	0.000000
1271	0.467475	0.000000
1272	0.467225	0.000000
1273	0.467525	0.000000
1274	0.467300	0.000000
1275	0.463850	0.000000
1276	0.461550	0.000000
1277	0.465075	0.000000
1278	0.465250	0.000000
1279	0.463325	0.000000
1280	0.464625	0.000000
1281	0.465425	0.000000
1282	0.465775	0.000000
1283	0.465025	0.000000
1284	0.459825	0.000000
1285	0.463050	0.000000
1286	0.467450	0.000000
1287	0.467675	0.000000
1288	0.466900	0.000000
1289	0.469475	0.000000
1290	0.463275	0.000000
1291	0.466250	0.000000
1292	0.466400	0.000000
1293	0.463350	0.000000
1294	0.464425	0.000000
1295	0.468050	0.000000
1296	0.464225	0.000000
1297	0.465200	0.000000
1298	0.469125	0.000000
1299	0.467200	0.000000
1300	0.462475	0.000000
1301	0.465950	0.000000
1302	0.467825	0.000000
1303	0.469850	0.000000
1304	0.466975	0.000000
1305	0.464625	0.000000
1306	0.467325	0.000000
1307	0.466725	0.000000
1308	0.464150	0.000000
1309	0.463825	0.000000
1310	0.466900	0.000000
1311	0.463400	0.000000
1312	0.464575	0.000000
1313	0.465725	0.000000
1314	0.470050	0.000000
1315	0.466225	0.000000
1316	0.465925	0.000000
1317	0.467000	0.000000
1318	0.464450	0.000000
1319	0.467575	0.000000
1320	0.468450	0.000000
1321	0.470225	0.000000
1322	0.467950	0.000000
1323	0.469350	0.000000
1324	0.467975	0.000000
1325	0.468475	0.000000
1326	0.468125	0.000000
1327	0.466025	0.000000
1328	0.464400	0.000000
1329	0.468200	0.000000
1330	0.466400	0.000000
1331	0.468900	0.000000
1332	0.469475	0.000000
1333	0.466525	0.000000
1334	0.466000	0.000000
1335	0.469400	0.000000
1336	0.472675	0.000000
1337	0.466900	0.000000
1338	0.470650	0.000000
1339	0.471700	0.000000
1340	0.465950	0.000000
1341	0.465900	0.000000
1342	0.463725	0.000000
1343	0.466575	0.000000
1344	0.468175	0.000000
1345	0.465975	0.000000
1346	0.466600	0.000000
1347	0.467525	0.000000
1348	0.465000	0.000000
1349	0.465850	0.000000
1350	0.467875	0.000000
1351	0.465650	0.000000
1352	0.463625	0.000000
1353	0.463125	0.000000
1354	0.465000	0.000000
1355	0.465100	0.000000
1356	0.466750	0.000000
1357	0.464825	0.000000
1358	0.464700	0.000000
1359	0.463975	0.000000
1360	0.468250	0.000000
1361	0.466125	0.000000
1362	0.473200	0.000000
1363	0.471500	0.000000
1364	0.469700	0.000000
1365	0.469575	0.000000
1366	0.469200	0.000000
1367	0.467225	0.000000
1368	0.462350	0.000000
1369	0.466075	0.000000
1370	0.467525	0.000000
1371	0.467625	0.000000
1372	0.465900	0.000000
1373	0.466050	0.000000
1374	0.465450	0.000000
1375	0.466350	0.000000
1376	0.468250	0.000000
1377	0.463600	0.000000
1378	0.461600	0.000000
1379	0.464325	0.000000
1380	0.466625	0.000000
1381	0.466575	0.000000
1382	0.466500	0.000000
1383	0.466500	0.000000
1384	0.469975	0.000000
1385	0.469200	0.000000
1386	0.467175	0.000000
1387	0.467325	0.000000
1388	0.467500	0.000000
1389	0.468700	0.000000
1390	0.469450	0.000000
1391	0.467500	0.000000
1392	0.464850	0.000000
1393	0.462650	0.000000
1394	0.464075	0.000000
1395	0.465275	0.000000
1396	0.466350	0.000000
1397	0.462875	0.000000
1398	0.462600	0.000000
1399	0.465350	0.000000
1400	0.470100	0.000000
1401	0.467425	0.000000
1402	0.463525	0.000000
1403	0.465350	0.000000
1404	0.461950	0.000000
1405	0.467800	0.000000
1406	0.466825	0.000000
1407	0.465575	0.000000
1408	0.464725	0.000000
1409	0.466825	0.000000
1410	0.466500	0.000000
1411	0.468400	0.000000
1412	0.467725	0.000000
1413	0.465625	0.000000
1414	0.467650	0.000000
1415	0.464800	0.000000
1416	0.464750	0.000000
1417	0.463450	0.000000
1418	0.465800	0.000000
1419	0.466800	0.000000
1420	0.463425	0.000000
1421	0.461675	0.000000
1422	0.461825	0.000000
1423	0.463050	0.000000
1424	0.464125	0.000000
1425	0.466200	0.000000
1426	0.463550	0.000000
1427	0.466075	0.000000
1428	0.465475	0.000000
1429	0.463825	0.000000
1430	0.466425	0.000000
1431	0.467300	0.000000
1432	0.467400	0.000000
1433	0.467975	0.000000
1434	0.466675	0.000000
1435	0.468275	0.000000
1436	0.465225	0.000000
1437	0.465050	0.000000
1438	0.465725	0.000000
1439	0.463825	0.000000
1440	0.462125	0.000000
1441	0.467025	0.000000
1442	0.469625	0.000000
1443	0.468350	0.000000
1444	0.468275	0.000000
1445	0.468750	0.000000
1446	0.468425	0.000000
1447	0.462850	0.000000
1448	0.464925	0.000000
1449	0.468650	0.000000
1450	0.463325	0.000000
1451	0.470050	0.000000
1452	0.463525	0.000000
1453	0.468175	0.000000
1454	0.461500	0.000000
1455	0.460675	0.000000
1456	0.463300	0.000000
1457	0.468775	0.000000
1458	0.465725	0.000000
1459	0.467050	0.000000
1460	0.468100	0.000000
1461	0.466850	0.000000
1462	0.466875	0.000000
1463	0.462125	0.000000
1464	0.468175	0.000000
1465	0.467600	0.000000
1466	0.465275	0.000000
1467	0.463200	0.000000
1468	0.467825	0.000000
1469	0.466300	0.000000
1470	0.463675	0.000000
1471	0.467150	0.000000
1472	0.466900	0.000000
1473	0.464500	0.000000
1474	0.462200	0.000000
1475	0.466475	0.000000
1476	0.465400	0.000000
1477	0.464025	0.000000
1478	0.463675	0.000000
1479	0.463625	0.000000
1480	0.463525	0.000000
1481	0.465125	0.000000
1482	0.465775	0.000000
1483	0.463500	0.000000
1484	0.464000	0.000000
1485	0.466375	0.000000
1486	0.462000	0.000000
1487	0.464000	0.000000
1488	0.466850	0.000000
1489	0.462925	0.000000
1490	0.465675	0.000000
1491	0.468750	0.000000
1492	0.467350	0.000000
1493	0.469700	0.000000
1494	0.469500	0.000000
1495	0.468825	0.000000
1496	0.466950	0.000000
1497	0.467875	0.000000
1498	0.467225	0.000000
1499	0.469025	0.000000
1500	0.465800	0.000000
1501	0.467400	0.000000
1502	0.465475	0.000000
1503	0.465925	0.000000
1504	0.465800	0.000000
1505	0.464525	0.000000
1506	0.465675	0.000000
1507	0.463400	0.000000
1508	0.465475	0.000000
1509	0.465100	0.000000
1510	0.466575	0.000000
1511	0.461650	0.000000
1512	0.465025	0.000000
1513	0.469600	0.000000
1514	0.465500	0.000000
1515	0.467500	0.000000
1516	0.467725	0.000000
1517	0.465925	0.000000
1518	0.461325	0.000000
1519	0.465950	0.000000
1520	0.470850	0.000000
1521	0.470925	0.000000
1522	0.467475	0.000000
1523	0.465125	0.000000
1524	0.465700	0.000000
1525	0.468625	0.000000
1526	0.466425	0.000000
1527	0.467650	0.000000
1528	0.466925	0.000000
1529	0.471125	0.000000
1530	0.468150	0.000000
1531	0.469200	0.000000
1532	0.470075	0.000000
1533	0.467650	0.000000
1534	0.467000	0.000000
1535	0.464350	0.000000
1536	0.466550	0.000000
1537	0.465125	0.000000
1538	0.465450	0.000000
1539	0.470750	0.000000
1540	0.466450	0.000000
1541	0.469850	0.000000
1542	0.470375	0.000000
1543	0.466400	0.000000
1544	0.465025	0.000000
1545	0.468225	0.000000
1546	0.467900	0.000000
1547	0.468600	0.000000
1548	0.469300	0.000000
1549	0.464275	0.000000
1550	0.467975	0.000000
1551	0.472200	0.000000
1552	0.466575	0.000000
1553	0.468100	0.000000
1554	0.469275	0.000000
1555	0.468525	0.000000
1556	0.464125	0.000000
1557	0.465050	0.000000
1558	0.465475	0.000000
1559	0.471175	0.000000
1560	0.467600	0.000000
1561	0.465900	0.000000
1562	0.467650	0.000000
1563	0.471975	0.000000
1564	0.465800	0.000000
1565	0.467575	0.000000
1566	0.464975	0.000000
1567	0.469875	0.000000
1568	0.466075	0.000000
1569	0.468575	0.000000
1570	0.467750	0.000000
1571	0.467725	0.000000
1572	0.471575	0.000000
1573	0.465975	0.000000
1574	0.467700	0.000000
1575	0.467200	0.000000
1576	0.468025	0.000000
1577	0.467350	0.000000
1578	0.468350	0.000000
1579	0.467300	0.000000
1580	0.466800	0.000000
1581	0.463025	0.000000
1582	0.463900	0.000000
1583	0.464100	0.000000
1584	0.466625	0.000000
1585	0.469300	0.000000
1586	0.464650	0.000000
1587	0.465800	0.000000
1588	0.467175	0.000000
1589	0.466825	0.000000
1590	0.463725	0.000000
1591	0.467450	0.000000
1592	0.463775	0.000000
1593	0.465525	0.000000
1594	0.464425	0.000000
1595	0.463600	0.000000
1596	0.467775	0.000000
1597	0.462725	0.000000
1598	0.466275	0.000000
1599	0.465475	0.000000
1600	0.468850	0.000000
1601	0.467400	0.000000
1602	0.464575	0.000000
1603	0.465425	0.000000
1604	0.467275	0.000000
1605	0.472875	0.000000
1606	0.468625	0.000000
1607	0.464400	0.000000
1608	0.463200	0.000000
1609	0.465050	0.000000
1610	0.465525	0.000000
1611	0.468050	0.000000
1612	0.465500	0.000000
1613	0.467675	0.000000
1614	0.465825	0.000000
1615	0.465275	0.000000
1616	0.465125	0.000000
1617	0.466550	0.000000
1618	0.466000	0.000000
1619	0.464900	0.000000
1620	0.467300	0.000000
1621	0.466500	0.000000
1622	0.465675	0.000000
1623	0.466325	0.000000
1624	0.465700	0.000000
1625	0.463225	0.000000
1626	0.465675	0.000000
1627	0.465475	0.000000
1628	0.464350	0.000000
1629	0.466400	0.000000
1630	0.467600	0.000000
1631	0.467075	0.000000
1632	0.465925	0.000000
1633	0.467425	0.000000
1634	0.464175	0.000000
1635	0.467525	0.000000
1636	0.465625	0.000000
1637	0.467525	0.000000
1638	0.469750	0.000000
1639	0.467175	0.000000
1640	0.465050	0.000000
1641	0.468750	0.000000
1642	0.464150	0.000000
1643	0.468075	0.000000
1644	0.468000	0.000000
1645	0.467125	0.000000
1646	0.469700	0.000000
1647	0.465050	0.000000
1648	0.468675	0.000000
1649	0.464950	0.000000
1650	0.465575	0.000000
1651	0.466775	0.000000
1652	0.471650	0.000000
1653	0.466875	0.000000
1654	0.466550	0.000000
1655	0.464675	0.000000
1656	0.464850	0.000000
1657	0.466425	0.000000
1658	0.467550	0.000000
1659	0.467825	0.000000
1660	0.468425	0.000000
1661	0.468325	0.000000
1662	0.465650	0.000000
1663	0.466975	0.000000
1664	0.465925	0.000000
1665	0.464025	0.000000
1666	0.464125	0.000000
1667	0.464900	0.000000
1668	0.465400	0.000000
1669	0.465225	0.000000
1670	0.464700	0.000000
1671	0.464675	0.000000
1672	0.466725	0.000000
1673	0.464600	0.000000
1674	0.465550	0.000000
1675	0.464725	0.000000
1676	0.463500	0.000000
1677	0.463875	0.000000
1678	0.463750	0.000000
1679	0.462550	0.000000
1680	0.465325	0.000000
1681	0.466050	0.000000
1682	0.469550	0.000000
1683	0.466875	0.000000
1684	0.465775	0.000000
1685	0.466400	0.000000
1686	0.465100	0.000000
1687	0.466475	0.000000
1688	0.464475	0.000000
1689	0.464875	0.000000
1690	0.457400	0.000000
1691	0.462025	0.000000
1692	0.461975	0.000000
1693	0.464000	0.000000
1694	0.466300	0.000000
1695	0.468750	0.000000
1696	0.470950	0.000000
1697	0.468050	0.000000
1698	0.468700	0.000000
1699	0.467675	0.000000
1700	0.468700	0.000000
1701	0.465125	0.000000
1702	0.466450	0.000000
1703	0.470450	0.000000
1704	0.465375	0.000000
1705	0.467200	0.000000
1706	0.466400	0.000000
1707	0.465775	0.000000
1708	0.466275	0.000000
1709	0.467050	0.000000
1710	0.467125	0.000000
1711	0.463800	0.000000
1712	0.464150	0.000000
1713	0.465175	0.000000
1714	0.467900	0.000000
1715	0.465500	0.000000
1716	0.466825	0.000000
1717	0.466325	0.000000
1718	0.466275	0.000000
1719	0.466200	0.000000
1720	0.466725	0.000000
1721	0.466225	0.000000
1722	0.465650	0.000000
1723	0.466225	0.000000
1724	0.465275	0.000000
1725	0.471500	0.000000
1726	0.465450	0.000000
1727	0.465725	0.000000
1728	0.466175	0.000000
1729	0.468200	0.000000
1730	0.465750	0.000000
1731	0.466375	0.000000
1732	0.465025	0.000000
1733	0.464725	0.000000
1734	0.466950	0.000000
1735	0.468775	0.000000
1736	0.469775	0.000000
1737	0.463625	0.000000
1738	0.464575	0.000000
1739	0.467925	0.000000
1740	0.465800	0.000000
1741	0.466000	0.000000
1742	0.463325	0.000000
1743	0.467525	0.000000
1744	0.463100	0.000000
1745	0.464675	0.000000
1746	0.462850	0.000000
1747	0.465275	0.000000
1748	0.468950	0.000000
1749	0.472900	0.000000
1750	0.470075	0.000000
1751	0.466300	0.000000
1752	0.467800	0.000000
1753	0.469325	0.000000
1754	0.466800	0.000000
1755	0.467400	0.000000
1756	0.469025	0.000000
1757	0.464925	0.000000
1758	0.465550	0.000000
1759	0.469100	0.000000
1760	0.467550	0.000000
1761	0.467025	0.000000
1762	0.467450	0.000000
1763	0.464900	0.000000
1764	0.468100	0.000000
1765	0.469800	0.000000
1766	0.470175	0.000000
1767	0.467425	0.000000
1768	0.468650	0.000000
1769	0.466475	0.000000
1770	0.465625	0.000000
1771	0.465125	0.000000
1772	0.462750	0.000000
1773	0.464775	0.000000
1774	0.463950	0.000000
1775	0.466400	0.000000
1776	0.465825	0.000000
1777	0.466675	0.000000
1778	0.466925	0.000000
1779	0.464175	0.000000
1780	0.467375	0.000000
1781	0.468625	0.000000
1782	0.466300	0.000000
1783	0.468375	0.000000
1784	0.466800	0.000000
1785	0.464950	0.000000
1786	0.468250	0.000000
1787	0.468150	0.000000
1788	0.467325	0.000000
1789	0.466800	0.000000
1790	0.464600	0.000000
1791	0.465675	0.000000
1792	0.468500	0.000000
1793	0.471050	0.000000
1794	0.466625	0.000000
1795	0.464525	0.000000
1796	0.461775	0.000000
1797	0.470525	0.000000
1798	0.468375	0.000000
1799	0.465150	0.000000
1800	0.465600	0.000000
1801	0.465450	0.000000
1802	0.466175	0.000000
1803	0.468125	0.000000
1804	0.467400	0.000000
1805	0.466650	0.000000
1806	0.469025	0.000000
1807	0.468950	0.000000
1808	0.468100	0.000000
1809	0.469325	0.000000
1810	0.467800	0.000000
1811	0.468675	0.000000
1812	0.467200	0.000000
1813	0.465675	0.000000
1814	0.469775	0.000000
1815	0.468550	0.000000
1816	0.468425	0.000000
1817	0.468600	0.000000
1818	0.470400	0.000000
1819	0.466975	0.000000
1820	0.463075	0.000000
1821	0.468175	0.000000
1822	0.462825	0.000000
1823	0.465775	0.000000
1824	0.464725	0.000000
1825	0.465850	0.000000
1826	0.465825	0.000000
1827	0.465625	0.000000
1828	0.466275	0.000000
1829	0.467625	0.000000
1830	0.464925	0.000000
1831	0.465675	0.000000
1832	0.468675	0.000000
1833	0.464600	0.000000
1834	0.463625	0.000000
1835	0.463050	0.000000
1836	0.464600	0.000000
1837	0.464075	0.000000
1838	0.469675	0.000000
1839	0.467575	0.000000
1840	0.472675	0.000000
1841	0.467675	0.000000
1842	0.464925	0.000000
1843	0.464575	0.000000
1844	0.466825	0.000000
1845	0.467975	0.000000
1846	0.464625	0.000000
1847	0.465725	0.000000
1848	0.467400	0.000000
1849	0.466525	0.000000
1850	0.465025	0.000000
1851	0.468175	0.000000
1852	0.465325	0.000000
1853	0.468950	0.000000
1854	0.467075	0.000000
1855	0.466875	0.000000
1856	0.469575	0.000000
1857	0.468775	0.000000
1858	0.465500	0.000000
1859	0.468725	0.000000
1860	0.462025	0.000000
1861	0.466075	0.000000
1862	0.465950	0.000000
1863	0.468100	0.000000
1864	0.463300	0.000000
1865	0.466650	0.000000
1866	0.467900	0.000000
1867	0.464500	0.000000
1868	0.465650	0.000000
1869	0.464025	0.000000
1870	0.463075	0.000000
1871	0.465125	0.000000
1872	0.464525	0.000000
1873	0.465300	0.000000
1874	0.467350	0.000000
1875	0.469775	0.000000
1876	0.464950	0.000000
1877	0.466825	0.000000
1878	0.467725	0.000000
1879	0.465275	0.000000
1880	0.469400	0.000000
1881	0.465275	0.000000
1882	0.464850	0.000000
1883	0.465625	0.000000
1884	0.467325	0.000000
1885	0.465450	0.000000
1886	0.467600	0.000000
1887	0.468025	0.000000
1888	0.466425	0.000000
1889	0.465625	0.000000
1890	0.466075	0.000000
1891	0.468100	0.000000
1892	0.464350	0.000000
1893	0.464125	0.000000
1894	0.467625	0.000000
1895	0.462375	0.000000
1896	0.465175	0.000000
1897	0.467950	0.000000
1898	0.466600	0.000000
1899	0.462450	0.000000
1900	0.466450	0.000000
1901	0.465425	0.000000
1902	0.464800	0.000000
1903	0.465675	0.000000
1904	0.468000	0.000000
1905	0.468075	0.000000
1906	0.463475	0.000000
1907	0.463225	0.000000
1908	0.464425	0.000000
1909	0.466400	0.000000
1910	0.463625	0.000000
1911	0.465350	0.000000
1912	0.463200	0.000000
1913	0.467800	0.000000
1914	0.465500	0.000000
1915	0.464800	0.000000
1916	0.465625	0.000000
1917	0.467150	0.000000
1918	0.465750	0.000000
1919	0.465850	0.000000
1920	0.468375	0.000000
1921	0.467400	0.000000
1922	0.467500	0.000000
1923	0.467925	0.000000
1924	0.463350	0.000000
1925	0.464900	0.000000
1926	0.463050	0.000000
1927	0.464150	0.000000
1928	0.468700	0.000000
1929	0.470475	0.000000
1930	0.468250	0.000000
1931	0.469200	0.000000
1932	0.470900	0.000000
1933	0.464925	0.000000
1934	0.462500	0.000000
1935	0.467200	0.000000
1936	0.465575	0.000000
1937	0.466325	0.000000
1938	0.462675	0.000000
1939	0.462025	0.000000
1940	0.464125	0.000000
1941	0.466650	0.000000
1942	0.467500	0.000000
1943	0.467000	0.000000
1944	0.467950	0.000000
1945	0.465425	0.000000
1946	0.465975	0.000000
1947	0.462575	0.000000
1948	0.466075	0.000000
1949	0.465925	0.000000
1950	0.464075	0.000000
1951	0.464725	0.000000
1952	0.465500	0.000000
1953	0.465250	0.000000
1954	0.465500	0.000000
1955	0.463775	0.000000
1956	0.464125	0.000000
1957	0.464650	0.000000
1958	0.467475	0.000000
1959	0.465125	0.000000
1960	0.462175	0.000000
1961	0.467075	0.000000
1962	0.465150	0.000000
1963	0.466200	0.000000
1964	0.469000	0.000000
1965	0.467575	0.000000
1966	0.465900	0.000000
1967	0.469925	0.000000
1968	0.466350	0.000000
1969	0.467375	0.000000
1970	0.465250	0.000000
1971	0.464875	0.000000
1972	0.469450	0.000000
1973	0.470100	0.000000
1974	0.469400	0.000000
1975	0.468425	0.000000
1976	0.469275	0.000000
1977	0.466700	0.000000
1978	0.468525	0.000000
1979	0.469550	0.000000
1980	0.465875	0.000000
1981	0.469675	0.000000
1982	0.464300	0.000000
1983	0.466025	0.000000
1984	0.468625	0.000000
1985	0.470400	0.000000
1986	0.469350	0.000000
1987	0.466425	0.000000
1988	0.468025	0.000000
1989	0.464950	0.000000
1990	0.464025	0.000000
1991	0.466700	0.000000
1992	0.469350	0.000000
1993	0.470900	0.000000
1994	0.467200	0.000000
1995	0.470050	0.000000
1996	0.470150	0.000000
1997	0.468525	0.000000
1998	0.463250	0.000000
1999	0.463425	0.000000
[truncated: 8,000 more rows]
