# Supplementary material for: Evolutionary game on mutually influenceing double-layer network
Source: PLoS One. 2025 Jan 31;20(1):e0317923. doi: 10.1371/journal.pone.0317923 (PMC11785339; doi:10.1371/journal.pone.0317923)
Supplement: S1 Data — (ZIP) [file pone.0317923.s001.zip › b=1.05_a=0.25_frequency.txt]

0	0.500525	0.390900
1	0.494150	0.325275
2	0.489575	0.289000
3	0.485175	0.263625
4	0.481925	0.246375
5	0.482050	0.236500
6	0.483650	0.229875
7	0.480575	0.223475
8	0.473425	0.219050
9	0.471200	0.216275
10	0.474775	0.214150
11	0.474025	0.211200
12	0.474200	0.206825
13	0.478200	0.207825
14	0.476750	0.208375
15	0.476100	0.207750
16	0.473775	0.207275
17	0.472000	0.208100
18	0.476050	0.210450
19	0.474825	0.209800
20	0.474800	0.211025
21	0.468550	0.212325
22	0.469250	0.210925
23	0.471450	0.210325
24	0.471150	0.209350
25	0.468550	0.211050
26	0.476075	0.210175
27	0.471650	0.212125
28	0.473400	0.213325
29	0.471775	0.211025
30	0.474550	0.212750
31	0.477950	0.214900
32	0.473775	0.215550
33	0.475900	0.217675
34	0.471825	0.219125
35	0.480000	0.219675
36	0.475400	0.220425
37	0.473500	0.221075
38	0.473525	0.222600
39	0.474750	0.224525
40	0.475525	0.226850
41	0.473575	0.227125
42	0.474550	0.228700
43	0.474950	0.228750
44	0.472250	0.230575
45	0.473925	0.228225
46	0.477375	0.228475
47	0.473225	0.228850
48	0.474225	0.229375
49	0.471725	0.231375
50	0.473900	0.231675
51	0.473325	0.229425
52	0.476425	0.230125
53	0.471500	0.228575
54	0.472400	0.229125
55	0.472250	0.230575
56	0.474600	0.230675
57	0.472475	0.227875
58	0.474300	0.230275
59	0.475175	0.231250
60	0.475250	0.232725
61	0.474750	0.230850
62	0.472825	0.233450
63	0.472200	0.234525
64	0.473150	0.231475
65	0.472800	0.229600
66	0.472825	0.231075
67	0.474975	0.231825
68	0.474375	0.232700
69	0.475900	0.231500
70	0.475325	0.232200
71	0.476350	0.231900
72	0.475800	0.232775
73	0.474575	0.233475
74	0.475500	0.233650
75	0.478200	0.236325
76	0.473100	0.233975
77	0.475125	0.234900
78	0.471275	0.234300
79	0.474750	0.235825
80	0.474575	0.236875
81	0.477475	0.237325
82	0.474850	0.235375
83	0.480400	0.233425
84	0.478550	0.233650
85	0.476675	0.232600
86	0.471950	0.233750
87	0.474275	0.235950
88	0.474000	0.236400
89	0.473100	0.238200
90	0.473625	0.236375
91	0.476400	0.236200
92	0.475875	0.236325
93	0.476675	0.237475
94	0.476050	0.237350
95	0.477750	0.237300
96	0.475275	0.237750
97	0.478025	0.237850
98	0.477350	0.240025
99	0.477650	0.240950
100	0.479725	0.241000
101	0.477950	0.240725
102	0.478050	0.238150
103	0.479375	0.240475
104	0.482900	0.239325
105	0.479400	0.240175
106	0.476450	0.239650
107	0.476675	0.241100
108	0.476750	0.241900
109	0.475750	0.243350
110	0.478125	0.243325
111	0.476000	0.244750
112	0.477750	0.242125
113	0.482150	0.242850
114	0.478350	0.242700
115	0.476225	0.241775
116	0.472650	0.242525
117	0.477275	0.245550
118	0.476875	0.244750
119	0.475750	0.243550
120	0.476900	0.242700
121	0.478375	0.243725
122	0.477775	0.242975
123	0.477625	0.242900
124	0.478000	0.244325
125	0.479425	0.245775
126	0.479500	0.245825
127	0.479850	0.248575
128	0.477200	0.251425
129	0.472625	0.249325
130	0.475475	0.249225
131	0.479450	0.247000
132	0.477650	0.247450
133	0.476550	0.248925
134	0.475400	0.248825
135	0.479375	0.248075
136	0.478375	0.247550
137	0.476675	0.248000
138	0.481925	0.247250
139	0.481550	0.250250
140	0.479825	0.251800
141	0.478000	0.251500
142	0.477725	0.250575
143	0.477325	0.250350
144	0.476400	0.252300
145	0.477275	0.252150
146	0.475925	0.252450
147	0.475550	0.252125
148	0.477200	0.255200
149	0.474950	0.250950
150	0.477875	0.251425
151	0.479775	0.250925
152	0.478725	0.248975
153	0.477375	0.251975
154	0.475800	0.250825
155	0.475475	0.253200
156	0.477075	0.251900
157	0.478300	0.249800
158	0.480350	0.248800
159	0.479775	0.248525
160	0.477225	0.250925
161	0.479850	0.252400
162	0.476575	0.250750
163	0.478825	0.249125
164	0.479550	0.251475
165	0.478925	0.251375
166	0.476500	0.250100
167	0.475750	0.252075
168	0.473200	0.250350
169	0.476950	0.249075
170	0.481825	0.247600
171	0.480500	0.249800
172	0.480175	0.248850
173	0.472600	0.249600
174	0.473025	0.249925
175	0.476725	0.248075
176	0.479375	0.248975
177	0.480725	0.248400
178	0.480025	0.249375
179	0.476200	0.252050
180	0.475525	0.253100
181	0.481275	0.253000
182	0.480625	0.252775
183	0.479875	0.252600
184	0.483625	0.252000
185	0.477025	0.251975
186	0.476300	0.252225
187	0.478725	0.253750
188	0.480825	0.255075
189	0.479825	0.256525
190	0.478800	0.257375
191	0.480250	0.257700
192	0.476475	0.255500
193	0.475350	0.252500
194	0.480650	0.250750
195	0.478050	0.250675
196	0.476675	0.249475
197	0.478750	0.248650
198	0.478550	0.249450
199	0.481250	0.250275
200	0.477100	0.251000
201	0.478500	0.253975
202	0.474475	0.251400
203	0.475600	0.250625
204	0.478375	0.251275
205	0.475725	0.251025
206	0.475250	0.247500
207	0.477025	0.248775
208	0.473350	0.248350
209	0.477675	0.250550
210	0.478900	0.252500
211	0.477800	0.253800
212	0.480625	0.253025
213	0.473750	0.252525
214	0.476875	0.253475
215	0.481275	0.252200
216	0.481425	0.255275
217	0.482725	0.256250
218	0.482475	0.256675
219	0.478675	0.255375
220	0.481500	0.255275
221	0.480625	0.256350
222	0.475175	0.255300
223	0.479425	0.256650
224	0.475025	0.256475
225	0.477125	0.256475
226	0.476175	0.256375
227	0.476475	0.257600
228	0.478525	0.258600
229	0.474550	0.259675
230	0.473675	0.259775
231	0.475550	0.259775
232	0.476475	0.259550
233	0.478150	0.259925
234	0.478250	0.259925
235	0.478600	0.259375
236	0.477175	0.260525
237	0.475725	0.259850
238	0.477500	0.260100
239	0.476400	0.259950
240	0.476625	0.260800
241	0.477000	0.259750
242	0.475325	0.260175
243	0.480250	0.257650
244	0.479400	0.257175
245	0.479525	0.256900
246	0.478975	0.258650
247	0.479150	0.257750
248	0.479325	0.257425
249	0.480275	0.256525
250	0.479700	0.257250
251	0.475650	0.256325
252	0.476650	0.255525
253	0.479500	0.256875
254	0.480125	0.255900
255	0.481775	0.258100
256	0.482975	0.258325
257	0.480975	0.257375
258	0.478650	0.258125
259	0.474150	0.257575
260	0.473275	0.257350
261	0.476250	0.256275
262	0.478800	0.254700
263	0.475975	0.255400
264	0.475725	0.254000
265	0.478225	0.255000
266	0.476025	0.254550
267	0.477625	0.253925
268	0.478200	0.253450
269	0.475525	0.256075
270	0.480475	0.257675
271	0.479450	0.257800
272	0.477925	0.260100
273	0.475550	0.258300
274	0.476875	0.257000
275	0.475900	0.257575
276	0.476825	0.257475
277	0.477125	0.256700
278	0.476975	0.256575
279	0.476500	0.256100
280	0.476275	0.257775
281	0.479300	0.256850
282	0.477700	0.254875
283	0.483175	0.252675
284	0.482675	0.250850
285	0.476925	0.251100
286	0.478350	0.251875
287	0.475300	0.252650
288	0.478750	0.253625
289	0.478500	0.252875
290	0.478125	0.250550
291	0.479475	0.255550
292	0.481800	0.255000
293	0.480175	0.256225
294	0.477250	0.257850
295	0.476225	0.256000
296	0.473375	0.253525
297	0.473175	0.253300
298	0.474950	0.253375
299	0.475950	0.251225
300	0.479900	0.252450
301	0.475750	0.253850
302	0.476625	0.254700
303	0.477450	0.257425
304	0.476950	0.257725
305	0.475275	0.257175
306	0.476625	0.260150
307	0.475750	0.261275
308	0.476450	0.259100
309	0.479525	0.259975
310	0.478350	0.259050
311	0.482650	0.257050
312	0.478425	0.254125
313	0.477550	0.256500
314	0.474150	0.258375
315	0.475125	0.258800
316	0.478275	0.260925
317	0.476400	0.261275
318	0.476900	0.261450
319	0.474900	0.263375
320	0.477350	0.264350
321	0.477500	0.263375
322	0.476675	0.263650
323	0.479175	0.265075
324	0.479525	0.262775
325	0.477050	0.263675
326	0.477575	0.263600
327	0.480275	0.262625
328	0.480300	0.262600
329	0.475575	0.260800
330	0.477650	0.259525
331	0.481250	0.258800
332	0.476575	0.258100
333	0.477125	0.258125
334	0.475825	0.256800
335	0.476050	0.255375
336	0.477350	0.255325
337	0.477750	0.253875
338	0.477000	0.254475
339	0.476875	0.253450
340	0.479675	0.253875
341	0.482625	0.254625
342	0.481300	0.255425
343	0.479550	0.256200
344	0.482000	0.256675
345	0.482250	0.257025
346	0.476975	0.256200
347	0.478000	0.253525
348	0.480450	0.253825
349	0.477050	0.254575
350	0.480550	0.256425
351	0.478550	0.256400
352	0.480325	0.258300
353	0.482525	0.256100
354	0.479325	0.253600
355	0.478200	0.252425
356	0.477900	0.253200
357	0.476575	0.254125
358	0.478025	0.254800
359	0.477450	0.253825
360	0.477750	0.254000
361	0.475475	0.255450
362	0.476100	0.255050
363	0.477175	0.253425
364	0.475300	0.252500
365	0.475375	0.254275
366	0.473450	0.253550
367	0.472375	0.252650
368	0.474075	0.249950
369	0.476950	0.251400
370	0.476250	0.253575
371	0.475375	0.255275
372	0.475550	0.255625
373	0.478425	0.257675
374	0.472225	0.258450
375	0.476425	0.258850
376	0.477875	0.259950
377	0.478775	0.260600
378	0.474525	0.260950
379	0.477750	0.259925
380	0.477425	0.259975
381	0.478375	0.259775
382	0.480050	0.261550
383	0.480375	0.259900
384	0.475050	0.262150
385	0.471100	0.262625
386	0.473925	0.262450
387	0.474850	0.262650
388	0.472250	0.264150
389	0.474050	0.263700
390	0.476300	0.261875
391	0.478575	0.264100
392	0.477700	0.266300
393	0.477200	0.264600
394	0.479475	0.264025
395	0.477975	0.264025
396	0.479500	0.265925
397	0.474950	0.264975
398	0.476450	0.266325
399	0.475125	0.266025
400	0.476075	0.266875
401	0.477375	0.266200
402	0.479025	0.265775
403	0.477150	0.267925
404	0.481125	0.268000
405	0.479375	0.265375
406	0.481450	0.264450
407	0.479000	0.264625
408	0.477950	0.263250
409	0.478750	0.259600
410	0.479125	0.258400
411	0.479325	0.258525
412	0.478225	0.258750
413	0.481650	0.259350
414	0.481075	0.259150
415	0.482800	0.258825
416	0.478825	0.256975
417	0.478800	0.256925
418	0.479000	0.254925
419	0.476950	0.254325
420	0.477150	0.255350
421	0.475700	0.255075
422	0.476800	0.255350
423	0.478100	0.256325
424	0.476700	0.256950
425	0.479475	0.255800
426	0.479225	0.257350
427	0.478875	0.257375
428	0.475900	0.259475
429	0.477700	0.259875
430	0.480250	0.261950
431	0.479475	0.262800
432	0.477825	0.263875
433	0.478750	0.266175
434	0.480650	0.265850
435	0.479025	0.265050
436	0.473875	0.265700
437	0.474850	0.266950
438	0.477425	0.269650
439	0.480575	0.267450
440	0.480075	0.265375
441	0.476475	0.265325
442	0.476900	0.265700
443	0.476075	0.266700
444	0.473700	0.266175
445	0.474475	0.263600
446	0.473075	0.261825
447	0.471700	0.263300
448	0.474475	0.264750
449	0.477825	0.262575
450	0.480325	0.261425
451	0.478575	0.260775
452	0.478900	0.261825
453	0.478600	0.261225
454	0.480800	0.261550
455	0.475025	0.260625
456	0.471575	0.258300
457	0.476125	0.257925
458	0.473150	0.257900
459	0.476500	0.258100
460	0.479075	0.257475
461	0.475600	0.254000
462	0.475950	0.255625
463	0.476350	0.253925
464	0.478875	0.254525
465	0.476500	0.253225
466	0.477900	0.251475
467	0.478100	0.253250
468	0.478100	0.255175
469	0.479000	0.254675
470	0.478350	0.255025
471	0.478350	0.253200
472	0.480050	0.255725
473	0.480600	0.254375
474	0.478875	0.258050
475	0.478225	0.258300
476	0.476975	0.256300
477	0.479975	0.255250
478	0.477650	0.257475
479	0.475825	0.256750
480	0.478500	0.257425
481	0.480800	0.256450
482	0.476100	0.254250
483	0.474175	0.256750
484	0.478825	0.256775
485	0.480075	0.257375
486	0.475950	0.258550
487	0.476650	0.259325
488	0.477225	0.258800
489	0.476625	0.257850
490	0.477300	0.258525
491	0.477300	0.260150
492	0.480225	0.262450
493	0.480025	0.263425
494	0.480025	0.263500
495	0.483025	0.264175
496	0.482850	0.264550
497	0.481000	0.262675
498	0.473875	0.260850
499	0.478150	0.262325
500	0.476575	0.260025
501	0.478175	0.260675
502	0.474300	0.261000
503	0.475800	0.260075
504	0.480500	0.259475
505	0.486225	0.261250
506	0.477450	0.261675
507	0.477925	0.261375
508	0.477550	0.260075
509	0.479750	0.260175
510	0.483300	0.257200
511	0.481650	0.257750
512	0.480425	0.254625
513	0.478900	0.252025
514	0.476300	0.251250
515	0.476075	0.252825
516	0.475925	0.251775
517	0.478675	0.250750
518	0.475025	0.251425
519	0.482200	0.251450
520	0.481600	0.252225
521	0.482675	0.247900
522	0.477650	0.247050
523	0.476500	0.248400
524	0.478800	0.248525
525	0.477475	0.249100
526	0.475650	0.248200
527	0.479000	0.249325
528	0.477700	0.249800
529	0.477575	0.250450
530	0.477525	0.249475
531	0.476650	0.249075
532	0.479175	0.249175
533	0.476400	0.251600
534	0.476525	0.252600
535	0.476400	0.253900
536	0.480525	0.255300
537	0.477200	0.256275
538	0.479525	0.255925
539	0.480650	0.257600
540	0.476950	0.257125
541	0.477075	0.256750
542	0.477425	0.257675
543	0.480325	0.258750
544	0.479800	0.257775
545	0.476325	0.258075
546	0.477475	0.260475
547	0.474800	0.261450
548	0.477300	0.261175
549	0.477775	0.259750
550	0.477775	0.261475
551	0.473650	0.259575
552	0.472375	0.260700
553	0.477500	0.259950
554	0.475575	0.258200
555	0.474250	0.258650
556	0.472075	0.257175
557	0.477050	0.256450
558	0.477550	0.257300
559	0.478250	0.259550
560	0.479875	0.255550
561	0.478300	0.254325
562	0.480850	0.254475
563	0.475750	0.251325
564	0.475300	0.250600
565	0.476150	0.250450
566	0.477125	0.248600
567	0.476450	0.249375
568	0.475325	0.250650
569	0.476925	0.250075
570	0.477225	0.251150
571	0.478425	0.250725
572	0.476275	0.247325
573	0.474700	0.246725
574	0.474600	0.246925
575	0.478025	0.247650
576	0.474325	0.247450
577	0.470250	0.248925
578	0.475100	0.249525
579	0.476100	0.250500
580	0.481125	0.250700
581	0.479325	0.248900
582	0.479975	0.249050
583	0.475825	0.250750
584	0.478175	0.247750
585	0.476225	0.246150
586	0.475775	0.247275
587	0.473250	0.246175
588	0.474675	0.246000
589	0.477050	0.246150
590	0.481475	0.246900
591	0.477725	0.246725
592	0.474675	0.245925
593	0.474075	0.245475
594	0.475300	0.243925
595	0.479275	0.244100
596	0.481850	0.243175
597	0.478400	0.244250
598	0.479550	0.242775
599	0.478425	0.241725
600	0.475650	0.239525
601	0.476925	0.237950
602	0.480425	0.238775
603	0.477075	0.238875
604	0.480175	0.238725
605	0.475775	0.240375
606	0.477175	0.239250
607	0.479400	0.238475
608	0.477300	0.240025
609	0.477950	0.237125
610	0.476425	0.239325
611	0.476100	0.237450
612	0.479225	0.235800
613	0.478150	0.235700
614	0.472725	0.236250
615	0.475925	0.235075
616	0.474675	0.234950
617	0.472600	0.236125
618	0.472575	0.235925
619	0.476350	0.235775
620	0.479150	0.235450
621	0.480600	0.234950
622	0.481400	0.236000
623	0.476825	0.237050
624	0.476600	0.236725
625	0.477125	0.236400
626	0.477325	0.235500
627	0.478350	0.235850
628	0.476050	0.235925
629	0.473775	0.236025
630	0.479000	0.237675
631	0.482750	0.237775
632	0.477725	0.240425
633	0.477450	0.241475
634	0.474125	0.243375
635	0.475050	0.244625
636	0.473400	0.246300
637	0.473050	0.244225
638	0.476550	0.245625
639	0.477950	0.246125
640	0.480800	0.247500
641	0.478775	0.247650
642	0.476950	0.249900
643	0.474400	0.250450
644	0.475900	0.252300
645	0.472250	0.251700
646	0.478800	0.253450
647	0.478625	0.252675
648	0.475250	0.253400
649	0.477800	0.254250
650	0.478975	0.254950
651	0.474725	0.256300
652	0.473700	0.257850
653	0.475775	0.256025
654	0.475975	0.254625
655	0.480375	0.253325
656	0.477200	0.251800
657	0.478750	0.249450
658	0.474450	0.248950
659	0.475050	0.247225
660	0.473575	0.246650
661	0.472175	0.243900
662	0.475925	0.242800
663	0.477775	0.242075
664	0.475600	0.241000
665	0.474475	0.241075
666	0.474625	0.240550
667	0.475225	0.240825
668	0.476400	0.241500
669	0.475900	0.241475
670	0.477650	0.244200
671	0.478150	0.243325
672	0.476875	0.243825
673	0.474000	0.243725
674	0.478150	0.246600
675	0.476075	0.244775
676	0.473625	0.244775
677	0.475600	0.245825
678	0.478300	0.248675
679	0.480125	0.248300
680	0.478250	0.245300
681	0.481875	0.246500
682	0.478575	0.246950
683	0.478950	0.249075
684	0.477725	0.251225
685	0.479000	0.251500
686	0.477250	0.252850
687	0.475100	0.254500
688	0.479525	0.256775
689	0.479575	0.255750
690	0.478850	0.255600
691	0.480025	0.252450
692	0.473775	0.250750
693	0.474850	0.250050
694	0.475725	0.250750
695	0.476825	0.250250
696	0.475400	0.250925
697	0.476900	0.251700
698	0.480025	0.252200
699	0.479200	0.252925
700	0.480900	0.253000
701	0.479225	0.254150
702	0.476650	0.254625
703	0.474175	0.255475
704	0.476150	0.255500
705	0.475450	0.255350
706	0.473875	0.256325
707	0.479950	0.255150
708	0.485125	0.257175
709	0.477975	0.258900
710	0.476675	0.260325
711	0.475950	0.260025
712	0.481700	0.259375
713	0.478975	0.259200
714	0.481275	0.261575
715	0.476475	0.257175
716	0.476875	0.256050
717	0.478025	0.256000
718	0.474425	0.256025
719	0.476850	0.254425
720	0.474575	0.254600
721	0.476825	0.253250
722	0.477575	0.257450
723	0.474900	0.257850
724	0.480075	0.257400
725	0.475250	0.259275
726	0.472825	0.257975
727	0.475725	0.257200
728	0.480175	0.256775
729	0.478575	0.254450
730	0.476075	0.252775
731	0.478500	0.249925
732	0.478525	0.252175
733	0.477925	0.253475
734	0.477275	0.252850
735	0.475800	0.253900
736	0.477550	0.254175
737	0.476975	0.254775
738	0.477575	0.255150
739	0.480775	0.257700
740	0.479125	0.259925
741	0.474375	0.260650
742	0.474250	0.261950
743	0.475350	0.262375
744	0.476925	0.265950
745	0.480900	0.264925
746	0.478450	0.262575
747	0.475300	0.259600
748	0.476450	0.257550
749	0.475350	0.256425
750	0.475675	0.256400
751	0.473700	0.254050
752	0.477325	0.252325
753	0.478400	0.251750
754	0.475450	0.252350
755	0.474500	0.253150
756	0.476650	0.252025
757	0.475100	0.252925
758	0.477300	0.251000
759	0.478600	0.252075
760	0.478100	0.251600
761	0.473700	0.252275
762	0.478950	0.249775
763	0.477075	0.248075
764	0.480375	0.247300
765	0.478550	0.246850
766	0.477575	0.247700
767	0.474850	0.249275
768	0.474475	0.248600
769	0.476750	0.248525
770	0.477900	0.247850
771	0.474800	0.248325
772	0.478275	0.251825
773	0.480475	0.252775
774	0.479300	0.252400
775	0.476525	0.252150
776	0.475800	0.250550
777	0.474700	0.251075
778	0.472275	0.251675
779	0.474100	0.252175
780	0.476175	0.251500
781	0.474350	0.253500
782	0.472125	0.253200
783	0.479200	0.252850
784	0.477950	0.252075
785	0.473950	0.252850
786	0.476625	0.252500
787	0.474875	0.251475
788	0.474150	0.249550
789	0.473875	0.250450
790	0.473950	0.250000
791	0.475275	0.251975
792	0.477575	0.251525
793	0.473425	0.250550
794	0.474825	0.249775
795	0.474525	0.249675
796	0.477300	0.250975
797	0.479175	0.253525
798	0.473175	0.254100
799	0.472600	0.253325
800	0.479225	0.253400
801	0.476350	0.256075
802	0.475825	0.259675
803	0.479250	0.262550
804	0.478675	0.262700
805	0.474650	0.262350
806	0.476875	0.262000
807	0.470050	0.264050
808	0.471075	0.262800
809	0.471250	0.264200
810	0.470375	0.262600
811	0.472000	0.263500
812	0.473600	0.263750
813	0.474475	0.264675
814	0.475725	0.263900
815	0.474950	0.264000
816	0.473100	0.266375
817	0.472250	0.265075
818	0.471000	0.264750
819	0.474100	0.262750
820	0.474150	0.261725
821	0.477225	0.261325
822	0.476750	0.261500
823	0.477825	0.260225
824	0.476225	0.259800
825	0.479575	0.259500
826	0.475125	0.259125
827	0.474100	0.260150
828	0.474950	0.256925
829	0.475200	0.259225
830	0.477975	0.258025
831	0.475100	0.259500
832	0.473975	0.260450
833	0.473575	0.258525
834	0.473425	0.256250
835	0.471300	0.258300
836	0.476950	0.256925
837	0.475700	0.255475
838	0.475100	0.254900
839	0.479700	0.253225
840	0.477700	0.254700
841	0.476075	0.256125
842	0.475075	0.257100
843	0.478475	0.256000
844	0.474875	0.255300
845	0.475975	0.255275
846	0.473050	0.255775
847	0.478425	0.254550
848	0.475850	0.255800
849	0.476300	0.255450
850	0.474650	0.254575
851	0.479175	0.253650
852	0.477525	0.253850
853	0.474325	0.254450
854	0.474300	0.253250
855	0.476225	0.255125
856	0.477750	0.256925
857	0.481875	0.257200
858	0.479175	0.257300
859	0.479875	0.258200
860	0.476825	0.259175
861	0.475000	0.257775
862	0.473750	0.260000
863	0.478675	0.260500
864	0.477350	0.260625
865	0.479275	0.261175
866	0.477425	0.258600
867	0.478475	0.259775
868	0.479025	0.262900
869	0.475600	0.262600
870	0.474725	0.261300
871	0.472425	0.264150
872	0.476925	0.262275
873	0.475125	0.262250
874	0.471175	0.263175
875	0.475225	0.261750
876	0.476975	0.260650
877	0.473725	0.262475
878	0.476875	0.264275
879	0.478150	0.265000
880	0.475375	0.264175
881	0.473800	0.262850
882	0.475300	0.262525
883	0.473250	0.262125
884	0.475850	0.261550
885	0.473450	0.262775
886	0.471600	0.262050
887	0.475475	0.262675
888	0.478700	0.262775
889	0.474125	0.262525
890	0.474950	0.261425
891	0.474300	0.264000
892	0.473450	0.261375
893	0.474650	0.258375
894	0.476350	0.257800
895	0.477525	0.254850
896	0.475900	0.256150
897	0.478675	0.256250
898	0.473575	0.255675
899	0.472825	0.253800
900	0.475850	0.254425
901	0.477325	0.251650
902	0.473650	0.250875
903	0.472875	0.252350
904	0.474900	0.251500
905	0.474875	0.252175
906	0.474725	0.252800
907	0.474950	0.254050
908	0.478175	0.254200
909	0.479850	0.254175
910	0.476025	0.251875
911	0.474375	0.250250
912	0.479100	0.248100
913	0.477850	0.248200
914	0.476700	0.251600
915	0.479825	0.253100
916	0.476200	0.251175
917	0.475050	0.251075
918	0.475175	0.250900
919	0.471625	0.248550
920	0.477250	0.248125
921	0.477425	0.250050
922	0.474850	0.250500
923	0.475100	0.254100
924	0.476925	0.253025
925	0.474200	0.254675
926	0.480500	0.255450
927	0.480200	0.258100
928	0.475500	0.259475
929	0.473475	0.260575
930	0.477100	0.260475
931	0.476875	0.259850
932	0.478125	0.262175
933	0.474450	0.260925
934	0.475275	0.261525
935	0.471075	0.261325
936	0.473250	0.260600
937	0.471400	0.262775
938	0.474250	0.263225
939	0.473800	0.263950
940	0.474100	0.264725
941	0.476275	0.262000
942	0.475175	0.260850
943	0.480050	0.261800
944	0.476550	0.264225
945	0.474475	0.264775
946	0.475425	0.263325
947	0.475625	0.265350
948	0.473400	0.265675
949	0.478875	0.263225
950	0.476950	0.262400
951	0.477175	0.262250
952	0.476450	0.263900
953	0.472225	0.264575
954	0.475750	0.267300
955	0.478075	0.264600
956	0.481750	0.264025
957	0.477800	0.264300
958	0.480400	0.263275
959	0.477925	0.263325
960	0.482975	0.263025
961	0.478875	0.264500
962	0.479275	0.263525
963	0.477050	0.262800
964	0.478425	0.263925
965	0.478825	0.261850
966	0.478825	0.258875
967	0.477275	0.258825
968	0.479075	0.259100
969	0.479950	0.258275
970	0.479825	0.257900
971	0.480025	0.256625
972	0.474850	0.258125
973	0.474650	0.258975
974	0.477400	0.258150
975	0.476675	0.258550
976	0.477575	0.259850
977	0.478550	0.260825
978	0.475650	0.262625
979	0.476175	0.262550
980	0.474675	0.261325
981	0.477925	0.260650
982	0.480425	0.262625
983	0.475550	0.262825
984	0.476625	0.263925
985	0.480750	0.264700
986	0.479250	0.265600
987	0.480325	0.268425
988	0.475525	0.267250
989	0.476950	0.268325
990	0.476500	0.265225
991	0.475925	0.263775
992	0.473100	0.263950
993	0.474775	0.263925
994	0.474275	0.262725
995	0.474900	0.265625
996	0.472650	0.265700
997	0.475975	0.266925
998	0.474550	0.266900
999	0.476175	0.265975
1000	0.475950	0.265450
1001	0.476100	0.265475
1002	0.475825	0.265000
1003	0.479075	0.262900
1004	0.475800	0.264450
1005	0.475475	0.266125
1006	0.476775	0.265800
1007	0.477375	0.264825
1008	0.477150	0.265675
1009	0.477275	0.265575
1010	0.483750	0.263975
1011	0.479775	0.264775
1012	0.478000	0.264225
1013	0.477700	0.264700
1014	0.472525	0.264200
1015	0.479125	0.264650
1016	0.475050	0.264050
1017	0.476525	0.261525
1018	0.476050	0.260575
1019	0.476850	0.262125
1020	0.475275	0.263450
1021	0.473325	0.264375
1022	0.472700	0.265050
1023	0.474100	0.267500
1024	0.476025	0.267475
1025	0.477925	0.266400
1026	0.476075	0.266775
1027	0.472675	0.269175
1028	0.473125	0.270675
1029	0.473625	0.267600
1030	0.473425	0.265975
1031	0.477900	0.265275
1032	0.478775	0.264450
1033	0.476325	0.262825
1034	0.474475	0.265225
1035	0.479550	0.265350
1036	0.478500	0.261350
1037	0.477550	0.260600
1038	0.477350	0.262025
1039	0.477825	0.259950
1040	0.478300	0.262575
1041	0.477775	0.263775
1042	0.478000	0.264200
1043	0.478525	0.263475
1044	0.482625	0.260475
1045	0.479225	0.261275
1046	0.478100	0.260525
1047	0.474100	0.261325
1048	0.474425	0.262475
1049	0.473975	0.260250
1050	0.477925	0.261125
1051	0.479325	0.260725
1052	0.475250	0.260800
1053	0.476000	0.261300
1054	0.478225	0.261975
1055	0.476525	0.263275
1056	0.471700	0.261200
1057	0.475225	0.260650
1058	0.477625	0.261600
1059	0.475400	0.261725
1060	0.477725	0.260050
1061	0.476975	0.259775
1062	0.477425	0.258275
1063	0.481700	0.259450
1064	0.477950	0.258425
1065	0.478550	0.254125
1066	0.477050	0.255450
1067	0.480200	0.256225
1068	0.480100	0.253725
1069	0.476225	0.256350
1070	0.480000	0.254950
1071	0.482450	0.253550
1072	0.482025	0.251250
1073	0.478100	0.248450
1074	0.478075	0.247425
1075	0.474000	0.250625
1076	0.478875	0.250275
1077	0.477600	0.249500
1078	0.478200	0.249975
1079	0.477050	0.248075
1080	0.482475	0.249250
1081	0.483050	0.250150
1082	0.475700	0.251750
1083	0.475975	0.252550
1084	0.480400	0.254400
1085	0.478475	0.252775
1086	0.477050	0.252375
1087	0.475175	0.253525
1088	0.477175	0.252875
1089	0.474575	0.253025
1090	0.477725	0.256275
1091	0.476800	0.254225
1092	0.477000	0.255275
1093	0.478025	0.257175
1094	0.479350	0.257575
1095	0.474900	0.257900
1096	0.475800	0.258825
1097	0.477875	0.261400
1098	0.477700	0.263700
1099	0.478250	0.262675
1100	0.475775	0.263050
1101	0.474675	0.261550
1102	0.479675	0.262300
1103	0.477375	0.263425
1104	0.475375	0.263575
1105	0.477050	0.261700
1106	0.479550	0.259500
1107	0.473975	0.261150
1108	0.475125	0.257625
1109	0.479900	0.256400
1110	0.479850	0.257550
1111	0.476625	0.256250
1112	0.477525	0.255600
1113	0.480150	0.253850
1114	0.482950	0.256450
1115	0.480575	0.256025
1116	0.476875	0.257300
1117	0.478650	0.257250
1118	0.479475	0.258325
1119	0.477675	0.259775
1120	0.476300	0.260425
1121	0.476225	0.262950
1122	0.476175	0.261450
1123	0.477350	0.261975
1124	0.474025	0.262625
1125	0.470725	0.263450
1126	0.472700	0.264775
1127	0.477200	0.264575
1128	0.478575	0.265925
1129	0.479150	0.268075
1130	0.478225	0.267025
1131	0.474775	0.268125
1132	0.476325	0.270875
1133	0.479925	0.266900
1134	0.480275	0.266575
1135	0.479350	0.266300
1136	0.476200	0.265125
1137	0.478525	0.264800
1138	0.474925	0.262850
1139	0.474875	0.263200
1140	0.479850	0.263175
1141	0.482400	0.264200
1142	0.478050	0.265525
1143	0.478900	0.263750
1144	0.478350	0.264400
1145	0.478975	0.264825
1146	0.478000	0.265175
1147	0.474025	0.264625
1148	0.476550	0.263475
1149	0.476700	0.264125
1150	0.478225	0.264275
1151	0.477025	0.266475
1152	0.481700	0.266650
1153	0.483275	0.266825
1154	0.483100	0.266375
1155	0.479175	0.266275
1156	0.480850	0.268575
1157	0.482750	0.267000
1158	0.480550	0.266725
1159	0.479050	0.268900
1160	0.475925	0.271325
1161	0.476300	0.270950
1162	0.477375	0.272200
1163	0.479850	0.271550
1164	0.476325	0.271625
1165	0.478900	0.269725
1166	0.479175	0.269500
1167	0.480925	0.270950
1168	0.478625	0.271925
1169	0.479450	0.271900
1170	0.478600	0.271250
1171	0.479575	0.271725
1172	0.480700	0.272300
1173	0.477350	0.270150
1174	0.480925	0.271125
1175	0.480300	0.271550
1176	0.481825	0.272900
1177	0.481450	0.271275
1178	0.475425	0.271375
1179	0.478150	0.270975
1180	0.479475	0.271250
1181	0.476100	0.271750
1182	0.474275	0.274625
1183	0.474950	0.274525
1184	0.479400	0.275925
1185	0.475725	0.275200
1186	0.479125	0.273275
1187	0.476175	0.271725
1188	0.474875	0.272175
1189	0.475550	0.273025
1190	0.478625	0.275400
1191	0.477250	0.273700
1192	0.475775	0.270175
1193	0.477125	0.266700
1194	0.477500	0.265600
1195	0.482525	0.267125
1196	0.478450	0.265475
1197	0.478775	0.264300
1198	0.478500	0.263500
1199	0.477250	0.262975
1200	0.482150	0.261850
1201	0.475825	0.261525
1202	0.479350	0.262450
1203	0.481650	0.261325
1204	0.480100	0.262300
1205	0.480600	0.262800
1206	0.478725	0.264175
1207	0.477625	0.265725
1208	0.478725	0.265900
1209	0.482500	0.266825
1210	0.477750	0.266500
1211	0.475300	0.267525
1212	0.477550	0.269775
1213	0.477875	0.272050
1214	0.481300	0.272975
1215	0.479500	0.274075
1216	0.478300	0.275675
1217	0.477375	0.275000
1218	0.475800	0.275425
1219	0.476875	0.277250
1220	0.475175	0.278000
1221	0.476000	0.276825
1222	0.479300	0.275425
1223	0.480475	0.275525
1224	0.476750	0.274325
1225	0.478425	0.272925
1226	0.481700	0.272525
1227	0.481075	0.274825
1228	0.481925	0.274175
1229	0.483225	0.273700
1230	0.481425	0.271000
1231	0.485350	0.270650
1232	0.482050	0.271350
1233	0.482225	0.270150
1234	0.481225	0.269450
1235	0.479800	0.267450
1236	0.479050	0.268175
1237	0.479225	0.269700
1238	0.481375	0.269725
1239	0.482000	0.270675
1240	0.483650	0.272050
1241	0.480525	0.271525
1242	0.477625	0.273050
1243	0.479775	0.272650
1244	0.477600	0.271750
1245	0.478375	0.271150
1246	0.481800	0.272325
1247	0.474125	0.272150
1248	0.473025	0.273050
1249	0.477750	0.272250
1250	0.476500	0.273250
1251	0.478725	0.275175
1252	0.477800	0.275225
1253	0.479675	0.275975
1254	0.477150	0.275825
1255	0.481550	0.276300
1256	0.478975	0.275600
1257	0.482250	0.276725
1258	0.478325	0.277000
1259	0.475150	0.277650
1260	0.473700	0.277825
1261	0.475900	0.279075
1262	0.480225	0.280125
1263	0.476825	0.279350
1264	0.479675	0.278675
1265	0.476825	0.280475
1266	0.477575	0.279800
1267	0.475200	0.280175
1268	0.476125	0.278000
1269	0.477700	0.277375
1270	0.476175	0.276200
1271	0.478650	0.277150
1272	0.475800	0.279775
1273	0.477425	0.278675
1274	0.476225	0.278875
1275	0.482625	0.280025
1276	0.479700	0.280500
1277	0.478225	0.280325
1278	0.477400	0.278625
1279	0.479975	0.278025
1280	0.480150	0.277725
1281	0.478775	0.277675
1282	0.480250	0.275800
1283	0.480300	0.274825
1284	0.482175	0.275925
1285	0.478500	0.276900
1286	0.476175	0.275125
1287	0.479300	0.275400
1288	0.481650	0.273325
1289	0.478125	0.274025
1290	0.479875	0.276075
1291	0.477250	0.275850
1292	0.474600	0.277800
1293	0.474750	0.277375
1294	0.476600	0.276350
1295	0.477325	0.277650
1296	0.475250	0.277800
1297	0.478725	0.279000
1298	0.477775	0.278725
1299	0.475450	0.276450
1300	0.482000	0.274325
1301	0.478200	0.275625
1302	0.477300	0.274200
1303	0.472300	0.276600
1304	0.476300	0.276550
1305	0.477475	0.275175
1306	0.478775	0.273050
1307	0.474200	0.272350
1308	0.478500	0.272825
1309	0.476500	0.272200
1310	0.481975	0.272350
1311	0.481900	0.268400
1312	0.478600	0.268725
1313	0.479500	0.268225
1314	0.477575	0.270800
1315	0.476625	0.271750
1316	0.476025	0.271125
1317	0.477100	0.269625
1318	0.476050	0.269175
1319	0.475300	0.272450
1320	0.477250	0.272275
1321	0.477675	0.270000
1322	0.481500	0.269650
1323	0.481200	0.270350
1324	0.478000	0.270550
1325	0.477750	0.267875
1326	0.477200	0.268775
1327	0.481400	0.267300
1328	0.478925	0.267950
1329	0.481200	0.267850
1330	0.480100	0.269250
1331	0.479550	0.269750
1332	0.479575	0.268925
1333	0.479775	0.268300
1334	0.480900	0.267375
1335	0.476275	0.265750
1336	0.476925	0.263825
1337	0.480200	0.262150
1338	0.482375	0.260575
1339	0.482225	0.261750
1340	0.481550	0.261025
1341	0.481050	0.261450
1342	0.480875	0.262100
1343	0.479000	0.260750
1344	0.478900	0.263250
1345	0.477350	0.263175
1346	0.480375	0.259775
1347	0.475750	0.260350
1348	0.477775	0.258775
1349	0.477400	0.260525
1350	0.477925	0.258725
1351	0.479475	0.258625
1352	0.481050	0.257625
1353	0.480675	0.256875
1354	0.478500	0.256650
1355	0.473675	0.255800
1356	0.476325	0.256050
1357	0.475600	0.254900
1358	0.477675	0.254700
1359	0.474200	0.254525
1360	0.479300	0.254800
1361	0.480625	0.256700
1362	0.476300	0.255850
1363	0.477800	0.254550
1364	0.484025	0.257700
1365	0.477575	0.256625
1366	0.473000	0.254050
1367	0.478000	0.253325
1368	0.479125	0.253325
1369	0.478875	0.252575
1370	0.477725	0.252225
1371	0.478650	0.251675
1372	0.476350	0.250325
1373	0.477625	0.250250
1374	0.475825	0.252775
1375	0.479900	0.254200
1376	0.473675	0.255800
1377	0.474225	0.255375
1378	0.475975	0.254775
1379	0.479225	0.254425
1380	0.481625	0.256325
1381	0.481000	0.257275
1382	0.478375	0.258425
1383	0.476475	0.257075
1384	0.476550	0.258375
1385	0.477025	0.258850
1386	0.475025	0.261075
1387	0.479475	0.261150
1388	0.476450	0.259150
1389	0.475300	0.258050
1390	0.480275	0.256850
1391	0.479325	0.256825
1392	0.478450	0.258675
1393	0.476100	0.260125
1394	0.480125	0.261525
1395	0.478400	0.260400
1396	0.475150	0.261175
1397	0.471800	0.262900
1398	0.478750	0.264525
1399	0.478125	0.264350
1400	0.476775	0.266900
1401	0.479575	0.267750
1402	0.478175	0.268700
1403	0.481275	0.267100
1404	0.483200	0.266225
1405	0.478325	0.268475
1406	0.479050	0.271250
1407	0.479500	0.273600
1408	0.474375	0.274900
1409	0.477900	0.275000
1410	0.476125	0.274950
1411	0.480100	0.275500
1412	0.479850	0.273350
1413	0.482425	0.274400
1414	0.482500	0.274350
1415	0.480625	0.275900
1416	0.481275	0.276350
1417	0.475100	0.276725
1418	0.474550	0.275275
1419	0.475450	0.275450
1420	0.477275	0.275500
1421	0.477350	0.274875
1422	0.477300	0.273075
1423	0.477025	0.274300
1424	0.479600	0.274775
1425	0.481400	0.275225
1426	0.481825	0.272725
1427	0.478625	0.272750
1428	0.477200	0.274075
1429	0.478400	0.274675
1430	0.477850	0.273975
1431	0.478425	0.273900
1432	0.477750	0.272875
1433	0.475525	0.274400
1434	0.476250	0.272650
1435	0.480050	0.271650
1436	0.478050	0.271025
1437	0.476400	0.269375
1438	0.478675	0.271500
1439	0.480750	0.268875
1440	0.479125	0.271650
1441	0.478450	0.269650
1442	0.475850	0.270050
1443	0.476175	0.269150
1444	0.474575	0.270225
1445	0.477900	0.269525
1446	0.476575	0.269250
1447	0.477800	0.270850
1448	0.477800	0.268250
1449	0.476275	0.267275
1450	0.476650	0.265325
1451	0.476600	0.265150
1452	0.476900	0.264500
1453	0.478875	0.265500
1454	0.478275	0.264400
1455	0.479375	0.265850
1456	0.477900	0.264800
1457	0.477775	0.264350
1458	0.480475	0.264000
1459	0.477850	0.262850
1460	0.476500	0.260300
1461	0.478225	0.260925
1462	0.476075	0.260525
1463	0.480250	0.259850
1464	0.476575	0.260275
1465	0.474900	0.258975
1466	0.477500	0.258750
1467	0.481100	0.259450
1468	0.479050	0.259400
1469	0.477275	0.258825
1470	0.476525	0.255450
1471	0.475100	0.255825
1472	0.476550	0.254200
1473	0.474525	0.255150
1474	0.474300	0.254525
1475	0.475050	0.255625
1476	0.475825	0.256550
1477	0.472875	0.257075
1478	0.475925	0.256325
1479	0.476775	0.257325
1480	0.478325	0.257225
1481	0.478675	0.258575
1482	0.475150	0.259750
1483	0.477650	0.259000
1484	0.480375	0.256975
1485	0.479475	0.257125
1486	0.475525	0.256150
1487	0.475125	0.256750
1488	0.476900	0.255175
1489	0.479500	0.254750
1490	0.479150	0.259175
1491	0.479900	0.260425
1492	0.478225	0.259175
1493	0.476650	0.259100
1494	0.484425	0.257100
1495	0.481950	0.260275
1496	0.478925	0.260625
1497	0.481100	0.262025
1498	0.478375	0.261625
1499	0.480700	0.261575
1500	0.478850	0.262725
1501	0.479625	0.260400
1502	0.477550	0.260850
1503	0.475550	0.258575
1504	0.478975	0.258625
1505	0.478350	0.260125
1506	0.477850	0.258375
1507	0.475625	0.260275
1508	0.479675	0.261725
1509	0.478725	0.261075
1510	0.478050	0.261600
1511	0.481750	0.259825
1512	0.478075	0.260550
1513	0.477950	0.260050
1514	0.479250	0.259250
1515	0.480175	0.258800
1516	0.476600	0.258225
1517	0.474500	0.258250
1518	0.477850	0.257100
1519	0.479200	0.259900
1520	0.481225	0.262050
1521	0.482325	0.263425
1522	0.482850	0.260975
1523	0.482050	0.260700
1524	0.484650	0.259175
1525	0.481725	0.262650
1526	0.478900	0.264600
1527	0.484175	0.263900
1528	0.482875	0.265225
1529	0.484250	0.267925
1530	0.476200	0.268800
1531	0.477125	0.268750
1532	0.477975	0.269000
1533	0.479075	0.270850
1534	0.475300	0.274550
1535	0.474875	0.273050
1536	0.476550	0.274300
1537	0.473775	0.272875
1538	0.478175	0.271550
1539	0.474775	0.271200
1540	0.477250	0.270200
1541	0.478325	0.273025
1542	0.477950	0.270800
1543	0.478600	0.271375
1544	0.476875	0.272900
1545	0.478025	0.273725
1546	0.473225	0.274725
1547	0.474775	0.273750
1548	0.479325	0.273075
1549	0.481800	0.272375
1550	0.477850	0.273575
1551	0.472850	0.273250
1552	0.476025	0.273125
1553	0.476350	0.271850
1554	0.481275	0.272350
1555	0.481150	0.271925
1556	0.480300	0.270400
1557	0.478000	0.268450
1558	0.477850	0.267450
1559	0.472375	0.266925
1560	0.472725	0.268675
1561	0.476225	0.266825
1562	0.477800	0.267100
1563	0.478900	0.266050
1564	0.475175	0.266800
1565	0.479500	0.264625
1566	0.479650	0.264725
1567	0.479100	0.264175
1568	0.476125	0.262500
1569	0.479700	0.262825
1570	0.476925	0.262075
1571	0.474875	0.262750
1572	0.474750	0.262250
1573	0.478725	0.260375
1574	0.474725	0.262425
1575	0.478650	0.263375
1576	0.474825	0.263600
1577	0.478675	0.262950
1578	0.478325	0.263050
1579	0.478975	0.264075
1580	0.476550	0.263650
1581	0.481525	0.264300
1582	0.478275	0.265850
1583	0.481825	0.265750
1584	0.479125	0.268475
1585	0.477100	0.269125
1586	0.475100	0.270950
1587	0.470325	0.271800
1588	0.471475	0.271275
1589	0.474800	0.271675
1590	0.473650	0.271425
1591	0.477150	0.274800
1592	0.478000	0.276300
1593	0.477700	0.275100
1594	0.473475	0.276500
1595	0.478675	0.276550
1596	0.476125	0.275825
1597	0.475225	0.275700
1598	0.478425	0.275875
1599	0.479850	0.275825
1600	0.478675	0.277575
1601	0.484550	0.277625
1602	0.480800	0.278850
1603	0.477650	0.279525
1604	0.477825	0.276500
1605	0.481300	0.274125
1606	0.475300	0.273825
1607	0.475650	0.273500
1608	0.476350	0.272275
1609	0.478250	0.271725
1610	0.479900	0.271325
1611	0.479225	0.269925
1612	0.479700	0.271525
1613	0.477650	0.273575
1614	0.481075	0.274175
1615	0.479875	0.272000
1616	0.475975	0.272750
1617	0.478000	0.273025
1618	0.476325	0.272150
1619	0.477250	0.271175
1620	0.476875	0.270975
1621	0.476525	0.272800
1622	0.477400	0.273125
1623	0.475950	0.272375
1624	0.476225	0.270575
1625	0.474900	0.269925
1626	0.474200	0.269375
1627	0.475575	0.272425
1628	0.472375	0.271875
1629	0.476525	0.270850
1630	0.479575	0.269625
1631	0.478225	0.267075
1632	0.479525	0.265350
1633	0.477050	0.265500
1634	0.475900	0.262875
1635	0.474600	0.262725
1636	0.478075	0.260150
1637	0.478125	0.262425
1638	0.477875	0.263800
1639	0.478275	0.262150
1640	0.479250	0.260575
1641	0.479925	0.260375
1642	0.480625	0.262075
1643	0.479950	0.261575
1644	0.474525	0.262250
1645	0.476000	0.260425
1646	0.475975	0.260125
1647	0.477175	0.260925
1648	0.476200	0.262350
1649	0.471775	0.260475
1650	0.476700	0.260475
1651	0.478525	0.259375
1652	0.477450	0.260075
1653	0.477200	0.259675
1654	0.481400	0.258175
1655	0.478650	0.258150
1656	0.479450	0.255675
1657	0.480800	0.258550
1658	0.481550	0.260375
1659	0.480525	0.260800
1660	0.481375	0.260750
1661	0.479125	0.259300
1662	0.480700	0.259725
1663	0.480450	0.260250
1664	0.478875	0.260850
1665	0.475975	0.263825
1666	0.474725	0.266475
1667	0.479125	0.269500
1668	0.478775	0.271775
1669	0.476100	0.272475
1670	0.477875	0.272825
1671	0.476475	0.274950
1672	0.473800	0.272425
1673	0.476275	0.274575
1674	0.479050	0.275525
1675	0.478300	0.275150
1676	0.479975	0.274275
1677	0.481300	0.274375
1678	0.480875	0.272725
1679	0.479175	0.273275
1680	0.474700	0.272275
1681	0.476800	0.271075
1682	0.478700	0.269625
1683	0.478825	0.271625
1684	0.478525	0.272275
1685	0.477975	0.271300
1686	0.477100	0.272550
1687	0.479975	0.272650
1688	0.477025	0.273025
1689	0.478475	0.272050
1690	0.482175	0.272950
1691	0.483675	0.271800
1692	0.480425	0.273025
1693	0.481650	0.272275
1694	0.480100	0.274625
1695	0.477400	0.273850
1696	0.478625	0.276075
1697	0.478550	0.279100
1698	0.479500	0.276525
1699	0.480350	0.277500
1700	0.480075	0.278400
1701	0.476575	0.281850
1702	0.475050	0.279825
1703	0.479025	0.279400
1704	0.480600	0.278475
1705	0.483050	0.278675
1706	0.481875	0.279850
1707	0.480650	0.278850
1708	0.480225	0.276075
1709	0.482525	0.275800
1710	0.485175	0.273750
1711	0.483025	0.272750
1712	0.478350	0.273375
1713	0.475225	0.272300
1714	0.475725	0.272000
1715	0.474725	0.271200
1716	0.475200	0.270650
1717	0.474425	0.271200
1718	0.477750	0.271950
1719	0.479925	0.270200
1720	0.479725	0.271575
1721	0.477825	0.267225
1722	0.480875	0.265450
1723	0.479650	0.264375
1724	0.479150	0.263550
1725	0.480200	0.262375
1726	0.481300	0.262025
1727	0.479275	0.262750
1728	0.480325	0.264950
1729	0.474625	0.266000
1730	0.478000	0.265400
1731	0.476750	0.262275
1732	0.478250	0.262350
1733	0.478975	0.260000
1734	0.478850	0.258825
1735	0.479225	0.258600
1736	0.477100	0.257525
1737	0.479000	0.256750
1738	0.477575	0.255450
1739	0.475100	0.255750
1740	0.478875	0.255700
1741	0.477850	0.252050
1742	0.479525	0.253400
1743	0.476650	0.251900
1744	0.477175	0.250400
1745	0.476400	0.253225
1746	0.475950	0.253600
1747	0.478025	0.252275
1748	0.479350	0.251075
1749	0.475900	0.251175
1750	0.473275	0.251425
1751	0.474525	0.249650
1752	0.479075	0.249350
1753	0.476200	0.248875
1754	0.479325	0.248050
1755	0.479200	0.247000
1756	0.477275	0.249250
1757	0.476925	0.248425
1758	0.478450	0.249975
1759	0.476925	0.247225
1760	0.473200	0.245700
1761	0.478425	0.245500
1762	0.476925	0.247000
1763	0.477450	0.247075
1764	0.479500	0.248800
1765	0.477675	0.250350
1766	0.479325	0.252825
1767	0.479825	0.254650
1768	0.475825	0.253575
1769	0.480050	0.254850
1770	0.477075	0.252950
1771	0.477225	0.253875
1772	0.477425	0.254400
1773	0.476500	0.254075
1774	0.479800	0.254600
1775	0.481450	0.253025
1776	0.479750	0.251700
1777	0.478750	0.254150
1778	0.481700	0.256600
1779	0.478400	0.253100
1780	0.479750	0.253050
1781	0.480975	0.251350
1782	0.479175	0.249200
1783	0.479575	0.247475
1784	0.476525	0.248675
1785	0.477225	0.247350
1786	0.476925	0.246150
1787	0.476225	0.248550
1788	0.476075	0.249275
1789	0.481025	0.249950
1790	0.477475	0.248250
1791	0.480350	0.247400
1792	0.480925	0.246525
1793	0.477375	0.249000
1794	0.477925	0.249675
1795	0.478450	0.249600
1796	0.477900	0.250725
1797	0.478525	0.250000
1798	0.477175	0.249100
1799	0.477700	0.250800
1800	0.479800	0.252625
1801	0.479200	0.255550
1802	0.480300	0.255450
1803	0.475225	0.255200
1804	0.475050	0.257375
1805	0.472300	0.261625
1806	0.477600	0.261325
1807	0.478450	0.259725
1808	0.476100	0.257750
1809	0.472400	0.257025
1810	0.475975	0.260425
1811	0.476450	0.260375
1812	0.474150	0.258800
1813	0.476750	0.259975
1814	0.473450	0.261900
1815	0.477875	0.263875
1816	0.474775	0.266875
1817	0.478825	0.267075
1818	0.475575	0.268825
1819	0.477750	0.269450
1820	0.472400	0.269450
1821	0.478175	0.269050
1822	0.475575	0.268775
1823	0.477400	0.270275
1824	0.475500	0.272925
1825	0.479050	0.272925
1826	0.479025	0.272575
1827	0.481175	0.272525
1828	0.478975	0.272500
1829	0.480925	0.272075
1830	0.481575	0.270875
1831	0.480725	0.270250
1832	0.485125	0.271175
1833	0.476850	0.269875
1834	0.478300	0.271175
1835	0.476375	0.272625
1836	0.478850	0.274775
1837	0.481525	0.275275
1838	0.479075	0.274750
1839	0.478550	0.274025
1840	0.477625	0.275750
1841	0.479125	0.275650
1842	0.479050	0.274425
1843	0.478675	0.271475
1844	0.481925	0.270600
1845	0.478275	0.269575
1846	0.476250	0.271225
1847	0.476225	0.270575
1848	0.478825	0.271775
1849	0.478475	0.273050
1850	0.476150	0.270350
1851	0.476150	0.269775
1852	0.478850	0.270725
1853	0.481650	0.272850
1854	0.477975	0.272550
1855	0.474975	0.273500
1856	0.479075	0.273425
1857	0.479050	0.275300
1858	0.480800	0.275475
1859	0.479750	0.276125
1860	0.475550	0.277625
1861	0.478025	0.277000
1862	0.481000	0.278125
1863	0.482050	0.278375
1864	0.475525	0.277550
1865	0.474025	0.275775
1866	0.476850	0.274950
1867	0.482875	0.277725
1868	0.480025	0.277775
1869	0.477325	0.279100
1870	0.476200	0.278300
1871	0.477650	0.278425
1872	0.476350	0.278800
1873	0.477950	0.277375
1874	0.480025	0.276275
1875	0.480300	0.274975
1876	0.482700	0.273050
1877	0.481525	0.273350
1878	0.480425	0.273800
1879	0.478625	0.274100
1880	0.478400	0.271025
1881	0.476500	0.270700
1882	0.481400	0.273375
1883	0.481050	0.274400
1884	0.477925	0.275575
1885	0.477375	0.276825
1886	0.481350	0.276825
1887	0.475325	0.277175
1888	0.476400	0.276300
1889	0.476375	0.277200
1890	0.482400	0.279475
1891	0.478850	0.279675
1892	0.477750	0.279500
1893	0.476875	0.279000
1894	0.474600	0.277700
1895	0.475200	0.278025
1896	0.474675	0.277300
1897	0.475550	0.278500
1898	0.479325	0.277850
1899	0.476225	0.277975
1900	0.472300	0.277225
1901	0.474600	0.277600
1902	0.476700	0.276350
1903	0.478550	0.276275
1904	0.478275	0.278825
1905	0.480675	0.277425
1906	0.480275	0.276900
1907	0.478700	0.275325
1908	0.477250	0.277650
1909	0.479275	0.277725
1910	0.479500	0.275875
1911	0.478575	0.275075
1912	0.475600	0.273950
1913	0.480625	0.275275
1914	0.478375	0.275700
1915	0.480650	0.274700
1916	0.476950	0.274400
1917	0.476900	0.272800
1918	0.479200	0.272825
1919	0.476200	0.273125
1920	0.477825	0.272600
1921	0.480900	0.275950
1922	0.479700	0.277225
1923	0.475350	0.277400
1924	0.477100	0.276550
1925	0.478200	0.277325
1926	0.476950	0.278550
1927	0.477250	0.279000
1928	0.477700	0.276125
1929	0.477675	0.276350
1930	0.474425	0.275525
1931	0.473075	0.275350
1932	0.474400	0.276000
1933	0.473575	0.273925
1934	0.476000	0.274100
1935	0.477475	0.272675
1936	0.476625	0.271575
1937	0.480175	0.271550
1938	0.478550	0.273175
1939	0.479325	0.273100
1940	0.479125	0.272175
1941	0.480025	0.274500
1942	0.473125	0.272350
1943	0.477025	0.271550
1944	0.478425	0.271250
1945	0.477525	0.270850
1946	0.475850	0.269525
1947	0.479075	0.270075
1948	0.475625	0.268550
1949	0.477025	0.267525
1950	0.479375	0.269625
1951	0.477150	0.268250
1952	0.476000	0.269100
1953	0.474775	0.269075
1954	0.475000	0.269925
1955	0.475325	0.271200
1956	0.477350	0.271875
1957	0.477200	0.271475
1958	0.480575	0.270875
1959	0.482125	0.271850
1960	0.477200	0.273675
1961	0.479400	0.275875
1962	0.479825	0.274925
1963	0.482650	0.276275
1964	0.480350	0.275450
1965	0.480125	0.276950
1966	0.476875	0.277175
1967	0.478300	0.277550
1968	0.476750	0.276025
1969	0.479625	0.276325
1970	0.474250	0.274850
1971	0.474600	0.275600
1972	0.477125	0.274450
1973	0.475675	0.272900
1974	0.474000	0.273125
1975	0.478550	0.271625
1976	0.474250	0.273225
1977	0.474150	0.276075
1978	0.476125	0.277225
1979	0.474175	0.274800
1980	0.472725	0.274875
1981	0.471425	0.274625
1982	0.475775	0.273200
1983	0.472800	0.274625
1984	0.473100	0.273700
1985	0.473100	0.271375
1986	0.475075	0.270400
1987	0.473275	0.271300
1988	0.475950	0.271900
1989	0.477175	0.271200
1990	0.472400	0.271500
1991	0.472125	0.271375
1992	0.474325	0.271550
1993	0.475625	0.267550
1994	0.473300	0.267925
1995	0.473850	0.267450
1996	0.472300	0.269500
1997	0.471650	0.269600
1998	0.475425	0.267975
1999	0.476050	0.270125
[truncated: 8,000 more rows]
