# Supplementary material for: Evolutionary game on mutually influenceing double-layer network
Source: PLoS One. 2025 Jan 31;20(1):e0317923. doi: 10.1371/journal.pone.0317923 (PMC11785339; doi:10.1371/journal.pone.0317923)
Supplement: S1 Data — (ZIP) [file pone.0317923.s001.zip › b=1.05_a=0.2_frequency.txt]

0	0.492675	0.389750
1	0.487075	0.327250
2	0.485100	0.282600
3	0.481575	0.256700
4	0.482450	0.234175
5	0.480650	0.220800
6	0.480100	0.210725
7	0.477475	0.203725
8	0.475100	0.199900
9	0.476900	0.196125
10	0.474000	0.189800
11	0.476500	0.186125
12	0.472550	0.183450
13	0.470275	0.183350
14	0.474800	0.183550
15	0.475525	0.185175
16	0.474050	0.183575
17	0.475025	0.182600
18	0.473175	0.184125
19	0.471875	0.182625
20	0.469000	0.182175
21	0.470675	0.181750
22	0.471775	0.183250
23	0.472725	0.183100
24	0.469425	0.181625
25	0.468400	0.182275
26	0.470275	0.182825
27	0.472500	0.183025
28	0.471250	0.182225
29	0.469175	0.182950
30	0.473550	0.183725
31	0.471575	0.183925
32	0.474900	0.182275
33	0.473175	0.183350
34	0.470175	0.184500
35	0.472350	0.187125
36	0.473100	0.186650
37	0.474400	0.186075
38	0.474225	0.184900
39	0.471675	0.183950
40	0.473600	0.184650
41	0.471350	0.185800
42	0.472050	0.188025
43	0.465925	0.187700
44	0.472150	0.189975
45	0.470800	0.189550
46	0.469400	0.191450
47	0.467475	0.191700
48	0.472975	0.190275
49	0.471150	0.191450
50	0.468650	0.190325
51	0.467275	0.190600
52	0.469575	0.190200
53	0.471600	0.189750
54	0.469725	0.187275
55	0.470925	0.187600
56	0.468725	0.187600
57	0.469650	0.187375
58	0.467800	0.187475
59	0.466900	0.187400
60	0.470800	0.188925
61	0.469675	0.189350
62	0.471025	0.190625
63	0.473525	0.192475
64	0.468375	0.192825
65	0.469500	0.195375
66	0.469200	0.195675
67	0.471575	0.196000
68	0.474900	0.198300
69	0.474350	0.198875
70	0.477300	0.198500
71	0.473975	0.198650
72	0.468875	0.200625
73	0.475200	0.203475
74	0.474825	0.202950
75	0.474900	0.204525
76	0.470700	0.207500
77	0.472625	0.206175
78	0.472675	0.205925
79	0.473700	0.204625
80	0.473575	0.202975
81	0.471675	0.203350
82	0.475100	0.203325
83	0.471875	0.204575
84	0.473525	0.205675
85	0.471700	0.200900
86	0.474300	0.201175
87	0.472675	0.202100
88	0.471250	0.201650
89	0.472825	0.199225
90	0.469175	0.198725
91	0.473325	0.198175
92	0.476925	0.199000
93	0.475550	0.197450
94	0.469825	0.198650
95	0.473850	0.199000
96	0.473725	0.198650
97	0.471850	0.199575
98	0.474725	0.199475
99	0.474825	0.198400
100	0.476300	0.199300
101	0.473525	0.201250
102	0.474975	0.200775
103	0.477300	0.199725
104	0.474775	0.197625
105	0.472650	0.197550
106	0.474675	0.197575
107	0.474200	0.198200
108	0.473075	0.196275
109	0.475500	0.196225
110	0.473675	0.195625
111	0.470725	0.196025
112	0.470075	0.195325
113	0.472425	0.194175
114	0.473200	0.192150
115	0.471725	0.193825
116	0.470450	0.194200
117	0.474400	0.193500
118	0.472250	0.194200
119	0.475250	0.194150
120	0.474300	0.193300
121	0.472650	0.192775
122	0.472075	0.193850
123	0.472125	0.192875
124	0.468750	0.193275
125	0.473950	0.193650
126	0.472800	0.193425
127	0.472650	0.191425
128	0.474625	0.189975
129	0.474375	0.189225
130	0.476925	0.189700
131	0.475300	0.191400
132	0.476850	0.191025
133	0.475050	0.191800
134	0.476025	0.190250
135	0.473250	0.190275
136	0.477125	0.191700
137	0.471400	0.191075
138	0.471550	0.190925
139	0.478075	0.189300
140	0.473450	0.189475
141	0.476025	0.188300
142	0.474400	0.189875
143	0.471875	0.191125
144	0.474775	0.194225
145	0.477175	0.195025
146	0.478850	0.194550
147	0.478525	0.195050
148	0.475550	0.196625
149	0.477925	0.196375
150	0.477925	0.197300
151	0.473550	0.199650
152	0.472100	0.197350
153	0.473600	0.200675
154	0.472775	0.200475
155	0.475250	0.202250
156	0.469600	0.200825
157	0.471625	0.198925
158	0.467525	0.198325
159	0.475000	0.197725
160	0.473100	0.197075
161	0.468025	0.197400
162	0.472375	0.198750
163	0.472100	0.198275
164	0.475325	0.198950
165	0.473350	0.197125
166	0.470225	0.196475
167	0.470925	0.191725
168	0.470350	0.193125
169	0.476100	0.192150
170	0.479400	0.191250
171	0.473300	0.191175
172	0.471575	0.190850
173	0.474150	0.190625
174	0.475200	0.190250
175	0.475850	0.189375
176	0.474900	0.189800
177	0.471125	0.189850
178	0.473675	0.190950
179	0.472100	0.189725
180	0.474825	0.189325
181	0.479050	0.187425
182	0.473350	0.185550
183	0.479575	0.184900
184	0.476225	0.186700
185	0.474000	0.186000
186	0.471700	0.184675
187	0.472100	0.186250
188	0.475550	0.185500
189	0.478750	0.185150
190	0.471050	0.184475
191	0.472200	0.184075
192	0.470575	0.181875
193	0.476150	0.182525
194	0.477475	0.182200
195	0.473150	0.182175
196	0.476425	0.183200
197	0.473800	0.184075
198	0.476325	0.184175
199	0.476350	0.183375
200	0.472975	0.185350
201	0.473025	0.185175
202	0.473075	0.185675
203	0.472675	0.183700
204	0.474650	0.183750
205	0.474175	0.183475
206	0.474375	0.183650
207	0.474775	0.183700
208	0.475750	0.183800
209	0.474200	0.182200
210	0.476950	0.181850
211	0.475500	0.180975
212	0.476875	0.178225
213	0.474975	0.177500
214	0.472700	0.176050
215	0.473225	0.176400
216	0.472275	0.174975
217	0.469850	0.173875
218	0.474075	0.173050
219	0.475950	0.173550
220	0.475525	0.174675
221	0.477475	0.175225
222	0.478275	0.177075
223	0.479750	0.175925
224	0.481575	0.173050
225	0.479600	0.173650
226	0.475450	0.171650
227	0.474750	0.172175
228	0.474025	0.171225
229	0.469700	0.170875
230	0.472675	0.173425
231	0.472875	0.174175
232	0.476925	0.174400
233	0.475775	0.175150
234	0.474525	0.175375
235	0.479025	0.174125
236	0.475025	0.173250
237	0.477550	0.171175
238	0.474950	0.169375
239	0.473700	0.169225
240	0.473125	0.169700
241	0.472050	0.169975
242	0.473400	0.170275
243	0.472750	0.171475
244	0.471550	0.170650
245	0.474875	0.172050
246	0.474825	0.171275
247	0.475025	0.170075
248	0.474900	0.171250
249	0.474200	0.172100
250	0.475950	0.173150
251	0.475250	0.172375
252	0.476425	0.172675
253	0.473600	0.172450
254	0.472500	0.173375
255	0.471975	0.174750
256	0.473325	0.175750
257	0.476925	0.174675
258	0.471850	0.176125
259	0.473875	0.178800
260	0.477075	0.177700
261	0.478225	0.177150
262	0.474075	0.177825
263	0.475400	0.177850
264	0.475500	0.176675
265	0.473600	0.174225
266	0.478200	0.172850
267	0.476975	0.172800
268	0.475525	0.174825
269	0.478050	0.173075
270	0.476150	0.173675
271	0.474350	0.172075
272	0.475800	0.172525
273	0.476125	0.172575
274	0.474225	0.173750
275	0.478575	0.171875
276	0.474925	0.173175
277	0.473775	0.173400
278	0.473300	0.173225
279	0.474875	0.172900
280	0.477350	0.171600
281	0.481100	0.172325
282	0.473925	0.170975
283	0.475225	0.171475
284	0.473325	0.168550
285	0.473800	0.166600
286	0.474600	0.167200
287	0.475850	0.166750
288	0.475550	0.167025
289	0.475850	0.167625
290	0.475075	0.165375
291	0.472825	0.165850
292	0.473975	0.164650
293	0.471900	0.163675
294	0.473625	0.163100
295	0.471725	0.162775
296	0.472250	0.161550
297	0.476550	0.161600
298	0.478700	0.163225
299	0.473775	0.161425
300	0.470900	0.161950
301	0.473050	0.160275
302	0.478025	0.159925
303	0.473350	0.160050
304	0.472850	0.161875
305	0.476150	0.163050
306	0.475925	0.162125
307	0.473700	0.164750
308	0.472875	0.165900
309	0.473725	0.165550
310	0.473875	0.164775
311	0.473775	0.164425
312	0.475575	0.164000
313	0.471675	0.166025
314	0.474300	0.164625
315	0.473325	0.164875
316	0.470200	0.165675
317	0.470000	0.168625
318	0.472775	0.169000
319	0.474725	0.169500
320	0.473600	0.168975
321	0.472500	0.169850
322	0.469275	0.170175
323	0.471225	0.170250
324	0.470075	0.170650
325	0.475225	0.170800
326	0.475350	0.170150
327	0.473950	0.171700
328	0.471025	0.171000
329	0.472600	0.172125
330	0.471575	0.173100
331	0.472900	0.173150
332	0.470775	0.173425
333	0.475100	0.172675
334	0.475200	0.170350
335	0.474250	0.172200
336	0.474025	0.172075
337	0.472800	0.170225
338	0.471350	0.171200
339	0.475975	0.169875
340	0.475650	0.169200
341	0.472425	0.170125
342	0.475950	0.169975
343	0.473525	0.168625
344	0.475450	0.167700
345	0.474925	0.165275
346	0.477925	0.164025
347	0.475925	0.164300
348	0.475650	0.165125
349	0.477050	0.163825
350	0.473500	0.163675
351	0.472925	0.162200
352	0.474275	0.161875
353	0.476700	0.162600
354	0.476700	0.162400
355	0.473550	0.163175
356	0.473275	0.162600
357	0.477275	0.163875
358	0.477025	0.165800
359	0.478075	0.165050
360	0.476250	0.167675
361	0.473475	0.168100
362	0.474925	0.166825
363	0.476025	0.165100
364	0.475475	0.164625
365	0.474100	0.165525
366	0.473075	0.165475
367	0.473375	0.163475
368	0.476225	0.162375
369	0.472300	0.162125
370	0.473350	0.163275
371	0.473300	0.164250
372	0.472025	0.163525
373	0.474925	0.162900
374	0.472350	0.164350
375	0.475950	0.164350
376	0.476475	0.161450
377	0.473375	0.161925
378	0.473450	0.161550
379	0.472575	0.161050
380	0.471325	0.161650
381	0.475000	0.158975
382	0.468750	0.158725
383	0.472325	0.157575
384	0.472575	0.156550
385	0.473525	0.155950
386	0.474425	0.158475
387	0.476475	0.157425
388	0.472125	0.157000
389	0.474100	0.156450
390	0.475600	0.155575
391	0.472125	0.156050
392	0.472250	0.156550
393	0.474450	0.156700
394	0.475175	0.156650
395	0.472575	0.158375
396	0.473475	0.159200
397	0.471750	0.158600
398	0.470100	0.159850
399	0.472925	0.158375
400	0.470200	0.158425
401	0.468700	0.159825
402	0.474750	0.159500
403	0.472725	0.160025
404	0.473350	0.160650
405	0.470000	0.159225
406	0.471825	0.157750
407	0.476525	0.157850
408	0.477050	0.157625
409	0.481850	0.157725
410	0.476150	0.157675
411	0.473100	0.160375
412	0.474350	0.159950
413	0.472200	0.158200
414	0.471525	0.158725
415	0.470950	0.160200
416	0.469650	0.158825
417	0.473975	0.159975
418	0.473025	0.159250
419	0.472000	0.158300
420	0.472800	0.156400
421	0.475900	0.157625
422	0.474975	0.157450
423	0.475950	0.158000
424	0.474750	0.159325
425	0.477550	0.158450
426	0.472725	0.159350
427	0.474050	0.158600
428	0.470625	0.158125
429	0.472875	0.155850
430	0.473475	0.155175
431	0.473350	0.153650
432	0.474225	0.152475
433	0.473375	0.154525
434	0.474700	0.157050
435	0.473950	0.158125
436	0.473850	0.156275
437	0.471725	0.155875
438	0.472175	0.157650
439	0.471575	0.158800
440	0.475875	0.160225
441	0.477800	0.161925
442	0.475050	0.161675
443	0.478700	0.159200
444	0.479400	0.159675
445	0.474325	0.158050
446	0.474225	0.158600
447	0.472175	0.158150
448	0.473100	0.157225
449	0.471975	0.155850
450	0.471175	0.156350
451	0.476475	0.155850
452	0.471625	0.157125
453	0.473100	0.155625
454	0.474525	0.156875
455	0.475750	0.157500
456	0.479850	0.157750
457	0.474250	0.156425
458	0.472375	0.156050
459	0.473275	0.156300
460	0.472475	0.154700
461	0.474525	0.156050
462	0.477650	0.155450
463	0.475100	0.156425
464	0.476550	0.155850
465	0.473850	0.155925
466	0.475800	0.155950
467	0.475025	0.156550
468	0.472925	0.156375
469	0.473150	0.155350
470	0.471750	0.155675
471	0.473400	0.155350
472	0.472225	0.154475
473	0.471075	0.153625
474	0.474900	0.154275
475	0.473425	0.154175
476	0.473525	0.154050
477	0.473850	0.153725
478	0.478100	0.155050
479	0.475150	0.155425
480	0.472900	0.155050
481	0.474100	0.155400
482	0.478500	0.155450
483	0.477600	0.156200
484	0.474125	0.157025
485	0.470350	0.156275
486	0.471000	0.156200
487	0.475525	0.158500
488	0.473575	0.160800
489	0.474100	0.160325
490	0.475850	0.160950
491	0.469150	0.160900
492	0.471525	0.161675
493	0.474700	0.160450
494	0.473400	0.160850
495	0.475875	0.159050
496	0.478725	0.160050
497	0.478075	0.160500
498	0.480200	0.159700
499	0.478150	0.158925
500	0.476425	0.158775
501	0.470375	0.157850
502	0.472975	0.156825
503	0.475700	0.155450
504	0.470475	0.155450
505	0.474475	0.156675
506	0.475125	0.156475
507	0.477450	0.156800
508	0.477450	0.157075
509	0.479125	0.156775
510	0.476500	0.154450
511	0.478525	0.154075
512	0.478950	0.153275
513	0.480750	0.155325
514	0.482000	0.156425
515	0.478850	0.156125
516	0.476375	0.155775
517	0.474800	0.157575
518	0.475300	0.159625
519	0.475650	0.158350
520	0.477075	0.159275
521	0.476800	0.159225
522	0.476500	0.158725
523	0.480325	0.158150
524	0.477775	0.160175
525	0.477725	0.160050
526	0.478650	0.160675
527	0.477950	0.160050
528	0.477125	0.159450
529	0.473425	0.159250
530	0.480275	0.158900
531	0.481550	0.161575
532	0.482775	0.160325
533	0.480400	0.158325
534	0.479350	0.160900
535	0.474975	0.162925
536	0.478775	0.159800
537	0.476875	0.157125
538	0.477650	0.157525
539	0.474900	0.157600
540	0.473500	0.158050
541	0.474325	0.157450
542	0.474275	0.158525
543	0.478500	0.159200
544	0.473275	0.158975
545	0.470275	0.159250
546	0.471675	0.159325
547	0.473700	0.159250
548	0.472600	0.162100
549	0.478100	0.162000
550	0.480800	0.162350
551	0.477075	0.162300
552	0.475500	0.163025
553	0.476550	0.163450
554	0.475700	0.162050
555	0.473825	0.161950
556	0.476050	0.161900
557	0.475975	0.162450
558	0.473175	0.161025
559	0.475575	0.160575
560	0.479325	0.160100
561	0.476750	0.158425
562	0.474675	0.157900
563	0.476750	0.158100
564	0.474525	0.157500
565	0.477550	0.156625
566	0.478475	0.156000
567	0.477300	0.156100
568	0.474625	0.155350
569	0.473525	0.154500
570	0.472550	0.152450
571	0.473325	0.153150
572	0.475300	0.153275
573	0.474950	0.151925
574	0.478125	0.154150
575	0.478925	0.154975
576	0.479525	0.156675
577	0.476075	0.157450
578	0.475300	0.156875
579	0.473300	0.157625
580	0.473650	0.158075
581	0.479575	0.159175
582	0.475550	0.160375
583	0.476175	0.157775
584	0.477900	0.158600
585	0.475300	0.157425
586	0.474050	0.158550
587	0.475450	0.161250
588	0.481900	0.162850
589	0.476975	0.163975
590	0.475475	0.166500
591	0.476875	0.168500
592	0.475125	0.166600
593	0.477900	0.165025
594	0.474175	0.166125
595	0.476675	0.164375
596	0.475525	0.164500
597	0.473150	0.165050
598	0.476600	0.164625
599	0.476575	0.163450
600	0.475075	0.163600
601	0.475650	0.162875
602	0.477550	0.164025
603	0.474425	0.164625
604	0.472750	0.165300
605	0.475125	0.167125
606	0.475975	0.169025
607	0.477425	0.169575
608	0.476425	0.170575
609	0.474950	0.170250
610	0.477875	0.170425
611	0.476650	0.171375
612	0.476050	0.172275
613	0.471350	0.169825
614	0.476800	0.170350
615	0.478200	0.170550
616	0.476625	0.170075
617	0.473850	0.168550
618	0.477700	0.170200
619	0.480575	0.168975
620	0.481700	0.170400
621	0.480400	0.169850
622	0.481525	0.169950
623	0.477450	0.169950
624	0.476475	0.171675
625	0.474825	0.172350
626	0.477900	0.171625
627	0.476725	0.169250
628	0.476350	0.167950
629	0.471225	0.167775
630	0.472275	0.169150
631	0.476200	0.168825
632	0.474050	0.167750
633	0.473375	0.166250
634	0.470050	0.168275
635	0.474025	0.166925
636	0.471200	0.168050
637	0.472650	0.166600
638	0.475100	0.166825
639	0.476750	0.167400
640	0.479100	0.166200
641	0.475925	0.165800
642	0.478625	0.164900
643	0.473550	0.165950
644	0.475550	0.168275
645	0.479350	0.167850
646	0.480025	0.169200
647	0.476350	0.171475
648	0.475825	0.171075
649	0.476350	0.170450
650	0.474300	0.168825
651	0.475600	0.168050
652	0.476850	0.167975
653	0.475225	0.168600
654	0.475350	0.169575
655	0.475050	0.168450
656	0.476900	0.168725
657	0.475025	0.167225
658	0.478375	0.166750
659	0.478325	0.169775
660	0.473825	0.169375
661	0.475575	0.169275
662	0.473700	0.170775
663	0.475600	0.170800
664	0.475475	0.168800
665	0.475150	0.169450
666	0.474850	0.171025
667	0.476400	0.172875
668	0.479050	0.172900
669	0.476450	0.172975
670	0.473425	0.174400
671	0.475450	0.172600
672	0.479900	0.172200
673	0.478000	0.171850
674	0.479950	0.172875
675	0.476625	0.173875
676	0.472675	0.173300
677	0.476125	0.172325
678	0.475975	0.174000
679	0.473975	0.174700
680	0.475850	0.174725
681	0.475750	0.176925
682	0.476450	0.177550
683	0.480750	0.178625
684	0.480050	0.178675
685	0.474925	0.178975
686	0.471850	0.178675
687	0.473650	0.179950
688	0.473725	0.180800
689	0.475725	0.181150
690	0.474925	0.178775
691	0.470800	0.177800
692	0.474200	0.178550
693	0.480175	0.180600
694	0.475300	0.182650
695	0.475775	0.182825
696	0.474325	0.183225
697	0.473550	0.184750
698	0.475400	0.186850
699	0.473775	0.186875
700	0.472650	0.186700
701	0.472625	0.185250
702	0.474500	0.185025
703	0.470225	0.186225
704	0.470575	0.185025
705	0.473875	0.185700
706	0.474600	0.186325
707	0.476525	0.186925
708	0.471375	0.187900
709	0.474675	0.186375
710	0.472350	0.186725
711	0.476200	0.186700
712	0.474425	0.185450
713	0.473225	0.186525
714	0.476650	0.183225
715	0.476675	0.183450
716	0.471250	0.183200
717	0.473775	0.182075
718	0.477625	0.181375
719	0.476950	0.181925
720	0.472975	0.180675
721	0.474150	0.180150
722	0.479575	0.179775
723	0.480500	0.179775
724	0.477250	0.179875
725	0.478050	0.181250
726	0.477850	0.182025
727	0.478000	0.184725
728	0.480125	0.184125
729	0.474375	0.185575
730	0.480575	0.184450
731	0.481650	0.182950
732	0.478825	0.185225
733	0.476625	0.186500
734	0.479275	0.186725
735	0.476450	0.189400
736	0.477225	0.189875
737	0.477775	0.190725
738	0.475525	0.191375
739	0.474275	0.191900
740	0.478275	0.191375
741	0.472325	0.190625
742	0.474025	0.190325
743	0.476300	0.190200
744	0.479050	0.189150
745	0.477925	0.189975
746	0.477650	0.191425
747	0.479125	0.192100
748	0.480925	0.190000
749	0.480625	0.190075
750	0.479150	0.190150
751	0.477050	0.188875
752	0.475400	0.189325
753	0.474450	0.189950
754	0.478350	0.189400
755	0.477450	0.190800
756	0.477875	0.192075
757	0.478725	0.192150
758	0.474800	0.192975
759	0.478150	0.192375
760	0.478200	0.192475
761	0.477425	0.191450
762	0.474000	0.188400
763	0.471425	0.189050
764	0.471625	0.188500
765	0.473925	0.186200
766	0.476075	0.184775
767	0.476425	0.185900
768	0.477100	0.184625
769	0.477500	0.185775
770	0.477125	0.186500
771	0.481375	0.187375
772	0.476675	0.187850
773	0.472325	0.187675
774	0.470250	0.188750
775	0.473625	0.188625
776	0.477275	0.189325
777	0.478375	0.190525
778	0.473400	0.188950
779	0.475725	0.189900
780	0.474675	0.190250
781	0.471650	0.191375
782	0.472150	0.188900
783	0.474775	0.190500
784	0.474575	0.191450
785	0.470200	0.191025
786	0.473200	0.190100
787	0.475800	0.189825
788	0.473800	0.188675
789	0.475850	0.188850
790	0.471600	0.187225
791	0.471525	0.186975
792	0.475200	0.187150
793	0.472600	0.188275
794	0.473250	0.189025
795	0.475150	0.191025
796	0.473300	0.191500
797	0.472150	0.190725
798	0.474750	0.188875
799	0.474400	0.187875
800	0.472900	0.188975
801	0.473650	0.188575
802	0.476300	0.187075
803	0.477550	0.185000
804	0.476550	0.187300
805	0.473150	0.187375
806	0.472125	0.184900
807	0.472600	0.183975
808	0.472225	0.182625
809	0.471600	0.182250
810	0.475700	0.182950
811	0.477000	0.183725
812	0.475400	0.184400
813	0.474075	0.185775
814	0.477500	0.187350
815	0.477650	0.186425
816	0.478200	0.183425
817	0.472700	0.183900
818	0.477575	0.184450
819	0.474725	0.181150
820	0.471900	0.181225
821	0.472600	0.178675
822	0.471575	0.179375
823	0.471725	0.176550
824	0.474575	0.175850
825	0.475925	0.176050
826	0.477250	0.176400
827	0.477400	0.176175
828	0.471750	0.177225
829	0.473775	0.177500
830	0.476050	0.178675
831	0.474375	0.177850
832	0.475100	0.176375
833	0.475675	0.175625
834	0.473350	0.175575
835	0.472475	0.174550
836	0.472050	0.176150
837	0.475425	0.173975
838	0.471000	0.174900
839	0.476400	0.173300
840	0.472175	0.173375
841	0.470175	0.172975
842	0.471425	0.171525
843	0.474600	0.173500
844	0.474700	0.173075
845	0.473200	0.173100
846	0.470475	0.175575
847	0.471600	0.175025
848	0.472800	0.175050
849	0.473625	0.175325
850	0.477325	0.174700
851	0.475125	0.173450
852	0.475875	0.172600
853	0.473050	0.173725
854	0.474225	0.173550
855	0.472900	0.172550
856	0.475375	0.171700
857	0.474150	0.170125
858	0.474450	0.167850
859	0.473750	0.168300
860	0.472400	0.168300
861	0.471775	0.168750
862	0.474875	0.170150
863	0.476050	0.168500
864	0.470925	0.169475
865	0.471725	0.170225
866	0.475050	0.171525
867	0.475350	0.168800
868	0.475925	0.171125
869	0.474675	0.171025
870	0.473600	0.169900
871	0.476300	0.170700
872	0.476150	0.170275
873	0.476400	0.167500
874	0.473375	0.167850
875	0.475450	0.166900
876	0.475625	0.166850
877	0.476900	0.168525
878	0.476150	0.168975
879	0.477625	0.169325
880	0.477400	0.170475
881	0.473475	0.169225
882	0.473925	0.168725
883	0.475625	0.168175
884	0.474450	0.168000
885	0.473850	0.167425
886	0.473625	0.169100
887	0.477175	0.170425
888	0.478075	0.170975
889	0.478950	0.171825
890	0.475750	0.173550
891	0.476850	0.173800
892	0.477000	0.173375
893	0.474900	0.173200
894	0.470125	0.175600
895	0.472525	0.175350
896	0.474600	0.176925
897	0.474175	0.178125
898	0.471650	0.177475
899	0.470575	0.177075
900	0.473450	0.177050
901	0.475825	0.177950
902	0.472325	0.177525
903	0.470200	0.177350
904	0.474275	0.177250
905	0.472750	0.177350
906	0.475425	0.176575
907	0.477775	0.176525
908	0.475875	0.176875
909	0.472675	0.176625
910	0.473950	0.175325
911	0.474875	0.173125
912	0.473825	0.174225
913	0.474575	0.172750
914	0.476175	0.171725
915	0.471100	0.173300
916	0.473550	0.173025
917	0.475825	0.172475
918	0.477700	0.170925
919	0.476550	0.169050
920	0.475400	0.169075
921	0.472750	0.167625
922	0.475075	0.168475
923	0.474825	0.168375
924	0.473225	0.168325
925	0.475375	0.170325
926	0.478925	0.171000
927	0.474725	0.171400
928	0.477925	0.170250
929	0.477050	0.170625
930	0.474700	0.171750
931	0.474875	0.172575
932	0.474125	0.173450
933	0.473875	0.173650
934	0.471275	0.175025
935	0.475125	0.176025
936	0.482750	0.175925
937	0.476875	0.176550
938	0.477750	0.176800
939	0.478075	0.176975
940	0.476650	0.177550
941	0.474350	0.178300
942	0.477575	0.176550
943	0.477775	0.175725
944	0.478175	0.176425
945	0.474850	0.174825
946	0.477350	0.174400
947	0.475400	0.175675
948	0.471675	0.175475
949	0.473775	0.175925
950	0.477575	0.176325
951	0.479650	0.175775
952	0.479600	0.177275
953	0.474625	0.177575
954	0.472475	0.176500
955	0.473850	0.177550
956	0.475150	0.177200
957	0.475375	0.179300
958	0.471925	0.179925
959	0.474450	0.181425
960	0.476400	0.181175
961	0.478875	0.182750
962	0.478750	0.182850
963	0.476500	0.181025
964	0.475050	0.179175
965	0.473875	0.179975
966	0.474200	0.180075
967	0.473150	0.181825
968	0.475700	0.182350
969	0.469850	0.181375
970	0.466450	0.180900
971	0.468675	0.180925
972	0.477500	0.180600
973	0.473250	0.180500
974	0.473825	0.180400
975	0.474150	0.180575
976	0.478675	0.181825
977	0.478150	0.181350
978	0.478775	0.181650
979	0.475825	0.180425
980	0.477925	0.177625
981	0.471550	0.175625
982	0.472325	0.174850
983	0.472625	0.174475
984	0.475575	0.173550
985	0.473950	0.172900
986	0.475625	0.172300
987	0.474925	0.174750
988	0.472375	0.173575
989	0.475625	0.173600
990	0.472775	0.171400
991	0.473650	0.172250
992	0.471425	0.171450
993	0.469975	0.170600
994	0.474725	0.169600
995	0.471575	0.171100
996	0.476025	0.170025
997	0.473400	0.171075
998	0.473250	0.170725
999	0.476625	0.170750
1000	0.476400	0.169775
1001	0.472625	0.169725
1002	0.475875	0.167350
1003	0.474825	0.165725
1004	0.473125	0.165725
1005	0.475850	0.166175
1006	0.476050	0.165400
1007	0.472850	0.163250
1008	0.475400	0.162975
1009	0.475075	0.162975
1010	0.474300	0.162625
1011	0.478000	0.161975
1012	0.477300	0.161550
1013	0.468425	0.161625
1014	0.472225	0.163375
1015	0.473375	0.162525
1016	0.479175	0.162525
1017	0.475750	0.159650
1018	0.476175	0.161600
1019	0.473175	0.161125
1020	0.468400	0.161025
1021	0.472800	0.160025
1022	0.470800	0.159925
1023	0.470875	0.160425
1024	0.475250	0.161975
1025	0.474400	0.162025
1026	0.472825	0.164350
1027	0.471900	0.165100
1028	0.472350	0.166325
1029	0.474800	0.165600
1030	0.472925	0.167550
1031	0.473575	0.168650
1032	0.469775	0.166950
1033	0.472650	0.166950
1034	0.473075	0.167500
1035	0.473675	0.167800
1036	0.472500	0.167250
1037	0.474200	0.167200
1038	0.472500	0.167075
1039	0.475475	0.167650
1040	0.476600	0.166500
1041	0.474650	0.167700
1042	0.475875	0.167500
1043	0.473750	0.166150
1044	0.475750	0.165650
1045	0.476425	0.164875
1046	0.471950	0.164975
1047	0.471600	0.164975
1048	0.473900	0.164350
1049	0.477400	0.164400
1050	0.476050	0.163575
1051	0.474100	0.162100
1052	0.474775	0.160325
1053	0.474950	0.158700
1054	0.473850	0.158050
1055	0.475000	0.157775
1056	0.473125	0.158725
1057	0.474250	0.158000
1058	0.474100	0.156750
1059	0.474900	0.157025
1060	0.476250	0.155875
1061	0.474625	0.155900
1062	0.475700	0.154675
1063	0.475625	0.153575
1064	0.477075	0.155150
1065	0.474250	0.153375
1066	0.473050	0.153100
1067	0.472850	0.153750
1068	0.474825	0.152625
1069	0.475000	0.154250
1070	0.474850	0.154700
1071	0.476650	0.153600
1072	0.475850	0.151875
1073	0.473600	0.153500
1074	0.471975	0.153425
1075	0.478150	0.153100
1076	0.478725	0.153375
1077	0.476450	0.153100
1078	0.476275	0.154375
1079	0.475225	0.155800
1080	0.478425	0.155175
1081	0.477600	0.155625
1082	0.477975	0.157525
1083	0.475050	0.157425
1084	0.473375	0.157675
1085	0.475900	0.157625
1086	0.479925	0.159400
1087	0.481050	0.159575
1088	0.474500	0.158250
1089	0.473825	0.157425
1090	0.476100	0.157775
1091	0.479875	0.157375
1092	0.476725	0.158425
1093	0.475475	0.158700
1094	0.473600	0.157300
1095	0.473950	0.156200
1096	0.474450	0.155100
1097	0.476750	0.157650
1098	0.475350	0.156825
1099	0.472600	0.160175
1100	0.472350	0.161150
1101	0.472225	0.160025
1102	0.474400	0.160025
1103	0.475400	0.159975
1104	0.472825	0.159700
1105	0.474850	0.160075
1106	0.475600	0.159150
1107	0.472850	0.158475
1108	0.474975	0.157375
1109	0.474575	0.156375
1110	0.471925	0.154100
1111	0.473875	0.151900
1112	0.477425	0.151150
1113	0.473525	0.151700
1114	0.474250	0.148475
1115	0.476100	0.149150
1116	0.471550	0.148675
1117	0.474775	0.149125
1118	0.476750	0.149350
1119	0.478350	0.148950
1120	0.476000	0.148750
1121	0.473500	0.147175
1122	0.468775	0.145225
1123	0.473875	0.144775
1124	0.478825	0.144200
1125	0.476000	0.147025
1126	0.475050	0.146050
1127	0.473050	0.147225
1128	0.472125	0.147625
1129	0.470375	0.146250
1130	0.471575	0.146000
1131	0.474900	0.146025
1132	0.475750	0.146450
1133	0.475225	0.147175
1134	0.475125	0.146800
1135	0.476000	0.147825
1136	0.474825	0.149000
1137	0.471800	0.149550
1138	0.471450	0.148725
1139	0.471375	0.149725
1140	0.472300	0.151075
1141	0.473875	0.151125
1142	0.474800	0.151700
1143	0.475550	0.151975
1144	0.477125	0.153900
1145	0.467575	0.152150
1146	0.470975	0.151850
1147	0.472375	0.152100
1148	0.475600	0.152525
1149	0.475675	0.153025
1150	0.474725	0.154375
1151	0.472075	0.152875
1152	0.475150	0.153125
1153	0.471300	0.152250
1154	0.470800	0.152850
1155	0.476150	0.152125
1156	0.473000	0.153275
1157	0.480475	0.153675
1158	0.479025	0.152700
1159	0.474775	0.153550
1160	0.473875	0.153775
1161	0.471450	0.153050
1162	0.475800	0.152900
1163	0.476550	0.153350
1164	0.476800	0.154475
1165	0.475350	0.155100
1166	0.474750	0.156375
1167	0.474025	0.157975
1168	0.473275	0.158175
1169	0.472775	0.156550
1170	0.478150	0.156675
1171	0.477500	0.157050
1172	0.473450	0.157275
1173	0.472275	0.155900
1174	0.470475	0.156625
1175	0.471050	0.156825
1176	0.474375	0.157375
1177	0.474700	0.157200
1178	0.472600	0.157250
1179	0.471300	0.156650
1180	0.469725	0.156200
1181	0.471550	0.157175
1182	0.471450	0.157050
1183	0.473525	0.154925
1184	0.474325	0.154425
1185	0.469400	0.153275
1186	0.470300	0.151225
1187	0.472925	0.151950
1188	0.474075	0.150575
1189	0.475650	0.150950
1190	0.473125	0.151775
1191	0.472425	0.151100
1192	0.473525	0.151000
1193	0.475050	0.150950
1194	0.475975	0.153025
1195	0.473975	0.151425
1196	0.473275	0.152475
1197	0.473325	0.153700
1198	0.475950	0.154350
1199	0.475275	0.155825
1200	0.472500	0.155800
1201	0.469975	0.156450
1202	0.470475	0.157325
1203	0.468575	0.159450
1204	0.470400	0.159225
1205	0.474125	0.157050
1206	0.471650	0.156375
1207	0.469725	0.154825
1208	0.470425	0.156225
1209	0.474000	0.156450
1210	0.474250	0.156750
1211	0.478450	0.156050
1212	0.480450	0.155850
1213	0.476625	0.155975
1214	0.475750	0.154150
1215	0.478900	0.154450
1216	0.477225	0.154225
1217	0.475125	0.154350
1218	0.472875	0.153925
1219	0.475350	0.151275
1220	0.476250	0.149825
1221	0.478425	0.150725
1222	0.475150	0.149975
1223	0.473700	0.151025
1224	0.473775	0.150625
1225	0.471900	0.153475
1226	0.475400	0.152600
1227	0.474575	0.152600
1228	0.475025	0.152375
1229	0.474000	0.152950
1230	0.471450	0.152550
1231	0.472350	0.153925
1232	0.474350	0.153975
1233	0.474625	0.154575
1234	0.476375	0.155450
1235	0.473000	0.157075
1236	0.475200	0.156250
1237	0.476225	0.156525
1238	0.472950	0.156150
1239	0.473000	0.157200
1240	0.473450	0.156175
1241	0.476025	0.157850
1242	0.476275	0.157800
1243	0.476600	0.157850
1244	0.475150	0.157200
1245	0.472925	0.156475
1246	0.478800	0.155050
1247	0.475325	0.155450
1248	0.475650	0.154325
1249	0.476525	0.154950
1250	0.473575	0.155900
1251	0.473450	0.156200
1252	0.475050	0.154625
1253	0.475825	0.154525
1254	0.475000	0.154050
1255	0.472375	0.155675
1256	0.473275	0.154825
1257	0.468575	0.151700
1258	0.470775	0.152225
1259	0.469900	0.150050
1260	0.474725	0.149425
1261	0.473725	0.149575
1262	0.474900	0.147150
1263	0.471750	0.147950
1264	0.472775	0.149225
1265	0.475575	0.149375
1266	0.474575	0.149175
1267	0.468725	0.150450
1268	0.471325	0.152275
1269	0.470750	0.153575
1270	0.475575	0.154000
1271	0.476100	0.155850
1272	0.475425	0.153600
1273	0.470700	0.154525
1274	0.472200	0.153900
1275	0.474150	0.152425
1276	0.475625	0.151525
1277	0.475175	0.151350
1278	0.470450	0.149575
1279	0.474225	0.150750
1280	0.471675	0.149175
1281	0.476250	0.148300
1282	0.474275	0.147975
1283	0.472325	0.147350
1284	0.476600	0.147800
1285	0.476975	0.147325
1286	0.475050	0.147175
1287	0.474800	0.145625
1288	0.474550	0.145900
1289	0.475575	0.147325
1290	0.475875	0.147925
1291	0.475400	0.148225
1292	0.471700	0.149425
1293	0.476450	0.150300
1294	0.474675	0.148875
1295	0.470350	0.148425
1296	0.473000	0.150625
1297	0.478000	0.150025
1298	0.475750	0.150050
1299	0.478475	0.150225
1300	0.473925	0.149925
1301	0.475525	0.148475
1302	0.478875	0.148525
1303	0.478125	0.148350
1304	0.477775	0.145750
1305	0.477625	0.146175
1306	0.473475	0.146950
1307	0.470225	0.146625
1308	0.469025	0.146125
1309	0.470600	0.145425
1310	0.473150	0.144200
1311	0.476150	0.143525
1312	0.474700	0.143450
1313	0.472625	0.141750
1314	0.475775	0.140475
1315	0.473675	0.139500
1316	0.474300	0.139550
1317	0.471925	0.139150
1318	0.474650	0.136725
1319	0.473950	0.135675
1320	0.475950	0.134925
1321	0.476350	0.136000
1322	0.472725	0.134975
1323	0.475125	0.135700
1324	0.474600	0.136725
1325	0.475025	0.136950
1326	0.476775	0.136625
1327	0.476175	0.136875
1328	0.468900	0.138100
1329	0.471600	0.138350
1330	0.472600	0.137250
1331	0.474200	0.135900
1332	0.474675	0.135450
1333	0.470650	0.132125
1334	0.470250	0.132150
1335	0.474925	0.131500
1336	0.476175	0.130850
1337	0.476650	0.130425
1338	0.478050	0.131700
1339	0.474900	0.131725
1340	0.474125	0.131450
1341	0.475175	0.132850
1342	0.469950	0.133950
1343	0.474925	0.134575
1344	0.476625	0.134450
1345	0.475650	0.132725
1346	0.477725	0.131175
1347	0.477200	0.131375
1348	0.476300	0.133100
1349	0.479225	0.132150
1350	0.481050	0.133125
1351	0.477525	0.131825
1352	0.475675	0.130825
1353	0.476550	0.131700
1354	0.476900	0.132950
1355	0.477450	0.133025
1356	0.474700	0.133025
1357	0.474000	0.133150
1358	0.472700	0.133825
1359	0.471475	0.132500
1360	0.475150	0.132600
1361	0.473050	0.132525
1362	0.472275	0.132475
1363	0.475175	0.132275
1364	0.475475	0.132850
1365	0.476600	0.132425
1366	0.473950	0.132325
1367	0.476475	0.133625
1368	0.474575	0.133775
1369	0.478625	0.134700
1370	0.475800	0.136475
1371	0.476875	0.136325
1372	0.477600	0.135175
1373	0.478825	0.132675
1374	0.474450	0.133225
1375	0.477450	0.131750
1376	0.471750	0.131800
1377	0.474250	0.130700
1378	0.474600	0.131050
1379	0.476200	0.130950
1380	0.474725	0.131925
1381	0.475200	0.131350
1382	0.479950	0.130600
1383	0.475000	0.130075
1384	0.473725	0.130975
1385	0.472275	0.132450
1386	0.472675	0.132675
1387	0.472950	0.131500
1388	0.475500	0.132225
1389	0.470975	0.131225
1390	0.473800	0.132025
1391	0.473150	0.132650
1392	0.475925	0.131325
1393	0.477700	0.131625
1394	0.473900	0.133150
1395	0.475150	0.131975
1396	0.471650	0.132200
1397	0.475225	0.132825
1398	0.473125	0.132700
1399	0.474975	0.133175
1400	0.473625	0.132650
1401	0.475450	0.132300
1402	0.474625	0.130725
1403	0.478725	0.131025
1404	0.478025	0.133225
1405	0.474425	0.135800
1406	0.473675	0.134250
1407	0.472775	0.135925
1408	0.472675	0.136725
1409	0.468825	0.138225
1410	0.472950	0.137900
1411	0.471400	0.140025
1412	0.472550	0.139125
1413	0.473900	0.140400
1414	0.473600	0.139825
1415	0.474650	0.137825
1416	0.474525	0.138725
1417	0.475225	0.137450
1418	0.473175	0.137725
1419	0.472350	0.136950
1420	0.471475	0.137000
1421	0.471350	0.134950
1422	0.472375	0.135675
1423	0.470325	0.136800
1424	0.474150	0.134575
1425	0.478075	0.133475
1426	0.476750	0.134300
1427	0.474300	0.134075
1428	0.472925	0.134775
1429	0.471225	0.134825
1430	0.474625	0.136125
1431	0.472500	0.134575
1432	0.470275	0.132800
1433	0.471175	0.130125
1434	0.471300	0.129025
1435	0.469825	0.128775
1436	0.474400	0.129225
1437	0.478125	0.130175
1438	0.482125	0.130175
1439	0.477450	0.130900
1440	0.474300	0.130325
1441	0.469900	0.130250
1442	0.475300	0.130450
1443	0.476625	0.129475
1444	0.475075	0.129025
1445	0.473700	0.129375
1446	0.474525	0.128825
1447	0.474350	0.129025
1448	0.477700	0.126550
1449	0.471500	0.124250
1450	0.473850	0.126325
1451	0.477275	0.125150
1452	0.479425	0.125275
1453	0.477000	0.124750
1454	0.474900	0.125175
1455	0.471725	0.125175
1456	0.469550	0.125750
1457	0.476425	0.126700
1458	0.475125	0.127375
1459	0.475825	0.126750
1460	0.474100	0.126475
1461	0.475825	0.124675
1462	0.472200	0.125200
1463	0.472200	0.125550
1464	0.470750	0.126425
1465	0.475550	0.128275
1466	0.472725	0.127350
1467	0.471650	0.127775
1468	0.473225	0.128175
1469	0.477825	0.128500
1470	0.473925	0.128750
1471	0.472225	0.129375
1472	0.478000	0.129100
1473	0.477325	0.127825
1474	0.476550	0.126100
1475	0.475975	0.129000
1476	0.473475	0.127525
1477	0.472775	0.128025
1478	0.473125	0.130200
1479	0.469300	0.131300
1480	0.470100	0.130925
1481	0.477475	0.130250
1482	0.474250	0.129100
1483	0.473950	0.129350
1484	0.472075	0.129750
1485	0.474850	0.130375
1486	0.475400	0.130575
1487	0.473350	0.131175
1488	0.474950	0.130300
1489	0.479225	0.130550
1490	0.477275	0.130100
1491	0.478100	0.131900
1492	0.475975	0.129125
1493	0.476225	0.128500
1494	0.476950	0.128650
1495	0.480050	0.127975
1496	0.476800	0.127750
1497	0.478775	0.127500
1498	0.476825	0.126300
1499	0.477000	0.126700
1500	0.473925	0.126575
1501	0.471775	0.127400
1502	0.474000	0.127025
1503	0.472025	0.129000
1504	0.471225	0.129500
1505	0.474050	0.129375
1506	0.472875	0.128925
1507	0.473575	0.128300
1508	0.473725	0.128775
1509	0.476600	0.127875
1510	0.477425	0.129225
1511	0.475250	0.129025
1512	0.473775	0.129125
1513	0.472650	0.129225
1514	0.472775	0.128575
1515	0.470450	0.128275
1516	0.475925	0.127100
1517	0.474000	0.127000
1518	0.475950	0.126600
1519	0.475975	0.127400
1520	0.474200	0.127050
1521	0.473700	0.126650
1522	0.471425	0.125525
1523	0.471075	0.125325
1524	0.472200	0.125875
1525	0.478775	0.124875
1526	0.475200	0.125375
1527	0.473375	0.125450
1528	0.473625	0.127425
1529	0.474725	0.129200
1530	0.476700	0.130550
1531	0.473325	0.131675
1532	0.478000	0.130575
1533	0.476875	0.130350
1534	0.479975	0.129775
1535	0.473175	0.128950
1536	0.477675	0.129450
1537	0.473100	0.129550
1538	0.473900	0.129725
1539	0.474525	0.130125
1540	0.474375	0.130625
1541	0.472250	0.129675
1542	0.469925	0.128075
1543	0.475200	0.127300
1544	0.475500	0.127225
1545	0.473825	0.126625
1546	0.476200	0.125700
1547	0.474250	0.127525
1548	0.471375	0.127175
1549	0.469925	0.126125
1550	0.473750	0.128175
1551	0.472500	0.130275
1552	0.475300	0.131275
1553	0.476075	0.129575
1554	0.477575	0.129925
1555	0.475550	0.127625
1556	0.474125	0.127025
1557	0.474450	0.126825
1558	0.477650	0.128125
1559	0.475550	0.128525
1560	0.473425	0.129125
1561	0.473350	0.129550
1562	0.476125	0.128575
1563	0.479025	0.127725
1564	0.478250	0.127575
1565	0.475650	0.126475
1566	0.475075	0.126175
1567	0.473200	0.125150
1568	0.476100	0.124450
1569	0.475125	0.125150
1570	0.475650	0.125775
1571	0.473250	0.125675
1572	0.477450	0.126225
1573	0.478900	0.126800
1574	0.480275	0.125025
1575	0.476625	0.125000
1576	0.478275	0.126200
1577	0.475925	0.124175
1578	0.475150	0.124125
1579	0.477675	0.122425
1580	0.478325	0.120625
1581	0.479350	0.120125
1582	0.480225	0.118775
1583	0.471025	0.118900
1584	0.469700	0.119575
1585	0.472725	0.120275
1586	0.472875	0.118800
1587	0.475475	0.118300
1588	0.476475	0.117950
1589	0.474325	0.117850
1590	0.476300	0.117500
1591	0.478450	0.117175
1592	0.472525	0.116175
1593	0.470175	0.113850
1594	0.472125	0.114650
1595	0.476100	0.114850
1596	0.475725	0.114575
1597	0.478975	0.115925
1598	0.478700	0.117125
1599	0.479375	0.118025
1600	0.471750	0.118650
1601	0.476250	0.118375
1602	0.480700	0.119275
1603	0.475975	0.118525
1604	0.473675	0.119625
1605	0.471025	0.119900
1606	0.471850	0.120750
1607	0.476800	0.121200
1608	0.475100	0.124075
1609	0.475950	0.124900
1610	0.472300	0.126175
1611	0.473575	0.125975
1612	0.474025	0.126725
1613	0.474900	0.125925
1614	0.476025	0.125950
1615	0.475275	0.125950
1616	0.478200	0.125075
1617	0.475700	0.125025
1618	0.476375	0.125375
1619	0.474225	0.125650
1620	0.471750	0.125500
1621	0.478475	0.124100
1622	0.476200	0.124650
1623	0.477475	0.122850
1624	0.477450	0.122025
1625	0.470275	0.123700
1626	0.471500	0.123325
1627	0.472850	0.124525
1628	0.474025	0.123400
1629	0.473675	0.124000
1630	0.476750	0.126975
1631	0.476400	0.127425
1632	0.475375	0.129175
1633	0.470875	0.130450
1634	0.476600	0.131075
1635	0.474725	0.132350
1636	0.476050	0.133325
1637	0.473125	0.132800
1638	0.475625	0.133050
1639	0.477800	0.133250
1640	0.476800	0.135000
1641	0.477300	0.135050
1642	0.475850	0.133775
1643	0.468475	0.134650
1644	0.472475	0.134625
1645	0.470900	0.135375
1646	0.472925	0.135350
1647	0.471500	0.136325
1648	0.477575	0.135800
1649	0.472850	0.135750
1650	0.470750	0.136325
1651	0.471575	0.136475
1652	0.472050	0.137000
1653	0.474250	0.137175
1654	0.472125	0.135375
1655	0.471600	0.134950
1656	0.469125	0.134725
1657	0.468550	0.134750
1658	0.471925	0.135575
1659	0.475225	0.133725
1660	0.471750	0.134725
1661	0.474675	0.132500
1662	0.477150	0.131350
1663	0.478625	0.130875
1664	0.470875	0.130350
1665	0.476225	0.130125
1666	0.472925	0.130525
1667	0.473725	0.128875
1668	0.476275	0.128350
1669	0.479400	0.127525
1670	0.477875	0.128675
1671	0.477300	0.128200
1672	0.472000	0.126775
1673	0.475275	0.126350
1674	0.471100	0.127975
1675	0.472475	0.127550
1676	0.475800	0.127350
1677	0.476525	0.128775
1678	0.474775	0.129925
1679	0.472775	0.130750
1680	0.469350	0.130450
1681	0.473075	0.130025
1682	0.473825	0.132100
1683	0.468750	0.133125
1684	0.471450	0.134150
1685	0.473575	0.133775
1686	0.474175	0.133400
1687	0.470500	0.132750
1688	0.469475	0.131575
1689	0.470800	0.131675
1690	0.477350	0.130875
1691	0.478925	0.130225
1692	0.473300	0.131200
1693	0.472825	0.130950
1694	0.472275	0.131675
1695	0.472375	0.131150
1696	0.473700	0.131850
1697	0.477500	0.131500
1698	0.473800	0.132975
1699	0.471225	0.131100
1700	0.474600	0.131975
1701	0.477500	0.131550
1702	0.474150	0.131825
1703	0.474875	0.132450
1704	0.477175	0.132450
1705	0.477875	0.132525
1706	0.475700	0.131950
1707	0.471875	0.132300
1708	0.470500	0.131600
1709	0.471425	0.132100
1710	0.475975	0.132050
1711	0.478650	0.130825
1712	0.476975	0.131325
1713	0.474350	0.129575
1714	0.473175	0.131850
1715	0.473250	0.131400
1716	0.473900	0.130450
1717	0.472350	0.130475
1718	0.475050	0.131875
1719	0.476625	0.132525
1720	0.472600	0.133200
1721	0.475025	0.133475
1722	0.471350	0.133725
1723	0.476125	0.131675
1724	0.473950	0.132700
1725	0.473750	0.133175
1726	0.470975	0.135025
1727	0.469675	0.135000
1728	0.473750	0.135200
1729	0.473400	0.136225
1730	0.479150	0.134775
1731	0.473125	0.133550
1732	0.474450	0.136100
1733	0.476825	0.136050
1734	0.474900	0.135925
1735	0.472900	0.135650
1736	0.472675	0.137550
1737	0.474975	0.135850
1738	0.472575	0.135550
1739	0.470475	0.135750
1740	0.472625	0.137600
1741	0.478575	0.136175
1742	0.472625	0.135875
1743	0.476625	0.136325
1744	0.472800	0.136425
1745	0.468950	0.136625
1746	0.471750	0.135400
1747	0.471875	0.135450
1748	0.474650	0.134375
1749	0.476150	0.135725
1750	0.474250	0.134525
1751	0.475950	0.133300
1752	0.473825	0.133325
1753	0.470625	0.134325
1754	0.472150	0.135375
1755	0.475000	0.135050
1756	0.472350	0.137375
1757	0.473325	0.138775
1758	0.473450	0.138900
1759	0.474325	0.137900
1760	0.474575	0.136775
1761	0.472675	0.135725
1762	0.471325	0.134725
1763	0.471825	0.134675
1764	0.476025	0.135125
1765	0.470100	0.135475
1766	0.473750	0.134900
1767	0.476250	0.134100
1768	0.474025	0.134100
1769	0.474900	0.135325
1770	0.472700	0.135500
1771	0.475575	0.134650
1772	0.475975	0.132775
1773	0.473200	0.132850
1774	0.466700	0.132850
1775	0.468300	0.132050
1776	0.471875	0.131250
1777	0.470400	0.129475
1778	0.470875	0.129275
1779	0.468125	0.127775
1780	0.471425	0.129100
1781	0.470675	0.128275
1782	0.475100	0.126975
1783	0.474850	0.127275
1784	0.472075	0.125300
1785	0.475900	0.126050
1786	0.474775	0.125600
1787	0.473475	0.125800
1788	0.474150	0.125725
1789	0.474925	0.126425
1790	0.470350	0.126475
1791	0.476125	0.125875
1792	0.472250	0.126400
1793	0.476525	0.125175
1794	0.471925	0.126425
1795	0.475275	0.125400
1796	0.472150	0.126000
1797	0.474575	0.127650
1798	0.472525	0.127375
1799	0.476150	0.127100
1800	0.475775	0.126825
1801	0.476525	0.125325
1802	0.475875	0.124800
1803	0.474975	0.124275
1804	0.474750	0.124825
1805	0.477050	0.124750
1806	0.473700	0.126050
1807	0.470925	0.125575
1808	0.472850	0.124550
1809	0.470050	0.124600
1810	0.469450	0.124775
1811	0.473000	0.124900
1812	0.473475	0.124625
1813	0.474750	0.124875
1814	0.474200	0.125225
1815	0.472525	0.124025
1816	0.474125	0.123225
1817	0.472675	0.123375
1818	0.479200	0.122675
1819	0.472125	0.120950
1820	0.473575	0.122425
1821	0.472325	0.120875
1822	0.472500	0.120425
1823	0.474450	0.122075
1824	0.474600	0.124150
1825	0.470850	0.124275
1826	0.475150	0.125150
1827	0.480050	0.124025
1828	0.474525	0.125825
1829	0.475850	0.126025
1830	0.473425	0.127125
1831	0.471150	0.127500
1832	0.472825	0.125675
1833	0.475800	0.125600
1834	0.471725	0.124400
1835	0.473275	0.123650
1836	0.470850	0.123325
1837	0.469750	0.122525
1838	0.468625	0.121275
1839	0.474375	0.120450
1840	0.477150	0.120300
1841	0.475850	0.121025
1842	0.471175	0.118525
1843	0.467550	0.117800
1844	0.469900	0.117725
1845	0.471650	0.118250
1846	0.470925	0.118675
1847	0.472175	0.119750
1848	0.476400	0.119675
1849	0.472625	0.119125
1850	0.473600	0.118800
1851	0.474375	0.120000
1852	0.470925	0.121025
1853	0.476125	0.121475
1854	0.472475	0.120575
1855	0.470025	0.120375
1856	0.474400	0.120775
1857	0.476075	0.121000
1858	0.473450	0.121100
1859	0.472875	0.121075
1860	0.472400	0.122700
1861	0.472925	0.123150
1862	0.474175	0.123975
1863	0.473925	0.124575
1864	0.476675	0.124525
1865	0.473625	0.124050
1866	0.474750	0.124525
1867	0.477900	0.125075
1868	0.478725	0.124375
1869	0.472975	0.122800
1870	0.469000	0.122575
1871	0.475200	0.123475
1872	0.473225	0.123850
1873	0.476225	0.124400
1874	0.472975	0.122875
1875	0.474825	0.123550
1876	0.472700	0.122350
1877	0.479050	0.122850
1878	0.474675	0.121450
1879	0.471575	0.119750
1880	0.474775	0.118925
1881	0.481000	0.121425
1882	0.475275	0.120850
1883	0.475425	0.121225
1884	0.474350	0.118975
1885	0.472275	0.119950
1886	0.473400	0.119750
1887	0.473725	0.120200
1888	0.471375	0.118575
1889	0.470725	0.117150
1890	0.473500	0.117575
1891	0.472325	0.117100
1892	0.474325	0.117975
1893	0.473100	0.118725
1894	0.474400	0.119000
1895	0.471700	0.120725
1896	0.474475	0.120975
1897	0.473150	0.122525
1898	0.471525	0.121125
1899	0.472450	0.121500
1900	0.476000	0.121800
1901	0.475575	0.120250
1902	0.470325	0.119650
1903	0.472600	0.118700
1904	0.475975	0.118825
1905	0.474950	0.119300
1906	0.473950	0.118900
1907	0.475250	0.118475
1908	0.477825	0.117325
1909	0.473750	0.117150
1910	0.474850	0.115400
1911	0.472700	0.114225
1912	0.477175	0.115500
1913	0.474875	0.117275
1914	0.471600	0.116875
1915	0.474250	0.116025
1916	0.474725	0.115400
1917	0.472025	0.115250
1918	0.472100	0.115750
1919	0.474125	0.115700
1920	0.473325	0.115750
1921	0.474500	0.116775
1922	0.475650	0.117250
1923	0.475700	0.117775
1924	0.473850	0.118225
1925	0.471350	0.118150
1926	0.473575	0.118675
1927	0.476675	0.119875
1928	0.475700	0.121925
1929	0.474500	0.121700
1930	0.473375	0.122775
1931	0.468700	0.122075
1932	0.472600	0.123225
1933	0.475650	0.124100
1934	0.474900	0.125500
1935	0.475475	0.124875
1936	0.472900	0.124125
1937	0.475850	0.123775
1938	0.476550	0.123375
1939	0.474250	0.124750
1940	0.474700	0.126000
1941	0.474250	0.127325
1942	0.474625	0.127025
1943	0.475825	0.127825
1944	0.471275	0.129850
1945	0.471700	0.129900
1946	0.473575	0.130975
1947	0.479525	0.131950
1948	0.477400	0.130425
1949	0.475000	0.130225
1950	0.471750	0.128025
1951	0.475050	0.126800
1952	0.471275	0.127450
1953	0.470200	0.125500
1954	0.473175	0.124850
1955	0.471850	0.126250
1956	0.474575	0.125725
1957	0.475125	0.125400
1958	0.473350	0.125550
1959	0.471750	0.126700
1960	0.474550	0.127800
1961	0.474550	0.127400
1962	0.473700	0.128400
1963	0.475025	0.129900
1964	0.475850	0.129250
1965	0.477850	0.130475
1966	0.472775	0.130400
1967	0.474700	0.131100
1968	0.478200	0.130475
1969	0.470350	0.130975
1970	0.472800	0.131375
1971	0.470500	0.131425
1972	0.473125	0.131425
1973	0.474975	0.130125
1974	0.472275	0.130125
1975	0.471475	0.129800
1976	0.474275	0.129775
1977	0.476625	0.130100
1978	0.472025	0.131525
1979	0.474625	0.131975
1980	0.473850	0.131250
1981	0.476050	0.132550
1982	0.474000	0.134450
1983	0.475575	0.134050
1984	0.475025	0.134975
1985	0.474050	0.134125
1986	0.473325	0.134325
1987	0.473100	0.135350
1988	0.473400	0.135625
1989	0.478750	0.135500
1990	0.471450	0.135775
1991	0.468850	0.135425
1992	0.471050	0.136475
1993	0.477125	0.135875
1994	0.478500	0.135675
1995	0.471475	0.137900
1996	0.474450	0.138225
1997	0.472950	0.138425
1998	0.474750	0.138650
1999	0.475425	0.139250
[truncated: 8,000 more rows]
