# Supplementary material for: Evolutionary game on mutually influenceing double-layer network
Source: PLoS One. 2025 Jan 31;20(1):e0317923. doi: 10.1371/journal.pone.0317923 (PMC11785339; doi:10.1371/journal.pone.0317923)
Supplement: S1 Data — (ZIP) [file pone.0317923.s001.zip › b=1.05_a=0.35_frequency.txt]

0	0.494400	0.392125
1	0.491975	0.333750
2	0.489375	0.299950
3	0.492125	0.278200
4	0.488050	0.263325
5	0.483975	0.251300
6	0.483750	0.244075
7	0.481950	0.238875
8	0.486250	0.232700
9	0.480950	0.231150
10	0.479300	0.229875
11	0.480775	0.227950
12	0.483575	0.226600
13	0.483650	0.227275
14	0.481250	0.229650
15	0.478125	0.234850
16	0.479900	0.236075
17	0.478200	0.239950
18	0.476925	0.241625
19	0.482500	0.245700
20	0.481775	0.246075
21	0.476825	0.248325
22	0.476375	0.252325
23	0.478850	0.252875
24	0.477625	0.255600
25	0.476200	0.259825
26	0.477900	0.260425
27	0.477075	0.261375
28	0.476275	0.264250
29	0.478075	0.267925
30	0.474200	0.269375
31	0.477025	0.271025
32	0.481200	0.272425
33	0.478300	0.275900
34	0.477400	0.276425
35	0.477450	0.279450
36	0.474250	0.280450
37	0.475875	0.281700
38	0.479725	0.283450
39	0.477975	0.286725
40	0.475850	0.285750
41	0.477450	0.288050
42	0.477925	0.289325
43	0.477100	0.289775
44	0.476450	0.291975
45	0.474625	0.291100
46	0.475525	0.295675
47	0.480125	0.297250
48	0.480025	0.297225
49	0.479575	0.298150
50	0.481250	0.302450
51	0.475450	0.303200
52	0.475100	0.306700
53	0.475575	0.307675
54	0.478725	0.309875
55	0.477825	0.309550
56	0.476800	0.311675
57	0.477050	0.312250
58	0.475325	0.315600
59	0.477825	0.315000
60	0.479175	0.314525
61	0.475800	0.314225
62	0.475475	0.318500
63	0.476325	0.318625
64	0.480525	0.322325
65	0.480975	0.324625
66	0.482200	0.323575
67	0.482625	0.323250
68	0.480975	0.324600
69	0.477400	0.326825
70	0.479100	0.326175
71	0.479025	0.329025
72	0.478675	0.329425
73	0.479250	0.330575
74	0.476750	0.328725
75	0.471025	0.327375
76	0.473600	0.325000
77	0.478875	0.326675
78	0.477100	0.326025
79	0.478650	0.325450
80	0.482475	0.323475
81	0.484050	0.324200
82	0.481575	0.323475
83	0.481775	0.323725
84	0.476100	0.325775
85	0.476900	0.326400
86	0.480975	0.328175
87	0.483125	0.329975
88	0.477825	0.330275
89	0.477775	0.329100
90	0.476875	0.329975
91	0.479025	0.330850
92	0.477375	0.332875
93	0.480400	0.334950
94	0.481100	0.334775
95	0.479825	0.333325
96	0.478625	0.334325
97	0.479400	0.334700
98	0.477800	0.334725
99	0.480300	0.334950
100	0.480250	0.337925
101	0.476700	0.337600
102	0.476575	0.340625
103	0.480550	0.342250
104	0.481900	0.342300
105	0.481075	0.342550
106	0.481250	0.339450
107	0.482825	0.342800
108	0.480625	0.342225
109	0.480875	0.344075
110	0.478600	0.340875
111	0.481775	0.340700
112	0.479825	0.339450
113	0.482475	0.337950
114	0.482025	0.336350
115	0.481325	0.337000
116	0.478100	0.337950
117	0.480650	0.339550
118	0.481350	0.341625
119	0.480900	0.343750
120	0.479425	0.343000
121	0.482850	0.343775
122	0.484275	0.341800
123	0.484425	0.342075
124	0.481175	0.344800
125	0.483025	0.346175
126	0.479775	0.345900
127	0.479675	0.347600
128	0.480125	0.349200
129	0.482525	0.346550
130	0.479250	0.349900
131	0.480275	0.350100
132	0.480825	0.353175
133	0.477800	0.352500
134	0.476950	0.353300
135	0.477175	0.354500
136	0.483800	0.355625
137	0.480950	0.358400
138	0.486150	0.357950
139	0.483350	0.356525
140	0.481425	0.356900
141	0.483725	0.357975
142	0.485925	0.358275
143	0.486525	0.360725
144	0.484750	0.361075
145	0.481425	0.362900
146	0.482225	0.363675
147	0.484500	0.363675
148	0.485225	0.365225
149	0.485275	0.365950
150	0.487725	0.366050
151	0.485750	0.369575
152	0.480250	0.370675
153	0.482300	0.369925
154	0.486225	0.370950
155	0.483550	0.372650
156	0.483075	0.371100
157	0.483325	0.372775
158	0.479175	0.375150
159	0.481825	0.375800
160	0.480950	0.375700
161	0.480850	0.376550
162	0.481375	0.375375
163	0.480750	0.376900
164	0.482300	0.375925
165	0.480425	0.373175
166	0.480125	0.371000
167	0.480100	0.372125
168	0.477075	0.371375
169	0.479650	0.371675
170	0.478850	0.367725
171	0.482150	0.367700
172	0.477650	0.366750
173	0.479325	0.366050
174	0.474350	0.364525
175	0.479450	0.363500
176	0.479475	0.363100
177	0.479125	0.361200
178	0.480175	0.363550
179	0.478925	0.365050
180	0.480225	0.367350
181	0.479275	0.365200
182	0.483325	0.366125
183	0.484175	0.364850
184	0.480225	0.366575
185	0.480225	0.366250
186	0.482700	0.369025
187	0.479475	0.372025
188	0.476775	0.371600
189	0.477750	0.372900
190	0.479525	0.373325
191	0.478525	0.375150
192	0.483250	0.375750
193	0.477875	0.372400
194	0.479825	0.371375
195	0.482375	0.374475
196	0.484225	0.375875
197	0.483750	0.377225
198	0.478400	0.379100
199	0.480250	0.378900
200	0.479400	0.378100
201	0.479575	0.377100
202	0.480025	0.377525
203	0.477100	0.378900
204	0.478625	0.379475
205	0.478325	0.376625
206	0.479750	0.378075
207	0.479825	0.377650
208	0.479325	0.375575
209	0.474450	0.379125
210	0.483225	0.380550
211	0.479275	0.378625
212	0.480175	0.377075
213	0.481650	0.375425
214	0.479150	0.375825
215	0.479500	0.376550
216	0.476850	0.377425
217	0.481825	0.376350
218	0.481650	0.378025
219	0.482400	0.376900
220	0.482000	0.372650
221	0.482300	0.376600
222	0.485150	0.378950
223	0.479100	0.378200
224	0.483750	0.377575
225	0.481075	0.377950
226	0.484775	0.378550
227	0.481700	0.380475
228	0.483300	0.380400
229	0.485025	0.380750
230	0.484500	0.382425
231	0.479200	0.385725
232	0.481375	0.380250
233	0.480950	0.380850
234	0.483075	0.380600
235	0.479875	0.379550
236	0.482675	0.379775
237	0.484650	0.377450
238	0.481450	0.379650
239	0.485475	0.379625
240	0.483600	0.379375
241	0.482125	0.380525
242	0.480225	0.380700
243	0.480100	0.381825
244	0.482150	0.381225
245	0.482700	0.381400
246	0.482425	0.379550
247	0.483875	0.379550
248	0.481325	0.380150
249	0.482325	0.381225
250	0.483475	0.385025
251	0.481350	0.385450
252	0.480500	0.387000
253	0.482450	0.387225
254	0.483525	0.385950
255	0.481175	0.387900
256	0.481125	0.389750
257	0.477900	0.392525
258	0.479450	0.390325
259	0.484775	0.390650
260	0.484275	0.390050
261	0.480775	0.391300
262	0.482425	0.389050
263	0.481675	0.389675
264	0.481950	0.389100
265	0.480550	0.390100
266	0.480075	0.387525
267	0.483725	0.383025
268	0.484500	0.383425
269	0.483475	0.382175
270	0.487250	0.380900
271	0.484275	0.380275
272	0.483500	0.378925
273	0.482800	0.380775
274	0.482450	0.381050
275	0.481250	0.381400
276	0.482750	0.381625
277	0.478850	0.382750
278	0.483725	0.380425
279	0.483250	0.381825
280	0.482600	0.382900
281	0.485700	0.383100
282	0.485275	0.385050
283	0.487075	0.384500
284	0.486775	0.384250
285	0.483025	0.382425
286	0.486050	0.385300
287	0.483075	0.385350
288	0.483400	0.386650
289	0.483400	0.390775
290	0.480425	0.387600
291	0.479475	0.388175
292	0.483775	0.388925
293	0.485000	0.386975
294	0.482725	0.385925
295	0.480725	0.387050
296	0.481075	0.390350
297	0.482275	0.390600
298	0.482950	0.390325
299	0.485525	0.389825
300	0.484575	0.391225
301	0.486150	0.391725
302	0.485275	0.390200
303	0.485625	0.390275
304	0.486450	0.388825
305	0.485725	0.390650
306	0.484975	0.389950
307	0.484975	0.391500
308	0.481850	0.389975
309	0.486900	0.388325
310	0.483550	0.389325
311	0.482800	0.387300
312	0.481650	0.385175
313	0.482800	0.387450
314	0.483850	0.385725
315	0.481625	0.385725
316	0.487500	0.385150
317	0.486200	0.384450
318	0.486675	0.388000
319	0.490550	0.389900
320	0.483950	0.390575
321	0.488075	0.393100
322	0.486725	0.387650
323	0.485625	0.389425
324	0.478400	0.392475
325	0.482600	0.389725
326	0.485400	0.388750
327	0.485500	0.387775
328	0.480650	0.389025
329	0.482450	0.390875
330	0.483200	0.392075
331	0.487975	0.394775
332	0.484475	0.395250
333	0.482575	0.396750
334	0.481950	0.395500
335	0.485225	0.396400
336	0.484475	0.397025
337	0.483800	0.396600
338	0.482425	0.397200
339	0.484450	0.397575
340	0.486550	0.399275
341	0.485850	0.401325
342	0.483325	0.400300
343	0.482550	0.401075
344	0.484825	0.401450
345	0.484625	0.400300
346	0.481150	0.396875
347	0.483950	0.395475
348	0.483225	0.393125
349	0.481350	0.390550
350	0.484450	0.393250
351	0.483800	0.389975
352	0.485475	0.387950
353	0.486900	0.389925
354	0.486850	0.389975
355	0.485825	0.389600
356	0.483850	0.387325
357	0.483050	0.388350
358	0.484175	0.390450
359	0.483300	0.389875
360	0.482175	0.388550
361	0.483675	0.387500
362	0.482875	0.383725
363	0.485525	0.380775
364	0.484250	0.380950
365	0.479375	0.378175
366	0.482725	0.376550
367	0.483925	0.376700
368	0.485025	0.377050
369	0.479825	0.377050
370	0.479275	0.378200
371	0.480525	0.378000
372	0.482275	0.378975
373	0.482625	0.379125
374	0.483300	0.380950
375	0.478725	0.383875
376	0.483025	0.385150
377	0.485025	0.385225
378	0.483975	0.386200
379	0.481125	0.386800
380	0.482975	0.390200
381	0.481500	0.391625
382	0.485525	0.390825
383	0.484950	0.391425
384	0.486575	0.389300
385	0.483075	0.387400
386	0.480400	0.388525
387	0.482475	0.386100
388	0.481350	0.387575
389	0.481100	0.387450
390	0.485500	0.387825
391	0.482850	0.387775
392	0.482000	0.386125
393	0.483500	0.386375
394	0.481600	0.387625
395	0.486400	0.389925
396	0.482825	0.388425
397	0.484775	0.388100
398	0.476450	0.386225
399	0.479450	0.387650
400	0.483350	0.387300
401	0.480975	0.386275
402	0.482050	0.388425
403	0.481700	0.387450
404	0.480050	0.389375
405	0.481600	0.387125
406	0.483600	0.387525
407	0.486875	0.389500
408	0.484125	0.390875
409	0.484725	0.391250
410	0.481025	0.392450
411	0.485050	0.392150
412	0.484950	0.390300
413	0.480825	0.391200
414	0.478675	0.392550
415	0.481250	0.391375
416	0.479575	0.391800
417	0.481900	0.393475
418	0.480475	0.392350
419	0.480150	0.391375
420	0.483325	0.392375
421	0.482325	0.390475
422	0.484500	0.390575
423	0.482900	0.390200
424	0.487900	0.388300
425	0.485275	0.386900
426	0.486875	0.386700
427	0.483950	0.387900
428	0.484775	0.387625
429	0.486100	0.388675
430	0.490000	0.389125
431	0.482375	0.388650
432	0.482050	0.387950
433	0.485050	0.385775
434	0.483575	0.388000
435	0.482600	0.386225
436	0.483225	0.387000
437	0.482250	0.387075
438	0.483200	0.383525
439	0.486600	0.383050
440	0.486100	0.382100
441	0.483150	0.382375
442	0.484950	0.384650
443	0.486325	0.384350
444	0.485975	0.387325
445	0.482225	0.389150
446	0.484700	0.385275
447	0.485775	0.385225
448	0.486725	0.383900
449	0.480900	0.386000
450	0.481075	0.386300
451	0.483525	0.387975
452	0.486725	0.387000
453	0.485600	0.385875
454	0.486625	0.385025
455	0.485300	0.385500
456	0.485550	0.386150
457	0.484400	0.383075
458	0.484700	0.385700
459	0.486475	0.385425
460	0.485775	0.383400
461	0.484900	0.383050
462	0.486700	0.382950
463	0.483450	0.384300
464	0.483650	0.386950
465	0.484225	0.385500
466	0.482700	0.387625
467	0.482825	0.389125
468	0.482225	0.390225
469	0.476750	0.391225
470	0.480275	0.391850
471	0.483700	0.394125
472	0.487950	0.394625
473	0.482150	0.394175
474	0.487425	0.393075
475	0.482800	0.393975
476	0.484600	0.397575
477	0.484625	0.396400
478	0.485725	0.398175
479	0.482425	0.397000
480	0.484750	0.399525
481	0.482075	0.401200
482	0.482125	0.399450
483	0.482825	0.402975
484	0.479450	0.403500
485	0.481725	0.400425
486	0.479750	0.398950
487	0.481075	0.396975
488	0.479200	0.396775
489	0.483425	0.398100
490	0.480025	0.395625
491	0.482450	0.394725
492	0.481075	0.396150
493	0.481725	0.394025
494	0.486075	0.395625
495	0.482500	0.395800
496	0.479025	0.395625
497	0.482825	0.395650
498	0.483550	0.396625
499	0.479025	0.395925
500	0.480925	0.394800
501	0.483275	0.391625
502	0.484750	0.389475
503	0.484925	0.389500
504	0.484275	0.390050
505	0.485200	0.388475
506	0.481375	0.387800
507	0.482725	0.387025
508	0.480000	0.387625
509	0.483525	0.390425
510	0.482525	0.392300
511	0.484425	0.390900
512	0.481925	0.391500
513	0.480775	0.392300
514	0.481600	0.391100
515	0.483650	0.390975
516	0.483300	0.389700
517	0.481700	0.388825
518	0.480200	0.388275
519	0.484525	0.388600
520	0.484175	0.387850
521	0.479625	0.387425
522	0.485525	0.387525
523	0.484600	0.390000
524	0.485800	0.387450
525	0.485400	0.388800
526	0.484150	0.389400
527	0.480600	0.388675
528	0.478525	0.391300
529	0.482850	0.393825
530	0.482275	0.393875
531	0.483975	0.390475
532	0.488050	0.390325
533	0.478275	0.389800
534	0.481825	0.389250
535	0.484275	0.391250
536	0.487775	0.390900
537	0.488450	0.390575
538	0.488350	0.390100
539	0.489825	0.390600
540	0.488225	0.392775
541	0.487150	0.395600
542	0.485800	0.398225
543	0.485750	0.397825
544	0.481450	0.400150
545	0.483700	0.399175
546	0.485775	0.400175
547	0.487375	0.402125
548	0.484525	0.400475
549	0.485800	0.400900
550	0.485575	0.399700
551	0.484725	0.401525
552	0.484500	0.400775
553	0.483075	0.402000
554	0.483850	0.402050
555	0.484725	0.402775
556	0.482825	0.403025
557	0.485775	0.402725
558	0.484650	0.403175
559	0.485000	0.402400
560	0.484075	0.401100
561	0.485275	0.400150
562	0.481625	0.399800
563	0.485075	0.397650
564	0.482725	0.400475
565	0.485850	0.400450
566	0.485150	0.397525
567	0.489225	0.398550
568	0.486850	0.396875
569	0.483825	0.394925
570	0.483475	0.395775
571	0.484150	0.395525
572	0.483975	0.397550
573	0.484075	0.398575
574	0.486700	0.397400
575	0.486900	0.397150
576	0.484825	0.399350
577	0.487525	0.398800
578	0.484450	0.401125
579	0.487125	0.401275
580	0.489725	0.399700
581	0.485950	0.397500
582	0.486250	0.397875
583	0.484025	0.393100
584	0.486150	0.398675
585	0.486150	0.399275
586	0.482125	0.398025
587	0.482850	0.397125
588	0.481525	0.395300
589	0.483250	0.397075
590	0.484175	0.397775
591	0.484125	0.399725
592	0.485125	0.400250
593	0.487425	0.400400
594	0.488300	0.400225
595	0.486525	0.401350
596	0.483400	0.399900
597	0.485675	0.403475
598	0.486650	0.403000
599	0.483075	0.401925
600	0.487725	0.401225
601	0.486050	0.402175
602	0.484400	0.402500
603	0.484375	0.401325
604	0.485200	0.402350
605	0.488050	0.401075
606	0.488625	0.399125
607	0.483325	0.399725
608	0.483800	0.399175
609	0.485150	0.399350
610	0.483725	0.399775
611	0.485675	0.398725
612	0.486750	0.402250
613	0.486150	0.402925
614	0.489300	0.402725
615	0.486575	0.401375
616	0.485825	0.401050
617	0.483875	0.400400
618	0.484400	0.398075
619	0.482475	0.400025
620	0.482675	0.399475
621	0.487200	0.398525
622	0.484525	0.397250
623	0.486900	0.398250
624	0.489000	0.397400
625	0.488925	0.399400
626	0.487100	0.400425
627	0.487225	0.400750
628	0.487950	0.402550
629	0.487575	0.404350
630	0.485625	0.405650
631	0.484850	0.404425
632	0.485800	0.401225
633	0.489275	0.401350
634	0.484875	0.404200
635	0.483100	0.404450
636	0.483300	0.407100
637	0.488475	0.406825
638	0.487925	0.405450
639	0.486425	0.403725
640	0.483250	0.402375
641	0.484375	0.402825
642	0.484850	0.400675
643	0.483150	0.401225
644	0.485425	0.401800
645	0.483225	0.400875
646	0.482800	0.399675
647	0.482725	0.399050
648	0.484175	0.396600
649	0.485200	0.397250
650	0.482825	0.395725
651	0.483500	0.394000
652	0.484525	0.395425
653	0.481050	0.396725
654	0.482300	0.398050
655	0.482475	0.398325
656	0.485250	0.398025
657	0.481150	0.400950
658	0.483900	0.400025
659	0.486300	0.402350
660	0.482700	0.399850
661	0.486950	0.399575
662	0.485000	0.399575
663	0.488575	0.399075
664	0.485600	0.396575
665	0.478350	0.395050
666	0.482825	0.392900
667	0.486500	0.391575
668	0.486200	0.391500
669	0.487225	0.392950
670	0.485400	0.389750
671	0.489100	0.389775
672	0.492675	0.390225
673	0.486650	0.389025
674	0.483050	0.386775
675	0.486125	0.387225
676	0.484525	0.386100
677	0.483625	0.388475
678	0.480275	0.388525
679	0.482175	0.388650
680	0.485600	0.388500
681	0.485275	0.393025
682	0.485475	0.391200
683	0.486325	0.392550
684	0.483625	0.393325
685	0.485200	0.392475
686	0.484275	0.392625
687	0.487350	0.392600
688	0.483350	0.393625
689	0.486225	0.392375
690	0.484425	0.390075
691	0.482400	0.388875
692	0.477300	0.389850
693	0.482950	0.386950
694	0.481900	0.385050
695	0.484950	0.386350
696	0.486250	0.385100
697	0.484100	0.386250
698	0.488225	0.386350
699	0.484450	0.386325
700	0.485600	0.387225
701	0.483900	0.387575
702	0.483550	0.389025
703	0.485575	0.387575
704	0.488000	0.387225
705	0.488250	0.389775
706	0.482200	0.389800
707	0.486075	0.389825
708	0.482400	0.390250
709	0.481225	0.391250
710	0.486150	0.391200
711	0.482275	0.388200
712	0.483025	0.390950
713	0.485575	0.388425
714	0.483425	0.391525
715	0.487200	0.392125
716	0.483500	0.390650
717	0.484250	0.393100
718	0.481900	0.391275
719	0.482900	0.391900
720	0.486500	0.391950
721	0.486175	0.391350
722	0.483875	0.390425
723	0.484050	0.391425
724	0.481100	0.392275
725	0.482600	0.391650
726	0.485500	0.390450
727	0.481025	0.393325
728	0.483375	0.394550
729	0.483300	0.395125
730	0.488525	0.396200
731	0.486325	0.398150
732	0.487300	0.400375
733	0.481975	0.402500
734	0.480225	0.408825
735	0.479750	0.409325
736	0.484375	0.408825
737	0.484075	0.407950
738	0.486675	0.409175
739	0.484975	0.406875
740	0.484550	0.407400
741	0.487050	0.401400
742	0.483300	0.400950
743	0.482725	0.403400
744	0.486550	0.402925
745	0.482200	0.400875
746	0.479525	0.397600
747	0.481975	0.397650
748	0.480175	0.397700
749	0.481225	0.399275
750	0.484350	0.401825
751	0.481050	0.400700
752	0.481600	0.400400
753	0.487000	0.401425
754	0.483250	0.402000
755	0.480800	0.401225
756	0.483850	0.401550
757	0.481325	0.398675
758	0.480575	0.396125
759	0.481700	0.396125
760	0.482175	0.396800
761	0.485575	0.399800
762	0.483250	0.401250
763	0.478900	0.398250
764	0.481650	0.400550
765	0.481875	0.399850
766	0.482600	0.399050
767	0.479375	0.398450
768	0.478150	0.401125
769	0.481875	0.398725
770	0.481775	0.398475
771	0.480375	0.396775
772	0.483800	0.396300
773	0.485950	0.395550
774	0.481025	0.395750
775	0.485825	0.396250
776	0.485575	0.394750
777	0.484300	0.393900
778	0.488400	0.391075
779	0.485250	0.389725
780	0.486275	0.389625
781	0.484150	0.389800
782	0.484875	0.389650
783	0.483575	0.390225
784	0.484375	0.389000
785	0.483825	0.388100
786	0.487100	0.390025
787	0.483625	0.389750
788	0.484950	0.392225
789	0.483550	0.392675
790	0.482425	0.391125
791	0.487125	0.390275
792	0.483475	0.391350
793	0.485450	0.392125
794	0.480125	0.391900
795	0.479450	0.393975
796	0.485475	0.397475
797	0.483600	0.394550
798	0.483150	0.393275
799	0.483850	0.393900
800	0.483600	0.392775
801	0.482800	0.393200
802	0.482725	0.391300
803	0.482050	0.388575
804	0.484350	0.388550
805	0.490075	0.389825
806	0.486825	0.388775
807	0.487275	0.389550
808	0.482900	0.386750
809	0.484800	0.385825
810	0.487675	0.384650
811	0.487225	0.387050
812	0.486225	0.387425
813	0.483825	0.384825
814	0.483375	0.384975
815	0.484300	0.384100
816	0.483575	0.383450
817	0.485550	0.384900
818	0.482975	0.387350
819	0.487275	0.387250
820	0.488450	0.386650
821	0.484950	0.386975
822	0.481875	0.386725
823	0.486550	0.389475
824	0.488375	0.387650
825	0.485850	0.391850
826	0.487425	0.391925
827	0.484950	0.391600
828	0.486175	0.391725
829	0.484700	0.393250
830	0.484625	0.392075
831	0.486100	0.393900
832	0.487075	0.394450
833	0.485600	0.394100
834	0.486575	0.392725
835	0.485800	0.392000
836	0.484500	0.391400
837	0.485700	0.394100
838	0.485125	0.394600
839	0.482400	0.395550
840	0.486150	0.395450
841	0.483775	0.393650
842	0.482750	0.394350
843	0.485225	0.396700
844	0.485300	0.397100
845	0.482300	0.395075
846	0.484900	0.393575
847	0.482675	0.394350
848	0.484150	0.395350
849	0.483075	0.393300
850	0.481175	0.394400
851	0.479950	0.394800
852	0.480250	0.394025
853	0.484350	0.391325
854	0.486150	0.392250
855	0.481825	0.393725
856	0.484425	0.391550
857	0.481125	0.389300
858	0.483800	0.386800
859	0.484350	0.389250
860	0.486250	0.389450
861	0.484700	0.389575
862	0.488300	0.388175
863	0.485450	0.388200
864	0.481225	0.389275
865	0.484225	0.391850
866	0.481875	0.393275
867	0.481800	0.394125
868	0.479075	0.394250
869	0.483275	0.391450
870	0.483800	0.390325
871	0.488275	0.387325
872	0.483350	0.387225
873	0.480375	0.388600
874	0.486400	0.390750
875	0.487850	0.392125
876	0.489150	0.393950
877	0.483150	0.393700
878	0.482450	0.392450
879	0.486900	0.391000
880	0.488550	0.393275
881	0.485825	0.391125
882	0.485350	0.390700
883	0.485800	0.391425
884	0.486100	0.390075
885	0.488475	0.390800
886	0.487375	0.391575
887	0.487850	0.391450
888	0.485750	0.394650
889	0.484200	0.397100
890	0.483850	0.395725
891	0.485825	0.395575
892	0.484275	0.396600
893	0.486775	0.396675
894	0.489225	0.393600
895	0.489875	0.390575
896	0.486700	0.394500
897	0.487525	0.393575
898	0.486300	0.391150
899	0.483725	0.393325
900	0.485800	0.391150
901	0.489200	0.391300
902	0.484500	0.388800
903	0.489775	0.387775
904	0.488525	0.387125
905	0.485675	0.387025
906	0.485050	0.386400
907	0.485000	0.385250
908	0.484175	0.384850
909	0.484625	0.389025
910	0.486025	0.389725
911	0.483125	0.388800
912	0.489750	0.388125
913	0.483825	0.389800
914	0.484700	0.389400
915	0.483150	0.389675
916	0.485000	0.389150
917	0.483300	0.387500
918	0.482900	0.388300
919	0.485475	0.389425
920	0.484850	0.391475
921	0.483475	0.391725
922	0.484950	0.392475
923	0.483425	0.390950
924	0.482050	0.390350
925	0.485875	0.389775
926	0.485425	0.390875
927	0.484850	0.392650
928	0.483825	0.397000
929	0.482000	0.399475
930	0.485125	0.400075
931	0.483150	0.400275
932	0.488425	0.400375
933	0.487325	0.401600
934	0.481250	0.397700
935	0.481075	0.399275
936	0.484900	0.400300
937	0.480375	0.399700
938	0.481450	0.400450
939	0.486825	0.399875
940	0.486025	0.399025
941	0.484525	0.400050
942	0.485575	0.399375
943	0.483825	0.399200
944	0.483225	0.400725
945	0.484675	0.398900
946	0.485625	0.398950
947	0.485000	0.398075
948	0.487725	0.395350
949	0.486100	0.396425
950	0.486475	0.396075
951	0.488975	0.393625
952	0.485975	0.392025
953	0.485225	0.390025
954	0.485275	0.393625
955	0.486800	0.392675
956	0.489225	0.390825
957	0.483400	0.387225
958	0.485975	0.387025
959	0.484850	0.388350
960	0.482175	0.389125
961	0.488925	0.390800
962	0.488100	0.392025
963	0.481475	0.392475
964	0.481775	0.389450
965	0.481725	0.387725
966	0.484150	0.388600
967	0.484025	0.387375
968	0.486100	0.388900
969	0.486400	0.390025
970	0.485800	0.388350
971	0.486100	0.388825
972	0.485700	0.388725
973	0.488425	0.390725
974	0.487550	0.391250
975	0.486550	0.392100
976	0.484800	0.391725
977	0.484650	0.391975
978	0.486450	0.393750
979	0.487400	0.393200
980	0.488800	0.390675
981	0.490350	0.390675
982	0.485675	0.389525
983	0.479675	0.387725
984	0.483425	0.388975
985	0.481825	0.389525
986	0.486250	0.388000
987	0.486925	0.390275
988	0.486800	0.391000
989	0.483200	0.391000
990	0.486275	0.390850
991	0.486000	0.391375
992	0.486625	0.391475
993	0.484725	0.392575
994	0.488325	0.393800
995	0.484125	0.394275
996	0.485575	0.392150
997	0.482475	0.393425
998	0.483450	0.397250
999	0.483600	0.400025
1000	0.483275	0.399400
1001	0.485600	0.401525
1002	0.486125	0.401250
1003	0.483850	0.401300
1004	0.482850	0.399325
1005	0.481425	0.398750
1006	0.485050	0.397675
1007	0.483275	0.396400
1008	0.485450	0.397025
1009	0.476300	0.397225
1010	0.482175	0.397475
1011	0.481175	0.399000
1012	0.485600	0.401825
1013	0.480125	0.398650
1014	0.483575	0.396825
1015	0.482825	0.399250
1016	0.482425	0.397550
1017	0.480275	0.397175
1018	0.484025	0.399750
1019	0.483350	0.400375
1020	0.487600	0.399725
1021	0.485325	0.397475
1022	0.483175	0.397225
1023	0.485400	0.394750
1024	0.483700	0.394825
1025	0.484400	0.395225
1026	0.484400	0.395125
1027	0.483275	0.393425
1028	0.487350	0.392650
1029	0.488850	0.391450
1030	0.487125	0.391600
1031	0.487150	0.391500
1032	0.487400	0.390300
1033	0.485550	0.386850
1034	0.488000	0.385850
1035	0.486025	0.384425
1036	0.490375	0.382675
1037	0.487250	0.380800
1038	0.486150	0.378325
1039	0.487450	0.378375
1040	0.487150	0.379475
1041	0.483725	0.381725
1042	0.483100	0.381725
1043	0.487525	0.380950
1044	0.483500	0.384875
1045	0.485700	0.384875
1046	0.484225	0.385175
1047	0.486200	0.387200
1048	0.486900	0.385300
1049	0.488900	0.385300
1050	0.490075	0.383825
1051	0.490200	0.385000
1052	0.484750	0.385400
1053	0.489125	0.385300
1054	0.484875	0.385675
1055	0.486600	0.386325
1056	0.486125	0.388000
1057	0.486850	0.387325
1058	0.488350	0.386100
1059	0.484550	0.389150
1060	0.485975	0.387650
1061	0.486950	0.386575
1062	0.485075	0.388725
1063	0.483650	0.389925
1064	0.488850	0.389725
1065	0.489700	0.390950
1066	0.484300	0.392575
1067	0.484000	0.393000
1068	0.484550	0.394400
1069	0.483500	0.392475
1070	0.486475	0.391750
1071	0.484725	0.393450
1072	0.490800	0.394800
1073	0.485700	0.394225
1074	0.484275	0.396250
1075	0.485725	0.397125
1076	0.488475	0.395075
1077	0.486100	0.395575
1078	0.483550	0.397525
1079	0.487550	0.395825
1080	0.488225	0.396225
1081	0.487925	0.393650
1082	0.487250	0.395500
1083	0.487525	0.394000
1084	0.485150	0.396900
1085	0.483875	0.396725
1086	0.486450	0.395975
1087	0.487300	0.395475
1088	0.489125	0.390200
1089	0.487400	0.390350
1090	0.484425	0.390800
1091	0.484300	0.390800
1092	0.483950	0.391700
1093	0.485325	0.390650
1094	0.484275	0.390875
1095	0.485400	0.389825
1096	0.490275	0.388200
1097	0.488650	0.386875
1098	0.491250	0.385850
1099	0.488200	0.387475
1100	0.489475	0.388200
1101	0.487850	0.387425
1102	0.484175	0.386350
1103	0.485700	0.388875
1104	0.486075	0.387925
1105	0.488925	0.389800
1106	0.489325	0.388025
1107	0.487225	0.388750
1108	0.485425	0.390550
1109	0.488075	0.390675
1110	0.485950	0.391850
1111	0.484375	0.391975
1112	0.484600	0.389675
1113	0.485975	0.391150
1114	0.487850	0.392025
1115	0.489950	0.392450
1116	0.486700	0.392075
1117	0.489100	0.394125
1118	0.486200	0.395975
1119	0.482750	0.398500
1120	0.485325	0.397300
1121	0.486925	0.397850
1122	0.481700	0.397125
1123	0.485600	0.396150
1124	0.484550	0.394800
1125	0.483200	0.394950
1126	0.484425	0.396575
1127	0.487300	0.395000
1128	0.482675	0.395025
1129	0.484375	0.393500
1130	0.483750	0.393125
1131	0.482775	0.394450
1132	0.485250	0.393925
1133	0.483825	0.394475
1134	0.489075	0.394450
1135	0.486300	0.391650
1136	0.486675	0.390900
1137	0.486425	0.390725
1138	0.484975	0.390400
1139	0.483650	0.390150
1140	0.483675	0.389000
1141	0.483200	0.386125
1142	0.486350	0.386375
1143	0.487025	0.385875
1144	0.485450	0.386575
1145	0.486225	0.388100
1146	0.486725	0.389100
1147	0.486300	0.389025
1148	0.485450	0.386425
1149	0.486675	0.385075
1150	0.483625	0.383675
1151	0.487225	0.380375
1152	0.488000	0.380100
1153	0.486500	0.380325
1154	0.488175	0.381075
1155	0.490175	0.381675
1156	0.484725	0.380950
1157	0.484400	0.383225
1158	0.488700	0.382175
1159	0.485975	0.385075
1160	0.484725	0.386825
1161	0.483650	0.386050
1162	0.485300	0.384900
1163	0.484050	0.385475
1164	0.482775	0.385900
1165	0.482425	0.384125
1166	0.486700	0.383325
1167	0.488925	0.384175
1168	0.485350	0.386925
1169	0.485475	0.386500
1170	0.484750	0.385925
1171	0.487025	0.388425
1172	0.483500	0.390300
1173	0.487950	0.390325
1174	0.485275	0.389900
1175	0.483775	0.393950
1176	0.484500	0.392150
1177	0.482050	0.393950
1178	0.488900	0.397375
1179	0.490825	0.397775
1180	0.486750	0.399450
1181	0.481825	0.400775
1182	0.487025	0.398575
1183	0.484200	0.398375
1184	0.481200	0.399375
1185	0.482075	0.401575
1186	0.482850	0.399400
1187	0.483725	0.401650
1188	0.484400	0.402850
1189	0.484075	0.402725
1190	0.484700	0.403025
1191	0.489825	0.400900
1192	0.490050	0.401900
1193	0.487250	0.399775
1194	0.487825	0.398800
1195	0.484025	0.397725
1196	0.483975	0.396350
1197	0.487600	0.396325
1198	0.488150	0.397200
1199	0.484475	0.395000
1200	0.481750	0.393875
1201	0.482600	0.393525
1202	0.481425	0.394450
1203	0.486450	0.397525
1204	0.486525	0.396975
1205	0.483325	0.399000
1206	0.485900	0.396075
1207	0.485450	0.396375
1208	0.487575	0.394475
1209	0.485050	0.394325
1210	0.488075	0.393400
1211	0.483725	0.395950
1212	0.487625	0.396375
1213	0.482800	0.397850
1214	0.486750	0.396250
1215	0.485800	0.400700
1216	0.486100	0.401450
1217	0.486700	0.402225
1218	0.483550	0.403125
1219	0.485675	0.401725
1220	0.488975	0.400400
1221	0.485450	0.402475
1222	0.488800	0.401075
1223	0.489150	0.399350
1224	0.484300	0.399875
1225	0.485575	0.397925
1226	0.483650	0.397900
1227	0.485325	0.399000
1228	0.484500	0.399550
1229	0.485000	0.396450
1230	0.488100	0.401025
1231	0.486575	0.402900
1232	0.485675	0.402200
1233	0.483250	0.399825
1234	0.483575	0.398350
1235	0.488750	0.397250
1236	0.486425	0.398975
1237	0.485225	0.399750
1238	0.485225	0.398400
1239	0.485750	0.397925
1240	0.484050	0.395825
1241	0.484475	0.394575
1242	0.483325	0.394300
1243	0.483400	0.388725
1244	0.487850	0.391625
1245	0.489050	0.392700
1246	0.486525	0.390675
1247	0.490975	0.387200
1248	0.485725	0.386575
1249	0.482675	0.386600
1250	0.485225	0.386550
1251	0.484875	0.386900
1252	0.486525	0.385800
1253	0.481700	0.386150
1254	0.484400	0.386000
1255	0.482900	0.385375
1256	0.484150	0.385350
1257	0.482900	0.386450
1258	0.482775	0.384875
1259	0.484975	0.382925
1260	0.483650	0.382825
1261	0.486400	0.383325
1262	0.485875	0.382475
1263	0.484850	0.381550
1264	0.482575	0.381000
1265	0.484050	0.380725
1266	0.486825	0.377775
1267	0.486675	0.379975
1268	0.481450	0.382500
1269	0.483200	0.382125
1270	0.484275	0.385550
1271	0.484675	0.384700
1272	0.489600	0.389050
1273	0.489550	0.389600
1274	0.486350	0.384425
1275	0.486800	0.384650
1276	0.484025	0.382500
1277	0.487050	0.383725
1278	0.487225	0.387275
1279	0.486500	0.386425
1280	0.486450	0.387600
1281	0.486050	0.387625
1282	0.484675	0.389900
1283	0.480200	0.390775
1284	0.483150	0.390900
1285	0.485825	0.391200
1286	0.483450	0.390625
1287	0.487000	0.388700
1288	0.488275	0.388325
1289	0.486450	0.388025
1290	0.485075	0.388825
1291	0.487275	0.391550
1292	0.484700	0.393100
1293	0.481725	0.392600
1294	0.479800	0.393475
1295	0.484100	0.395950
1296	0.483375	0.397575
1297	0.485975	0.394175
1298	0.487950	0.395075
1299	0.486975	0.396425
1300	0.486475	0.394700
1301	0.484625	0.396475
1302	0.482425	0.394675
1303	0.486500	0.394675
1304	0.486200	0.396325
1305	0.483850	0.395425
1306	0.486575	0.397825
1307	0.486500	0.395675
1308	0.488575	0.394675
1309	0.487400	0.395275
1310	0.485875	0.395750
1311	0.485700	0.395000
1312	0.484075	0.396225
1313	0.484125	0.394225
1314	0.483425	0.392100
1315	0.485975	0.391150
1316	0.483025	0.393325
1317	0.486550	0.392775
1318	0.488250	0.394225
1319	0.482525	0.392350
1320	0.485325	0.390975
1321	0.488050	0.393425
1322	0.488050	0.394775
1323	0.484525	0.397025
1324	0.480800	0.397300
1325	0.485675	0.396700
1326	0.485500	0.395275
1327	0.487100	0.397650
1328	0.485000	0.402225
1329	0.485375	0.404875
1330	0.487175	0.400000
1331	0.484700	0.399300
1332	0.483075	0.398650
1333	0.482500	0.398550
1334	0.486275	0.400425
1335	0.486025	0.398250
1336	0.482200	0.398700
1337	0.478300	0.398950
1338	0.484025	0.399550
1339	0.485050	0.399475
1340	0.484850	0.398550
1341	0.482425	0.397050
1342	0.484300	0.397875
1343	0.484625	0.399850
1344	0.486825	0.398075
1345	0.484150	0.395475
1346	0.484125	0.398075
1347	0.486850	0.398050
1348	0.485350	0.399625
1349	0.485500	0.396550
1350	0.483725	0.397050
1351	0.482800	0.398500
1352	0.485200	0.398800
1353	0.482800	0.401125
1354	0.487275	0.401925
1355	0.484075	0.402075
1356	0.487100	0.403700
1357	0.484900	0.403650
1358	0.480250	0.405575
1359	0.484400	0.405825
1360	0.484250	0.406775
1361	0.483250	0.406350
1362	0.489125	0.407575
1363	0.488725	0.407725
1364	0.488300	0.405900
1365	0.485050	0.405600
1366	0.482625	0.407100
1367	0.485350	0.408125
1368	0.483975	0.407450
1369	0.485000	0.409700
1370	0.484625	0.411950
1371	0.480150	0.409675
1372	0.483425	0.408050
1373	0.485900	0.406950
1374	0.482900	0.406550
1375	0.482550	0.403875
1376	0.483700	0.403525
1377	0.484425	0.401375
1378	0.485225	0.401550
1379	0.488275	0.402450
1380	0.484200	0.402475
1381	0.482000	0.401650
1382	0.481450	0.401425
1383	0.482200	0.403375
1384	0.484400	0.403125
1385	0.483500	0.402150
1386	0.484875	0.402475
1387	0.483425	0.402200
1388	0.481375	0.403125
1389	0.485200	0.404725
1390	0.486325	0.403350
1391	0.483425	0.400675
1392	0.479625	0.401700
1393	0.478775	0.401800
1394	0.481575	0.402600
1395	0.479675	0.403425
1396	0.481450	0.403075
1397	0.483150	0.404025
1398	0.485025	0.404225
1399	0.484725	0.405100
1400	0.483350	0.404975
1401	0.484900	0.403925
1402	0.487400	0.403475
1403	0.489125	0.402425
1404	0.484225	0.402525
1405	0.489075	0.399825
1406	0.488575	0.398350
1407	0.488500	0.398800
1408	0.484075	0.397500
1409	0.483025	0.397300
1410	0.485850	0.396175
1411	0.487400	0.395500
1412	0.486325	0.394225
1413	0.484375	0.392775
1414	0.485325	0.394275
1415	0.482450	0.394675
1416	0.484450	0.392500
1417	0.487925	0.389500
1418	0.486275	0.388775
1419	0.486350	0.391625
1420	0.486800	0.391700
1421	0.482175	0.392550
1422	0.482375	0.391850
1423	0.481200	0.391925
1424	0.482675	0.393500
1425	0.484600	0.391650
1426	0.489050	0.393225
1427	0.490850	0.392750
1428	0.490725	0.394350
1429	0.488725	0.393500
1430	0.487475	0.395425
1431	0.485350	0.394625
1432	0.482200	0.393775
1433	0.485750	0.391825
1434	0.482950	0.392500
1435	0.482225	0.393850
1436	0.483650	0.394175
1437	0.487600	0.393700
1438	0.484400	0.393325
1439	0.485200	0.394400
1440	0.483125	0.393000
1441	0.486600	0.392900
1442	0.486400	0.393775
1443	0.485000	0.391925
1444	0.486300	0.391925
1445	0.487300	0.390450
1446	0.488425	0.392100
1447	0.488875	0.391500
1448	0.487200	0.389825
1449	0.487175	0.390350
1450	0.485350	0.388525
1451	0.490950	0.386325
1452	0.487325	0.390300
1453	0.484825	0.390900
1454	0.486875	0.390975
1455	0.489075	0.392950
1456	0.488300	0.393325
1457	0.486400	0.393425
1458	0.487975	0.394500
1459	0.487975	0.391600
1460	0.486825	0.388400
1461	0.484725	0.390000
1462	0.486600	0.389100
1463	0.486050	0.390925
1464	0.483150	0.394325
1465	0.486850	0.393700
1466	0.486725	0.394100
1467	0.487475	0.395350
1468	0.490150	0.395075
1469	0.487425	0.395025
1470	0.487975	0.396375
1471	0.485675	0.396850
1472	0.484100	0.396925
1473	0.482725	0.396825
1474	0.480950	0.398150
1475	0.481475	0.399075
1476	0.483900	0.398150
1477	0.483000	0.401275
1478	0.483775	0.399925
1479	0.482150	0.402175
1480	0.485025	0.398400
1481	0.480650	0.400425
1482	0.485675	0.399950
1483	0.483725	0.399925
1484	0.487500	0.398275
1485	0.484850	0.400175
1486	0.484150	0.399700
1487	0.484150	0.399850
1488	0.485475	0.400800
1489	0.484500	0.401675
1490	0.483025	0.400475
1491	0.486100	0.399100
1492	0.487800	0.400000
1493	0.484925	0.399100
1494	0.487550	0.399375
1495	0.486800	0.400700
1496	0.489550	0.403775
1497	0.487775	0.402750
1498	0.487350	0.403050
1499	0.484150	0.407125
1500	0.482150	0.406125
1501	0.483200	0.407500
1502	0.483150	0.406150
1503	0.483125	0.407225
1504	0.486975	0.409875
1505	0.489275	0.407975
1506	0.487975	0.405400
1507	0.485325	0.408225
1508	0.483300	0.409375
1509	0.485200	0.410700
1510	0.486075	0.411675
1511	0.482525	0.414000
1512	0.485800	0.414775
1513	0.487025	0.413650
1514	0.489125	0.412100
1515	0.485450	0.410575
1516	0.484450	0.412500
1517	0.481050	0.413225
1518	0.483525	0.413650
1519	0.482725	0.414075
1520	0.486150	0.415225
1521	0.489125	0.412225
1522	0.488075	0.410575
1523	0.486900	0.413675
1524	0.488375	0.413875
1525	0.490375	0.416350
1526	0.487575	0.416300
1527	0.485450	0.417850
1528	0.483575	0.414625
1529	0.483750	0.414950
1530	0.481400	0.415500
1531	0.485825	0.417750
1532	0.483950	0.417725
1533	0.488300	0.416600
1534	0.486775	0.417000
1535	0.486325	0.416900
1536	0.483175	0.413800
1537	0.481325	0.415825
1538	0.481500	0.414875
1539	0.484850	0.414525
1540	0.487575	0.413725
1541	0.483850	0.413000
1542	0.484825	0.412225
1543	0.485075	0.410475
1544	0.485875	0.409725
1545	0.482600	0.408650
1546	0.484675	0.409700
1547	0.485100	0.408050
1548	0.485125	0.408300
1549	0.485900	0.408900
1550	0.486925	0.408700
1551	0.488275	0.407475
1552	0.489225	0.406650
1553	0.489325	0.406075
1554	0.485875	0.404150
1555	0.484325	0.403525
1556	0.483150	0.403275
1557	0.486750	0.404600
1558	0.487475	0.408350
1559	0.484950	0.409275
1560	0.485150	0.411750
1561	0.487575	0.410475
1562	0.484700	0.409325
1563	0.484225	0.410800
1564	0.483025	0.410050
1565	0.483100	0.409875
1566	0.485150	0.408175
1567	0.488975	0.409200
1568	0.484275	0.409300
1569	0.485700	0.408725
1570	0.486475	0.408150
1571	0.484225	0.406575
1572	0.490025	0.407150
1573	0.486000	0.403475
1574	0.484100	0.404325
1575	0.487050	0.402475
1576	0.484525	0.401750
1577	0.485725	0.404975
1578	0.485500	0.408375
1579	0.483150	0.406725
1580	0.486825	0.405650
1581	0.486150	0.405525
1582	0.488600	0.404975
1583	0.486050	0.404975
1584	0.482225	0.405950
1585	0.482850	0.404250
1586	0.486425	0.405950
1587	0.485225	0.409200
1588	0.485050	0.408550
1589	0.485350	0.410550
1590	0.484200	0.412325
1591	0.484625	0.411950
1592	0.482975	0.411750
1593	0.485300	0.411425
1594	0.486975	0.409950
1595	0.485350	0.411650
1596	0.488825	0.410825
1597	0.489900	0.411350
1598	0.487800	0.411000
1599	0.488100	0.412650
1600	0.484075	0.412000
1601	0.486075	0.412375
1602	0.481100	0.414150
1603	0.479825	0.412150
1604	0.484600	0.410825
1605	0.485700	0.410975
1606	0.488875	0.408925
1607	0.487550	0.409250
1608	0.483875	0.410175
1609	0.485050	0.408700
1610	0.485200	0.406850
1611	0.484550	0.411450
1612	0.485100	0.411550
1613	0.486700	0.412775
1614	0.485125	0.411525
1615	0.487425	0.414100
1616	0.486875	0.411875
1617	0.490425	0.412275
1618	0.488700	0.410300
1619	0.488500	0.407600
1620	0.485350	0.407000
1621	0.485825	0.409950
1622	0.485175	0.413700
1623	0.484275	0.415000
1624	0.480825	0.414075
1625	0.487125	0.413675
1626	0.489125	0.412625
1627	0.486925	0.410525
1628	0.484150	0.410000
1629	0.484100	0.410750
1630	0.486425	0.409925
1631	0.482750	0.412425
1632	0.489600	0.410425
1633	0.493350	0.411075
1634	0.486800	0.410075
1635	0.486675	0.408875
1636	0.488325	0.407825
1637	0.483150	0.406875
1638	0.481325	0.404675
1639	0.485125	0.405275
1640	0.488375	0.404875
1641	0.484275	0.406300
1642	0.487225	0.404650
1643	0.485375	0.405450
1644	0.486675	0.405525
1645	0.486300	0.403500
1646	0.485775	0.403675
1647	0.483900	0.404750
1648	0.482875	0.403550
1649	0.485200	0.403750
1650	0.484250	0.401575
1651	0.483300	0.402425
1652	0.483400	0.404125
1653	0.486575	0.403925
1654	0.486875	0.402775
1655	0.486675	0.404175
1656	0.486625	0.405825
1657	0.489900	0.403925
1658	0.488700	0.403200
1659	0.485125	0.399650
1660	0.484675	0.400550
1661	0.488850	0.400675
1662	0.484575	0.397575
1663	0.486225	0.397450
1664	0.487000	0.396700
1665	0.483250	0.396575
1666	0.485400	0.394925
1667	0.484925	0.394425
1668	0.482750	0.393400
1669	0.485875	0.397750
1670	0.487800	0.396975
1671	0.485975	0.396025
1672	0.485825	0.399450
1673	0.486000	0.396950
1674	0.484550	0.397850
1675	0.484750	0.397425
1676	0.486275	0.398300
1677	0.486475	0.397675
1678	0.485175	0.397650
1679	0.483875	0.399600
1680	0.486025	0.399200
1681	0.485675	0.399700
1682	0.486525	0.400400
1683	0.487250	0.401750
1684	0.483450	0.402175
1685	0.487350	0.401875
1686	0.483700	0.400675
1687	0.483425	0.395075
1688	0.482350	0.397625
1689	0.484550	0.398875
1690	0.481950	0.398225
1691	0.485100	0.397825
1692	0.483725	0.398275
1693	0.484350	0.399900
1694	0.485125	0.401750
1695	0.482600	0.403175
1696	0.482450	0.404450
1697	0.486050	0.407425
1698	0.482825	0.405700
1699	0.484050	0.405875
1700	0.482750	0.402850
1701	0.483525	0.405050
1702	0.483600	0.404750
1703	0.484550	0.404275
1704	0.486975	0.404125
1705	0.488025	0.404050
1706	0.487525	0.404625
1707	0.487525	0.406225
1708	0.486450	0.401625
1709	0.486075	0.400975
1710	0.485700	0.400950
1711	0.485975	0.400075
1712	0.483025	0.402900
1713	0.485300	0.402100
1714	0.488875	0.401250
1715	0.487175	0.405450
1716	0.489750	0.408325
1717	0.488650	0.409250
1718	0.486850	0.410225
1719	0.485800	0.409750
1720	0.487125	0.413975
1721	0.486750	0.415175
1722	0.485725	0.413075
1723	0.485050	0.411500
1724	0.485400	0.411800
1725	0.482425	0.412925
1726	0.484675	0.413675
1727	0.486800	0.412350
1728	0.483975	0.408225
1729	0.485000	0.408650
1730	0.484925	0.410325
1731	0.481025	0.410400
1732	0.485900	0.410275
1733	0.486650	0.410600
1734	0.488900	0.411975
1735	0.484400	0.414350
1736	0.484325	0.413650
1737	0.480675	0.412800
1738	0.485100	0.411975
1739	0.485075	0.408950
1740	0.484875	0.407700
1741	0.486650	0.402400
1742	0.489150	0.403600
1743	0.484025	0.405050
1744	0.487975	0.402325
1745	0.485800	0.399600
1746	0.488125	0.400175
1747	0.484000	0.399775
1748	0.482550	0.401425
1749	0.482675	0.401800
1750	0.483625	0.404750
1751	0.481950	0.404425
1752	0.482675	0.403725
1753	0.483400	0.400150
1754	0.482000	0.402600
1755	0.484250	0.404700
1756	0.481800	0.407675
1757	0.480050	0.406925
1758	0.483175	0.408225
1759	0.484625	0.407000
1760	0.482450	0.407350
1761	0.486875	0.406675
1762	0.488225	0.405400
1763	0.486600	0.407200
1764	0.487175	0.407375
1765	0.483575	0.406975
1766	0.484275	0.409550
1767	0.486425	0.407475
1768	0.484350	0.407750
1769	0.483850	0.407675
1770	0.482500	0.404675
1771	0.481625	0.407225
1772	0.481125	0.408775
1773	0.483500	0.405900
1774	0.481125	0.405125
1775	0.481825	0.405825
1776	0.484375	0.406075
1777	0.486875	0.404875
1778	0.485400	0.405050
1779	0.488075	0.403700
1780	0.487950	0.402700
1781	0.484625	0.402000
1782	0.486075	0.403125
1783	0.485350	0.402525
1784	0.489075	0.403950
1785	0.489900	0.404675
1786	0.488650	0.402750
1787	0.488250	0.404450
1788	0.482275	0.401275
1789	0.486900	0.402075
1790	0.489750	0.402950
1791	0.486525	0.401375
1792	0.488275	0.398300
1793	0.487650	0.399575
1794	0.485425	0.397575
1795	0.489000	0.398700
1796	0.489050	0.397050
1797	0.489625	0.397025
1798	0.484075	0.395825
1799	0.484450	0.398225
1800	0.486825	0.396800
1801	0.487625	0.396250
1802	0.486725	0.396075
1803	0.485525	0.398650
1804	0.486275	0.399150
1805	0.487000	0.396950
1806	0.489300	0.400025
1807	0.485975	0.399425
1808	0.486800	0.400650
1809	0.486800	0.397075
1810	0.482300	0.398200
1811	0.484225	0.397375
1812	0.484825	0.397075
1813	0.485275	0.395375
1814	0.485300	0.397050
1815	0.484500	0.393675
1816	0.487775	0.396325
1817	0.484750	0.396775
1818	0.485800	0.398625
1819	0.487075	0.399775
1820	0.484750	0.399475
1821	0.486650	0.400575
1822	0.488050	0.401025
1823	0.485100	0.398650
1824	0.486975	0.396125
1825	0.481425	0.399475
1826	0.483800	0.397550
1827	0.487225	0.398175
1828	0.485450	0.398050
1829	0.484975	0.396800
1830	0.483575	0.399600
1831	0.484775	0.400600
1832	0.483600	0.401900
1833	0.489050	0.398800
1834	0.485475	0.400050
1835	0.484600	0.398875
1836	0.486325	0.395350
1837	0.480875	0.394100
1838	0.488125	0.390075
1839	0.487575	0.390200
1840	0.481375	0.390000
1841	0.486475	0.387850
1842	0.490600	0.387750
1843	0.485975	0.389150
1844	0.489400	0.388950
1845	0.485650	0.388700
1846	0.485300	0.389750
1847	0.486900	0.391300
1848	0.482425	0.391325
1849	0.484775	0.393775
1850	0.484525	0.398600
1851	0.485950	0.400575
1852	0.485725	0.398800
1853	0.484875	0.400150
1854	0.484450	0.400425
1855	0.488250	0.397850
1856	0.487450	0.397500
1857	0.487325	0.400850
1858	0.484350	0.398850
1859	0.486275	0.400550
1860	0.481875	0.399475
1861	0.483575	0.399900
1862	0.484925	0.400475
1863	0.484900	0.399350
1864	0.483525	0.399325
1865	0.484225	0.397300
1866	0.481500	0.396975
1867	0.481625	0.398175
1868	0.482875	0.397375
1869	0.483025	0.396875
1870	0.485975	0.397900
1871	0.484275	0.399100
1872	0.483325	0.398025
1873	0.485575	0.397025
1874	0.486875	0.397625
1875	0.485825	0.398525
1876	0.488075	0.400700
1877	0.486575	0.401650
1878	0.485600	0.401900
1879	0.486225	0.400950
1880	0.485825	0.400800
1881	0.486675	0.398750
1882	0.483100	0.399775
1883	0.486150	0.399325
1884	0.486825	0.400150
1885	0.487250	0.397875
1886	0.484225	0.393625
1887	0.487025	0.394150
1888	0.486325	0.394150
1889	0.487225	0.392800
1890	0.483375	0.390325
1891	0.487025	0.390550
1892	0.485575	0.389725
1893	0.487150	0.389450
1894	0.487300	0.386000
1895	0.485825	0.385600
1896	0.484500	0.385650
1897	0.482350	0.386925
1898	0.482650	0.387700
1899	0.488275	0.387600
1900	0.487625	0.390450
1901	0.489775	0.391700
1902	0.486725	0.394025
1903	0.489325	0.395375
1904	0.485625	0.395650
1905	0.488575	0.397275
1906	0.483175	0.396300
1907	0.478375	0.396025
1908	0.483575	0.397750
1909	0.480200	0.398775
1910	0.481775	0.399425
1911	0.484375	0.400200
1912	0.486575	0.399625
1913	0.482225	0.400325
1914	0.484575	0.402325
1915	0.480125	0.401950
1916	0.483575	0.399650
1917	0.483950	0.399800
1918	0.487450	0.397275
1919	0.488900	0.396725
1920	0.486825	0.396150
1921	0.486175	0.395400
1922	0.485875	0.396575
1923	0.485425	0.397825
1924	0.483875	0.396925
1925	0.487675	0.399350
1926	0.488075	0.401350
1927	0.486025	0.400250
1928	0.482725	0.401075
1929	0.487750	0.400000
1930	0.487725	0.398825
1931	0.483200	0.399100
1932	0.484825	0.396900
1933	0.485275	0.395500
1934	0.486325	0.397400
1935	0.486550	0.399425
1936	0.486800	0.400725
1937	0.485875	0.401375
1938	0.488275	0.399575
1939	0.485625	0.397425
1940	0.487350	0.393975
1941	0.491225	0.392875
1942	0.487750	0.393900
1943	0.486800	0.394650
1944	0.485425	0.391925
1945	0.486250	0.387725
1946	0.485625	0.387300
1947	0.484400	0.385825
1948	0.483175	0.384150
1949	0.483800	0.383450
1950	0.486125	0.383125
1951	0.482950	0.383150
1952	0.480775	0.382675
1953	0.482175	0.379650
1954	0.485400	0.377400
1955	0.486950	0.378575
1956	0.485925	0.379875
1957	0.487675	0.381975
1958	0.486600	0.383000
1959	0.484275	0.380300
1960	0.485650	0.381400
1961	0.483250	0.382925
1962	0.482650	0.384875
1963	0.482825	0.386850
1964	0.484250	0.386975
1965	0.486400	0.387150
1966	0.484425	0.390300
1967	0.486425	0.391725
1968	0.487825	0.390925
1969	0.485800	0.390275
1970	0.486175	0.389675
1971	0.488000	0.389900
1972	0.485225	0.389925
1973	0.487725	0.392150
1974	0.481650	0.391925
1975	0.484025	0.390175
1976	0.487500	0.390325
1977	0.486700	0.389625
1978	0.485400	0.388275
1979	0.484875	0.385725
1980	0.484275	0.389325
1981	0.485450	0.391825
1982	0.487125	0.393575
1983	0.487250	0.397000
1984	0.487850	0.395600
1985	0.490325	0.395550
1986	0.484775	0.394650
1987	0.484625	0.392425
1988	0.487100	0.390775
1989	0.487025	0.394750
1990	0.484225	0.398125
1991	0.484575	0.397525
1992	0.482875	0.396200
1993	0.485225	0.395925
1994	0.484825	0.396775
1995	0.487025	0.396775
1996	0.484400	0.397950
1997	0.483725	0.401875
1998	0.485275	0.402925
1999	0.485050	0.401625
[truncated: 8,000 more rows]
