# Supplementary material for: Evolutionary game on mutually influenceing double-layer network
Source: PLoS One. 2025 Jan 31;20(1):e0317923. doi: 10.1371/journal.pone.0317923 (PMC11785339; doi:10.1371/journal.pone.0317923)
Supplement: S1 Data — (ZIP) [file pone.0317923.s001.zip › b=1.05_a=0.3_frequency.txt]

0	0.491575	0.388125
1	0.491800	0.326225
2	0.487050	0.288825
3	0.484950	0.264250
4	0.484125	0.251625
5	0.483500	0.238125
6	0.480500	0.227650
7	0.481575	0.222400
8	0.483700	0.219450
9	0.478850	0.218000
10	0.479650	0.213875
11	0.475275	0.214200
12	0.473325	0.213625
13	0.472975	0.213000
14	0.472725	0.214650
15	0.476150	0.213675
16	0.479275	0.214500
17	0.481050	0.214375
18	0.479875	0.214875
19	0.479350	0.216875
20	0.478025	0.218775
21	0.476500	0.218825
22	0.474525	0.221800
23	0.476550	0.223450
24	0.476625	0.224000
25	0.475725	0.226425
26	0.480425	0.230200
27	0.480375	0.232850
28	0.479150	0.235675
29	0.478775	0.233375
30	0.476325	0.235225
31	0.475575	0.236850
32	0.473925	0.239750
33	0.469500	0.242175
34	0.475275	0.244225
35	0.476175	0.244000
36	0.477050	0.247425
37	0.472900	0.247200
38	0.473925	0.247500
39	0.474550	0.247650
40	0.475100	0.249550
41	0.474975	0.250575
42	0.479400	0.251200
43	0.473775	0.252800
44	0.476225	0.252500
45	0.473125	0.255300
46	0.470300	0.254775
47	0.475550	0.254350
48	0.472700	0.252625
49	0.470650	0.252575
50	0.471125	0.252375
51	0.474725	0.251075
52	0.474825	0.253450
53	0.474200	0.253300
54	0.476675	0.255250
55	0.477800	0.255900
56	0.482700	0.256075
57	0.476200	0.258425
58	0.478825	0.259375
59	0.473700	0.257225
60	0.475950	0.258675
61	0.475425	0.258325
62	0.478900	0.257675
63	0.477775	0.259450
64	0.475850	0.256825
65	0.478900	0.257725
66	0.476850	0.258300
67	0.479825	0.260125
68	0.475225	0.258650
69	0.474000	0.259200
70	0.474850	0.259175
71	0.477350	0.257275
72	0.474700	0.258800
73	0.477850	0.260000
74	0.474700	0.263350
75	0.472925	0.262625
76	0.479100	0.263175
77	0.480125	0.266075
78	0.477400	0.266025
79	0.474350	0.267575
80	0.477125	0.268050
81	0.479175	0.268025
82	0.480800	0.269675
83	0.479375	0.268875
84	0.479475	0.270700
85	0.474650	0.269825
86	0.474625	0.271825
87	0.475200	0.271300
88	0.478975	0.272075
89	0.477125	0.275225
90	0.478950	0.278050
91	0.477250	0.276425
92	0.476625	0.277925
93	0.477850	0.280250
94	0.479325	0.281950
95	0.477575	0.284475
96	0.479500	0.285325
97	0.478100	0.286700
98	0.480150	0.285925
99	0.481325	0.288800
100	0.477325	0.290550
101	0.479650	0.293275
102	0.479225	0.294550
103	0.479900	0.295325
104	0.480050	0.296975
105	0.474325	0.296975
106	0.477500	0.297700
107	0.479675	0.297075
108	0.480025	0.297525
109	0.477775	0.300400
110	0.478900	0.300650
111	0.480250	0.302900
112	0.476400	0.302825
113	0.478350	0.302800
114	0.478300	0.302775
115	0.480250	0.301925
116	0.478375	0.301825
117	0.481900	0.303775
118	0.477975	0.302950
119	0.474975	0.302125
120	0.478950	0.302400
121	0.478075	0.302975
122	0.477950	0.304625
123	0.477250	0.304250
124	0.473500	0.308000
125	0.477450	0.308625
126	0.475725	0.309450
127	0.478475	0.309400
128	0.476300	0.307725
129	0.474200	0.306200
130	0.475975	0.302800
131	0.475675	0.302050
132	0.474250	0.301975
133	0.478150	0.302500
134	0.475000	0.301750
135	0.477200	0.302875
136	0.476875	0.302250
137	0.479275	0.300975
138	0.474875	0.298875
139	0.474975	0.298050
140	0.474500	0.299025
141	0.476650	0.296900
142	0.477975	0.296375
143	0.476950	0.296650
144	0.477450	0.297850
145	0.480825	0.298975
146	0.476200	0.299625
147	0.475975	0.299850
148	0.480350	0.300050
149	0.479950	0.300725
150	0.480025	0.302650
151	0.476175	0.301150
152	0.479875	0.302625
153	0.475550	0.301775
154	0.479700	0.302500
155	0.478625	0.300700
156	0.478150	0.302000
157	0.478600	0.303225
158	0.476925	0.303550
159	0.480250	0.303100
160	0.479400	0.306075
161	0.478575	0.306250
162	0.478225	0.305725
163	0.481825	0.306625
164	0.484125	0.308875
165	0.479525	0.309100
166	0.479975	0.309725
167	0.474675	0.309350
168	0.476100	0.309025
169	0.477250	0.308425
170	0.477475	0.308825
171	0.480675	0.308400
172	0.483450	0.309500
173	0.483975	0.309650
174	0.483475	0.308750
175	0.481200	0.311200
176	0.481800	0.311350
177	0.483475	0.309325
178	0.479825	0.311350
179	0.481975	0.313875
180	0.473900	0.314800
181	0.476150	0.317075
182	0.475225	0.316425
183	0.477075	0.317350
184	0.482075	0.317050
185	0.480575	0.316225
186	0.481925	0.317225
187	0.476550	0.315900
188	0.478425	0.315850
189	0.482400	0.314975
190	0.479350	0.315850
191	0.482600	0.315475
192	0.483575	0.316275
193	0.481925	0.316100
194	0.479150	0.315825
195	0.479300	0.317500
196	0.478425	0.319175
197	0.480525	0.316775
198	0.476375	0.318050
199	0.478175	0.318425
200	0.477750	0.320050
201	0.480175	0.319850
202	0.482275	0.319850
203	0.480800	0.323325
204	0.477950	0.320850
205	0.477575	0.319875
206	0.479275	0.318475
207	0.480875	0.317375
208	0.479525	0.317300
209	0.480400	0.317550
210	0.482375	0.317600
211	0.473775	0.320200
212	0.476875	0.320900
213	0.478075	0.319675
214	0.480325	0.322500
215	0.477975	0.321175
216	0.477000	0.322275
217	0.478625	0.322000
218	0.477450	0.321425
219	0.478625	0.321775
220	0.482325	0.323225
221	0.482050	0.326500
222	0.482450	0.325575
223	0.480875	0.325175
224	0.476275	0.323075
225	0.478525	0.322850
226	0.479325	0.322725
227	0.478400	0.322325
228	0.479500	0.321550
229	0.477500	0.322300
230	0.478525	0.323800
231	0.482975	0.324150
232	0.481975	0.320925
233	0.480475	0.320350
234	0.477350	0.320800
235	0.479800	0.322075
236	0.478875	0.324225
237	0.478925	0.324275
238	0.477300	0.324175
239	0.479900	0.324600
240	0.479925	0.329125
241	0.479250	0.330150
242	0.478800	0.331875
243	0.481025	0.331950
244	0.476100	0.331500
245	0.477925	0.331975
246	0.480850	0.330500
247	0.480975	0.331875
248	0.479700	0.332575
249	0.478500	0.332425
250	0.477875	0.333800
251	0.481125	0.334500
252	0.481525	0.334050
253	0.484300	0.334600
254	0.482825	0.337300
255	0.481700	0.336300
256	0.478250	0.338825
257	0.476400	0.337650
258	0.478775	0.336675
259	0.479650	0.334975
260	0.483025	0.336525
261	0.481175	0.336275
262	0.480975	0.337425
263	0.485150	0.337300
264	0.479075	0.338950
265	0.476800	0.339250
266	0.478275	0.338550
267	0.479700	0.335700
268	0.479500	0.336350
269	0.481250	0.337650
270	0.479475	0.335050
271	0.479825	0.333525
272	0.479375	0.334875
273	0.480900	0.336150
274	0.479325	0.337300
275	0.477950	0.339075
276	0.477350	0.336950
277	0.479575	0.335675
278	0.480250	0.335850
279	0.480100	0.336250
280	0.478775	0.335450
281	0.479450	0.336350
282	0.481725	0.338450
283	0.480450	0.338925
284	0.481800	0.336450
285	0.478900	0.336525
286	0.476625	0.337350
287	0.479825	0.338375
288	0.480150	0.338175
289	0.479775	0.335825
290	0.480100	0.336075
291	0.479925	0.337300
292	0.480975	0.336175
293	0.480375	0.335925
294	0.478375	0.339000
295	0.478050	0.337875
296	0.479950	0.338000
297	0.477525	0.337050
298	0.478825	0.336700
299	0.479850	0.336325
300	0.476300	0.336650
301	0.480000	0.338925
302	0.481700	0.342075
303	0.481575	0.341150
304	0.478975	0.339975
305	0.480650	0.339200
306	0.485225	0.341075
307	0.480225	0.339725
308	0.480450	0.337750
309	0.480725	0.334550
310	0.479500	0.332750
311	0.482925	0.333350
312	0.483600	0.332575
313	0.477600	0.334800
314	0.483600	0.336550
315	0.478475	0.337675
316	0.477525	0.336000
317	0.481775	0.335500
318	0.483100	0.333425
319	0.480175	0.335075
320	0.481625	0.335450
321	0.479425	0.334750
322	0.482875	0.334425
323	0.480425	0.335175
324	0.483675	0.334050
325	0.479600	0.333700
326	0.482275	0.333250
327	0.480675	0.332325
328	0.480275	0.332400
329	0.480925	0.335075
330	0.480300	0.332150
331	0.483100	0.332450
332	0.482225	0.332425
333	0.481975	0.332725
334	0.479825	0.332600
335	0.480400	0.332925
336	0.483075	0.333125
337	0.485125	0.332450
338	0.482125	0.333275
339	0.481350	0.332975
340	0.481325	0.335725
341	0.481525	0.336175
342	0.481625	0.337525
343	0.482150	0.336900
344	0.484025	0.339075
345	0.481275	0.340875
346	0.483650	0.339650
347	0.483675	0.339475
348	0.480325	0.339725
349	0.483375	0.337925
350	0.480300	0.337125
351	0.481050	0.338800
352	0.480150	0.336750
353	0.480700	0.338925
354	0.480875	0.338250
355	0.480925	0.336375
356	0.483325	0.333675
357	0.481625	0.336300
358	0.483475	0.333450
359	0.480125	0.334200
360	0.482750	0.333525
361	0.484525	0.331550
362	0.483750	0.332450
363	0.485425	0.331775
364	0.480300	0.329425
365	0.484525	0.330925
366	0.484675	0.331900
367	0.483075	0.332325
368	0.481900	0.332125
369	0.481100	0.333200
370	0.484875	0.332725
371	0.484350	0.332125
372	0.484650	0.332700
373	0.483425	0.332325
374	0.487000	0.333975
375	0.483875	0.335500
376	0.482300	0.334250
377	0.483800	0.333150
378	0.485950	0.333825
379	0.487225	0.333775
380	0.483850	0.333775
381	0.483575	0.332075
382	0.484450	0.333575
383	0.483450	0.332075
384	0.482425	0.331225
385	0.484125	0.331825
386	0.487450	0.332100
387	0.484300	0.331400
388	0.486250	0.335450
389	0.482650	0.336200
390	0.485200	0.335275
391	0.480700	0.335925
392	0.486150	0.335300
393	0.484250	0.333975
394	0.483175	0.334175
395	0.482275	0.335250
396	0.485300	0.333950
397	0.484900	0.334350
398	0.485350	0.334425
399	0.488350	0.335250
400	0.488300	0.336200
401	0.482525	0.337975
402	0.482050	0.339750
403	0.486000	0.339975
404	0.483200	0.342825
405	0.484550	0.342600
406	0.488525	0.341975
407	0.482950	0.342725
408	0.481000	0.341450
409	0.484275	0.339875
410	0.485950	0.339875
411	0.481825	0.340050
412	0.483850	0.339400
413	0.487850	0.338900
414	0.485700	0.338950
415	0.477975	0.340975
416	0.484900	0.341600
417	0.480825	0.341625
418	0.481725	0.340850
419	0.481925	0.340400
420	0.481675	0.339850
421	0.478625	0.339750
422	0.486250	0.337725
423	0.481750	0.340725
424	0.480525	0.341325
425	0.482550	0.340850
426	0.480075	0.340550
427	0.481300	0.342375
428	0.477750	0.342100
429	0.475925	0.340475
430	0.482575	0.338100
431	0.482225	0.339500
432	0.482875	0.338475
433	0.483350	0.337925
434	0.482850	0.336800
435	0.482600	0.337275
436	0.485425	0.337925
437	0.487275	0.339325
438	0.487825	0.339850
439	0.484875	0.338350
440	0.484175	0.336075
441	0.483675	0.337475
442	0.478975	0.336925
443	0.483225	0.335325
444	0.479050	0.335225
445	0.478375	0.336975
446	0.478425	0.337425
447	0.476800	0.338725
448	0.480975	0.338275
449	0.479800	0.339125
450	0.484000	0.337825
451	0.484025	0.338825
452	0.484600	0.339750
453	0.482225	0.340325
454	0.480950	0.338950
455	0.482225	0.340725
456	0.476075	0.341175
457	0.477700	0.338500
458	0.479275	0.338575
459	0.482250	0.338625
460	0.476900	0.336950
461	0.482500	0.335025
462	0.486275	0.331750
463	0.480675	0.332575
464	0.483500	0.333725
465	0.483475	0.331625
466	0.485700	0.332550
467	0.488200	0.331600
468	0.481625	0.336125
469	0.481650	0.336475
470	0.482400	0.335900
471	0.478975	0.335950
472	0.474750	0.338350
473	0.476750	0.338050
474	0.479750	0.339475
475	0.476150	0.340725
476	0.480750	0.340925
477	0.476950	0.339900
478	0.477625	0.337850
479	0.479975	0.338025
480	0.479375	0.337825
481	0.479825	0.336325
482	0.481300	0.337050
483	0.480500	0.337800
484	0.480150	0.336350
485	0.486150	0.337100
486	0.482775	0.337150
487	0.481175	0.335225
488	0.479800	0.337025
489	0.483875	0.337075
490	0.482375	0.335825
491	0.477175	0.334875
492	0.476875	0.336825
493	0.478800	0.333925
494	0.480900	0.335775
495	0.480500	0.336050
496	0.483375	0.336750
497	0.479175	0.334975
498	0.483800	0.337825
499	0.477475	0.335500
500	0.482000	0.337000
501	0.482350	0.337550
502	0.478850	0.338675
503	0.481650	0.339925
504	0.484525	0.338600
505	0.481550	0.339300
506	0.481100	0.338625
507	0.480125	0.339850
508	0.481050	0.338575
509	0.478325	0.336250
510	0.478000	0.337025
511	0.479175	0.335950
512	0.477375	0.337600
513	0.479325	0.335800
514	0.481500	0.336750
515	0.483300	0.334950
516	0.480575	0.338100
517	0.477650	0.337825
518	0.479225	0.336350
519	0.478150	0.336350
520	0.477350	0.334650
521	0.477750	0.335075
522	0.479575	0.333925
523	0.479925	0.331875
524	0.479750	0.330825
525	0.476200	0.327825
526	0.474650	0.327550
527	0.477925	0.329975
528	0.482500	0.330925
529	0.476350	0.329000
530	0.475900	0.328625
531	0.479725	0.328025
532	0.480100	0.327875
533	0.482200	0.327975
534	0.482500	0.326900
535	0.481800	0.326975
536	0.482225	0.326550
537	0.481125	0.326550
538	0.479225	0.327000
539	0.478000	0.328500
540	0.482125	0.328950
541	0.476325	0.331525
542	0.481150	0.332850
543	0.481050	0.334475
544	0.483225	0.332900
545	0.483075	0.334325
546	0.477925	0.332075
547	0.478500	0.331575
548	0.480550	0.331500
549	0.481550	0.331425
550	0.484325	0.333300
551	0.480475	0.334000
552	0.484675	0.332750
553	0.484650	0.334875
554	0.481975	0.336675
555	0.480850	0.336250
556	0.484550	0.335775
557	0.482125	0.337950
558	0.481625	0.338100
559	0.476400	0.337150
560	0.483150	0.337075
561	0.482100	0.337925
562	0.478850	0.338175
563	0.480225	0.339100
564	0.481100	0.340550
565	0.481150	0.338900
566	0.478775	0.339625
567	0.483225	0.340925
568	0.482700	0.342950
569	0.482025	0.344250
570	0.480075	0.342675
571	0.483950	0.341850
572	0.481675	0.343425
573	0.479425	0.344675
574	0.476850	0.345375
575	0.478525	0.346350
576	0.475475	0.344900
577	0.481450	0.344750
578	0.479225	0.343750
579	0.483850	0.342975
580	0.485125	0.343100
581	0.484650	0.344300
582	0.485225	0.346350
583	0.483550	0.344575
584	0.486775	0.346525
585	0.485225	0.346425
586	0.482125	0.343500
587	0.482200	0.341775
588	0.484250	0.340200
589	0.482575	0.339925
590	0.479325	0.340150
591	0.478350	0.343975
592	0.481550	0.343375
593	0.478025	0.342600
594	0.478500	0.342425
595	0.481825	0.339450
596	0.481350	0.339800
597	0.478950	0.339250
598	0.484300	0.337675
599	0.481100	0.335300
600	0.481975	0.336875
601	0.479325	0.336425
602	0.477925	0.335600
603	0.480300	0.334025
604	0.484875	0.333400
605	0.478050	0.333050
606	0.477225	0.331350
607	0.480900	0.331075
608	0.477450	0.327975
609	0.480150	0.327775
610	0.483300	0.330525
611	0.481925	0.332075
612	0.480675	0.331750
613	0.479900	0.332700
614	0.481250	0.332650
615	0.479375	0.333325
616	0.479450	0.332950
617	0.481650	0.335050
618	0.485775	0.335275
619	0.480750	0.332250
620	0.481225	0.334300
621	0.476800	0.333225
622	0.482100	0.331200
623	0.483000	0.330575
624	0.480025	0.330700
625	0.476950	0.331575
626	0.483000	0.332025
627	0.480900	0.331675
628	0.481025	0.331650
629	0.481450	0.329300
630	0.477050	0.327600
631	0.478900	0.324750
632	0.481500	0.325725
633	0.481100	0.328125
634	0.480400	0.327275
635	0.480650	0.328325
636	0.478525	0.329550
637	0.476600	0.331250
638	0.481350	0.331675
639	0.481850	0.334325
640	0.481875	0.332700
641	0.477350	0.330650
642	0.478325	0.330175
643	0.480075	0.332575
644	0.481100	0.332250
645	0.483575	0.332125
646	0.482425	0.334100
647	0.479150	0.333275
648	0.480525	0.332000
649	0.478475	0.329725
650	0.479325	0.328425
651	0.478575	0.327150
652	0.477975	0.326925
653	0.477275	0.327025
654	0.481150	0.327300
655	0.478150	0.329600
656	0.479600	0.328025
657	0.478475	0.328725
658	0.479425	0.328375
659	0.478075	0.331150
660	0.483350	0.331725
661	0.479775	0.329025
662	0.481125	0.328600
663	0.475675	0.328525
664	0.480175	0.330950
665	0.478725	0.330375
666	0.478050	0.330775
667	0.484650	0.332225
668	0.480725	0.332100
669	0.479550	0.333225
670	0.481375	0.331000
671	0.479525	0.333400
672	0.477100	0.332900
673	0.478450	0.331250
674	0.478350	0.331125
675	0.475725	0.330925
676	0.480825	0.330250
677	0.481550	0.333000
678	0.480675	0.332550
679	0.480600	0.332350
680	0.484800	0.332425
681	0.485625	0.331600
682	0.484100	0.329675
683	0.482575	0.329125
684	0.486500	0.329525
685	0.481500	0.327425
686	0.481750	0.327600
687	0.480450	0.326125
688	0.478675	0.324650
689	0.481650	0.326650
690	0.478725	0.327025
691	0.479400	0.328375
692	0.480725	0.330700
693	0.480250	0.332050
694	0.477650	0.331825
695	0.477100	0.333975
696	0.482075	0.334975
697	0.481200	0.335350
698	0.480625	0.336425
699	0.477000	0.336825
700	0.480325	0.337650
701	0.480250	0.338300
702	0.479750	0.337775
703	0.482575	0.337225
704	0.482700	0.336925
705	0.483175	0.334925
706	0.480075	0.336950
707	0.480975	0.336025
708	0.482750	0.338575
709	0.479000	0.338475
710	0.476450	0.338800
711	0.481800	0.339350
712	0.483125	0.340425
713	0.481325	0.337350
714	0.480875	0.335150
715	0.478850	0.332625
716	0.485150	0.332650
717	0.481750	0.336525
718	0.482525	0.335850
719	0.483975	0.335225
720	0.483300	0.335225
721	0.484150	0.335125
722	0.485500	0.335325
723	0.483475	0.336700
724	0.483325	0.337100
725	0.481500	0.334575
726	0.481125	0.334325
727	0.486625	0.335425
728	0.482950	0.336225
729	0.482300	0.338925
730	0.482775	0.340675
731	0.483375	0.338125
732	0.482550	0.338050
733	0.479750	0.338575
734	0.481000	0.335350
735	0.482150	0.334850
736	0.483100	0.333025
737	0.482125	0.333725
738	0.483950	0.333900
739	0.482050	0.329750
740	0.485800	0.331550
741	0.485000	0.332100
742	0.484025	0.332125
743	0.482950	0.332725
744	0.481350	0.334675
745	0.481400	0.333950
746	0.481375	0.333675
747	0.482025	0.333600
748	0.479900	0.333900
749	0.478200	0.333725
750	0.481950	0.336900
751	0.482375	0.336500
752	0.484200	0.334825
753	0.481675	0.334325
754	0.479150	0.338825
755	0.478450	0.338325
756	0.482425	0.337875
757	0.482025	0.337250
758	0.482400	0.335050
759	0.476800	0.337650
760	0.476950	0.339325
761	0.479550	0.338900
762	0.480425	0.336000
763	0.476225	0.337700
764	0.479000	0.338575
765	0.479775	0.338925
766	0.479975	0.340750
767	0.480350	0.344275
768	0.483200	0.344275
769	0.480675	0.340525
770	0.479950	0.340700
771	0.478100	0.339300
772	0.477500	0.339925
773	0.478050	0.338875
774	0.483950	0.337975
775	0.483475	0.336725
776	0.483825	0.337825
777	0.482075	0.340275
778	0.484825	0.339875
779	0.481475	0.339750
780	0.481425	0.340650
781	0.476700	0.341150
782	0.480350	0.340475
783	0.479750	0.340375
784	0.480300	0.341325
785	0.480925	0.342050
786	0.475775	0.339575
787	0.480575	0.339250
788	0.481075	0.339625
789	0.479500	0.337125
790	0.480125	0.335725
791	0.481075	0.336050
792	0.480675	0.335300
793	0.480875	0.336800
794	0.480750	0.335550
795	0.484975	0.336925
796	0.481600	0.338300
797	0.477175	0.338525
798	0.479000	0.337525
799	0.485425	0.338100
800	0.484800	0.338175
801	0.484350	0.337250
802	0.478850	0.335575
803	0.480450	0.336075
804	0.481875	0.336250
805	0.480850	0.334450
806	0.481850	0.333325
807	0.484000	0.332350
808	0.484100	0.331950
809	0.482700	0.330850
810	0.482625	0.331025
811	0.479425	0.333425
812	0.480750	0.332600
813	0.483750	0.330400
814	0.484500	0.332050
815	0.481625	0.331625
816	0.481350	0.330400
817	0.484350	0.330925
818	0.485575	0.328850
819	0.486200	0.329425
820	0.486275	0.328325
821	0.485125	0.327475
822	0.484500	0.327675
823	0.484825	0.325675
824	0.484250	0.325850
825	0.482275	0.326000
826	0.482300	0.326400
827	0.483900	0.325425
828	0.486675	0.325250
829	0.482000	0.326350
830	0.481525	0.326900
831	0.479375	0.325125
832	0.480500	0.325075
833	0.482675	0.327350
834	0.482050	0.327400
835	0.484525	0.326400
836	0.488050	0.326075
837	0.485025	0.328975
838	0.483350	0.327450
839	0.481750	0.328975
840	0.482275	0.331325
841	0.486575	0.334025
842	0.482875	0.333900
843	0.483375	0.332975
844	0.482875	0.332650
845	0.484375	0.332050
846	0.479900	0.332375
847	0.485175	0.331225
848	0.482450	0.333225
849	0.483575	0.333225
850	0.487400	0.336025
851	0.483200	0.335850
852	0.482850	0.333600
853	0.481275	0.333950
854	0.478800	0.333225
855	0.481700	0.332075
856	0.481100	0.332175
857	0.484075	0.333750
858	0.482200	0.332700
859	0.482975	0.333150
860	0.480300	0.332600
861	0.483125	0.334300
862	0.481650	0.334525
863	0.481850	0.333250
864	0.481375	0.332550
865	0.481250	0.334650
866	0.481050	0.333150
867	0.481550	0.331875
868	0.479900	0.333825
869	0.480825	0.336250
870	0.480175	0.335900
871	0.481775	0.335275
872	0.481500	0.337950
873	0.480550	0.337800
874	0.480050	0.339175
875	0.482000	0.338625
876	0.478150	0.338075
877	0.484625	0.338875
878	0.486975	0.338075
879	0.479425	0.338525
880	0.482725	0.337350
881	0.480275	0.338200
882	0.477250	0.339225
883	0.480500	0.342175
884	0.482950	0.342200
885	0.484525	0.343350
886	0.485575	0.342950
887	0.483550	0.343575
888	0.481175	0.341475
889	0.481525	0.340275
890	0.479225	0.341075
891	0.480825	0.342450
892	0.481775	0.342625
893	0.480100	0.339975
894	0.479975	0.340475
895	0.480825	0.341925
896	0.483375	0.345175
897	0.481500	0.345700
898	0.484025	0.348150
899	0.481625	0.347475
900	0.477550	0.349350
901	0.480650	0.347075
902	0.483750	0.347850
903	0.481875	0.348725
904	0.482875	0.348825
905	0.479400	0.348650
906	0.478550	0.343300
907	0.478925	0.345000
908	0.483350	0.345025
909	0.484575	0.344625
910	0.485325	0.345575
911	0.481450	0.345050
912	0.484925	0.344875
913	0.479025	0.344975
914	0.478200	0.345925
915	0.476225	0.342325
916	0.477225	0.340550
917	0.475400	0.340000
918	0.476625	0.338950
919	0.477500	0.339750
920	0.477425	0.339625
921	0.481475	0.339575
922	0.479825	0.339150
923	0.477325	0.339300
924	0.476375	0.339325
925	0.481675	0.339000
926	0.482075	0.342525
927	0.481500	0.342925
928	0.480075	0.343150
929	0.481750	0.342225
930	0.483300	0.342950
931	0.478200	0.341325
932	0.480200	0.341600
933	0.481625	0.344900
934	0.481725	0.344725
935	0.481700	0.345300
936	0.481800	0.347825
937	0.479600	0.347850
938	0.479200	0.348250
939	0.482825	0.346700
940	0.485375	0.347300
941	0.482275	0.348900
942	0.478350	0.348675
943	0.480225	0.350475
944	0.482225	0.349500
945	0.481925	0.348825
946	0.482275	0.349800
947	0.479350	0.349875
948	0.478225	0.348200
949	0.480125	0.347075
950	0.478325	0.345100
951	0.479875	0.345275
952	0.482825	0.343300
953	0.482025	0.341475
954	0.480600	0.340650
955	0.482375	0.342375
956	0.483100	0.341450
957	0.480100	0.338900
958	0.480300	0.338675
959	0.482675	0.337700
960	0.482150	0.337250
961	0.480875	0.336775
962	0.479975	0.336425
963	0.482300	0.337075
964	0.481375	0.337975
965	0.481500	0.335325
966	0.482725	0.337475
967	0.479975	0.338100
968	0.479125	0.338400
969	0.482225	0.337400
970	0.482750	0.334950
971	0.481850	0.338000
972	0.480575	0.340550
973	0.481375	0.340325
974	0.481800	0.341300
975	0.482950	0.345775
976	0.480375	0.343200
977	0.475175	0.342200
978	0.477075	0.344125
979	0.479475	0.343050
980	0.478350	0.346550
981	0.480200	0.347400
982	0.478175	0.349800
983	0.486075	0.352550
984	0.481100	0.350675
985	0.482600	0.351625
986	0.481650	0.351650
987	0.479075	0.350425
988	0.479850	0.352350
989	0.476225	0.350775
990	0.481175	0.351275
991	0.479300	0.350125
992	0.480925	0.350075
993	0.479425	0.352750
994	0.481925	0.353325
995	0.478100	0.354275
996	0.479500	0.354850
997	0.479175	0.356975
998	0.480100	0.358350
999	0.483200	0.357375
1000	0.479150	0.358000
1001	0.478375	0.356575
1002	0.479525	0.353600
1003	0.483350	0.352025
1004	0.482200	0.350925
1005	0.481925	0.351300
1006	0.483200	0.352375
1007	0.480325	0.353550
1008	0.477000	0.353150
1009	0.479000	0.353475
1010	0.479000	0.354025
1011	0.480425	0.354075
1012	0.478550	0.355800
1013	0.476925	0.353425
1014	0.480250	0.350675
1015	0.484975	0.349375
1016	0.483200	0.347175
1017	0.480025	0.344825
1018	0.479825	0.346475
1019	0.480475	0.347300
1020	0.482400	0.347400
1021	0.485700	0.347875
1022	0.483800	0.345500
1023	0.481975	0.345100
1024	0.484500	0.343950
1025	0.479500	0.347050
1026	0.476850	0.345075
1027	0.478875	0.343225
1028	0.478025	0.344275
1029	0.482050	0.341425
1030	0.480125	0.341225
1031	0.479300	0.339650
1032	0.480050	0.339575
1033	0.476825	0.339200
1034	0.477925	0.339225
1035	0.479125	0.339725
1036	0.481250	0.338425
1037	0.478725	0.339775
1038	0.481400	0.339000
1039	0.479350	0.338850
1040	0.483800	0.337675
1041	0.481375	0.339400
1042	0.481800	0.341275
1043	0.479625	0.341175
1044	0.483250	0.340725
1045	0.481400	0.343625
1046	0.481225	0.342550
1047	0.481575	0.345900
1048	0.483075	0.346475
1049	0.481525	0.344300
1050	0.477925	0.342700
1051	0.481475	0.342450
1052	0.482225	0.342925
1053	0.481300	0.344200
1054	0.481350	0.345425
1055	0.482675	0.344475
1056	0.481300	0.341200
1057	0.481025	0.340350
1058	0.483275	0.340450
1059	0.480250	0.343575
1060	0.480750	0.344025
1061	0.480475	0.345300
1062	0.478800	0.344650
1063	0.479800	0.344575
1064	0.483550	0.341750
1065	0.483425	0.340225
1066	0.482525	0.340775
1067	0.477675	0.342250
1068	0.484675	0.340200
1069	0.484850	0.339850
1070	0.480375	0.339025
1071	0.485275	0.337750
1072	0.484100	0.334100
1073	0.478675	0.332400
1074	0.477525	0.332975
1075	0.480725	0.330675
1076	0.478125	0.327100
1077	0.482675	0.329075
1078	0.481850	0.328000
1079	0.480575	0.328825
1080	0.480325	0.326075
1081	0.481325	0.325250
1082	0.485775	0.325550
1083	0.482250	0.326250
1084	0.479250	0.324700
1085	0.475900	0.326750
1086	0.480375	0.329175
1087	0.482375	0.328850
1088	0.479725	0.328350
1089	0.479400	0.329500
1090	0.478175	0.329475
1091	0.482175	0.328075
1092	0.479900	0.329650
1093	0.480575	0.331025
1094	0.482500	0.327825
1095	0.478725	0.328175
1096	0.486175	0.328300
1097	0.482350	0.328400
1098	0.478350	0.328925
1099	0.479700	0.330275
1100	0.483700	0.329300
1101	0.484450	0.330100
1102	0.481425	0.329175
1103	0.485700	0.332700
1104	0.483125	0.334375
1105	0.479450	0.335950
1106	0.484450	0.336800
1107	0.483825	0.338950
1108	0.485800	0.339100
1109	0.484500	0.340000
1110	0.484275	0.337850
1111	0.488375	0.339625
1112	0.485000	0.337625
1113	0.485850	0.339425
1114	0.481000	0.337825
1115	0.481200	0.338000
1116	0.479400	0.338525
1117	0.477950	0.337150
1118	0.478650	0.336425
1119	0.483350	0.334400
1120	0.482350	0.334950
1121	0.481650	0.334025
1122	0.481850	0.333625
1123	0.481200	0.334475
1124	0.480675	0.331625
1125	0.484775	0.330475
1126	0.478575	0.329825
1127	0.481500	0.329200
1128	0.485675	0.330025
1129	0.481850	0.330300
1130	0.483550	0.331150
1131	0.479050	0.332750
1132	0.476500	0.333125
1133	0.482750	0.333400
1134	0.481575	0.333150
1135	0.481850	0.332500
1136	0.483850	0.334175
1137	0.480325	0.338075
1138	0.481300	0.338475
1139	0.481325	0.339350
1140	0.484550	0.339150
1141	0.479425	0.339825
1142	0.483525	0.342500
1143	0.484800	0.344425
1144	0.480700	0.341600
1145	0.483575	0.341350
1146	0.481550	0.339675
1147	0.482600	0.339450
1148	0.480725	0.338075
1149	0.485575	0.335925
1150	0.480450	0.334200
1151	0.480675	0.334825
1152	0.479150	0.334275
1153	0.478475	0.332000
1154	0.481000	0.331150
1155	0.483125	0.327675
1156	0.481550	0.329575
1157	0.481075	0.330550
1158	0.484325	0.329975
1159	0.482725	0.329025
1160	0.482150	0.330200
1161	0.480425	0.329700
1162	0.482350	0.330375
1163	0.483175	0.332875
1164	0.484000	0.334600
1165	0.483175	0.333250
1166	0.484400	0.334225
1167	0.482400	0.336400
1168	0.480250	0.338325
1169	0.481675	0.337750
1170	0.478400	0.336125
1171	0.483075	0.336075
1172	0.484750	0.336050
1173	0.482825	0.337475
1174	0.480675	0.336100
1175	0.483600	0.336350
1176	0.483575	0.336150
1177	0.485500	0.335700
1178	0.487800	0.339650
1179	0.487575	0.339200
1180	0.488775	0.338500
1181	0.481875	0.337775
1182	0.482050	0.337200
1183	0.481400	0.337650
1184	0.483075	0.340625
1185	0.482000	0.341875
1186	0.484050	0.341525
1187	0.477225	0.339975
1188	0.481800	0.338300
1189	0.480900	0.339150
1190	0.484875	0.338425
1191	0.481625	0.341575
1192	0.483325	0.342325
1193	0.480500	0.340875
1194	0.477900	0.341950
1195	0.483175	0.341950
1196	0.482325	0.339850
1197	0.481925	0.339650
1198	0.481475	0.337075
1199	0.482325	0.338425
1200	0.485375	0.337525
1201	0.480325	0.335125
1202	0.477925	0.334575
1203	0.483500	0.333800
1204	0.485000	0.330575
1205	0.486375	0.329700
1206	0.485675	0.329750
1207	0.484125	0.331350
1208	0.485125	0.332550
1209	0.483825	0.332500
1210	0.485500	0.330475
1211	0.484025	0.332675
1212	0.482800	0.335550
1213	0.484175	0.334975
1214	0.483325	0.335575
1215	0.484150	0.334425
1216	0.481350	0.333025
1217	0.486175	0.333250
1218	0.484750	0.333550
1219	0.479775	0.333225
1220	0.483075	0.333225
1221	0.482950	0.335075
1222	0.483750	0.334475
1223	0.480025	0.337025
1224	0.480250	0.335300
1225	0.479850	0.333925
1226	0.482125	0.331675
1227	0.482900	0.332725
1228	0.485625	0.334425
1229	0.482000	0.334325
1230	0.483175	0.333350
1231	0.480325	0.335850
1232	0.483025	0.338200
1233	0.479875	0.337950
1234	0.481700	0.337650
1235	0.480275	0.339375
1236	0.478900	0.339300
1237	0.478350	0.339850
1238	0.479325	0.339325
1239	0.480125	0.335675
1240	0.483075	0.334275
1241	0.479575	0.332325
1242	0.481825	0.333700
1243	0.483400	0.333400
1244	0.482175	0.332175
1245	0.479450	0.331000
1246	0.479400	0.328975
1247	0.481025	0.329250
1248	0.480775	0.331350
1249	0.480625	0.331975
1250	0.476775	0.331025
1251	0.478275	0.331750
1252	0.480025	0.331675
1253	0.474325	0.331850
1254	0.478200	0.332200
1255	0.478950	0.331125
1256	0.480175	0.332025
1257	0.477450	0.332550
1258	0.479375	0.332850
1259	0.479475	0.334400
1260	0.480750	0.332575
1261	0.480525	0.333300
1262	0.481050	0.330975
1263	0.478100	0.330625
1264	0.479200	0.329775
1265	0.480850	0.330900
1266	0.482025	0.332150
1267	0.478925	0.332150
1268	0.479425	0.333275
1269	0.479050	0.335675
1270	0.477850	0.335150
1271	0.476600	0.336075
1272	0.475425	0.335475
1273	0.478675	0.335950
1274	0.478350	0.333775
1275	0.481050	0.334475
1276	0.479000	0.333925
1277	0.477825	0.333825
1278	0.482300	0.331400
1279	0.483025	0.327575
1280	0.481625	0.328725
1281	0.481450	0.326750
1282	0.480175	0.327525
1283	0.483275	0.327375
1284	0.483275	0.329225
1285	0.480300	0.327400
1286	0.481025	0.326875
1287	0.481625	0.328425
1288	0.483250	0.328275
1289	0.485075	0.325575
1290	0.483525	0.324775
1291	0.485050	0.324125
1292	0.488775	0.326500
1293	0.484375	0.324525
1294	0.482500	0.326875
1295	0.483750	0.327675
1296	0.482775	0.325000
1297	0.481300	0.325050
1298	0.478150	0.323875
1299	0.478875	0.323825
1300	0.482450	0.322950
1301	0.480775	0.323475
1302	0.483300	0.320625
1303	0.481050	0.322425
1304	0.477625	0.321175
1305	0.480175	0.318800
1306	0.484175	0.319525
1307	0.481925	0.318300
1308	0.480750	0.319075
1309	0.481850	0.320800
1310	0.478875	0.319050
1311	0.479550	0.319425
1312	0.484750	0.321250
1313	0.482625	0.318650
1314	0.480725	0.319350
1315	0.481000	0.322900
1316	0.483050	0.324000
1317	0.481750	0.323450
1318	0.482700	0.323550
1319	0.483750	0.324025
1320	0.483200	0.322000
1321	0.485850	0.324975
1322	0.481375	0.322725
1323	0.481125	0.324000
1324	0.482275	0.323400
1325	0.481125	0.324425
1326	0.479650	0.326675
1327	0.482675	0.326575
1328	0.482950	0.325000
1329	0.482150	0.324575
1330	0.480025	0.325600
1331	0.480625	0.323450
1332	0.480250	0.322650
1333	0.481100	0.323700
1334	0.483250	0.321825
1335	0.481750	0.324000
1336	0.479800	0.324225
1337	0.480275	0.324100
1338	0.480200	0.324675
1339	0.480425	0.322725
1340	0.483850	0.322800
1341	0.480575	0.326225
1342	0.478050	0.324775
1343	0.482250	0.324675
1344	0.481450	0.324225
1345	0.482975	0.324825
1346	0.483025	0.326825
1347	0.480175	0.326450
1348	0.483925	0.324400
1349	0.477125	0.324125
1350	0.479650	0.326450
1351	0.483100	0.326200
1352	0.481050	0.328625
1353	0.476775	0.330675
1354	0.480100	0.328950
1355	0.479050	0.331375
1356	0.483450	0.333125
1357	0.478450	0.333175
1358	0.481075	0.335050
1359	0.482850	0.338625
1360	0.485325	0.339625
1361	0.481600	0.340650
1362	0.483000	0.341200
1363	0.480850	0.340800
1364	0.478025	0.341550
1365	0.477400	0.340050
1366	0.480875	0.344175
1367	0.480875	0.343125
1368	0.481325	0.344100
1369	0.481375	0.344550
1370	0.478900	0.343275
1371	0.480950	0.340675
1372	0.481550	0.340450
1373	0.483125	0.344450
1374	0.483800	0.343300
1375	0.481350	0.343875
1376	0.479800	0.343475
1377	0.478150	0.342825
1378	0.478500	0.343500
1379	0.483750	0.343550
1380	0.481850	0.343550
1381	0.484550	0.345350
1382	0.483450	0.346125
1383	0.479575	0.346575
1384	0.480075	0.344325
1385	0.481625	0.344150
1386	0.481050	0.346875
1387	0.479700	0.346525
1388	0.481175	0.345250
1389	0.476675	0.347275
1390	0.479100	0.345800
1391	0.480600	0.347925
1392	0.477800	0.346875
1393	0.479450	0.347125
1394	0.478750	0.347950
1395	0.480650	0.345550
1396	0.481250	0.343400
1397	0.478675	0.342000
1398	0.478225	0.341650
1399	0.485500	0.339900
1400	0.483525	0.339275
1401	0.484550	0.338925
1402	0.481925	0.337450
1403	0.483625	0.338425
1404	0.478850	0.340100
1405	0.476200	0.335550
1406	0.480525	0.336675
1407	0.481550	0.335525
1408	0.483050	0.333875
1409	0.481150	0.331425
1410	0.479450	0.332350
1411	0.479675	0.333400
1412	0.481550	0.333650
1413	0.476525	0.334525
1414	0.477800	0.335125
1415	0.480050	0.334025
1416	0.479650	0.335700
1417	0.482200	0.333275
1418	0.483100	0.333375
1419	0.485475	0.335500
1420	0.477500	0.332375
1421	0.477650	0.331550
1422	0.478525	0.331850
1423	0.483000	0.333650
1424	0.476925	0.333475
1425	0.483225	0.335450
1426	0.483425	0.331475
1427	0.481650	0.333925
1428	0.481850	0.332900
1429	0.479600	0.333275
1430	0.480825	0.331700
1431	0.485225	0.330850
1432	0.484100	0.330525
1433	0.484825	0.331200
1434	0.486450	0.328850
1435	0.480750	0.330525
1436	0.482950	0.329250
1437	0.483250	0.328525
1438	0.479150	0.330750
1439	0.477550	0.332550
1440	0.481925	0.330075
1441	0.485900	0.330225
1442	0.480950	0.331600
1443	0.481675	0.329025
1444	0.482300	0.328750
1445	0.480375	0.327050
1446	0.481775	0.326375
1447	0.478750	0.327750
1448	0.480450	0.326700
1449	0.480875	0.327850
1450	0.485125	0.328800
1451	0.481700	0.328300
1452	0.486350	0.327500
1453	0.486400	0.329700
1454	0.484375	0.332325
1455	0.482675	0.333675
1456	0.482225	0.335200
1457	0.485275	0.335250
1458	0.479925	0.337425
1459	0.478250	0.337250
1460	0.480550	0.336475
1461	0.480750	0.337100
1462	0.482200	0.340400
1463	0.481225	0.338975
1464	0.475925	0.340350
1465	0.479700	0.338875
1466	0.488250	0.339675
1467	0.483175	0.342050
1468	0.482825	0.341025
1469	0.485100	0.339550
1470	0.487375	0.338150
1471	0.479175	0.335950
1472	0.483475	0.334675
1473	0.482325	0.335375
1474	0.485075	0.335325
1475	0.480575	0.333175
1476	0.483475	0.332900
1477	0.482400	0.332600
1478	0.484400	0.333950
1479	0.486775	0.335225
1480	0.481225	0.335900
1481	0.481275	0.333150
1482	0.478700	0.333950
1483	0.482025	0.334425
1484	0.479700	0.335400
1485	0.484125	0.334950
1486	0.482700	0.335300
1487	0.485850	0.334975
1488	0.486925	0.340175
1489	0.484750	0.340250
1490	0.484475	0.342375
1491	0.480025	0.343625
1492	0.482125	0.344175
1493	0.483550	0.345350
1494	0.484725	0.345725
1495	0.483000	0.345975
1496	0.482800	0.345525
1497	0.484850	0.343950
1498	0.486550	0.343700
1499	0.484075	0.342550
1500	0.479800	0.344600
1501	0.481325	0.345175
1502	0.479975	0.343800
1503	0.477725	0.344050
1504	0.479350	0.346475
1505	0.483025	0.346325
1506	0.480825	0.345825
1507	0.479200	0.346375
1508	0.481450	0.345650
1509	0.483475	0.344875
1510	0.482925	0.342675
1511	0.484725	0.342775
1512	0.483575	0.343000
1513	0.484575	0.343075
1514	0.487300	0.339775
1515	0.481425	0.336650
1516	0.483125	0.338175
1517	0.478325	0.338175
1518	0.477575	0.337125
1519	0.478200	0.337400
1520	0.481850	0.336450
1521	0.482725	0.336875
1522	0.482375	0.336100
1523	0.482225	0.335775
1524	0.478750	0.339625
1525	0.479850	0.339125
1526	0.481275	0.338200
1527	0.485125	0.340200
1528	0.480875	0.340375
1529	0.480350	0.336650
1530	0.482525	0.336925
1531	0.480200	0.340425
1532	0.481225	0.342175
1533	0.480125	0.341950
1534	0.484975	0.343625
1535	0.484850	0.345250
1536	0.482950	0.344175
1537	0.483775	0.343000
1538	0.482175	0.343575
1539	0.478800	0.343775
1540	0.483900	0.341300
1541	0.483050	0.342900
1542	0.477900	0.340225
1543	0.480050	0.339600
1544	0.479675	0.339575
1545	0.481575	0.341950
1546	0.485875	0.340325
1547	0.484600	0.337550
1548	0.483025	0.337625
1549	0.479225	0.337775
1550	0.481675	0.339450
1551	0.481025	0.340375
1552	0.481375	0.339025
1553	0.482225	0.340225
1554	0.483475	0.339700
1555	0.484375	0.340500
1556	0.485250	0.339775
1557	0.484950	0.337475
1558	0.479350	0.336850
1559	0.485050	0.336025
1560	0.482225	0.331875
1561	0.481350	0.331475
1562	0.482150	0.331425
1563	0.486675	0.331950
1564	0.489975	0.333400
1565	0.482950	0.333175
1566	0.483850	0.334450
1567	0.486950	0.335175
1568	0.486900	0.337000
1569	0.486700	0.338900
1570	0.485850	0.336000
1571	0.486200	0.335975
1572	0.485250	0.336475
1573	0.483425	0.337750
1574	0.485475	0.338450
1575	0.486425	0.338300
1576	0.485175	0.340375
1577	0.482875	0.340900
1578	0.479725	0.341625
1579	0.477375	0.338700
1580	0.481550	0.340925
1581	0.480425	0.339500
1582	0.483025	0.341975
1583	0.484450	0.343400
1584	0.485375	0.344500
1585	0.482950	0.344125
1586	0.486050	0.344125
1587	0.485050	0.345425
1588	0.484300	0.345075
1589	0.480400	0.344950
1590	0.485025	0.346575
1591	0.486675	0.345225
1592	0.483100	0.348825
1593	0.479925	0.349175
1594	0.482375	0.352000
1595	0.483175	0.355300
1596	0.482000	0.357225
1597	0.480300	0.357325
1598	0.480700	0.356900
1599	0.482925	0.358875
1600	0.483875	0.358125
1601	0.480225	0.356000
1602	0.481275	0.355225
1603	0.481675	0.356300
1604	0.484000	0.354900
1605	0.481450	0.353575
1606	0.481675	0.352075
1607	0.483450	0.351425
1608	0.483925	0.353625
1609	0.480400	0.349025
1610	0.479400	0.347125
1611	0.477175	0.346175
1612	0.480175	0.345850
1613	0.482875	0.344100
1614	0.481950	0.343825
1615	0.481575	0.343100
1616	0.485025	0.339050
1617	0.479900	0.339725
1618	0.481250	0.335500
1619	0.482350	0.334600
1620	0.484875	0.335700
1621	0.481925	0.333800
1622	0.483200	0.331725
1623	0.483375	0.331175
1624	0.484200	0.329925
1625	0.483050	0.330450
1626	0.484050	0.332575
1627	0.485875	0.332875
1628	0.482275	0.333850
1629	0.483125	0.335375
1630	0.483525	0.333800
1631	0.484525	0.335200
1632	0.479650	0.336700
1633	0.480475	0.338100
1634	0.481800	0.340375
1635	0.479500	0.339500
1636	0.482200	0.342575
1637	0.480850	0.341325
1638	0.478975	0.341000
1639	0.480050	0.339625
1640	0.483850	0.338175
1641	0.483250	0.334525
1642	0.481750	0.335125
1643	0.479000	0.335525
1644	0.483800	0.335525
1645	0.482025	0.334900
1646	0.479025	0.339175
1647	0.478700	0.339525
1648	0.481425	0.341050
1649	0.482000	0.338425
1650	0.483625	0.338525
1651	0.480300	0.337650
1652	0.480500	0.337725
1653	0.481900	0.337275
1654	0.478600	0.338775
1655	0.481625	0.339925
1656	0.486800	0.338900
1657	0.485725	0.340325
1658	0.479500	0.340050
1659	0.481300	0.339350
1660	0.482000	0.338925
1661	0.481550	0.339125
1662	0.482725	0.337800
1663	0.483850	0.339375
1664	0.483725	0.337375
1665	0.484325	0.335000
1666	0.482050	0.332825
1667	0.482725	0.333450
1668	0.486075	0.334525
1669	0.484450	0.333175
1670	0.486600	0.332500
1671	0.486575	0.331325
1672	0.486200	0.331050
1673	0.488200	0.333100
1674	0.483825	0.333700
1675	0.479275	0.333275
1676	0.481150	0.333125
1677	0.479100	0.331325
1678	0.480925	0.331175
1679	0.484150	0.329675
1680	0.483275	0.329975
1681	0.482500	0.331225
1682	0.481225	0.331675
1683	0.478825	0.332200
1684	0.481250	0.329850
1685	0.483950	0.328950
1686	0.483025	0.330875
1687	0.481100	0.333125
1688	0.480675	0.335775
1689	0.482800	0.336500
1690	0.485375	0.338725
1691	0.485750	0.340125
1692	0.486125	0.342100
1693	0.486675	0.341325
1694	0.480575	0.341825
1695	0.482525	0.343775
1696	0.481725	0.344400
1697	0.480775	0.345650
1698	0.484975	0.349100
1699	0.486000	0.350650
1700	0.487025	0.353925
1701	0.483475	0.356550
1702	0.485075	0.357450
1703	0.481675	0.356500
1704	0.481350	0.355325
1705	0.482850	0.356575
1706	0.481325	0.356025
1707	0.481375	0.354050
1708	0.476600	0.353450
1709	0.483925	0.352900
1710	0.483100	0.351850
1711	0.483475	0.348650
1712	0.482300	0.349050
1713	0.481775	0.350075
1714	0.482400	0.351825
1715	0.481000	0.351250
1716	0.481425	0.352950
1717	0.478475	0.353800
1718	0.481800	0.353525
1719	0.479500	0.353575
1720	0.482600	0.353350
1721	0.479675	0.352250
1722	0.479700	0.350450
1723	0.478050	0.348300
1724	0.480100	0.348175
1725	0.482975	0.348825
1726	0.479775	0.349100
1727	0.484150	0.350075
1728	0.482200	0.350275
1729	0.483600	0.353025
1730	0.482600	0.352150
1731	0.483050	0.352450
1732	0.485000	0.351800
1733	0.484800	0.352875
1734	0.480950	0.351775
1735	0.480125	0.353350
1736	0.479650	0.354100
1737	0.482100	0.354825
1738	0.478100	0.356600
1739	0.481000	0.354550
1740	0.482950	0.352100
1741	0.479075	0.351075
1742	0.479250	0.352325
1743	0.480725	0.353650
1744	0.481400	0.352675
1745	0.480725	0.353850
1746	0.483650	0.349950
1747	0.485125	0.348775
1748	0.486500	0.348400
1749	0.483475	0.347000
1750	0.482875	0.346050
1751	0.483600	0.345875
1752	0.482450	0.344525
1753	0.480675	0.344575
1754	0.485000	0.342700
1755	0.481600	0.338775
1756	0.480375	0.335950
1757	0.482350	0.336025
1758	0.483300	0.334325
1759	0.482975	0.334900
1760	0.482825	0.335100
1761	0.485350	0.336250
1762	0.483125	0.339125
1763	0.481925	0.338675
1764	0.478575	0.341600
1765	0.482075	0.341750
1766	0.483550	0.344300
1767	0.481225	0.342725
1768	0.481250	0.343575
1769	0.483550	0.343750
1770	0.482225	0.342025
1771	0.485950	0.342425
1772	0.479900	0.341200
1773	0.480500	0.344200
1774	0.479900	0.342250
1775	0.484700	0.341325
1776	0.486150	0.340200
1777	0.486750	0.339725
1778	0.487225	0.339100
1779	0.483750	0.338225
1780	0.486975	0.339875
1781	0.484125	0.339750
1782	0.480525	0.336675
1783	0.483000	0.333375
1784	0.481425	0.333975
1785	0.481750	0.336450
1786	0.480200	0.335875
1787	0.478925	0.335100
1788	0.483850	0.334975
1789	0.477950	0.334025
1790	0.480050	0.332625
1791	0.480175	0.331700
1792	0.475425	0.331200
1793	0.480800	0.328850
1794	0.482125	0.332000
1795	0.481975	0.330900
1796	0.479450	0.332225
1797	0.481525	0.333675
1798	0.483025	0.331650
1799	0.480275	0.331175
1800	0.479750	0.331275
1801	0.481625	0.333925
1802	0.481675	0.335900
1803	0.481950	0.335850
1804	0.476500	0.336225
1805	0.480100	0.335150
1806	0.477200	0.336550
1807	0.478925	0.336575
1808	0.479400	0.335625
1809	0.482425	0.337025
1810	0.479950	0.336750
1811	0.480550	0.339200
1812	0.474675	0.338000
1813	0.478525	0.338650
1814	0.476225	0.336650
1815	0.479275	0.335875
1816	0.477275	0.334300
1817	0.479400	0.336000
1818	0.479325	0.338250
1819	0.480375	0.337275
1820	0.483450	0.337200
1821	0.482650	0.338775
1822	0.486350	0.337025
1823	0.482025	0.335225
1824	0.479525	0.333350
1825	0.481875	0.331550
1826	0.483500	0.334050
1827	0.480700	0.336100
1828	0.479850	0.332550
1829	0.480375	0.334300
1830	0.479400	0.334750
1831	0.480975	0.334425
1832	0.479175	0.335475
1833	0.480875	0.333725
1834	0.481550	0.333950
1835	0.480550	0.332775
1836	0.483925	0.331525
1837	0.483875	0.331500
1838	0.483175	0.333675
1839	0.476450	0.329325
1840	0.480325	0.329225
1841	0.480375	0.331825
1842	0.482800	0.333925
1843	0.482225	0.335825
1844	0.483925	0.332800
1845	0.480550	0.334125
1846	0.483775	0.333025
1847	0.481750	0.335675
1848	0.483850	0.336175
1849	0.480625	0.337100
1850	0.478500	0.337575
1851	0.485250	0.336350
1852	0.480825	0.338825
1853	0.484475	0.341750
1854	0.480325	0.341450
1855	0.480950	0.341425
1856	0.484725	0.340350
1857	0.478200	0.340225
1858	0.480500	0.338150
1859	0.479600	0.337575
1860	0.479950	0.340900
1861	0.478350	0.341800
1862	0.481150	0.342150
1863	0.484150	0.340500
1864	0.485825	0.339975
1865	0.484675	0.339400
1866	0.484675	0.340900
1867	0.485050	0.339625
1868	0.482600	0.336925
1869	0.484900	0.337575
1870	0.480800	0.336625
1871	0.478725	0.337850
1872	0.485000	0.335625
1873	0.480550	0.335125
1874	0.479025	0.335525
1875	0.483450	0.334275
1876	0.482925	0.335100
1877	0.482700	0.332900
1878	0.482300	0.330975
1879	0.485275	0.333050
1880	0.482275	0.331775
1881	0.483475	0.332125
1882	0.484600	0.330500
1883	0.483775	0.334000
1884	0.479425	0.334925
1885	0.479225	0.333700
1886	0.481200	0.333800
1887	0.479650	0.333275
1888	0.476900	0.334075
1889	0.481975	0.333475
1890	0.479925	0.335200
1891	0.484325	0.336600
1892	0.483050	0.335275
1893	0.480025	0.335125
1894	0.483500	0.334300
1895	0.483325	0.335625
1896	0.482325	0.334575
1897	0.481425	0.333375
1898	0.476300	0.335100
1899	0.480150	0.336225
1900	0.479075	0.333700
1901	0.479075	0.334850
1902	0.481175	0.333800
1903	0.480050	0.333250
1904	0.477125	0.332925
1905	0.478225	0.331750
1906	0.478175	0.331625
1907	0.482725	0.330800
1908	0.475250	0.330150
1909	0.474600	0.332875
1910	0.480975	0.329825
1911	0.481425	0.332075
1912	0.480025	0.331225
1913	0.482325	0.331825
1914	0.477475	0.331350
1915	0.477675	0.333075
1916	0.483125	0.332700
1917	0.485375	0.333000
1918	0.482500	0.334850
1919	0.480725	0.336775
1920	0.485100	0.335025
1921	0.483650	0.334500
1922	0.480375	0.336625
1923	0.479650	0.335900
1924	0.479625	0.336275
1925	0.477525	0.334700
1926	0.483850	0.335875
1927	0.484075	0.335050
1928	0.480075	0.333425
1929	0.479825	0.332925
1930	0.479300	0.334175
1931	0.479900	0.333625
1932	0.479750	0.333875
1933	0.478350	0.334075
1934	0.480650	0.331800
1935	0.478550	0.329075
1936	0.477950	0.328650
1937	0.481275	0.330275
1938	0.482250	0.327625
1939	0.480525	0.327125
1940	0.481850	0.323675
1941	0.479650	0.324825
1942	0.481200	0.325375
1943	0.484925	0.323750
1944	0.482025	0.326975
1945	0.483325	0.328225
1946	0.484475	0.330100
1947	0.483000	0.329300
1948	0.480300	0.331225
1949	0.477925	0.332125
1950	0.477575	0.331825
1951	0.481350	0.333350
1952	0.482450	0.332900
1953	0.481125	0.333650
1954	0.479750	0.332850
1955	0.478075	0.332950
1956	0.482125	0.332775
1957	0.481950	0.332950
1958	0.482850	0.334500
1959	0.481700	0.333775
1960	0.481725	0.334925
1961	0.481675	0.333175
1962	0.483425	0.332425
1963	0.479550	0.333100
1964	0.478425	0.335775
1965	0.476825	0.332975
1966	0.480775	0.330000
1967	0.480450	0.328975
1968	0.479275	0.328925
1969	0.481975	0.329550
1970	0.479125	0.328575
1971	0.475575	0.330125
1972	0.479225	0.329475
1973	0.477850	0.328750
1974	0.481350	0.329325
1975	0.479925	0.328050
1976	0.481150	0.329400
1977	0.481025	0.328500
1978	0.483600	0.329925
1979	0.484800	0.331400
1980	0.481325	0.330425
1981	0.479050	0.330950
1982	0.478900	0.330950
1983	0.480875	0.334400
1984	0.479525	0.335175
1985	0.477000	0.331600
1986	0.479100	0.333575
1987	0.477400	0.335000
1988	0.476050	0.334200
1989	0.478850	0.333450
1990	0.480075	0.335275
1991	0.482650	0.333800
1992	0.481575	0.333250
1993	0.486525	0.333725
1994	0.483800	0.334400
1995	0.481475	0.336050
1996	0.479900	0.335125
1997	0.478150	0.336525
1998	0.479100	0.335125
1999	0.478025	0.335250
[truncated: 8,000 more rows]
