# Supplementary material for: Evolutionary game on mutually influenceing double-layer network
Source: PLoS One. 2025 Jan 31;20(1):e0317923. doi: 10.1371/journal.pone.0317923 (PMC11785339; doi:10.1371/journal.pone.0317923)
Supplement: S1 Data — (ZIP) [file pone.0317923.s001.zip › b=1.05_a=0.45_frequency.txt]

0	0.490350	0.398425
1	0.489750	0.344050
2	0.486275	0.309975
3	0.488300	0.292150
4	0.486250	0.278150
5	0.490025	0.270600
6	0.483775	0.267125
7	0.487025	0.262150
8	0.488275	0.260275
9	0.490275	0.259475
10	0.483725	0.261100
11	0.480175	0.260850
12	0.482325	0.263325
13	0.486275	0.262425
14	0.486825	0.261700
15	0.485400	0.263600
16	0.483625	0.262750
17	0.482525	0.264950
18	0.480575	0.266950
19	0.478450	0.269550
20	0.479725	0.271950
21	0.481925	0.274650
22	0.482700	0.275775
23	0.484325	0.279450
24	0.483225	0.283325
25	0.487025	0.287350
26	0.486425	0.291050
27	0.482650	0.293275
28	0.478625	0.297425
29	0.480925	0.298775
30	0.482850	0.299975
31	0.483525	0.300975
32	0.479225	0.304200
33	0.478075	0.305100
34	0.482675	0.306050
35	0.479925	0.308850
36	0.481925	0.312700
37	0.485550	0.316325
38	0.481375	0.316875
39	0.481250	0.319300
40	0.478875	0.321500
41	0.482225	0.324000
42	0.485100	0.326150
43	0.484025	0.330175
44	0.482575	0.329600
45	0.480050	0.332000
46	0.482550	0.336800
47	0.483775	0.336650
48	0.481225	0.337900
49	0.482325	0.339575
50	0.480125	0.340900
51	0.481575	0.344650
52	0.483250	0.347200
53	0.483875	0.349300
54	0.483875	0.351725
55	0.480100	0.351875
56	0.483325	0.352075
57	0.480725	0.353625
58	0.478900	0.353625
59	0.479075	0.355100
60	0.479500	0.355625
61	0.482350	0.358400
62	0.482000	0.362725
63	0.482950	0.365375
64	0.480625	0.366175
65	0.482950	0.368825
66	0.480700	0.366100
67	0.480700	0.369025
68	0.482950	0.369575
69	0.481325	0.371975
70	0.483525	0.371250
71	0.484800	0.371850
72	0.483500	0.373425
73	0.482900	0.371375
74	0.482750	0.372875
75	0.482375	0.374325
76	0.480575	0.373450
77	0.482825	0.374700
78	0.486075	0.376550
79	0.480025	0.378550
80	0.481600	0.378900
81	0.480825	0.380450
82	0.484025	0.381800
83	0.482175	0.383150
84	0.477725	0.384675
85	0.484875	0.383500
86	0.486400	0.381475
87	0.484525	0.385225
88	0.481050	0.387675
89	0.487150	0.388175
90	0.486625	0.385550
91	0.483125	0.386175
92	0.485925	0.387575
93	0.486575	0.389650
94	0.486675	0.388275
95	0.489525	0.387500
96	0.485950	0.387925
97	0.482400	0.391575
98	0.484350	0.391775
99	0.484650	0.393325
100	0.485675	0.397800
101	0.482175	0.402825
102	0.480950	0.404075
103	0.482200	0.403450
104	0.484575	0.402900
105	0.482700	0.403125
106	0.488625	0.404950
107	0.488000	0.407275
108	0.489100	0.409600
109	0.486775	0.409475
110	0.489500	0.408625
111	0.485275	0.409925
112	0.482250	0.411775
113	0.485750	0.412600
114	0.486225	0.411225
115	0.487300	0.410825
116	0.487200	0.409325
117	0.483925	0.409175
118	0.484250	0.411275
119	0.485900	0.411250
120	0.483500	0.412200
121	0.485175	0.412700
122	0.484975	0.413275
123	0.486650	0.415475
124	0.486675	0.417750
125	0.487575	0.421925
126	0.486750	0.417775
127	0.481775	0.419525
128	0.484525	0.421175
129	0.483875	0.422000
130	0.488525	0.423025
131	0.484325	0.423300
132	0.485950	0.422550
133	0.485925	0.423625
134	0.486075	0.424725
135	0.483300	0.425900
136	0.488625	0.423825
137	0.486800	0.425925
138	0.484700	0.429100
139	0.486000	0.431725
140	0.485050	0.434625
141	0.483075	0.438000
142	0.483475	0.436000
143	0.484250	0.436025
144	0.486000	0.436050
145	0.483350	0.438375
146	0.485500	0.437550
147	0.485425	0.437925
148	0.488625	0.440350
149	0.484425	0.440500
150	0.483200	0.443150
151	0.486300	0.440325
152	0.481950	0.441325
153	0.483025	0.438650
154	0.486425	0.440750
155	0.488375	0.440200
156	0.485825	0.437350
157	0.485825	0.437325
158	0.488275	0.437175
159	0.491425	0.439675
160	0.492050	0.438700
161	0.488375	0.437950
162	0.491200	0.437900
163	0.488575	0.437450
164	0.485625	0.436750
165	0.483850	0.438700
166	0.483175	0.439800
167	0.488050	0.440850
168	0.488775	0.442000
169	0.488175	0.445300
170	0.487700	0.443350
171	0.489800	0.445475
172	0.486625	0.446075
173	0.485625	0.444100
174	0.485225	0.443600
175	0.489175	0.443975
176	0.491825	0.442575
177	0.491500	0.443025
178	0.485450	0.444025
179	0.486975	0.445125
180	0.489900	0.445375
181	0.490600	0.445125
182	0.486500	0.447625
183	0.487400	0.448175
184	0.484900	0.446075
185	0.485150	0.447075
186	0.488750	0.448700
187	0.490125	0.449550
188	0.487900	0.450550
189	0.489575	0.452150
190	0.488200	0.452925
191	0.493100	0.455700
192	0.489975	0.457250
193	0.492350	0.459775
194	0.490950	0.462250
195	0.491625	0.461350
196	0.487225	0.463200
197	0.488275	0.464750
198	0.489550	0.466250
199	0.489300	0.466725
200	0.485650	0.467650
201	0.488375	0.466525
202	0.491250	0.467800
203	0.489950	0.467525
204	0.487700	0.468750
205	0.487925	0.468650
206	0.488375	0.467500
207	0.486000	0.466825
208	0.489425	0.468250
209	0.485325	0.465250
210	0.485550	0.464325
211	0.489150	0.467275
212	0.489175	0.467850
213	0.489325	0.468225
214	0.489475	0.467450
215	0.491675	0.466500
216	0.489775	0.468275
217	0.489650	0.467800
218	0.488300	0.467625
219	0.488800	0.469925
220	0.490225	0.469100
221	0.492700	0.468825
222	0.490225	0.469050
223	0.489550	0.468175
224	0.491375	0.467025
225	0.492325	0.470150
226	0.488700	0.468550
227	0.493125	0.470375
228	0.485875	0.470375
229	0.489075	0.469900
230	0.488550	0.468050
231	0.489625	0.471325
232	0.490725	0.470925
233	0.492125	0.470450
234	0.493600	0.471375
235	0.493225	0.471300
236	0.491350	0.472225
237	0.495200	0.472000
238	0.492750	0.469875
239	0.490975	0.465650
240	0.490400	0.467175
241	0.486900	0.466125
242	0.491625	0.466375
243	0.492675	0.467900
244	0.493325	0.468350
245	0.493000	0.468775
246	0.490000	0.466950
247	0.488725	0.469075
248	0.490700	0.469350
249	0.494225	0.470225
250	0.487825	0.470800
251	0.491325	0.468525
252	0.493550	0.468675
253	0.493750	0.468100
254	0.496700	0.466375
255	0.494850	0.467250
256	0.493000	0.468800
257	0.487750	0.471350
258	0.490325	0.469550
259	0.491675	0.468725
260	0.488625	0.471875
261	0.490850	0.473075
262	0.493925	0.473750
263	0.491700	0.473900
264	0.492675	0.471650
265	0.490975	0.472200
266	0.491575	0.473450
267	0.491075	0.474500
268	0.488500	0.471450
269	0.490650	0.472875
270	0.491225	0.470925
271	0.490100	0.468625
272	0.489200	0.467700
273	0.488825	0.469975
274	0.494125	0.468875
275	0.492925	0.470525
276	0.491750	0.471250
277	0.491875	0.470825
278	0.491000	0.472100
279	0.495175	0.472300
280	0.492100	0.469650
281	0.492675	0.469125
282	0.489500	0.471150
283	0.491075	0.470875
284	0.489950	0.468625
285	0.490100	0.469300
286	0.490475	0.471975
287	0.489350	0.470500
288	0.492125	0.469600
289	0.491450	0.469000
290	0.494925	0.470875
291	0.489600	0.469775
292	0.490800	0.469100
293	0.493575	0.471425
294	0.494300	0.473275
295	0.492950	0.473450
296	0.485050	0.472600
297	0.488300	0.473775
298	0.490250	0.472475
299	0.493200	0.476900
300	0.495300	0.479375
301	0.492550	0.480675
302	0.493175	0.481850
303	0.492200	0.483950
304	0.492300	0.484900
305	0.494550	0.484775
306	0.496425	0.487200
307	0.495925	0.487700
308	0.492100	0.486875
309	0.494950	0.487525
310	0.494600	0.488975
311	0.493975	0.490325
312	0.492575	0.493375
313	0.494625	0.494650
314	0.495850	0.496100
315	0.493650	0.494650
316	0.494600	0.493500
317	0.494575	0.493975
318	0.496225	0.494375
319	0.498450	0.494625
320	0.496000	0.494250
321	0.494125	0.494550
322	0.494700	0.494100
323	0.495150	0.498475
324	0.494150	0.500300
325	0.494400	0.500375
326	0.495650	0.502150
327	0.495950	0.502025
328	0.495900	0.503250
329	0.495800	0.504525
330	0.494575	0.502750
331	0.495175	0.500825
332	0.495200	0.500375
333	0.493050	0.503800
334	0.492525	0.502875
335	0.494750	0.499950
336	0.494875	0.494850
337	0.495825	0.496725
338	0.495500	0.496650
339	0.494575	0.491175
340	0.494675	0.491600
341	0.491100	0.491900
342	0.492100	0.492175
343	0.491050	0.494250
344	0.492950	0.488625
345	0.491500	0.488050
346	0.492975	0.486900
347	0.492150	0.486775
348	0.492525	0.485350
349	0.492400	0.484750
350	0.496900	0.485475
351	0.494450	0.485800
352	0.497375	0.485500
353	0.496250	0.487375
354	0.496650	0.489400
355	0.496625	0.490700
356	0.497100	0.488350
357	0.496125	0.488000
358	0.492775	0.486075
359	0.495625	0.483600
360	0.495925	0.484300
361	0.493300	0.482400
362	0.497225	0.483925
363	0.496100	0.485150
364	0.495475	0.486000
365	0.492500	0.486975
366	0.493225	0.484475
367	0.493150	0.483450
368	0.494700	0.485225
369	0.495650	0.486975
370	0.497600	0.485125
371	0.496725	0.485200
372	0.494725	0.485550
373	0.496425	0.488375
374	0.492975	0.487625
375	0.495925	0.486350
376	0.493675	0.486150
377	0.493600	0.485075
378	0.491800	0.485775
379	0.490175	0.485525
380	0.494275	0.485550
381	0.492825	0.487575
382	0.493550	0.491175
383	0.492275	0.491925
384	0.497300	0.490175
385	0.494725	0.489325
386	0.494175	0.489500
387	0.495550	0.490300
388	0.498200	0.489100
389	0.494650	0.487725
390	0.494900	0.486050
391	0.494750	0.487550
392	0.496900	0.487925
393	0.498175	0.490525
394	0.496675	0.486650
395	0.495750	0.486000
396	0.491250	0.486150
397	0.491700	0.485350
398	0.495125	0.487875
399	0.496075	0.485800
400	0.491975	0.485850
401	0.496600	0.481550
402	0.494850	0.481925
403	0.493550	0.484875
404	0.501150	0.483050
405	0.497725	0.480800
406	0.495050	0.480200
407	0.494800	0.479650
408	0.491925	0.481150
409	0.491500	0.481400
410	0.496125	0.483200
411	0.499675	0.483675
412	0.497275	0.482325
413	0.497825	0.482800
414	0.495550	0.481400
415	0.496000	0.479550
416	0.495425	0.477175
417	0.495600	0.477750
418	0.497500	0.479950
419	0.494525	0.482100
420	0.494225	0.482050
421	0.492475	0.481500
422	0.489100	0.483725
423	0.488375	0.483425
424	0.492125	0.482550
425	0.491575	0.481550
426	0.492825	0.480900
427	0.495050	0.479675
428	0.495750	0.480200
429	0.495800	0.479875
430	0.499425	0.481550
431	0.494075	0.481175
432	0.494025	0.485150
433	0.496000	0.482625
434	0.496375	0.480975
435	0.496500	0.480500
436	0.495675	0.477000
437	0.496100	0.479050
438	0.497400	0.478150
439	0.495875	0.481075
440	0.497675	0.482850
441	0.496375	0.482525
442	0.498125	0.477700
443	0.494500	0.476825
444	0.498025	0.476750
445	0.496075	0.475575
446	0.495300	0.479475
447	0.492850	0.478900
448	0.492825	0.482000
449	0.495625	0.481600
450	0.494375	0.480225
451	0.495500	0.479675
452	0.497725	0.482625
453	0.495325	0.482525
454	0.494225	0.480475
455	0.495600	0.480875
456	0.492900	0.482650
457	0.495275	0.483050
458	0.496825	0.479375
459	0.497175	0.479875
460	0.491950	0.483350
461	0.493125	0.484625
462	0.494700	0.485450
463	0.495850	0.481050
464	0.492175	0.479675
465	0.496500	0.478525
466	0.494200	0.479250
467	0.495400	0.483325
468	0.496600	0.482400
469	0.495550	0.483975
470	0.490525	0.484225
471	0.496075	0.485775
472	0.496925	0.485775
473	0.491150	0.484250
474	0.491675	0.484200
475	0.491700	0.485000
476	0.494000	0.487200
477	0.495000	0.488425
478	0.494700	0.489375
479	0.497750	0.491075
480	0.496100	0.489425
481	0.494700	0.488850
482	0.495225	0.491400
483	0.494400	0.490250
484	0.495300	0.490450
485	0.495125	0.490250
486	0.495850	0.487700
487	0.498575	0.487725
488	0.496325	0.486900
489	0.495525	0.486025
490	0.496025	0.489100
491	0.495325	0.489175
492	0.494100	0.492250
493	0.493475	0.494300
494	0.498050	0.493575
495	0.495275	0.490800
496	0.495900	0.492625
497	0.494875	0.493275
498	0.495975	0.491050
499	0.495300	0.493200
500	0.497750	0.491400
501	0.495450	0.492625
502	0.493375	0.495900
503	0.496450	0.495925
504	0.497050	0.498450
505	0.497325	0.496400
506	0.500025	0.494950
507	0.498550	0.492875
508	0.494825	0.490975
509	0.499125	0.489950
510	0.497000	0.491025
511	0.497350	0.489925
512	0.497425	0.486400
513	0.498025	0.489150
514	0.497425	0.487175
515	0.497750	0.485150
516	0.499050	0.488950
517	0.494200	0.488300
518	0.494725	0.492050
519	0.494675	0.493175
520	0.496600	0.491550
521	0.494800	0.489825
522	0.496575	0.487150
523	0.496875	0.488700
524	0.497625	0.488500
525	0.499400	0.488350
526	0.495600	0.489050
527	0.496275	0.489200
528	0.493000	0.487050
529	0.491125	0.486600
530	0.496925	0.486825
531	0.499275	0.484625
532	0.495975	0.483075
533	0.497550	0.482250
534	0.493850	0.483525
535	0.493900	0.485150
536	0.495250	0.485675
537	0.494550	0.485925
538	0.496600	0.484275
539	0.496225	0.486325
540	0.495725	0.485125
541	0.494425	0.485000
542	0.496900	0.485750
543	0.494525	0.485325
544	0.493600	0.484450
545	0.497500	0.485000
546	0.495650	0.486875
547	0.495050	0.487075
548	0.495325	0.485650
549	0.496700	0.487900
550	0.495450	0.491800
551	0.494975	0.492400
552	0.496950	0.490250
553	0.493975	0.490750
554	0.497875	0.490500
555	0.497600	0.490600
556	0.497375	0.492100
557	0.498675	0.491750
558	0.495900	0.492200
559	0.497800	0.492725
560	0.498700	0.492150
561	0.499425	0.493150
562	0.501675	0.493250
563	0.497900	0.491050
564	0.496850	0.489300
565	0.496775	0.486550
566	0.498100	0.487250
567	0.499325	0.486950
568	0.499600	0.488750
569	0.496100	0.489075
570	0.495625	0.488975
571	0.499275	0.486825
572	0.496800	0.489175
573	0.495375	0.489875
574	0.494425	0.491450
575	0.494975	0.491900
576	0.497300	0.493325
577	0.497650	0.491975
578	0.498100	0.490025
579	0.495200	0.490300
580	0.493675	0.489750
581	0.494325	0.492100
582	0.497400	0.493150
583	0.498850	0.493175
584	0.497900	0.491250
585	0.500725	0.489525
586	0.497550	0.490675
587	0.496875	0.490000
588	0.499225	0.491325
589	0.498450	0.488925
590	0.496025	0.490000
591	0.497975	0.491125
592	0.495525	0.490600
593	0.497000	0.487200
594	0.497425	0.486400
595	0.497275	0.486275
596	0.499100	0.487775
597	0.495850	0.487700
598	0.496775	0.486150
599	0.495250	0.485800
600	0.493525	0.489250
601	0.491050	0.491175
602	0.495200	0.489775
603	0.493975	0.492050
604	0.495525	0.492125
605	0.495125	0.492700
606	0.493250	0.492550
607	0.493750	0.491575
608	0.500575	0.492125
609	0.498800	0.491200
610	0.494675	0.492775
611	0.495975	0.490600
612	0.495750	0.494825
613	0.492350	0.495050
614	0.495675	0.495500
615	0.499450	0.496975
616	0.496525	0.497050
617	0.499450	0.496750
618	0.497850	0.496150
619	0.493825	0.496575
620	0.492600	0.495350
621	0.495375	0.496750
622	0.493625	0.494400
623	0.492350	0.495325
624	0.493250	0.493000
625	0.495275	0.494275
626	0.493950	0.496225
627	0.494425	0.497050
628	0.491975	0.496875
629	0.492300	0.492800
630	0.492700	0.492000
631	0.491900	0.489500
632	0.492100	0.489425
633	0.493825	0.489050
634	0.495825	0.490400
635	0.492850	0.488800
636	0.496925	0.489725
637	0.495350	0.487175
638	0.496050	0.486300
639	0.493425	0.486450
640	0.494825	0.485025
641	0.495550	0.488775
642	0.493675	0.487550
643	0.496825	0.487675
644	0.493075	0.486425
645	0.492650	0.485200
646	0.492425	0.487300
647	0.494825	0.487475
648	0.492650	0.486475
649	0.496425	0.486375
650	0.496850	0.485850
651	0.493575	0.484525
652	0.494325	0.487225
653	0.499975	0.488775
654	0.496850	0.488450
655	0.497050	0.485650
656	0.496400	0.486475
657	0.495175	0.487700
658	0.494725	0.486350
659	0.491600	0.486700
660	0.494125	0.488525
661	0.493775	0.487750
662	0.495650	0.487125
663	0.496450	0.484600
664	0.496025	0.483750
665	0.493675	0.482925
666	0.495900	0.483550
667	0.494450	0.484700
668	0.492375	0.483925
669	0.493800	0.483750
670	0.495450	0.486425
671	0.496425	0.486600
672	0.495625	0.487950
673	0.497075	0.484950
674	0.494275	0.486725
675	0.498100	0.483575
676	0.494275	0.484150
677	0.495250	0.483000
678	0.493800	0.484575
679	0.493375	0.484050
680	0.494025	0.484525
681	0.498425	0.481800
682	0.492450	0.480425
683	0.497525	0.478500
684	0.497250	0.480575
685	0.500825	0.479525
686	0.499550	0.481075
687	0.495225	0.482000
688	0.497225	0.480275
689	0.494250	0.481000
690	0.494950	0.480850
691	0.496575	0.482100
692	0.497925	0.482900
693	0.493100	0.484075
694	0.499225	0.486350
695	0.498075	0.487100
696	0.499475	0.489250
697	0.498825	0.491750
698	0.495175	0.492275
699	0.494525	0.490350
700	0.495725	0.490475
701	0.492250	0.488575
702	0.493900	0.490375
703	0.494625	0.490800
704	0.498750	0.489725
705	0.495975	0.491400
706	0.495100	0.493375
707	0.496425	0.492225
708	0.496150	0.493825
709	0.496525	0.495725
710	0.497225	0.497400
711	0.500975	0.493850
712	0.499875	0.493350
713	0.497400	0.494900
714	0.495975	0.494975
715	0.494775	0.496375
716	0.495100	0.494225
717	0.496300	0.495675
718	0.498750	0.493950
719	0.498525	0.494800
720	0.496575	0.494050
721	0.494700	0.492950
722	0.498725	0.495600
723	0.498550	0.495025
724	0.499150	0.494100
725	0.498975	0.495575
726	0.499050	0.497550
727	0.496675	0.498025
728	0.496350	0.498925
729	0.500675	0.495200
730	0.498375	0.494575
731	0.498875	0.491775
732	0.496800	0.492250
733	0.497150	0.491950
734	0.495700	0.491675
735	0.497725	0.495025
736	0.493475	0.494850
737	0.495675	0.494425
738	0.493975	0.494725
739	0.493950	0.494325
740	0.495625	0.494975
741	0.496200	0.494100
742	0.497750	0.494850
743	0.496850	0.495300
744	0.498625	0.495425
745	0.499550	0.495350
746	0.497150	0.496975
747	0.496775	0.497225
748	0.501250	0.497825
749	0.498300	0.497100
750	0.496300	0.497075
751	0.497125	0.499250
752	0.498125	0.498500
753	0.494850	0.499400
754	0.496625	0.497800
755	0.497875	0.497775
756	0.498775	0.496125
757	0.498450	0.498325
758	0.496575	0.497750
759	0.496475	0.496900
760	0.498875	0.496625
761	0.495825	0.495450
762	0.495250	0.496500
763	0.498650	0.494125
764	0.498600	0.495650
765	0.499075	0.494800
766	0.498075	0.493000
767	0.496050	0.491025
768	0.495975	0.491450
769	0.498325	0.487050
770	0.497850	0.486325
771	0.496775	0.485775
772	0.496025	0.488425
773	0.495825	0.486375
774	0.494400	0.488575
775	0.497050	0.488325
776	0.498000	0.487375
777	0.496925	0.489225
778	0.496350	0.487725
779	0.498225	0.485175
780	0.497450	0.485875
781	0.495200	0.486300
782	0.496075	0.485500
783	0.497150	0.487750
784	0.498325	0.484950
785	0.498150	0.486875
786	0.500275	0.485450
787	0.497675	0.485150
788	0.500225	0.485000
789	0.498375	0.482250
790	0.500725	0.481700
791	0.496700	0.484025
792	0.497025	0.482900
793	0.497425	0.482325
794	0.499350	0.482700
795	0.496275	0.485000
796	0.494275	0.485200
797	0.496275	0.483725
798	0.492925	0.483250
799	0.496100	0.483000
800	0.493125	0.484275
801	0.493975	0.481750
802	0.497250	0.481875
803	0.500250	0.480850
804	0.496575	0.481850
805	0.494900	0.481500
806	0.498600	0.481200
807	0.498225	0.480300
808	0.494625	0.480250
809	0.499825	0.481075
810	0.494900	0.481225
811	0.495325	0.480975
812	0.494925	0.481950
813	0.500950	0.482275
814	0.496600	0.483900
815	0.495800	0.481300
816	0.498000	0.481350
817	0.501675	0.481000
818	0.499800	0.480150
819	0.495675	0.477250
820	0.495500	0.475050
821	0.497250	0.475150
822	0.498075	0.476925
823	0.493575	0.477950
824	0.493900	0.479125
825	0.496475	0.479950
826	0.496875	0.482850
827	0.495700	0.485025
828	0.494350	0.484750
829	0.496950	0.485350
830	0.490625	0.486150
831	0.488750	0.489775
832	0.493400	0.491250
833	0.494150	0.493700
834	0.497375	0.494275
835	0.495525	0.491650
836	0.493875	0.489500
837	0.494600	0.487350
838	0.495100	0.488200
839	0.495500	0.491750
840	0.500000	0.490550
841	0.499725	0.490000
842	0.498350	0.488650
843	0.495800	0.486925
844	0.494250	0.485875
845	0.492400	0.487575
846	0.500175	0.487325
847	0.495100	0.490125
848	0.495225	0.489225
849	0.495650	0.487925
850	0.497875	0.491425
851	0.494475	0.490275
852	0.492800	0.489700
853	0.495500	0.490025
854	0.496875	0.492875
855	0.498300	0.493750
856	0.495250	0.492925
857	0.497500	0.494325
858	0.494750	0.494950
859	0.494825	0.497550
860	0.494075	0.496225
861	0.496300	0.495825
862	0.495225	0.494850
863	0.493700	0.494675
864	0.493025	0.494400
865	0.498400	0.495625
866	0.497275	0.494425
867	0.496850	0.494975
868	0.498225	0.493625
869	0.499325	0.490650
870	0.497325	0.489675
871	0.496725	0.489850
872	0.498375	0.486725
873	0.497575	0.484475
874	0.496925	0.485850
875	0.498325	0.487750
876	0.495425	0.488500
877	0.496800	0.487300
878	0.496550	0.489900
879	0.496850	0.493750
880	0.494825	0.492600
881	0.493200	0.492950
882	0.494825	0.496175
883	0.496150	0.494500
884	0.497675	0.497400
885	0.491550	0.495975
886	0.492775	0.496000
887	0.493375	0.497450
888	0.491225	0.495325
889	0.490575	0.494475
890	0.494500	0.490525
891	0.496075	0.490875
892	0.492925	0.488175
893	0.491025	0.488200
894	0.493525	0.490400
895	0.492325	0.491700
896	0.494150	0.492300
897	0.497900	0.493050
898	0.498275	0.496850
899	0.496275	0.496375
900	0.497475	0.493050
901	0.493450	0.492800
902	0.492500	0.493100
903	0.495100	0.494525
904	0.490800	0.494325
905	0.489075	0.492950
906	0.492450	0.494275
907	0.494800	0.497300
908	0.497400	0.498000
909	0.495325	0.497400
910	0.494150	0.497375
911	0.489450	0.497200
912	0.497125	0.495375
913	0.496025	0.494325
914	0.492425	0.492325
915	0.493400	0.492525
916	0.496125	0.491225
917	0.489375	0.494275
918	0.490700	0.495275
919	0.492775	0.494200
920	0.496625	0.491725
921	0.494500	0.494625
922	0.494625	0.492400
923	0.494350	0.492725
924	0.495325	0.490325
925	0.493425	0.488925
926	0.494450	0.489600
927	0.491950	0.490375
928	0.493575	0.488375
929	0.490900	0.489125
930	0.490175	0.487100
931	0.492375	0.486225
932	0.493700	0.484950
933	0.491625	0.486625
934	0.489575	0.483475
935	0.494050	0.485125
936	0.491650	0.484750
937	0.492050	0.484550
938	0.496225	0.483100
939	0.494500	0.481825
940	0.494900	0.482250
941	0.495250	0.483775
942	0.493650	0.483875
943	0.501700	0.483725
944	0.498950	0.484775
945	0.493875	0.483850
946	0.496425	0.483600
947	0.493550	0.481725
948	0.493700	0.483625
949	0.491450	0.483100
950	0.496050	0.480275
951	0.499650	0.481475
952	0.498225	0.481900
953	0.494800	0.479975
954	0.494675	0.480025
955	0.496975	0.479500
956	0.494450	0.481000
957	0.493225	0.481900
958	0.492025	0.484000
959	0.493775	0.485150
960	0.494500	0.485775
961	0.494250	0.484800
962	0.494775	0.488350
963	0.498700	0.488900
964	0.495475	0.489675
965	0.498675	0.488200
966	0.495475	0.486875
967	0.493350	0.485700
968	0.494850	0.485450
969	0.496600	0.487475
970	0.499700	0.487075
971	0.493275	0.488225
972	0.495600	0.490650
973	0.494050	0.491075
974	0.493500	0.488325
975	0.492225	0.487500
976	0.494950	0.488475
977	0.495175	0.485575
978	0.495000	0.484250
979	0.494200	0.486475
980	0.492475	0.486975
981	0.495650	0.484525
982	0.494850	0.483050
983	0.496550	0.481775
984	0.496225	0.482225
985	0.496000	0.482625
986	0.496575	0.483300
987	0.497125	0.479925
988	0.497650	0.482250
989	0.494850	0.482450
990	0.497400	0.481200
991	0.493800	0.482800
992	0.497425	0.483775
993	0.493600	0.483625
994	0.492300	0.481750
995	0.493050	0.481025
996	0.493575	0.483250
997	0.495100	0.483150
998	0.499875	0.483125
999	0.494175	0.483300
1000	0.497100	0.486100
1001	0.495925	0.486425
1002	0.495525	0.487200
1003	0.494075	0.487425
1004	0.496050	0.486750
1005	0.496750	0.485750
1006	0.495425	0.486900
1007	0.498125	0.488275
1008	0.495275	0.487925
1009	0.496700	0.487400
1010	0.491200	0.486500
1011	0.494025	0.487175
1012	0.489550	0.488350
1013	0.488850	0.486375
1014	0.490450	0.487375
1015	0.488875	0.486700
1016	0.491500	0.487975
1017	0.490525	0.486075
1018	0.491525	0.486100
1019	0.494075	0.485350
1020	0.491950	0.485725
1021	0.492325	0.486025
1022	0.492875	0.486575
1023	0.492025	0.488175
1024	0.494625	0.488675
1025	0.493925	0.490450
1026	0.496725	0.489200
1027	0.495650	0.489725
1028	0.491800	0.492075
1029	0.493500	0.494600
1030	0.490725	0.493375
1031	0.490275	0.492575
1032	0.491600	0.492125
1033	0.495650	0.491650
1034	0.492400	0.491250
1035	0.496850	0.486725
1036	0.493800	0.486350
1037	0.492575	0.485850
1038	0.490675	0.487025
1039	0.492975	0.487300
1040	0.494100	0.488100
1041	0.493275	0.487425
1042	0.492625	0.488375
1043	0.493850	0.489025
1044	0.490125	0.486200
1045	0.491050	0.486900
1046	0.494175	0.486575
1047	0.491850	0.483975
1048	0.493300	0.480300
1049	0.495350	0.482225
1050	0.493425	0.479850
1051	0.495200	0.483100
1052	0.497750	0.481825
1053	0.495800	0.481075
1054	0.497525	0.478375
1055	0.495525	0.477975
1056	0.496750	0.478325
1057	0.497500	0.480425
1058	0.495150	0.483150
1059	0.495825	0.483675
1060	0.496225	0.484300
1061	0.498325	0.483375
1062	0.496650	0.483500
1063	0.494400	0.483200
1064	0.494700	0.482625
1065	0.495825	0.483375
1066	0.497700	0.480075
1067	0.496350	0.483000
1068	0.495725	0.484100
1069	0.495500	0.484325
1070	0.496300	0.486300
1071	0.495750	0.487425
1072	0.498000	0.484850
1073	0.495800	0.485950
1074	0.495150	0.486000
1075	0.498550	0.486975
1076	0.494575	0.485400
1077	0.495600	0.483475
1078	0.495850	0.484775
1079	0.494750	0.483600
1080	0.495050	0.484025
1081	0.497525	0.485475
1082	0.492675	0.486500
1083	0.495575	0.485925
1084	0.496225	0.487350
1085	0.495450	0.484625
1086	0.495775	0.483050
1087	0.495050	0.483825
1088	0.497075	0.486975
1089	0.496400	0.487225
1090	0.497625	0.486775
1091	0.494800	0.483350
1092	0.494750	0.483725
1093	0.494725	0.484425
1094	0.492475	0.482900
1095	0.494675	0.481750
1096	0.491725	0.484350
1097	0.491925	0.484825
1098	0.496125	0.483925
1099	0.497650	0.486300
1100	0.496825	0.488500
1101	0.496650	0.489700
1102	0.496125	0.492300
1103	0.497100	0.490600
1104	0.496525	0.488775
1105	0.494650	0.485025
1106	0.497050	0.486550
1107	0.494600	0.488150
1108	0.496200	0.487950
1109	0.495925	0.488125
1110	0.497225	0.487150
1111	0.496675	0.488550
1112	0.499625	0.491600
1113	0.498750	0.492275
1114	0.498900	0.490450
1115	0.499825	0.490075
1116	0.497750	0.489250
1117	0.495100	0.487575
1118	0.494100	0.486325
1119	0.496550	0.485325
1120	0.497425	0.484700
1121	0.497350	0.484050
1122	0.495450	0.483800
1123	0.495625	0.485175
1124	0.496675	0.483500
1125	0.492325	0.484500
1126	0.496000	0.483975
1127	0.496900	0.484250
1128	0.498100	0.481375
1129	0.496450	0.480425
1130	0.497750	0.482250
1131	0.497675	0.481475
1132	0.497425	0.481275
1133	0.497175	0.480825
1134	0.496050	0.482150
1135	0.498000	0.483775
1136	0.496150	0.484800
1137	0.493100	0.485075
1138	0.493950	0.486650
1139	0.496775	0.487225
1140	0.497550	0.486400
1141	0.496525	0.486450
1142	0.496875	0.487000
1143	0.495900	0.485550
1144	0.498500	0.484850
1145	0.495800	0.484650
1146	0.495750	0.484450
1147	0.495100	0.484850
1148	0.496675	0.486275
1149	0.493675	0.486325
1150	0.491275	0.486775
1151	0.494850	0.489650
1152	0.497650	0.490375
1153	0.498975	0.490425
1154	0.500350	0.491000
1155	0.501425	0.490850
1156	0.497125	0.490550
1157	0.497350	0.490525
1158	0.499575	0.488950
1159	0.500200	0.491275
1160	0.498075	0.489375
1161	0.497600	0.490075
1162	0.497825	0.489025
1163	0.496225	0.489325
1164	0.494525	0.490500
1165	0.499325	0.489250
1166	0.501250	0.488125
1167	0.498400	0.487825
1168	0.498150	0.487725
1169	0.496075	0.489225
1170	0.493750	0.487950
1171	0.494575	0.488075
1172	0.500100	0.490975
1173	0.496275	0.493775
1174	0.500350	0.491875
1175	0.496775	0.490625
1176	0.495075	0.489175
1177	0.496825	0.487675
1178	0.494025	0.487000
1179	0.498025	0.488700
1180	0.495975	0.487100
1181	0.496650	0.486650
1182	0.496350	0.485925
1183	0.494975	0.485350
1184	0.496250	0.486625
1185	0.497075	0.484800
1186	0.495350	0.484125
1187	0.495125	0.483975
1188	0.496875	0.483475
1189	0.495400	0.485300
1190	0.497725	0.485975
1191	0.499900	0.486275
1192	0.494350	0.486925
1193	0.494425	0.486125
1194	0.494850	0.487100
1195	0.493850	0.486325
1196	0.494750	0.487325
1197	0.494875	0.489825
1198	0.495375	0.490825
1199	0.496000	0.489575
1200	0.490700	0.491875
1201	0.495825	0.491700
1202	0.496050	0.492475
1203	0.498500	0.493475
1204	0.500425	0.494425
1205	0.499400	0.495475
1206	0.497750	0.494500
1207	0.498225	0.496100
1208	0.497250	0.497100
1209	0.494225	0.498525
1210	0.496300	0.497850
1211	0.496325	0.495975
1212	0.496400	0.497725
1213	0.497000	0.494650
1214	0.494575	0.497775
1215	0.491575	0.502075
1216	0.498400	0.499850
1217	0.495000	0.500200
1218	0.494700	0.502050
1219	0.497375	0.499450
1220	0.497425	0.503250
1221	0.497300	0.503325
1222	0.499475	0.504425
1223	0.495650	0.503425
1224	0.493800	0.506350
1225	0.495700	0.507550
1226	0.496550	0.505600
1227	0.500025	0.507550
1228	0.498025	0.508625
1229	0.495075	0.506775
1230	0.495900	0.504550
1231	0.497375	0.504175
1232	0.498000	0.504075
1233	0.494125	0.503600
1234	0.495850	0.503750
1235	0.495975	0.504875
1236	0.497675	0.501900
1237	0.500875	0.505425
1238	0.498200	0.506100
1239	0.502525	0.506575
1240	0.500650	0.504375
1241	0.498375	0.507750
1242	0.498200	0.508900
1243	0.497900	0.506925
1244	0.496200	0.505400
1245	0.498500	0.507450
1246	0.495500	0.507550
1247	0.489675	0.504850
1248	0.493275	0.505275
1249	0.495200	0.505725
1250	0.494175	0.506350
1251	0.498825	0.505950
1252	0.500875	0.506450
1253	0.499000	0.505900
1254	0.498525	0.505875
1255	0.497050	0.502600
1256	0.499650	0.502100
1257	0.498575	0.501975
1258	0.499000	0.501750
1259	0.500025	0.501975
1260	0.499625	0.500825
1261	0.495900	0.503400
1262	0.497425	0.504100
1263	0.496400	0.505050
1264	0.495875	0.504300
1265	0.494450	0.502650
1266	0.493050	0.502675
1267	0.494500	0.502675
1268	0.496825	0.503475
1269	0.496375	0.503775
1270	0.491925	0.504550
1271	0.493575	0.506925
1272	0.494275	0.508500
1273	0.498975	0.504175
1274	0.498375	0.502425
1275	0.494600	0.501750
1276	0.497950	0.502300
1277	0.498925	0.502825
1278	0.500075	0.498575
1279	0.496675	0.501350
1280	0.498325	0.500975
1281	0.498950	0.505875
1282	0.498675	0.505250
1283	0.496575	0.507300
1284	0.498575	0.505750
1285	0.499475	0.506275
1286	0.501125	0.504600
1287	0.500675	0.506250
1288	0.491800	0.505825
1289	0.495875	0.506400
1290	0.494350	0.504425
1291	0.493900	0.504575
1292	0.493450	0.505925
1293	0.495525	0.504875
1294	0.496400	0.509200
1295	0.495850	0.509225
1296	0.499875	0.508400
1297	0.497575	0.507525
1298	0.499300	0.511150
1299	0.499500	0.510825
1300	0.502000	0.508575
1301	0.499900	0.506375
1302	0.497225	0.506375
1303	0.495450	0.504325
1304	0.498300	0.506675
1305	0.497475	0.506950
1306	0.497625	0.506375
1307	0.499225	0.505500
1308	0.501150	0.506275
1309	0.498450	0.507450
1310	0.498450	0.508250
1311	0.498550	0.507875
1312	0.497575	0.508925
1313	0.497675	0.510400
1314	0.500700	0.509525
1315	0.500075	0.506325
1316	0.497375	0.504900
1317	0.498475	0.501825
1318	0.497175	0.505150
1319	0.496525	0.507125
1320	0.499150	0.505025
1321	0.498125	0.507675
1322	0.496500	0.509225
1323	0.500250	0.509025
1324	0.499000	0.507500
1325	0.493750	0.508025
1326	0.495325	0.505825
1327	0.492300	0.503525
1328	0.497175	0.503325
1329	0.495475	0.505500
1330	0.493300	0.501600
1331	0.494325	0.503075
1332	0.493150	0.502900
1333	0.493825	0.504075
1334	0.497250	0.507150
1335	0.495050	0.505500
1336	0.497100	0.504700
1337	0.494750	0.505625
1338	0.496975	0.504625
1339	0.498425	0.500575
1340	0.497825	0.503675
1341	0.496000	0.503950
1342	0.496100	0.501125
1343	0.495150	0.500975
1344	0.492550	0.501175
1345	0.491725	0.501100
1346	0.492800	0.501200
1347	0.492475	0.502925
1348	0.491475	0.505475
1349	0.494950	0.506000
1350	0.495725	0.504450
1351	0.498075	0.503875
1352	0.495050	0.505025
1353	0.496650	0.503000
1354	0.496625	0.502125
1355	0.494450	0.503775
1356	0.495825	0.503250
1357	0.497375	0.502800
1358	0.494800	0.504000
1359	0.495275	0.505750
1360	0.496150	0.503650
1361	0.493350	0.500800
1362	0.493425	0.499950
1363	0.497375	0.501300
1364	0.494550	0.498050
1365	0.497150	0.495325
1366	0.500075	0.495600
1367	0.495725	0.493775
1368	0.494550	0.494350
1369	0.493775	0.495750
1370	0.492800	0.495100
1371	0.494150	0.496000
1372	0.495225	0.495075
1373	0.500450	0.494875
1374	0.496200	0.494250
1375	0.498050	0.495875
1376	0.496025	0.495875
1377	0.494200	0.494625
1378	0.500475	0.495325
1379	0.499425	0.494675
1380	0.500400	0.495075
1381	0.495250	0.497150
1382	0.498200	0.495400
1383	0.496275	0.495375
1384	0.498275	0.494475
1385	0.498075	0.496375
1386	0.494975	0.499225
1387	0.496025	0.498975
1388	0.494100	0.497900
1389	0.496200	0.497825
1390	0.492125	0.500700
1391	0.493925	0.501550
1392	0.497475	0.501950
1393	0.496875	0.498375
1394	0.494150	0.499775
1395	0.495900	0.496625
1396	0.497875	0.494850
1397	0.501375	0.493050
1398	0.496175	0.490850
1399	0.494600	0.489000
1400	0.494775	0.490050
1401	0.496000	0.491350
1402	0.496000	0.489125
1403	0.492400	0.488100
1404	0.495700	0.487550
1405	0.498250	0.489500
1406	0.494775	0.490075
1407	0.495625	0.490650
1408	0.496900	0.493025
1409	0.493425	0.493050
1410	0.493325	0.488400
1411	0.495125	0.488875
1412	0.493500	0.487425
1413	0.491800	0.486625
1414	0.491125	0.487350
1415	0.495575	0.484225
1416	0.494000	0.481950
1417	0.495375	0.482600
1418	0.495475	0.483750
1419	0.495100	0.482600
1420	0.495325	0.480025
1421	0.497025	0.480150
1422	0.498500	0.481200
1423	0.499425	0.482800
1424	0.495875	0.485125
1425	0.498650	0.486500
1426	0.497650	0.485050
1427	0.495950	0.485225
1428	0.494050	0.485575
1429	0.497275	0.482650
1430	0.501250	0.481875
1431	0.500025	0.481275
1432	0.498600	0.482725
1433	0.498300	0.481975
1434	0.495900	0.480625
1435	0.496975	0.480700
1436	0.495100	0.478675
1437	0.494300	0.479375
1438	0.497800	0.479075
1439	0.495200	0.476575
1440	0.496525	0.477250
1441	0.497150	0.473725
1442	0.495325	0.472950
1443	0.495525	0.471800
1444	0.496275	0.471075
1445	0.495000	0.472125
1446	0.496800	0.473325
1447	0.498500	0.472525
1448	0.498175	0.473125
1449	0.496400	0.472525
1450	0.495425	0.477075
1451	0.494575	0.476675
1452	0.495825	0.473600
1453	0.496050	0.473325
1454	0.496075	0.475300
1455	0.493950	0.474250
1456	0.497900	0.475975
1457	0.499825	0.474425
1458	0.496750	0.474025
1459	0.493525	0.474500
1460	0.496275	0.473050
1461	0.497650	0.471950
1462	0.494650	0.474575
1463	0.496850	0.475675
1464	0.497825	0.477075
1465	0.495600	0.476675
1466	0.495925	0.477950
1467	0.496400	0.478500
1468	0.497000	0.478750
1469	0.499300	0.481000
1470	0.496025	0.481975
1471	0.497400	0.483800
1472	0.497925	0.482750
1473	0.498000	0.482500
1474	0.495700	0.482250
1475	0.493025	0.483625
1476	0.492950	0.483775
1477	0.500525	0.486075
1478	0.497825	0.484950
1479	0.495575	0.484500
1480	0.496300	0.482800
1481	0.498750	0.481225
1482	0.497450	0.483575
1483	0.496550	0.478850
1484	0.496350	0.479600
1485	0.495700	0.479000
1486	0.496200	0.480825
1487	0.492600	0.480475
1488	0.496875	0.479950
1489	0.495525	0.481975
1490	0.492575	0.481400
1491	0.496950	0.480525
1492	0.494375	0.480125
1493	0.494125	0.481700
1494	0.493850	0.482975
1495	0.495825	0.484150
1496	0.499925	0.484350
1497	0.500425	0.483975
1498	0.498400	0.486200
1499	0.498050	0.485125
1500	0.499250	0.486175
1501	0.498975	0.487675
1502	0.498925	0.486850
1503	0.498150	0.489300
1504	0.495300	0.487350
1505	0.497225	0.487075
1506	0.497575	0.486675
1507	0.497025	0.487125
1508	0.497525	0.487275
1509	0.498950	0.488050
1510	0.497075	0.486225
1511	0.498950	0.485925
1512	0.496700	0.484600
1513	0.502225	0.484825
1514	0.495675	0.484800
1515	0.498275	0.486125
1516	0.495500	0.487475
1517	0.495500	0.489575
1518	0.499600	0.490900
1519	0.498350	0.492400
1520	0.496225	0.491800
1521	0.495625	0.492625
1522	0.496475	0.493200
1523	0.493425	0.493650
1524	0.500250	0.492300
1525	0.498500	0.491900
1526	0.496575	0.492150
1527	0.497975	0.491050
1528	0.497200	0.492775
1529	0.493350	0.489800
1530	0.497275	0.489075
1531	0.498175	0.486625
1532	0.494400	0.485550
1533	0.496475	0.482725
1534	0.498725	0.485350
1535	0.502475	0.486675
1536	0.495425	0.486750
1537	0.495025	0.487500
1538	0.498025	0.489225
1539	0.499775	0.487850
1540	0.493850	0.489000
1541	0.497350	0.490575
1542	0.496000	0.489425
1543	0.494925	0.487700
1544	0.496400	0.488950
1545	0.497300	0.488625
1546	0.496225	0.487300
1547	0.495850	0.488500
1548	0.495325	0.486425
1549	0.495750	0.489825
1550	0.493550	0.487650
1551	0.494850	0.486500
1552	0.496300	0.486175
1553	0.496575	0.486425
1554	0.495375	0.487550
1555	0.498175	0.490025
1556	0.499500	0.489250
1557	0.498875	0.489900
1558	0.495525	0.490475
1559	0.496750	0.489075
1560	0.498050	0.490475
1561	0.494825	0.490700
1562	0.494900	0.488825
1563	0.493000	0.489175
1564	0.496025	0.487200
1565	0.498700	0.486050
1566	0.492050	0.487525
1567	0.493600	0.485700
1568	0.494200	0.485050
1569	0.497550	0.480725
1570	0.492075	0.480200
1571	0.495300	0.481000
1572	0.496450	0.478700
1573	0.497600	0.477150
1574	0.494325	0.474475
1575	0.499550	0.473825
1576	0.501175	0.473650
1577	0.498750	0.473450
1578	0.497050	0.473300
1579	0.495975	0.470325
1580	0.499150	0.472150
1581	0.502100	0.472550
1582	0.498775	0.470900
1583	0.501325	0.472950
1584	0.497550	0.472450
1585	0.499725	0.473550
1586	0.499375	0.477175
1587	0.497925	0.476500
1588	0.494150	0.477125
1589	0.497375	0.476575
1590	0.496550	0.475150
1591	0.496675	0.476775
1592	0.496825	0.476875
1593	0.496950	0.477375
1594	0.494300	0.478300
1595	0.496625	0.480075
1596	0.497975	0.485350
1597	0.498100	0.484850
1598	0.499825	0.486300
1599	0.501250	0.489300
1600	0.499225	0.488475
1601	0.497675	0.489225
1602	0.493850	0.489125
1603	0.497050	0.490300
1604	0.499500	0.491525
1605	0.495925	0.492300
1606	0.498900	0.494050
1607	0.492550	0.493625
1608	0.491625	0.495150
1609	0.495650	0.495325
1610	0.500825	0.492325
1611	0.496325	0.490350
1612	0.495250	0.489750
1613	0.496350	0.488900
1614	0.497050	0.489800
1615	0.500625	0.488425
1616	0.500575	0.484900
1617	0.497200	0.486250
1618	0.497800	0.487500
1619	0.496100	0.487525
1620	0.494575	0.490000
1621	0.492625	0.491625
1622	0.496300	0.492800
1623	0.495225	0.491125
1624	0.492350	0.491675
1625	0.491750	0.489425
1626	0.496100	0.488400
1627	0.494075	0.487900
1628	0.493975	0.487725
1629	0.493200	0.488750
1630	0.493475	0.488525
1631	0.490150	0.490425
1632	0.496300	0.492450
1633	0.493025	0.491100
1634	0.495725	0.492725
1635	0.497950	0.491625
1636	0.496350	0.491275
1637	0.495025	0.490400
1638	0.494175	0.487950
1639	0.496950	0.488100
1640	0.500900	0.489200
1641	0.500125	0.487525
1642	0.497400	0.486675
1643	0.499025	0.484900
1644	0.496100	0.486950
1645	0.495675	0.487150
1646	0.498075	0.486825
1647	0.495425	0.491925
1648	0.496725	0.491275
1649	0.494850	0.491900
1650	0.495900	0.489000
1651	0.497075	0.486525
1652	0.494725	0.484600
1653	0.497500	0.486500
1654	0.494525	0.487025
1655	0.493425	0.486250
1656	0.496025	0.485875
1657	0.495650	0.487075
1658	0.496275	0.486700
1659	0.497175	0.487275
1660	0.497800	0.488425
1661	0.497725	0.488325
1662	0.497575	0.487825
1663	0.497900	0.487900
1664	0.496150	0.485450
1665	0.497775	0.485950
1666	0.496100	0.484900
1667	0.499025	0.484525
1668	0.496200	0.482775
1669	0.495850	0.483300
1670	0.495550	0.483625
1671	0.497825	0.482850
1672	0.499050	0.482025
1673	0.496400	0.481450
1674	0.497575	0.479850
1675	0.498125	0.479025
1676	0.499175	0.478150
1677	0.495600	0.478650
1678	0.492925	0.477800
1679	0.495300	0.478400
1680	0.498650	0.477850
1681	0.498925	0.480500
1682	0.502125	0.478450
1683	0.493425	0.480400
1684	0.498900	0.478925
1685	0.495475	0.477525
1686	0.494925	0.477075
1687	0.494950	0.476525
1688	0.498125	0.475375
1689	0.495000	0.476175
1690	0.501075	0.478500
1691	0.500300	0.478725
1692	0.499000	0.479350
1693	0.495925	0.480100
1694	0.497550	0.475625
1695	0.497775	0.476950
1696	0.497750	0.476425
1697	0.494150	0.479325
1698	0.495425	0.477275
1699	0.497700	0.480450
1700	0.496525	0.481525
1701	0.496125	0.482925
1702	0.495875	0.484050
1703	0.493475	0.485775
1704	0.494700	0.485400
1705	0.496625	0.485525
1706	0.496475	0.487500
1707	0.498700	0.484750
1708	0.497675	0.489375
1709	0.495050	0.487075
1710	0.492900	0.487925
1711	0.497925	0.489850
1712	0.496275	0.488325
1713	0.496675	0.487875
1714	0.497675	0.486675
1715	0.494600	0.486425
1716	0.496000	0.486350
1717	0.496100	0.487000
1718	0.496275	0.488100
1719	0.501625	0.488425
1720	0.495475	0.491675
1721	0.494675	0.490175
1722	0.495925	0.491725
1723	0.496050	0.494200
1724	0.495625	0.493425
1725	0.494700	0.489250
1726	0.494750	0.490975
1727	0.494200	0.489025
1728	0.498875	0.490100
1729	0.497875	0.487200
1730	0.495650	0.489725
1731	0.494725	0.488150
1732	0.491850	0.483675
1733	0.491700	0.484050
1734	0.494600	0.483050
1735	0.494475	0.482900
1736	0.492625	0.479700
1737	0.495475	0.477000
1738	0.496175	0.477300
1739	0.493150	0.480450
1740	0.493950	0.479075
1741	0.493300	0.477625
1742	0.494150	0.478675
1743	0.497225	0.478600
1744	0.496300	0.475550
1745	0.496375	0.477075
1746	0.496850	0.477700
1747	0.495525	0.478525
1748	0.492200	0.477500
1749	0.496500	0.476475
1750	0.495300	0.476075
1751	0.495325	0.476675
1752	0.494525	0.477100
1753	0.498750	0.475500
1754	0.496275	0.475250
1755	0.497550	0.476750
1756	0.500825	0.476475
1757	0.497650	0.478600
1758	0.495125	0.477175
1759	0.493825	0.479300
1760	0.496250	0.479700
1761	0.497575	0.479650
1762	0.492850	0.480650
1763	0.490725	0.480375
1764	0.492200	0.479875
1765	0.495475	0.481450
1766	0.498100	0.482750
1767	0.495550	0.481325
1768	0.496200	0.481375
1769	0.500375	0.481850
1770	0.494750	0.478125
1771	0.494425	0.477600
1772	0.496750	0.478375
1773	0.497050	0.477675
1774	0.493275	0.478050
1775	0.490975	0.478575
1776	0.492425	0.477525
1777	0.494775	0.477100
1778	0.492000	0.477725
1779	0.497125	0.477500
1780	0.500025	0.475825
1781	0.495775	0.477100
1782	0.496075	0.475300
1783	0.493600	0.475075
1784	0.495200	0.477400
1785	0.492775	0.478000
1786	0.498425	0.474775
1787	0.497975	0.474300
1788	0.494425	0.473000
1789	0.497175	0.473675
1790	0.497075	0.475225
1791	0.495000	0.478975
1792	0.494900	0.479700
1793	0.496400	0.481450
1794	0.493700	0.480675
1795	0.495925	0.480875
1796	0.495675	0.481475
1797	0.496050	0.482050
1798	0.499200	0.483375
1799	0.494125	0.482650
1800	0.493300	0.484975
1801	0.492750	0.484275
1802	0.492875	0.488175
1803	0.492150	0.487575
1804	0.490900	0.487375
1805	0.490925	0.488000
1806	0.492200	0.488400
1807	0.493775	0.485775
1808	0.497175	0.486925
1809	0.495475	0.486200
1810	0.495925	0.486700
1811	0.497750	0.486800
1812	0.497400	0.484325
1813	0.494175	0.485550
1814	0.488750	0.484850
1815	0.491950	0.486525
1816	0.493175	0.487425
1817	0.490075	0.488325
1818	0.495725	0.488250
1819	0.498450	0.491075
1820	0.496250	0.490375
1821	0.496650	0.490600
1822	0.494275	0.491000
1823	0.491275	0.491300
1824	0.496725	0.492675
1825	0.496550	0.495125
1826	0.497500	0.495225
1827	0.493050	0.494250
1828	0.497100	0.491850
1829	0.498200	0.490200
1830	0.496875	0.488850
1831	0.496075	0.489050
1832	0.495775	0.489650
1833	0.497750	0.488225
1834	0.496975	0.487050
1835	0.496475	0.490500
1836	0.496100	0.492700
1837	0.500500	0.495650
1838	0.496650	0.496650
1839	0.498325	0.496925
1840	0.499950	0.496025
1841	0.493500	0.495100
1842	0.497675	0.496125
1843	0.498350	0.494525
1844	0.495350	0.493700
1845	0.495325	0.494650
1846	0.493375	0.493425
1847	0.494575	0.492825
1848	0.493425	0.491675
1849	0.490700	0.489050
1850	0.495825	0.489725
1851	0.498100	0.489775
1852	0.496750	0.487650
1853	0.501450	0.488575
1854	0.493150	0.488425
1855	0.494725	0.487975
1856	0.496475	0.489050
1857	0.498725	0.490225
1858	0.498375	0.487425
1859	0.497350	0.485775
1860	0.497000	0.485675
1861	0.499475	0.486800
1862	0.499700	0.486200
1863	0.499325	0.485500
1864	0.498650	0.485175
1865	0.498650	0.484950
1866	0.495975	0.488500
1867	0.496550	0.489400
1868	0.496400	0.486050
1869	0.499050	0.487450
1870	0.498300	0.487675
1871	0.496350	0.490175
1872	0.497800	0.488550
1873	0.493925	0.489800
1874	0.495725	0.489750
1875	0.495025	0.490025
1876	0.497300	0.489075
1877	0.496525	0.491600
1878	0.499550	0.491250
1879	0.500075	0.490900
1880	0.497525	0.488600
1881	0.496250	0.491325
1882	0.494450	0.491550
1883	0.495575	0.493900
1884	0.496650	0.492650
1885	0.497100	0.492625
1886	0.496625	0.493775
1887	0.496625	0.493875
1888	0.496125	0.495300
1889	0.497675	0.495150
1890	0.496925	0.494850
1891	0.495325	0.493000
1892	0.498900	0.491150
1893	0.498375	0.491275
1894	0.499700	0.488825
1895	0.501900	0.487500
1896	0.499950	0.487050
1897	0.499450	0.487525
1898	0.499600	0.488950
1899	0.499250	0.488425
1900	0.498575	0.489400
1901	0.496675	0.488675
1902	0.499450	0.491850
1903	0.495600	0.492950
1904	0.498375	0.491350
1905	0.498675	0.489975
1906	0.501550	0.489825
1907	0.499225	0.488475
1908	0.500000	0.488475
1909	0.497400	0.489850
1910	0.494900	0.488850
1911	0.495900	0.488300
1912	0.498450	0.486775
1913	0.498200	0.487025
1914	0.498700	0.486600
1915	0.500500	0.483550
1916	0.501050	0.485050
1917	0.498500	0.485350
1918	0.495300	0.485575
1919	0.494375	0.484100
1920	0.496225	0.484800
1921	0.497200	0.484925
1922	0.497725	0.484650
1923	0.496125	0.485875
1924	0.494450	0.488500
1925	0.495350	0.489550
1926	0.494925	0.488625
1927	0.496425	0.483975
1928	0.494875	0.482925
1929	0.498425	0.481200
1930	0.496450	0.482850
1931	0.497625	0.482550
1932	0.497825	0.483325
1933	0.496325	0.482425
1934	0.496075	0.483600
1935	0.499575	0.484750
1936	0.494850	0.485550
1937	0.496800	0.485525
1938	0.493425	0.485625
1939	0.497375	0.485750
1940	0.498175	0.484375
1941	0.495400	0.482175
1942	0.495525	0.484450
1943	0.494525	0.483650
1944	0.495800	0.489525
1945	0.500025	0.489925
1946	0.496875	0.488400
1947	0.496475	0.488675
1948	0.498500	0.485675
1949	0.497525	0.485250
1950	0.495750	0.481675
1951	0.494650	0.482600
1952	0.492700	0.484500
1953	0.495225	0.484925
1954	0.492800	0.484525
1955	0.498025	0.485900
1956	0.498300	0.486225
1957	0.494625	0.486800
1958	0.495150	0.489275
1959	0.498225	0.488525
1960	0.497550	0.485600
1961	0.496950	0.484525
1962	0.494050	0.484425
1963	0.496025	0.483500
1964	0.496025	0.484475
1965	0.497525	0.481825
1966	0.497300	0.481875
1967	0.495700	0.481950
1968	0.497625	0.478375
1969	0.497825	0.480625
1970	0.497525	0.480700
1971	0.496075	0.476650
1972	0.497550	0.475850
1973	0.493525	0.476450
1974	0.494175	0.474900
1975	0.497050	0.475150
1976	0.498775	0.474025
1977	0.497000	0.473600
1978	0.498325	0.474275
1979	0.497850	0.474500
1980	0.499250	0.472500
1981	0.495800	0.473500
1982	0.492775	0.475300
1983	0.495000	0.474750
1984	0.493850	0.476875
1985	0.491650	0.476400
1986	0.491950	0.480425
1987	0.496700	0.479950
1988	0.496275	0.480275
1989	0.497125	0.479750
1990	0.494175	0.483150
1991	0.494700	0.484200
1992	0.494050	0.485625
1993	0.496475	0.482450
1994	0.498600	0.481600
1995	0.500675	0.481725
1996	0.498475	0.483175
1997	0.494475	0.483375
1998	0.496675	0.483550
1999	0.496875	0.483825
[truncated: 8,000 more rows]
