# Supplementary material for: Evolutionary game on mutually influenceing double-layer network
Source: PLoS One. 2025 Jan 31;20(1):e0317923. doi: 10.1371/journal.pone.0317923 (PMC11785339; doi:10.1371/journal.pone.0317923)
Supplement: S1 Data — (ZIP) [file pone.0317923.s001.zip › b=1.05_a=0.4_frequency.txt]

0	0.496225	0.397025
1	0.492275	0.339500
2	0.488075	0.304950
3	0.487575	0.282625
4	0.489200	0.266900
5	0.492375	0.257575
6	0.485050	0.251275
7	0.484575	0.246250
8	0.483450	0.246500
9	0.481800	0.244725
10	0.481575	0.244675
11	0.485675	0.245775
12	0.480400	0.246800
13	0.478300	0.249375
14	0.480000	0.252350
15	0.480950	0.253250
16	0.484125	0.254800
17	0.484825	0.257725
18	0.482500	0.258650
19	0.484325	0.262550
20	0.479350	0.265825
21	0.480150	0.267850
22	0.481125	0.271850
23	0.478775	0.271800
24	0.482625	0.274750
25	0.482475	0.275250
26	0.484400	0.278300
27	0.482025	0.279025
28	0.480325	0.279900
29	0.479475	0.279025
30	0.478925	0.282525
31	0.480675	0.284400
32	0.478600	0.285075
33	0.481050	0.288500
34	0.478875	0.292400
35	0.478850	0.293300
36	0.477025	0.297175
37	0.480150	0.299950
38	0.482525	0.302025
39	0.482875	0.303100
40	0.482475	0.303925
41	0.486575	0.305900
42	0.481900	0.305325
43	0.480675	0.306825
44	0.480675	0.308375
45	0.479800	0.310175
46	0.483725	0.315175
47	0.477100	0.317625
48	0.479000	0.319925
49	0.482850	0.323900
50	0.480600	0.323500
51	0.481925	0.320750
52	0.480250	0.322000
53	0.478025	0.323350
54	0.478675	0.325000
55	0.481275	0.326400
56	0.479100	0.327175
57	0.481100	0.329550
58	0.483775	0.333625
59	0.480350	0.335150
60	0.480350	0.338650
61	0.481775	0.341575
62	0.483300	0.343450
63	0.481450	0.344525
64	0.480700	0.346050
65	0.485550	0.346025
66	0.483375	0.346600
67	0.482250	0.348775
68	0.483550	0.349900
69	0.481250	0.350600
70	0.479500	0.347750
71	0.484525	0.351400
72	0.481250	0.351925
73	0.480200	0.355325
74	0.484025	0.353700
75	0.483575	0.353075
76	0.485225	0.353925
77	0.483775	0.356625
78	0.483875	0.357675
79	0.484250	0.357325
80	0.485100	0.356875
81	0.483375	0.361175
82	0.481075	0.362850
83	0.483475	0.366250
84	0.484575	0.367600
85	0.481100	0.369925
86	0.480375	0.370375
87	0.479250	0.369675
88	0.476725	0.372325
89	0.483850	0.371875
90	0.483075	0.368200
91	0.477800	0.370325
92	0.480875	0.371200
93	0.481700	0.370875
94	0.482400	0.372475
95	0.482150	0.375700
96	0.481475	0.375400
97	0.479800	0.376100
98	0.477075	0.372625
99	0.476650	0.373875
100	0.481725	0.373200
101	0.483250	0.375625
102	0.482325	0.377400
103	0.488550	0.377625
104	0.486400	0.377975
105	0.483900	0.377150
106	0.481075	0.379800
107	0.483075	0.379425
108	0.483875	0.381700
109	0.484475	0.382475
110	0.481275	0.382550
111	0.484900	0.380675
112	0.485350	0.380600
113	0.482725	0.383975
114	0.482650	0.387825
115	0.484725	0.386650
116	0.483125	0.388200
117	0.485150	0.389550
118	0.480700	0.391050
119	0.480225	0.391650
120	0.477375	0.392450
121	0.483100	0.391875
122	0.486400	0.389450
123	0.484750	0.387250
124	0.485875	0.388425
125	0.488525	0.390475
126	0.488300	0.390725
127	0.487000	0.391125
128	0.484150	0.390450
129	0.487800	0.389975
130	0.486925	0.392250
131	0.485400	0.393300
132	0.483200	0.394025
133	0.481600	0.392850
134	0.485750	0.395425
135	0.485225	0.395625
136	0.481450	0.395800
137	0.477075	0.397775
138	0.484300	0.400775
139	0.482775	0.402450
140	0.483200	0.403175
141	0.484400	0.407000
142	0.490775	0.405700
143	0.486450	0.404575
144	0.487825	0.405625
145	0.483450	0.406200
146	0.481625	0.406300
147	0.483425	0.408475
148	0.484350	0.408325
149	0.483175	0.412150
150	0.486200	0.416175
151	0.486550	0.413925
152	0.484725	0.415275
153	0.483025	0.415450
154	0.481175	0.416300
155	0.482075	0.422575
156	0.482775	0.421625
157	0.486775	0.422300
158	0.484800	0.420625
159	0.479950	0.418425
160	0.483150	0.416575
161	0.479675	0.418675
162	0.482250	0.418400
163	0.483300	0.416850
164	0.482000	0.418350
165	0.486250	0.420550
166	0.485175	0.419875
167	0.485000	0.419850
168	0.485425	0.418500
169	0.488700	0.419325
170	0.484150	0.418150
171	0.481800	0.417525
172	0.486650	0.414275
173	0.483600	0.415725
174	0.483050	0.418500
175	0.485350	0.421025
176	0.482775	0.423875
177	0.483950	0.421875
178	0.486125	0.425675
179	0.485025	0.427800
180	0.487425	0.425375
181	0.488275	0.427700
182	0.484925	0.429900
183	0.484875	0.432925
184	0.484675	0.435750
185	0.485200	0.435575
186	0.485375	0.436025
187	0.485975	0.436350
188	0.486450	0.436900
189	0.485500	0.437900
190	0.488275	0.437725
191	0.487850	0.436075
192	0.484150	0.437675
193	0.484900	0.436050
194	0.489225	0.433075
195	0.486475	0.433450
196	0.483975	0.432325
197	0.481225	0.430525
198	0.483950	0.432700
199	0.486900	0.429825
200	0.483250	0.432225
201	0.485050	0.430750
202	0.486150	0.428450
203	0.486950	0.427175
204	0.487250	0.429375
205	0.486650	0.426550
206	0.488075	0.429575
207	0.488800	0.426300
208	0.486375	0.424200
209	0.487475	0.426900
210	0.485175	0.426375
211	0.487225	0.428100
212	0.488375	0.425750
213	0.487525	0.426425
214	0.486900	0.423900
215	0.487450	0.422975
216	0.486800	0.422325
217	0.486450	0.423825
218	0.486875	0.427000
219	0.482550	0.429100
220	0.484750	0.431050
221	0.488000	0.429950
222	0.486125	0.431125
223	0.487450	0.431825
224	0.484600	0.432375
225	0.483900	0.432175
226	0.485925	0.429700
227	0.485975	0.431375
228	0.485975	0.430350
229	0.488175	0.429500
230	0.484500	0.432700
231	0.486000	0.429850
232	0.489425	0.428975
233	0.489125	0.427650
234	0.487950	0.427125
235	0.488650	0.429275
236	0.491100	0.430675
237	0.492675	0.429975
238	0.492175	0.429650
239	0.489000	0.433500
240	0.489350	0.435450
241	0.487525	0.436025
242	0.488350	0.437600
243	0.489250	0.437125
244	0.483700	0.437275
245	0.485800	0.438150
246	0.484875	0.439550
247	0.485450	0.436025
248	0.489850	0.435550
249	0.486300	0.435550
250	0.487925	0.434100
251	0.488675	0.434575
252	0.489175	0.434200
253	0.487825	0.431800
254	0.486400	0.431725
255	0.487025	0.432775
256	0.487875	0.431975
257	0.487200	0.433225
258	0.488150	0.436275
259	0.488525	0.437325
260	0.488075	0.437150
261	0.489450	0.436750
262	0.489575	0.436325
263	0.486925	0.435950
264	0.482750	0.437225
265	0.485875	0.436225
266	0.485925	0.435525
267	0.488050	0.438825
268	0.488325	0.438950
269	0.488600	0.439225
270	0.486725	0.437000
271	0.490125	0.438550
272	0.488950	0.439900
273	0.490375	0.442850
274	0.488050	0.443050
275	0.490175	0.442850
276	0.488550	0.443950
277	0.489350	0.443625
278	0.490025	0.444900
279	0.484575	0.445375
280	0.486000	0.444100
281	0.485950	0.444875
282	0.484325	0.449250
283	0.488675	0.451550
284	0.491300	0.452100
285	0.487175	0.452100
286	0.487225	0.451250
287	0.489650	0.453800
288	0.484350	0.451725
289	0.483900	0.451025
290	0.491450	0.451650
291	0.485450	0.451050
292	0.485925	0.450625
293	0.489575	0.449600
294	0.488900	0.448325
295	0.488675	0.446825
296	0.491225	0.447775
297	0.487075	0.448300
298	0.487225	0.449050
299	0.486250	0.447550
300	0.488150	0.445600
301	0.490475	0.442950
302	0.487675	0.446575
303	0.486450	0.445050
304	0.488575	0.445375
305	0.488675	0.440625
306	0.491350	0.442450
307	0.488650	0.440750
308	0.490325	0.442825
309	0.488100	0.442650
310	0.490100	0.441175
311	0.488650	0.439275
312	0.488450	0.441750
313	0.489550	0.439550
314	0.488150	0.439950
315	0.488775	0.440000
316	0.490500	0.440375
317	0.491200	0.442000
318	0.490575	0.438225
319	0.487575	0.437525
320	0.488025	0.434400
321	0.483525	0.434025
322	0.485300	0.434400
323	0.486000	0.436875
324	0.486925	0.434500
325	0.484775	0.437425
326	0.488400	0.436550
327	0.488150	0.436125
328	0.486475	0.438500
329	0.488950	0.437825
330	0.485600	0.438600
331	0.488700	0.440025
332	0.488700	0.436800
333	0.486700	0.436025
334	0.485825	0.437000
335	0.487975	0.431875
336	0.488400	0.429775
337	0.490600	0.429500
338	0.490625	0.431400
339	0.489075	0.432450
340	0.487600	0.432750
341	0.486250	0.431800
342	0.486200	0.430475
343	0.485575	0.431000
344	0.489650	0.429675
345	0.486625	0.428175
346	0.486450	0.429100
347	0.488075	0.430100
348	0.488525	0.432000
349	0.489200	0.430375
350	0.490200	0.432800
351	0.489350	0.434625
352	0.488150	0.434775
353	0.489425	0.436725
354	0.488850	0.437850
355	0.488850	0.437425
356	0.492000	0.436375
357	0.486950	0.437000
358	0.489275	0.434925
359	0.486750	0.430925
360	0.488550	0.431525
361	0.487200	0.431675
362	0.489050	0.430325
363	0.487600	0.431925
364	0.488650	0.430200
365	0.490475	0.430450
366	0.491475	0.431700
367	0.488225	0.432200
368	0.490950	0.432125
369	0.489225	0.432400
370	0.490450	0.433975
371	0.493325	0.433675
372	0.488425	0.434850
373	0.490850	0.432450
374	0.486425	0.429725
375	0.491375	0.427475
376	0.488425	0.428775
377	0.486025	0.428325
378	0.488400	0.430625
379	0.491975	0.432250
380	0.489275	0.431900
381	0.489975	0.431300
382	0.489250	0.429450
383	0.486475	0.426875
384	0.490900	0.426575
385	0.488875	0.426575
386	0.487775	0.429675
387	0.490225	0.432000
388	0.490700	0.433900
389	0.493725	0.435225
390	0.491125	0.434475
391	0.488925	0.437200
392	0.493675	0.440025
393	0.493625	0.439675
394	0.489900	0.442100
395	0.490625	0.442875
396	0.488550	0.442125
397	0.486550	0.442200
398	0.484350	0.440650
399	0.490050	0.439975
400	0.489575	0.440375
401	0.492600	0.440650
402	0.488750	0.439700
403	0.490500	0.440900
404	0.491750	0.440350
405	0.491800	0.436775
406	0.489025	0.434075
407	0.486175	0.432925
408	0.488875	0.436000
409	0.486025	0.435175
410	0.486850	0.433375
411	0.485525	0.437200
412	0.485775	0.436000
413	0.487975	0.435050
414	0.490475	0.432525
415	0.490125	0.431450
416	0.488000	0.429275
417	0.487600	0.431975
418	0.490175	0.431400
419	0.488400	0.428225
420	0.487750	0.426825
421	0.488900	0.429350
422	0.487350	0.431975
423	0.489700	0.433475
424	0.492350	0.435100
425	0.488075	0.437600
426	0.488875	0.438325
427	0.491400	0.437400
428	0.491875	0.438275
429	0.488850	0.437150
430	0.492225	0.439325
431	0.493350	0.442300
432	0.495125	0.444350
433	0.492850	0.444700
434	0.488100	0.449875
435	0.487425	0.448950
436	0.487050	0.448725
437	0.490850	0.448125
438	0.489525	0.447600
439	0.491375	0.447900
440	0.494000	0.445075
441	0.490125	0.445125
442	0.486850	0.448325
443	0.488575	0.447375
444	0.489600	0.446575
445	0.488750	0.447050
446	0.486975	0.447000
447	0.488775	0.446825
448	0.491225	0.443000
449	0.489300	0.446250
450	0.487800	0.446875
451	0.485775	0.444225
452	0.489525	0.445200
453	0.487400	0.445050
454	0.489800	0.443575
455	0.488425	0.444525
456	0.489650	0.443700
457	0.485725	0.444500
458	0.487750	0.445500
459	0.490375	0.444150
460	0.491000	0.447075
461	0.492450	0.447875
462	0.489675	0.450575
463	0.488650	0.449175
464	0.489425	0.450300
465	0.494375	0.451450
466	0.490525	0.449325
467	0.493275	0.449175
468	0.491500	0.449950
469	0.488425	0.449500
470	0.489575	0.448750
471	0.489275	0.453225
472	0.487575	0.453575
473	0.490000	0.452650
474	0.489100	0.451675
475	0.492600	0.452725
476	0.488700	0.451300
477	0.486700	0.451600
478	0.490325	0.451100
479	0.489750	0.450775
480	0.490725	0.450700
481	0.492325	0.451550
482	0.490300	0.450400
483	0.487175	0.446900
484	0.490525	0.446075
485	0.492650	0.448825
486	0.494900	0.448225
487	0.491150	0.447375
488	0.489675	0.445550
489	0.489850	0.447000
490	0.486950	0.446975
491	0.488900	0.448500
492	0.491900	0.450100
493	0.490650	0.448625
494	0.491325	0.448950
495	0.492525	0.452100
496	0.490725	0.451575
497	0.488725	0.452850
498	0.489400	0.451825
499	0.486550	0.452925
500	0.487875	0.452850
501	0.489325	0.454500
502	0.490625	0.453625
503	0.489700	0.452725
504	0.487650	0.450450
505	0.486975	0.449525
506	0.488875	0.451650
507	0.489625	0.452950
508	0.490275	0.454050
509	0.490425	0.455250
510	0.486625	0.456575
511	0.486950	0.456725
512	0.486625	0.457125
513	0.488575	0.457925
514	0.492925	0.458400
515	0.490375	0.459750
516	0.488200	0.458725
517	0.491225	0.459525
518	0.491025	0.456825
519	0.491700	0.454650
520	0.490300	0.454650
521	0.488500	0.456600
522	0.488575	0.455425
523	0.489075	0.461675
524	0.490375	0.463900
525	0.491775	0.463300
526	0.490775	0.462400
527	0.492025	0.461200
528	0.490950	0.460850
529	0.488325	0.456375
530	0.490950	0.456575
531	0.490325	0.456200
532	0.490950	0.458475
533	0.492300	0.457500
534	0.493350	0.453775
535	0.493600	0.454550
536	0.491975	0.452625
537	0.492950	0.450750
538	0.494575	0.450975
539	0.494550	0.452025
540	0.489400	0.452375
541	0.492050	0.451300
542	0.494225	0.450925
543	0.492650	0.446600
544	0.490700	0.444675
545	0.490525	0.446975
546	0.492475	0.448200
547	0.492750	0.444950
548	0.491450	0.446775
549	0.491200	0.444625
550	0.492575	0.444600
551	0.488175	0.444550
552	0.490350	0.445500
553	0.493175	0.443175
554	0.493625	0.441100
555	0.487700	0.441800
556	0.484700	0.444525
557	0.487475	0.445200
558	0.492300	0.446225
559	0.493300	0.447125
560	0.489925	0.448725
561	0.491675	0.448400
562	0.491075	0.446775
563	0.486875	0.445100
564	0.492025	0.445225
565	0.491675	0.448175
566	0.492375	0.447750
567	0.493400	0.447775
568	0.488775	0.445700
569	0.492800	0.446300
570	0.489750	0.444050
571	0.490775	0.442900
572	0.489975	0.440900
573	0.492100	0.439475
574	0.489650	0.440150
575	0.490800	0.439800
576	0.492475	0.437600
577	0.494575	0.436975
578	0.494525	0.435375
579	0.491825	0.434425
580	0.492300	0.432200
581	0.490825	0.429525
582	0.491025	0.429400
583	0.493750	0.428775
584	0.489075	0.428300
585	0.488750	0.427150
586	0.490350	0.430625
587	0.488075	0.430025
588	0.488400	0.428325
589	0.490600	0.426475
590	0.490050	0.427075
591	0.491500	0.423750
592	0.490000	0.425650
593	0.490450	0.424325
594	0.492175	0.425325
595	0.494175	0.424450
596	0.492075	0.423025
597	0.492300	0.422675
598	0.490975	0.423075
599	0.494825	0.422375
600	0.496600	0.423875
601	0.494150	0.424325
602	0.491550	0.425125
603	0.492200	0.425625
604	0.492500	0.427725
605	0.491325	0.426800
606	0.493925	0.428200
607	0.490375	0.427975
608	0.490975	0.428525
609	0.491400	0.428950
610	0.489700	0.429800
611	0.490050	0.432675
612	0.491225	0.429100
613	0.492350	0.428100
614	0.492325	0.426975
615	0.491775	0.425475
616	0.494750	0.425475
617	0.491275	0.425600
618	0.495200	0.425725
619	0.492000	0.425400
620	0.490975	0.425375
621	0.495675	0.425400
622	0.494925	0.426600
623	0.492475	0.428375
624	0.491750	0.428000
625	0.491675	0.430425
626	0.491050	0.431100
627	0.491250	0.431250
628	0.491725	0.430450
629	0.496350	0.427325
630	0.492575	0.427100
631	0.492700	0.427600
632	0.491650	0.428975
633	0.488850	0.433175
634	0.487425	0.434425
635	0.490200	0.435475
636	0.488800	0.436775
637	0.492050	0.435625
638	0.492600	0.435950
639	0.491550	0.441375
640	0.491225	0.440450
641	0.494075	0.442575
642	0.488150	0.445050
643	0.490125	0.444175
644	0.487050	0.441850
645	0.489300	0.442975
646	0.492725	0.441700
647	0.493300	0.442300
648	0.491400	0.442050
649	0.489050	0.441875
650	0.490200	0.440000
651	0.490800	0.439850
652	0.489500	0.442275
653	0.490075	0.439350
654	0.492975	0.439125
655	0.491750	0.439250
656	0.495200	0.439750
657	0.494175	0.440950
658	0.492150	0.438575
659	0.491925	0.439100
660	0.486975	0.441775
661	0.488775	0.442925
662	0.490650	0.442425
663	0.486500	0.442100
664	0.492125	0.442475
665	0.487000	0.441325
666	0.489400	0.441150
667	0.490525	0.438550
668	0.492325	0.440150
669	0.493025	0.438525
670	0.492125	0.436950
671	0.490575	0.436575
672	0.490925	0.436600
673	0.491450	0.438100
674	0.490700	0.439450
675	0.489950	0.436900
676	0.491425	0.436850
677	0.493725	0.436250
678	0.489650	0.432650
679	0.491275	0.433400
680	0.488525	0.429050
681	0.494225	0.428250
682	0.491475	0.427950
683	0.490325	0.429600
684	0.484900	0.426375
685	0.488700	0.425800
686	0.487675	0.427700
687	0.489650	0.429250
688	0.488000	0.430100
689	0.486600	0.432850
690	0.490975	0.431475
691	0.487350	0.431450
692	0.483575	0.429525
693	0.486800	0.430525
694	0.489525	0.432450
695	0.490300	0.433250
696	0.484600	0.433900
697	0.486775	0.433250
698	0.485425	0.435450
699	0.486250	0.434900
700	0.488975	0.431575
701	0.487000	0.429375
702	0.485550	0.430050
703	0.483200	0.428750
704	0.488550	0.429550
705	0.491325	0.431675
706	0.489575	0.431725
707	0.486050	0.429675
708	0.487025	0.428950
709	0.486625	0.430150
710	0.489400	0.427150
711	0.489325	0.424900
712	0.489400	0.422175
713	0.493100	0.420800
714	0.490325	0.423500
715	0.482525	0.420750
716	0.485025	0.420050
717	0.488150	0.420025
718	0.485900	0.421000
719	0.489200	0.420075
720	0.488250	0.421400
721	0.489900	0.419650
722	0.490250	0.422400
723	0.491875	0.422150
724	0.488525	0.421475
725	0.487450	0.421300
726	0.487000	0.420925
727	0.488600	0.421350
728	0.490750	0.421600
729	0.489500	0.419750
730	0.486625	0.419725
731	0.483675	0.423050
732	0.484125	0.425225
733	0.490650	0.423800
734	0.491125	0.421800
735	0.487700	0.423350
736	0.486475	0.422975
737	0.487525	0.425750
738	0.489225	0.425775
739	0.485750	0.428800
740	0.485825	0.429075
741	0.490400	0.429025
742	0.482900	0.431875
743	0.485325	0.431400
744	0.482675	0.433575
745	0.486125	0.433200
746	0.483600	0.430750
747	0.484525	0.432375
748	0.482650	0.431550
749	0.485300	0.433450
750	0.486425	0.432275
751	0.485575	0.430775
752	0.485975	0.430925
753	0.486675	0.432325
754	0.486225	0.429425
755	0.487275	0.429050
756	0.485950	0.426975
757	0.483725	0.425850
758	0.485350	0.427000
759	0.484350	0.426075
760	0.483525	0.426425
761	0.490125	0.423075
762	0.486600	0.424325
763	0.488450	0.423250
764	0.487025	0.423100
765	0.488025	0.422175
766	0.486650	0.420875
767	0.483775	0.422050
768	0.487325	0.422625
769	0.487325	0.420600
770	0.486200	0.422100
771	0.487100	0.423900
772	0.488200	0.425275
773	0.486775	0.428325
774	0.484175	0.427100
775	0.490550	0.431800
776	0.489600	0.431475
777	0.485300	0.432100
778	0.485975	0.433325
779	0.489125	0.437175
780	0.487600	0.437450
781	0.490150	0.437700
782	0.490050	0.438500
783	0.488475	0.440850
784	0.489625	0.438575
785	0.487075	0.437200
786	0.491550	0.437425
787	0.485200	0.437875
788	0.488300	0.437175
789	0.487100	0.439650
790	0.488500	0.440150
791	0.488950	0.439500
792	0.485525	0.440200
793	0.484675	0.439250
794	0.487775	0.440300
795	0.490125	0.441800
796	0.488850	0.442325
797	0.486525	0.440250
798	0.482150	0.439125
799	0.488050	0.434825
800	0.486450	0.434325
801	0.485650	0.434100
802	0.483200	0.434375
803	0.483225	0.436725
804	0.486625	0.436200
805	0.484100	0.435975
806	0.488350	0.433500
807	0.485050	0.437425
808	0.486000	0.437125
809	0.486950	0.437775
810	0.487850	0.439275
811	0.486175	0.440075
812	0.485950	0.438325
813	0.487825	0.438400
814	0.486525	0.435950
815	0.486275	0.437875
816	0.488500	0.435700
817	0.487675	0.437400
818	0.492050	0.436900
819	0.489250	0.438025
820	0.486525	0.439100
821	0.487375	0.441675
822	0.490175	0.443725
823	0.489125	0.443925
824	0.490375	0.441925
825	0.488275	0.443600
826	0.490775	0.444450
827	0.488025	0.444825
828	0.489150	0.445800
829	0.484950	0.447100
830	0.483875	0.447875
831	0.485925	0.446150
832	0.487850	0.446125
833	0.483975	0.446025
834	0.486325	0.446800
835	0.487125	0.448750
836	0.489825	0.446475
837	0.489925	0.448825
838	0.487100	0.447725
839	0.486550	0.448700
840	0.486225	0.449125
841	0.489950	0.449950
842	0.490325	0.453300
843	0.487225	0.453850
844	0.488300	0.453050
845	0.488875	0.451550
846	0.489925	0.449275
847	0.490425	0.450500
848	0.488200	0.450500
849	0.487725	0.449750
850	0.490150	0.448500
851	0.489125	0.447600
852	0.490575	0.447825
853	0.484825	0.444400
854	0.486650	0.447700
855	0.487925	0.447450
856	0.487125	0.449000
857	0.486050	0.448625
858	0.492325	0.449400
859	0.488050	0.450400
860	0.488075	0.452850
861	0.489550	0.453225
862	0.491550	0.456875
863	0.490450	0.454425
864	0.489500	0.453200
865	0.490125	0.453600
866	0.489200	0.456775
867	0.489975	0.455275
868	0.490125	0.456925
869	0.486575	0.457400
870	0.489850	0.457450
871	0.489425	0.452400
872	0.490025	0.450450
873	0.489775	0.447850
874	0.490800	0.447550
875	0.487125	0.447400
876	0.492000	0.448450
877	0.489550	0.450000
878	0.490450	0.449200
879	0.488875	0.446825
880	0.487225	0.443375
881	0.487975	0.444975
882	0.490825	0.441700
883	0.490350	0.441275
884	0.490925	0.441600
885	0.493325	0.441250
886	0.489975	0.443275
887	0.490375	0.444475
888	0.493675	0.444625
889	0.490350	0.445475
890	0.491250	0.444700
891	0.489650	0.448075
892	0.490950	0.446375
893	0.492875	0.446725
894	0.491050	0.445875
895	0.493925	0.442000
896	0.489725	0.440425
897	0.488250	0.438675
898	0.487350	0.436425
899	0.492800	0.435000
900	0.486775	0.436575
901	0.485125	0.435750
902	0.486500	0.437300
903	0.488925	0.436075
904	0.491750	0.435275
905	0.493150	0.434175
906	0.489225	0.436175
907	0.489150	0.435625
908	0.488100	0.433750
909	0.489150	0.434875
910	0.488075	0.433850
911	0.491500	0.432175
912	0.491025	0.432500
913	0.487900	0.432325
914	0.487250	0.431575
915	0.486500	0.432850
916	0.487625	0.431850
917	0.492700	0.432875
918	0.488725	0.431650
919	0.487325	0.432025
920	0.489875	0.432600
921	0.485925	0.432550
922	0.482900	0.434275
923	0.487300	0.435075
924	0.490000	0.438050
925	0.490225	0.436875
926	0.487550	0.438400
927	0.489125	0.440950
928	0.487700	0.440900
929	0.491075	0.443500
930	0.491900	0.441400
931	0.491175	0.441550
932	0.487600	0.442050
933	0.489050	0.442225
934	0.487625	0.442425
935	0.485725	0.443350
936	0.487325	0.439725
937	0.489275	0.441000
938	0.488950	0.441250
939	0.485425	0.444600
940	0.485450	0.442975
941	0.485800	0.445550
942	0.486175	0.447550
943	0.487300	0.448800
944	0.485175	0.447175
945	0.486225	0.446675
946	0.486575	0.446100
947	0.487875	0.447850
948	0.484800	0.446550
949	0.486650	0.449225
950	0.487975	0.448575
951	0.489150	0.446775
952	0.490125	0.446600
953	0.487375	0.445150
954	0.488075	0.446700
955	0.489800	0.444900
956	0.484950	0.444575
957	0.483925	0.443875
958	0.487425	0.441275
959	0.491950	0.439925
960	0.487225	0.439750
961	0.487875	0.437875
962	0.488075	0.437075
963	0.487850	0.434500
964	0.486725	0.435425
965	0.489675	0.436650
966	0.492700	0.436725
967	0.493625	0.439625
968	0.494075	0.438075
969	0.489100	0.440500
970	0.491200	0.438825
971	0.490600	0.439450
972	0.487875	0.438250
973	0.492000	0.439400
974	0.492225	0.439775
975	0.489775	0.439875
976	0.490150	0.440650
977	0.489350	0.439250
978	0.486425	0.440300
979	0.486325	0.437475
980	0.485700	0.437900
981	0.489625	0.438600
982	0.486625	0.437500
983	0.487950	0.438400
984	0.489850	0.438625
985	0.490150	0.439600
986	0.488400	0.439525
987	0.488850	0.440275
988	0.489125	0.441975
989	0.490500	0.444525
990	0.491525	0.445375
991	0.491225	0.442900
992	0.492600	0.443425
993	0.491500	0.446075
994	0.492500	0.443600
995	0.493050	0.442400
996	0.492300	0.443025
997	0.493500	0.440900
998	0.493050	0.442625
999	0.489675	0.440425
1000	0.489300	0.442325
1001	0.490700	0.441250
1002	0.492800	0.441850
1003	0.492225	0.440500
1004	0.492150	0.442675
1005	0.492975	0.446175
1006	0.492275	0.448625
1007	0.490425	0.448200
1008	0.490975	0.450275
1009	0.492325	0.449075
1010	0.488900	0.448500
1011	0.486775	0.447450
1012	0.488625	0.446300
1013	0.486100	0.445425
1014	0.490800	0.445200
1015	0.491250	0.445500
1016	0.492200	0.446500
1017	0.491725	0.445625
1018	0.490075	0.445375
1019	0.485950	0.446225
1020	0.488025	0.448500
1021	0.488650	0.448025
1022	0.487900	0.448850
1023	0.489750	0.451375
1024	0.488300	0.449900
1025	0.487075	0.448575
1026	0.487000	0.446925
1027	0.488625	0.448775
1028	0.489750	0.451600
1029	0.491250	0.452025
1030	0.492425	0.452050
1031	0.488100	0.454725
1032	0.488100	0.455050
1033	0.487725	0.454800
1034	0.490800	0.457525
1035	0.489975	0.458900
1036	0.488775	0.460250
1037	0.487550	0.458925
1038	0.489450	0.456275
1039	0.489025	0.458775
1040	0.489000	0.456250
1041	0.492050	0.457000
1042	0.488925	0.457200
1043	0.487975	0.456925
1044	0.485950	0.456650
1045	0.482850	0.457700
1046	0.487200	0.456325
1047	0.484800	0.454175
1048	0.484675	0.451100
1049	0.487200	0.452100
1050	0.483400	0.450675
1051	0.485450	0.449100
1052	0.485250	0.451125
1053	0.488300	0.451850
1054	0.489375	0.451350
1055	0.486950	0.451450
1056	0.487025	0.449725
1057	0.487500	0.447825
1058	0.486275	0.447275
1059	0.485475	0.445950
1060	0.487325	0.445100
1061	0.485875	0.445425
1062	0.490625	0.441325
1063	0.489125	0.439925
1064	0.492000	0.438375
1065	0.493125	0.439350
1066	0.489275	0.438250
1067	0.490300	0.440825
1068	0.491150	0.440075
1069	0.488300	0.441825
1070	0.490925	0.442625
1071	0.487375	0.443775
1072	0.489700	0.443325
1073	0.487325	0.443000
1074	0.490375	0.445575
1075	0.489475	0.447300
1076	0.490400	0.447650
1077	0.487250	0.448625
1078	0.486375	0.446300
1079	0.488700	0.444450
1080	0.488125	0.441525
1081	0.491050	0.441475
1082	0.491050	0.446800
1083	0.487350	0.448200
1084	0.487625	0.448950
1085	0.490325	0.449775
1086	0.489100	0.451600
1087	0.491000	0.449425
1088	0.492375	0.451250
1089	0.492350	0.452800
1090	0.491550	0.450200
1091	0.494950	0.453350
1092	0.494600	0.453775
1093	0.490650	0.455550
1094	0.488625	0.457250
1095	0.489725	0.457225
1096	0.492150	0.453475
1097	0.491575	0.452975
1098	0.492150	0.451975
1099	0.486475	0.452850
1100	0.488250	0.451700
1101	0.486450	0.453675
1102	0.489525	0.456200
1103	0.491850	0.458975
1104	0.491825	0.458350
1105	0.489075	0.457400
1106	0.489575	0.457900
1107	0.493600	0.455300
1108	0.490650	0.456075
1109	0.496200	0.454175
1110	0.492150	0.454350
1111	0.487375	0.452850
1112	0.487550	0.453400
1113	0.487025	0.450750
1114	0.490600	0.449975
1115	0.491800	0.449600
1116	0.489975	0.451450
1117	0.487925	0.450900
1118	0.489000	0.452950
1119	0.488250	0.452800
1120	0.494175	0.453275
1121	0.491150	0.454000
1122	0.489625	0.454625
1123	0.491275	0.451700
1124	0.490975	0.452700
1125	0.489725	0.453925
1126	0.490675	0.454025
1127	0.493450	0.455050
1128	0.487075	0.452775
1129	0.489025	0.452350
1130	0.491675	0.449150
1131	0.490450	0.447100
1132	0.495250	0.443850
1133	0.493575	0.445025
1134	0.487775	0.444525
1135	0.490375	0.447050
1136	0.490725	0.446475
1137	0.489775	0.443500
1138	0.489075	0.444025
1139	0.491100	0.444300
1140	0.487900	0.441850
1141	0.488600	0.440175
1142	0.491125	0.438475
1143	0.493050	0.437800
1144	0.492175	0.435650
1145	0.491100	0.433325
1146	0.494225	0.434200
1147	0.490375	0.435075
1148	0.486575	0.433950
1149	0.488925	0.432100
1150	0.490650	0.432900
1151	0.489675	0.432350
1152	0.491050	0.433550
1153	0.491700	0.434275
1154	0.490850	0.432425
1155	0.489175	0.432575
1156	0.486150	0.432125
1157	0.487075	0.434625
1158	0.493200	0.432700
1159	0.489525	0.433025
1160	0.489775	0.434075
1161	0.487375	0.435650
1162	0.491825	0.435050
1163	0.492950	0.434425
1164	0.493800	0.434400
1165	0.494325	0.435950
1166	0.491650	0.437125
1167	0.489125	0.434950
1168	0.490050	0.435475
1169	0.485875	0.435775
1170	0.489450	0.432375
1171	0.489850	0.431825
1172	0.495275	0.432775
1173	0.495625	0.432275
1174	0.492925	0.431850
1175	0.491300	0.433125
1176	0.496625	0.432350
1177	0.493475	0.432150
1178	0.492625	0.434300
1179	0.494450	0.434450
1180	0.494675	0.433550
1181	0.494675	0.432400
1182	0.496575	0.433200
1183	0.490925	0.436100
1184	0.490325	0.435575
1185	0.492175	0.433075
1186	0.494600	0.432550
1187	0.494925	0.432275
1188	0.492025	0.433150
1189	0.488075	0.439200
1190	0.489325	0.439450
1191	0.490550	0.440100
1192	0.492025	0.439775
1193	0.492925	0.439825
1194	0.497450	0.438300
1195	0.494125	0.438675
1196	0.498075	0.439975
1197	0.495650	0.437350
1198	0.489150	0.437775
1199	0.491675	0.437575
1200	0.490700	0.440000
1201	0.494400	0.442450
1202	0.490525	0.441425
1203	0.485075	0.441600
1204	0.491200	0.441775
1205	0.486050	0.441775
1206	0.488100	0.442025
1207	0.487775	0.440550
1208	0.490125	0.439525
1209	0.488225	0.442750
1210	0.490825	0.444850
1211	0.489350	0.444750
1212	0.490550	0.445475
1213	0.491000	0.445650
1214	0.487250	0.446550
1215	0.487525	0.447775
1216	0.486625	0.445075
1217	0.491325	0.446350
1218	0.488625	0.445950
1219	0.487475	0.446575
1220	0.487650	0.443225
1221	0.489825	0.441725
1222	0.488850	0.442725
1223	0.487125	0.441775
1224	0.491400	0.442175
1225	0.491150	0.443225
1226	0.491475	0.442025
1227	0.490875	0.442425
1228	0.492275	0.439825
1229	0.488150	0.443625
1230	0.489700	0.442225
1231	0.487300	0.442650
1232	0.490475	0.439500
1233	0.492250	0.441200
1234	0.488125	0.436950
1235	0.491000	0.437800
1236	0.488700	0.441375
1237	0.490050	0.441825
1238	0.491225	0.440875
1239	0.486375	0.439300
1240	0.487375	0.439375
1241	0.491650	0.437825
1242	0.492325	0.438175
1243	0.488550	0.435800
1244	0.492900	0.434100
1245	0.490950	0.435250
1246	0.491000	0.434925
1247	0.490450	0.436000
1248	0.490575	0.435950
1249	0.489950	0.434775
1250	0.488750	0.433575
1251	0.489300	0.433050
1252	0.490325	0.431375
1253	0.490500	0.432775
1254	0.492050	0.432600
1255	0.490150	0.434525
1256	0.489025	0.431775
1257	0.488200	0.431100
1258	0.490350	0.433650
1259	0.491975	0.428250
1260	0.489475	0.427725
1261	0.490750	0.429650
1262	0.490125	0.428450
1263	0.488325	0.427575
1264	0.488325	0.427550
1265	0.486425	0.426225
1266	0.485600	0.427650
1267	0.488100	0.428050
1268	0.485950	0.422975
1269	0.489775	0.426625
1270	0.486400	0.423925
1271	0.487050	0.424475
1272	0.487350	0.424050
1273	0.488500	0.425225
1274	0.490000	0.424650
1275	0.486125	0.424475
1276	0.490625	0.425475
1277	0.487775	0.424800
1278	0.488625	0.423225
1279	0.488600	0.424925
1280	0.492300	0.424200
1281	0.490125	0.425400
1282	0.492450	0.423425
1283	0.489850	0.424775
1284	0.486550	0.425525
1285	0.486750	0.426525
1286	0.489825	0.425150
1287	0.488000	0.425650
1288	0.487900	0.425475
1289	0.487450	0.427025
1290	0.490275	0.427375
1291	0.486225	0.428425
1292	0.486825	0.427975
1293	0.486125	0.428875
1294	0.487750	0.429500
1295	0.491775	0.430450
1296	0.491025	0.432100
1297	0.493025	0.433725
1298	0.489150	0.432175
1299	0.483250	0.432075
1300	0.489200	0.432850
1301	0.492525	0.434525
1302	0.492950	0.435850
1303	0.492200	0.435550
1304	0.494025	0.432925
1305	0.490775	0.433575
1306	0.487275	0.435925
1307	0.487050	0.437000
1308	0.489675	0.437400
1309	0.489150	0.436225
1310	0.488125	0.438250
1311	0.489125	0.436450
1312	0.489350	0.434150
1313	0.485875	0.436200
1314	0.487050	0.434825
1315	0.487875	0.434525
1316	0.486575	0.437400
1317	0.486050	0.439950
1318	0.489250	0.439150
1319	0.490875	0.442150
1320	0.489925	0.446325
1321	0.489600	0.446175
1322	0.490325	0.443175
1323	0.490950	0.441575
1324	0.489900	0.444625
1325	0.487700	0.443900
1326	0.491375	0.445925
1327	0.488025	0.444725
1328	0.487675	0.445650
1329	0.482700	0.445500
1330	0.487100	0.445400
1331	0.487775	0.445400
1332	0.488025	0.446275
1333	0.489225	0.444875
1334	0.491350	0.443600
1335	0.493125	0.441350
1336	0.490075	0.439425
1337	0.492475	0.441375
1338	0.486100	0.443525
1339	0.490075	0.448850
1340	0.489975	0.448200
1341	0.491050	0.446825
1342	0.490075	0.447625
1343	0.486525	0.449150
1344	0.487825	0.448850
1345	0.486900	0.447975
1346	0.488075	0.447975
1347	0.488075	0.447300
1348	0.490650	0.447675
1349	0.489325	0.452725
1350	0.491675	0.450875
1351	0.495025	0.451150
1352	0.488975	0.451650
1353	0.486800	0.453825
1354	0.488100	0.452650
1355	0.487900	0.454100
1356	0.490425	0.451025
1357	0.489850	0.452425
1358	0.487475	0.454075
1359	0.489425	0.452525
1360	0.486325	0.451900
1361	0.488225	0.451550
1362	0.486775	0.452200
1363	0.485900	0.452300
1364	0.488250	0.450425
1365	0.487925	0.449650
1366	0.489400	0.448975
1367	0.490550	0.448825
1368	0.495575	0.448175
1369	0.494575	0.445450
1370	0.492325	0.445275
1371	0.488450	0.446350
1372	0.490550	0.444950
1373	0.489550	0.442925
1374	0.490425	0.440950
1375	0.486625	0.442250
1376	0.484450	0.443550
1377	0.489025	0.447175
1378	0.490425	0.446075
1379	0.487525	0.446150
1380	0.490025	0.446325
1381	0.491875	0.447375
1382	0.487450	0.446475
1383	0.490975	0.451300
1384	0.491000	0.451750
1385	0.490650	0.452625
1386	0.491375	0.449450
1387	0.492650	0.448575
1388	0.491200	0.450400
1389	0.490350	0.449425
1390	0.492000	0.447300
1391	0.489025	0.445775
1392	0.485825	0.445200
1393	0.485850	0.448025
1394	0.486950	0.445725
1395	0.487325	0.446425
1396	0.490000	0.446850
1397	0.490125	0.448150
1398	0.489825	0.448450
1399	0.484875	0.448925
1400	0.487200	0.447075
1401	0.488600	0.446225
1402	0.485650	0.445775
1403	0.487250	0.444300
1404	0.485500	0.445500
1405	0.487700	0.445225
1406	0.488550	0.443300
1407	0.488700	0.441225
1408	0.491250	0.439450
1409	0.492625	0.440300
1410	0.494175	0.441200
1411	0.489900	0.440200
1412	0.487700	0.441000
1413	0.486950	0.435525
1414	0.491950	0.439450
1415	0.487650	0.439200
1416	0.488825	0.438775
1417	0.488150	0.438850
1418	0.484650	0.438475
1419	0.489975	0.434825
1420	0.490450	0.436375
1421	0.488275	0.433275
1422	0.489200	0.436075
1423	0.490025	0.434025
1424	0.485725	0.434325
1425	0.488025	0.434125
1426	0.488650	0.434525
1427	0.488475	0.437975
1428	0.486500	0.436650
1429	0.483875	0.437150
1430	0.489050	0.438350
1431	0.489125	0.437500
1432	0.490600	0.440300
1433	0.490950	0.438775
1434	0.489825	0.439950
1435	0.489650	0.443000
1436	0.489000	0.443650
1437	0.490425	0.446550
1438	0.494525	0.448375
1439	0.492125	0.449175
1440	0.489175	0.449425
1441	0.487875	0.449250
1442	0.489200	0.449100
1443	0.490175	0.450150
1444	0.489750	0.450500
1445	0.486625	0.450725
1446	0.489900	0.446825
1447	0.487900	0.445950
1448	0.485675	0.445650
1449	0.487125	0.447750
1450	0.487975	0.445400
1451	0.488225	0.446450
1452	0.488675	0.448700
1453	0.489500	0.448875
1454	0.486950	0.447200
1455	0.490675	0.445375
1456	0.493375	0.444150
1457	0.488625	0.443175
1458	0.488700	0.444150
1459	0.490625	0.442075
1460	0.486325	0.441050
1461	0.487900	0.435450
1462	0.489225	0.438000
1463	0.489375	0.434525
1464	0.491775	0.432525
1465	0.489400	0.430950
1466	0.488550	0.429950
1467	0.491725	0.428150
1468	0.488150	0.429025
1469	0.488150	0.428200
1470	0.488600	0.429050
1471	0.487475	0.427775
1472	0.488975	0.427325
1473	0.487400	0.428275
1474	0.490050	0.430600
1475	0.487500	0.427675
1476	0.491300	0.426900
1477	0.487725	0.425475
1478	0.492475	0.428225
1479	0.488550	0.431175
1480	0.488000	0.432700
1481	0.483350	0.430850
1482	0.485575	0.434225
1483	0.485225	0.436250
1484	0.484175	0.434000
1485	0.490075	0.436450
1486	0.491900	0.437700
1487	0.491525	0.435550
1488	0.494775	0.434875
1489	0.488525	0.432450
1490	0.488775	0.433175
1491	0.485550	0.435325
1492	0.489900	0.432875
1493	0.488975	0.432275
1494	0.487125	0.431250
1495	0.492550	0.432675
1496	0.490225	0.432625
1497	0.490750	0.432500
1498	0.492150	0.432500
1499	0.490925	0.435875
1500	0.490975	0.435800
1501	0.489900	0.436100
1502	0.489700	0.439075
1503	0.489400	0.437075
1504	0.489475	0.437350
1505	0.492250	0.437575
1506	0.491375	0.436850
1507	0.487825	0.436775
1508	0.488025	0.434875
1509	0.490725	0.434325
1510	0.490900	0.431425
1511	0.488825	0.431650
1512	0.491275	0.429400
1513	0.486400	0.432250
1514	0.488700	0.434175
1515	0.492450	0.434850
1516	0.492300	0.433825
1517	0.495325	0.436750
1518	0.489575	0.437700
1519	0.489500	0.435950
1520	0.489725	0.436625
1521	0.487450	0.439425
1522	0.491450	0.439500
1523	0.491350	0.437250
1524	0.493025	0.436475
1525	0.490325	0.433775
1526	0.494625	0.434475
1527	0.495675	0.434650
1528	0.493000	0.433300
1529	0.488750	0.437350
1530	0.490800	0.435325
1531	0.485550	0.433225
1532	0.488100	0.434100
1533	0.489400	0.433900
1534	0.486800	0.435400
1535	0.487825	0.436275
1536	0.490400	0.437450
1537	0.487775	0.438950
1538	0.487550	0.440750
1539	0.488725	0.441225
1540	0.493875	0.441025
1541	0.491125	0.442175
1542	0.495525	0.442675
1543	0.492175	0.443125
1544	0.489700	0.443525
1545	0.489450	0.443775
1546	0.490575	0.443075
1547	0.487325	0.439625
1548	0.485075	0.438950
1549	0.487175	0.439475
1550	0.491200	0.441125
1551	0.488325	0.441325
1552	0.489300	0.443225
1553	0.489500	0.444975
1554	0.489625	0.444550
1555	0.492075	0.439650
1556	0.488225	0.442950
1557	0.487800	0.443375
1558	0.493000	0.442200
1559	0.490025	0.440925
1560	0.490000	0.439700
1561	0.489850	0.440575
1562	0.490475	0.442075
1563	0.488225	0.443725
1564	0.487975	0.445900
1565	0.487725	0.445925
1566	0.487075	0.446900
1567	0.486950	0.447925
1568	0.487025	0.447400
1569	0.487575	0.448425
1570	0.488150	0.447825
1571	0.492375	0.448400
1572	0.493175	0.447275
1573	0.486925	0.449000
1574	0.491800	0.451175
1575	0.489175	0.452150
1576	0.486600	0.451025
1577	0.492475	0.453425
1578	0.490375	0.451750
1579	0.489175	0.448300
1580	0.484050	0.449375
1581	0.486250	0.448275
1582	0.490600	0.446975
1583	0.487275	0.447850
1584	0.488525	0.444800
1585	0.485775	0.442575
1586	0.486800	0.441875
1587	0.486500	0.441700
1588	0.489825	0.441450
1589	0.492225	0.441375
1590	0.490225	0.441475
1591	0.488350	0.444000
1592	0.488275	0.444700
1593	0.490525	0.445000
1594	0.491500	0.446075
1595	0.491575	0.445700
1596	0.491400	0.446050
1597	0.492200	0.450225
1598	0.489325	0.451000
1599	0.490175	0.453000
1600	0.489725	0.452775
1601	0.488825	0.454400
1602	0.488175	0.454175
1603	0.487725	0.453075
1604	0.486300	0.453675
1605	0.488625	0.451275
1606	0.487500	0.452750
1607	0.487425	0.453300
1608	0.489850	0.452925
1609	0.489475	0.451600
1610	0.488625	0.451925
1611	0.485875	0.450150
1612	0.489525	0.450900
1613	0.491500	0.451650
1614	0.492975	0.450575
1615	0.490300	0.448425
1616	0.492625	0.447925
1617	0.493650	0.448575
1618	0.491225	0.447400
1619	0.491475	0.446550
1620	0.492675	0.446875
1621	0.492025	0.446500
1622	0.491575	0.445800
1623	0.486800	0.444775
1624	0.488900	0.444350
1625	0.488200	0.444750
1626	0.489025	0.441825
1627	0.488875	0.438450
1628	0.491800	0.441500
1629	0.489500	0.439975
1630	0.487150	0.438000
1631	0.490575	0.434050
1632	0.490775	0.438750
1633	0.487150	0.439300
1634	0.486125	0.440150
1635	0.488800	0.437375
1636	0.488625	0.439125
1637	0.489575	0.438625
1638	0.491375	0.437725
1639	0.490775	0.437750
1640	0.489325	0.434900
1641	0.488250	0.435400
1642	0.489150	0.433250
1643	0.491125	0.430825
1644	0.490350	0.429825
1645	0.490925	0.427250
1646	0.492200	0.429525
1647	0.493150	0.431800
1648	0.489825	0.432200
1649	0.485225	0.430725
1650	0.487975	0.431750
1651	0.490425	0.431400
1652	0.492025	0.430700
1653	0.493550	0.430125
1654	0.489925	0.430625
1655	0.492000	0.434425
1656	0.491375	0.433750
1657	0.490750	0.431975
1658	0.490825	0.434250
1659	0.492525	0.434375
1660	0.490475	0.436400
1661	0.488750	0.437775
1662	0.488950	0.438625
1663	0.488300	0.439075
1664	0.490350	0.440400
1665	0.490725	0.437525
1666	0.490050	0.436925
1667	0.486600	0.437750
1668	0.488975	0.437900
1669	0.488000	0.437300
1670	0.487575	0.435550
1671	0.488175	0.436875
1672	0.492275	0.434575
1673	0.493350	0.434650
1674	0.492125	0.434300
1675	0.493450	0.436075
1676	0.492350	0.439050
1677	0.489125	0.439175
1678	0.491700	0.437550
1679	0.492325	0.437325
1680	0.492050	0.439325
1681	0.491750	0.440300
1682	0.489275	0.438675
1683	0.488125	0.439950
1684	0.486675	0.440275
1685	0.485500	0.439550
1686	0.489450	0.438400
1687	0.494800	0.439300
1688	0.492900	0.440325
1689	0.489575	0.441125
1690	0.488875	0.441375
1691	0.488200	0.442850
1692	0.491075	0.442150
1693	0.491275	0.442375
1694	0.491225	0.444275
1695	0.492800	0.444150
1696	0.491975	0.446100
1697	0.490250	0.448425
1698	0.490600	0.446700
1699	0.492450	0.446925
1700	0.486525	0.449575
1701	0.486800	0.448775
1702	0.487100	0.450625
1703	0.485800	0.450800
1704	0.489800	0.450000
1705	0.488500	0.446525
1706	0.489600	0.447200
1707	0.495000	0.445900
1708	0.490825	0.443300
1709	0.491150	0.444900
1710	0.490750	0.439825
1711	0.491075	0.440525
1712	0.492750	0.440950
1713	0.496200	0.439625
1714	0.497250	0.441650
1715	0.490650	0.440100
1716	0.493825	0.437650
1717	0.491775	0.438875
1718	0.490525	0.442175
1719	0.491025	0.443250
1720	0.490650	0.443900
1721	0.488250	0.443100
1722	0.487500	0.445875
1723	0.490625	0.446050
1724	0.486725	0.446475
1725	0.492725	0.445450
1726	0.489100	0.446075
1727	0.490350	0.445200
1728	0.485000	0.450275
1729	0.487125	0.449050
1730	0.485425	0.446800
1731	0.491950	0.449125
1732	0.487975	0.447700
1733	0.488100	0.447550
1734	0.488575	0.448850
1735	0.490325	0.447325
1736	0.490975	0.447325
1737	0.490150	0.449175
1738	0.490050	0.449425
1739	0.489700	0.448600
1740	0.489500	0.451825
1741	0.488675	0.451850
1742	0.489500	0.452250
1743	0.491675	0.451450
1744	0.493575	0.450525
1745	0.492700	0.450100
1746	0.490575	0.451500
1747	0.491775	0.451325
1748	0.492425	0.448775
1749	0.490000	0.446075
1750	0.488050	0.447350
1751	0.489500	0.450425
1752	0.486950	0.449275
1753	0.487650	0.450225
1754	0.492325	0.450300
1755	0.494550	0.452225
1756	0.490075	0.449450
1757	0.491025	0.446975
1758	0.491025	0.447850
1759	0.493050	0.447025
1760	0.492050	0.447325
1761	0.492625	0.447175
1762	0.495075	0.450825
1763	0.491675	0.451825
1764	0.490075	0.450725
1765	0.491075	0.451750
1766	0.492800	0.452750
1767	0.489425	0.457150
1768	0.487775	0.458900
1769	0.488475	0.460700
1770	0.488100	0.458225
1771	0.491475	0.457850
1772	0.488550	0.458800
1773	0.492075	0.457075
1774	0.498175	0.456925
1775	0.499850	0.454700
1776	0.492950	0.454850
1777	0.491875	0.452725
1778	0.491275	0.455000
1779	0.490400	0.452575
1780	0.490325	0.453050
1781	0.491125	0.451500
1782	0.490125	0.452525
1783	0.488725	0.450350
1784	0.488025	0.449950
1785	0.492350	0.448350
1786	0.487100	0.446700
1787	0.490600	0.446075
1788	0.492125	0.444775
1789	0.489275	0.444775
1790	0.488950	0.447300
1791	0.492450	0.446550
1792	0.491400	0.445575
1793	0.491725	0.444600
1794	0.491025	0.445225
1795	0.493550	0.444625
1796	0.490750	0.444325
1797	0.489650	0.441675
1798	0.486350	0.441925
1799	0.485725	0.444325
1800	0.490275	0.444700
1801	0.487900	0.446500
1802	0.489325	0.447550
1803	0.488900	0.446550
1804	0.486800	0.445875
1805	0.489550	0.444225
1806	0.489050	0.443000
1807	0.491900	0.443775
1808	0.492325	0.446175
1809	0.490900	0.446525
1810	0.485825	0.445275
1811	0.486000	0.446225
1812	0.486775	0.448025
1813	0.487500	0.448825
1814	0.488375	0.450525
1815	0.492800	0.450925
1816	0.491650	0.451850
1817	0.490975	0.450575
1818	0.492650	0.448975
1819	0.493100	0.452325
1820	0.494150	0.451400
1821	0.490075	0.448650
1822	0.489650	0.447475
1823	0.488900	0.447375
1824	0.486300	0.447550
1825	0.488000	0.447075
1826	0.490800	0.444725
1827	0.490225	0.442725
1828	0.490675	0.442075
1829	0.494050	0.442500
1830	0.492150	0.446350
1831	0.493125	0.445900
1832	0.488975	0.445875
1833	0.487950	0.446500
1834	0.492250	0.445775
1835	0.491150	0.449150
1836	0.490750	0.447425
1837	0.490400	0.447700
1838	0.490425	0.447500
1839	0.492500	0.445150
1840	0.489875	0.447625
1841	0.486550	0.443800
1842	0.490175	0.441700
1843	0.488250	0.443850
1844	0.489275	0.440400
1845	0.489975	0.440150
1846	0.491325	0.440800
1847	0.488675	0.440750
1848	0.490350	0.441225
1849	0.490600	0.441850
1850	0.489250	0.440225
1851	0.486325	0.436525
1852	0.489325	0.437050
1853	0.488925	0.434050
1854	0.489300	0.431450
1855	0.486450	0.434400
1856	0.487475	0.433325
1857	0.486450	0.435475
1858	0.483700	0.433125
1859	0.488075	0.434350
1860	0.488925	0.436600
1861	0.486050	0.436750
1862	0.492175	0.436875
1863	0.490325	0.436250
1864	0.487800	0.437000
1865	0.496125	0.439500
1866	0.487875	0.439600
1867	0.489600	0.437750
1868	0.489825	0.436225
1869	0.493150	0.436800
1870	0.491950	0.433725
1871	0.490700	0.434125
1872	0.488050	0.435600
1873	0.492175	0.436625
1874	0.493125	0.438200
1875	0.491100	0.438800
1876	0.493225	0.436875
1877	0.496150	0.437050
1878	0.493450	0.436250
1879	0.490625	0.433425
1880	0.490700	0.431225
1881	0.491600	0.430925
1882	0.495875	0.427725
1883	0.490925	0.429975
1884	0.492425	0.429475
1885	0.489775	0.432125
1886	0.491325	0.434550
1887	0.491600	0.436375
1888	0.491775	0.437225
1889	0.490450	0.436225
1890	0.491400	0.439150
1891	0.491200	0.443300
1892	0.491900	0.446575
1893	0.489475	0.444325
1894	0.491750	0.445950
1895	0.491625	0.443650
1896	0.489150	0.443225
1897	0.488025	0.442925
1898	0.486575	0.442950
1899	0.489175	0.443875
1900	0.487825	0.442850
1901	0.484425	0.444400
1902	0.488975	0.444400
1903	0.491450	0.445650
1904	0.491050	0.445425
1905	0.486950	0.446700
1906	0.492700	0.445925
1907	0.490100	0.442225
1908	0.490200	0.440725
1909	0.493975	0.440175
1910	0.491700	0.438950
1911	0.486925	0.437250
1912	0.486525	0.436275
1913	0.490400	0.437675
1914	0.490050	0.437300
1915	0.487150	0.438025
1916	0.486975	0.436100
1917	0.489625	0.436325
1918	0.489975	0.436100
1919	0.493475	0.436175
1920	0.492450	0.434975
1921	0.494400	0.434450
1922	0.490775	0.431750
1923	0.493150	0.429850
1924	0.491325	0.429225
1925	0.490500	0.431350
1926	0.491975	0.430425
1927	0.490075	0.428375
1928	0.488300	0.428625
1929	0.491100	0.430325
1930	0.491025	0.431175
1931	0.489450	0.433700
1932	0.489050	0.433075
1933	0.487450	0.435800
1934	0.490675	0.431375
1935	0.489075	0.430375
1936	0.490850	0.431750
1937	0.490150	0.432425
1938	0.485875	0.430925
1939	0.483925	0.430825
1940	0.487625	0.428200
1941	0.487250	0.427675
1942	0.487425	0.426900
1943	0.486325	0.425500
1944	0.489750	0.425550
1945	0.491425	0.425075
1946	0.494175	0.423550
1947	0.490825	0.422550
1948	0.488375	0.425225
1949	0.491175	0.426850
1950	0.489450	0.427275
1951	0.486150	0.427925
1952	0.485100	0.426500
1953	0.487925	0.426875
1954	0.487650	0.428250
1955	0.486850	0.427525
1956	0.489275	0.427875
1957	0.487575	0.428425
1958	0.492625	0.427100
1959	0.490025	0.426800
1960	0.488425	0.426575
1961	0.489275	0.425475
1962	0.494275	0.426400
1963	0.485450	0.427100
1964	0.490200	0.429125
1965	0.488725	0.428875
1966	0.486525	0.431250
1967	0.490250	0.430575
1968	0.490875	0.430975
1969	0.491675	0.433000
1970	0.489700	0.435650
1971	0.490100	0.434700
1972	0.491800	0.435750
1973	0.487750	0.438275
1974	0.485875	0.437000
1975	0.488400	0.438500
1976	0.490500	0.440350
1977	0.489500	0.440750
1978	0.491100	0.444775
1979	0.491575	0.442775
1980	0.494150	0.441150
1981	0.489525	0.441125
1982	0.488075	0.441425
1983	0.489100	0.439875
1984	0.489450	0.441100
1985	0.488000	0.439200
1986	0.489400	0.437100
1987	0.486050	0.438300
1988	0.490975	0.436725
1989	0.490325	0.439050
1990	0.486200	0.439700
1991	0.486375	0.439725
1992	0.487050	0.440000
1993	0.484450	0.439675
1994	0.485625	0.444150
1995	0.486550	0.443750
1996	0.486800	0.443075
1997	0.490475	0.444125
1998	0.491150	0.444025
1999	0.490450	0.444675
[truncated: 8,000 more rows]
