# Supplementary material for: Evolutionary game on mutually influenceing double-layer network
Source: PLoS One. 2025 Jan 31;20(1):e0317923. doi: 10.1371/journal.pone.0317923 (PMC11785339; doi:10.1371/journal.pone.0317923)
Supplement: S1 Data — (ZIP) [file pone.0317923.s001.zip › b=1.05_a=0.55_frequency.txt]

0	0.496675	0.399500
1	0.496550	0.347625
2	0.492650	0.315400
3	0.488900	0.295425
4	0.491875	0.283175
5	0.491825	0.271125
6	0.489100	0.266100
7	0.489850	0.264225
8	0.492800	0.262300
9	0.486600	0.263800
10	0.484200	0.264650
11	0.487400	0.264575
12	0.487475	0.266575
13	0.493225	0.267900
14	0.495200	0.270500
15	0.492825	0.272875
16	0.486725	0.275100
17	0.488225	0.277775
18	0.490375	0.280975
19	0.490250	0.285750
20	0.493725	0.289550
21	0.491700	0.291250
22	0.490250	0.295825
23	0.489200	0.297625
24	0.490575	0.299650
25	0.488775	0.299350
26	0.489500	0.302475
27	0.485525	0.304225
28	0.487350	0.309800
29	0.490725	0.313875
30	0.490450	0.315500
31	0.487925	0.318150
32	0.487350	0.320775
33	0.482100	0.322700
34	0.488400	0.325025
35	0.493525	0.330175
36	0.488975	0.332625
37	0.492675	0.335225
38	0.494625	0.336175
39	0.492350	0.337775
40	0.489075	0.339500
41	0.487600	0.341200
42	0.490925	0.344675
43	0.487450	0.349525
44	0.492550	0.352475
45	0.489850	0.353050
46	0.491450	0.356875
47	0.488650	0.361250
48	0.489475	0.363725
49	0.491100	0.365225
50	0.490500	0.366100
51	0.486350	0.368375
52	0.489050	0.371075
53	0.491700	0.371300
54	0.492575	0.375000
55	0.495375	0.378625
56	0.492600	0.380800
57	0.494225	0.382950
58	0.490525	0.385425
59	0.489425	0.391125
60	0.488700	0.393750
61	0.491975	0.395200
62	0.489875	0.399200
63	0.492550	0.403150
64	0.489450	0.403475
65	0.489225	0.404875
66	0.491175	0.407725
67	0.490700	0.408400
68	0.491700	0.410600
69	0.492075	0.414875
70	0.492025	0.414325
71	0.490075	0.417475
72	0.488075	0.417825
73	0.487200	0.417600
74	0.487275	0.414675
75	0.488825	0.417450
76	0.487050	0.420925
77	0.493175	0.418675
78	0.493300	0.421600
79	0.490400	0.421500
80	0.491150	0.422775
81	0.493500	0.426775
82	0.492400	0.426925
83	0.491425	0.428825
84	0.490800	0.431200
85	0.491400	0.432000
86	0.491550	0.437675
87	0.491450	0.439025
88	0.491750	0.438775
89	0.488100	0.438450
90	0.492900	0.438175
91	0.493875	0.441150
92	0.492750	0.442425
93	0.490650	0.446650
94	0.495150	0.448425
95	0.493800	0.452600
96	0.493225	0.452275
97	0.494050	0.454475
98	0.495050	0.454450
99	0.494900	0.456125
100	0.489875	0.457025
101	0.493650	0.459200
102	0.494925	0.462300
103	0.492725	0.461850
104	0.490825	0.461600
105	0.491125	0.459625
106	0.492225	0.461900
107	0.490800	0.464625
108	0.489375	0.465325
109	0.491000	0.466825
110	0.490800	0.467775
111	0.491425	0.472000
112	0.494075	0.474075
113	0.493250	0.474725
114	0.492250	0.474800
115	0.492425	0.480125
116	0.490925	0.481000
117	0.494700	0.482875
118	0.493625	0.483875
119	0.497800	0.482975
120	0.496100	0.481750
121	0.495725	0.482975
122	0.495775	0.486100
123	0.494725	0.488100
124	0.494425	0.485325
125	0.496800	0.486175
126	0.495950	0.488575
127	0.493625	0.488425
128	0.496800	0.490075
129	0.496575	0.494450
130	0.497325	0.493975
131	0.497100	0.494175
132	0.496100	0.496550
133	0.497675	0.498225
134	0.495950	0.497050
135	0.494875	0.500325
136	0.495525	0.499525
137	0.495725	0.497850
138	0.492550	0.497350
139	0.494850	0.497200
140	0.495700	0.500825
141	0.493025	0.501025
142	0.495275	0.503100
143	0.494475	0.507725
144	0.493875	0.506300
145	0.496650	0.506600
146	0.495675	0.506100
147	0.496025	0.505400
148	0.494375	0.506800
149	0.495000	0.507575
150	0.495725	0.507025
151	0.495200	0.509425
152	0.492850	0.511625
153	0.496025	0.510800
154	0.501825	0.510150
155	0.502200	0.509100
156	0.501075	0.511725
157	0.500575	0.511850
158	0.499950	0.514375
159	0.497100	0.517050
160	0.495350	0.517475
161	0.494900	0.518200
162	0.496725	0.518250
163	0.498150	0.516850
164	0.499675	0.520700
165	0.499700	0.520875
166	0.502575	0.522350
167	0.500525	0.522900
168	0.499225	0.525750
169	0.500725	0.528200
170	0.498800	0.529300
171	0.496625	0.529650
172	0.498250	0.531125
173	0.499425	0.533600
174	0.496400	0.535600
175	0.501250	0.535925
176	0.499500	0.537625
177	0.499975	0.537925
178	0.502425	0.540775
179	0.500475	0.541325
180	0.499550	0.542775
181	0.500525	0.542475
182	0.502925	0.542050
183	0.498050	0.543875
184	0.497950	0.544875
185	0.498625	0.543750
186	0.498925	0.543675
187	0.500175	0.544725
188	0.503200	0.546650
189	0.501700	0.547550
190	0.504325	0.547950
191	0.500300	0.549775
192	0.500475	0.552975
193	0.503700	0.556200
194	0.502200	0.556100
195	0.500175	0.553725
196	0.501875	0.552975
197	0.500775	0.555975
198	0.502950	0.557775
199	0.503275	0.559950
200	0.502500	0.561975
201	0.499250	0.562550
202	0.501000	0.563900
203	0.501925	0.563075
204	0.502700	0.562400
205	0.501600	0.564125
206	0.503775	0.565075
207	0.500325	0.564875
208	0.498850	0.563800
209	0.503975	0.566525
210	0.505550	0.567675
211	0.504475	0.568700
212	0.500350	0.568625
213	0.502625	0.568400
214	0.504875	0.567600
215	0.503775	0.568475
216	0.502025	0.570050
217	0.502350	0.569675
218	0.498700	0.568400
219	0.502025	0.569000
220	0.499625	0.568875
221	0.502925	0.568475
222	0.504375	0.567075
223	0.503050	0.565000
224	0.502625	0.561950
225	0.503800	0.561400
226	0.501275	0.562075
227	0.508525	0.564400
228	0.505875	0.561775
229	0.504850	0.563325
230	0.502875	0.564725
231	0.505375	0.565975
232	0.503975	0.567000
233	0.503450	0.568875
234	0.504275	0.568375
235	0.505850	0.563450
236	0.505700	0.566825
237	0.501625	0.566775
238	0.502250	0.569325
239	0.506125	0.568800
240	0.506600	0.570250
241	0.507250	0.572225
242	0.506125	0.567050
243	0.506350	0.569675
244	0.507075	0.568525
245	0.504100	0.567450
246	0.507250	0.569850
247	0.504950	0.571350
248	0.509000	0.572700
249	0.506100	0.575150
250	0.509275	0.576975
251	0.506850	0.579150
252	0.505200	0.577800
253	0.505225	0.578050
254	0.504225	0.577250
255	0.503175	0.580000
256	0.502800	0.579275
257	0.505300	0.578225
258	0.505500	0.579275
259	0.503575	0.577500
260	0.502925	0.577375
261	0.505525	0.577900
262	0.506475	0.577675
263	0.505275	0.580075
264	0.506150	0.579075
265	0.508425	0.579775
266	0.506550	0.579800
267	0.508600	0.580400
268	0.507400	0.581500
269	0.508050	0.579700
270	0.504600	0.577800
271	0.507250	0.577025
272	0.509825	0.578125
273	0.504775	0.577975
274	0.505725	0.577900
275	0.505175	0.578475
276	0.503450	0.579150
277	0.506075	0.580175
278	0.507400	0.582850
279	0.504800	0.580875
280	0.509200	0.581075
281	0.509450	0.581450
282	0.508750	0.580475
283	0.507175	0.579350
284	0.507300	0.579675
285	0.510725	0.580175
286	0.507525	0.577950
287	0.508025	0.578475
288	0.506500	0.576350
289	0.506500	0.577325
290	0.506050	0.578250
291	0.508600	0.580125
292	0.506200	0.581275
293	0.508025	0.581975
294	0.505050	0.583275
295	0.506450	0.584475
296	0.507350	0.584675
297	0.508475	0.584050
298	0.507650	0.583450
299	0.506300	0.584400
300	0.507025	0.586850
301	0.506050	0.588650
302	0.506025	0.590850
303	0.507775	0.590150
304	0.509850	0.590975
305	0.504325	0.591025
306	0.504250	0.590625
307	0.508425	0.590850
308	0.511200	0.593600
309	0.505250	0.594000
310	0.510350	0.591575
311	0.508050	0.592925
312	0.509425	0.593650
313	0.506725	0.591325
314	0.510275	0.589125
315	0.509600	0.588550
316	0.508825	0.589725
317	0.507850	0.588250
318	0.509525	0.584675
319	0.503975	0.585175
320	0.502200	0.585425
321	0.504650	0.585425
322	0.508000	0.583825
323	0.510050	0.585225
324	0.508075	0.584625
325	0.509000	0.584875
326	0.509200	0.585475
327	0.507575	0.584200
328	0.507950	0.582900
329	0.506950	0.584075
330	0.506575	0.584575
331	0.505325	0.584125
332	0.506675	0.584875
333	0.509275	0.586450
334	0.506600	0.587625
335	0.507775	0.587375
336	0.508275	0.587450
337	0.505525	0.587625
338	0.504400	0.588375
339	0.508850	0.591475
340	0.508700	0.591225
341	0.505800	0.588325
342	0.508900	0.589300
343	0.510475	0.589000
344	0.508575	0.590375
345	0.507800	0.590350
346	0.509400	0.593575
347	0.509525	0.592500
348	0.508750	0.591975
349	0.509700	0.594875
350	0.507925	0.595225
351	0.508575	0.593775
352	0.506275	0.593000
353	0.505775	0.593450
354	0.510225	0.594600
355	0.512525	0.591725
356	0.506700	0.593100
357	0.508875	0.593125
358	0.507725	0.592925
359	0.508925	0.592000
360	0.510625	0.592600
361	0.509125	0.591175
362	0.508500	0.590475
363	0.508650	0.589250
364	0.507075	0.590250
365	0.506025	0.589900
366	0.507800	0.591875
367	0.511275	0.589950
368	0.511925	0.591825
369	0.511725	0.593700
370	0.514100	0.595075
371	0.510225	0.595625
372	0.511975	0.598725
373	0.511550	0.596325
374	0.513525	0.597500
375	0.510475	0.596575
376	0.511100	0.596250
377	0.511925	0.594200
378	0.511425	0.594600
379	0.510150	0.596550
380	0.512450	0.594775
381	0.510325	0.594050
382	0.506450	0.597450
383	0.509375	0.597475
384	0.510325	0.597900
385	0.509950	0.597425
386	0.511200	0.596250
387	0.513475	0.596100
388	0.511175	0.595300
389	0.509450	0.595875
390	0.509625	0.599375
391	0.510400	0.598975
392	0.509625	0.599650
393	0.512850	0.598100
394	0.510300	0.598875
395	0.512575	0.598525
396	0.505475	0.599375
397	0.509900	0.599925
398	0.513200	0.599950
399	0.510850	0.600075
400	0.511250	0.600475
401	0.509400	0.600050
402	0.513025	0.600225
403	0.512650	0.598275
404	0.507525	0.598125
405	0.509700	0.597550
406	0.510550	0.598125
407	0.511600	0.599350
408	0.511450	0.599300
409	0.514375	0.600750
410	0.511100	0.598825
411	0.508925	0.602425
412	0.511300	0.599825
413	0.511525	0.599875
414	0.513000	0.601900
415	0.511000	0.601950
416	0.512600	0.601575
417	0.512600	0.600450
418	0.510025	0.602625
419	0.511075	0.601175
420	0.510625	0.599475
421	0.510600	0.599550
422	0.511900	0.600150
423	0.509800	0.598075
424	0.509550	0.599500
425	0.511150	0.599275
426	0.507825	0.599575
427	0.512725	0.594900
428	0.514300	0.594950
429	0.514125	0.594850
430	0.515200	0.594775
431	0.515250	0.598075
432	0.512900	0.599100
433	0.512950	0.601025
434	0.509150	0.597700
435	0.509450	0.598025
436	0.511250	0.598675
437	0.513100	0.598375
438	0.511625	0.597375
439	0.510550	0.598150
440	0.514350	0.598450
441	0.514275	0.598150
442	0.510250	0.598200
443	0.509575	0.596125
444	0.509575	0.596350
445	0.508950	0.599000
446	0.511925	0.597750
447	0.511750	0.596300
448	0.511600	0.597275
449	0.512325	0.599525
450	0.513150	0.598775
451	0.512750	0.602300
452	0.511725	0.602050
453	0.511200	0.599975
454	0.509925	0.601650
455	0.509075	0.600325
456	0.515475	0.602475
457	0.515225	0.603500
458	0.510975	0.603425
459	0.510700	0.604800
460	0.514625	0.603400
461	0.512100	0.600325
462	0.509525	0.598475
463	0.509425	0.597150
464	0.511100	0.598150
465	0.512675	0.596900
466	0.513675	0.597500
467	0.510550	0.595250
468	0.510750	0.597325
469	0.513825	0.597050
470	0.512550	0.599550
471	0.515100	0.598175
472	0.514475	0.595700
473	0.514125	0.595350
474	0.512725	0.596625
475	0.512225	0.599875
476	0.512225	0.599725
477	0.510525	0.598400
478	0.510600	0.601500
479	0.510775	0.600750
480	0.512375	0.599850
481	0.510625	0.599275
482	0.509675	0.600050
483	0.513200	0.599875
484	0.514825	0.599300
485	0.512150	0.599325
486	0.513650	0.600650
487	0.511600	0.601100
488	0.511125	0.602425
489	0.511725	0.603375
490	0.513375	0.603325
491	0.512125	0.603100
492	0.512975	0.602675
493	0.517350	0.603400
494	0.515400	0.603825
495	0.513350	0.603725
496	0.515525	0.603875
497	0.510625	0.602350
498	0.510525	0.604875
499	0.509975	0.602875
500	0.513025	0.605875
501	0.511075	0.607400
502	0.514475	0.608025
503	0.516675	0.609100
504	0.514025	0.609775
505	0.516275	0.609875
506	0.515475	0.608525
507	0.513250	0.606325
508	0.512250	0.608550
509	0.515750	0.608900
510	0.515925	0.608775
511	0.515450	0.607075
512	0.512450	0.609125
513	0.514950	0.606925
514	0.514775	0.604925
515	0.517775	0.603600
516	0.516925	0.600750
517	0.515100	0.601375
518	0.516100	0.601725
519	0.517775	0.602950
520	0.515650	0.602175
521	0.515225	0.602850
522	0.514350	0.603075
523	0.515200	0.603050
524	0.514075	0.605400
525	0.517325	0.601700
526	0.511025	0.603550
527	0.516100	0.605325
528	0.518100	0.605200
529	0.517225	0.604675
530	0.514125	0.606875
531	0.519050	0.602650
532	0.515375	0.605750
533	0.513125	0.603900
534	0.515000	0.603475
535	0.513250	0.602700
536	0.512275	0.600525
537	0.514150	0.601800
538	0.512175	0.604525
539	0.517250	0.604600
540	0.513600	0.602550
541	0.516475	0.600825
542	0.519150	0.600450
543	0.517400	0.598825
544	0.516675	0.599950
545	0.513950	0.599575
546	0.516350	0.602925
547	0.517900	0.602850
548	0.513900	0.603175
549	0.513525	0.604075
550	0.513275	0.603925
551	0.515400	0.607500
552	0.513750	0.606900
553	0.513875	0.606600
554	0.515150	0.607150
555	0.516225	0.606150
556	0.510950	0.603275
557	0.511725	0.602800
558	0.512400	0.604350
559	0.511950	0.604875
560	0.514500	0.604600
561	0.513250	0.606800
562	0.516325	0.604300
563	0.517450	0.604525
564	0.518675	0.603025
565	0.515925	0.602150
566	0.514525	0.603175
567	0.515125	0.604000
568	0.513550	0.605425
569	0.513550	0.605000
570	0.512750	0.606475
571	0.512900	0.603875
572	0.516775	0.603800
573	0.517275	0.606100
574	0.514575	0.607275
575	0.513900	0.607850
576	0.513350	0.609450
577	0.512425	0.606575
578	0.513250	0.609175
579	0.515375	0.609400
580	0.514325	0.609550
581	0.513175	0.609800
582	0.512425	0.611075
583	0.514375	0.610750
584	0.513600	0.611675
585	0.514650	0.609650
586	0.514375	0.610625
587	0.515100	0.612400
588	0.514250	0.612225
589	0.514400	0.615800
590	0.518225	0.616075
591	0.517000	0.617875
592	0.514275	0.620100
593	0.515375	0.615800
594	0.512000	0.613875
595	0.514450	0.610825
596	0.513050	0.615000
597	0.512200	0.613975
598	0.513975	0.612775
599	0.515225	0.615650
600	0.515250	0.613475
601	0.513100	0.612175
602	0.514450	0.611175
603	0.513275	0.609725
604	0.513950	0.611100
605	0.513475	0.612525
606	0.513125	0.615125
607	0.514125	0.616775
608	0.513725	0.617275
609	0.510025	0.619325
610	0.510475	0.618600
611	0.507200	0.619675
612	0.509600	0.618300
613	0.509800	0.617000
614	0.512775	0.619250
615	0.516875	0.618550
616	0.514675	0.619575
617	0.511925	0.619125
618	0.512725	0.619325
619	0.510950	0.619000
620	0.512775	0.618600
621	0.513575	0.617775
622	0.512975	0.618525
623	0.516975	0.620275
624	0.513250	0.620000
625	0.516375	0.622275
626	0.515325	0.622100
627	0.514825	0.619975
628	0.514600	0.619475
629	0.514625	0.620625
630	0.515125	0.622350
631	0.516625	0.621625
632	0.515325	0.623850
633	0.515675	0.623500
634	0.515625	0.622975
635	0.511950	0.622400
636	0.514250	0.621925
637	0.512950	0.623025
638	0.513050	0.623900
639	0.515250	0.624475
640	0.512875	0.622600
641	0.515500	0.624875
642	0.512200	0.626250
643	0.514250	0.625400
644	0.516625	0.624675
645	0.513625	0.624350
646	0.516675	0.622750
647	0.515225	0.621775
648	0.513300	0.621675
649	0.514475	0.620450
650	0.512875	0.619500
651	0.512700	0.619500
652	0.517225	0.619500
653	0.515425	0.620400
654	0.515300	0.623725
655	0.516900	0.627975
656	0.514050	0.629900
657	0.513575	0.629000
658	0.517925	0.627100
659	0.517100	0.625525
660	0.517275	0.625275
661	0.518325	0.625875
662	0.518325	0.625725
663	0.517850	0.623475
664	0.517300	0.625125
665	0.518500	0.622925
666	0.514775	0.623425
667	0.516525	0.622300
668	0.519275	0.620950
669	0.515900	0.619975
670	0.519575	0.619400
671	0.521550	0.622325
672	0.516225	0.624800
673	0.517450	0.624375
674	0.517175	0.623550
675	0.518350	0.625100
676	0.517450	0.620575
677	0.515400	0.616375
678	0.519000	0.616675
679	0.519875	0.617425
680	0.516250	0.616075
681	0.514500	0.617975
682	0.515600	0.617275
683	0.517225	0.616250
684	0.518225	0.616175
685	0.518425	0.614075
686	0.518900	0.610300
687	0.519650	0.610350
688	0.518075	0.613300
689	0.515400	0.615225
690	0.515800	0.619600
691	0.515575	0.616425
692	0.516375	0.616525
693	0.516100	0.616600
694	0.514500	0.616375
695	0.520325	0.615100
696	0.513025	0.613650
697	0.514250	0.612500
698	0.516175	0.613875
699	0.516225	0.615325
700	0.516525	0.616100
701	0.517275	0.616500
702	0.517175	0.614800
703	0.513875	0.613675
704	0.514475	0.614900
705	0.514450	0.616925
706	0.514650	0.614725
707	0.515000	0.615225
708	0.514025	0.613400
709	0.516500	0.612975
710	0.515725	0.613250
711	0.519300	0.611650
712	0.515900	0.611275
713	0.516125	0.610900
714	0.518425	0.610550
715	0.519575	0.609650
716	0.517325	0.610625
717	0.517750	0.611350
718	0.517375	0.613950
719	0.514825	0.613450
720	0.515775	0.614250
721	0.516125	0.615500
722	0.516500	0.615850
723	0.517025	0.618225
724	0.518475	0.619450
725	0.518900	0.618025
726	0.515250	0.618150
727	0.515725	0.618600
728	0.516400	0.617175
729	0.515825	0.616850
730	0.515625	0.615100
731	0.513375	0.616700
732	0.515925	0.615075
733	0.514425	0.614900
734	0.515550	0.616900
735	0.514850	0.618725
736	0.515850	0.622425
737	0.513400	0.620225
738	0.516500	0.619375
739	0.515950	0.622250
740	0.514750	0.622075
741	0.516400	0.623700
742	0.514550	0.621700
743	0.516875	0.621700
744	0.514675	0.623550
745	0.514450	0.620575
746	0.513075	0.621125
747	0.514175	0.620450
748	0.511525	0.621225
749	0.513975	0.620925
750	0.516700	0.620375
751	0.517350	0.619725
752	0.518175	0.618200
753	0.518325	0.619250
754	0.516075	0.621550
755	0.515225	0.620425
756	0.514125	0.619650
757	0.515125	0.620350
758	0.516950	0.620800
759	0.517950	0.619375
760	0.517800	0.619850
761	0.517650	0.621250
762	0.517425	0.621975
763	0.518325	0.621900
764	0.521150	0.622100
765	0.514950	0.621825
766	0.516925	0.618450
767	0.515875	0.620100
768	0.515475	0.621125
769	0.519200	0.622775
770	0.517875	0.624625
771	0.517425	0.623750
772	0.515000	0.621650
773	0.515650	0.622250
774	0.518800	0.620950
775	0.517825	0.622075
776	0.516300	0.620425
777	0.517275	0.623075
778	0.517025	0.624875
779	0.519500	0.622500
780	0.520400	0.620600
781	0.515800	0.621625
782	0.516975	0.621125
783	0.516425	0.618225
784	0.517425	0.619225
785	0.520275	0.620125
786	0.516575	0.619775
787	0.518525	0.620650
788	0.519475	0.621875
789	0.518525	0.621550
790	0.518025	0.622800
791	0.517300	0.622400
792	0.515600	0.620900
793	0.518475	0.618700
794	0.516600	0.622125
795	0.516275	0.619375
796	0.514200	0.621975
797	0.512650	0.622625
798	0.513150	0.623375
799	0.514400	0.621400
800	0.514300	0.623075
801	0.516100	0.624250
802	0.514025	0.626450
803	0.514750	0.628675
804	0.514325	0.629050
805	0.515800	0.627350
806	0.511975	0.627450
807	0.515775	0.625475
808	0.518150	0.624525
809	0.515200	0.624175
810	0.513975	0.625375
811	0.514425	0.623950
812	0.518375	0.623525
813	0.517900	0.621575
814	0.517525	0.622900
815	0.519500	0.624900
816	0.515200	0.624675
817	0.519600	0.623075
818	0.513975	0.624825
819	0.513475	0.622600
820	0.514100	0.622400
821	0.515550	0.622975
822	0.515100	0.625000
823	0.513625	0.624350
824	0.517450	0.623375
825	0.512025	0.621900
826	0.514650	0.621575
827	0.516825	0.622350
828	0.515600	0.622875
829	0.515100	0.622450
830	0.518400	0.623550
831	0.517575	0.624150
832	0.515800	0.625200
833	0.513375	0.623075
834	0.515425	0.623350
835	0.517425	0.623125
836	0.514600	0.624475
837	0.516425	0.623200
838	0.518275	0.623625
839	0.514725	0.625850
840	0.514875	0.629000
841	0.516575	0.625350
842	0.514675	0.626850
843	0.516150	0.629500
844	0.517275	0.631725
845	0.516850	0.631400
846	0.517450	0.634350
847	0.516200	0.633950
848	0.516775	0.633575
849	0.514975	0.633950
850	0.519700	0.633175
851	0.520525	0.633300
852	0.521025	0.636725
853	0.518050	0.635375
854	0.517100	0.633375
855	0.517825	0.634750
856	0.518775	0.634175
857	0.515000	0.634850
858	0.512600	0.634725
859	0.518200	0.632625
860	0.517575	0.631225
861	0.517850	0.630350
862	0.515525	0.631525
863	0.518000	0.630200
864	0.519175	0.628850
865	0.516600	0.629900
866	0.517725	0.630200
867	0.516275	0.630225
868	0.519525	0.630875
869	0.517975	0.630525
870	0.516850	0.628000
871	0.516575	0.625525
872	0.520375	0.626975
873	0.516125	0.625900
874	0.519225	0.625900
875	0.518300	0.624350
876	0.517200	0.624150
877	0.517250	0.625450
878	0.519625	0.625175
879	0.518850	0.625675
880	0.517775	0.624950
881	0.518425	0.628400
882	0.514675	0.631400
883	0.519975	0.632275
884	0.520175	0.632550
885	0.517675	0.631350
886	0.520175	0.633500
887	0.517450	0.633600
888	0.517650	0.633625
889	0.516825	0.633775
890	0.519450	0.633100
891	0.520000	0.633750
892	0.519050	0.631375
893	0.518625	0.633350
894	0.518500	0.634725
895	0.523550	0.634850
896	0.520300	0.634525
897	0.516425	0.633525
898	0.518125	0.631050
899	0.519800	0.629900
900	0.517575	0.626100
901	0.518775	0.628100
902	0.518325	0.627200
903	0.519300	0.627700
904	0.518225	0.627950
905	0.515550	0.628250
906	0.518800	0.627275
907	0.518075	0.627325
908	0.522600	0.628375
909	0.518275	0.626700
910	0.516250	0.628525
911	0.515000	0.628850
912	0.514200	0.628675
913	0.518175	0.626150
914	0.516700	0.629625
915	0.517775	0.628925
916	0.515000	0.625575
917	0.514400	0.626225
918	0.516625	0.625475
919	0.516925	0.624875
920	0.515875	0.622525
921	0.518625	0.619225
922	0.517675	0.620475
923	0.514650	0.618900
924	0.516075	0.620750
925	0.515450	0.619225
926	0.512275	0.620050
927	0.513375	0.620000
928	0.514650	0.621050
929	0.517475	0.619300
930	0.520950	0.618750
931	0.517350	0.618450
932	0.516925	0.617825
933	0.519750	0.617850
934	0.519225	0.616600
935	0.519775	0.618875
936	0.524275	0.620525
937	0.521275	0.621300
938	0.520100	0.618325
939	0.519900	0.619775
940	0.519300	0.619850
941	0.520925	0.620875
942	0.517725	0.623150
943	0.518275	0.620275
944	0.516700	0.620400
945	0.518075	0.619750
946	0.515750	0.622650
947	0.517500	0.623725
948	0.520325	0.623725
949	0.520075	0.622775
950	0.517900	0.619875
951	0.520100	0.617675
952	0.519600	0.618100
953	0.518800	0.616000
954	0.518500	0.617750
955	0.517325	0.617050
956	0.516975	0.615800
957	0.516475	0.617700
958	0.519400	0.617425
959	0.519225	0.618675
960	0.515225	0.616675
961	0.515225	0.616650
962	0.516675	0.617850
963	0.519350	0.617875
964	0.517125	0.616975
965	0.516150	0.616150
966	0.519250	0.616800
967	0.517450	0.617775
968	0.517250	0.615825
969	0.518600	0.612900
970	0.519225	0.614400
971	0.516175	0.614525
972	0.518525	0.615675
973	0.518000	0.618750
974	0.519025	0.615925
975	0.518000	0.614075
976	0.517375	0.614725
977	0.516700	0.614575
978	0.517775	0.617775
979	0.521425	0.617025
980	0.520225	0.616375
981	0.521450	0.615350
982	0.518775	0.613150
983	0.518575	0.612975
984	0.516350	0.614375
985	0.518750	0.614400
986	0.518200	0.617125
987	0.519675	0.618275
988	0.518150	0.617500
989	0.520425	0.615900
990	0.518025	0.616775
991	0.516675	0.619850
992	0.516575	0.618700
993	0.516400	0.621975
994	0.517550	0.623400
995	0.518550	0.621650
996	0.517825	0.622325
997	0.518550	0.622275
998	0.515475	0.622000
999	0.515500	0.622075
1000	0.518000	0.620600
1001	0.516750	0.619300
1002	0.517175	0.618500
1003	0.517850	0.619850
1004	0.518025	0.618300
1005	0.516050	0.616250
1006	0.518400	0.616150
1007	0.515300	0.617200
1008	0.513700	0.615025
1009	0.513775	0.614400
1010	0.517450	0.612175
1011	0.518800	0.612400
1012	0.515200	0.614325
1013	0.518025	0.613275
1014	0.517425	0.613825
1015	0.516100	0.614550
1016	0.513675	0.616925
1017	0.517000	0.617275
1018	0.516325	0.618100
1019	0.517950	0.618275
1020	0.517325	0.617000
1021	0.517750	0.615375
1022	0.517750	0.613575
1023	0.517225	0.612775
1024	0.518850	0.612950
1025	0.518525	0.610075
1026	0.517900	0.614075
1027	0.516525	0.612550
1028	0.517275	0.612900
1029	0.514725	0.615725
1030	0.515600	0.615575
1031	0.518575	0.618075
1032	0.519825	0.619850
1033	0.515725	0.621825
1034	0.515550	0.624550
1035	0.517425	0.624425
1036	0.518000	0.625750
1037	0.516725	0.625775
1038	0.516925	0.622150
1039	0.514625	0.620225
1040	0.517150	0.622250
1041	0.513625	0.624275
1042	0.519125	0.623175
1043	0.517200	0.623650
1044	0.517125	0.626475
1045	0.517575	0.625250
1046	0.514150	0.625125
1047	0.514925	0.625850
1048	0.515675	0.626625
1049	0.515325	0.627725
1050	0.510875	0.625875
1051	0.516600	0.625775
1052	0.514550	0.628975
1053	0.516550	0.629850
1054	0.516025	0.630600
1055	0.515700	0.630925
1056	0.517475	0.629825
1057	0.518200	0.629025
1058	0.518875	0.626525
1059	0.517600	0.628175
1060	0.516800	0.628350
1061	0.516675	0.625225
1062	0.515800	0.626075
1063	0.517675	0.627725
1064	0.518575	0.625600
1065	0.518975	0.626925
1066	0.519750	0.628175
1067	0.517225	0.625925
1068	0.517300	0.624850
1069	0.516900	0.622300
1070	0.516125	0.624325
1071	0.515750	0.626800
1072	0.517100	0.627600
1073	0.513400	0.626050
1074	0.515675	0.625750
1075	0.514825	0.626000
1076	0.517075	0.626475
1077	0.517100	0.626450
1078	0.518750	0.626725
1079	0.518200	0.627675
1080	0.519100	0.627450
1081	0.516050	0.625275
1082	0.516225	0.625450
1083	0.518675	0.625875
1084	0.517200	0.624950
1085	0.516075	0.624500
1086	0.515500	0.626150
1087	0.516275	0.626450
1088	0.516850	0.623950
1089	0.516825	0.623825
1090	0.517925	0.623050
1091	0.514800	0.623625
1092	0.519425	0.622175
1093	0.517975	0.622625
1094	0.521625	0.622725
1095	0.522050	0.621475
1096	0.516550	0.619575
1097	0.517325	0.618300
1098	0.521575	0.616575
1099	0.516375	0.619425
1100	0.514850	0.615575
1101	0.514275	0.619325
1102	0.516375	0.618350
1103	0.518750	0.617900
1104	0.517375	0.619725
1105	0.516925	0.624025
1106	0.518100	0.623250
1107	0.516750	0.623825
1108	0.519900	0.623925
1109	0.515450	0.623200
1110	0.518200	0.624125
1111	0.516350	0.624325
1112	0.515875	0.624575
1113	0.521850	0.624000
1114	0.519725	0.624775
1115	0.519300	0.622725
1116	0.517225	0.624325
1117	0.516700	0.625200
1118	0.517000	0.625025
1119	0.520400	0.624725
1120	0.520250	0.622325
1121	0.519125	0.624275
1122	0.518150	0.624450
1123	0.516025	0.622300
1124	0.516975	0.623150
1125	0.520125	0.625175
1126	0.520275	0.623425
1127	0.522475	0.622750
1128	0.518600	0.621525
1129	0.519500	0.619275
1130	0.515675	0.621150
1131	0.517175	0.622475
1132	0.515800	0.622975
1133	0.518450	0.624850
1134	0.520400	0.623725
1135	0.520300	0.625600
1136	0.518250	0.625075
1137	0.518100	0.625375
1138	0.518075	0.627125
1139	0.517750	0.626175
1140	0.518750	0.626325
1141	0.519400	0.626425
1142	0.518025	0.625825
1143	0.517300	0.625750
1144	0.520375	0.630300
1145	0.523500	0.629125
1146	0.520975	0.628250
1147	0.518875	0.630800
1148	0.520025	0.630450
1149	0.521300	0.631825
1150	0.520475	0.632800
1151	0.518700	0.631100
1152	0.521475	0.629925
1153	0.520475	0.629275
1154	0.519175	0.628075
1155	0.520625	0.629650
1156	0.519650	0.629200
1157	0.520650	0.627700
1158	0.520950	0.626925
1159	0.517400	0.627200
1160	0.519975	0.627100
1161	0.518925	0.626775
1162	0.518825	0.627200
1163	0.518725	0.629200
1164	0.516300	0.629450
1165	0.517025	0.629725
1166	0.516675	0.628175
1167	0.516100	0.629775
1168	0.515950	0.625775
1169	0.517025	0.626850
1170	0.519175	0.625975
1171	0.519425	0.626675
1172	0.520675	0.625425
1173	0.519150	0.624975
1174	0.516150	0.626450
1175	0.518375	0.625000
1176	0.519650	0.625175
1177	0.520525	0.626925
1178	0.518050	0.628450
1179	0.518950	0.626675
1180	0.524075	0.626725
1181	0.520900	0.626550
1182	0.517150	0.625050
1183	0.515600	0.626125
1184	0.516775	0.626175
1185	0.519000	0.625200
1186	0.517525	0.624625
1187	0.517875	0.627800
1188	0.519975	0.627525
1189	0.518775	0.625500
1190	0.516200	0.624550
1191	0.516300	0.626950
1192	0.519200	0.626700
1193	0.519075	0.626875
1194	0.515050	0.624400
1195	0.518100	0.624100
1196	0.517875	0.623000
1197	0.520100	0.622400
1198	0.518950	0.623000
1199	0.517675	0.622425
1200	0.517200	0.622225
1201	0.516300	0.622150
1202	0.519275	0.619000
1203	0.517200	0.620725
1204	0.517550	0.622950
1205	0.516625	0.623450
1206	0.514800	0.621850
1207	0.516450	0.621525
1208	0.519825	0.624525
1209	0.520075	0.622800
1210	0.520475	0.623125
1211	0.517900	0.623100
1212	0.515975	0.623950
1213	0.515700	0.626000
1214	0.518900	0.627800
1215	0.520350	0.628125
1216	0.519425	0.626775
1217	0.517800	0.626150
1218	0.517550	0.625075
1219	0.515975	0.626475
1220	0.517050	0.628400
1221	0.515225	0.628925
1222	0.513725	0.628225
1223	0.515375	0.630150
1224	0.519575	0.631675
1225	0.515400	0.632300
1226	0.516400	0.631850
1227	0.513250	0.631300
1228	0.515100	0.627100
1229	0.519375	0.627725
1230	0.515800	0.624050
1231	0.518750	0.626550
1232	0.517250	0.623625
1233	0.517725	0.625300
1234	0.515450	0.622625
1235	0.515450	0.622200
1236	0.516275	0.621900
1237	0.518725	0.624750
1238	0.518075	0.623950
1239	0.518500	0.622600
1240	0.518150	0.622150
1241	0.520225	0.624850
1242	0.518975	0.627825
1243	0.518525	0.626850
1244	0.520200	0.628400
1245	0.519950	0.627025
1246	0.520150	0.629175
1247	0.520725	0.629450
1248	0.519800	0.630050
1249	0.520950	0.632825
1250	0.520450	0.635925
1251	0.518750	0.635025
1252	0.520275	0.632375
1253	0.517375	0.632800
1254	0.518900	0.630725
1255	0.521000	0.631450
1256	0.517625	0.636300
1257	0.519775	0.633575
1258	0.518550	0.631175
1259	0.515800	0.631125
1260	0.519500	0.630675
1261	0.519175	0.628400
1262	0.520550	0.626675
1263	0.518325	0.626875
1264	0.520425	0.628850
1265	0.520975	0.629325
1266	0.517875	0.627325
1267	0.517425	0.626225
1268	0.522350	0.624875
1269	0.517375	0.625175
1270	0.519550	0.626525
1271	0.521550	0.627375
1272	0.516175	0.626450
1273	0.517625	0.624800
1274	0.518575	0.623700
1275	0.516400	0.623900
1276	0.520500	0.621050
1277	0.519900	0.622350
1278	0.518300	0.620400
1279	0.517775	0.622225
1280	0.516925	0.624650
1281	0.518425	0.623800
1282	0.520550	0.625400
1283	0.516950	0.625125
1284	0.519975	0.626425
1285	0.523075	0.626800
1286	0.521100	0.629575
1287	0.519800	0.630300
1288	0.516950	0.631075
1289	0.518750	0.631100
1290	0.516625	0.630600
1291	0.520425	0.629775
1292	0.518500	0.627950
1293	0.517650	0.628225
1294	0.521225	0.627550
1295	0.519275	0.627125
1296	0.521550	0.627450
1297	0.520325	0.629725
1298	0.518550	0.625275
1299	0.519100	0.622950
1300	0.516725	0.619775
1301	0.522225	0.622925
1302	0.521700	0.619925
1303	0.518350	0.621200
1304	0.515925	0.624025
1305	0.517325	0.623350
1306	0.520075	0.622650
1307	0.518100	0.620100
1308	0.516950	0.619750
1309	0.519275	0.619800
1310	0.521150	0.621150
1311	0.520625	0.619150
1312	0.521575	0.618875
1313	0.521000	0.619775
1314	0.524275	0.621225
1315	0.523175	0.621425
1316	0.518375	0.621725
1317	0.520525	0.619850
1318	0.517600	0.619775
1319	0.520275	0.621525
1320	0.519800	0.620700
1321	0.523225	0.620125
1322	0.523825	0.621075
1323	0.519150	0.621025
1324	0.518950	0.623475
1325	0.517400	0.626125
1326	0.519400	0.627025
1327	0.522750	0.625725
1328	0.516775	0.624475
1329	0.520625	0.623800
1330	0.520050	0.624325
1331	0.520850	0.622775
1332	0.520600	0.622200
1333	0.519375	0.623875
1334	0.518250	0.629025
1335	0.519325	0.627875
1336	0.518775	0.629250
1337	0.518475	0.630325
1338	0.517900	0.630475
1339	0.520500	0.631275
1340	0.519150	0.632125
1341	0.518475	0.632025
1342	0.518675	0.632000
1343	0.519425	0.633575
1344	0.517675	0.632200
1345	0.517350	0.635975
1346	0.520125	0.633550
1347	0.517600	0.631675
1348	0.519475	0.631900
1349	0.520350	0.628150
1350	0.520600	0.628175
1351	0.518600	0.629225
1352	0.519500	0.628950
1353	0.520750	0.625975
1354	0.517350	0.627075
1355	0.519900	0.625850
1356	0.517325	0.626025
1357	0.519300	0.625325
1358	0.519275	0.626700
1359	0.519475	0.625200
1360	0.522100	0.624950
1361	0.520600	0.624175
1362	0.520325	0.625200
1363	0.519925	0.625550
1364	0.521600	0.625700
1365	0.520775	0.626100
1366	0.521950	0.624400
1367	0.519750	0.622725
1368	0.520750	0.626600
1369	0.523525	0.626325
1370	0.525025	0.626250
1371	0.521625	0.630400
1372	0.520150	0.628100
1373	0.519675	0.630425
1374	0.521675	0.630575
1375	0.522750	0.630175
1376	0.520625	0.631425
1377	0.520825	0.635500
1378	0.520550	0.632375
1379	0.522250	0.633600
1380	0.520850	0.636550
1381	0.521150	0.638000
1382	0.521525	0.636150
1383	0.519850	0.636500
1384	0.521125	0.636850
1385	0.524675	0.636625
1386	0.523925	0.635775
1387	0.523650	0.637850
1388	0.521275	0.636675
1389	0.522975	0.634875
1390	0.524150	0.634225
1391	0.521325	0.631925
1392	0.522275	0.633400
1393	0.520575	0.632925
1394	0.519875	0.632750
1395	0.521275	0.634125
1396	0.523050	0.633425
1397	0.517775	0.630500
1398	0.520950	0.631475
1399	0.523325	0.631600
1400	0.518925	0.634050
1401	0.520425	0.633375
1402	0.518375	0.635275
1403	0.517275	0.633075
1404	0.519325	0.634825
1405	0.522350	0.634650
1406	0.521175	0.635000
1407	0.519350	0.635775
1408	0.520625	0.634650
1409	0.517375	0.633725
1410	0.518675	0.633925
1411	0.518250	0.635400
1412	0.518825	0.634250
1413	0.521025	0.634925
1414	0.521575	0.633550
1415	0.520175	0.632750
1416	0.517575	0.635175
1417	0.520450	0.635600
1418	0.521275	0.634375
1419	0.521475	0.632225
1420	0.519925	0.632300
1421	0.520175	0.629575
1422	0.521675	0.630000
1423	0.519375	0.629250
1424	0.518100	0.628150
1425	0.520575	0.629400
1426	0.517700	0.632175
1427	0.518350	0.629750
1428	0.519800	0.628550
1429	0.518050	0.630325
1430	0.520925	0.631300
1431	0.518675	0.629000
1432	0.520975	0.628450
1433	0.518700	0.632225
1434	0.517075	0.634025
1435	0.517775	0.634675
1436	0.516850	0.634350
1437	0.518000	0.632950
1438	0.520925	0.631175
1439	0.519575	0.631750
1440	0.518350	0.630875
1441	0.520550	0.627425
1442	0.516125	0.627025
1443	0.519400	0.626850
1444	0.519150	0.627075
1445	0.515950	0.624950
1446	0.517925	0.627500
1447	0.516725	0.626350
1448	0.513825	0.629750
1449	0.514400	0.628350
1450	0.519250	0.625700
1451	0.517975	0.626675
1452	0.518400	0.623975
1453	0.520125	0.622425
1454	0.522575	0.622100
1455	0.520875	0.625125
1456	0.518225	0.623150
1457	0.520350	0.619700
1458	0.519700	0.619775
1459	0.524550	0.620175
1460	0.521475	0.620150
1461	0.519575	0.622775
1462	0.520975	0.623400
1463	0.521175	0.627000
1464	0.520375	0.626925
1465	0.520775	0.626900
1466	0.519300	0.628425
1467	0.517350	0.629875
1468	0.521275	0.629150
1469	0.516400	0.631225
1470	0.520800	0.634575
1471	0.518450	0.633775
1472	0.516050	0.633275
1473	0.518500	0.632225
1474	0.519350	0.632550
1475	0.518375	0.632125
1476	0.516075	0.634275
1477	0.515525	0.634775
1478	0.516875	0.634500
1479	0.521925	0.636000
1480	0.518750	0.635825
1481	0.519725	0.638550
1482	0.520150	0.639375
1483	0.521750	0.638500
1484	0.523125	0.637075
1485	0.524500	0.637100
1486	0.522075	0.638900
1487	0.521475	0.638725
1488	0.517700	0.637825
1489	0.520025	0.638425
1490	0.520575	0.637400
1491	0.519475	0.636825
1492	0.520675	0.635650
1493	0.521300	0.633650
1494	0.521925	0.636725
1495	0.520075	0.635650
1496	0.521125	0.634775
1497	0.521925	0.637650
1498	0.518000	0.636750
1499	0.521300	0.634925
1500	0.520400	0.635750
1501	0.520175	0.631350
1502	0.521700	0.632775
1503	0.521275	0.630550
1504	0.520800	0.629950
1505	0.523675	0.630550
1506	0.524225	0.628525
1507	0.524000	0.629300
1508	0.521975	0.630425
1509	0.521475	0.631225
1510	0.519700	0.630125
1511	0.518850	0.629175
1512	0.522975	0.629325
1513	0.522400	0.627200
1514	0.518700	0.627775
1515	0.520650	0.627950
1516	0.520000	0.626750
1517	0.520550	0.628850
1518	0.520675	0.627650
1519	0.520350	0.622500
1520	0.522275	0.621050
1521	0.521475	0.623150
1522	0.522950	0.622825
1523	0.521225	0.621175
1524	0.521375	0.620525
1525	0.519925	0.620325
1526	0.520875	0.617975
1527	0.521300	0.617950
1528	0.519900	0.621950
1529	0.520100	0.620250
1530	0.516850	0.618900
1531	0.519850	0.621225
1532	0.520525	0.622975
1533	0.519325	0.623700
1534	0.521850	0.624475
1535	0.522025	0.622625
1536	0.522300	0.625575
1537	0.523650	0.623725
1538	0.521100	0.625875
1539	0.520850	0.626125
1540	0.520950	0.628400
1541	0.522150	0.627650
1542	0.521450	0.626750
1543	0.520650	0.626500
1544	0.517075	0.625600
1545	0.517425	0.626050
1546	0.516925	0.625500
1547	0.518425	0.624100
1548	0.516900	0.627225
1549	0.519225	0.628000
1550	0.518650	0.630325
1551	0.522350	0.632200
1552	0.525575	0.633450
1553	0.524675	0.632875
1554	0.520275	0.633950
1555	0.519775	0.633575
1556	0.521825	0.633175
1557	0.523125	0.633325
1558	0.519475	0.635850
1559	0.522750	0.635100
1560	0.520050	0.634600
1561	0.520525	0.634575
1562	0.522575	0.636200
1563	0.523425	0.637450
1564	0.526350	0.636425
1565	0.525175	0.635625
1566	0.523000	0.632825
1567	0.521125	0.632525
1568	0.520725	0.630500
1569	0.521100	0.631150
1570	0.520600	0.629750
1571	0.517800	0.631050
1572	0.523675	0.628525
1573	0.523050	0.629300
1574	0.523225	0.628675
1575	0.526375	0.628925
1576	0.526150	0.629575
1577	0.524000	0.629250
1578	0.521750	0.629775
1579	0.523825	0.629300
1580	0.522775	0.631075
1581	0.522175	0.632125
1582	0.526550	0.631600
1583	0.522525	0.631550
1584	0.522150	0.631425
1585	0.522700	0.629775
1586	0.524050	0.631475
1587	0.522275	0.631750
1588	0.524875	0.631025
1589	0.526700	0.629700
1590	0.523800	0.631025
1591	0.525725	0.632475
1592	0.524250	0.631975
1593	0.522150	0.630400
1594	0.522550	0.632825
1595	0.524000	0.631575
1596	0.522250	0.629875
1597	0.521075	0.632400
1598	0.523650	0.633800
1599	0.524325	0.636150
1600	0.523425	0.634100
1601	0.522575	0.634300
1602	0.525000	0.631925
1603	0.521000	0.634625
1604	0.522900	0.634025
1605	0.520450	0.632425
1606	0.524975	0.632675
1607	0.524300	0.632400
1608	0.522500	0.634900
1609	0.520525	0.635850
1610	0.521150	0.633675
1611	0.521850	0.630900
1612	0.520150	0.633125
1613	0.521550	0.630400
1614	0.522575	0.630925
1615	0.520200	0.630050
1616	0.517125	0.628900
1617	0.517975	0.629525
1618	0.516600	0.629175
1619	0.517800	0.629250
1620	0.520550	0.630000
1621	0.521525	0.633150
1622	0.520625	0.636275
1623	0.520700	0.636450
1624	0.519575	0.635525
1625	0.521100	0.636175
1626	0.520675	0.635325
1627	0.521500	0.637350
1628	0.518675	0.634150
1629	0.520600	0.633900
1630	0.523975	0.635500
1631	0.524625	0.635275
1632	0.520275	0.636450
1633	0.523700	0.638075
1634	0.522575	0.637425
1635	0.523375	0.639350
1636	0.523225	0.639575
1637	0.521975	0.640200
1638	0.520275	0.637600
1639	0.519750	0.637575
1640	0.519575	0.637350
1641	0.520300	0.636300
1642	0.516725	0.636875
1643	0.520800	0.637550
1644	0.522000	0.635375
1645	0.521500	0.639075
1646	0.520850	0.639350
1647	0.522550	0.636200
1648	0.521550	0.634425
1649	0.520075	0.632050
1650	0.518825	0.632700
1651	0.520800	0.632700
1652	0.522050	0.630250
1653	0.522825	0.628550
1654	0.519600	0.627825
1655	0.516275	0.630325
1656	0.518450	0.633100
1657	0.518925	0.628700
1658	0.519250	0.629975
1659	0.522375	0.629650
1660	0.522600	0.629100
1661	0.523125	0.627050
1662	0.519150	0.626050
1663	0.517075	0.624900
1664	0.518975	0.626225
1665	0.517675	0.626675
1666	0.518575	0.626350
1667	0.517400	0.627350
1668	0.518825	0.627325
1669	0.516950	0.625850
1670	0.519300	0.627750
1671	0.519100	0.624775
1672	0.520275	0.623525
1673	0.523150	0.624150
1674	0.523800	0.625750
1675	0.524000	0.625950
1676	0.521025	0.624850
1677	0.522750	0.624550
1678	0.522575	0.625875
1679	0.521450	0.626525
1680	0.522350	0.625950
1681	0.519475	0.627725
1682	0.522125	0.629525
1683	0.518725	0.628600
1684	0.518675	0.628800
1685	0.523700	0.630525
1686	0.523300	0.631675
1687	0.521500	0.631625
1688	0.520575	0.629450
1689	0.524675	0.631100
1690	0.522700	0.629650
1691	0.522200	0.630600
1692	0.520900	0.630350
1693	0.520475	0.630100
1694	0.521525	0.629425
1695	0.522350	0.628900
1696	0.521650	0.630400
1697	0.523800	0.631650
1698	0.523000	0.630100
1699	0.520500	0.630325
1700	0.519600	0.630675
1701	0.521800	0.632575
1702	0.518350	0.635850
1703	0.519200	0.635700
1704	0.520025	0.634600
1705	0.519750	0.634300
1706	0.518400	0.634625
1707	0.517150	0.633825
1708	0.520250	0.633450
1709	0.522675	0.632950
1710	0.519050	0.632475
1711	0.517300	0.635275
1712	0.519600	0.635750
1713	0.521200	0.636525
1714	0.522975	0.633900
1715	0.523475	0.633225
1716	0.524500	0.632875
1717	0.521300	0.632575
1718	0.520950	0.633025
1719	0.520050	0.633800
1720	0.520825	0.632425
1721	0.521450	0.634975
1722	0.522225	0.632750
1723	0.520050	0.632625
1724	0.517400	0.633675
1725	0.519100	0.633900
1726	0.518450	0.635600
1727	0.523350	0.636450
1728	0.519950	0.634750
1729	0.519450	0.636050
1730	0.523275	0.634175
1731	0.519450	0.632875
1732	0.520775	0.629975
1733	0.523350	0.631525
1734	0.524225	0.632350
1735	0.523250	0.631250
1736	0.523250	0.631375
1737	0.523675	0.631350
1738	0.521375	0.631325
1739	0.520950	0.631075
1740	0.522825	0.631550
1741	0.522300	0.632400
1742	0.521725	0.634825
1743	0.522550	0.635850
1744	0.526100	0.636350
1745	0.520350	0.639400
1746	0.521200	0.636850
1747	0.523075	0.636025
1748	0.525900	0.637050
1749	0.523700	0.637375
1750	0.521950	0.638450
1751	0.525950	0.639450
1752	0.525850	0.640025
1753	0.519850	0.642225
1754	0.522850	0.641100
1755	0.522375	0.640975
1756	0.521875	0.641925
1757	0.525750	0.640200
1758	0.521475	0.637675
1759	0.523875	0.640300
1760	0.523225	0.637575
1761	0.523375	0.637750
1762	0.522225	0.637850
1763	0.523650	0.639425
1764	0.522625	0.639075
1765	0.522475	0.639775
1766	0.523500	0.638200
1767	0.522800	0.637500
1768	0.522875	0.636475
1769	0.519350	0.636250
1770	0.520425	0.638125
1771	0.519275	0.634875
1772	0.520425	0.635925
1773	0.519900	0.636150
1774	0.521175	0.633200
1775	0.521900	0.632625
1776	0.518925	0.634300
1777	0.519325	0.634725
1778	0.522050	0.635050
1779	0.519400	0.636075
1780	0.522300	0.636425
1781	0.524200	0.636300
1782	0.521800	0.636650
1783	0.522300	0.637050
1784	0.520125	0.639225
1785	0.522175	0.641700
1786	0.519775	0.644275
1787	0.520200	0.643550
1788	0.520700	0.644525
1789	0.520350	0.643750
1790	0.522125	0.645225
1791	0.520600	0.645375
1792	0.519075	0.644375
1793	0.518375	0.644725
1794	0.518450	0.645750
1795	0.522500	0.645275
1796	0.519750	0.646550
1797	0.522275	0.644425
1798	0.520050	0.643725
1799	0.518275	0.643550
1800	0.516550	0.643300
1801	0.518750	0.643075
1802	0.518550	0.641025
1803	0.517475	0.640500
1804	0.518200	0.639475
1805	0.519100	0.639925
1806	0.520100	0.637250
1807	0.519975	0.639375
1808	0.522525	0.639725
1809	0.520350	0.636775
1810	0.521075	0.635275
1811	0.521325	0.635075
1812	0.515525	0.633675
1813	0.519100	0.635225
1814	0.518050	0.636075
1815	0.517275	0.636375
1816	0.517000	0.636025
1817	0.515800	0.634575
1818	0.518850	0.634850
1819	0.515300	0.632100
1820	0.518875	0.633550
1821	0.517700	0.632625
1822	0.515900	0.630675
1823	0.516500	0.629400
1824	0.518150	0.629700
1825	0.516975	0.629850
1826	0.521400	0.632600
1827	0.517325	0.633050
1828	0.516600	0.631700
1829	0.515825	0.632475
1830	0.519100	0.632900
1831	0.520075	0.632075
1832	0.519300	0.631800
1833	0.520475	0.633900
1834	0.520450	0.632825
1835	0.520825	0.634500
1836	0.519625	0.633550
1837	0.517775	0.633600
1838	0.518050	0.634875
1839	0.517450	0.636625
1840	0.520700	0.636625
1841	0.520975	0.636175
1842	0.522150	0.635200
1843	0.520300	0.633775
1844	0.520475	0.633700
1845	0.521100	0.633000
1846	0.517775	0.634850
1847	0.519300	0.636825
1848	0.521300	0.637000
1849	0.522025	0.638700
1850	0.518875	0.636825
1851	0.517075	0.634425
1852	0.519725	0.636875
1853	0.521050	0.639325
1854	0.522075	0.638925
1855	0.520750	0.640300
1856	0.521600	0.639700
1857	0.520650	0.640475
1858	0.519775	0.640700
1859	0.519725	0.641200
1860	0.520575	0.641275
1861	0.520125	0.641775
1862	0.522350	0.643875
1863	0.521100	0.642975
1864	0.520100	0.643050
1865	0.519925	0.643275
1866	0.518400	0.644125
1867	0.517050	0.645975
1868	0.519250	0.643000
1869	0.521550	0.640475
1870	0.519225	0.642875
1871	0.521975	0.643600
1872	0.519850	0.643200
1873	0.520275	0.644825
1874	0.522075	0.642750
1875	0.516775	0.641625
1876	0.519175	0.640700
1877	0.519050	0.640550
1878	0.523650	0.642475
1879	0.523075	0.642925
1880	0.523875	0.641375
1881	0.520650	0.639200
1882	0.519125	0.640225
1883	0.517825	0.638175
1884	0.519225	0.637575
1885	0.521250	0.635950
1886	0.519700	0.636000
1887	0.521175	0.636900
1888	0.521750	0.633550
1889	0.522150	0.634175
1890	0.521300	0.635025
1891	0.519300	0.635750
1892	0.520075	0.636400
1893	0.518075	0.636900
1894	0.519850	0.637500
1895	0.519500	0.637650
1896	0.520400	0.638375
1897	0.522575	0.637250
1898	0.522325	0.637925
1899	0.519200	0.637700
1900	0.516225	0.637650
1901	0.524925	0.636475
1902	0.518750	0.638975
1903	0.522200	0.641975
1904	0.521925	0.645450
1905	0.520900	0.644625
1906	0.519575	0.642125
1907	0.522100	0.639775
1908	0.519750	0.640250
1909	0.518850	0.641925
1910	0.519550	0.644725
1911	0.519900	0.644125
1912	0.517825	0.646600
1913	0.521475	0.645750
1914	0.519875	0.641475
1915	0.522675	0.640175
1916	0.524600	0.635750
1917	0.520925	0.636225
1918	0.517925	0.637725
1919	0.519800	0.637600
1920	0.520475	0.636075
1921	0.520250	0.637975
1922	0.518425	0.639125
1923	0.520650	0.640850
1924	0.519250	0.641525
1925	0.523150	0.640950
1926	0.522400	0.640150
1927	0.522050	0.636550
1928	0.521675	0.635225
1929	0.521000	0.635900
1930	0.520400	0.635550
1931	0.516000	0.634350
1932	0.516750	0.636775
1933	0.515125	0.635450
1934	0.519475	0.635025
1935	0.517275	0.631950
1936	0.517850	0.634450
1937	0.517200	0.634650
1938	0.519575	0.634675
1939	0.519625	0.633575
1940	0.520100	0.635025
1941	0.522450	0.637200
1942	0.519400	0.636225
1943	0.519850	0.635350
1944	0.518500	0.633425
1945	0.518525	0.636750
1946	0.519925	0.636875
1947	0.517575	0.639225
1948	0.518400	0.639125
1949	0.517475	0.640125
1950	0.518825	0.638775
1951	0.517125	0.638900
1952	0.522250	0.639850
1953	0.520475	0.638625
1954	0.521850	0.640950
1955	0.520775	0.640200
1956	0.520175	0.638800
1957	0.518750	0.636250
1958	0.520650	0.637100
1959	0.518775	0.636050
1960	0.521550	0.634950
1961	0.520500	0.632300
1962	0.523175	0.633775
1963	0.525175	0.634250
1964	0.522075	0.632200
1965	0.519075	0.634575
1966	0.519350	0.633550
1967	0.522050	0.634750
1968	0.520025	0.637400
1969	0.520275	0.638950
1970	0.521400	0.638350
1971	0.523275	0.638800
1972	0.524725	0.638650
1973	0.526950	0.637125
1974	0.524575	0.636850
1975	0.523100	0.639075
1976	0.521325	0.636000
1977	0.523425	0.635525
1978	0.525100	0.635000
1979	0.525125	0.635025
1980	0.523100	0.635200
1981	0.523275	0.633575
1982	0.521925	0.633025
1983	0.521325	0.635125
1984	0.523675	0.639475
1985	0.521125	0.638050
1986	0.521350	0.637750
1987	0.523150	0.636850
1988	0.524675	0.639675
1989	0.524100	0.638925
1990	0.521700	0.637950
1991	0.523925	0.641000
1992	0.524400	0.637600
1993	0.522825	0.636525
1994	0.524650	0.635400
1995	0.520850	0.637600
1996	0.520450	0.634625
1997	0.519000	0.631825
1998	0.521900	0.629225
1999	0.522725	0.629375
[truncated: 8,000 more rows]
