# Supplementary material for: Evolutionary game on mutually influenceing double-layer network
Source: PLoS One. 2025 Jan 31;20(1):e0317923. doi: 10.1371/journal.pone.0317923 (PMC11785339; doi:10.1371/journal.pone.0317923)
Supplement: S1 Data — (ZIP) [file pone.0317923.s001.zip › b=1.05_a=0.5_frequency.txt]

0	0.498925	0.398500
1	0.495000	0.340375
2	0.490975	0.304575
3	0.489750	0.283500
4	0.491000	0.272750
5	0.487475	0.262900
6	0.491300	0.254625
7	0.487575	0.250525
8	0.485975	0.246375
9	0.481175	0.244375
10	0.486475	0.244050
11	0.488600	0.243800
12	0.487550	0.248075
13	0.489550	0.249400
14	0.486850	0.252950
15	0.486875	0.254500
16	0.487500	0.257350
17	0.486125	0.257625
18	0.484975	0.259875
19	0.484875	0.262475
20	0.484025	0.264200
21	0.486250	0.268350
22	0.484875	0.268750
23	0.485800	0.274325
24	0.489775	0.275750
25	0.487425	0.279725
26	0.486750	0.281850
27	0.484975	0.280900
28	0.485375	0.283750
29	0.483575	0.286900
30	0.484275	0.287725
31	0.489800	0.291625
32	0.489475	0.296350
33	0.483250	0.298225
34	0.483350	0.299775
35	0.487875	0.303775
36	0.487800	0.304375
37	0.483650	0.304650
38	0.483850	0.306150
39	0.485750	0.307225
40	0.484475	0.307675
41	0.486875	0.311925
42	0.488350	0.312775
43	0.488125	0.315450
44	0.483925	0.319350
45	0.486975	0.319350
46	0.484975	0.322825
47	0.484250	0.325900
48	0.484325	0.329375
49	0.485800	0.332900
50	0.485050	0.333350
51	0.486400	0.338300
52	0.486750	0.340450
53	0.484925	0.344775
54	0.486525	0.347575
55	0.485800	0.351450
56	0.487025	0.355025
57	0.484075	0.355450
58	0.483325	0.358025
59	0.486525	0.360500
60	0.488750	0.362575
61	0.485800	0.364575
62	0.487700	0.364275
63	0.487450	0.366350
64	0.488625	0.369575
65	0.486425	0.369900
66	0.484925	0.372075
67	0.489125	0.375925
68	0.493125	0.378375
69	0.489825	0.381175
70	0.486600	0.381025
71	0.485750	0.383200
72	0.486425	0.386625
73	0.485200	0.386125
74	0.488075	0.387250
75	0.490125	0.387500
76	0.486075	0.389275
77	0.487525	0.392850
78	0.487350	0.395875
79	0.487225	0.396775
80	0.485600	0.398800
81	0.486600	0.403675
82	0.486075	0.407400
83	0.482350	0.409650
84	0.484475	0.409925
85	0.488625	0.410475
86	0.488450	0.412475
87	0.487675	0.413675
88	0.486950	0.415950
89	0.486000	0.415875
90	0.487825	0.414000
91	0.487125	0.413450
92	0.487275	0.415700
93	0.485875	0.417400
94	0.484950	0.420525
95	0.486575	0.422725
96	0.483475	0.423000
97	0.486950	0.424100
98	0.485200	0.424125
99	0.484150	0.424000
100	0.484350	0.424975
101	0.489875	0.422775
102	0.487425	0.425800
103	0.484125	0.426900
104	0.487575	0.425450
105	0.485900	0.429200
106	0.489150	0.432775
107	0.486300	0.434125
108	0.481175	0.434700
109	0.485475	0.439175
110	0.483650	0.441300
111	0.487500	0.443650
112	0.487575	0.445550
113	0.486825	0.447100
114	0.483250	0.448475
115	0.487600	0.450950
116	0.485900	0.451075
117	0.484325	0.451450
118	0.482725	0.450050
119	0.489400	0.453275
120	0.489225	0.453475
121	0.486900	0.455650
122	0.491450	0.455450
123	0.488850	0.454125
124	0.488000	0.453150
125	0.488500	0.452700
126	0.491725	0.452450
127	0.492925	0.452575
128	0.490400	0.454325
129	0.491300	0.454550
130	0.489125	0.456450
131	0.488300	0.459150
132	0.489025	0.457525
133	0.489800	0.458175
134	0.486850	0.460950
135	0.491225	0.460450
136	0.489025	0.460575
137	0.489650	0.463125
138	0.491575	0.463425
139	0.492825	0.463675
140	0.490475	0.466450
141	0.488450	0.469575
142	0.490825	0.473100
143	0.490150	0.473275
144	0.487975	0.473225
145	0.490225	0.473775
146	0.489650	0.474125
147	0.488325	0.475450
148	0.489100	0.477650
149	0.489625	0.478800
150	0.485050	0.479125
151	0.485625	0.481175
152	0.489675	0.479250
153	0.492300	0.479550
154	0.489850	0.482000
155	0.491200	0.482650
156	0.492825	0.482150
157	0.490750	0.482325
158	0.487700	0.484775
159	0.486675	0.484675
160	0.491475	0.485250
161	0.490875	0.487725
162	0.492150	0.489325
163	0.491400	0.490325
164	0.491850	0.490625
165	0.491350	0.493550
166	0.494650	0.493000
167	0.490575	0.496550
168	0.491300	0.496950
169	0.489500	0.497375
170	0.489250	0.498400
171	0.488825	0.496950
172	0.490400	0.496375
173	0.493575	0.493925
174	0.495450	0.493575
175	0.492350	0.496600
176	0.490400	0.495475
177	0.491100	0.497750
178	0.488675	0.498375
179	0.493575	0.500225
180	0.491725	0.498050
181	0.488250	0.498525
182	0.492225	0.500825
183	0.492025	0.498450
184	0.495250	0.498475
185	0.494700	0.497500
186	0.489675	0.496200
187	0.494175	0.496650
188	0.496200	0.496625
189	0.494725	0.498075
190	0.495975	0.498900
191	0.493850	0.496350
192	0.494600	0.495875
193	0.493500	0.496750
194	0.494125	0.494525
195	0.495550	0.494475
196	0.495075	0.493375
197	0.497075	0.494125
198	0.493425	0.495600
199	0.495750	0.494650
200	0.491775	0.494125
201	0.491550	0.494000
202	0.496250	0.493400
203	0.495825	0.492950
204	0.499950	0.493125
205	0.495850	0.491375
206	0.494925	0.491300
207	0.496800	0.492800
208	0.497650	0.491025
209	0.493600	0.491650
210	0.492775	0.490950
211	0.493750	0.492250
212	0.495400	0.494950
213	0.497900	0.494025
214	0.494525	0.492750
215	0.494300	0.493600
216	0.494025	0.492950
217	0.500275	0.493175
218	0.496850	0.494800
219	0.496275	0.498350
220	0.496425	0.498500
221	0.498075	0.500825
222	0.498925	0.498725
223	0.496125	0.499475
224	0.496600	0.501575
225	0.495000	0.498300
226	0.498550	0.496250
227	0.498625	0.496000
228	0.498475	0.499825
229	0.496725	0.501225
230	0.497775	0.502075
231	0.498775	0.501625
232	0.496050	0.500850
233	0.497350	0.500825
234	0.499800	0.497800
235	0.500150	0.497475
236	0.498850	0.500425
237	0.500425	0.504650
238	0.497225	0.505425
239	0.496925	0.503600
240	0.500250	0.505925
241	0.499350	0.506150
242	0.497500	0.506775
243	0.496775	0.505150
244	0.496250	0.504050
245	0.495550	0.503600
246	0.497225	0.506000
247	0.499075	0.505850
248	0.498525	0.504800
249	0.498425	0.504825
250	0.500900	0.505650
251	0.501350	0.506175
252	0.502250	0.504425
253	0.498675	0.503125
254	0.499100	0.505350
255	0.498175	0.506350
256	0.499825	0.507700
257	0.501825	0.509750
258	0.501375	0.510625
259	0.497850	0.510450
260	0.500025	0.510150
261	0.500050	0.511600
262	0.503475	0.512900
263	0.501975	0.513050
264	0.504250	0.516500
265	0.499400	0.518475
266	0.500300	0.517200
267	0.498650	0.515800
268	0.497475	0.517775
269	0.499900	0.517225
270	0.500450	0.517200
271	0.499400	0.520925
272	0.504275	0.522100
273	0.503150	0.519500
274	0.502950	0.519825
275	0.499550	0.517750
276	0.499025	0.519050
277	0.499375	0.517400
278	0.497400	0.518100
279	0.498175	0.517500
280	0.496725	0.516675
281	0.500225	0.517375
282	0.501975	0.515925
283	0.501650	0.515325
284	0.500900	0.512100
285	0.500950	0.511225
286	0.500625	0.516725
287	0.499450	0.513650
288	0.500200	0.514425
289	0.502500	0.513150
290	0.501150	0.512075
291	0.497600	0.514475
292	0.498000	0.514600
293	0.499600	0.515050
294	0.499550	0.515025
295	0.501575	0.516775
296	0.497900	0.516900
297	0.498650	0.520525
298	0.499225	0.520175
299	0.499725	0.521575
300	0.500500	0.521650
301	0.494825	0.523600
302	0.498800	0.519850
303	0.500500	0.516300
304	0.502125	0.517925
305	0.503250	0.515050
306	0.496775	0.515950
307	0.497725	0.515900
308	0.500875	0.515275
309	0.500050	0.515850
310	0.499375	0.518400
311	0.497650	0.518025
312	0.499550	0.520425
313	0.498250	0.521050
314	0.496200	0.523350
315	0.498625	0.520900
316	0.500125	0.523675
317	0.501825	0.523175
318	0.503275	0.521050
319	0.499375	0.520850
320	0.499075	0.520400
321	0.500875	0.517825
322	0.497725	0.518075
323	0.496275	0.518825
324	0.497825	0.520650
325	0.500975	0.519275
326	0.500175	0.519100
327	0.500225	0.517300
328	0.498725	0.516250
329	0.499250	0.518100
330	0.498700	0.519650
331	0.499300	0.521275
332	0.497425	0.520025
333	0.498425	0.522325
334	0.502125	0.523750
335	0.499825	0.524650
336	0.495400	0.525000
337	0.500075	0.527875
338	0.498300	0.525700
339	0.500550	0.525700
340	0.502425	0.526575
341	0.501175	0.527125
342	0.501250	0.526400
343	0.499175	0.525500
344	0.500025	0.525250
345	0.499925	0.525800
346	0.499675	0.527950
347	0.500625	0.528125
348	0.499300	0.530400
349	0.498875	0.527750
350	0.501450	0.527425
351	0.503175	0.525900
352	0.497300	0.524875
353	0.501975	0.525225
354	0.502250	0.525075
355	0.501575	0.525350
356	0.501300	0.523250
357	0.504425	0.525975
358	0.504525	0.525625
359	0.503400	0.522675
360	0.504825	0.522100
361	0.501600	0.520275
362	0.499450	0.520650
363	0.499225	0.519100
364	0.499275	0.524500
365	0.498175	0.523275
366	0.498825	0.524625
367	0.499675	0.526425
368	0.499550	0.525325
369	0.502550	0.527025
370	0.500125	0.526675
371	0.499750	0.526025
372	0.499425	0.525025
373	0.503175	0.524050
374	0.506875	0.524825
375	0.503175	0.525400
376	0.501775	0.527025
377	0.502125	0.524950
378	0.502425	0.523075
379	0.503175	0.525150
380	0.502775	0.526450
381	0.503675	0.529625
382	0.501275	0.530300
383	0.501975	0.530850
384	0.503225	0.533150
385	0.502200	0.531900
386	0.501825	0.532375
387	0.500050	0.531800
388	0.499550	0.533825
389	0.500825	0.534375
390	0.503225	0.531950
391	0.502050	0.530950
392	0.501250	0.531975
393	0.501600	0.533500
394	0.498725	0.533775
395	0.498975	0.531600
396	0.499925	0.528775
397	0.500800	0.529525
398	0.500450	0.531075
399	0.498500	0.531825
400	0.501150	0.530675
401	0.502975	0.531025
402	0.498050	0.530025
403	0.499075	0.531050
404	0.500450	0.529625
405	0.498400	0.529800
406	0.501100	0.526450
407	0.500375	0.527175
408	0.499750	0.526650
409	0.502725	0.524850
410	0.498675	0.523975
411	0.503375	0.523125
412	0.504900	0.523025
413	0.505100	0.522650
414	0.504375	0.525025
415	0.503100	0.526850
416	0.504975	0.525475
417	0.506150	0.525050
418	0.506875	0.525100
419	0.504875	0.522875
420	0.502100	0.524250
421	0.502400	0.525225
422	0.502400	0.525200
423	0.503625	0.525600
424	0.501325	0.525425
425	0.503525	0.524675
426	0.503950	0.526300
427	0.502550	0.528200
428	0.505600	0.528925
429	0.506800	0.528350
430	0.504150	0.527400
431	0.505550	0.528525
432	0.501975	0.527775
433	0.503925	0.526600
434	0.503075	0.529225
435	0.499625	0.531100
436	0.501850	0.533425
437	0.503450	0.529675
438	0.508850	0.533675
439	0.504300	0.535675
440	0.503500	0.537375
441	0.499050	0.536075
442	0.499575	0.535675
443	0.500175	0.535125
444	0.500200	0.538275
445	0.500100	0.539175
446	0.499300	0.538925
447	0.499375	0.536325
448	0.499200	0.537025
449	0.498800	0.535825
450	0.499625	0.536700
451	0.498050	0.534350
452	0.500525	0.537600
453	0.499325	0.536950
454	0.500125	0.538525
455	0.499900	0.540750
456	0.501575	0.538850
457	0.503575	0.540075
458	0.502675	0.542575
459	0.501575	0.541450
460	0.503650	0.543375
461	0.497525	0.546100
462	0.501100	0.546325
463	0.499475	0.545375
464	0.503725	0.543950
465	0.496925	0.544950
466	0.499625	0.545000
467	0.500875	0.543400
468	0.502675	0.545000
469	0.501925	0.545800
470	0.502775	0.547125
471	0.500975	0.546350
472	0.502725	0.546200
473	0.499325	0.546750
474	0.501175	0.550050
475	0.498650	0.550350
476	0.501700	0.550025
477	0.503050	0.549300
478	0.500650	0.548325
479	0.500175	0.547300
480	0.498525	0.545725
481	0.497375	0.546975
482	0.499675	0.546475
483	0.502675	0.545975
484	0.501425	0.544250
485	0.498750	0.543375
486	0.499775	0.541100
487	0.500200	0.541000
488	0.499700	0.542700
489	0.498625	0.541500
490	0.499400	0.539675
491	0.502150	0.538775
492	0.504075	0.540200
493	0.500725	0.539025
494	0.500550	0.539875
495	0.498600	0.540100
496	0.501350	0.537350
497	0.500275	0.536125
498	0.501650	0.536625
499	0.498900	0.536425
500	0.499325	0.537950
501	0.501375	0.535700
502	0.500225	0.534375
503	0.500275	0.534700
504	0.498450	0.531100
505	0.499825	0.531200
506	0.500350	0.528925
507	0.499200	0.529400
508	0.499425	0.531650
509	0.499525	0.529275
510	0.497575	0.528150
511	0.499050	0.530225
512	0.500000	0.529900
513	0.498200	0.527025
514	0.497950	0.524700
515	0.497225	0.527050
516	0.497675	0.528275
517	0.497900	0.527325
518	0.502375	0.527375
519	0.499275	0.526825
520	0.496825	0.525175
521	0.499000	0.525150
522	0.497700	0.526600
523	0.498800	0.525175
524	0.498325	0.524050
525	0.497975	0.524950
526	0.497125	0.522925
527	0.498600	0.524300
528	0.496950	0.526950
529	0.495875	0.526950
530	0.497975	0.527050
531	0.497925	0.527625
532	0.498100	0.526300
533	0.499150	0.528075
534	0.497575	0.527125
535	0.498475	0.525500
536	0.500850	0.526300
537	0.502175	0.524175
538	0.500700	0.523025
539	0.502650	0.520325
540	0.500200	0.519175
541	0.494825	0.517125
542	0.496050	0.514450
543	0.499150	0.517275
544	0.500250	0.517825
545	0.497875	0.519075
546	0.496675	0.516525
547	0.498225	0.515575
548	0.496725	0.516150
549	0.495075	0.515025
550	0.498425	0.517100
551	0.498075	0.515675
552	0.502625	0.519400
553	0.502225	0.518950
554	0.501825	0.518950
555	0.502750	0.516850
556	0.496450	0.517775
557	0.500825	0.515850
558	0.503475	0.516700
559	0.502225	0.517600
560	0.499100	0.517075
561	0.500425	0.516675
562	0.501300	0.517450
563	0.501475	0.518575
564	0.499200	0.520275
565	0.498100	0.521725
566	0.502250	0.522950
567	0.499400	0.525450
568	0.502725	0.522800
569	0.500875	0.518425
570	0.500125	0.517900
571	0.498225	0.518025
572	0.501725	0.516675
573	0.498675	0.517100
574	0.499200	0.514000
575	0.502675	0.515025
576	0.501000	0.513750
577	0.497700	0.515800
578	0.499075	0.518200
579	0.497625	0.516525
580	0.498850	0.517675
581	0.500075	0.517750
582	0.499525	0.517675
583	0.498325	0.517875
584	0.500175	0.518325
585	0.496425	0.519950
586	0.499175	0.522875
587	0.498600	0.523625
588	0.499775	0.524450
589	0.502525	0.524675
590	0.499725	0.526600
591	0.502025	0.525300
592	0.501525	0.525175
593	0.497750	0.524625
594	0.501425	0.523125
595	0.504425	0.521850
596	0.502950	0.521525
597	0.500225	0.524075
598	0.502575	0.527225
599	0.501025	0.524750
600	0.500150	0.524700
601	0.500025	0.524475
602	0.501975	0.526925
603	0.495800	0.530350
604	0.498400	0.531675
605	0.498725	0.535300
606	0.501225	0.534225
607	0.500825	0.536250
608	0.501125	0.535350
609	0.499825	0.538575
610	0.500950	0.538425
611	0.497975	0.537650
612	0.500925	0.537625
613	0.502400	0.538350
614	0.501700	0.539475
615	0.496975	0.541625
616	0.500150	0.540825
617	0.501275	0.541175
618	0.501625	0.542475
619	0.501075	0.542100
620	0.501800	0.541400
621	0.501350	0.539450
622	0.499625	0.542450
623	0.498650	0.541375
624	0.501925	0.542500
625	0.499650	0.544375
626	0.502025	0.543775
627	0.500475	0.543200
628	0.497725	0.544650
629	0.501125	0.543450
630	0.500550	0.543350
631	0.499500	0.541975
632	0.498225	0.539850
633	0.500200	0.539400
634	0.502350	0.541675
635	0.498850	0.541625
636	0.502075	0.540275
637	0.502400	0.538875
638	0.499925	0.537700
639	0.501125	0.536275
640	0.504200	0.536475
641	0.504625	0.537675
642	0.498400	0.537525
643	0.501375	0.539700
644	0.499850	0.540100
645	0.500050	0.539300
646	0.501025	0.538850
647	0.499775	0.539000
648	0.499575	0.538300
649	0.500500	0.538675
650	0.500200	0.536050
651	0.500200	0.535550
652	0.502775	0.534500
653	0.500400	0.535050
654	0.502950	0.531550
655	0.502875	0.531675
656	0.501125	0.529475
657	0.501600	0.532275
658	0.502050	0.533650
659	0.501025	0.532775
660	0.500150	0.534050
661	0.504100	0.533875
662	0.504400	0.533975
663	0.501700	0.532150
664	0.501000	0.528100
665	0.499500	0.527375
666	0.502425	0.526275
667	0.501575	0.523875
668	0.500350	0.522400
669	0.500625	0.522250
670	0.502250	0.521700
671	0.498450	0.519200
672	0.501375	0.518425
673	0.500700	0.520125
674	0.501675	0.519700
675	0.501750	0.523225
676	0.501125	0.524550
677	0.508700	0.522925
678	0.507650	0.522050
679	0.502875	0.521675
680	0.499700	0.520250
681	0.500400	0.519625
682	0.502800	0.522375
683	0.499150	0.522575
684	0.500250	0.523875
685	0.499100	0.525750
686	0.500375	0.526600
687	0.497875	0.526050
688	0.503450	0.529425
689	0.505100	0.532400
690	0.502800	0.534450
691	0.502700	0.535325
692	0.504025	0.536300
693	0.501875	0.535450
694	0.500550	0.535175
695	0.502350	0.533900
696	0.504175	0.534575
697	0.502275	0.533675
698	0.504825	0.536025
699	0.507050	0.533850
700	0.504625	0.531225
701	0.503350	0.532650
702	0.504225	0.532950
703	0.505925	0.534075
704	0.503875	0.531575
705	0.503775	0.531925
706	0.502950	0.534825
707	0.505875	0.534375
708	0.502850	0.535575
709	0.504500	0.538050
710	0.501850	0.533850
711	0.499550	0.535900
712	0.503225	0.533825
713	0.501100	0.535525
714	0.503075	0.537075
715	0.502850	0.536900
716	0.499300	0.538850
717	0.501025	0.538925
718	0.500725	0.538900
719	0.502175	0.538400
720	0.504100	0.538450
721	0.502675	0.537475
722	0.503425	0.536100
723	0.503375	0.536500
724	0.502650	0.538800
725	0.503075	0.536775
726	0.502850	0.537200
727	0.503425	0.537825
728	0.500250	0.537250
729	0.504225	0.533875
730	0.501325	0.534150
731	0.501600	0.532700
732	0.504175	0.535000
733	0.503125	0.532350
734	0.500850	0.532800
735	0.498750	0.531475
736	0.498375	0.532475
737	0.500700	0.532975
738	0.502600	0.535850
739	0.502000	0.536100
740	0.502225	0.537475
741	0.500900	0.538900
742	0.501125	0.538600
743	0.499325	0.537200
744	0.499550	0.535500
745	0.499975	0.536325
746	0.502675	0.538200
747	0.501350	0.537625
748	0.502425	0.539900
749	0.505275	0.541225
750	0.508550	0.542200
751	0.507300	0.540250
752	0.503000	0.541375
753	0.502100	0.541550
754	0.501625	0.542000
755	0.501200	0.544600
756	0.504675	0.542175
757	0.505925	0.542875
758	0.503325	0.539800
759	0.503600	0.537425
760	0.504700	0.536400
761	0.500950	0.532875
762	0.502900	0.534800
763	0.502725	0.534950
764	0.502525	0.535000
765	0.499300	0.535000
766	0.498950	0.534725
767	0.500725	0.533325
768	0.500975	0.532825
769	0.504925	0.531300
770	0.504525	0.530775
771	0.500125	0.533200
772	0.500475	0.536175
773	0.503450	0.535725
774	0.504650	0.534775
775	0.505900	0.533500
776	0.504325	0.538025
777	0.501425	0.536025
778	0.501650	0.535700
779	0.501825	0.535750
780	0.501400	0.536325
781	0.502075	0.536500
782	0.502900	0.536550
783	0.505250	0.538425
784	0.503225	0.538575
785	0.503800	0.538600
786	0.504650	0.541125
787	0.498900	0.538775
788	0.502875	0.540225
789	0.504125	0.539450
790	0.496575	0.539725
791	0.501125	0.541375
792	0.504950	0.542375
793	0.503275	0.542025
794	0.506000	0.541400
795	0.506050	0.542575
796	0.504175	0.541525
797	0.502950	0.541850
798	0.505700	0.540300
799	0.503050	0.539275
800	0.502200	0.538150
801	0.502050	0.537750
802	0.504200	0.536675
803	0.503725	0.538175
804	0.506600	0.538825
805	0.503875	0.540200
806	0.503250	0.541575
807	0.504650	0.541500
808	0.507975	0.541025
809	0.506100	0.540200
810	0.505625	0.539800
811	0.501325	0.540250
812	0.504375	0.536550
813	0.502275	0.537750
814	0.506300	0.537375
815	0.505075	0.537700
816	0.502575	0.539350
817	0.502325	0.541725
818	0.503875	0.540525
819	0.501700	0.537925
820	0.504900	0.536625
821	0.505450	0.537175
822	0.502700	0.537625
823	0.506525	0.539175
824	0.506525	0.538975
825	0.507450	0.538925
826	0.507750	0.544525
827	0.506575	0.546150
828	0.503400	0.547650
829	0.504200	0.548275
830	0.504875	0.549125
831	0.503875	0.548500
832	0.501625	0.548675
833	0.502250	0.549625
834	0.503700	0.549300
835	0.503625	0.549100
836	0.502575	0.550900
837	0.503075	0.550925
838	0.501075	0.548875
839	0.503450	0.551350
840	0.503550	0.551100
841	0.502100	0.549775
842	0.505850	0.549200
843	0.505150	0.548575
844	0.504725	0.549575
845	0.501275	0.553050
846	0.502325	0.554775
847	0.501875	0.552975
848	0.500675	0.552975
849	0.501300	0.552400
850	0.501900	0.552400
851	0.504600	0.550500
852	0.503650	0.551600
853	0.503775	0.553325
854	0.503125	0.553050
855	0.503725	0.552900
856	0.502600	0.553350
857	0.500175	0.552975
858	0.502900	0.552875
859	0.502525	0.553250
860	0.508475	0.551375
861	0.506650	0.553525
862	0.500075	0.551950
863	0.499500	0.551500
864	0.503475	0.551275
865	0.501025	0.551775
866	0.501400	0.552450
867	0.497300	0.552775
868	0.501125	0.554200
869	0.502250	0.550650
870	0.502150	0.551500
871	0.502650	0.553650
872	0.501900	0.552700
873	0.502575	0.553275
874	0.503500	0.552500
875	0.501225	0.552400
876	0.500825	0.545600
877	0.501900	0.548050
878	0.502450	0.545225
879	0.502225	0.548500
880	0.503775	0.546575
881	0.503300	0.546525
882	0.503875	0.546200
883	0.504550	0.544675
884	0.504975	0.542875
885	0.502650	0.542050
886	0.507925	0.541650
887	0.504800	0.540625
888	0.504725	0.540625
889	0.504500	0.539000
890	0.502275	0.542275
891	0.505600	0.541300
892	0.504275	0.539525
893	0.505225	0.541175
894	0.507175	0.543200
895	0.504675	0.543950
896	0.499850	0.544025
897	0.502300	0.541625
898	0.502925	0.540675
899	0.505800	0.540475
900	0.504625	0.542475
901	0.503450	0.543875
902	0.501575	0.545025
903	0.504250	0.546875
904	0.504150	0.547825
905	0.507875	0.547475
906	0.506800	0.548450
907	0.504525	0.546425
908	0.506700	0.544850
909	0.506950	0.545025
910	0.508850	0.544900
911	0.507250	0.546400
912	0.504800	0.546425
913	0.506625	0.545925
914	0.507250	0.545450
915	0.501550	0.546650
916	0.504525	0.547325
917	0.502300	0.547125
918	0.505675	0.544425
919	0.502675	0.546100
920	0.501725	0.543850
921	0.502425	0.543025
922	0.506725	0.544925
923	0.509250	0.545500
924	0.502950	0.546750
925	0.509350	0.543625
926	0.509100	0.544075
927	0.507325	0.545575
928	0.508575	0.544650
929	0.505150	0.545200
930	0.505775	0.547300
931	0.505625	0.546450
932	0.508000	0.545625
933	0.506225	0.546475
934	0.507000	0.544350
935	0.504250	0.544825
936	0.504375	0.543375
937	0.503975	0.544450
938	0.504225	0.545550
939	0.507500	0.544550
940	0.504650	0.543625
941	0.503800	0.544550
942	0.503475	0.546100
943	0.505275	0.543975
944	0.506150	0.546125
945	0.504550	0.549175
946	0.505950	0.550175
947	0.507050	0.549950
948	0.505625	0.547950
949	0.504625	0.548575
950	0.507700	0.548925
951	0.504850	0.547900
952	0.502975	0.547900
953	0.503700	0.548625
954	0.504125	0.548825
955	0.505350	0.550200
956	0.504300	0.550300
957	0.506125	0.550600
958	0.507050	0.548875
959	0.501300	0.548775
960	0.505700	0.551000
961	0.506650	0.552575
962	0.503575	0.549175
963	0.506775	0.546900
964	0.502375	0.546950
965	0.504325	0.547700
966	0.504525	0.548125
967	0.506575	0.546675
968	0.507000	0.547275
969	0.503975	0.549925
970	0.503850	0.550100
971	0.502000	0.549075
972	0.502725	0.548025
973	0.502425	0.547325
974	0.505925	0.548300
975	0.507250	0.547400
976	0.503800	0.548075
977	0.503050	0.550625
978	0.503775	0.552150
979	0.504600	0.549675
980	0.506925	0.550975
981	0.505250	0.551525
982	0.503700	0.553000
983	0.507300	0.556300
984	0.508450	0.558025
985	0.505875	0.562375
986	0.506125	0.563125
987	0.507850	0.562200
988	0.502775	0.562125
989	0.505525	0.561775
990	0.506500	0.558250
991	0.507900	0.557400
992	0.509200	0.556900
993	0.507700	0.556200
994	0.509100	0.557625
995	0.510900	0.558700
996	0.509075	0.558750
997	0.505300	0.557875
998	0.506675	0.554625
999	0.503375	0.554875
1000	0.500775	0.554750
1001	0.506125	0.555475
1002	0.502600	0.554925
1003	0.505475	0.553500
1004	0.508525	0.553000
1005	0.506875	0.554300
1006	0.506300	0.551725
1007	0.507525	0.550525
1008	0.502600	0.551575
1009	0.505350	0.551950
1010	0.502475	0.551825
1011	0.503925	0.552700
1012	0.502450	0.554100
1013	0.506150	0.554550
1014	0.509975	0.557225
1015	0.509300	0.558100
1016	0.504875	0.558650
1017	0.504450	0.558600
1018	0.504500	0.560200
1019	0.502975	0.557825
1020	0.503600	0.557525
1021	0.502725	0.559125
1022	0.503400	0.558925
1023	0.505675	0.555375
1024	0.507300	0.554225
1025	0.506875	0.554975
1026	0.507675	0.555450
1027	0.508250	0.553500
1028	0.509150	0.553275
1029	0.507000	0.554225
1030	0.506875	0.554675
1031	0.504850	0.554200
1032	0.506800	0.554650
1033	0.503900	0.554025
1034	0.508200	0.551700
1035	0.508575	0.549775
1036	0.509225	0.548900
1037	0.506100	0.546775
1038	0.506525	0.546000
1039	0.508925	0.547350
1040	0.506600	0.547300
1041	0.508675	0.548925
1042	0.504525	0.549000
1043	0.507125	0.549050
1044	0.509875	0.546250
1045	0.508475	0.547325
1046	0.507175	0.543725
1047	0.507875	0.545650
1048	0.507325	0.545425
1049	0.503400	0.544200
1050	0.505275	0.543100
1051	0.509025	0.543775
1052	0.509075	0.543300
1053	0.509225	0.542275
1054	0.507075	0.541600
1055	0.504675	0.542725
1056	0.508125	0.545400
1057	0.507050	0.546400
1058	0.508525	0.543100
1059	0.508525	0.545850
1060	0.508500	0.547875
1061	0.509900	0.548250
1062	0.512075	0.550175
1063	0.509225	0.550650
1064	0.509325	0.549450
1065	0.507625	0.548975
1066	0.506650	0.549250
1067	0.506175	0.551725
1068	0.505500	0.554300
1069	0.510300	0.553750
1070	0.512725	0.551250
1071	0.512175	0.553250
1072	0.509125	0.554475
1073	0.511400	0.554525
1074	0.509725	0.554775
1075	0.508725	0.555550
1076	0.510400	0.555075
1077	0.508800	0.555975
1078	0.509325	0.558125
1079	0.508425	0.559775
1080	0.511200	0.556800
1081	0.508350	0.558050
1082	0.509200	0.560025
1083	0.506850	0.560750
1084	0.508325	0.559600
1085	0.510975	0.557725
1086	0.507350	0.558275
1087	0.509875	0.556175
1088	0.509050	0.556100
1089	0.509050	0.556025
1090	0.508300	0.557075
1091	0.511025	0.556850
1092	0.511550	0.554625
1093	0.510975	0.555950
1094	0.508925	0.557425
1095	0.508250	0.556450
1096	0.505850	0.556750
1097	0.506500	0.555850
1098	0.505675	0.555950
1099	0.509575	0.556525
1100	0.508275	0.556675
1101	0.507700	0.559450
1102	0.507675	0.557950
1103	0.509925	0.558200
1104	0.509900	0.558725
1105	0.511450	0.558300
1106	0.510175	0.560425
1107	0.512200	0.559475
1108	0.512725	0.557850
1109	0.510875	0.560225
1110	0.510850	0.558625
1111	0.509300	0.556775
1112	0.508500	0.556375
1113	0.509525	0.556400
1114	0.508950	0.559750
1115	0.509425	0.559350
1116	0.510100	0.560150
1117	0.509300	0.560900
1118	0.507750	0.558675
1119	0.507450	0.558475
1120	0.508175	0.559550
1121	0.509000	0.560825
1122	0.510125	0.562625
1123	0.511875	0.561500
1124	0.509350	0.562575
1125	0.512000	0.564825
1126	0.509150	0.567050
1127	0.508875	0.568250
1128	0.508625	0.567175
1129	0.508650	0.568625
1130	0.508300	0.564875
1131	0.507025	0.561500
1132	0.509850	0.562150
1133	0.507200	0.559875
1134	0.510425	0.559750
1135	0.511100	0.556100
1136	0.509700	0.558075
1137	0.507350	0.558075
1138	0.508850	0.558375
1139	0.508700	0.559950
1140	0.508250	0.559075
1141	0.511550	0.559400
1142	0.508875	0.555700
1143	0.504175	0.553825
1144	0.503800	0.550125
1145	0.504400	0.548925
1146	0.508575	0.551700
1147	0.506150	0.549825
1148	0.507875	0.548850
1149	0.507425	0.549450
1150	0.505450	0.551625
1151	0.505875	0.552350
1152	0.508450	0.549600
1153	0.506725	0.547075
1154	0.507825	0.548250
1155	0.507400	0.550175
1156	0.508400	0.549275
1157	0.507875	0.549050
1158	0.506100	0.547425
1159	0.507700	0.548200
1160	0.508150	0.548425
1161	0.506050	0.549125
1162	0.507000	0.549200
1163	0.506350	0.549050
1164	0.511125	0.549300
1165	0.505775	0.550225
1166	0.509625	0.551375
1167	0.511000	0.549550
1168	0.509150	0.549800
1169	0.511550	0.548500
1170	0.508700	0.545800
1171	0.508150	0.548000
1172	0.510500	0.548000
1173	0.507625	0.547950
1174	0.510775	0.550575
1175	0.508925	0.549575
1176	0.508025	0.547525
1177	0.508075	0.548725
1178	0.504900	0.550350
1179	0.507650	0.549875
1180	0.510400	0.551375
1181	0.508125	0.551075
1182	0.510275	0.549450
1183	0.507600	0.551825
1184	0.507925	0.551300
1185	0.506625	0.552375
1186	0.507775	0.552950
1187	0.507450	0.551850
1188	0.507825	0.550250
1189	0.508150	0.547300
1190	0.506875	0.549325
1191	0.505725	0.551225
1192	0.506375	0.553775
1193	0.506950	0.554975
1194	0.509025	0.554475
1195	0.506425	0.556125
1196	0.506500	0.557125
1197	0.508675	0.556850
1198	0.508750	0.554900
1199	0.510475	0.554350
1200	0.508350	0.553500
1201	0.508000	0.553550
1202	0.505625	0.552575
1203	0.504600	0.551025
1204	0.502325	0.548975
1205	0.503625	0.548600
1206	0.508625	0.551500
1207	0.511175	0.551675
1208	0.509300	0.551600
1209	0.506800	0.552800
1210	0.506400	0.554625
1211	0.509075	0.551525
1212	0.510000	0.551550
1213	0.508525	0.553500
1214	0.507750	0.552825
1215	0.509675	0.552275
1216	0.507775	0.553025
1217	0.507050	0.552425
1218	0.506950	0.555150
1219	0.510675	0.554300
1220	0.508400	0.553425
1221	0.509375	0.552750
1222	0.506475	0.554875
1223	0.507025	0.554075
1224	0.503050	0.554775
1225	0.505750	0.555300
1226	0.506375	0.554450
1227	0.506500	0.553650
1228	0.507600	0.553000
1229	0.504975	0.552700
1230	0.504300	0.554800
1231	0.504550	0.555550
1232	0.503975	0.555900
1233	0.503075	0.553775
1234	0.506675	0.552775
1235	0.508025	0.551650
1236	0.507250	0.549925
1237	0.508650	0.551350
1238	0.506900	0.549575
1239	0.505425	0.550250
1240	0.508375	0.552150
1241	0.508600	0.549775
1242	0.505975	0.554125
1243	0.506975	0.555525
1244	0.508125	0.555475
1245	0.508850	0.551800
1246	0.507225	0.552325
1247	0.506425	0.551025
1248	0.504000	0.549525
1249	0.505750	0.547000
1250	0.504050	0.546950
1251	0.506575	0.547850
1252	0.505875	0.548100
1253	0.506300	0.547075
1254	0.508300	0.546850
1255	0.502800	0.546350
1256	0.506525	0.547400
1257	0.506275	0.548675
1258	0.507650	0.549450
1259	0.507475	0.550150
1260	0.508025	0.548700
1261	0.508125	0.550025
1262	0.507875	0.548275
1263	0.503750	0.547950
1264	0.507200	0.549700
1265	0.508325	0.550650
1266	0.508925	0.552850
1267	0.506675	0.551900
1268	0.509800	0.550175
1269	0.510700	0.549775
1270	0.508450	0.544550
1271	0.506225	0.545300
1272	0.507350	0.546250
1273	0.506150	0.550750
1274	0.505875	0.552550
1275	0.504325	0.551650
1276	0.506750	0.552500
1277	0.505125	0.550850
1278	0.508100	0.549375
1279	0.506350	0.548575
1280	0.504925	0.550125
1281	0.503525	0.552950
1282	0.504475	0.554275
1283	0.505025	0.552400
1284	0.508075	0.551625
1285	0.508500	0.550150
1286	0.509075	0.552950
1287	0.507450	0.553000
1288	0.505975	0.552400
1289	0.503850	0.551600
1290	0.505025	0.550400
1291	0.505200	0.549025
1292	0.507175	0.548925
1293	0.505650	0.552375
1294	0.505950	0.552225
1295	0.508875	0.549100
1296	0.507650	0.548050
1297	0.507725	0.548875
1298	0.504225	0.548125
1299	0.504700	0.548450
1300	0.504750	0.549650
1301	0.505750	0.547550
1302	0.504925	0.550925
1303	0.507625	0.551600
1304	0.505400	0.550800
1305	0.503375	0.552425
1306	0.506025	0.553500
1307	0.505500	0.553925
1308	0.504900	0.554675
1309	0.506600	0.552850
1310	0.506800	0.555700
1311	0.505800	0.557075
1312	0.509600	0.556450
1313	0.508675	0.556300
1314	0.504450	0.554900
1315	0.503925	0.557700
1316	0.503725	0.559375
1317	0.502750	0.558550
1318	0.504600	0.558200
1319	0.506575	0.558150
1320	0.506575	0.554150
1321	0.506925	0.554125
1322	0.509175	0.552750
1323	0.507900	0.555450
1324	0.507700	0.558925
1325	0.507150	0.557500
1326	0.506175	0.556950
1327	0.506100	0.556950
1328	0.505600	0.557450
1329	0.508600	0.557950
1330	0.506150	0.559725
1331	0.508000	0.557775
1332	0.510325	0.556425
1333	0.506800	0.554500
1334	0.505325	0.554675
1335	0.507125	0.553750
1336	0.504875	0.555025
1337	0.504700	0.556250
1338	0.507800	0.556300
1339	0.505575	0.554475
1340	0.503300	0.554125
1341	0.501925	0.552225
1342	0.502300	0.554250
1343	0.503325	0.555825
1344	0.508150	0.554400
1345	0.507750	0.555425
1346	0.506125	0.555825
1347	0.506925	0.556325
1348	0.506825	0.556025
1349	0.507900	0.559150
1350	0.505225	0.558625
1351	0.504750	0.557175
1352	0.503750	0.558775
1353	0.504000	0.558500
1354	0.506750	0.558575
1355	0.504950	0.556175
1356	0.506525	0.557500
1357	0.507150	0.558650
1358	0.506775	0.558400
1359	0.506675	0.555100
1360	0.508200	0.556375
1361	0.503425	0.554650
1362	0.507150	0.553350
1363	0.505475	0.549850
1364	0.503750	0.553175
1365	0.508000	0.551275
1366	0.508575	0.553300
1367	0.504850	0.555775
1368	0.503700	0.551775
1369	0.504950	0.553650
1370	0.507875	0.553625
1371	0.506725	0.552650
1372	0.505600	0.552025
1373	0.508650	0.550800
1374	0.510675	0.553100
1375	0.511275	0.550800
1376	0.513750	0.548450
1377	0.510375	0.549650
1378	0.505325	0.549800
1379	0.508975	0.550975
1380	0.510250	0.549250
1381	0.507750	0.546400
1382	0.509650	0.546150
1383	0.508050	0.544250
1384	0.505975	0.544350
1385	0.508875	0.545100
1386	0.509000	0.545375
1387	0.507650	0.546375
1388	0.503675	0.547075
1389	0.507175	0.547750
1390	0.507400	0.546425
1391	0.504375	0.547825
1392	0.507700	0.549125
1393	0.509350	0.549475
1394	0.507950	0.548625
1395	0.511975	0.547225
1396	0.508125	0.547300
1397	0.510450	0.545250
1398	0.508725	0.544750
1399	0.506175	0.542700
1400	0.509275	0.544925
1401	0.505125	0.544900
1402	0.509050	0.545175
1403	0.505975	0.544600
1404	0.509350	0.545425
1405	0.508725	0.547125
1406	0.509250	0.547825
1407	0.508250	0.546375
1408	0.510500	0.546825
1409	0.506875	0.546975
1410	0.504950	0.545075
1411	0.508675	0.545625
1412	0.505075	0.547000
1413	0.504175	0.551625
1414	0.503800	0.551400
1415	0.505025	0.548325
1416	0.503425	0.547525
1417	0.504775	0.547225
1418	0.506150	0.545900
1419	0.508250	0.544375
1420	0.505650	0.544950
1421	0.504650	0.542700
1422	0.509900	0.542150
1423	0.505000	0.544175
1424	0.504475	0.545125
1425	0.503475	0.542200
1426	0.508325	0.544825
1427	0.505700	0.544050
1428	0.504000	0.545800
1429	0.505450	0.545750
1430	0.508525	0.546750
1431	0.505750	0.547400
1432	0.506500	0.546525
1433	0.507775	0.546475
1434	0.503475	0.550050
1435	0.505725	0.549000
1436	0.507175	0.549375
1437	0.508625	0.549200
1438	0.507950	0.549650
1439	0.502025	0.550350
1440	0.501350	0.551200
1441	0.503875	0.551225
1442	0.503325	0.551625
1443	0.503500	0.554750
1444	0.506400	0.555150
1445	0.502225	0.555475
1446	0.504625	0.555750
1447	0.505100	0.553700
1448	0.504300	0.552425
1449	0.504725	0.554800
1450	0.503025	0.555475
1451	0.504775	0.554575
1452	0.506675	0.555075
1453	0.504475	0.555450
1454	0.503325	0.554750
1455	0.503975	0.556600
1456	0.504375	0.556150
1457	0.504125	0.557025
1458	0.507000	0.555800
1459	0.504600	0.554250
1460	0.509600	0.553225
1461	0.505650	0.553925
1462	0.506200	0.553775
1463	0.502575	0.556525
1464	0.504850	0.557250
1465	0.508025	0.557150
1466	0.506450	0.553650
1467	0.505450	0.553000
1468	0.506525	0.555425
1469	0.505900	0.556325
1470	0.505675	0.557350
1471	0.505550	0.558700
1472	0.503000	0.557000
1473	0.505100	0.555775
1474	0.503400	0.555550
1475	0.505925	0.556100
1476	0.503600	0.554775
1477	0.503675	0.555075
1478	0.506625	0.554975
1479	0.503200	0.554075
1480	0.503125	0.554925
1481	0.505275	0.553075
1482	0.505700	0.552150
1483	0.507625	0.550150
1484	0.506550	0.551200
1485	0.506175	0.548925
1486	0.505350	0.547775
1487	0.501875	0.550025
1488	0.504175	0.553575
1489	0.504200	0.550950
1490	0.504575	0.549900
1491	0.502850	0.550775
1492	0.501575	0.551650
1493	0.506525	0.552875
1494	0.502950	0.549725
1495	0.504625	0.551950
1496	0.505475	0.554125
1497	0.506875	0.552550
1498	0.507225	0.552075
1499	0.506400	0.549550
1500	0.507250	0.549800
1501	0.502900	0.550225
1502	0.501750	0.550325
1503	0.504750	0.553050
1504	0.507775	0.549225
1505	0.505000	0.550250
1506	0.505825	0.552925
1507	0.508675	0.552675
1508	0.508000	0.553600
1509	0.508425	0.549350
1510	0.508875	0.551275
1511	0.507775	0.551050
1512	0.504825	0.552575
1513	0.504275	0.549550
1514	0.503425	0.548325
1515	0.504100	0.550625
1516	0.505725	0.552025
1517	0.509050	0.551800
1518	0.507200	0.551000
1519	0.508200	0.553200
1520	0.509725	0.553200
1521	0.511175	0.552075
1522	0.505550	0.552150
1523	0.504350	0.551550
1524	0.507225	0.549725
1525	0.506350	0.547550
1526	0.507975	0.545925
1527	0.504625	0.545850
1528	0.504800	0.546025
1529	0.509700	0.546075
1530	0.512975	0.544100
1531	0.509750	0.544000
1532	0.506625	0.544425
1533	0.504825	0.544225
1534	0.507025	0.542575
1535	0.506525	0.542200
1536	0.506075	0.543775
1537	0.506175	0.546450
1538	0.508600	0.546550
1539	0.510200	0.546125
1540	0.505150	0.546000
1541	0.506475	0.546475
1542	0.508900	0.552075
1543	0.508575	0.554250
1544	0.509350	0.551925
1545	0.511000	0.550200
1546	0.514250	0.548400
1547	0.509575	0.549325
1548	0.507100	0.547350
1549	0.508100	0.550300
1550	0.510325	0.550900
1551	0.508075	0.552350
1552	0.505075	0.548525
1553	0.505025	0.550100
1554	0.508775	0.550450
1555	0.507575	0.553800
1556	0.510425	0.553200
1557	0.506900	0.556950
1558	0.511000	0.555650
1559	0.509800	0.555700
1560	0.510300	0.554975
1561	0.503500	0.550475
1562	0.504250	0.552125
1563	0.510525	0.552300
1564	0.505075	0.553975
1565	0.508275	0.553200
1566	0.509000	0.550600
1567	0.507750	0.550000
1568	0.504950	0.552025
1569	0.509125	0.554725
1570	0.507075	0.555125
1571	0.505925	0.554225
1572	0.507775	0.554675
1573	0.507150	0.554725
1574	0.506100	0.554100
1575	0.505800	0.555400
1576	0.507150	0.553600
1577	0.508550	0.554225
1578	0.509600	0.552675
1579	0.508600	0.550825
1580	0.505925	0.550325
1581	0.505725	0.551725
1582	0.504700	0.547175
1583	0.506950	0.546525
1584	0.505850	0.544025
1585	0.507750	0.542725
1586	0.506025	0.541600
1587	0.504750	0.543475
1588	0.507300	0.545700
1589	0.508550	0.544175
1590	0.508775	0.545775
1591	0.507375	0.544800
1592	0.508300	0.545225
1593	0.505325	0.546425
1594	0.505425	0.546275
1595	0.505275	0.546575
1596	0.508425	0.545100
1597	0.505700	0.545325
1598	0.507550	0.546275
1599	0.506375	0.545075
1600	0.507725	0.543425
1601	0.506700	0.545750
1602	0.505550	0.546300
1603	0.508975	0.545675
1604	0.513275	0.545075
1605	0.512525	0.545350
1606	0.508675	0.545800
1607	0.508625	0.545400
1608	0.508075	0.546425
1609	0.508625	0.546850
1610	0.509450	0.546100
1611	0.510600	0.545600
1612	0.512550	0.544125
1613	0.509600	0.543975
1614	0.507800	0.541950
1615	0.506975	0.542525
1616	0.505925	0.543600
1617	0.504275	0.546850
1618	0.508950	0.544900
1619	0.512625	0.549225
1620	0.508275	0.547900
1621	0.506850	0.546600
1622	0.509575	0.544975
1623	0.506900	0.545900
1624	0.506425	0.544075
1625	0.505300	0.545675
1626	0.503375	0.546000
1627	0.506225	0.548100
1628	0.509900	0.547450
1629	0.506525	0.545275
1630	0.504425	0.547400
1631	0.504000	0.549325
1632	0.504225	0.548350
1633	0.504675	0.547025
1634	0.506200	0.548500
1635	0.506675	0.551500
1636	0.505175	0.551575
1637	0.504125	0.552525
1638	0.505725	0.551050
1639	0.508375	0.552200
1640	0.505625	0.549050
1641	0.507150	0.550625
1642	0.506175	0.553425
1643	0.503825	0.551975
1644	0.506650	0.555100
1645	0.505425	0.556675
1646	0.506475	0.556375
1647	0.509225	0.559250
1648	0.508525	0.558425
1649	0.507800	0.555625
1650	0.507250	0.554750
1651	0.507600	0.556575
1652	0.508450	0.556650
1653	0.506475	0.556375
1654	0.504825	0.557475
1655	0.505200	0.556800
1656	0.505600	0.555900
1657	0.504775	0.554525
1658	0.502725	0.553700
1659	0.501675	0.550900
1660	0.505175	0.552575
1661	0.506900	0.552200
1662	0.504125	0.552800
1663	0.503350	0.553075
1664	0.504250	0.552825
1665	0.502650	0.555125
1666	0.506725	0.554625
1667	0.507100	0.553325
1668	0.504450	0.554150
1669	0.500475	0.550525
1670	0.504950	0.548875
1671	0.506025	0.547975
1672	0.505850	0.552100
1673	0.507825	0.554875
1674	0.506975	0.558975
1675	0.506200	0.557025
1676	0.502925	0.557100
1677	0.504825	0.555425
1678	0.506550	0.554850
1679	0.507425	0.554700
1680	0.505175	0.556100
1681	0.503275	0.556000
1682	0.501075	0.557100
1683	0.507250	0.557375
1684	0.503025	0.559975
1685	0.503225	0.558825
1686	0.504575	0.558075
1687	0.505300	0.557700
1688	0.505825	0.556600
1689	0.505975	0.554450
1690	0.506800	0.553725
1691	0.509125	0.556900
1692	0.509600	0.557850
1693	0.506575	0.557500
1694	0.508325	0.554650
1695	0.506250	0.554900
1696	0.505375	0.555200
1697	0.506475	0.553625
1698	0.507225	0.553525
1699	0.507475	0.553200
1700	0.507550	0.554050
1701	0.507525	0.557900
1702	0.506300	0.554500
1703	0.506950	0.555775
1704	0.507850	0.553825
1705	0.508450	0.555675
1706	0.507300	0.555675
1707	0.509975	0.558250
1708	0.508250	0.558400
1709	0.507775	0.558225
1710	0.506800	0.557075
1711	0.504125	0.557925
1712	0.505800	0.557100
1713	0.507900	0.556600
1714	0.507200	0.555275
1715	0.508775	0.555925
1716	0.505400	0.555200
1717	0.505675	0.555725
1718	0.504650	0.556975
1719	0.507975	0.556400
1720	0.504350	0.554125
1721	0.508175	0.552475
1722	0.507250	0.554050
1723	0.508400	0.554175
1724	0.509350	0.553350
1725	0.510375	0.553175
1726	0.510725	0.554400
1727	0.506950	0.554500
1728	0.509600	0.553225
1729	0.509000	0.552900
1730	0.510650	0.553625
1731	0.507250	0.553550
1732	0.506400	0.552250
1733	0.506450	0.552250
1734	0.509250	0.552575
1735	0.509475	0.552925
1736	0.510000	0.553025
1737	0.512350	0.555775
1738	0.510000	0.556150
1739	0.507475	0.556075
1740	0.507525	0.559750
1741	0.511075	0.558500
1742	0.508850	0.556825
1743	0.509450	0.556275
1744	0.511275	0.558075
1745	0.508950	0.558300
1746	0.511425	0.557775
1747	0.512375	0.557450
1748	0.509150	0.558200
1749	0.506200	0.559800
1750	0.508800	0.560775
1751	0.510250	0.562500
1752	0.507975	0.564175
1753	0.508200	0.564600
1754	0.508675	0.564800
1755	0.504575	0.563450
1756	0.505925	0.561675
1757	0.507825	0.561600
1758	0.502700	0.564125
1759	0.506450	0.564025
1760	0.508525	0.560725
1761	0.506400	0.558075
1762	0.507150	0.557850
1763	0.507525	0.557150
1764	0.509225	0.557800
1765	0.509400	0.557550
1766	0.507650	0.556325
1767	0.505325	0.557300
1768	0.504175	0.556475
1769	0.507950	0.555200
1770	0.506925	0.554275
1771	0.504325	0.555875
1772	0.502900	0.556050
1773	0.509500	0.557725
1774	0.503700	0.557750
1775	0.504150	0.558350
1776	0.504300	0.556950
1777	0.505700	0.558100
1778	0.506075	0.558100
1779	0.505025	0.557025
1780	0.506125	0.557300
1781	0.508325	0.559050
1782	0.503775	0.557000
1783	0.504000	0.557600
1784	0.504350	0.555875
1785	0.507000	0.557750
1786	0.507475	0.558950
1787	0.503875	0.557950
1788	0.505750	0.558500
1789	0.503500	0.553425
1790	0.508800	0.552725
1791	0.510075	0.551475
1792	0.506675	0.551975
1793	0.507625	0.552550
1794	0.509375	0.551375
1795	0.510900	0.549400
1796	0.508625	0.551100
1797	0.509775	0.551850
1798	0.506100	0.551500
1799	0.507950	0.550175
1800	0.506375	0.549625
1801	0.504800	0.548450
1802	0.511475	0.548950
1803	0.510525	0.548125
1804	0.508875	0.548225
1805	0.506475	0.544325
1806	0.510850	0.545250
1807	0.508300	0.544175
1808	0.507425	0.541700
1809	0.507775	0.540425
1810	0.507800	0.536650
1811	0.508150	0.537900
1812	0.509150	0.538950
1813	0.506975	0.542125
1814	0.506700	0.542875
1815	0.506100	0.542975
1816	0.508600	0.543300
1817	0.508050	0.543600
1818	0.506100	0.545800
1819	0.508125	0.544450
1820	0.506150	0.544550
1821	0.509750	0.544725
1822	0.507250	0.542100
1823	0.506225	0.544225
1824	0.506100	0.542625
1825	0.505800	0.543075
1826	0.512625	0.541250
1827	0.509025	0.540150
1828	0.509225	0.541800
1829	0.508075	0.541075
1830	0.507475	0.543300
1831	0.506125	0.545700
1832	0.505625	0.545300
1833	0.508275	0.548025
1834	0.506300	0.549150
1835	0.509675	0.550325
1836	0.512375	0.549750
1837	0.510275	0.551825
1838	0.509125	0.550650
1839	0.508400	0.552550
1840	0.508400	0.551225
1841	0.509700	0.551450
1842	0.512400	0.549900
1843	0.513400	0.549475
1844	0.509450	0.549075
1845	0.509475	0.547750
1846	0.506000	0.548850
1847	0.507525	0.547950
1848	0.509525	0.549175
1849	0.509525	0.549450
1850	0.505625	0.547150
1851	0.506675	0.546500
1852	0.507450	0.546200
1853	0.507650	0.545925
1854	0.506450	0.546300
1855	0.507625	0.545125
1856	0.505600	0.543950
1857	0.510050	0.543600
1858	0.508125	0.545925
1859	0.510300	0.546500
1860	0.510425	0.544400
1861	0.509200	0.545000
1862	0.504725	0.545050
1863	0.506425	0.544050
1864	0.507875	0.545000
1865	0.508650	0.546700
1866	0.506650	0.547725
1867	0.506300	0.548475
1868	0.509400	0.549175
1869	0.508275	0.547650
1870	0.510525	0.547450
1871	0.509100	0.549075
1872	0.507450	0.549350
1873	0.508800	0.550075
1874	0.511325	0.549700
1875	0.507175	0.551400
1876	0.510125	0.550475
1877	0.510225	0.551150
1878	0.508100	0.550650
1879	0.509850	0.551925
1880	0.505550	0.550275
1881	0.504625	0.548425
1882	0.508600	0.547850
1883	0.510525	0.545550
1884	0.513700	0.547375
1885	0.509700	0.547075
1886	0.506725	0.545200
1887	0.505625	0.546325
1888	0.505050	0.547025
1889	0.508575	0.550625
1890	0.506700	0.549000
1891	0.505625	0.550375
1892	0.504525	0.546525
1893	0.505900	0.548800
1894	0.506625	0.549475
1895	0.503875	0.549025
1896	0.504250	0.553725
1897	0.507825	0.552025
1898	0.508350	0.551525
1899	0.503500	0.551525
1900	0.504000	0.550100
1901	0.503150	0.548575
1902	0.505650	0.546100
1903	0.505125	0.544550
1904	0.503475	0.544525
1905	0.506425	0.545000
1906	0.505475	0.545925
1907	0.505425	0.544000
1908	0.504475	0.545450
1909	0.504525	0.544650
1910	0.506050	0.545150
1911	0.506000	0.546100
1912	0.504775	0.549925
1913	0.504875	0.549850
1914	0.504225	0.549400
1915	0.507750	0.549650
1916	0.506225	0.551025
1917	0.505500	0.552125
1918	0.507075	0.550250
1919	0.503300	0.548050
1920	0.501575	0.547525
1921	0.506050	0.548375
1922	0.503825	0.548250
1923	0.506800	0.549450
1924	0.505400	0.547850
1925	0.508475	0.546950
1926	0.505600	0.546925
1927	0.508150	0.545650
1928	0.506325	0.545475
1929	0.506775	0.547350
1930	0.507200	0.547200
1931	0.510825	0.546775
1932	0.507850	0.545875
1933	0.509725	0.544425
1934	0.510025	0.542750
1935	0.507425	0.541200
1936	0.503025	0.540775
1937	0.506525	0.539400
1938	0.506875	0.542125
1939	0.508575	0.543525
1940	0.508750	0.543800
1941	0.510300	0.544525
1942	0.508800	0.545550
1943	0.511000	0.546150
1944	0.507000	0.544400
1945	0.509900	0.545900
1946	0.509950	0.543350
1947	0.508575	0.543900
1948	0.505200	0.547725
1949	0.506875	0.545275
1950	0.504775	0.542750
1951	0.509025	0.545325
1952	0.507125	0.545200
1953	0.504575	0.542225
1954	0.505050	0.541975
1955	0.507675	0.542825
1956	0.507975	0.544425
1957	0.507050	0.545850
1958	0.506450	0.545150
1959	0.510475	0.546325
1960	0.510650	0.546050
1961	0.504900	0.548025
1962	0.507200	0.549750
1963	0.507450	0.549875
1964	0.506025	0.549725
1965	0.505725	0.550150
1966	0.503850	0.550725
1967	0.505925	0.551350
1968	0.506600	0.551275
1969	0.507300	0.553300
1970	0.503250	0.552375
1971	0.506000	0.549700
1972	0.504825	0.549775
1973	0.504875	0.549950
1974	0.505200	0.550650
1975	0.507300	0.548300
1976	0.507275	0.547950
1977	0.507750	0.553125
1978	0.505700	0.553425
1979	0.505200	0.553625
1980	0.503450	0.552900
1981	0.504825	0.553450
1982	0.503950	0.551275
1983	0.504100	0.551125
1984	0.506000	0.551500
1985	0.505550	0.551725
1986	0.504025	0.549775
1987	0.507375	0.548550
1988	0.505200	0.544700
1989	0.505300	0.544325
1990	0.506800	0.544000
1991	0.507050	0.545475
1992	0.508675	0.542100
1993	0.502275	0.545675
1994	0.505175	0.544175
1995	0.501850	0.544500
1996	0.505425	0.544875
1997	0.505825	0.543875
1998	0.509000	0.543750
1999	0.507650	0.543250
[truncated: 8,000 more rows]
