# Supplementary material for: Evolutionary game on mutually influenceing double-layer network
Source: PLoS One. 2025 Jan 31;20(1):e0317923. doi: 10.1371/journal.pone.0317923 (PMC11785339; doi:10.1371/journal.pone.0317923)
Supplement: S1 Data — (ZIP) [file pone.0317923.s001.zip › b=1.05_a=0.65_frequency.txt]

0	0.496800	0.406775
1	0.495075	0.358550
2	0.493650	0.331000
3	0.492675	0.314700
4	0.494800	0.301850
5	0.492275	0.290550
6	0.491550	0.284900
7	0.491125	0.277225
8	0.495550	0.270975
9	0.496600	0.269100
10	0.489450	0.266750
11	0.491775	0.266725
12	0.494300	0.267075
13	0.498425	0.265825
14	0.493800	0.266375
15	0.491800	0.267325
16	0.493800	0.265750
17	0.500025	0.267375
18	0.492800	0.269950
19	0.493750	0.270250
20	0.495225	0.270950
21	0.497575	0.273275
22	0.499400	0.276375
23	0.492925	0.278675
24	0.496625	0.282175
25	0.497175	0.285150
26	0.497800	0.287800
27	0.498700	0.287375
28	0.494275	0.291375
29	0.493800	0.294650
30	0.498000	0.298325
31	0.492500	0.302000
32	0.489925	0.303900
33	0.496575	0.306575
34	0.497800	0.311675
35	0.494625	0.316600
36	0.496625	0.320450
37	0.496675	0.325150
38	0.497050	0.328850
39	0.498925	0.331500
40	0.499000	0.335050
41	0.496600	0.337050
42	0.498800	0.337700
43	0.497500	0.340400
44	0.493100	0.344175
45	0.495350	0.347975
46	0.497050	0.351275
47	0.500950	0.353225
48	0.502550	0.357375
49	0.500175	0.358800
50	0.498500	0.362100
51	0.501050	0.365850
52	0.499400	0.371250
53	0.499050	0.373475
54	0.499900	0.378500
55	0.496775	0.381475
56	0.502150	0.385375
57	0.501225	0.389100
58	0.501225	0.389725
59	0.501725	0.393450
60	0.497500	0.396875
61	0.498800	0.402000
62	0.498000	0.405025
63	0.500575	0.408975
64	0.502225	0.409725
65	0.500500	0.414700
66	0.503550	0.415225
67	0.499775	0.416400
68	0.500575	0.419800
69	0.498675	0.424175
70	0.497950	0.429800
71	0.502550	0.433275
72	0.500625	0.436225
73	0.500475	0.438950
74	0.501275	0.442000
75	0.498350	0.445700
76	0.499425	0.448425
77	0.499950	0.452225
78	0.502775	0.453000
79	0.502575	0.456375
80	0.501575	0.457975
81	0.504225	0.462000
82	0.503950	0.463600
83	0.502150	0.466025
84	0.499200	0.468875
85	0.501025	0.471200
86	0.498325	0.474400
87	0.502100	0.478175
88	0.506575	0.479575
89	0.505900	0.481850
90	0.502925	0.485475
91	0.504325	0.486375
92	0.504700	0.487800
93	0.505300	0.489675
94	0.505425	0.492050
95	0.504450	0.495100
96	0.506475	0.498450
97	0.509450	0.501225
98	0.509350	0.504350
99	0.505700	0.507350
100	0.503775	0.510275
101	0.502000	0.513600
102	0.507825	0.515925
103	0.505250	0.516225
104	0.503625	0.517875
105	0.504775	0.520350
106	0.504800	0.520900
107	0.506750	0.522150
108	0.504525	0.523275
109	0.501375	0.524200
110	0.504475	0.525800
111	0.503075	0.528600
112	0.501900	0.531025
113	0.504050	0.532825
114	0.503625	0.535000
115	0.506225	0.536700
116	0.507500	0.535750
117	0.507825	0.536300
118	0.508400	0.540650
119	0.503775	0.543450
120	0.503250	0.548175
121	0.504450	0.548775
122	0.507100	0.552475
123	0.508975	0.554200
124	0.506350	0.555400
125	0.507175	0.558500
126	0.506850	0.560575
127	0.508575	0.563375
128	0.508100	0.566225
129	0.508525	0.568775
130	0.505325	0.571775
131	0.508000	0.573675
132	0.504350	0.571900
133	0.505375	0.573700
134	0.505750	0.572375
135	0.505250	0.574150
136	0.507675	0.576400
137	0.507125	0.579750
138	0.506325	0.578125
139	0.507750	0.581875
140	0.509650	0.585950
141	0.508500	0.587450
142	0.507175	0.591050
143	0.510550	0.592125
144	0.510975	0.590850
145	0.511050	0.594275
146	0.509700	0.596525
147	0.514425	0.596650
148	0.511125	0.598250
149	0.512425	0.598925
150	0.512225	0.601825
151	0.512575	0.601950
152	0.507725	0.606550
153	0.507000	0.608800
154	0.506975	0.611925
155	0.508975	0.614075
156	0.508550	0.614950
157	0.510875	0.619200
158	0.512550	0.621550
159	0.512700	0.625025
160	0.513275	0.629775
161	0.509800	0.632425
162	0.509275	0.633350
163	0.513025	0.633250
164	0.512800	0.634400
165	0.509825	0.635075
166	0.512075	0.635300
167	0.511375	0.636100
168	0.509050	0.636125
169	0.514525	0.638575
170	0.513325	0.639150
171	0.512350	0.640325
172	0.511475	0.642400
173	0.512650	0.641900
174	0.512125	0.643550
175	0.508625	0.645325
176	0.512625	0.647525
177	0.509100	0.646875
178	0.512900	0.648375
179	0.511775	0.650600
180	0.511825	0.648725
181	0.508825	0.648350
182	0.508575	0.649475
183	0.509100	0.648850
184	0.510250	0.651925
185	0.510775	0.653475
186	0.510875	0.656400
187	0.509550	0.656800
188	0.509700	0.659975
189	0.513775	0.660300
190	0.513800	0.663325
191	0.511950	0.662925
192	0.511525	0.666225
193	0.510400	0.667675
194	0.512475	0.671000
195	0.510475	0.672625
196	0.508575	0.675000
197	0.509375	0.675050
198	0.511200	0.676400
199	0.510700	0.675975
200	0.510525	0.679075
201	0.509500	0.683150
202	0.513525	0.681650
203	0.512925	0.683400
204	0.511450	0.684350
205	0.510700	0.685700
206	0.513100	0.684375
207	0.514925	0.685250
208	0.513000	0.686125
209	0.510675	0.687150
210	0.515000	0.688425
211	0.515275	0.687200
212	0.510925	0.689150
213	0.512275	0.688200
214	0.512750	0.689575
215	0.514275	0.686925
216	0.517400	0.687475
217	0.513575	0.688775
218	0.512475	0.690850
219	0.512075	0.691275
220	0.512925	0.696100
221	0.511350	0.695025
222	0.513975	0.695425
223	0.513700	0.697600
224	0.511975	0.697300
225	0.515025	0.698700
226	0.513200	0.699300
227	0.511450	0.700775
228	0.511875	0.700275
229	0.510850	0.701600
230	0.513125	0.702225
231	0.513775	0.701325
232	0.513125	0.703300
233	0.512925	0.704150
234	0.516425	0.703175
235	0.517000	0.704625
236	0.514900	0.705075
237	0.515225	0.705450
238	0.515050	0.707000
239	0.515375	0.710550
240	0.515700	0.711300
241	0.515375	0.711875
242	0.515250	0.712650
243	0.514350	0.712625
244	0.513975	0.714975
245	0.516450	0.718825
246	0.517500	0.720650
247	0.517025	0.718250
248	0.516700	0.718875
249	0.515625	0.719225
250	0.517875	0.718175
251	0.518750	0.717525
252	0.517750	0.717050
253	0.517725	0.717075
254	0.518800	0.718400
255	0.517700	0.720225
256	0.516775	0.718550
257	0.517500	0.718600
258	0.517225	0.717375
259	0.515925	0.716650
260	0.516450	0.718250
261	0.517275	0.720225
262	0.519425	0.720950
263	0.519700	0.723725
264	0.518275	0.727175
265	0.518225	0.729075
266	0.518125	0.729550
267	0.519050	0.732050
268	0.519500	0.731800
269	0.516825	0.733775
270	0.519250	0.733550
271	0.519275	0.735125
272	0.517800	0.736725
273	0.517225	0.736500
274	0.517800	0.736000
275	0.519400	0.736500
276	0.516800	0.738925
277	0.519850	0.741475
278	0.518525	0.738275
279	0.516200	0.738925
280	0.518150	0.739200
281	0.521525	0.742825
282	0.521075	0.744200
283	0.518025	0.745450
284	0.517975	0.745700
285	0.517725	0.745400
286	0.516725	0.744800
287	0.517650	0.745825
288	0.519425	0.744725
289	0.520275	0.745650
290	0.520150	0.743775
291	0.515650	0.747825
292	0.518250	0.752050
293	0.519375	0.753400
294	0.517400	0.751325
295	0.518750	0.752900
296	0.517400	0.755725
297	0.520475	0.756625
298	0.520500	0.756500
299	0.520225	0.758125
300	0.520050	0.758825
301	0.520350	0.759700
302	0.520925	0.759925
303	0.522425	0.761425
304	0.522700	0.757950
305	0.522950	0.760025
306	0.520575	0.761075
307	0.521175	0.760125
308	0.522400	0.762225
309	0.524950	0.762600
310	0.519800	0.762975
311	0.520700	0.764475
312	0.522050	0.764075
313	0.520550	0.764475
314	0.520575	0.767350
315	0.520900	0.768750
316	0.521950	0.769025
317	0.521775	0.768725
318	0.521500	0.767975
319	0.521925	0.769900
320	0.521025	0.771725
321	0.522350	0.772025
322	0.519425	0.771225
323	0.519825	0.771525
324	0.522675	0.773100
325	0.522550	0.772825
326	0.523025	0.770975
327	0.521000	0.771075
328	0.522050	0.772125
329	0.522050	0.770600
330	0.520725	0.770775
331	0.521425	0.772825
332	0.522050	0.774375
333	0.523150	0.773725
334	0.522950	0.773450
335	0.521100	0.775550
336	0.522775	0.776300
337	0.522975	0.776975
338	0.522975	0.777150
339	0.522600	0.777925
340	0.521475	0.779050
341	0.523950	0.780475
342	0.524150	0.781600
343	0.523550	0.780600
344	0.522325	0.781375
345	0.525775	0.782425
346	0.525050	0.785200
347	0.522925	0.786175
348	0.520425	0.787125
349	0.522875	0.788050
350	0.522450	0.790950
351	0.521875	0.789275
352	0.523750	0.786025
353	0.523100	0.784050
354	0.523150	0.784450
355	0.520725	0.783450
356	0.522875	0.785325
357	0.523450	0.786650
358	0.521950	0.787200
359	0.523550	0.787650
360	0.525475	0.788275
361	0.525750	0.787025
362	0.522575	0.788150
363	0.523225	0.787725
364	0.523425	0.787925
365	0.524200	0.788775
366	0.521700	0.790675
367	0.525225	0.789125
368	0.525075	0.788550
369	0.525325	0.788625
370	0.523500	0.790650
371	0.525400	0.790350
372	0.523375	0.789550
373	0.522925	0.789825
374	0.523050	0.791725
375	0.523675	0.794100
376	0.523550	0.796375
377	0.524775	0.795950
378	0.525025	0.796800
379	0.524350	0.798100
380	0.526075	0.797150
381	0.525900	0.797750
382	0.526800	0.799850
383	0.527100	0.799000
384	0.525175	0.800350
385	0.524975	0.801150
386	0.526850	0.801650
387	0.526050	0.803850
388	0.526450	0.803325
389	0.526100	0.803600
390	0.526100	0.805225
391	0.526200	0.803525
392	0.526350	0.804375
393	0.525100	0.805975
394	0.527700	0.808175
395	0.525900	0.808600
396	0.524450	0.809175
397	0.525625	0.809725
398	0.524800	0.806675
399	0.525875	0.807925
400	0.524900	0.807325
401	0.525150	0.806350
402	0.523575	0.806950
403	0.524250	0.807600
404	0.526875	0.806450
405	0.525975	0.806275
406	0.526075	0.807800
407	0.528825	0.805175
408	0.527950	0.806675
409	0.526750	0.807000
410	0.526400	0.806225
411	0.525625	0.805650
412	0.524900	0.807100
413	0.525650	0.809125
414	0.524775	0.811275
415	0.525725	0.807650
416	0.525450	0.807200
417	0.526075	0.807775
418	0.524125	0.808575
419	0.523100	0.808725
420	0.526300	0.809225
421	0.526425	0.809650
422	0.525450	0.810100
423	0.524925	0.812100
424	0.526925	0.812375
425	0.527450	0.812400
426	0.527800	0.813725
427	0.527525	0.815300
428	0.524325	0.815775
429	0.527125	0.815250
430	0.526225	0.814850
431	0.528075	0.818875
432	0.524475	0.818050
433	0.526675	0.819175
434	0.526475	0.819200
435	0.526950	0.817500
436	0.526100	0.817375
437	0.526625	0.818525
438	0.525200	0.818075
439	0.525725	0.816525
440	0.528200	0.817225
441	0.528825	0.817500
442	0.525475	0.816100
443	0.525550	0.816600
444	0.526275	0.818100
445	0.527800	0.816675
446	0.525700	0.817050
447	0.526975	0.818350
448	0.526450	0.817900
449	0.526400	0.818575
450	0.526775	0.819000
451	0.526050	0.818850
452	0.526100	0.819500
453	0.527075	0.820475
454	0.527775	0.821900
455	0.526575	0.822050
456	0.527800	0.821025
457	0.527475	0.820100
458	0.524450	0.818525
459	0.524025	0.818175
460	0.526650	0.819175
461	0.527100	0.820350
462	0.528000	0.821875
463	0.527875	0.823050
464	0.524300	0.823875
465	0.525900	0.825900
466	0.524775	0.826475
467	0.526750	0.827425
468	0.525250	0.828175
469	0.524575	0.828825
470	0.525800	0.828950
471	0.526600	0.830775
472	0.525000	0.829750
473	0.522600	0.832375
474	0.527550	0.833100
475	0.525350	0.832275
476	0.526125	0.834050
477	0.524975	0.833625
478	0.525100	0.834625
479	0.525950	0.835650
480	0.528400	0.833725
481	0.529650	0.834500
482	0.528875	0.832925
483	0.529075	0.832975
484	0.528750	0.832125
485	0.527325	0.834250
486	0.526525	0.833775
487	0.527850	0.834300
488	0.526125	0.836000
489	0.527650	0.837775
490	0.527775	0.836325
491	0.526075	0.838625
492	0.526225	0.839350
493	0.525375	0.839050
494	0.526300	0.839075
495	0.527550	0.838350
496	0.527675	0.837725
497	0.528575	0.837450
498	0.528275	0.836775
499	0.527350	0.836550
500	0.528400	0.836825
501	0.528725	0.837100
502	0.528350	0.836525
503	0.529600	0.835725
504	0.528400	0.835975
505	0.527950	0.834600
506	0.527025	0.834850
507	0.525600	0.834675
508	0.527375	0.836100
509	0.529375	0.835725
510	0.529375	0.837075
511	0.527550	0.837075
512	0.527500	0.837825
513	0.526925	0.836525
514	0.526425	0.839025
515	0.528100	0.839225
516	0.527200	0.839100
517	0.527025	0.838375
518	0.527550	0.839450
519	0.527400	0.840975
520	0.528850	0.841225
521	0.526925	0.843325
522	0.528500	0.842650
523	0.527150	0.841900
524	0.525025	0.842750
525	0.525775	0.840775
526	0.527975	0.842425
527	0.527850	0.842775
528	0.528050	0.842300
529	0.530500	0.842175
530	0.529625	0.841275
531	0.527000	0.838600
532	0.528000	0.840775
533	0.528050	0.841050
534	0.529900	0.841100
535	0.529250	0.843825
536	0.528850	0.844425
537	0.528100	0.844300
538	0.528750	0.846600
539	0.527125	0.847175
540	0.527125	0.845600
541	0.528325	0.844525
542	0.529975	0.845725
543	0.527625	0.845900
544	0.527825	0.845375
545	0.526200	0.845875
546	0.525450	0.845425
547	0.526000	0.845600
548	0.525825	0.843800
549	0.526650	0.844100
550	0.527350	0.844000
551	0.529100	0.843425
552	0.530350	0.845350
553	0.528075	0.843650
554	0.530850	0.843300
555	0.528375	0.846075
556	0.528250	0.844850
557	0.526600	0.846875
558	0.527375	0.847125
559	0.526600	0.848225
560	0.527025	0.849775
561	0.526000	0.849850
562	0.527100	0.849800
563	0.526350	0.849575
564	0.526525	0.850825
565	0.528975	0.850375
566	0.527900	0.850550
567	0.527250	0.849275
568	0.527850	0.848425
569	0.526175	0.846100
570	0.529175	0.845000
571	0.529575	0.845100
572	0.528600	0.847650
573	0.528900	0.848025
574	0.527575	0.847950
575	0.528200	0.849675
576	0.528900	0.849275
577	0.530525	0.848325
578	0.529050	0.849050
579	0.528550	0.850200
580	0.529450	0.847975
581	0.528000	0.849225
582	0.527750	0.850950
583	0.526850	0.849825
584	0.529050	0.850650
585	0.528000	0.850975
586	0.528850	0.852275
587	0.528350	0.850075
588	0.528900	0.847900
589	0.527925	0.848600
590	0.528200	0.850050
591	0.529600	0.850275
592	0.530100	0.850325
593	0.527775	0.849700
594	0.527975	0.849450
595	0.529175	0.849050
596	0.527400	0.849650
597	0.526100	0.850700
598	0.527300	0.850900
599	0.528975	0.851275
600	0.530250	0.849900
601	0.528200	0.852150
602	0.529500	0.852250
603	0.530750	0.853325
604	0.529800	0.851450
605	0.529650	0.853550
606	0.528500	0.852300
607	0.529550	0.853100
608	0.529325	0.854050
609	0.530125	0.854400
610	0.529000	0.854675
611	0.529300	0.855450
612	0.527675	0.856000
613	0.528150	0.857475
614	0.527200	0.855525
615	0.524625	0.853825
616	0.526825	0.854475
617	0.527850	0.856350
618	0.528775	0.857625
619	0.529825	0.855375
620	0.529200	0.857075
621	0.527950	0.857150
622	0.527175	0.858375
623	0.527975	0.859125
624	0.528050	0.860450
625	0.529075	0.858775
626	0.530925	0.859100
627	0.529575	0.862575
628	0.530150	0.862700
629	0.529325	0.863150
630	0.530525	0.862850
631	0.529925	0.863650
632	0.530525	0.863300
633	0.530500	0.862225
634	0.530025	0.859750
635	0.528025	0.864075
636	0.528075	0.863625
637	0.529100	0.864850
638	0.529200	0.865450
639	0.529225	0.863775
640	0.529075	0.864525
641	0.528100	0.864275
642	0.529100	0.864375
643	0.532675	0.863350
644	0.530275	0.863125
645	0.529975	0.862650
646	0.529500	0.862525
647	0.529225	0.861275
648	0.528550	0.862250
649	0.527750	0.860675
650	0.528325	0.860700
651	0.530150	0.860850
652	0.530075	0.862350
653	0.528600	0.861650
654	0.529825	0.860350
655	0.529150	0.860875
656	0.529675	0.861050
657	0.531175	0.861825
658	0.527875	0.861675
659	0.527350	0.861000
660	0.529350	0.863250
661	0.528750	0.864150
662	0.528300	0.864675
663	0.527225	0.864575
664	0.528275	0.865375
665	0.529050	0.864225
666	0.529075	0.864850
667	0.530175	0.865075
668	0.529850	0.867450
669	0.531575	0.869425
670	0.529425	0.870475
671	0.529175	0.872450
672	0.530125	0.874175
673	0.530000	0.877050
674	0.529400	0.877825
675	0.529575	0.877800
676	0.531200	0.878375
677	0.532725	0.879125
678	0.531750	0.878325
679	0.531650	0.876800
680	0.529300	0.879150
681	0.529575	0.878225
682	0.529075	0.879400
683	0.530125	0.879400
684	0.529875	0.880000
685	0.529150	0.879100
686	0.527075	0.879650
687	0.529550	0.879475
688	0.532200	0.877850
689	0.531200	0.877475
690	0.530725	0.877150
691	0.530975	0.875700
692	0.530625	0.874850
693	0.530325	0.874875
694	0.529875	0.874225
695	0.529625	0.873150
696	0.529825	0.872875
697	0.528400	0.873700
698	0.529425	0.873400
699	0.530025	0.874775
700	0.529275	0.874425
701	0.529650	0.874425
702	0.529300	0.873650
703	0.529600	0.875000
704	0.530350	0.874825
705	0.530375	0.877750
706	0.531175	0.877800
707	0.528475	0.875300
708	0.528600	0.875000
709	0.528425	0.874950
710	0.528725	0.875250
711	0.528725	0.874275
712	0.528775	0.872325
713	0.529025	0.874675
714	0.529450	0.875200
715	0.529625	0.873725
716	0.528050	0.876275
717	0.528875	0.877900
718	0.529000	0.877650
719	0.529650	0.878325
720	0.529550	0.876275
721	0.527825	0.878225
722	0.527825	0.880050
723	0.528375	0.880175
724	0.529250	0.879575
725	0.529850	0.879600
726	0.526950	0.880275
727	0.528875	0.878600
728	0.528175	0.879650
729	0.528275	0.879575
730	0.527725	0.878950
731	0.528850	0.878850
732	0.527725	0.879475
733	0.530100	0.879600
734	0.529600	0.878750
735	0.529825	0.878200
736	0.529800	0.877625
737	0.530450	0.878675
738	0.529625	0.878325
739	0.529375	0.878925
740	0.529475	0.879025
741	0.530075	0.879775
742	0.530625	0.879450
743	0.528000	0.878525
744	0.528675	0.879700
745	0.527950	0.878900
746	0.527950	0.878400
747	0.529975	0.879850
748	0.529050	0.879975
749	0.530625	0.880300
750	0.530725	0.879900
751	0.529425	0.880250
752	0.530325	0.881225
753	0.530200	0.881125
754	0.529300	0.882400
755	0.528525	0.884225
756	0.528625	0.884150
757	0.529625	0.884450
758	0.528750	0.883725
759	0.528575	0.883200
760	0.528075	0.885225
761	0.529175	0.887250
762	0.526850	0.887675
763	0.527800	0.887850
764	0.527950	0.885825
765	0.529400	0.886325
766	0.528600	0.886025
767	0.530625	0.885800
768	0.528775	0.887150
769	0.529850	0.887525
770	0.529300	0.887025
771	0.530650	0.887325
772	0.531700	0.887275
773	0.529325	0.887200
774	0.528950	0.885950
775	0.529750	0.887100
776	0.529400	0.888050
777	0.530375	0.890050
778	0.529125	0.890750
779	0.531650	0.890575
780	0.530175	0.890375
781	0.530500	0.890150
782	0.530200	0.889975
783	0.529550	0.890925
784	0.530150	0.889275
785	0.531275	0.890625
786	0.529100	0.891175
787	0.528425	0.890975
788	0.529975	0.890625
789	0.529525	0.889400
790	0.529475	0.890600
791	0.530625	0.891525
792	0.532200	0.892775
793	0.532050	0.892175
794	0.529150	0.891175
795	0.529425	0.889375
796	0.531525	0.890500
797	0.529975	0.888050
798	0.529600	0.886125
799	0.529475	0.886250
800	0.527625	0.886075
801	0.529125	0.885975
802	0.530050	0.887625
803	0.528675	0.886575
804	0.531650	0.886475
805	0.531500	0.886375
806	0.529925	0.886825
807	0.530675	0.886575
808	0.531450	0.886450
809	0.532900	0.886225
810	0.531750	0.886550
811	0.532025	0.886625
812	0.530575	0.885925
813	0.529625	0.886025
814	0.529325	0.884900
815	0.529975	0.886425
816	0.530825	0.886700
817	0.529925	0.887550
818	0.532125	0.887575
819	0.531425	0.887600
820	0.531575	0.888475
821	0.532850	0.888325
822	0.532950	0.887500
823	0.532325	0.887625
824	0.531125	0.886575
825	0.531625	0.886050
826	0.530650	0.888325
827	0.531650	0.889375
828	0.532925	0.889450
829	0.532750	0.889725
830	0.533500	0.889600
831	0.533625	0.890050
832	0.531225	0.893350
833	0.531075	0.893650
834	0.530450	0.892975
835	0.529825	0.894325
836	0.531575	0.893950
837	0.532300	0.895150
838	0.532200	0.896175
839	0.529700	0.895425
840	0.531125	0.894875
841	0.531825	0.894650
842	0.531775	0.895450
843	0.531300	0.894475
844	0.530250	0.896225
845	0.530875	0.896950
846	0.531275	0.896175
847	0.531100	0.895600
848	0.531325	0.895650
849	0.532150	0.896525
850	0.532550	0.896725
851	0.530025	0.898500
852	0.530725	0.898325
853	0.529800	0.896950
854	0.529675	0.896750
855	0.529025	0.896750
856	0.530600	0.898625
857	0.532675	0.897975
858	0.531375	0.896725
859	0.530775	0.895525
860	0.532025	0.894225
861	0.532050	0.896575
862	0.532575	0.898175
863	0.531850	0.899050
864	0.530900	0.899900
865	0.531050	0.899825
866	0.529250	0.899275
867	0.530500	0.897725
868	0.530350	0.897775
869	0.531650	0.898425
870	0.532975	0.898400
871	0.532375	0.899475
872	0.531600	0.899950
873	0.532650	0.902075
874	0.533025	0.900600
875	0.533550	0.901575
876	0.533825	0.901975
877	0.532800	0.902100
878	0.533500	0.901300
879	0.533075	0.901625
880	0.532550	0.899800
881	0.533075	0.898900
882	0.533000	0.898700
883	0.532900	0.898425
884	0.531975	0.899025
885	0.532250	0.898675
886	0.532975	0.900075
887	0.532300	0.900050
888	0.532100	0.902450
889	0.534225	0.905000
890	0.533125	0.905325
891	0.534125	0.906050
892	0.533400	0.905175
893	0.533125	0.905250
894	0.533950	0.904950
895	0.534200	0.905375
896	0.534800	0.904950
897	0.533500	0.904425
898	0.532200	0.903350
899	0.533000	0.904100
900	0.532625	0.903675
901	0.531400	0.902700
902	0.531775	0.904150
903	0.532300	0.903375
904	0.533150	0.903400
905	0.532625	0.903200
906	0.533075	0.902350
907	0.533775	0.902725
908	0.533425	0.902500
909	0.533650	0.901675
910	0.534300	0.903625
911	0.534375	0.903850
912	0.535425	0.903775
913	0.532775	0.901725
914	0.533800	0.903300
915	0.534250	0.904075
916	0.534900	0.904275
917	0.534450	0.903800
918	0.534325	0.905175
919	0.532600	0.906650
920	0.533250	0.905450
921	0.535325	0.903925
922	0.533825	0.903500
923	0.533675	0.904150
924	0.533375	0.904175
925	0.534825	0.905700
926	0.535050	0.904425
927	0.534375	0.905550
928	0.535400	0.905925
929	0.533925	0.906000
930	0.534625	0.906375
931	0.535475	0.905075
932	0.533575	0.904800
933	0.531925	0.906475
934	0.534300	0.908225
935	0.532525	0.906825
936	0.532600	0.908075
937	0.535175	0.908100
938	0.534725	0.906850
939	0.535175	0.904750
940	0.535300	0.906575
941	0.535250	0.905775
942	0.534075	0.906425
943	0.534400	0.906600
944	0.534600	0.904750
945	0.534800	0.903150
946	0.532950	0.904725
947	0.534700	0.905925
948	0.533875	0.905575
949	0.535500	0.905000
950	0.533825	0.906950
951	0.535000	0.907050
952	0.534825	0.907525
953	0.535050	0.906800
954	0.535575	0.905650
955	0.535375	0.904450
956	0.535125	0.905400
957	0.535775	0.905800
958	0.535525	0.906125
959	0.534525	0.906025
960	0.533850	0.905275
961	0.533925	0.904825
962	0.534575	0.905325
963	0.535525	0.903575
964	0.533825	0.901725
965	0.535750	0.902550
966	0.535450	0.902250
967	0.536275	0.902550
968	0.537300	0.901350
969	0.534675	0.902650
970	0.536025	0.902525
971	0.535200	0.903250
972	0.534125	0.903225
973	0.534000	0.903750
974	0.535050	0.905575
975	0.534475	0.905225
976	0.535475	0.906850
977	0.535625	0.907725
978	0.536225	0.906500
979	0.535150	0.906150
980	0.536375	0.905550
981	0.536775	0.905075
982	0.534450	0.905475
983	0.534650	0.905150
984	0.536000	0.905125
985	0.537875	0.903975
986	0.536550	0.905700
987	0.534275	0.903900
988	0.535900	0.904250
989	0.537725	0.903850
990	0.535950	0.903100
991	0.535825	0.904500
992	0.535450	0.904775
993	0.535400	0.906025
994	0.535875	0.907250
995	0.535050	0.906600
996	0.536025	0.906700
997	0.535375	0.906125
998	0.536050	0.906725
999	0.536550	0.904850
1000	0.535500	0.905375
1001	0.536225	0.904200
1002	0.536625	0.905325
1003	0.535075	0.904950
1004	0.535875	0.905550
1005	0.535775	0.905025
1006	0.535450	0.904925
1007	0.535350	0.903925
1008	0.534375	0.904925
1009	0.534900	0.904725
1010	0.534650	0.903875
1011	0.533475	0.904425
1012	0.533300	0.905400
1013	0.534725	0.905175
1014	0.536450	0.906025
1015	0.535825	0.906375
1016	0.535075	0.906675
1017	0.535000	0.906600
1018	0.534650	0.907000
1019	0.534400	0.907050
1020	0.534825	0.906475
1021	0.535250	0.907725
1022	0.535025	0.908550
1023	0.534750	0.909500
1024	0.535600	0.908525
1025	0.535975	0.908775
1026	0.535600	0.909400
1027	0.534775	0.909475
1028	0.534250	0.908400
1029	0.536150	0.908750
1030	0.535550	0.908650
1031	0.535325	0.909975
1032	0.534900	0.911375
1033	0.535950	0.909550
1034	0.535500	0.909300
1035	0.535700	0.908450
1036	0.536350	0.909300
1037	0.536200	0.909850
1038	0.537225	0.911475
1039	0.535950	0.911300
1040	0.535875	0.912800
1041	0.536900	0.912600
1042	0.536225	0.911825
1043	0.537275	0.913075
1044	0.536150	0.912725
1045	0.536275	0.913175
1046	0.535250	0.913125
1047	0.535300	0.911225
1048	0.536675	0.910500
1049	0.537675	0.911075
1050	0.537900	0.910250
1051	0.537175	0.910300
1052	0.537450	0.911050
1053	0.538500	0.910925
1054	0.537675	0.910425
1055	0.537850	0.911175
1056	0.537125	0.911900
1057	0.536875	0.913775
1058	0.537000	0.914200
1059	0.538550	0.912825
1060	0.536250	0.914300
1061	0.535975	0.914625
1062	0.537375	0.914250
1063	0.536275	0.914950
1064	0.536050	0.913925
1065	0.535425	0.913050
1066	0.534600	0.910850
1067	0.534250	0.911550
1068	0.535300	0.911750
1069	0.534425	0.912275
1070	0.534475	0.912950
1071	0.534650	0.913850
1072	0.535075	0.915325
1073	0.535350	0.914350
1074	0.534975	0.912300
1075	0.534350	0.912175
1076	0.534900	0.911875
1077	0.533750	0.913125
1078	0.535100	0.911650
1079	0.534200	0.910850
1080	0.535050	0.911200
1081	0.535225	0.912150
1082	0.535400	0.912450
1083	0.534850	0.913175
1084	0.534900	0.913225
1085	0.537275	0.914775
1086	0.535950	0.914650
1087	0.535750	0.914225
1088	0.535700	0.915100
1089	0.533175	0.915725
1090	0.535125	0.917300
1091	0.536075	0.918100
1092	0.535875	0.918800
1093	0.534925	0.917475
1094	0.534550	0.918125
1095	0.535550	0.918275
1096	0.535425	0.918800
1097	0.533650	0.919325
1098	0.533750	0.920750
1099	0.535275	0.921300
1100	0.534550	0.920900
1101	0.535600	0.919850
1102	0.536450	0.919150
1103	0.535150	0.917625
1104	0.534525	0.917625
1105	0.535025	0.918525
1106	0.535325	0.918400
1107	0.533450	0.918725
1108	0.532825	0.917950
1109	0.532850	0.918725
1110	0.534275	0.918975
1111	0.535100	0.918350
1112	0.534825	0.917550
1113	0.535075	0.917025
1114	0.536225	0.916600
1115	0.534775	0.916625
1116	0.532950	0.917000
1117	0.533950	0.917575
1118	0.534625	0.917525
1119	0.533575	0.916800
1120	0.533875	0.917100
1121	0.535175	0.916075
1122	0.535375	0.916525
1123	0.536350	0.916900
1124	0.535125	0.916700
1125	0.535300	0.916200
1126	0.534975	0.914800
1127	0.534925	0.915150
1128	0.536325	0.915175
1129	0.535675	0.914825
1130	0.536450	0.915600
1131	0.534800	0.916200
1132	0.534550	0.918650
1133	0.534600	0.918650
1134	0.535500	0.918450
1135	0.535925	0.918325
1136	0.534750	0.918050
1137	0.535100	0.918400
1138	0.534150	0.918775
1139	0.536175	0.918650
1140	0.535325	0.918025
1141	0.534775	0.918800
1142	0.535775	0.920250
1143	0.535200	0.919875
1144	0.534625	0.918825
1145	0.535200	0.917975
1146	0.535950	0.918825
1147	0.536500	0.919725
1148	0.536600	0.918750
1149	0.535125	0.918250
1150	0.534575	0.918325
1151	0.535675	0.917850
1152	0.535750	0.917675
1153	0.536600	0.917025
1154	0.536525	0.916825
1155	0.536850	0.916325
1156	0.535825	0.917650
1157	0.536225	0.917075
1158	0.537475	0.916525
1159	0.539175	0.917200
1160	0.538925	0.917600
1161	0.538400	0.916950
1162	0.538900	0.917325
1163	0.538325	0.919550
1164	0.539725	0.919450
1165	0.538325	0.919775
1166	0.537850	0.920700
1167	0.537200	0.921100
1168	0.537650	0.921825
1169	0.538275	0.921775
1170	0.537750	0.921050
1171	0.539175	0.921375
1172	0.537800	0.921275
1173	0.538325	0.921325
1174	0.537625	0.920825
1175	0.537825	0.919475
1176	0.537275	0.919925
1177	0.537825	0.920675
1178	0.537675	0.919750
1179	0.539200	0.919725
1180	0.538650	0.920325
1181	0.538100	0.920250
1182	0.537550	0.920050
1183	0.537450	0.920750
1184	0.537225	0.922325
1185	0.538300	0.920350
1186	0.537750	0.920175
1187	0.538125	0.920675
1188	0.538825	0.921150
1189	0.536000	0.920575
1190	0.537650	0.920375
1191	0.537175	0.921700
1192	0.536625	0.923225
1193	0.538175	0.922675
1194	0.538450	0.923275
1195	0.537925	0.923575
1196	0.538225	0.923225
1197	0.539325	0.922700
1198	0.538275	0.923975
1199	0.537900	0.923825
1200	0.537975	0.924425
1201	0.538525	0.925025
1202	0.538800	0.924275
1203	0.537725	0.924800
1204	0.537850	0.923350
1205	0.537975	0.921575
1206	0.538950	0.922275
1207	0.539625	0.922750
1208	0.538900	0.923200
1209	0.539700	0.922900
1210	0.538075	0.922200
1211	0.537550	0.922275
1212	0.538025	0.922375
1213	0.538450	0.922125
1214	0.537900	0.923625
1215	0.537950	0.924550
1216	0.537600	0.925675
1217	0.539050	0.925450
1218	0.538475	0.926925
1219	0.537525	0.926550
1220	0.537900	0.925850
1221	0.537000	0.925000
1222	0.537700	0.924900
1223	0.537575	0.924375
1224	0.538550	0.925750
1225	0.538350	0.924050
1226	0.537750	0.922925
1227	0.538525	0.921625
1228	0.538875	0.921450
1229	0.537975	0.921725
1230	0.537450	0.921075
1231	0.537825	0.920775
1232	0.537575	0.921650
1233	0.537350	0.922025
1234	0.538650	0.921475
1235	0.538175	0.920700
1236	0.537325	0.922425
1237	0.537275	0.922850
1238	0.536550	0.922350
1239	0.537425	0.921625
1240	0.536975	0.921375
1241	0.538400	0.920075
1242	0.537200	0.922000
1243	0.537775	0.920675
1244	0.537825	0.921250
1245	0.537875	0.921300
1246	0.537025	0.923775
1247	0.536975	0.922375
1248	0.538550	0.922200
1249	0.538275	0.921000
1250	0.537175	0.921150
1251	0.538050	0.922900
1252	0.537200	0.923125
1253	0.537700	0.923725
1254	0.537275	0.924350
1255	0.538400	0.926200
1256	0.536700	0.925175
1257	0.536300	0.925400
1258	0.536250	0.925975
1259	0.536750	0.926025
1260	0.539125	0.926500
1261	0.538475	0.926775
1262	0.538125	0.926175
1263	0.537250	0.925575
1264	0.537075	0.925225
1265	0.538250	0.924850
1266	0.537525	0.924775
1267	0.538250	0.924825
1268	0.537075	0.925675
1269	0.537325	0.925475
1270	0.537600	0.924775
1271	0.537325	0.924675
1272	0.539200	0.923425
1273	0.538525	0.923775
1274	0.538075	0.923575
1275	0.538400	0.923975
1276	0.537625	0.923400
1277	0.538250	0.922875
1278	0.538775	0.923125
1279	0.537575	0.922225
1280	0.537925	0.922975
1281	0.538125	0.924625
1282	0.535725	0.923800
1283	0.536700	0.924550
1284	0.537125	0.924750
1285	0.537875	0.925700
1286	0.538325	0.924800
1287	0.540100	0.923775
1288	0.538900	0.922875
1289	0.537900	0.922850
1290	0.537675	0.923225
1291	0.538675	0.925025
1292	0.537850	0.924850
1293	0.537950	0.924725
1294	0.537775	0.924175
1295	0.537225	0.923275
1296	0.537775	0.925625
1297	0.538025	0.925200
1298	0.537275	0.925125
1299	0.538475	0.924175
1300	0.537475	0.925500
1301	0.538650	0.926200
1302	0.538525	0.927125
1303	0.537325	0.928300
1304	0.537275	0.928050
1305	0.537900	0.927650
1306	0.537975	0.926825
1307	0.538950	0.926175
1308	0.538425	0.926725
1309	0.538350	0.927725
1310	0.539475	0.926250
1311	0.538750	0.925175
1312	0.537825	0.925475
1313	0.538250	0.925675
1314	0.537450	0.925950
1315	0.538325	0.925325
1316	0.537875	0.924800
1317	0.539125	0.926775
1318	0.537750	0.927000
1319	0.539350	0.928450
1320	0.537975	0.926900
1321	0.538525	0.927675
1322	0.538225	0.926650
1323	0.538500	0.926575
1324	0.538775	0.926675
1325	0.537575	0.926825
1326	0.538450	0.925900
1327	0.538450	0.926200
1328	0.539825	0.925150
1329	0.537600	0.923750
1330	0.535925	0.925075
1331	0.537200	0.924725
1332	0.539050	0.926250
1333	0.538450	0.926700
1334	0.539300	0.926825
1335	0.537325	0.928000
1336	0.537425	0.927125
1337	0.538100	0.927275
1338	0.537600	0.925850
1339	0.536900	0.925975
1340	0.537250	0.926725
1341	0.536475	0.928100
1342	0.535825	0.927400
1343	0.537350	0.927200
1344	0.536675	0.928125
1345	0.536825	0.927325
1346	0.536225	0.927825
1347	0.536575	0.928450
1348	0.536150	0.928625
1349	0.536500	0.929725
1350	0.537400	0.929400
1351	0.536350	0.929875
1352	0.535250	0.928050
1353	0.535875	0.929400
1354	0.536600	0.929050
1355	0.536575	0.928600
1356	0.536225	0.927425
1357	0.534400	0.927125
1358	0.535925	0.927600
1359	0.536475	0.927150
1360	0.536650	0.927475
1361	0.538725	0.928150
1362	0.536700	0.927475
1363	0.534700	0.927075
1364	0.535150	0.927900
1365	0.536475	0.928200
1366	0.536125	0.928425
1367	0.536025	0.929500
1368	0.535900	0.928875
1369	0.535075	0.929075
1370	0.536650	0.928775
1371	0.535575	0.927575
1372	0.535075	0.928500
1373	0.535825	0.928850
1374	0.537850	0.929725
1375	0.538000	0.930975
1376	0.538825	0.931850
1377	0.537275	0.930700
1378	0.538500	0.931175
1379	0.538050	0.931025
1380	0.537425	0.931575
1381	0.537725	0.931700
1382	0.538050	0.932800
1383	0.538200	0.934050
1384	0.538350	0.935050
1385	0.538975	0.935400
1386	0.537700	0.936600
1387	0.538850	0.935925
1388	0.539275	0.936200
1389	0.538700	0.934225
1390	0.537725	0.933925
1391	0.538325	0.933975
1392	0.538225	0.935200
1393	0.538150	0.934375
1394	0.537475	0.934650
1395	0.539425	0.934475
1396	0.537475	0.935750
1397	0.537450	0.936125
1398	0.538300	0.934100
1399	0.538225	0.934725
1400	0.539050	0.934025
1401	0.538700	0.933750
1402	0.538925	0.934800
1403	0.538475	0.934750
1404	0.538050	0.934775
1405	0.537900	0.933925
1406	0.538175	0.932475
1407	0.539325	0.931950
1408	0.538950	0.933000
1409	0.538575	0.933425
1410	0.538675	0.935175
1411	0.537475	0.933350
1412	0.538900	0.932550
1413	0.538900	0.932225
1414	0.539475	0.933100
1415	0.539250	0.931975
1416	0.539950	0.931150
1417	0.538225	0.930650
1418	0.537575	0.930975
1419	0.538400	0.931325
1420	0.538175	0.930375
1421	0.538875	0.929925
1422	0.537875	0.928950
1423	0.537075	0.928400
1424	0.537150	0.928900
1425	0.537925	0.929375
1426	0.536925	0.927925
1427	0.537350	0.927825
1428	0.537250	0.927925
1429	0.536875	0.926825
1430	0.537125	0.927100
1431	0.536725	0.927525
1432	0.535850	0.926300
1433	0.536225	0.926425
1434	0.536400	0.927125
1435	0.536475	0.927250
1436	0.537450	0.928125
1437	0.537025	0.927625
1438	0.536950	0.928075
1439	0.536975	0.928300
1440	0.537250	0.926900
1441	0.538975	0.925800
1442	0.537750	0.927475
1443	0.538550	0.927850
1444	0.537775	0.926975
1445	0.537550	0.925750
1446	0.536950	0.926250
1447	0.536550	0.925225
1448	0.538225	0.926050
1449	0.537325	0.926100
1450	0.537200	0.925275
1451	0.538075	0.924850
1452	0.539125	0.925625
1453	0.537550	0.924775
1454	0.537800	0.923800
1455	0.538150	0.923300
1456	0.539825	0.922250
1457	0.539225	0.920725
1458	0.539550	0.920725
1459	0.538225	0.921125
1460	0.538700	0.922575
1461	0.538850	0.922650
1462	0.538150	0.922275
1463	0.539525	0.923325
1464	0.538750	0.922075
1465	0.538975	0.922875
1466	0.539725	0.922150
1467	0.538300	0.922750
1468	0.538650	0.922175
1469	0.537975	0.923150
1470	0.537525	0.924350
1471	0.538150	0.924625
1472	0.538150	0.924550
1473	0.538525	0.923825
1474	0.537100	0.923850
1475	0.537825	0.925300
1476	0.537550	0.926625
1477	0.538100	0.926675
1478	0.539075	0.927200
1479	0.538975	0.926725
1480	0.536700	0.926675
1481	0.537800	0.927050
1482	0.537725	0.927850
1483	0.538675	0.927975
1484	0.538250	0.928075
1485	0.537975	0.928775
1486	0.538100	0.927800
1487	0.538425	0.926475
1488	0.538625	0.925150
1489	0.537200	0.926675
1490	0.536150	0.927725
1491	0.537475	0.927175
1492	0.537725	0.928525
1493	0.537425	0.929575
1494	0.537950	0.929425
1495	0.537650	0.928975
1496	0.537200	0.928875
1497	0.537100	0.927725
1498	0.537125	0.927900
1499	0.537800	0.928225
1500	0.539000	0.930650
1501	0.538550	0.929950
1502	0.538625	0.929050
1503	0.538600	0.927300
1504	0.538925	0.928050
1505	0.538200	0.927250
1506	0.537200	0.926800
1507	0.536250	0.926975
1508	0.536275	0.927125
1509	0.536225	0.927475
1510	0.537525	0.926925
1511	0.537900	0.927750
1512	0.538300	0.927900
1513	0.538625	0.927900
1514	0.537475	0.929225
1515	0.537400	0.928275
1516	0.537150	0.928225
1517	0.537800	0.928725
1518	0.538150	0.928625
1519	0.536650	0.929025
1520	0.535675	0.929500
1521	0.537625	0.929975
1522	0.537300	0.929875
1523	0.537800	0.929600
1524	0.536125	0.929275
1525	0.537325	0.930150
1526	0.538550	0.930050
1527	0.537725	0.931025
1528	0.537725	0.930975
1529	0.537900	0.931275
1530	0.537375	0.929525
1531	0.536600	0.930000
1532	0.536700	0.930825
1533	0.537825	0.931875
1534	0.539100	0.931575
1535	0.538650	0.932375
1536	0.538225	0.931500
1537	0.538050	0.930800
1538	0.537975	0.930925
1539	0.538325	0.930450
1540	0.538750	0.930650
1541	0.537800	0.930675
1542	0.537400	0.930275
1543	0.537575	0.931600
1544	0.538325	0.932125
1545	0.540075	0.930825
1546	0.537525	0.932875
1547	0.538175	0.932400
1548	0.539100	0.932800
1549	0.539075	0.934075
1550	0.539125	0.933525
1551	0.537300	0.932000
1552	0.538375	0.930925
1553	0.537100	0.932275
1554	0.537600	0.931675
1555	0.537900	0.929225
1556	0.537600	0.929675
1557	0.537625	0.930200
1558	0.538275	0.930225
1559	0.538675	0.930250
1560	0.538500	0.932100
1561	0.538525	0.931525
1562	0.538375	0.931725
1563	0.537350	0.931950
1564	0.537250	0.931000
1565	0.537125	0.931100
1566	0.537325	0.932075
1567	0.537825	0.930875
1568	0.537925	0.930625
1569	0.537725	0.930475
1570	0.537550	0.931175
1571	0.537200	0.930525
1572	0.537425	0.931250
1573	0.537200	0.930875
1574	0.537350	0.930175
1575	0.538025	0.929700
1576	0.536575	0.929700
1577	0.537225	0.930700
1578	0.537550	0.931425
1579	0.536725	0.931300
1580	0.536375	0.931700
1581	0.536350	0.932600
1582	0.536800	0.933350
1583	0.535925	0.932575
1584	0.534875	0.932075
1585	0.535825	0.931050
1586	0.536525	0.932025
1587	0.535500	0.933550
1588	0.536050	0.933725
1589	0.535525	0.934200
1590	0.535125	0.933900
1591	0.535500	0.933425
1592	0.536725	0.934275
1593	0.536875	0.933225
1594	0.537100	0.932875
1595	0.536275	0.932700
1596	0.535850	0.933575
1597	0.535775	0.933175
1598	0.534675	0.932875
1599	0.535500	0.933750
1600	0.536200	0.933950
1601	0.536025	0.933400
1602	0.538075	0.933075
1603	0.538625	0.933775
1604	0.538100	0.934000
1605	0.537825	0.933425
1606	0.536875	0.932600
1607	0.538850	0.933025
1608	0.538425	0.932025
1609	0.537250	0.932625
1610	0.536600	0.933475
1611	0.536650	0.933275
1612	0.536875	0.933000
1613	0.536975	0.932500
1614	0.537100	0.933300
1615	0.537325	0.932500
1616	0.537450	0.932225
1617	0.537025	0.931575
1618	0.537475	0.931475
1619	0.538150	0.931475
1620	0.537075	0.931950
1621	0.537375	0.931875
1622	0.538975	0.931225
1623	0.536875	0.931125
1624	0.535925	0.931325
1625	0.536350	0.930525
1626	0.537425	0.930875
1627	0.538925	0.930950
1628	0.537625	0.932325
1629	0.537400	0.933050
1630	0.536850	0.934325
1631	0.537575	0.935125
1632	0.538350	0.935025
1633	0.537150	0.935475
1634	0.536300	0.936075
1635	0.536775	0.936200
1636	0.538375	0.935100
1637	0.538775	0.934925
1638	0.537200	0.935600
1639	0.536200	0.936025
1640	0.537500	0.935925
1641	0.537675	0.935950
1642	0.538175	0.935700
1643	0.536900	0.937850
1644	0.537275	0.937500
1645	0.538575	0.936575
1646	0.538400	0.935575
1647	0.537725	0.935475
1648	0.538325	0.936350
1649	0.537775	0.936050
1650	0.537850	0.937300
1651	0.538675	0.938175
1652	0.538075	0.937125
1653	0.536650	0.936925
1654	0.538350	0.936800
1655	0.536900	0.937200
1656	0.537675	0.937425
1657	0.538425	0.935100
1658	0.538600	0.934925
1659	0.537300	0.935975
1660	0.538025	0.935925
1661	0.538025	0.935975
1662	0.536875	0.936150
1663	0.537975	0.937275
1664	0.538050	0.937575
1665	0.538425	0.936975
1666	0.537700	0.938400
1667	0.537475	0.939625
1668	0.537100	0.938750
1669	0.536650	0.940000
1670	0.537025	0.939150
1671	0.537375	0.938950
1672	0.537200	0.937400
1673	0.537650	0.937825
1674	0.537475	0.937925
1675	0.537950	0.937000
1676	0.538000	0.937375
1677	0.537675	0.937125
1678	0.536875	0.938425
1679	0.536850	0.937825
1680	0.536550	0.937200
1681	0.537150	0.937950
1682	0.536850	0.937800
1683	0.536850	0.937200
1684	0.538175	0.937675
1685	0.537375	0.936850
1686	0.538375	0.937750
1687	0.537900	0.938025
1688	0.538300	0.937625
1689	0.538025	0.937575
1690	0.537400	0.937300
1691	0.537125	0.937350
1692	0.536925	0.937925
1693	0.537075	0.938625
1694	0.538925	0.937675
1695	0.537050	0.936525
1696	0.536275	0.936625
1697	0.536575	0.937150
1698	0.536725	0.938300
1699	0.538875	0.936750
1700	0.537150	0.936900
1701	0.536450	0.936375
1702	0.537775	0.937625
1703	0.537900	0.938200
1704	0.538200	0.938925
1705	0.538175	0.938400
1706	0.538650	0.938050
1707	0.538575	0.937175
1708	0.537050	0.936225
1709	0.536775	0.936450
1710	0.537325	0.937175
1711	0.537975	0.936150
1712	0.538175	0.938050
1713	0.537375	0.937900
1714	0.537850	0.938100
1715	0.538625	0.938500
1716	0.538550	0.938600
1717	0.538600	0.938650
1718	0.537775	0.938425
1719	0.539100	0.938975
1720	0.539600	0.939500
1721	0.539100	0.939475
1722	0.539725	0.938775
1723	0.539175	0.938250
1724	0.539300	0.938250
1725	0.539350	0.939675
1726	0.538975	0.939175
1727	0.538300	0.939075
1728	0.538525	0.938250
1729	0.537450	0.939025
1730	0.537925	0.939575
1731	0.538225	0.939575
1732	0.538475	0.939625
1733	0.538375	0.939550
1734	0.538450	0.941250
1735	0.537950	0.939800
1736	0.538325	0.939900
1737	0.539425	0.940325
1738	0.537325	0.939000
1739	0.536975	0.940150
1740	0.537550	0.939200
1741	0.538750	0.939275
1742	0.537500	0.939075
1743	0.537650	0.940775
1744	0.536725	0.941675
1745	0.537175	0.942450
1746	0.538500	0.943175
1747	0.538475	0.943025
1748	0.538975	0.942750
1749	0.539950	0.942625
1750	0.538625	0.942675
1751	0.537575	0.942800
1752	0.537475	0.942300
1753	0.537750	0.942750
1754	0.539050	0.943275
1755	0.539425	0.943375
1756	0.538450	0.943475
1757	0.538550	0.943975
1758	0.538675	0.944675
1759	0.537400	0.944350
1760	0.537650	0.944125
1761	0.538350	0.944575
1762	0.538350	0.944725
1763	0.539500	0.943950
1764	0.539325	0.944750
1765	0.538300	0.944450
1766	0.538800	0.944425
1767	0.538950	0.943400
1768	0.538825	0.943475
1769	0.538375	0.943250
1770	0.539150	0.942450
1771	0.538225	0.942725
1772	0.538050	0.943225
1773	0.538425	0.943125
1774	0.538200	0.942750
1775	0.539550	0.944150
1776	0.539150	0.944225
1777	0.540550	0.944525
1778	0.540000	0.944975
1779	0.539225	0.944225
1780	0.538675	0.945125
1781	0.537650	0.943700
1782	0.537600	0.943025
1783	0.537975	0.944450
1784	0.537850	0.943475
1785	0.540100	0.942400
1786	0.537425	0.943225
1787	0.538200	0.943250
1788	0.538675	0.941875
1789	0.538225	0.941500
1790	0.538125	0.940900
1791	0.537975	0.940525
1792	0.538375	0.941050
1793	0.539175	0.940550
1794	0.538925	0.940325
1795	0.537775	0.941025
1796	0.539375	0.941275
1797	0.539300	0.942050
1798	0.538300	0.942650
1799	0.539100	0.941975
1800	0.537675	0.942125
1801	0.538575	0.940675
1802	0.539075	0.941025
1803	0.538925	0.939600
1804	0.539575	0.939500
1805	0.538100	0.940275
1806	0.539025	0.940550
1807	0.539025	0.939850
1808	0.539650	0.939975
1809	0.539500	0.939550
1810	0.539125	0.940250
1811	0.538900	0.939875
1812	0.540000	0.940775
1813	0.538825	0.941525
1814	0.539700	0.941050
1815	0.539125	0.940925
1816	0.538100	0.941600
1817	0.539475	0.941075
1818	0.538425	0.942175
1819	0.539050	0.941050
1820	0.537175	0.941025
1821	0.537450	0.941875
1822	0.538050	0.942375
1823	0.538025	0.941750
1824	0.538725	0.942125
1825	0.538550	0.943225
1826	0.538400	0.943650
1827	0.538675	0.943775
1828	0.537650	0.943625
1829	0.538175	0.943725
1830	0.539200	0.944175
1831	0.538775	0.942950
1832	0.538350	0.943375
1833	0.538275	0.943600
1834	0.539675	0.944825
1835	0.539725	0.945200
1836	0.539725	0.946125
1837	0.538375	0.945400
1838	0.538500	0.944625
1839	0.538675	0.945675
1840	0.539050	0.945525
1841	0.540000	0.945050
1842	0.539125	0.944075
1843	0.538600	0.944350
1844	0.539175	0.943575
1845	0.539675	0.942750
1846	0.540300	0.942200
1847	0.538825	0.943175
1848	0.538025	0.942125
1849	0.538875	0.941900
1850	0.539975	0.941550
1851	0.539800	0.941850
1852	0.538950	0.941825
1853	0.537700	0.941825
1854	0.537450	0.941300
1855	0.537600	0.942550
1856	0.538750	0.942800
1857	0.537575	0.943625
1858	0.537650	0.943625
1859	0.537775	0.943925
1860	0.538300	0.944500
1861	0.539250	0.943500
1862	0.538175	0.943700
1863	0.538950	0.944325
1864	0.538900	0.943850
1865	0.537700	0.943625
1866	0.537750	0.944900
1867	0.537325	0.945400
1868	0.538650	0.945050
1869	0.538200	0.944900
1870	0.538850	0.945325
1871	0.539550	0.945100
1872	0.538175	0.946400
1873	0.537850	0.946700
1874	0.537725	0.945400
1875	0.537625	0.947700
1876	0.538150	0.948125
1877	0.538225	0.947525
1878	0.538850	0.947225
1879	0.538075	0.947750
1880	0.538125	0.948225
1881	0.537225	0.948275
1882	0.537325	0.947625
1883	0.537950	0.947775
1884	0.538825	0.947000
1885	0.538350	0.947500
1886	0.537225	0.948200
1887	0.538525	0.947625
1888	0.538575	0.948100
1889	0.538875	0.947850
1890	0.538825	0.948025
1891	0.538425	0.948525
1892	0.538250	0.948475
1893	0.537750	0.949525
1894	0.538700	0.948375
1895	0.539600	0.948150
1896	0.538900	0.947975
1897	0.538250	0.947875
1898	0.537625	0.948050
1899	0.538550	0.948000
1900	0.538625	0.948125
1901	0.537875	0.947375
1902	0.538250	0.947250
1903	0.539225	0.947225
1904	0.538575	0.947100
1905	0.538525	0.946600
1906	0.538200	0.946150
1907	0.537375	0.945850
1908	0.538375	0.947025
1909	0.537975	0.946450
1910	0.538925	0.947875
1911	0.537700	0.947825
1912	0.538675	0.948500
1913	0.539275	0.948075
1914	0.538875	0.948550
1915	0.538900	0.947800
1916	0.538975	0.947025
1917	0.538325	0.946950
1918	0.537275	0.947550
1919	0.537525	0.948300
1920	0.539075	0.947475
1921	0.538725	0.947500
1922	0.539250	0.947275
1923	0.539400	0.947375
1924	0.538900	0.946875
1925	0.538550	0.946875
1926	0.537675	0.948250
1927	0.538050	0.947675
1928	0.537975	0.946800
1929	0.537075	0.947800
1930	0.537875	0.948150
1931	0.539600	0.948625
1932	0.540075	0.949100
1933	0.539700	0.949625
1934	0.538150	0.950125
1935	0.537850	0.949825
1936	0.538350	0.949650
1937	0.538750	0.949875
1938	0.538775	0.949150
1939	0.539275	0.948725
1940	0.540025	0.949000
1941	0.539625	0.948875
1942	0.539225	0.949025
1943	0.539950	0.948575
1944	0.538300	0.948225
1945	0.538300	0.948525
1946	0.538650	0.948175
1947	0.538275	0.948175
1948	0.537900	0.948200
1949	0.538675	0.948450
1950	0.538075	0.948375
1951	0.538650	0.947850
1952	0.538075	0.948550
1953	0.538525	0.949100
1954	0.538275	0.948050
1955	0.539150	0.949175
1956	0.537950	0.947450
1957	0.539000	0.949075
1958	0.539875	0.948475
1959	0.539050	0.948650
1960	0.537625	0.948625
1961	0.537400	0.948925
1962	0.538575	0.949475
1963	0.539850	0.948025
1964	0.539125	0.947725
1965	0.538625	0.948050
1966	0.537950	0.947925
1967	0.537125	0.947100
1968	0.538250	0.946650
1969	0.538400	0.947400
1970	0.538725	0.947875
1971	0.539650	0.948400
1972	0.540425	0.947950
1973	0.539400	0.948700
1974	0.538925	0.947650
1975	0.539200	0.948350
1976	0.538875	0.949250
1977	0.537800	0.948575
1978	0.538000	0.947600
1979	0.539300	0.948150
1980	0.538500	0.948500
1981	0.538950	0.948950
1982	0.537550	0.949325
1983	0.537725	0.949275
1984	0.538975	0.950125
1985	0.538675	0.949200
1986	0.539275	0.949475
1987	0.540075	0.949975
1988	0.539625	0.949300
1989	0.538375	0.948500
1990	0.539200	0.949075
1991	0.538225	0.949525
1992	0.537775	0.949450
1993	0.537200	0.950275
1994	0.537750	0.950300
1995	0.538125	0.950450
1996	0.537775	0.950375
1997	0.538225	0.950575
1998	0.538025	0.951250
1999	0.537750	0.951125
[truncated: 8,000 more rows]
