# Supplementary material for: Evolutionary game on mutually influenceing double-layer network
Source: PLoS One. 2025 Jan 31;20(1):e0317923. doi: 10.1371/journal.pone.0317923 (PMC11785339; doi:10.1371/journal.pone.0317923)
Supplement: S1 Data — (ZIP) [file pone.0317923.s001.zip › b=1.05_a=0.6_frequency.txt]

0	0.498675	0.414425
1	0.499475	0.366525
2	0.501625	0.334100
3	0.497825	0.316475
4	0.495500	0.306950
5	0.489075	0.298600
6	0.492175	0.292300
7	0.493625	0.288075
8	0.487375	0.284375
9	0.488250	0.281950
10	0.488600	0.280550
11	0.488950	0.279950
12	0.491100	0.281675
13	0.488225	0.281500
14	0.487925	0.281125
15	0.492225	0.281025
16	0.492950	0.283300
17	0.488500	0.286350
18	0.491025	0.287375
19	0.489350	0.287975
20	0.492125	0.291350
21	0.494925	0.292525
22	0.487925	0.294875
23	0.491725	0.297175
24	0.491150	0.298350
25	0.491950	0.298525
26	0.489075	0.301050
27	0.487650	0.302450
28	0.490400	0.307675
29	0.490800	0.311025
30	0.488800	0.314075
31	0.488575	0.316175
32	0.487450	0.318175
33	0.489800	0.320750
34	0.490550	0.324000
35	0.492100	0.324725
36	0.493850	0.326250
37	0.491850	0.334425
38	0.491050	0.335125
39	0.493825	0.341100
40	0.489175	0.342700
41	0.491875	0.347250
42	0.488400	0.349175
43	0.492075	0.347675
44	0.491475	0.350550
45	0.493825	0.356500
46	0.493025	0.356800
47	0.491425	0.359225
48	0.497050	0.363875
49	0.492300	0.368000
50	0.493950	0.371225
51	0.489825	0.372500
52	0.490550	0.374875
53	0.490200	0.375375
54	0.492300	0.377775
55	0.489675	0.382375
56	0.492575	0.385425
57	0.494300	0.386200
58	0.493900	0.388700
59	0.493725	0.390325
60	0.498950	0.392525
61	0.496325	0.398075
62	0.496550	0.398875
63	0.493700	0.401700
64	0.491750	0.405675
65	0.496350	0.408150
66	0.492300	0.409925
67	0.496625	0.411875
68	0.495475	0.415500
69	0.496525	0.419275
70	0.495975	0.420000
71	0.493000	0.420375
72	0.491400	0.421875
73	0.491300	0.422975
74	0.493275	0.424475
75	0.494450	0.425350
76	0.495250	0.427675
77	0.495375	0.431300
78	0.492650	0.432650
79	0.494600	0.432950
80	0.497075	0.435525
81	0.495675	0.438450
82	0.495525	0.439175
83	0.494400	0.441500
84	0.496425	0.445700
85	0.495200	0.444925
86	0.493675	0.448050
87	0.494675	0.449650
88	0.495175	0.452050
89	0.492925	0.454675
90	0.496225	0.456725
91	0.496475	0.459100
92	0.498675	0.460150
93	0.496975	0.460150
94	0.496800	0.461800
95	0.499775	0.462900
96	0.499525	0.465075
97	0.498225	0.465050
98	0.498025	0.469775
99	0.496225	0.469775
100	0.496300	0.471475
101	0.495700	0.473450
102	0.496475	0.475450
103	0.499150	0.475400
104	0.497950	0.478375
105	0.498200	0.481650
106	0.494475	0.487375
107	0.497350	0.491250
108	0.499575	0.493125
109	0.497325	0.496450
110	0.496250	0.497825
111	0.496225	0.499525
112	0.498650	0.501100
113	0.497075	0.501125
114	0.499300	0.503950
115	0.496075	0.506050
116	0.496050	0.508000
117	0.494425	0.507425
118	0.495700	0.508850
119	0.495550	0.509300
120	0.494950	0.511275
121	0.502425	0.509975
122	0.499675	0.510800
123	0.496225	0.512375
124	0.498525	0.513875
125	0.499225	0.517350
126	0.499025	0.518075
127	0.500075	0.520225
128	0.498050	0.519875
129	0.494000	0.518600
130	0.496375	0.518525
131	0.496650	0.520725
132	0.498475	0.523075
133	0.496100	0.523750
134	0.496500	0.524975
135	0.495250	0.528325
136	0.498225	0.529900
137	0.501725	0.529400
138	0.503875	0.530000
139	0.502925	0.530850
140	0.501700	0.531700
141	0.502950	0.531400
142	0.504225	0.529600
143	0.503950	0.528950
144	0.503750	0.531350
145	0.497400	0.530475
146	0.498275	0.530425
147	0.502450	0.530650
148	0.499425	0.532100
149	0.499825	0.531425
150	0.504100	0.535375
151	0.500100	0.536650
152	0.500550	0.537875
153	0.501600	0.539200
154	0.501975	0.537975
155	0.504550	0.540400
156	0.502700	0.541125
157	0.503700	0.540300
158	0.503125	0.542100
159	0.502550	0.540700
160	0.503250	0.544800
161	0.500100	0.545375
162	0.498650	0.546900
163	0.500250	0.547300
164	0.503050	0.548175
165	0.504025	0.550500
166	0.501425	0.551150
167	0.501350	0.551150
168	0.501050	0.551000
169	0.499000	0.551375
170	0.498400	0.552025
171	0.503575	0.551925
172	0.502925	0.552025
173	0.502800	0.553375
174	0.501750	0.557300
175	0.501175	0.557700
176	0.504150	0.559700
177	0.504725	0.558725
178	0.504400	0.559675
179	0.506050	0.558225
180	0.504175	0.561450
181	0.504975	0.562125
182	0.506275	0.562875
183	0.506750	0.560700
184	0.505625	0.561050
185	0.504300	0.561100
186	0.502575	0.561100
187	0.506200	0.564575
188	0.508750	0.568300
189	0.508675	0.570250
190	0.509050	0.571975
191	0.505450	0.571550
192	0.505275	0.574300
193	0.507850	0.573625
194	0.506975	0.572700
195	0.508425	0.576150
196	0.505925	0.577175
197	0.505475	0.578150
198	0.506375	0.579350
199	0.506250	0.581725
200	0.507925	0.582725
201	0.507375	0.586750
202	0.508475	0.585450
203	0.505950	0.586075
204	0.507725	0.585650
205	0.507325	0.584925
206	0.510975	0.586600
207	0.508500	0.586550
208	0.510850	0.587650
209	0.506050	0.588525
210	0.505175	0.589050
211	0.505650	0.589475
212	0.508475	0.589450
213	0.510525	0.588500
214	0.509450	0.589775
215	0.507850	0.593200
216	0.509325	0.594300
217	0.508600	0.594125
218	0.509800	0.593650
219	0.510700	0.593950
220	0.508200	0.595675
221	0.505275	0.594200
222	0.504825	0.593725
223	0.507825	0.599050
224	0.504775	0.599450
225	0.506975	0.600050
226	0.506675	0.599700
227	0.504875	0.600325
228	0.507200	0.599475
229	0.505225	0.602250
230	0.510750	0.604950
231	0.511375	0.603875
232	0.512350	0.605900
233	0.508225	0.606700
234	0.507175	0.607700
235	0.503900	0.608125
236	0.506200	0.607075
237	0.507700	0.608575
238	0.505900	0.609875
239	0.509775	0.608325
240	0.509425	0.609150
241	0.507175	0.609200
242	0.510700	0.612750
243	0.509925	0.613725
244	0.508200	0.614075
245	0.508900	0.614225
246	0.509100	0.615850
247	0.506800	0.617975
248	0.514150	0.618050
249	0.513750	0.617200
250	0.510125	0.618775
251	0.504900	0.620050
252	0.510750	0.621125
253	0.511050	0.622150
254	0.512375	0.623525
255	0.512200	0.623775
256	0.510425	0.621475
257	0.512700	0.619300
258	0.509525	0.621525
259	0.508700	0.619600
260	0.509700	0.619925
261	0.511875	0.620725
262	0.512800	0.622300
263	0.511650	0.621650
264	0.508325	0.622650
265	0.511525	0.626225
266	0.512050	0.629250
267	0.512350	0.629700
268	0.510575	0.632125
269	0.513150	0.632025
270	0.510825	0.632825
271	0.513325	0.634875
272	0.516625	0.636025
273	0.514225	0.637800
274	0.511975	0.637125
275	0.514425	0.638950
276	0.513500	0.638000
277	0.513825	0.639050
278	0.515175	0.639250
279	0.511600	0.637000
280	0.514950	0.639850
281	0.513075	0.642500
282	0.510825	0.643100
283	0.513425	0.645750
284	0.515200	0.646750
285	0.514000	0.646475
286	0.515750	0.647750
287	0.512675	0.647250
288	0.512500	0.644425
289	0.511650	0.643300
290	0.514600	0.643875
291	0.513950	0.645175
292	0.512650	0.643600
293	0.516250	0.644175
294	0.515950	0.644750
295	0.514925	0.643800
296	0.514900	0.646000
297	0.512950	0.646875
298	0.509625	0.647075
299	0.513175	0.646750
300	0.516875	0.651400
301	0.512025	0.649750
302	0.512800	0.652275
303	0.516875	0.654725
304	0.513650	0.654450
305	0.514125	0.652700
306	0.515450	0.656825
307	0.514250	0.656225
308	0.513725	0.656475
309	0.515700	0.658575
310	0.512475	0.660900
311	0.512075	0.660275
312	0.512300	0.662000
313	0.516175	0.658900
314	0.512950	0.661400
315	0.517675	0.663025
316	0.514525	0.663250
317	0.514775	0.663300
318	0.514925	0.666975
319	0.519925	0.667200
320	0.516125	0.666375
321	0.514225	0.666300
322	0.512250	0.667150
323	0.512450	0.664300
324	0.512850	0.665425
325	0.514025	0.666850
326	0.511775	0.665500
327	0.512400	0.666800
328	0.516050	0.665850
329	0.515350	0.665750
330	0.516925	0.668125
331	0.515175	0.668650
332	0.513500	0.667825
333	0.513125	0.669650
334	0.516300	0.669175
335	0.515450	0.668925
336	0.516575	0.669600
337	0.517475	0.670250
338	0.517725	0.670750
339	0.517950	0.673775
340	0.513625	0.676775
341	0.513300	0.676750
342	0.515800	0.675550
343	0.516800	0.674175
344	0.515500	0.674675
345	0.516650	0.678650
346	0.516500	0.678950
347	0.521500	0.681100
348	0.519700	0.679575
349	0.516250	0.681825
350	0.516975	0.681800
351	0.514225	0.680625
352	0.516950	0.678325
353	0.517150	0.678375
354	0.515275	0.678775
355	0.515675	0.681275
356	0.514175	0.681225
357	0.513800	0.682375
358	0.514900	0.683250
359	0.515875	0.684750
360	0.514600	0.683375
361	0.514475	0.684250
362	0.513600	0.684525
363	0.513950	0.687650
364	0.514975	0.687275
365	0.516300	0.685975
366	0.516375	0.684300
367	0.515575	0.684025
368	0.514875	0.682975
369	0.514825	0.681625
370	0.515750	0.681625
371	0.517500	0.682175
372	0.515600	0.683400
373	0.514075	0.682250
374	0.515725	0.680700
375	0.515550	0.681625
376	0.512750	0.680700
377	0.511350	0.684025
378	0.514525	0.683950
379	0.514850	0.683175
380	0.514450	0.681300
381	0.517800	0.682500
382	0.517925	0.684125
383	0.514275	0.683300
384	0.516250	0.685175
385	0.515575	0.683050
386	0.516050	0.682900
387	0.513200	0.686475
388	0.516375	0.685675
389	0.516250	0.685500
390	0.516325	0.685050
391	0.518700	0.684400
392	0.518250	0.684525
393	0.516850	0.681175
394	0.516125	0.680725
395	0.514650	0.682675
396	0.514900	0.684550
397	0.516275	0.685250
398	0.520725	0.685850
399	0.516550	0.683250
400	0.516425	0.684250
401	0.515875	0.685625
402	0.515375	0.682475
403	0.515475	0.685975
404	0.516850	0.686750
405	0.520075	0.686850
406	0.517350	0.688425
407	0.516050	0.686950
408	0.516775	0.683475
409	0.516975	0.683175
410	0.517800	0.683425
411	0.519850	0.682050
412	0.519100	0.680225
413	0.517325	0.679375
414	0.517500	0.677575
415	0.517250	0.676800
416	0.517700	0.676525
417	0.517025	0.679400
418	0.517475	0.677050
419	0.518275	0.678400
420	0.518050	0.679075
421	0.519000	0.680050
422	0.517900	0.679050
423	0.518575	0.677500
424	0.517700	0.678500
425	0.519350	0.677250
426	0.520350	0.680625
427	0.517075	0.682300
428	0.517525	0.682925
429	0.521250	0.683650
430	0.519500	0.684875
431	0.517800	0.683350
432	0.518475	0.683575
433	0.520350	0.685150
434	0.518625	0.683475
435	0.516100	0.682375
436	0.519600	0.681400
437	0.521000	0.684225
438	0.518900	0.685000
439	0.519525	0.684775
440	0.517075	0.683600
441	0.517250	0.683325
442	0.519325	0.684475
443	0.520475	0.683775
444	0.520625	0.683100
445	0.519475	0.683825
446	0.518125	0.685600
447	0.520775	0.686075
448	0.519175	0.685800
449	0.516950	0.685600
450	0.518200	0.686475
451	0.517200	0.686525
452	0.517150	0.686025
453	0.518675	0.687600
454	0.519125	0.687625
455	0.519250	0.688800
456	0.518800	0.686375
457	0.520475	0.687350
458	0.520725	0.687375
459	0.520850	0.688375
460	0.519500	0.688975
461	0.519650	0.690125
462	0.517350	0.690225
463	0.518775	0.693025
464	0.522150	0.694350
465	0.519400	0.696075
466	0.521450	0.697025
467	0.520850	0.699225
468	0.521625	0.699125
469	0.520950	0.698300
470	0.519350	0.696925
471	0.519500	0.696475
472	0.522075	0.694150
473	0.519875	0.691725
474	0.517200	0.690425
475	0.519250	0.693475
476	0.518825	0.693200
477	0.519350	0.692425
478	0.520450	0.692825
479	0.522000	0.695875
480	0.520550	0.696225
481	0.517625	0.693950
482	0.521775	0.694325
483	0.519700	0.697475
484	0.520975	0.698075
485	0.520475	0.697750
486	0.519475	0.699025
487	0.517025	0.700250
488	0.519825	0.702025
489	0.520000	0.702175
490	0.519200	0.702300
491	0.518725	0.703925
492	0.518625	0.704450
493	0.520750	0.703675
494	0.521825	0.705625
495	0.518100	0.703900
496	0.516825	0.702725
497	0.521075	0.702250
498	0.519700	0.698400
499	0.522000	0.698925
500	0.517725	0.700375
501	0.520550	0.700900
502	0.519825	0.701050
503	0.518450	0.702250
504	0.515600	0.699650
505	0.517875	0.701775
506	0.519275	0.704150
507	0.519925	0.705250
508	0.518700	0.704250
509	0.519500	0.703725
510	0.518625	0.704175
511	0.518575	0.705125
512	0.518700	0.705200
513	0.520500	0.705175
514	0.519925	0.706475
515	0.523425	0.706625
516	0.519150	0.706800
517	0.519775	0.706750
518	0.519750	0.709475
519	0.519825	0.709775
520	0.520075	0.710075
521	0.518300	0.710575
522	0.519500	0.710300
523	0.520625	0.710650
524	0.519700	0.709950
525	0.522025	0.712175
526	0.520550	0.713650
527	0.523825	0.712400
528	0.519575	0.713900
529	0.521100	0.713425
530	0.518925	0.713475
531	0.521375	0.714275
532	0.520500	0.716025
533	0.521200	0.715925
534	0.520025	0.718100
535	0.524025	0.717250
536	0.522525	0.715875
537	0.522450	0.718475
538	0.519700	0.715750
539	0.521325	0.716625
540	0.522650	0.718500
541	0.522675	0.717100
542	0.521025	0.717500
543	0.521950	0.716825
544	0.520850	0.715150
545	0.521650	0.715100
546	0.524125	0.713075
547	0.521725	0.712600
548	0.522050	0.711825
549	0.521950	0.713475
550	0.525525	0.712425
551	0.523725	0.712800
552	0.522275	0.711975
553	0.522400	0.711025
554	0.521950	0.712600
555	0.522325	0.710600
556	0.522125	0.710725
557	0.521475	0.710700
558	0.523950	0.711650
559	0.523875	0.711600
560	0.525475	0.711125
561	0.524850	0.708350
562	0.523800	0.709350
563	0.527550	0.711325
564	0.524825	0.711975
565	0.526650	0.714275
566	0.529350	0.711500
567	0.525050	0.709075
568	0.524325	0.709000
569	0.524650	0.710750
570	0.525400	0.709525
571	0.525025	0.710050
572	0.527700	0.710400
573	0.527800	0.709850
574	0.527025	0.710625
575	0.530000	0.712725
576	0.525625	0.714225
577	0.523475	0.712025
578	0.525900	0.711400
579	0.526900	0.710225
580	0.526900	0.711400
581	0.525425	0.711025
582	0.524800	0.712400
583	0.524900	0.712100
584	0.526650	0.712425
585	0.526325	0.712675
586	0.525575	0.716375
587	0.522750	0.717125
588	0.524650	0.717500
589	0.525350	0.714825
590	0.523650	0.717600
591	0.524250	0.716325
592	0.522350	0.717050
593	0.524900	0.718950
594	0.525325	0.718350
595	0.522425	0.718550
596	0.522525	0.718725
597	0.524575	0.719150
598	0.524900	0.716600
599	0.523775	0.714950
600	0.524600	0.713325
601	0.525925	0.713450
602	0.523300	0.713525
603	0.526900	0.713350
604	0.527175	0.713750
605	0.524850	0.713200
606	0.527575	0.714925
607	0.526475	0.716900
608	0.526825	0.716825
609	0.525125	0.716475
610	0.523400	0.715150
611	0.526075	0.714425
612	0.527275	0.714450
613	0.526225	0.714925
614	0.526950	0.713050
615	0.527900	0.713100
616	0.525525	0.713450
617	0.522075	0.713475
618	0.525300	0.716075
619	0.524625	0.716525
620	0.526725	0.718200
621	0.528125	0.719675
622	0.525500	0.718500
623	0.526950	0.719925
624	0.527050	0.720400
625	0.526400	0.717850
626	0.528025	0.717475
627	0.527650	0.718325
628	0.530025	0.718500
629	0.526950	0.720650
630	0.527700	0.721675
631	0.526800	0.721225
632	0.528300	0.719900
633	0.528250	0.720225
634	0.526300	0.720400
635	0.525675	0.720825
636	0.525350	0.722800
637	0.528300	0.722675
638	0.525575	0.721700
639	0.527250	0.723025
640	0.527400	0.724225
641	0.525300	0.723775
642	0.521750	0.724200
643	0.522800	0.723700
644	0.524550	0.724625
645	0.523800	0.724975
646	0.522100	0.722200
647	0.524025	0.721900
648	0.525150	0.723225
649	0.523900	0.723950
650	0.524525	0.724275
651	0.524800	0.725375
652	0.524350	0.725075
653	0.524925	0.724200
654	0.527350	0.723325
655	0.525550	0.722875
656	0.526725	0.724550
657	0.529000	0.723075
658	0.524475	0.722750
659	0.527100	0.725025
660	0.526750	0.724325
661	0.525150	0.722125
662	0.525625	0.719625
663	0.525375	0.721000
664	0.525325	0.722700
665	0.524750	0.721225
666	0.526200	0.721850
667	0.525650	0.721025
668	0.526125	0.721150
669	0.525725	0.722475
670	0.526950	0.723025
671	0.529175	0.722350
672	0.527575	0.723250
673	0.526650	0.723875
674	0.524700	0.724625
675	0.524525	0.725325
676	0.524925	0.725525
677	0.524750	0.725000
678	0.524000	0.724300
679	0.528025	0.723075
680	0.526850	0.721600
681	0.524350	0.721850
682	0.525375	0.724150
683	0.525200	0.724850
684	0.524325	0.727025
685	0.524325	0.727425
686	0.524650	0.728000
687	0.524075	0.727675
688	0.525950	0.726500
689	0.523550	0.726475
690	0.524800	0.728775
691	0.524175	0.728125
692	0.525725	0.728600
693	0.528350	0.728525
694	0.528925	0.726475
695	0.527600	0.728275
696	0.527225	0.728050
697	0.529525	0.727200
698	0.526100	0.727225
699	0.525525	0.727750
700	0.524600	0.726975
701	0.524800	0.727350
702	0.523250	0.727350
703	0.525900	0.728575
704	0.525900	0.728300
705	0.524375	0.729750
706	0.524600	0.732775
707	0.525500	0.734425
708	0.526000	0.731425
709	0.526200	0.729950
710	0.524550	0.730075
711	0.525325	0.730775
712	0.524775	0.728300
713	0.526075	0.727225
714	0.527000	0.727575
715	0.529050	0.726575
716	0.527250	0.727500
717	0.528250	0.724725
718	0.527175	0.724700
719	0.528375	0.724500
720	0.527500	0.727275
721	0.527425	0.728275
722	0.525850	0.729350
723	0.524425	0.729275
724	0.522025	0.729175
725	0.522225	0.730900
726	0.528425	0.733175
727	0.527350	0.734525
728	0.526925	0.733250
729	0.526750	0.732200
730	0.529075	0.729875
731	0.527025	0.730250
732	0.527975	0.730450
733	0.525900	0.729775
734	0.527400	0.731200
735	0.528325	0.731000
736	0.528500	0.732550
737	0.525900	0.731525
738	0.527175	0.732725
739	0.527725	0.733475
740	0.526700	0.733600
741	0.524800	0.733050
742	0.526600	0.731200
743	0.526425	0.729300
744	0.525475	0.729625
745	0.528425	0.731050
746	0.527775	0.730900
747	0.526375	0.733550
748	0.525825	0.734325
749	0.526650	0.732100
750	0.526100	0.733625
751	0.523925	0.731000
752	0.524125	0.731100
753	0.524075	0.730375
754	0.528025	0.729600
755	0.525700	0.727475
756	0.523375	0.727175
757	0.526200	0.726450
758	0.527875	0.725950
759	0.526600	0.725925
760	0.528375	0.725950
761	0.529925	0.723925
762	0.525925	0.723875
763	0.526450	0.725700
764	0.523275	0.726850
765	0.522550	0.726550
766	0.520525	0.727050
767	0.524925	0.726400
768	0.523775	0.726675
769	0.527700	0.725725
770	0.524700	0.725350
771	0.526700	0.725925
772	0.526225	0.726075
773	0.526475	0.724925
774	0.528425	0.725225
775	0.528300	0.725250
776	0.525150	0.726000
777	0.524150	0.725875
778	0.524925	0.724575
779	0.528775	0.722575
780	0.528850	0.722300
781	0.528925	0.721825
782	0.529525	0.722100
783	0.529000	0.724700
784	0.529400	0.724650
785	0.528525	0.726700
786	0.526900	0.726200
787	0.527350	0.727400
788	0.525975	0.728475
789	0.526275	0.731900
790	0.524800	0.731500
791	0.526925	0.732225
792	0.528200	0.731325
793	0.528150	0.727625
794	0.525600	0.729525
795	0.527825	0.730350
796	0.525650	0.730950
797	0.529400	0.731575
798	0.529300	0.734075
799	0.530200	0.732800
800	0.526075	0.731150
801	0.526275	0.733625
802	0.529000	0.729825
803	0.529225	0.729550
804	0.530025	0.728050
805	0.528975	0.726475
806	0.527875	0.727650
807	0.527150	0.728000
808	0.524000	0.727975
809	0.528775	0.726225
810	0.525250	0.725150
811	0.525850	0.726600
812	0.525350	0.726375
813	0.526675	0.727800
814	0.530325	0.728650
815	0.529025	0.727225
816	0.527625	0.727500
817	0.527850	0.728300
818	0.528300	0.728475
819	0.528825	0.727150
820	0.526875	0.726175
821	0.528275	0.726375
822	0.528750	0.727675
823	0.526750	0.727575
824	0.526900	0.728875
825	0.529425	0.729300
826	0.529225	0.728325
827	0.529675	0.727200
828	0.527850	0.730375
829	0.528800	0.729225
830	0.529025	0.727600
831	0.531500	0.729875
832	0.527450	0.729825
833	0.528600	0.730625
834	0.528450	0.731175
835	0.529275	0.727700
836	0.526850	0.728775
837	0.528825	0.730525
838	0.527350	0.731625
839	0.529750	0.730875
840	0.529425	0.732950
841	0.529000	0.733075
842	0.526575	0.734650
843	0.528200	0.735100
844	0.527150	0.733750
845	0.530200	0.734275
846	0.528525	0.733050
847	0.526225	0.733925
848	0.528700	0.735375
849	0.527625	0.733775
850	0.527700	0.736225
851	0.527300	0.737800
852	0.527475	0.735700
853	0.529475	0.735775
854	0.531425	0.733575
855	0.526350	0.735200
856	0.526475	0.733725
857	0.528225	0.733775
858	0.531075	0.734825
859	0.530100	0.732450
860	0.530750	0.736775
861	0.532750	0.737125
862	0.528525	0.734025
863	0.531050	0.734525
864	0.527800	0.732175
865	0.527875	0.732300
866	0.528825	0.731825
867	0.527575	0.729525
868	0.525500	0.731750
869	0.530125	0.729675
870	0.528800	0.730900
871	0.528675	0.730675
872	0.530975	0.728750
873	0.528800	0.728600
874	0.527550	0.728575
875	0.529225	0.728625
876	0.529100	0.726500
877	0.529775	0.726225
878	0.528725	0.725550
879	0.529000	0.726925
880	0.528975	0.726350
881	0.528975	0.725575
882	0.525625	0.723350
883	0.528075	0.725900
884	0.527550	0.728675
885	0.530700	0.728100
886	0.531375	0.728725
887	0.532125	0.728675
888	0.530075	0.727775
889	0.528275	0.728725
890	0.530400	0.727500
891	0.532650	0.725575
892	0.530850	0.726725
893	0.531875	0.728175
894	0.527775	0.728000
895	0.529950	0.729075
896	0.529825	0.728425
897	0.531825	0.730125
898	0.530125	0.727175
899	0.529775	0.726750
900	0.531100	0.727900
901	0.529775	0.728550
902	0.528800	0.728725
903	0.532425	0.731650
904	0.532100	0.732200
905	0.530300	0.732000
906	0.531400	0.731400
907	0.531025	0.729800
908	0.529200	0.730950
909	0.530850	0.729725
910	0.528200	0.727800
911	0.531450	0.727900
912	0.531875	0.729700
913	0.531375	0.729775
914	0.530825	0.730975
915	0.528750	0.731550
916	0.530100	0.732950
917	0.530775	0.732550
918	0.528825	0.733400
919	0.526475	0.733025
920	0.528075	0.735000
921	0.529200	0.733825
922	0.529775	0.731375
923	0.527275	0.732150
924	0.528900	0.732900
925	0.530375	0.731950
926	0.530675	0.731475
927	0.528175	0.732700
928	0.527375	0.731500
929	0.529425	0.732400
930	0.527025	0.732225
931	0.526775	0.732625
932	0.528550	0.733375
933	0.527875	0.733075
934	0.529350	0.734200
935	0.528125	0.732875
936	0.531425	0.733800
937	0.530375	0.733975
938	0.530125	0.732275
939	0.527475	0.733100
940	0.530275	0.735750
941	0.530725	0.735600
942	0.530400	0.735325
943	0.531050	0.736100
944	0.531125	0.733725
945	0.530975	0.729500
946	0.530575	0.729175
947	0.531125	0.728175
948	0.529250	0.728750
949	0.529175	0.727600
950	0.527075	0.731600
951	0.525050	0.729400
952	0.530475	0.729925
953	0.529325	0.728575
954	0.532675	0.727450
955	0.532050	0.726750
956	0.531425	0.728800
957	0.531775	0.726025
958	0.530775	0.726275
959	0.530550	0.724600
960	0.529550	0.724700
961	0.530750	0.725150
962	0.529775	0.725450
963	0.531350	0.725600
964	0.531675	0.724450
965	0.531750	0.724775
966	0.528625	0.725900
967	0.528200	0.727150
968	0.528925	0.727475
969	0.530600	0.728100
970	0.532725	0.725425
971	0.535575	0.721500
972	0.532975	0.722525
973	0.531675	0.720600
974	0.530025	0.720875
975	0.532125	0.721000
976	0.533725	0.720550
977	0.532925	0.720275
978	0.532300	0.720700
979	0.529750	0.721050
980	0.529900	0.721400
981	0.531700	0.722100
982	0.528625	0.720250
983	0.530900	0.721725
984	0.532725	0.722975
985	0.531150	0.722600
986	0.533150	0.724975
987	0.534050	0.725550
988	0.532300	0.728975
989	0.533725	0.730150
990	0.533575	0.730925
991	0.531375	0.732825
992	0.532675	0.730750
993	0.531475	0.728625
994	0.530525	0.728325
995	0.532475	0.727800
996	0.534000	0.726175
997	0.531375	0.728475
998	0.533500	0.730850
999	0.530500	0.732050
1000	0.532650	0.729850
1001	0.532425	0.730025
1002	0.532200	0.730050
1003	0.533000	0.731750
1004	0.533950	0.730525
1005	0.531100	0.730600
1006	0.530575	0.731150
1007	0.534225	0.729750
1008	0.530600	0.728875
1009	0.531175	0.730800
1010	0.531725	0.729250
1011	0.530350	0.729375
1012	0.531125	0.731850
1013	0.531850	0.731200
1014	0.528575	0.732650
1015	0.534425	0.733950
1016	0.535475	0.731425
1017	0.531675	0.730475
1018	0.530000	0.730575
1019	0.532700	0.730650
1020	0.532175	0.732500
1021	0.532375	0.732375
1022	0.532075	0.733150
1023	0.532300	0.733600
1024	0.532225	0.733050
1025	0.531925	0.734100
1026	0.530850	0.731200
1027	0.529100	0.731125
1028	0.529125	0.729475
1029	0.530900	0.729650
1030	0.531450	0.729475
1031	0.532625	0.730650
1032	0.533350	0.732900
1033	0.531325	0.731150
1034	0.533050	0.732500
1035	0.530600	0.734000
1036	0.532450	0.733975
1037	0.534350	0.733425
1038	0.537075	0.732500
1039	0.535050	0.733475
1040	0.530175	0.731175
1041	0.530350	0.731850
1042	0.532875	0.731375
1043	0.532475	0.734100
1044	0.530425	0.735350
1045	0.533825	0.735400
1046	0.533525	0.733975
1047	0.531525	0.732800
1048	0.531425	0.733025
1049	0.530475	0.735450
1050	0.532125	0.737025
1051	0.531825	0.737500
1052	0.532225	0.736350
1053	0.530100	0.735875
1054	0.532525	0.737125
1055	0.532825	0.738950
1056	0.532125	0.739050
1057	0.533250	0.738375
1058	0.532400	0.738000
1059	0.532500	0.736025
1060	0.530725	0.737350
1061	0.530400	0.737225
1062	0.531575	0.738500
1063	0.530950	0.738425
1064	0.530950	0.738825
1065	0.533575	0.737875
1066	0.531600	0.739575
1067	0.533100	0.739775
1068	0.532250	0.741250
1069	0.534150	0.740650
1070	0.529900	0.742000
1071	0.528700	0.741925
1072	0.532925	0.740500
1073	0.531575	0.739450
1074	0.530725	0.739300
1075	0.530875	0.738950
1076	0.533400	0.740575
1077	0.533875	0.741075
1078	0.531275	0.740800
1079	0.531150	0.743750
1080	0.529350	0.744050
1081	0.531950	0.743850
1082	0.531400	0.740275
1083	0.533625	0.740825
1084	0.532850	0.742350
1085	0.532325	0.738725
1086	0.532700	0.740125
1087	0.534800	0.740000
1088	0.532750	0.739075
1089	0.531550	0.740550
1090	0.532700	0.742075
1091	0.532325	0.743800
1092	0.530125	0.745300
1093	0.532350	0.747625
1094	0.531400	0.748350
1095	0.531725	0.749125
1096	0.530900	0.750050
1097	0.531400	0.748125
1098	0.529950	0.749500
1099	0.533275	0.752550
1100	0.533600	0.750775
1101	0.530250	0.751075
1102	0.530000	0.749775
1103	0.530450	0.750800
1104	0.532600	0.750475
1105	0.531650	0.749475
1106	0.529425	0.750750
1107	0.530025	0.748250
1108	0.532675	0.746975
1109	0.533750	0.748500
1110	0.531875	0.746275
1111	0.532200	0.746775
1112	0.529750	0.746550
1113	0.533725	0.745575
1114	0.531275	0.744650
1115	0.532475	0.742475
1116	0.532625	0.742250
1117	0.532025	0.741025
1118	0.531950	0.742850
1119	0.534100	0.742550
1120	0.532550	0.744875
1121	0.529950	0.745925
1122	0.529000	0.744575
1123	0.529800	0.743950
1124	0.530775	0.744475
1125	0.531600	0.744575
1126	0.532850	0.745400
1127	0.530850	0.745300
1128	0.531750	0.744675
1129	0.532750	0.743000
1130	0.528350	0.743400
1131	0.531375	0.741625
1132	0.530525	0.739125
1133	0.530925	0.739125
1134	0.531500	0.739625
1135	0.528600	0.736350
1136	0.529150	0.737225
1137	0.529150	0.735775
1138	0.529800	0.737125
1139	0.530675	0.737725
1140	0.528450	0.738425
1141	0.529325	0.738925
1142	0.531125	0.739500
1143	0.532525	0.738800
1144	0.533525	0.738050
1145	0.531650	0.735850
1146	0.532200	0.736825
1147	0.531600	0.738275
1148	0.531700	0.737750
1149	0.530500	0.740475
1150	0.531725	0.741075
1151	0.532575	0.742125
1152	0.531875	0.741025
1153	0.530325	0.740375
1154	0.533800	0.740475
1155	0.532600	0.740450
1156	0.533600	0.741125
1157	0.528125	0.741100
1158	0.529775	0.741600
1159	0.531225	0.739975
1160	0.529225	0.742400
1161	0.530125	0.743850
1162	0.531300	0.744450
1163	0.530300	0.745875
1164	0.533575	0.747725
1165	0.533500	0.748150
1166	0.531150	0.748475
1167	0.530175	0.748825
1168	0.531825	0.751125
1169	0.531550	0.749675
1170	0.529625	0.751975
1171	0.530525	0.751375
1172	0.531750	0.752625
1173	0.529700	0.752850
1174	0.530075	0.753700
1175	0.530150	0.750850
1176	0.534125	0.751175
1177	0.534150	0.748750
1178	0.530300	0.751125
1179	0.532350	0.750275
1180	0.532175	0.750800
1181	0.531575	0.750300
1182	0.532150	0.749600
1183	0.529900	0.749500
1184	0.533550	0.749825
1185	0.532450	0.748800
1186	0.534100	0.750975
1187	0.534325	0.751050
1188	0.534925	0.750825
1189	0.531450	0.752875
1190	0.530800	0.754100
1191	0.533475	0.753275
1192	0.532075	0.754100
1193	0.532075	0.752900
1194	0.529875	0.752650
1195	0.530300	0.751800
1196	0.531925	0.750750
1197	0.532825	0.751375
1198	0.532400	0.750750
1199	0.531125	0.753050
1200	0.531775	0.754325
1201	0.532275	0.753050
1202	0.532925	0.752750
1203	0.535725	0.752300
1204	0.535650	0.751275
1205	0.532325	0.751350
1206	0.531100	0.751450
1207	0.532700	0.752300
1208	0.531625	0.750450
1209	0.533250	0.753375
1210	0.534150	0.749475
1211	0.531875	0.749375
1212	0.534700	0.748025
1213	0.535400	0.746550
1214	0.535675	0.746550
1215	0.534300	0.746475
1216	0.530225	0.745650
1217	0.530025	0.744250
1218	0.531075	0.746100
1219	0.532650	0.748200
1220	0.532275	0.748225
1221	0.532550	0.749575
1222	0.531800	0.752175
1223	0.534150	0.750425
1224	0.535700	0.749850
1225	0.534275	0.752150
1226	0.533375	0.751275
1227	0.535600	0.748125
1228	0.534225	0.746925
1229	0.536625	0.748725
1230	0.533600	0.749000
1231	0.534425	0.748575
1232	0.532850	0.746950
1233	0.532500	0.747650
1234	0.535150	0.748425
1235	0.532325	0.749325
1236	0.533425	0.749850
1237	0.533175	0.750900
1238	0.530325	0.749975
1239	0.532075	0.750850
1240	0.532125	0.748975
1241	0.534150	0.747275
1242	0.533350	0.748650
1243	0.531300	0.747200
1244	0.532825	0.746650
1245	0.534200	0.747350
1246	0.532850	0.746950
1247	0.531175	0.748950
1248	0.532250	0.747500
1249	0.530425	0.749750
1250	0.533025	0.750500
1251	0.533400	0.747925
1252	0.535750	0.747050
1253	0.533100	0.747075
1254	0.531750	0.748775
1255	0.531950	0.750050
1256	0.535675	0.748000
1257	0.534975	0.748450
1258	0.531900	0.746400
1259	0.533375	0.747125
1260	0.533700	0.746400
1261	0.535150	0.746725
1262	0.531650	0.747150
1263	0.532350	0.747250
1264	0.532150	0.746100
1265	0.532450	0.744525
1266	0.531775	0.747800
1267	0.533600	0.746300
1268	0.536100	0.746650
1269	0.534650	0.747400
1270	0.536425	0.747550
1271	0.536100	0.746125
1272	0.532650	0.746775
1273	0.532450	0.744125
1274	0.533300	0.747525
1275	0.536475	0.745875
1276	0.536900	0.746125
1277	0.536275	0.749675
1278	0.536275	0.750600
1279	0.533800	0.749500
1280	0.534525	0.749800
1281	0.533500	0.746650
1282	0.532225	0.747750
1283	0.535300	0.746950
1284	0.535850	0.748625
1285	0.534850	0.749000
1286	0.531900	0.750225
1287	0.534250	0.750150
1288	0.531950	0.753150
1289	0.534775	0.752975
1290	0.534950	0.751375
1291	0.535675	0.750225
1292	0.536075	0.752175
1293	0.531825	0.750300
1294	0.533050	0.749050
1295	0.534550	0.750875
1296	0.534525	0.751000
1297	0.535575	0.750200
1298	0.531975	0.749450
1299	0.531300	0.748425
1300	0.533225	0.748975
1301	0.533125	0.747575
1302	0.531275	0.747400
1303	0.534600	0.748525
1304	0.534525	0.744575
1305	0.533175	0.744975
1306	0.532150	0.745400
1307	0.532675	0.744725
1308	0.533900	0.742525
1309	0.534100	0.743900
1310	0.535250	0.745575
1311	0.534700	0.747600
1312	0.532575	0.745600
1313	0.533875	0.745425
1314	0.535525	0.746825
1315	0.537275	0.747675
1316	0.533200	0.748825
1317	0.535375	0.747700
1318	0.534175	0.747825
1319	0.533900	0.747750
1320	0.536300	0.746975
1321	0.534400	0.750825
1322	0.533775	0.749500
1323	0.533525	0.751250
1324	0.534200	0.752150
1325	0.533375	0.754325
1326	0.533000	0.756100
1327	0.535975	0.753825
1328	0.537675	0.754000
1329	0.531700	0.754000
1330	0.532125	0.754975
1331	0.533025	0.754975
1332	0.533050	0.754825
1333	0.534725	0.754375
1334	0.533175	0.753975
1335	0.532575	0.754350
1336	0.534600	0.752675
1337	0.533000	0.753950
1338	0.532100	0.755400
1339	0.535575	0.755600
1340	0.532875	0.757375
1341	0.532600	0.755600
1342	0.532775	0.755375
1343	0.533225	0.753300
1344	0.533925	0.753400
1345	0.534775	0.750600
1346	0.537325	0.750725
1347	0.533150	0.753275
1348	0.531400	0.751250
1349	0.532400	0.750725
1350	0.532925	0.753500
1351	0.532400	0.753025
1352	0.530925	0.753350
1353	0.531775	0.752825
1354	0.531850	0.751825
1355	0.533325	0.754675
1356	0.533350	0.757575
1357	0.533250	0.757500
1358	0.533200	0.756650
1359	0.534125	0.757000
1360	0.532550	0.759225
1361	0.532425	0.759075
1362	0.533950	0.757725
1363	0.533825	0.757775
1364	0.534475	0.754750
1365	0.538050	0.758675
1366	0.537125	0.757700
1367	0.535600	0.758075
1368	0.533975	0.759150
1369	0.536275	0.760325
1370	0.536075	0.759175
1371	0.536875	0.757450
1372	0.535775	0.756600
1373	0.536075	0.754900
1374	0.534900	0.754775
1375	0.536300	0.755675
1376	0.536250	0.755525
1377	0.535475	0.756725
1378	0.534100	0.756525
1379	0.534725	0.753500
1380	0.535525	0.752850
1381	0.533775	0.753850
1382	0.534075	0.753600
1383	0.536975	0.752500
1384	0.535175	0.752475
1385	0.535800	0.752625
1386	0.535675	0.754100
1387	0.534850	0.752175
1388	0.534425	0.752625
1389	0.533475	0.753875
1390	0.532300	0.754700
1391	0.533250	0.755700
1392	0.535600	0.753750
1393	0.535325	0.753750
1394	0.535350	0.754150
1395	0.538350	0.753875
1396	0.536875	0.752150
1397	0.535575	0.753550
1398	0.533300	0.754950
1399	0.533300	0.754350
1400	0.533875	0.754375
1401	0.534575	0.753525
1402	0.535875	0.752825
1403	0.535700	0.752875
1404	0.537150	0.752075
1405	0.533800	0.753225
1406	0.534325	0.750600
1407	0.532850	0.752475
1408	0.533350	0.752050
1409	0.531075	0.751725
1410	0.531800	0.751150
1411	0.532850	0.750025
1412	0.533975	0.749775
1413	0.535375	0.749275
1414	0.537525	0.748325
1415	0.534975	0.749600
1416	0.534775	0.747650
1417	0.535700	0.746250
1418	0.535450	0.745350
1419	0.534975	0.746900
1420	0.535300	0.746850
1421	0.535375	0.745775
1422	0.537325	0.744825
1423	0.535125	0.743425
1424	0.537775	0.743850
1425	0.536275	0.742475
1426	0.535575	0.742625
1427	0.531500	0.743750
1428	0.533550	0.744900
1429	0.535450	0.747250
1430	0.538000	0.747425
1431	0.536525	0.747050
1432	0.535575	0.749950
1433	0.536575	0.746350
1434	0.536950	0.745750
1435	0.536000	0.747625
1436	0.536000	0.746075
1437	0.536375	0.747325
1438	0.536300	0.749325
1439	0.532725	0.748275
1440	0.535500	0.749325
1441	0.533150	0.749225
1442	0.534450	0.751650
1443	0.532100	0.751125
1444	0.536600	0.751375
1445	0.535275	0.747525
1446	0.536200	0.745675
1447	0.533600	0.745850
1448	0.536000	0.743425
1449	0.537250	0.741850
1450	0.536900	0.743500
1451	0.537600	0.744300
1452	0.537525	0.745500
1453	0.535775	0.746925
1454	0.534975	0.744925
1455	0.533000	0.743875
1456	0.534925	0.745000
1457	0.533775	0.746125
1458	0.534550	0.745175
1459	0.535725	0.740900
1460	0.535825	0.742650
1461	0.536625	0.743550
1462	0.532600	0.745275
1463	0.532450	0.743100
1464	0.531550	0.743525
1465	0.532950	0.744075
1466	0.536125	0.744475
1467	0.534775	0.746425
1468	0.536725	0.744775
1469	0.536025	0.746950
1470	0.533575	0.745775
1471	0.534675	0.745325
1472	0.536475	0.747325
1473	0.537025	0.745475
1474	0.535525	0.744000
1475	0.535625	0.744025
1476	0.534975	0.744700
1477	0.534175	0.746525
1478	0.534375	0.747050
1479	0.530925	0.746200
1480	0.532950	0.744975
1481	0.532475	0.745225
1482	0.531600	0.746025
1483	0.529600	0.746375
1484	0.531750	0.745875
1485	0.531050	0.742800
1486	0.532000	0.744200
1487	0.533525	0.744050
1488	0.532100	0.745800
1489	0.535050	0.745675
1490	0.534925	0.745800
1491	0.533100	0.744525
1492	0.534250	0.747450
1493	0.533650	0.746100
1494	0.536325	0.746125
1495	0.534650	0.745850
1496	0.534625	0.746625
1497	0.536850	0.748325
1498	0.535150	0.746125
1499	0.535450	0.747500
1500	0.536900	0.744625
1501	0.536225	0.746575
1502	0.534350	0.746000
1503	0.532500	0.744350
1504	0.534575	0.744950
1505	0.534325	0.746500
1506	0.534700	0.745650
1507	0.536225	0.746075
1508	0.534950	0.745325
1509	0.535200	0.746575
1510	0.536475	0.745475
1511	0.538175	0.746450
1512	0.536750	0.747775
1513	0.537275	0.749100
1514	0.536875	0.747250
1515	0.536750	0.749000
1516	0.538950	0.752525
1517	0.541600	0.752975
1518	0.538500	0.751600
1519	0.537750	0.749450
1520	0.538475	0.748875
1521	0.537200	0.748725
1522	0.537950	0.749300
1523	0.535975	0.749500
1524	0.534475	0.748800
1525	0.535875	0.749750
1526	0.536900	0.748925
1527	0.535825	0.751450
1528	0.535725	0.750825
1529	0.536325	0.750450
1530	0.536025	0.750750
1531	0.534350	0.748625
1532	0.535425	0.747450
1533	0.535975	0.748425
1534	0.535900	0.747875
1535	0.535625	0.748325
1536	0.533950	0.749475
1537	0.534675	0.751350
1538	0.533875	0.749500
1539	0.534150	0.750250
1540	0.533550	0.749650
1541	0.533350	0.751200
1542	0.533500	0.750225
1543	0.532825	0.752500
1544	0.533375	0.751400
1545	0.533350	0.752975
1546	0.533275	0.750975
1547	0.533600	0.750575
1548	0.531175	0.749725
1549	0.532575	0.750575
1550	0.534450	0.747100
1551	0.534250	0.748275
1552	0.536175	0.750375
1553	0.537275	0.751350
1554	0.534775	0.751550
1555	0.535375	0.753875
1556	0.535325	0.752325
1557	0.534400	0.752825
1558	0.532050	0.753650
1559	0.532125	0.753825
1560	0.535300	0.752700
1561	0.536350	0.753475
1562	0.534000	0.753925
1563	0.534100	0.753850
1564	0.531475	0.754125
1565	0.532975	0.753050
1566	0.534975	0.753875
1567	0.532725	0.755100
1568	0.532775	0.754325
1569	0.533050	0.754075
1570	0.533450	0.756700
1571	0.534250	0.755000
1572	0.533975	0.753775
1573	0.533625	0.755225
1574	0.534375	0.758400
1575	0.533825	0.758575
1576	0.533825	0.757725
1577	0.535075	0.756675
1578	0.535450	0.755850
1579	0.536000	0.755325
1580	0.534650	0.755625
1581	0.536550	0.756525
1582	0.535600	0.757625
1583	0.535350	0.757650
1584	0.536000	0.757750
1585	0.536450	0.756675
1586	0.537050	0.755425
1587	0.537625	0.756675
1588	0.537850	0.757525
1589	0.538400	0.754975
1590	0.536050	0.753575
1591	0.537275	0.753075
1592	0.537675	0.754000
1593	0.536600	0.756175
1594	0.534750	0.758100
1595	0.537075	0.761500
1596	0.539750	0.761050
1597	0.539075	0.759900
1598	0.538975	0.761400
1599	0.539325	0.762200
1600	0.538500	0.763125
1601	0.539425	0.761800
1602	0.537275	0.763050
1603	0.535725	0.764375
1604	0.536300	0.763300
1605	0.537700	0.762550
1606	0.535850	0.758200
1607	0.537175	0.758500
1608	0.537575	0.757050
1609	0.535200	0.757425
1610	0.538275	0.759700
1611	0.538875	0.759450
1612	0.536100	0.759225
1613	0.536550	0.759525
1614	0.533350	0.763100
1615	0.536525	0.760700
1616	0.538350	0.762400
1617	0.535600	0.761700
1618	0.536600	0.758775
1619	0.536750	0.757425
1620	0.537775	0.756475
1621	0.537675	0.754600
1622	0.536825	0.755725
1623	0.536625	0.753750
1624	0.534875	0.754350
1625	0.533825	0.754500
1626	0.536375	0.756875
1627	0.538175	0.756575
1628	0.538425	0.755700
1629	0.538875	0.754200
1630	0.537925	0.754875
1631	0.538375	0.755650
1632	0.538075	0.754800
1633	0.535675	0.751225
1634	0.536000	0.751700
1635	0.537225	0.751800
1636	0.538075	0.751850
1637	0.536025	0.750650
1638	0.534050	0.749950
1639	0.538225	0.748950
1640	0.539375	0.749925
1641	0.539525	0.750150
1642	0.537050	0.751700
1643	0.539200	0.755100
1644	0.537600	0.756275
1645	0.535100	0.754200
1646	0.534825	0.754275
1647	0.535125	0.757750
1648	0.535300	0.757250
1649	0.536125	0.756150
1650	0.538275	0.756250
1651	0.538900	0.756550
1652	0.538300	0.753375
1653	0.538600	0.754650
1654	0.537825	0.755150
1655	0.538700	0.753800
1656	0.538200	0.753150
1657	0.537850	0.753825
1658	0.538350	0.754675
1659	0.539225	0.754750
1660	0.538675	0.756100
1661	0.538625	0.757800
1662	0.535700	0.759025
1663	0.535600	0.758375
1664	0.533300	0.759550
1665	0.535900	0.759700
1666	0.534475	0.760325
1667	0.534900	0.761275
1668	0.535950	0.761425
1669	0.537025	0.760175
1670	0.538700	0.760775
1671	0.538250	0.761175
1672	0.536625	0.759175
1673	0.535750	0.758900
1674	0.537875	0.757500
1675	0.534900	0.758725
1676	0.535425	0.758650
1677	0.535150	0.758500
1678	0.532475	0.757300
1679	0.537325	0.755725
1680	0.535900	0.757175
1681	0.534200	0.757450
1682	0.531550	0.758700
1683	0.531200	0.758825
1684	0.532700	0.757675
1685	0.536225	0.756525
1686	0.534775	0.757925
1687	0.534025	0.754925
1688	0.536100	0.754200
1689	0.538225	0.755225
1690	0.535975	0.755625
1691	0.534900	0.756350
1692	0.535875	0.754975
1693	0.535250	0.756175
1694	0.536800	0.754775
1695	0.535700	0.756450
1696	0.536650	0.755025
1697	0.534875	0.754775
1698	0.536625	0.754175
1699	0.536425	0.755400
1700	0.535875	0.753075
1701	0.537375	0.752800
1702	0.538025	0.750575
1703	0.537675	0.752500
1704	0.536075	0.751350
1705	0.534200	0.750700
1706	0.535300	0.751200
1707	0.537100	0.750925
1708	0.537550	0.753925
1709	0.539375	0.754475
1710	0.538350	0.756600
1711	0.539075	0.754550
1712	0.537200	0.754900
1713	0.535925	0.755625
1714	0.534075	0.753850
1715	0.536650	0.754425
1716	0.538725	0.755950
1717	0.536250	0.757725
1718	0.535375	0.757700
1719	0.534225	0.758650
1720	0.537425	0.758525
1721	0.535900	0.760275
1722	0.535775	0.758900
1723	0.539525	0.757925
1724	0.537875	0.756550
1725	0.537875	0.758700
1726	0.539450	0.758725
1727	0.540875	0.757775
1728	0.541575	0.757200
1729	0.539500	0.757750
1730	0.538250	0.756600
1731	0.537350	0.757100
1732	0.537125	0.756575
1733	0.538275	0.754875
1734	0.536800	0.757375
1735	0.538825	0.756625
1736	0.536625	0.757300
1737	0.537725	0.759100
1738	0.539200	0.757600
1739	0.538050	0.757325
1740	0.537700	0.757375
1741	0.536300	0.758700
1742	0.536400	0.760475
1743	0.535225	0.758925
1744	0.535300	0.760125
1745	0.536600	0.760100
1746	0.537575	0.759600
1747	0.536175	0.759400
1748	0.535050	0.758450
1749	0.535450	0.760900
1750	0.535250	0.759225
1751	0.537425	0.757225
1752	0.537425	0.757650
1753	0.538775	0.756650
1754	0.539825	0.756725
1755	0.537525	0.756550
1756	0.536425	0.758050
1757	0.536425	0.757525
1758	0.536025	0.755975
1759	0.534225	0.758450
1760	0.535350	0.759800
1761	0.537050	0.759200
1762	0.536900	0.756525
1763	0.539150	0.756550
1764	0.536550	0.756625
1765	0.537050	0.756075
1766	0.534475	0.755500
1767	0.535650	0.758100
1768	0.537600	0.757775
1769	0.537650	0.756450
1770	0.536600	0.757775
1771	0.537150	0.759950
1772	0.537350	0.759825
1773	0.538250	0.759025
1774	0.535700	0.760000
1775	0.536400	0.759425
1776	0.536200	0.760050
1777	0.538350	0.759500
1778	0.534975	0.759600
1779	0.538375	0.760700
1780	0.540025	0.762450
1781	0.536500	0.763600
1782	0.535600	0.761250
1783	0.536350	0.761250
1784	0.536350	0.759275
1785	0.535875	0.761075
1786	0.537900	0.760900
1787	0.537900	0.759500
1788	0.537050	0.759750
1789	0.538725	0.759800
1790	0.538500	0.759275
1791	0.537475	0.755625
1792	0.537650	0.755825
1793	0.538200	0.756200
1794	0.535700	0.759150
1795	0.537725	0.759000
1796	0.535250	0.759050
1797	0.536425	0.758525
1798	0.536750	0.758250
1799	0.536000	0.757400
1800	0.538900	0.756800
1801	0.535225	0.758100
1802	0.536600	0.756925
1803	0.539375	0.758075
1804	0.535200	0.758550
1805	0.536325	0.758625
1806	0.539200	0.757800
1807	0.541075	0.755850
1808	0.539800	0.757050
1809	0.538150	0.758875
1810	0.538700	0.757325
1811	0.538325	0.756750
1812	0.539050	0.756475
1813	0.539050	0.755650
1814	0.537675	0.757425
1815	0.537900	0.757050
1816	0.538700	0.759275
1817	0.537950	0.760400
1818	0.536625	0.759000
1819	0.538125	0.759150
1820	0.537500	0.759325
1821	0.537550	0.758800
1822	0.537750	0.759950
1823	0.534675	0.759800
1824	0.537475	0.758900
1825	0.538925	0.756925
1826	0.536550	0.755500
1827	0.537725	0.756975
1828	0.535450	0.757675
1829	0.536250	0.756375
1830	0.534875	0.754950
1831	0.535425	0.755550
1832	0.538250	0.755925
1833	0.537725	0.754525
1834	0.537950	0.754375
1835	0.536400	0.758500
1836	0.536125	0.758400
1837	0.535625	0.756375
1838	0.536500	0.755750
1839	0.536325	0.754300
1840	0.537050	0.755025
1841	0.537450	0.752500
1842	0.539050	0.753975
1843	0.539100	0.750975
1844	0.539100	0.752600
1845	0.538550	0.752925
1846	0.538675	0.751675
1847	0.540275	0.750625
1848	0.537950	0.753075
1849	0.540650	0.753400
1850	0.539325	0.750875
1851	0.537375	0.751175
1852	0.538675	0.751150
1853	0.537825	0.751250
1854	0.536875	0.752075
1855	0.535400	0.753000
1856	0.535575	0.753075
1857	0.536200	0.753575
1858	0.536725	0.750125
1859	0.538875	0.750600
1860	0.537725	0.750250
1861	0.535175	0.752750
1862	0.536850	0.752225
1863	0.536725	0.753625
1864	0.535025	0.752800
1865	0.536900	0.753525
1866	0.536625	0.752325
1867	0.534050	0.749450
1868	0.536650	0.751475
1869	0.535950	0.752800
1870	0.537200	0.754250
1871	0.536675	0.754950
1872	0.535500	0.755075
1873	0.537425	0.755250
1874	0.537125	0.757075
1875	0.535950	0.755525
1876	0.535650	0.756700
1877	0.534775	0.755175
1878	0.536975	0.753950
1879	0.538600	0.754675
1880	0.536600	0.757450
1881	0.534775	0.758925
1882	0.533600	0.760500
1883	0.535100	0.760300
1884	0.533200	0.756750
1885	0.533375	0.755775
1886	0.536825	0.755375
1887	0.537525	0.758700
1888	0.535750	0.757225
1889	0.535225	0.756500
1890	0.534475	0.758175
1891	0.536575	0.757300
1892	0.535000	0.758825
1893	0.537175	0.758475
1894	0.535450	0.757925
1895	0.537850	0.755725
1896	0.535575	0.757475
1897	0.534025	0.758500
1898	0.533950	0.759275
1899	0.535200	0.757900
1900	0.532900	0.759100
1901	0.535525	0.762100
1902	0.535250	0.761225
1903	0.538550	0.759725
1904	0.536525	0.760850
1905	0.539250	0.758425
1906	0.535725	0.760050
1907	0.537350	0.760000
1908	0.537525	0.761325
1909	0.535775	0.760950
1910	0.536775	0.761500
1911	0.536700	0.759375
1912	0.535400	0.761525
1913	0.537525	0.761750
1914	0.534450	0.762300
1915	0.537075	0.764150
1916	0.535475	0.764450
1917	0.537175	0.764500
1918	0.536700	0.763725
1919	0.535025	0.763550
1920	0.535925	0.763975
1921	0.535500	0.765250
1922	0.535625	0.763875
1923	0.536750	0.763125
1924	0.537800	0.761500
1925	0.535975	0.762525
1926	0.536975	0.763050
1927	0.537250	0.762950
1928	0.534625	0.763075
1929	0.534775	0.764025
1930	0.536375	0.766525
1931	0.535625	0.767200
1932	0.535925	0.766200
1933	0.536800	0.765700
1934	0.538375	0.766275
1935	0.536775	0.765400
1936	0.536550	0.765225
1937	0.533950	0.765700
1938	0.534775	0.766050
1939	0.535750	0.763875
1940	0.538650	0.762825
1941	0.538825	0.763800
1942	0.536050	0.767175
1943	0.537750	0.767025
1944	0.536925	0.764550
1945	0.536025	0.763775
1946	0.535225	0.764250
1947	0.537500	0.764600
1948	0.534750	0.763325
1949	0.531825	0.764775
1950	0.535550	0.764450
1951	0.537050	0.762750
1952	0.537425	0.763225
1953	0.536675	0.764400
1954	0.535000	0.762425
1955	0.535925	0.764325
1956	0.535175	0.763425
1957	0.531850	0.763900
1958	0.534400	0.764125
1959	0.532475	0.764575
1960	0.535600	0.764950
1961	0.534975	0.765275
1962	0.533325	0.763600
1963	0.537350	0.763475
1964	0.536225	0.762350
1965	0.534075	0.760725
1966	0.533775	0.758425
1967	0.535675	0.758300
1968	0.534975	0.760025
1969	0.537500	0.761175
1970	0.535400	0.756150
1971	0.534425	0.755375
1972	0.534225	0.754025
1973	0.536025	0.754600
1974	0.536950	0.755050
1975	0.537050	0.754275
1976	0.536025	0.756325
1977	0.531750	0.758100
1978	0.532800	0.758650
1979	0.532600	0.759600
1980	0.533050	0.758925
1981	0.534175	0.758700
1982	0.536375	0.759550
1983	0.533675	0.760125
1984	0.533125	0.760950
1985	0.531475	0.759350
1986	0.531775	0.760375
1987	0.533475	0.760275
1988	0.533500	0.759600
1989	0.534800	0.759325
1990	0.534275	0.759100
1991	0.535400	0.759100
1992	0.536625	0.760275
1993	0.534850	0.758400
1994	0.534475	0.760000
1995	0.534175	0.762825
1996	0.535000	0.761750
1997	0.536575	0.760925
1998	0.535900	0.761150
1999	0.533275	0.763850
[truncated: 8,000 more rows]
