# Supplementary material for: Evolutionary game on mutually influenceing double-layer network
Source: PLoS One. 2025 Jan 31;20(1):e0317923. doi: 10.1371/journal.pone.0317923 (PMC11785339; doi:10.1371/journal.pone.0317923)
Supplement: S1 Data — (ZIP) [file pone.0317923.s001.zip › b=1.05_a=0.75_frequency.txt]

0	0.500275	0.421225
1	0.498500	0.382600
2	0.494475	0.360350
3	0.497175	0.345525
4	0.496275	0.336300
5	0.496750	0.330050
6	0.498875	0.321475
7	0.496475	0.319450
8	0.493275	0.316575
9	0.495925	0.315575
10	0.498500	0.313125
11	0.502300	0.312000
12	0.501425	0.309925
13	0.499450	0.311100
14	0.496475	0.314875
15	0.499575	0.315650
16	0.497450	0.317400
17	0.501050	0.318750
18	0.496800	0.318950
19	0.497750	0.319550
20	0.497750	0.321050
21	0.494025	0.327500
22	0.500275	0.330200
23	0.498100	0.331825
24	0.503600	0.333350
25	0.501125	0.336425
26	0.497375	0.341125
27	0.501475	0.342950
28	0.498700	0.346725
29	0.500600	0.350075
30	0.502425	0.359525
31	0.499675	0.361550
32	0.504350	0.364300
33	0.500825	0.368175
34	0.506650	0.372175
35	0.501650	0.377900
36	0.499050	0.384075
37	0.503750	0.386075
38	0.502750	0.390525
39	0.502375	0.396325
40	0.504875	0.402375
41	0.503950	0.405375
42	0.504225	0.408875
43	0.507575	0.413325
44	0.511575	0.415550
45	0.505775	0.417600
46	0.499350	0.421250
47	0.504275	0.427000
48	0.505375	0.429325
49	0.506350	0.434950
50	0.506025	0.436350
51	0.503300	0.442200
52	0.506825	0.448250
53	0.507900	0.451125
54	0.508525	0.453325
55	0.507625	0.459100
56	0.504000	0.461700
57	0.504475	0.464850
58	0.504600	0.470125
59	0.506750	0.474775
60	0.506950	0.479700
61	0.508700	0.481075
62	0.507125	0.482475
63	0.506525	0.484725
64	0.505550	0.489350
65	0.509775	0.493850
66	0.509900	0.498050
67	0.507250	0.504900
68	0.510450	0.508475
69	0.509650	0.514650
70	0.510150	0.519650
71	0.507925	0.522825
72	0.503475	0.526300
73	0.505075	0.530350
74	0.507625	0.533825
75	0.505750	0.537200
76	0.506375	0.541000
77	0.509900	0.547250
78	0.506400	0.552625
79	0.507875	0.556525
80	0.509950	0.559625
81	0.508600	0.563050
82	0.511700	0.565575
83	0.508725	0.569150
84	0.510575	0.572275
85	0.511900	0.578525
86	0.508900	0.581950
87	0.512550	0.588325
88	0.513050	0.594450
89	0.515925	0.598800
90	0.513100	0.604150
91	0.511750	0.609625
92	0.510475	0.615025
93	0.508500	0.619775
94	0.512575	0.623275
95	0.507800	0.625350
96	0.511350	0.628175
97	0.511250	0.630325
98	0.512725	0.632350
99	0.511425	0.639075
100	0.510825	0.641175
101	0.509825	0.643825
102	0.513300	0.645675
103	0.513900	0.650675
104	0.509925	0.651900
105	0.511925	0.653325
106	0.511600	0.657525
107	0.510025	0.659775
108	0.511275	0.665050
109	0.512975	0.666925
110	0.513325	0.668775
111	0.512075	0.670975
112	0.511350	0.673875
113	0.510575	0.676300
114	0.512175	0.679050
115	0.512825	0.680075
116	0.512950	0.683550
117	0.511750	0.686075
118	0.512350	0.687725
119	0.512925	0.690675
120	0.514575	0.693525
121	0.511000	0.697925
122	0.513775	0.701550
123	0.512025	0.702150
124	0.517275	0.705350
125	0.515575	0.708050
126	0.515450	0.710675
127	0.514625	0.714875
128	0.512650	0.717650
129	0.515200	0.720575
130	0.516000	0.721000
131	0.515625	0.724150
132	0.515700	0.727325
133	0.513625	0.728200
134	0.509700	0.731975
135	0.513350	0.734275
136	0.515450	0.735825
137	0.516575	0.737675
138	0.517750	0.739425
139	0.517700	0.743075
140	0.516900	0.747675
141	0.515050	0.751000
142	0.516125	0.753425
143	0.514025	0.758375
144	0.514575	0.761175
145	0.514525	0.761275
146	0.515400	0.762600
147	0.517125	0.765350
148	0.516200	0.766600
149	0.515775	0.771475
150	0.514800	0.772875
151	0.511975	0.774400
152	0.514100	0.776925
153	0.514400	0.778775
154	0.512225	0.781950
155	0.514350	0.784600
156	0.511925	0.788500
157	0.514625	0.790525
158	0.513575	0.792750
159	0.515100	0.795775
160	0.515375	0.797025
161	0.513275	0.798850
162	0.514975	0.801800
163	0.514625	0.802800
164	0.515550	0.805325
165	0.516450	0.805725
166	0.514200	0.805925
167	0.513625	0.808450
168	0.515625	0.810725
169	0.514025	0.812150
170	0.513725	0.815500
171	0.514500	0.818975
172	0.514450	0.819575
173	0.512850	0.821950
174	0.514850	0.823775
175	0.512900	0.825900
176	0.514275	0.828950
177	0.512725	0.831025
178	0.515300	0.832475
179	0.515825	0.833675
180	0.513950	0.834250
181	0.515025	0.835100
182	0.513200	0.837825
183	0.513475	0.838600
184	0.515375	0.841100
185	0.516525	0.844050
186	0.515575	0.845200
187	0.513350	0.847600
188	0.515000	0.850125
189	0.516675	0.852475
190	0.515700	0.853150
191	0.515650	0.854850
192	0.517025	0.856275
193	0.518300	0.859075
194	0.516125	0.859575
195	0.514025	0.863375
196	0.515400	0.864075
197	0.513325	0.865675
198	0.513125	0.868200
199	0.514675	0.869000
200	0.515925	0.870100
201	0.516625	0.872875
202	0.516275	0.872100
203	0.515425	0.873100
204	0.515775	0.876725
205	0.515450	0.878175
206	0.514250	0.879700
207	0.515600	0.881475
208	0.515675	0.881925
209	0.516325	0.883500
210	0.516300	0.885650
211	0.515775	0.886650
212	0.515325	0.888475
213	0.514300	0.889075
214	0.516225	0.890400
215	0.516250	0.891800
216	0.515600	0.892300
217	0.515450	0.893700
218	0.516050	0.893775
219	0.514650	0.894450
220	0.514450	0.894800
221	0.515700	0.896375
222	0.513625	0.899450
223	0.515925	0.900375
224	0.517000	0.901625
225	0.516125	0.903000
226	0.517075	0.903075
227	0.516500	0.904075
228	0.517700	0.905475
229	0.517200	0.905350
230	0.515475	0.906525
231	0.514800	0.908225
232	0.516825	0.910150
233	0.517175	0.911000
234	0.516850	0.911400
235	0.516000	0.910725
236	0.517475	0.911375
237	0.517575	0.912675
238	0.516325	0.912975
239	0.516300	0.914975
240	0.517575	0.915950
241	0.516975	0.916425
242	0.517125	0.918025
243	0.516200	0.918650
244	0.517400	0.918725
245	0.518700	0.918575
246	0.519900	0.918775
247	0.518200	0.919375
248	0.518500	0.919775
249	0.518400	0.921000
250	0.519100	0.921450
251	0.516975	0.921925
252	0.518325	0.922350
253	0.517925	0.924125
254	0.517125	0.924975
255	0.516500	0.925975
256	0.518575	0.925800
257	0.518025	0.926225
258	0.517225	0.926275
259	0.518350	0.926175
260	0.517050	0.926325
261	0.518225	0.927175
262	0.517300	0.927725
263	0.517875	0.927750
264	0.517225	0.928275
265	0.517900	0.927900
266	0.517675	0.930000
267	0.519075	0.932100
268	0.518125	0.931600
269	0.518325	0.932975
270	0.517800	0.933375
271	0.517450	0.933775
272	0.516625	0.934225
273	0.518250	0.935575
274	0.516925	0.935675
275	0.516975	0.936700
276	0.517500	0.938125
277	0.518025	0.938775
278	0.517475	0.940025
279	0.517425	0.939650
280	0.517750	0.939375
281	0.517875	0.939525
282	0.517475	0.941850
283	0.517000	0.942950
284	0.517975	0.944725
285	0.517225	0.944975
286	0.517450	0.945925
287	0.518100	0.946075
288	0.518650	0.946450
289	0.518500	0.946425
290	0.517775	0.947450
291	0.517750	0.948450
292	0.517350	0.948825
293	0.516450	0.950375
294	0.517800	0.951600
295	0.517525	0.952250
296	0.516350	0.951400
297	0.517250	0.952175
298	0.517725	0.953750
299	0.517375	0.953450
300	0.516875	0.954025
301	0.517925	0.954850
302	0.518400	0.954550
303	0.517800	0.956425
304	0.518275	0.957950
305	0.517425	0.958325
306	0.516625	0.959900
307	0.517925	0.960550
308	0.517125	0.959575
309	0.517800	0.960425
310	0.517900	0.959950
311	0.518175	0.961125
312	0.517900	0.962200
313	0.518475	0.962825
314	0.518475	0.962800
315	0.517750	0.962350
316	0.518575	0.962150
317	0.519075	0.962325
318	0.519275	0.962600
319	0.518825	0.962425
320	0.518675	0.962475
321	0.518650	0.963600
322	0.518525	0.963925
323	0.518750	0.964350
324	0.518550	0.963575
325	0.517675	0.963850
326	0.518900	0.964700
327	0.518325	0.963675
328	0.518450	0.964175
329	0.518150	0.964125
330	0.518225	0.964725
331	0.517825	0.964975
332	0.518025	0.966200
333	0.517450	0.966675
334	0.517450	0.966900
335	0.517750	0.967075
336	0.517725	0.966825
337	0.517600	0.967400
338	0.517125	0.967050
339	0.517800	0.967900
340	0.517150	0.968750
341	0.517875	0.969125
342	0.518575	0.968775
343	0.518900	0.969225
344	0.518575	0.969125
345	0.519200	0.969375
346	0.518275	0.969800
347	0.517625	0.969750
348	0.517975	0.969850
349	0.518225	0.970200
350	0.517850	0.971225
351	0.518625	0.971125
352	0.517850	0.970650
353	0.517575	0.971550
354	0.518025	0.971725
355	0.517650	0.971200
356	0.517175	0.971625
357	0.517525	0.971950
358	0.516925	0.971075
359	0.517825	0.971200
360	0.518275	0.971825
361	0.518325	0.971825
362	0.517925	0.972350
363	0.517475	0.972650
364	0.517300	0.973350
365	0.517100	0.973475
366	0.517250	0.973500
367	0.516950	0.974525
368	0.517175	0.974375
369	0.517650	0.975075
370	0.517625	0.975550
371	0.517650	0.975500
372	0.517725	0.976000
373	0.518200	0.976400
374	0.517400	0.977125
375	0.517225	0.976875
376	0.516700	0.977950
377	0.517625	0.978200
378	0.516975	0.979350
379	0.517750	0.978575
380	0.517900	0.978650
381	0.517875	0.979225
382	0.518100	0.979100
383	0.518075	0.979350
384	0.517825	0.979075
385	0.518125	0.978975
386	0.518125	0.979675
387	0.518100	0.978925
388	0.518150	0.979000
389	0.517250	0.979500
390	0.517650	0.980550
391	0.517700	0.980000
392	0.518025	0.980025
393	0.518225	0.980550
394	0.517100	0.981675
395	0.517400	0.981725
396	0.517025	0.981575
397	0.517525	0.982700
398	0.518100	0.982150
399	0.518375	0.982600
400	0.517350	0.983275
401	0.517650	0.983300
402	0.517700	0.984175
403	0.518350	0.984400
404	0.518200	0.983850
405	0.518275	0.983950
406	0.517625	0.984325
407	0.517475	0.984825
408	0.517725	0.984975
409	0.518125	0.984900
410	0.518600	0.985525
411	0.518275	0.985325
412	0.518150	0.985300
413	0.517800	0.986250
414	0.517625	0.986175
415	0.517525	0.986550
416	0.517325	0.986800
417	0.517525	0.986675
418	0.518400	0.986750
419	0.518500	0.986725
420	0.517950	0.986975
421	0.517575	0.987500
422	0.517675	0.988125
423	0.518175	0.988675
424	0.518450	0.989350
425	0.518800	0.989450
426	0.518350	0.989675
427	0.518575	0.989200
428	0.518050	0.990325
429	0.518450	0.991250
430	0.518375	0.990800
431	0.518350	0.990950
432	0.517775	0.991050
433	0.518000	0.990850
434	0.518175	0.990950
435	0.518400	0.990575
436	0.518400	0.990725
437	0.518350	0.991375
438	0.518050	0.991200
439	0.518225	0.991575
440	0.518050	0.991750
441	0.518000	0.991550
442	0.518325	0.991475
443	0.518025	0.991200
444	0.518000	0.991600
445	0.517975	0.991125
446	0.518175	0.991275
447	0.517550	0.991500
448	0.517575	0.991325
449	0.518050	0.991350
450	0.518500	0.991700
451	0.518225	0.991775
452	0.517950	0.992025
453	0.517900	0.992350
454	0.517850	0.993000
455	0.517850	0.993175
456	0.517700	0.992800
457	0.517425	0.992575
458	0.517700	0.992900
459	0.517575	0.992900
460	0.517675	0.992925
461	0.517100	0.992975
462	0.517325	0.992975
463	0.518150	0.992725
464	0.517925	0.992800
465	0.517525	0.992825
466	0.517625	0.993075
467	0.517325	0.992875
468	0.517875	0.992950
469	0.517650	0.992825
470	0.517800	0.993300
471	0.517475	0.993075
472	0.517575	0.993475
473	0.517375	0.993950
474	0.517075	0.993875
475	0.517375	0.993675
476	0.517550	0.993950
477	0.517475	0.994050
478	0.517500	0.994050
479	0.517375	0.994250
480	0.517550	0.994150
481	0.517400	0.994575
482	0.517625	0.994075
483	0.517375	0.994125
484	0.517675	0.994025
485	0.517675	0.994525
486	0.517750	0.994475
487	0.517825	0.994475
488	0.517950	0.994750
489	0.518225	0.994800
490	0.518075	0.994550
491	0.517950	0.994350
492	0.517550	0.994675
493	0.517850	0.995000
494	0.517675	0.994900
495	0.517450	0.994925
496	0.517375	0.994875
497	0.517625	0.995050
498	0.517550	0.995125
499	0.517625	0.995450
500	0.517725	0.995400
501	0.517900	0.995575
502	0.517725	0.995500
503	0.517700	0.995250
504	0.517475	0.995500
505	0.517700	0.995675
506	0.517600	0.995050
507	0.517650	0.995050
508	0.517600	0.994975
509	0.517825	0.995075
510	0.517825	0.995650
511	0.517675	0.995575
512	0.517800	0.995650
513	0.517700	0.995375
514	0.518050	0.995275
515	0.518075	0.995475
516	0.517850	0.995525
517	0.518450	0.995575
518	0.517875	0.995450
519	0.517675	0.995675
520	0.517775	0.995650
521	0.517875	0.995475
522	0.517500	0.995525
523	0.517700	0.995925
524	0.517600	0.995850
525	0.517475	0.996075
526	0.517600	0.995775
527	0.517525	0.996025
528	0.517300	0.995925
529	0.517825	0.996200
530	0.517950	0.996325
531	0.517550	0.996500
532	0.517550	0.996475
533	0.517400	0.996275
534	0.517875	0.996050
535	0.517625	0.995825
536	0.517575	0.996200
537	0.517450	0.996100
538	0.517400	0.996100
539	0.517600	0.995625
540	0.517625	0.995825
541	0.517550	0.995875
542	0.517350	0.995725
543	0.517300	0.995825
544	0.517350	0.996025
545	0.517250	0.995725
546	0.517425	0.995575
547	0.517375	0.995925
548	0.517550	0.996300
549	0.517625	0.996325
550	0.517725	0.996400
551	0.517775	0.996425
552	0.517825	0.996225
553	0.517575	0.996450
554	0.517375	0.996725
555	0.517475	0.996500
556	0.517575	0.996575
557	0.517600	0.996450
558	0.517725	0.996575
559	0.517800	0.996550
560	0.517725	0.996600
561	0.517550	0.996800
562	0.517600	0.996550
563	0.517500	0.996750
564	0.517475	0.996900
565	0.517650	0.996800
566	0.517825	0.997025
567	0.517625	0.997150
568	0.517725	0.997325
569	0.517650	0.997000
570	0.517500	0.997350
571	0.517350	0.997425
572	0.517575	0.997550
573	0.517425	0.997600
574	0.517425	0.997775
575	0.517575	0.997825
576	0.517850	0.997675
577	0.517650	0.997650
578	0.517500	0.997675
579	0.517475	0.997750
580	0.517450	0.997925
581	0.517650	0.998225
582	0.517550	0.998000
583	0.517425	0.998000
584	0.517450	0.998275
585	0.517500	0.998350
586	0.517450	0.998225
587	0.517450	0.998200
588	0.517625	0.998175
589	0.517575	0.998150
590	0.517650	0.998300
591	0.517500	0.998250
592	0.517325	0.998175
593	0.517375	0.997800
594	0.517425	0.998000
595	0.517400	0.998200
596	0.517350	0.998525
597	0.517325	0.998375
598	0.517425	0.998275
599	0.517450	0.998650
600	0.517600	0.998575
601	0.517600	0.998375
602	0.517375	0.998425
603	0.517400	0.998475
604	0.517325	0.998500
605	0.517400	0.998725
606	0.517500	0.998600
607	0.517425	0.998575
608	0.517525	0.998750
609	0.517375	0.998950
610	0.517550	0.998875
611	0.517600	0.998975
612	0.517525	0.998925
613	0.517500	0.998925
614	0.517475	0.998900
615	0.517550	0.998825
616	0.517400	0.998700
617	0.517650	0.998750
618	0.517300	0.998850
619	0.517200	0.998700
620	0.517175	0.998550
621	0.517275	0.998825
622	0.517250	0.998700
623	0.517200	0.998925
624	0.517425	0.999075
625	0.517425	0.999075
626	0.517475	0.999125
627	0.517425	0.999125
628	0.517225	0.999050
629	0.517125	0.999100
630	0.517200	0.999075
631	0.517150	0.999100
632	0.517200	0.999175
633	0.517375	0.999050
634	0.517375	0.999125
635	0.517325	0.999150
636	0.517275	0.999225
637	0.517350	0.999200
638	0.517250	0.999250
639	0.517200	0.999275
640	0.517250	0.999350
641	0.517225	0.999375
642	0.517225	0.999375
643	0.517300	0.999475
644	0.517275	0.999450
645	0.517425	0.999425
646	0.517425	0.999275
647	0.517375	0.999375
648	0.517300	0.999275
649	0.517150	0.999275
650	0.517175	0.999300
651	0.517175	0.999400
652	0.517225	0.999425
653	0.517150	0.999325
654	0.517225	0.999350
655	0.517200	0.999275
656	0.517300	0.999325
657	0.517350	0.999325
658	0.517275	0.999325
659	0.517425	0.999375
660	0.517300	0.999425
661	0.517350	0.999425
662	0.517350	0.999550
663	0.517350	0.999600
664	0.517300	0.999475
665	0.517425	0.999525
666	0.517375	0.999425
667	0.517275	0.999325
668	0.517200	0.999550
669	0.517225	0.999600
670	0.517275	0.999650
671	0.517325	0.999550
672	0.517275	0.999525
673	0.517325	0.999525
674	0.517325	0.999650
675	0.517300	0.999625
676	0.517225	0.999675
677	0.517200	0.999700
678	0.517250	0.999725
679	0.517175	0.999650
680	0.517250	0.999575
681	0.517300	0.999575
682	0.517275	0.999600
683	0.517125	0.999500
684	0.517250	0.999475
685	0.517150	0.999450
686	0.517175	0.999525
687	0.517275	0.999475
688	0.517250	0.999550
689	0.517275	0.999600
690	0.517300	0.999550
691	0.517250	0.999400
692	0.517250	0.999450
693	0.517225	0.999550
694	0.517275	0.999700
695	0.517175	0.999675
696	0.517325	0.999675
697	0.517325	0.999700
698	0.517250	0.999550
699	0.517325	0.999625
700	0.517275	0.999575
701	0.517275	0.999575
702	0.517250	0.999700
703	0.517200	0.999625
704	0.517250	0.999600
705	0.517275	0.999575
706	0.517275	0.999500
707	0.517275	0.999525
708	0.517300	0.999550
709	0.517400	0.999625
710	0.517300	0.999600
711	0.517250	0.999625
712	0.517275	0.999525
713	0.517425	0.999600
714	0.517275	0.999525
715	0.517225	0.999550
716	0.517275	0.999475
717	0.517325	0.999500
718	0.517275	0.999500
719	0.517275	0.999475
720	0.517250	0.999600
721	0.517225	0.999625
722	0.517225	0.999650
723	0.517325	0.999600
724	0.517375	0.999600
725	0.517325	0.999700
726	0.517200	0.999700
727	0.517250	0.999625
728	0.517275	0.999700
729	0.517250	0.999725
730	0.517275	0.999750
731	0.517325	0.999750
732	0.517250	0.999675
733	0.517250	0.999675
734	0.517250	0.999675
735	0.517300	0.999525
736	0.517275	0.999350
737	0.517350	0.999325
738	0.517325	0.999350
739	0.517350	0.999200
740	0.517300	0.999275
741	0.517300	0.999250
742	0.517250	0.999425
743	0.517375	0.999450
744	0.517325	0.999425
745	0.517300	0.999300
746	0.517275	0.999425
747	0.517325	0.999450
748	0.517275	0.999475
749	0.517300	0.999500
750	0.517225	0.999575
751	0.517275	0.999675
752	0.517300	0.999600
753	0.517200	0.999550
754	0.517200	0.999475
755	0.517225	0.999475
756	0.517250	0.999550
757	0.517450	0.999575
758	0.517325	0.999575
759	0.517325	0.999550
760	0.517350	0.999575
761	0.517350	0.999575
762	0.517325	0.999625
763	0.517325	0.999550
764	0.517250	0.999525
765	0.517250	0.999525
766	0.517350	0.999525
767	0.517375	0.999500
768	0.517350	0.999600
769	0.517375	0.999600
770	0.517275	0.999650
771	0.517325	0.999600
772	0.517275	0.999625
773	0.517200	0.999575
774	0.517250	0.999625
775	0.517250	0.999725
776	0.517225	0.999650
777	0.517275	0.999525
778	0.517375	0.999500
779	0.517300	0.999550
780	0.517300	0.999550
781	0.517300	0.999725
782	0.517275	0.999775
783	0.517200	0.999700
784	0.517275	0.999675
785	0.517300	0.999550
786	0.517325	0.999575
787	0.517325	0.999600
788	0.517350	0.999525
789	0.517300	0.999500
790	0.517325	0.999550
791	0.517225	0.999625
792	0.517275	0.999725
793	0.517300	0.999750
794	0.517300	0.999750
795	0.517325	0.999725
796	0.517250	0.999675
797	0.517300	0.999700
798	0.517250	0.999750
799	0.517275	0.999750
800	0.517250	0.999675
801	0.517225	0.999725
802	0.517225	0.999775
803	0.517250	0.999750
804	0.517225	0.999825
805	0.517300	0.999875
806	0.517325	0.999875
807	0.517225	0.999800
808	0.517300	0.999825
809	0.517200	0.999775
810	0.517250	0.999800
811	0.517300	0.999725
812	0.517300	0.999800
813	0.517325	0.999825
814	0.517300	0.999800
815	0.517325	0.999800
816	0.517225	0.999775
817	0.517250	0.999800
818	0.517275	0.999725
819	0.517275	0.999825
820	0.517275	0.999850
821	0.517250	0.999775
822	0.517300	0.999775
823	0.517300	0.999800
824	0.517225	0.999850
825	0.517250	0.999875
826	0.517300	0.999875
827	0.517300	0.999825
828	0.517250	0.999800
829	0.517225	0.999800
830	0.517250	0.999800
831	0.517200	0.999825
832	0.517225	0.999900
833	0.517225	0.999900
834	0.517225	0.999900
835	0.517275	0.999875
836	0.517300	0.999925
837	0.517250	0.999850
838	0.517275	0.999875
839	0.517275	0.999875
840	0.517275	0.999950
841	0.517225	0.999975
842	0.517250	1.000000
843	0.517300	1.000000
844	0.517300	1.000000
845	0.517275	1.000000
846	0.517250	1.000000
847	0.517300	1.000000
848	0.517275	1.000000
849	0.517275	1.000000
850	0.517300	1.000000
851	0.517300	1.000000
852	0.517300	1.000000
853	0.517300	1.000000
854	0.517300	1.000000
855	0.517300	1.000000
856	0.517300	1.000000
857	0.517300	1.000000
858	0.517300	1.000000
859	0.517300	1.000000
860	0.517300	1.000000
861	0.517300	1.000000
862	0.517300	1.000000
863	0.517300	1.000000
864	0.517300	1.000000
865	0.517300	1.000000
866	0.517300	1.000000
867	0.517300	1.000000
868	0.517300	1.000000
869	0.517300	1.000000
870	0.517300	1.000000
871	0.517300	1.000000
872	0.517300	1.000000
873	0.517300	1.000000
874	0.517300	1.000000
875	0.517300	1.000000
876	0.517300	1.000000
877	0.517300	1.000000
878	0.517300	1.000000
879	0.517300	1.000000
880	0.517300	1.000000
881	0.517300	1.000000
882	0.517300	1.000000
883	0.517300	1.000000
884	0.517300	1.000000
885	0.517300	1.000000
886	0.517300	1.000000
887	0.517300	1.000000
888	0.517300	1.000000
889	0.517300	1.000000
890	0.517300	1.000000
891	0.517300	1.000000
892	0.517300	1.000000
893	0.517300	1.000000
894	0.517300	1.000000
895	0.517300	1.000000
896	0.517300	1.000000
897	0.517300	1.000000
898	0.517300	1.000000
899	0.517300	1.000000
900	0.517300	1.000000
901	0.517300	1.000000
902	0.517300	1.000000
903	0.517300	1.000000
904	0.517300	1.000000
905	0.517300	1.000000
906	0.517300	1.000000
907	0.517300	1.000000
908	0.517300	1.000000
909	0.517300	1.000000
910	0.517300	1.000000
911	0.517300	1.000000
912	0.517300	1.000000
913	0.517300	1.000000
914	0.517300	1.000000
915	0.517300	1.000000
916	0.517300	1.000000
917	0.517300	1.000000
918	0.517300	1.000000
919	0.517300	1.000000
920	0.517300	1.000000
921	0.517300	1.000000
922	0.517300	1.000000
923	0.517300	1.000000
924	0.517300	1.000000
925	0.517300	1.000000
926	0.517300	1.000000
927	0.517300	1.000000
928	0.517300	1.000000
929	0.517300	1.000000
930	0.517300	1.000000
931	0.517300	1.000000
932	0.517300	1.000000
933	0.517300	1.000000
934	0.517300	1.000000
935	0.517300	1.000000
936	0.517300	1.000000
937	0.517300	1.000000
938	0.517300	1.000000
939	0.517300	1.000000
940	0.517300	1.000000
941	0.517300	1.000000
942	0.517300	1.000000
943	0.517300	1.000000
944	0.517300	1.000000
945	0.517300	1.000000
946	0.517300	1.000000
947	0.517300	1.000000
948	0.517300	1.000000
949	0.517300	1.000000
950	0.517300	1.000000
951	0.517300	1.000000
952	0.517300	1.000000
953	0.517300	1.000000
954	0.517300	1.000000
955	0.517300	1.000000
956	0.517300	1.000000
957	0.517300	1.000000
958	0.517300	1.000000
959	0.517300	1.000000
960	0.517300	1.000000
961	0.517300	1.000000
962	0.517300	1.000000
963	0.517300	1.000000
964	0.517300	1.000000
965	0.517300	1.000000
966	0.517300	1.000000
967	0.517300	1.000000
968	0.517300	1.000000
969	0.517300	1.000000
970	0.517300	1.000000
971	0.517300	1.000000
972	0.517300	1.000000
973	0.517300	1.000000
974	0.517300	1.000000
975	0.517300	1.000000
976	0.517300	1.000000
977	0.517300	1.000000
978	0.517300	1.000000
979	0.517300	1.000000
980	0.517300	1.000000
981	0.517300	1.000000
982	0.517300	1.000000
983	0.517300	1.000000
984	0.517300	1.000000
985	0.517300	1.000000
986	0.517300	1.000000
987	0.517300	1.000000
988	0.517300	1.000000
989	0.517300	1.000000
990	0.517300	1.000000
991	0.517300	1.000000
992	0.517300	1.000000
993	0.517300	1.000000
994	0.517300	1.000000
995	0.517300	1.000000
996	0.517300	1.000000
997	0.517300	1.000000
998	0.517300	1.000000
999	0.517300	1.000000
1000	0.517300	1.000000
1001	0.517300	1.000000
1002	0.517300	1.000000
1003	0.517300	1.000000
1004	0.517300	1.000000
1005	0.517300	1.000000
1006	0.517300	1.000000
1007	0.517300	1.000000
1008	0.517300	1.000000
1009	0.517300	1.000000
1010	0.517300	1.000000
1011	0.517300	1.000000
1012	0.517300	1.000000
1013	0.517300	1.000000
1014	0.517300	1.000000
1015	0.517300	1.000000
1016	0.517300	1.000000
1017	0.517300	1.000000
1018	0.517300	1.000000
1019	0.517300	1.000000
1020	0.517300	1.000000
1021	0.517300	1.000000
1022	0.517300	1.000000
1023	0.517300	1.000000
1024	0.517300	1.000000
1025	0.517300	1.000000
1026	0.517300	1.000000
1027	0.517300	1.000000
1028	0.517300	1.000000
1029	0.517300	1.000000
1030	0.517300	1.000000
1031	0.517300	1.000000
1032	0.517300	1.000000
1033	0.517300	1.000000
1034	0.517300	1.000000
1035	0.517300	1.000000
1036	0.517300	1.000000
1037	0.517300	1.000000
1038	0.517300	1.000000
1039	0.517300	1.000000
1040	0.517300	1.000000
1041	0.517300	1.000000
1042	0.517300	1.000000
1043	0.517300	1.000000
1044	0.517300	1.000000
1045	0.517300	1.000000
1046	0.517300	1.000000
1047	0.517300	1.000000
1048	0.517300	1.000000
1049	0.517300	1.000000
1050	0.517300	1.000000
1051	0.517300	1.000000
1052	0.517300	1.000000
1053	0.517300	1.000000
1054	0.517300	1.000000
1055	0.517300	1.000000
1056	0.517300	1.000000
1057	0.517300	1.000000
1058	0.517300	1.000000
1059	0.517300	1.000000
1060	0.517300	1.000000
1061	0.517300	1.000000
1062	0.517300	1.000000
1063	0.517300	1.000000
1064	0.517300	1.000000
1065	0.517300	1.000000
1066	0.517300	1.000000
1067	0.517300	1.000000
1068	0.517300	1.000000
1069	0.517300	1.000000
1070	0.517300	1.000000
1071	0.517300	1.000000
1072	0.517300	1.000000
1073	0.517300	1.000000
1074	0.517300	1.000000
1075	0.517300	1.000000
1076	0.517300	1.000000
1077	0.517300	1.000000
1078	0.517300	1.000000
1079	0.517300	1.000000
1080	0.517300	1.000000
1081	0.517300	1.000000
1082	0.517300	1.000000
1083	0.517300	1.000000
1084	0.517300	1.000000
1085	0.517300	1.000000
1086	0.517300	1.000000
1087	0.517300	1.000000
1088	0.517300	1.000000
1089	0.517300	1.000000
1090	0.517300	1.000000
1091	0.517300	1.000000
1092	0.517300	1.000000
1093	0.517300	1.000000
1094	0.517300	1.000000
1095	0.517300	1.000000
1096	0.517300	1.000000
1097	0.517300	1.000000
1098	0.517300	1.000000
1099	0.517300	1.000000
1100	0.517300	1.000000
1101	0.517300	1.000000
1102	0.517300	1.000000
1103	0.517300	1.000000
1104	0.517300	1.000000
1105	0.517300	1.000000
1106	0.517300	1.000000
1107	0.517300	1.000000
1108	0.517300	1.000000
1109	0.517300	1.000000
1110	0.517300	1.000000
1111	0.517300	1.000000
1112	0.517300	1.000000
1113	0.517300	1.000000
1114	0.517300	1.000000
1115	0.517300	1.000000
1116	0.517300	1.000000
1117	0.517300	1.000000
1118	0.517300	1.000000
1119	0.517300	1.000000
1120	0.517300	1.000000
1121	0.517300	1.000000
1122	0.517300	1.000000
1123	0.517300	1.000000
1124	0.517300	1.000000
1125	0.517300	1.000000
1126	0.517300	1.000000
1127	0.517300	1.000000
1128	0.517300	1.000000
1129	0.517300	1.000000
1130	0.517300	1.000000
1131	0.517300	1.000000
1132	0.517300	1.000000
1133	0.517300	1.000000
1134	0.517300	1.000000
1135	0.517300	1.000000
1136	0.517300	1.000000
1137	0.517300	1.000000
1138	0.517300	1.000000
1139	0.517300	1.000000
1140	0.517300	1.000000
1141	0.517300	1.000000
1142	0.517300	1.000000
1143	0.517300	1.000000
1144	0.517300	1.000000
1145	0.517300	1.000000
1146	0.517300	1.000000
1147	0.517300	1.000000
1148	0.517300	1.000000
1149	0.517300	1.000000
1150	0.517300	1.000000
1151	0.517300	1.000000
1152	0.517300	1.000000
1153	0.517300	1.000000
1154	0.517300	1.000000
1155	0.517300	1.000000
1156	0.517300	1.000000
1157	0.517300	1.000000
1158	0.517300	1.000000
1159	0.517300	1.000000
1160	0.517300	1.000000
1161	0.517300	1.000000
1162	0.517300	1.000000
1163	0.517300	1.000000
1164	0.517300	1.000000
1165	0.517300	1.000000
1166	0.517300	1.000000
1167	0.517300	1.000000
1168	0.517300	1.000000
1169	0.517300	1.000000
1170	0.517300	1.000000
1171	0.517300	1.000000
1172	0.517300	1.000000
1173	0.517300	1.000000
1174	0.517300	1.000000
1175	0.517300	1.000000
1176	0.517300	1.000000
1177	0.517300	1.000000
1178	0.517300	1.000000
1179	0.517300	1.000000
1180	0.517300	1.000000
1181	0.517300	1.000000
1182	0.517300	1.000000
1183	0.517300	1.000000
1184	0.517300	1.000000
1185	0.517300	1.000000
1186	0.517300	1.000000
1187	0.517300	1.000000
1188	0.517300	1.000000
1189	0.517300	1.000000
1190	0.517300	1.000000
1191	0.517300	1.000000
1192	0.517300	1.000000
1193	0.517300	1.000000
1194	0.517300	1.000000
1195	0.517300	1.000000
1196	0.517300	1.000000
1197	0.517300	1.000000
1198	0.517300	1.000000
1199	0.517300	1.000000
1200	0.517300	1.000000
1201	0.517300	1.000000
1202	0.517300	1.000000
1203	0.517300	1.000000
1204	0.517300	1.000000
1205	0.517300	1.000000
1206	0.517300	1.000000
1207	0.517300	1.000000
1208	0.517300	1.000000
1209	0.517300	1.000000
1210	0.517300	1.000000
1211	0.517300	1.000000
1212	0.517300	1.000000
1213	0.517300	1.000000
1214	0.517300	1.000000
1215	0.517300	1.000000
1216	0.517300	1.000000
1217	0.517300	1.000000
1218	0.517300	1.000000
1219	0.517300	1.000000
1220	0.517300	1.000000
1221	0.517300	1.000000
1222	0.517300	1.000000
1223	0.517300	1.000000
1224	0.517300	1.000000
1225	0.517300	1.000000
1226	0.517300	1.000000
1227	0.517300	1.000000
1228	0.517300	1.000000
1229	0.517300	1.000000
1230	0.517300	1.000000
1231	0.517300	1.000000
1232	0.517300	1.000000
1233	0.517300	1.000000
1234	0.517300	1.000000
1235	0.517300	1.000000
1236	0.517300	1.000000
1237	0.517300	1.000000
1238	0.517300	1.000000
1239	0.517300	1.000000
1240	0.517300	1.000000
1241	0.517300	1.000000
1242	0.517300	1.000000
1243	0.517300	1.000000
1244	0.517300	1.000000
1245	0.517300	1.000000
1246	0.517300	1.000000
1247	0.517300	1.000000
1248	0.517300	1.000000
1249	0.517300	1.000000
1250	0.517300	1.000000
1251	0.517300	1.000000
1252	0.517300	1.000000
1253	0.517300	1.000000
1254	0.517300	1.000000
1255	0.517300	1.000000
1256	0.517300	1.000000
1257	0.517300	1.000000
1258	0.517300	1.000000
1259	0.517300	1.000000
1260	0.517300	1.000000
1261	0.517300	1.000000
1262	0.517300	1.000000
1263	0.517300	1.000000
1264	0.517300	1.000000
1265	0.517300	1.000000
1266	0.517300	1.000000
1267	0.517300	1.000000
1268	0.517300	1.000000
1269	0.517300	1.000000
1270	0.517300	1.000000
1271	0.517300	1.000000
1272	0.517300	1.000000
1273	0.517300	1.000000
1274	0.517300	1.000000
1275	0.517300	1.000000
1276	0.517300	1.000000
1277	0.517300	1.000000
1278	0.517300	1.000000
1279	0.517300	1.000000
1280	0.517300	1.000000
1281	0.517300	1.000000
1282	0.517300	1.000000
1283	0.517300	1.000000
1284	0.517300	1.000000
1285	0.517300	1.000000
1286	0.517300	1.000000
1287	0.517300	1.000000
1288	0.517300	1.000000
1289	0.517300	1.000000
1290	0.517300	1.000000
1291	0.517300	1.000000
1292	0.517300	1.000000
1293	0.517300	1.000000
1294	0.517300	1.000000
1295	0.517300	1.000000
1296	0.517300	1.000000
1297	0.517300	1.000000
1298	0.517300	1.000000
1299	0.517300	1.000000
1300	0.517300	1.000000
1301	0.517300	1.000000
1302	0.517300	1.000000
1303	0.517300	1.000000
1304	0.517300	1.000000
1305	0.517300	1.000000
1306	0.517300	1.000000
1307	0.517300	1.000000
1308	0.517300	1.000000
1309	0.517300	1.000000
1310	0.517300	1.000000
1311	0.517300	1.000000
1312	0.517300	1.000000
1313	0.517300	1.000000
1314	0.517300	1.000000
1315	0.517300	1.000000
1316	0.517300	1.000000
1317	0.517300	1.000000
1318	0.517300	1.000000
1319	0.517300	1.000000
1320	0.517300	1.000000
1321	0.517300	1.000000
1322	0.517300	1.000000
1323	0.517300	1.000000
1324	0.517300	1.000000
1325	0.517300	1.000000
1326	0.517300	1.000000
1327	0.517300	1.000000
1328	0.517300	1.000000
1329	0.517300	1.000000
1330	0.517300	1.000000
1331	0.517300	1.000000
1332	0.517300	1.000000
1333	0.517300	1.000000
1334	0.517300	1.000000
1335	0.517300	1.000000
1336	0.517300	1.000000
1337	0.517300	1.000000
1338	0.517300	1.000000
1339	0.517300	1.000000
1340	0.517300	1.000000
1341	0.517300	1.000000
1342	0.517300	1.000000
1343	0.517300	1.000000
1344	0.517300	1.000000
1345	0.517300	1.000000
1346	0.517300	1.000000
1347	0.517300	1.000000
1348	0.517300	1.000000
1349	0.517300	1.000000
1350	0.517300	1.000000
1351	0.517300	1.000000
1352	0.517300	1.000000
1353	0.517300	1.000000
1354	0.517300	1.000000
1355	0.517300	1.000000
1356	0.517300	1.000000
1357	0.517300	1.000000
1358	0.517300	1.000000
1359	0.517300	1.000000
1360	0.517300	1.000000
1361	0.517300	1.000000
1362	0.517300	1.000000
1363	0.517300	1.000000
1364	0.517300	1.000000
1365	0.517300	1.000000
1366	0.517300	1.000000
1367	0.517300	1.000000
1368	0.517300	1.000000
1369	0.517300	1.000000
1370	0.517300	1.000000
1371	0.517300	1.000000
1372	0.517300	1.000000
1373	0.517300	1.000000
1374	0.517300	1.000000
1375	0.517300	1.000000
1376	0.517300	1.000000
1377	0.517300	1.000000
1378	0.517300	1.000000
1379	0.517300	1.000000
1380	0.517300	1.000000
1381	0.517300	1.000000
1382	0.517300	1.000000
1383	0.517300	1.000000
1384	0.517300	1.000000
1385	0.517300	1.000000
1386	0.517300	1.000000
1387	0.517300	1.000000
1388	0.517300	1.000000
1389	0.517300	1.000000
1390	0.517300	1.000000
1391	0.517300	1.000000
1392	0.517300	1.000000
1393	0.517300	1.000000
1394	0.517300	1.000000
1395	0.517300	1.000000
1396	0.517300	1.000000
1397	0.517300	1.000000
1398	0.517300	1.000000
1399	0.517300	1.000000
1400	0.517300	1.000000
1401	0.517300	1.000000
1402	0.517300	1.000000
1403	0.517300	1.000000
1404	0.517300	1.000000
1405	0.517300	1.000000
1406	0.517300	1.000000
1407	0.517300	1.000000
1408	0.517300	1.000000
1409	0.517300	1.000000
1410	0.517300	1.000000
1411	0.517300	1.000000
1412	0.517300	1.000000
1413	0.517300	1.000000
1414	0.517300	1.000000
1415	0.517300	1.000000
1416	0.517300	1.000000
1417	0.517300	1.000000
1418	0.517300	1.000000
1419	0.517300	1.000000
1420	0.517300	1.000000
1421	0.517300	1.000000
1422	0.517300	1.000000
1423	0.517300	1.000000
1424	0.517300	1.000000
1425	0.517300	1.000000
1426	0.517300	1.000000
1427	0.517300	1.000000
1428	0.517300	1.000000
1429	0.517300	1.000000
1430	0.517300	1.000000
1431	0.517300	1.000000
1432	0.517300	1.000000
1433	0.517300	1.000000
1434	0.517300	1.000000
1435	0.517300	1.000000
1436	0.517300	1.000000
1437	0.517300	1.000000
1438	0.517300	1.000000
1439	0.517300	1.000000
1440	0.517300	1.000000
1441	0.517300	1.000000
1442	0.517300	1.000000
1443	0.517300	1.000000
1444	0.517300	1.000000
1445	0.517300	1.000000
1446	0.517300	1.000000
1447	0.517300	1.000000
1448	0.517300	1.000000
1449	0.517300	1.000000
1450	0.517300	1.000000
1451	0.517300	1.000000
1452	0.517300	1.000000
1453	0.517300	1.000000
1454	0.517300	1.000000
1455	0.517300	1.000000
1456	0.517300	1.000000
1457	0.517300	1.000000
1458	0.517300	1.000000
1459	0.517300	1.000000
1460	0.517300	1.000000
1461	0.517300	1.000000
1462	0.517300	1.000000
1463	0.517300	1.000000
1464	0.517300	1.000000
1465	0.517300	1.000000
1466	0.517300	1.000000
1467	0.517300	1.000000
1468	0.517300	1.000000
1469	0.517300	1.000000
1470	0.517300	1.000000
1471	0.517300	1.000000
1472	0.517300	1.000000
1473	0.517300	1.000000
1474	0.517300	1.000000
1475	0.517300	1.000000
1476	0.517300	1.000000
1477	0.517300	1.000000
1478	0.517300	1.000000
1479	0.517300	1.000000
1480	0.517300	1.000000
1481	0.517300	1.000000
1482	0.517300	1.000000
1483	0.517300	1.000000
1484	0.517300	1.000000
1485	0.517300	1.000000
1486	0.517300	1.000000
1487	0.517300	1.000000
1488	0.517300	1.000000
1489	0.517300	1.000000
1490	0.517300	1.000000
1491	0.517300	1.000000
1492	0.517300	1.000000
1493	0.517300	1.000000
1494	0.517300	1.000000
1495	0.517300	1.000000
1496	0.517300	1.000000
1497	0.517300	1.000000
1498	0.517300	1.000000
1499	0.517300	1.000000
1500	0.517300	1.000000
1501	0.517300	1.000000
1502	0.517300	1.000000
1503	0.517300	1.000000
1504	0.517300	1.000000
1505	0.517300	1.000000
1506	0.517300	1.000000
1507	0.517300	1.000000
1508	0.517300	1.000000
1509	0.517300	1.000000
1510	0.517300	1.000000
1511	0.517300	1.000000
1512	0.517300	1.000000
1513	0.517300	1.000000
1514	0.517300	1.000000
1515	0.517300	1.000000
1516	0.517300	1.000000
1517	0.517300	1.000000
1518	0.517300	1.000000
1519	0.517300	1.000000
1520	0.517300	1.000000
1521	0.517300	1.000000
1522	0.517300	1.000000
1523	0.517300	1.000000
1524	0.517300	1.000000
1525	0.517300	1.000000
1526	0.517300	1.000000
1527	0.517300	1.000000
1528	0.517300	1.000000
1529	0.517300	1.000000
1530	0.517300	1.000000
1531	0.517300	1.000000
1532	0.517300	1.000000
1533	0.517300	1.000000
1534	0.517300	1.000000
1535	0.517300	1.000000
1536	0.517300	1.000000
1537	0.517300	1.000000
1538	0.517300	1.000000
1539	0.517300	1.000000
1540	0.517300	1.000000
1541	0.517300	1.000000
1542	0.517300	1.000000
1543	0.517300	1.000000
1544	0.517300	1.000000
1545	0.517300	1.000000
1546	0.517300	1.000000
1547	0.517300	1.000000
1548	0.517300	1.000000
1549	0.517300	1.000000
1550	0.517300	1.000000
1551	0.517300	1.000000
1552	0.517300	1.000000
1553	0.517300	1.000000
1554	0.517300	1.000000
1555	0.517300	1.000000
1556	0.517300	1.000000
1557	0.517300	1.000000
1558	0.517300	1.000000
1559	0.517300	1.000000
1560	0.517300	1.000000
1561	0.517300	1.000000
1562	0.517300	1.000000
1563	0.517300	1.000000
1564	0.517300	1.000000
1565	0.517300	1.000000
1566	0.517300	1.000000
1567	0.517300	1.000000
1568	0.517300	1.000000
1569	0.517300	1.000000
1570	0.517300	1.000000
1571	0.517300	1.000000
1572	0.517300	1.000000
1573	0.517300	1.000000
1574	0.517300	1.000000
1575	0.517300	1.000000
1576	0.517300	1.000000
1577	0.517300	1.000000
1578	0.517300	1.000000
1579	0.517300	1.000000
1580	0.517300	1.000000
1581	0.517300	1.000000
1582	0.517300	1.000000
1583	0.517300	1.000000
1584	0.517300	1.000000
1585	0.517300	1.000000
1586	0.517300	1.000000
1587	0.517300	1.000000
1588	0.517300	1.000000
1589	0.517300	1.000000
1590	0.517300	1.000000
1591	0.517300	1.000000
1592	0.517300	1.000000
1593	0.517300	1.000000
1594	0.517300	1.000000
1595	0.517300	1.000000
1596	0.517300	1.000000
1597	0.517300	1.000000
1598	0.517300	1.000000
1599	0.517300	1.000000
1600	0.517300	1.000000
1601	0.517300	1.000000
1602	0.517300	1.000000
1603	0.517300	1.000000
1604	0.517300	1.000000
1605	0.517300	1.000000
1606	0.517300	1.000000
1607	0.517300	1.000000
1608	0.517300	1.000000
1609	0.517300	1.000000
1610	0.517300	1.000000
1611	0.517300	1.000000
1612	0.517300	1.000000
1613	0.517300	1.000000
1614	0.517300	1.000000
1615	0.517300	1.000000
1616	0.517300	1.000000
1617	0.517300	1.000000
1618	0.517300	1.000000
1619	0.517300	1.000000
1620	0.517300	1.000000
1621	0.517300	1.000000
1622	0.517300	1.000000
1623	0.517300	1.000000
1624	0.517300	1.000000
1625	0.517300	1.000000
1626	0.517300	1.000000
1627	0.517300	1.000000
1628	0.517300	1.000000
1629	0.517300	1.000000
1630	0.517300	1.000000
1631	0.517300	1.000000
1632	0.517300	1.000000
1633	0.517300	1.000000
1634	0.517300	1.000000
1635	0.517300	1.000000
1636	0.517300	1.000000
1637	0.517300	1.000000
1638	0.517300	1.000000
1639	0.517300	1.000000
1640	0.517300	1.000000
1641	0.517300	1.000000
1642	0.517300	1.000000
1643	0.517300	1.000000
1644	0.517300	1.000000
1645	0.517300	1.000000
1646	0.517300	1.000000
1647	0.517300	1.000000
1648	0.517300	1.000000
1649	0.517300	1.000000
1650	0.517300	1.000000
1651	0.517300	1.000000
1652	0.517300	1.000000
1653	0.517300	1.000000
1654	0.517300	1.000000
1655	0.517300	1.000000
1656	0.517300	1.000000
1657	0.517300	1.000000
1658	0.517300	1.000000
1659	0.517300	1.000000
1660	0.517300	1.000000
1661	0.517300	1.000000
1662	0.517300	1.000000
1663	0.517300	1.000000
1664	0.517300	1.000000
1665	0.517300	1.000000
1666	0.517300	1.000000
1667	0.517300	1.000000
1668	0.517300	1.000000
1669	0.517300	1.000000
1670	0.517300	1.000000
1671	0.517300	1.000000
1672	0.517300	1.000000
1673	0.517300	1.000000
1674	0.517300	1.000000
1675	0.517300	1.000000
1676	0.517300	1.000000
1677	0.517300	1.000000
1678	0.517300	1.000000
1679	0.517300	1.000000
1680	0.517300	1.000000
1681	0.517300	1.000000
1682	0.517300	1.000000
1683	0.517300	1.000000
1684	0.517300	1.000000
1685	0.517300	1.000000
1686	0.517300	1.000000
1687	0.517300	1.000000
1688	0.517300	1.000000
1689	0.517300	1.000000
1690	0.517300	1.000000
1691	0.517300	1.000000
1692	0.517300	1.000000
1693	0.517300	1.000000
1694	0.517300	1.000000
1695	0.517300	1.000000
1696	0.517300	1.000000
1697	0.517300	1.000000
1698	0.517300	1.000000
1699	0.517300	1.000000
1700	0.517300	1.000000
1701	0.517300	1.000000
1702	0.517300	1.000000
1703	0.517300	1.000000
1704	0.517300	1.000000
1705	0.517300	1.000000
1706	0.517300	1.000000
1707	0.517300	1.000000
1708	0.517300	1.000000
1709	0.517300	1.000000
1710	0.517300	1.000000
1711	0.517300	1.000000
1712	0.517300	1.000000
1713	0.517300	1.000000
1714	0.517300	1.000000
1715	0.517300	1.000000
1716	0.517300	1.000000
1717	0.517300	1.000000
1718	0.517300	1.000000
1719	0.517300	1.000000
1720	0.517300	1.000000
1721	0.517300	1.000000
1722	0.517300	1.000000
1723	0.517300	1.000000
1724	0.517300	1.000000
1725	0.517300	1.000000
1726	0.517300	1.000000
1727	0.517300	1.000000
1728	0.517300	1.000000
1729	0.517300	1.000000
1730	0.517300	1.000000
1731	0.517300	1.000000
1732	0.517300	1.000000
1733	0.517300	1.000000
1734	0.517300	1.000000
1735	0.517300	1.000000
1736	0.517300	1.000000
1737	0.517300	1.000000
1738	0.517300	1.000000
1739	0.517300	1.000000
1740	0.517300	1.000000
1741	0.517300	1.000000
1742	0.517300	1.000000
1743	0.517300	1.000000
1744	0.517300	1.000000
1745	0.517300	1.000000
1746	0.517300	1.000000
1747	0.517300	1.000000
1748	0.517300	1.000000
1749	0.517300	1.000000
1750	0.517300	1.000000
1751	0.517300	1.000000
1752	0.517300	1.000000
1753	0.517300	1.000000
1754	0.517300	1.000000
1755	0.517300	1.000000
1756	0.517300	1.000000
1757	0.517300	1.000000
1758	0.517300	1.000000
1759	0.517300	1.000000
1760	0.517300	1.000000
1761	0.517300	1.000000
1762	0.517300	1.000000
1763	0.517300	1.000000
1764	0.517300	1.000000
1765	0.517300	1.000000
1766	0.517300	1.000000
1767	0.517300	1.000000
1768	0.517300	1.000000
1769	0.517300	1.000000
1770	0.517300	1.000000
1771	0.517300	1.000000
1772	0.517300	1.000000
1773	0.517300	1.000000
1774	0.517300	1.000000
1775	0.517300	1.000000
1776	0.517300	1.000000
1777	0.517300	1.000000
1778	0.517300	1.000000
1779	0.517300	1.000000
1780	0.517300	1.000000
1781	0.517300	1.000000
1782	0.517300	1.000000
1783	0.517300	1.000000
1784	0.517300	1.000000
1785	0.517300	1.000000
1786	0.517300	1.000000
1787	0.517300	1.000000
1788	0.517300	1.000000
1789	0.517300	1.000000
1790	0.517300	1.000000
1791	0.517300	1.000000
1792	0.517300	1.000000
1793	0.517300	1.000000
1794	0.517300	1.000000
1795	0.517300	1.000000
1796	0.517300	1.000000
1797	0.517300	1.000000
1798	0.517300	1.000000
1799	0.517300	1.000000
1800	0.517300	1.000000
1801	0.517300	1.000000
1802	0.517300	1.000000
1803	0.517300	1.000000
1804	0.517300	1.000000
1805	0.517300	1.000000
1806	0.517300	1.000000
1807	0.517300	1.000000
1808	0.517300	1.000000
1809	0.517300	1.000000
1810	0.517300	1.000000
1811	0.517300	1.000000
1812	0.517300	1.000000
1813	0.517300	1.000000
1814	0.517300	1.000000
1815	0.517300	1.000000
1816	0.517300	1.000000
1817	0.517300	1.000000
1818	0.517300	1.000000
1819	0.517300	1.000000
1820	0.517300	1.000000
1821	0.517300	1.000000
1822	0.517300	1.000000
1823	0.517300	1.000000
1824	0.517300	1.000000
1825	0.517300	1.000000
1826	0.517300	1.000000
1827	0.517300	1.000000
1828	0.517300	1.000000
1829	0.517300	1.000000
1830	0.517300	1.000000
1831	0.517300	1.000000
1832	0.517300	1.000000
1833	0.517300	1.000000
1834	0.517300	1.000000
1835	0.517300	1.000000
1836	0.517300	1.000000
1837	0.517300	1.000000
1838	0.517300	1.000000
1839	0.517300	1.000000
1840	0.517300	1.000000
1841	0.517300	1.000000
1842	0.517300	1.000000
1843	0.517300	1.000000
1844	0.517300	1.000000
1845	0.517300	1.000000
1846	0.517300	1.000000
1847	0.517300	1.000000
1848	0.517300	1.000000
1849	0.517300	1.000000
1850	0.517300	1.000000
1851	0.517300	1.000000
1852	0.517300	1.000000
1853	0.517300	1.000000
1854	0.517300	1.000000
1855	0.517300	1.000000
1856	0.517300	1.000000
1857	0.517300	1.000000
1858	0.517300	1.000000
1859	0.517300	1.000000
1860	0.517300	1.000000
1861	0.517300	1.000000
1862	0.517300	1.000000
1863	0.517300	1.000000
1864	0.517300	1.000000
1865	0.517300	1.000000
1866	0.517300	1.000000
1867	0.517300	1.000000
1868	0.517300	1.000000
1869	0.517300	1.000000
1870	0.517300	1.000000
1871	0.517300	1.000000
1872	0.517300	1.000000
1873	0.517300	1.000000
1874	0.517300	1.000000
1875	0.517300	1.000000
1876	0.517300	1.000000
1877	0.517300	1.000000
1878	0.517300	1.000000
1879	0.517300	1.000000
1880	0.517300	1.000000
1881	0.517300	1.000000
1882	0.517300	1.000000
1883	0.517300	1.000000
1884	0.517300	1.000000
1885	0.517300	1.000000
1886	0.517300	1.000000
1887	0.517300	1.000000
1888	0.517300	1.000000
1889	0.517300	1.000000
1890	0.517300	1.000000
1891	0.517300	1.000000
1892	0.517300	1.000000
1893	0.517300	1.000000
1894	0.517300	1.000000
1895	0.517300	1.000000
1896	0.517300	1.000000
1897	0.517300	1.000000
1898	0.517300	1.000000
1899	0.517300	1.000000
1900	0.517300	1.000000
1901	0.517300	1.000000
1902	0.517300	1.000000
1903	0.517300	1.000000
1904	0.517300	1.000000
1905	0.517300	1.000000
1906	0.517300	1.000000
1907	0.517300	1.000000
1908	0.517300	1.000000
1909	0.517300	1.000000
1910	0.517300	1.000000
1911	0.517300	1.000000
1912	0.517300	1.000000
1913	0.517300	1.000000
1914	0.517300	1.000000
1915	0.517300	1.000000
1916	0.517300	1.000000
1917	0.517300	1.000000
1918	0.517300	1.000000
1919	0.517300	1.000000
1920	0.517300	1.000000
1921	0.517300	1.000000
1922	0.517300	1.000000
1923	0.517300	1.000000
1924	0.517300	1.000000
1925	0.517300	1.000000
1926	0.517300	1.000000
1927	0.517300	1.000000
1928	0.517300	1.000000
1929	0.517300	1.000000
1930	0.517300	1.000000
1931	0.517300	1.000000
1932	0.517300	1.000000
1933	0.517300	1.000000
1934	0.517300	1.000000
1935	0.517300	1.000000
1936	0.517300	1.000000
1937	0.517300	1.000000
1938	0.517300	1.000000
1939	0.517300	1.000000
1940	0.517300	1.000000
1941	0.517300	1.000000
1942	0.517300	1.000000
1943	0.517300	1.000000
1944	0.517300	1.000000
1945	0.517300	1.000000
1946	0.517300	1.000000
1947	0.517300	1.000000
1948	0.517300	1.000000
1949	0.517300	1.000000
1950	0.517300	1.000000
1951	0.517300	1.000000
1952	0.517300	1.000000
1953	0.517300	1.000000
1954	0.517300	1.000000
1955	0.517300	1.000000
1956	0.517300	1.000000
1957	0.517300	1.000000
1958	0.517300	1.000000
1959	0.517300	1.000000
1960	0.517300	1.000000
1961	0.517300	1.000000
1962	0.517300	1.000000
1963	0.517300	1.000000
1964	0.517300	1.000000
1965	0.517300	1.000000
1966	0.517300	1.000000
1967	0.517300	1.000000
1968	0.517300	1.000000
1969	0.517300	1.000000
1970	0.517300	1.000000
1971	0.517300	1.000000
1972	0.517300	1.000000
1973	0.517300	1.000000
1974	0.517300	1.000000
1975	0.517300	1.000000
1976	0.517300	1.000000
1977	0.517300	1.000000
1978	0.517300	1.000000
1979	0.517300	1.000000
1980	0.517300	1.000000
1981	0.517300	1.000000
1982	0.517300	1.000000
1983	0.517300	1.000000
1984	0.517300	1.000000
1985	0.517300	1.000000
1986	0.517300	1.000000
1987	0.517300	1.000000
1988	0.517300	1.000000
1989	0.517300	1.000000
1990	0.517300	1.000000
1991	0.517300	1.000000
1992	0.517300	1.000000
1993	0.517300	1.000000
1994	0.517300	1.000000
1995	0.517300	1.000000
1996	0.517300	1.000000
1997	0.517300	1.000000
1998	0.517300	1.000000
1999	0.517300	1.000000
[truncated: 8,000 more rows]
