# Supplementary material for: Evolutionary game on mutually influenceing double-layer network
Source: PLoS One. 2025 Jan 31;20(1):e0317923. doi: 10.1371/journal.pone.0317923 (PMC11785339; doi:10.1371/journal.pone.0317923)
Supplement: S1 Data — (ZIP) [file pone.0317923.s001.zip › b=1.05_a=0.7_frequency.txt]

0	0.499675	0.414850
1	0.500425	0.372025
2	0.492750	0.349325
3	0.492350	0.328375
4	0.495550	0.312750
5	0.495950	0.300650
6	0.493475	0.297025
7	0.497950	0.295800
8	0.499300	0.291225
9	0.497250	0.290825
10	0.494875	0.288100
11	0.496300	0.285500
12	0.495050	0.285725
13	0.495600	0.285125
14	0.493650	0.282875
15	0.495200	0.284075
16	0.500350	0.283250
17	0.497400	0.286675
18	0.492200	0.290900
19	0.492475	0.294575
20	0.498675	0.293700
21	0.500975	0.295500
22	0.502075	0.296625
23	0.501475	0.298725
24	0.498000	0.300275
25	0.501200	0.302900
26	0.498350	0.306575
27	0.499675	0.309925
28	0.502125	0.313175
29	0.503100	0.316850
30	0.498175	0.320425
31	0.498675	0.322525
32	0.498100	0.327850
33	0.499350	0.331825
34	0.501250	0.333650
35	0.503750	0.336125
36	0.499075	0.340875
37	0.497000	0.344350
38	0.497275	0.347675
39	0.497700	0.347600
40	0.501050	0.349900
41	0.498100	0.354475
42	0.494550	0.357400
43	0.500275	0.358500
44	0.499275	0.361225
45	0.501525	0.365325
46	0.503075	0.369575
47	0.501675	0.371650
48	0.501000	0.375875
49	0.501075	0.377725
50	0.504850	0.381150
51	0.502225	0.387050
52	0.501725	0.393050
53	0.501250	0.394475
54	0.502225	0.398450
55	0.502625	0.402200
56	0.499575	0.407075
57	0.502175	0.408325
58	0.505025	0.411450
59	0.504350	0.417025
60	0.505325	0.419550
61	0.502975	0.424025
62	0.501775	0.427800
63	0.500975	0.431200
64	0.504775	0.439375
65	0.503200	0.443250
66	0.499375	0.445625
67	0.502200	0.445475
68	0.500825	0.447350
69	0.502825	0.453075
70	0.502850	0.453950
71	0.504300	0.456200
72	0.502550	0.459650
73	0.503075	0.463700
74	0.503050	0.470300
75	0.502350	0.473775
76	0.503175	0.474900
77	0.502625	0.478200
78	0.503525	0.480575
79	0.502150	0.481975
80	0.500675	0.483900
81	0.501825	0.488500
82	0.504850	0.493625
83	0.503850	0.496725
84	0.501975	0.500975
85	0.502875	0.506000
86	0.503475	0.507550
87	0.500075	0.508225
88	0.503700	0.512600
89	0.501825	0.515675
90	0.504650	0.517775
91	0.509125	0.523625
92	0.502400	0.528375
93	0.505125	0.531275
94	0.506450	0.533400
95	0.506725	0.536750
96	0.505000	0.539175
97	0.506000	0.542650
98	0.504800	0.546675
99	0.507625	0.549200
100	0.504150	0.551350
101	0.508675	0.554350
102	0.508000	0.558150
103	0.508175	0.561850
104	0.506750	0.566975
105	0.507675	0.570875
106	0.507775	0.573025
107	0.505250	0.579375
108	0.505825	0.580150
109	0.508925	0.583725
110	0.508700	0.583425
111	0.508925	0.584050
112	0.507825	0.585925
113	0.504150	0.588700
114	0.506200	0.590550
115	0.505650	0.592225
116	0.508075	0.593950
117	0.507650	0.598850
118	0.508925	0.599825
119	0.508325	0.602600
120	0.509675	0.604025
121	0.509300	0.606725
122	0.512375	0.607525
123	0.507275	0.609450
124	0.509100	0.612950
125	0.504750	0.613875
126	0.508750	0.616175
127	0.506525	0.620250
128	0.507250	0.625100
129	0.509800	0.625775
130	0.511350	0.627425
131	0.510300	0.630850
132	0.508375	0.633400
133	0.507175	0.636875
134	0.508075	0.638725
135	0.508900	0.641150
136	0.509850	0.644150
137	0.509000	0.648950
138	0.511975	0.649900
139	0.512200	0.651800
140	0.510125	0.653150
141	0.510400	0.653450
142	0.510475	0.655600
143	0.509375	0.657750
144	0.509450	0.661900
145	0.508700	0.662275
146	0.513100	0.663100
147	0.509200	0.665375
148	0.508700	0.667075
149	0.512025	0.668150
150	0.510325	0.669875
151	0.510550	0.671500
152	0.511800	0.673100
153	0.510225	0.674325
154	0.511900	0.680575
155	0.510975	0.682975
156	0.512325	0.684425
157	0.513000	0.685900
158	0.510575	0.688800
159	0.512775	0.691575
160	0.512500	0.692525
161	0.512450	0.694725
162	0.513900	0.697600
163	0.512800	0.699825
164	0.515275	0.702650
165	0.512725	0.702100
166	0.515350	0.702925
167	0.513050	0.705150
168	0.513400	0.706850
169	0.514950	0.707575
170	0.512575	0.710600
171	0.513200	0.713625
172	0.512525	0.714750
173	0.512125	0.715325
174	0.513475	0.714425
175	0.512625	0.715200
176	0.512750	0.717875
177	0.513325	0.721400
178	0.513550	0.724500
179	0.514700	0.724350
180	0.513925	0.726575
181	0.511975	0.730500
182	0.512175	0.732525
183	0.512150	0.735800
184	0.511075	0.736275
185	0.512225	0.736075
186	0.515500	0.738750
187	0.513600	0.741825
188	0.512750	0.741600
189	0.512250	0.742850
190	0.511675	0.744575
191	0.511700	0.747225
192	0.510100	0.750075
193	0.514475	0.751875
194	0.515650	0.753225
195	0.514475	0.753600
196	0.512075	0.757200
197	0.511200	0.759600
198	0.511650	0.760725
199	0.511625	0.761600
200	0.511725	0.762925
201	0.513700	0.764000
202	0.513175	0.764175
203	0.511950	0.766325
204	0.508600	0.767800
205	0.509775	0.768400
206	0.512100	0.768500
207	0.509375	0.768950
208	0.511800	0.769800
209	0.512675	0.773225
210	0.512925	0.775450
211	0.511375	0.778075
212	0.513150	0.777775
213	0.515475	0.778925
214	0.517300	0.781575
215	0.516325	0.782525
216	0.515275	0.783000
217	0.513675	0.786075
218	0.517650	0.784900
219	0.514600	0.786925
220	0.515100	0.789250
221	0.513750	0.791675
222	0.513700	0.794150
223	0.512200	0.793625
224	0.512125	0.795675
225	0.514250	0.797125
226	0.514075	0.799025
227	0.511600	0.799000
228	0.515125	0.800250
229	0.515550	0.802825
230	0.514300	0.802975
231	0.512475	0.804625
232	0.511700	0.804875
233	0.512825	0.807925
234	0.514500	0.809475
235	0.515325	0.810900
236	0.515675	0.812875
237	0.515875	0.812900
238	0.517425	0.815575
239	0.515475	0.813900
240	0.515400	0.814500
241	0.514375	0.813325
242	0.513425	0.817100
243	0.513200	0.817300
244	0.512375	0.817175
245	0.512450	0.816600
246	0.515000	0.817300
247	0.514275	0.817900
248	0.513950	0.819275
249	0.514250	0.820475
250	0.516500	0.820650
251	0.515550	0.821525
252	0.514050	0.823525
253	0.515975	0.825750
254	0.516125	0.826225
255	0.515775	0.826775
256	0.517300	0.829400
257	0.517075	0.831650
258	0.513625	0.833950
259	0.516450	0.833800
260	0.515325	0.833850
261	0.514850	0.833950
262	0.515150	0.834100
263	0.515675	0.833650
264	0.516500	0.834325
265	0.518325	0.834775
266	0.516475	0.836700
267	0.517700	0.837200
268	0.517825	0.836475
269	0.516775	0.837700
270	0.516475	0.839175
271	0.517000	0.838500
272	0.516975	0.839250
273	0.517750	0.841850
274	0.515575	0.844400
275	0.516400	0.845250
276	0.518850	0.846175
277	0.516000	0.847925
278	0.517050	0.846725
279	0.517025	0.848525
280	0.517800	0.849350
281	0.518150	0.851150
282	0.516050	0.852450
283	0.516600	0.853725
284	0.517500	0.853800
285	0.517050	0.855275
286	0.517525	0.854725
287	0.518350	0.856975
288	0.519300	0.858300
289	0.520250	0.860150
290	0.517650	0.860000
291	0.516500	0.859000
292	0.518725	0.861000
293	0.519175	0.863050
294	0.517725	0.863000
295	0.518100	0.863525
296	0.518050	0.865925
297	0.516375	0.866100
298	0.517025	0.866450
299	0.519075	0.867925
300	0.516650	0.868250
301	0.516400	0.870350
302	0.516050	0.873400
303	0.518775	0.874075
304	0.517800	0.875525
305	0.518275	0.875100
306	0.517850	0.875275
307	0.517600	0.875900
308	0.516850	0.878250
309	0.517650	0.878900
310	0.516250	0.877500
311	0.517000	0.876275
312	0.517975	0.877000
313	0.518050	0.877550
314	0.516175	0.878575
315	0.517800	0.877800
316	0.517250	0.878075
317	0.518700	0.879950
318	0.517825	0.882050
319	0.516725	0.880675
320	0.516450	0.881875
321	0.517825	0.881875
322	0.517100	0.880900
323	0.516875	0.880225
324	0.516050	0.880300
325	0.517400	0.883325
326	0.517225	0.883700
327	0.515950	0.884025
328	0.517900	0.884750
329	0.516775	0.884475
330	0.516225	0.884175
331	0.516275	0.884200
332	0.515950	0.887200
333	0.516800	0.887850
334	0.518125	0.889750
335	0.518200	0.891350
336	0.516475	0.889950
337	0.516650	0.889325
338	0.516825	0.888875
339	0.518325	0.888000
340	0.517275	0.888300
341	0.515925	0.888300
342	0.516975	0.887250
343	0.517300	0.888200
344	0.517825	0.889475
345	0.517275	0.890000
346	0.517875	0.890550
347	0.517875	0.891500
348	0.516550	0.894775
349	0.517300	0.895600
350	0.515475	0.895650
351	0.516600	0.896375
352	0.516400	0.898425
353	0.516425	0.900900
354	0.516825	0.901925
355	0.516400	0.903475
356	0.515850	0.905150
357	0.515200	0.906525
358	0.516775	0.905775
359	0.516575	0.906125
360	0.517450	0.906575
361	0.518750	0.906975
362	0.517475	0.907350
363	0.517625	0.905525
364	0.517200	0.906350
365	0.517575	0.906325
366	0.517750	0.907000
367	0.517800	0.907650
368	0.518775	0.908400
369	0.517075	0.908475
370	0.517425	0.910150
371	0.517050	0.911250
372	0.517575	0.912025
373	0.518025	0.913050
374	0.519500	0.913375
375	0.518950	0.912825
376	0.518450	0.911350
377	0.518550	0.911075
378	0.519600	0.913700
379	0.519675	0.914575
380	0.519575	0.914450
381	0.520100	0.914825
382	0.520125	0.915125
383	0.519875	0.914925
384	0.518375	0.915750
385	0.517875	0.917525
386	0.518675	0.917900
387	0.519675	0.917925
388	0.519450	0.918425
389	0.519850	0.919250
390	0.518525	0.918625
391	0.518850	0.918875
392	0.517325	0.919000
393	0.517650	0.919800
394	0.518600	0.921100
395	0.519150	0.921025
396	0.519450	0.922300
397	0.518400	0.923300
398	0.518150	0.922550
399	0.518725	0.923525
400	0.520050	0.922550
401	0.519050	0.920375
402	0.518900	0.920600
403	0.517750	0.922950
404	0.519550	0.923675
405	0.518000	0.924000
406	0.517300	0.924775
407	0.517475	0.925425
408	0.518875	0.926600
409	0.518275	0.926025
410	0.518200	0.926150
411	0.517650	0.926150
412	0.517100	0.925050
413	0.518475	0.924825
414	0.518825	0.925225
415	0.518575	0.925200
416	0.519150	0.924775
417	0.517975	0.924525
418	0.517425	0.926425
419	0.518625	0.927350
420	0.517700	0.928400
421	0.518525	0.928925
422	0.517275	0.929275
423	0.518025	0.929700
424	0.518025	0.931000
425	0.518600	0.930750
426	0.520800	0.931200
427	0.520500	0.931800
428	0.520100	0.932475
429	0.519700	0.932625
430	0.518700	0.931650
431	0.518950	0.932975
432	0.519400	0.933275
433	0.518400	0.933250
434	0.518825	0.932575
435	0.518300	0.933175
436	0.519275	0.934725
437	0.518950	0.934350
438	0.519125	0.933850
439	0.521100	0.935150
440	0.520700	0.935425
441	0.519425	0.936525
442	0.518600	0.937125
443	0.519925	0.937700
444	0.518575	0.937525
445	0.518900	0.936600
446	0.518150	0.935675
447	0.519875	0.936300
448	0.519125	0.937925
449	0.519825	0.937650
450	0.519300	0.936800
451	0.519300	0.936975
452	0.519125	0.938250
453	0.518975	0.937275
454	0.519150	0.937750
455	0.519525	0.937975
456	0.519400	0.937700
457	0.518225	0.937825
458	0.518525	0.938475
459	0.519875	0.938025
460	0.519125	0.938350
461	0.519450	0.939350
462	0.519225	0.939450
463	0.520100	0.942225
464	0.520525	0.942425
465	0.520350	0.942150
466	0.519800	0.943925
467	0.520225	0.943600
468	0.520750	0.944000
469	0.519775	0.943975
470	0.519700	0.944450
471	0.519750	0.944075
472	0.519625	0.943675
473	0.520450	0.942175
474	0.520625	0.942650
475	0.519725	0.942850
476	0.520175	0.943450
477	0.518700	0.943050
478	0.519575	0.943950
479	0.520175	0.944900
480	0.520425	0.945000
481	0.519650	0.944100
482	0.519550	0.944675
483	0.519625	0.944525
484	0.519875	0.945625
485	0.518725	0.945075
486	0.519925	0.946425
487	0.520000	0.946200
488	0.519375	0.945625
489	0.519575	0.946975
490	0.519100	0.948400
491	0.519625	0.947825
492	0.519525	0.948050
493	0.518950	0.947750
494	0.518850	0.948800
495	0.519625	0.949775
496	0.519025	0.949125
497	0.519975	0.947500
498	0.520450	0.947625
499	0.518775	0.947600
500	0.518575	0.947550
501	0.518925	0.947975
502	0.518475	0.948175
503	0.517325	0.950000
504	0.518125	0.950675
505	0.519150	0.949900
506	0.518950	0.950375
507	0.519200	0.951250
508	0.519050	0.950450
509	0.519150	0.950375
510	0.518275	0.951425
511	0.519250	0.952300
512	0.518725	0.953125
513	0.518725	0.952725
514	0.519775	0.952350
515	0.519825	0.951750
516	0.518950	0.952575
517	0.519250	0.953675
518	0.519300	0.953250
519	0.519625	0.954125
520	0.519975	0.954600
521	0.518175	0.954950
522	0.518650	0.955400
523	0.518700	0.955450
524	0.518850	0.955825
525	0.518025	0.955000
526	0.518600	0.955275
527	0.518600	0.955950
528	0.517950	0.956550
529	0.518300	0.955800
530	0.517825	0.955350
531	0.518850	0.955475
532	0.519150	0.956350
533	0.519500	0.956300
534	0.518725	0.956575
535	0.518825	0.957175
536	0.518675	0.957050
537	0.519725	0.956800
538	0.519775	0.956775
539	0.520125	0.956625
540	0.520450	0.957275
541	0.518575	0.957600
542	0.519475	0.957325
543	0.519200	0.957900
544	0.519450	0.958750
545	0.520200	0.958875
546	0.520175	0.958225
547	0.519800	0.958300
548	0.519775	0.958200
549	0.520450	0.958675
550	0.519825	0.959350
551	0.520600	0.959775
552	0.520125	0.959875
553	0.519250	0.960225
554	0.520175	0.960525
555	0.520275	0.960950
556	0.520200	0.961725
557	0.520775	0.961150
558	0.520400	0.962025
559	0.520800	0.962725
560	0.520650	0.963350
561	0.520075	0.962550
562	0.519475	0.963000
563	0.521000	0.962300
564	0.520750	0.962675
565	0.520450	0.962725
566	0.519900	0.963775
567	0.520800	0.963850
568	0.520300	0.963150
569	0.520525	0.963450
570	0.520125	0.963375
571	0.519500	0.963450
572	0.519125	0.964100
573	0.520000	0.964175
574	0.519775	0.965375
575	0.519550	0.965825
576	0.519550	0.965675
577	0.520175	0.966350
578	0.521050	0.966700
579	0.520725	0.966675
580	0.519500	0.966200
581	0.519225	0.967325
582	0.518150	0.967300
583	0.518875	0.968000
584	0.520325	0.968225
585	0.520825	0.967125
586	0.520300	0.966850
587	0.520675	0.966400
588	0.520925	0.966100
589	0.520250	0.967150
590	0.520175	0.966725
591	0.520275	0.967500
592	0.519100	0.967950
593	0.518600	0.968150
594	0.519550	0.967925
595	0.519775	0.967475
596	0.519825	0.967650
597	0.520450	0.968050
598	0.520400	0.968150
599	0.520350	0.968425
600	0.519425	0.968125
601	0.519825	0.968175
602	0.520525	0.967700
603	0.520700	0.967925
604	0.520825	0.967775
605	0.520875	0.967875
606	0.520600	0.967125
607	0.520525	0.967225
608	0.520500	0.966400
609	0.521275	0.966750
610	0.520450	0.967075
611	0.520200	0.968125
612	0.520450	0.968475
613	0.520650	0.967700
614	0.521050	0.967975
615	0.520100	0.968600
616	0.520700	0.968750
617	0.520425	0.968200
618	0.520775	0.968950
619	0.520575	0.968800
620	0.520200	0.969550
621	0.520350	0.970025
622	0.520450	0.970650
623	0.520175	0.970600
624	0.520475	0.970225
625	0.520900	0.970725
626	0.521575	0.970225
627	0.521425	0.970650
628	0.520875	0.970400
629	0.520550	0.970600
630	0.521225	0.970125
631	0.521300	0.970725
632	0.521100	0.970275
633	0.520650	0.970025
634	0.519550	0.971025
635	0.520075	0.971050
636	0.520900	0.972125
637	0.520825	0.972775
638	0.521375	0.973375
639	0.521550	0.972975
640	0.521100	0.973800
641	0.520250	0.973375
642	0.520550	0.973250
643	0.521175	0.972750
644	0.522275	0.972575
645	0.520875	0.973350
646	0.522000	0.974175
647	0.522400	0.973575
648	0.521900	0.973175
649	0.521625	0.973225
650	0.521150	0.973475
651	0.520600	0.973400
652	0.521350	0.974250
653	0.521625	0.975125
654	0.521000	0.975350
655	0.521150	0.976700
656	0.521850	0.975750
657	0.522075	0.974675
658	0.521775	0.974600
659	0.521600	0.973950
660	0.521250	0.975100
661	0.521325	0.975400
662	0.520975	0.975575
663	0.521000	0.975725
664	0.522175	0.975825
665	0.521325	0.976075
666	0.522375	0.976450
667	0.522000	0.977200
668	0.521425	0.978300
669	0.521925	0.978400
670	0.521075	0.977500
671	0.520925	0.977725
672	0.522050	0.977525
673	0.522600	0.977600
674	0.522050	0.977525
675	0.521825	0.978050
676	0.521650	0.978525
677	0.520850	0.978625
678	0.521475	0.978850
679	0.521350	0.978525
680	0.521250	0.977825
681	0.521750	0.977700
682	0.522050	0.978425
683	0.522150	0.978875
684	0.521700	0.978500
685	0.521025	0.978825
686	0.521350	0.979050
687	0.521725	0.979875
688	0.521650	0.980300
689	0.521700	0.979550
690	0.521350	0.979800
691	0.522200	0.979350
692	0.522125	0.979500
693	0.521750	0.979525
694	0.522150	0.979525
695	0.521850	0.979475
696	0.521225	0.980000
697	0.521775	0.980350
698	0.521200	0.980025
699	0.521850	0.980500
700	0.521950	0.980300
701	0.521500	0.979250
702	0.521400	0.979650
703	0.521550	0.980575
704	0.522075	0.980450
705	0.521700	0.981000
706	0.521250	0.980750
707	0.521550	0.981025
708	0.521750	0.980950
709	0.521950	0.980900
710	0.522250	0.980350
711	0.522050	0.980475
712	0.521000	0.980800
713	0.521125	0.980275
714	0.520700	0.980700
715	0.521500	0.980475
716	0.521450	0.980875
717	0.521700	0.981250
718	0.521825	0.981775
719	0.521475	0.982150
720	0.521700	0.982825
721	0.522200	0.982650
722	0.521175	0.982825
723	0.521800	0.982950
724	0.522250	0.983150
725	0.522275	0.982500
726	0.521875	0.982900
727	0.522200	0.982800
728	0.521975	0.982900
729	0.522100	0.982450
730	0.521450	0.983025
731	0.521700	0.983725
732	0.521700	0.983250
733	0.521475	0.982850
734	0.521350	0.983200
735	0.521525	0.983400
736	0.521175	0.984000
737	0.521975	0.984550
738	0.522350	0.984050
739	0.522050	0.983825
740	0.521400	0.983975
741	0.521775	0.984525
742	0.521600	0.985000
743	0.521625	0.985250
744	0.521550	0.985225
745	0.521950	0.984750
746	0.522250	0.984625
747	0.522500	0.985000
748	0.522750	0.984325
749	0.522700	0.984550
750	0.522950	0.984500
751	0.523100	0.984900
752	0.522725	0.984950
753	0.523025	0.984650
754	0.522725	0.984400
755	0.522725	0.984725
756	0.522200	0.985075
757	0.522700	0.985275
758	0.521825	0.986200
759	0.522425	0.985725
760	0.522450	0.985300
761	0.522625	0.984900
762	0.523150	0.985100
763	0.522250	0.985075
764	0.521975	0.985200
765	0.522150	0.985525
766	0.522325	0.985400
767	0.522200	0.985675
768	0.522500	0.985825
769	0.521975	0.985900
770	0.522750	0.986075
771	0.522000	0.985825
772	0.521825	0.986025
773	0.521825	0.986125
774	0.522400	0.986100
775	0.522550	0.985800
776	0.521625	0.985925
777	0.521875	0.986225
778	0.521525	0.986100
779	0.521350	0.985775
780	0.521100	0.985850
781	0.521800	0.986150
782	0.521750	0.986325
783	0.520875	0.986125
784	0.521575	0.986750
785	0.521400	0.986300
786	0.521625	0.987025
787	0.521625	0.986625
788	0.521025	0.986325
789	0.521125	0.986500
790	0.521450	0.986200
791	0.521700	0.986275
792	0.521725	0.986300
793	0.521225	0.986175
794	0.521000	0.986775
795	0.521125	0.987225
796	0.520975	0.987325
797	0.520775	0.987500
798	0.521050	0.987850
799	0.521250	0.988525
800	0.521225	0.988275
801	0.521250	0.988350
802	0.521125	0.988275
803	0.521200	0.988075
804	0.521000	0.988450
805	0.521025	0.988650
806	0.521400	0.989075
807	0.521475	0.988950
808	0.522175	0.988625
809	0.522375	0.988650
810	0.522000	0.988500
811	0.522150	0.988250
812	0.521700	0.987900
813	0.521525	0.987950
814	0.521900	0.988150
815	0.522150	0.988775
816	0.521925	0.988225
817	0.522025	0.988275
818	0.521400	0.988225
819	0.521700	0.988100
820	0.521775	0.988400
821	0.521925	0.988375
822	0.521525	0.988250
823	0.521525	0.988900
824	0.521875	0.988850
825	0.521675	0.988650
826	0.521450	0.988825
827	0.521475	0.988625
828	0.521475	0.989300
829	0.521750	0.988225
830	0.521600	0.988050
831	0.521850	0.988000
832	0.521375	0.987775
833	0.521400	0.988375
834	0.521375	0.989075
835	0.521525	0.989150
836	0.521725	0.989100
837	0.521850	0.989350
838	0.521725	0.989725
839	0.521825	0.989450
840	0.521875	0.989675
841	0.521800	0.989800
842	0.521625	0.989900
843	0.521900	0.990150
844	0.521550	0.990575
845	0.521200	0.990675
846	0.521100	0.990900
847	0.521450	0.991075
848	0.521275	0.991000
849	0.521625	0.990425
850	0.521750	0.990475
851	0.521425	0.990300
852	0.521525	0.990550
853	0.522025	0.990100
854	0.521250	0.990675
855	0.521350	0.990850
856	0.521125	0.990775
857	0.521675	0.990500
858	0.521775	0.990575
859	0.521575	0.990725
860	0.521600	0.990400
861	0.522000	0.990125
862	0.522150	0.990075
863	0.521650	0.990400
864	0.521750	0.991275
865	0.521600	0.990700
866	0.521250	0.990800
867	0.521425	0.990150
868	0.520925	0.990125
869	0.521950	0.990775
870	0.522075	0.990475
871	0.522125	0.990700
872	0.521650	0.990850
873	0.521550	0.991300
874	0.521275	0.991300
875	0.521625	0.991100
876	0.521825	0.991000
877	0.522250	0.991000
878	0.522100	0.991150
879	0.522150	0.991000
880	0.521900	0.991000
881	0.521650	0.991200
882	0.521300	0.991125
883	0.521825	0.991025
884	0.522200	0.990775
885	0.521850	0.991300
886	0.521850	0.991375
887	0.521800	0.991625
888	0.522075	0.991650
889	0.522075	0.991425
890	0.521775	0.991425
891	0.522050	0.991375
892	0.521925	0.991750
893	0.522150	0.991950
894	0.521825	0.991900
895	0.522075	0.991850
896	0.522150	0.992100
897	0.521925	0.992350
898	0.522050	0.992700
899	0.521975	0.992250
900	0.521925	0.991850
901	0.521825	0.992150
902	0.522300	0.992625
903	0.521650	0.992850
904	0.522150	0.993175
905	0.521875	0.993000
906	0.521600	0.993275
907	0.521800	0.993775
908	0.521575	0.993975
909	0.521775	0.993950
910	0.521900	0.993525
911	0.522250	0.993625
912	0.521550	0.993925
913	0.521600	0.994425
914	0.521225	0.994725
915	0.521750	0.994825
916	0.521600	0.994500
917	0.521300	0.994575
918	0.521475	0.994575
919	0.521650	0.994450
920	0.521650	0.994625
921	0.521725	0.994825
922	0.521800	0.995325
923	0.521775	0.995250
924	0.521025	0.995350
925	0.521450	0.995275
926	0.521525	0.994975
927	0.521625	0.995175
928	0.521450	0.995275
929	0.521500	0.995325
930	0.521500	0.995325
931	0.521850	0.994900
932	0.521875	0.995175
933	0.522125	0.995075
934	0.521800	0.995150
935	0.521925	0.995125
936	0.521800	0.995475
937	0.521850	0.995725
938	0.521775	0.995775
939	0.521875	0.995925
940	0.521675	0.996225
941	0.521725	0.995925
942	0.522000	0.995625
943	0.522025	0.995800
944	0.521950	0.995650
945	0.521775	0.995900
946	0.521725	0.995925
947	0.521775	0.995825
948	0.522175	0.995850
949	0.522075	0.996275
950	0.521650	0.996525
951	0.521725	0.996900
952	0.521825	0.996825
953	0.521750	0.996875
954	0.521975	0.996825
955	0.522000	0.996850
956	0.522050	0.996800
957	0.521800	0.997025
958	0.521900	0.997050
959	0.522000	0.997575
960	0.522125	0.997475
961	0.521900	0.997325
962	0.521875	0.997400
963	0.521450	0.997300
964	0.521625	0.997800
965	0.522175	0.997850
966	0.522000	0.997550
967	0.522050	0.997825
968	0.522050	0.997700
969	0.521750	0.997700
970	0.522075	0.997575
971	0.521975	0.997225
972	0.521850	0.997750
973	0.521825	0.997550
974	0.521900	0.997575
975	0.521875	0.997575
976	0.522250	0.997725
977	0.521925	0.997625
978	0.522100	0.997725
979	0.521950	0.997700
980	0.522100	0.997550
981	0.522125	0.997750
982	0.522150	0.998125
983	0.522000	0.998050
984	0.522050	0.997975
985	0.521875	0.998050
986	0.522000	0.997975
987	0.521700	0.997925
988	0.521925	0.997900
989	0.521950	0.997800
990	0.521775	0.997900
991	0.521850	0.997950
992	0.521975	0.998175
993	0.521700	0.998250
994	0.521825	0.998250
995	0.521875	0.998275
996	0.521900	0.998150
997	0.522025	0.998100
998	0.521900	0.998250
999	0.521650	0.998250
1000	0.521825	0.998375
1001	0.521775	0.998450
1002	0.521875	0.998525
1003	0.521925	0.998500
1004	0.521950	0.998275
1005	0.521875	0.998450
1006	0.521725	0.998375
1007	0.521950	0.998100
1008	0.522075	0.998275
1009	0.522025	0.998325
1010	0.522000	0.998550
1011	0.521925	0.998450
1012	0.521800	0.998325
1013	0.522075	0.998325
1014	0.521925	0.998275
1015	0.521925	0.998075
1016	0.522025	0.998025
1017	0.522050	0.997875
1018	0.522050	0.997775
1019	0.522050	0.998125
1020	0.521975	0.998050
1021	0.522175	0.998025
1022	0.522175	0.998125
1023	0.522175	0.998150
1024	0.522175	0.998400
1025	0.522225	0.998375
1026	0.522250	0.998300
1027	0.522200	0.997850
1028	0.522150	0.997450
1029	0.522350	0.997550
1030	0.522225	0.997600
1031	0.522050	0.997450
1032	0.522200	0.997725
1033	0.521975	0.997500
1034	0.522000	0.997450
1035	0.522175	0.997650
1036	0.522150	0.997500
1037	0.522425	0.997500
1038	0.522450	0.997450
1039	0.522350	0.997250
1040	0.522275	0.997500
1041	0.522450	0.997450
1042	0.522175	0.997425
1043	0.522225	0.997250
1044	0.522175	0.997300
1045	0.522325	0.997175
1046	0.522125	0.997350
1047	0.522025	0.997375
1048	0.522075	0.997375
1049	0.522000	0.997350
1050	0.522150	0.997525
1051	0.522050	0.997600
1052	0.521950	0.997775
1053	0.522150	0.997900
1054	0.522350	0.998025
1055	0.522450	0.998025
1056	0.522300	0.997750
1057	0.522500	0.997800
1058	0.522275	0.997650
1059	0.522275	0.997575
1060	0.522350	0.997650
1061	0.522350	0.997825
1062	0.522375	0.997675
1063	0.522300	0.997550
1064	0.522450	0.997350
1065	0.522500	0.997550
1066	0.522475	0.997600
1067	0.522325	0.997575
1068	0.522250	0.997800
1069	0.522275	0.997625
1070	0.522200	0.997600
1071	0.522300	0.997400
1072	0.522350	0.997425
1073	0.522275	0.997675
1074	0.522375	0.997700
1075	0.522275	0.997825
1076	0.522275	0.998025
1077	0.522325	0.998250
1078	0.522225	0.998425
1079	0.522275	0.998500
1080	0.522350	0.998425
1081	0.522200	0.998400
1082	0.522075	0.998425
1083	0.522300	0.998475
1084	0.522200	0.998525
1085	0.522400	0.998600
1086	0.522200	0.998500
1087	0.522225	0.998375
1088	0.522200	0.998225
1089	0.522225	0.998225
1090	0.522350	0.998175
1091	0.522400	0.998225
1092	0.522400	0.998225
1093	0.522325	0.998500
1094	0.522375	0.998475
1095	0.521950	0.998475
1096	0.522150	0.998625
1097	0.522050	0.998650
1098	0.522150	0.998700
1099	0.522150	0.998650
1100	0.522100	0.998625
1101	0.522275	0.998625
1102	0.522350	0.998450
1103	0.522050	0.998600
1104	0.522175	0.998600
1105	0.522125	0.998675
1106	0.522075	0.998650
1107	0.522175	0.998525
1108	0.522050	0.998575
1109	0.521975	0.998475
1110	0.522100	0.998450
1111	0.522150	0.998600
1112	0.522000	0.998625
1113	0.522100	0.998500
1114	0.522000	0.998675
1115	0.522050	0.998725
1116	0.522075	0.998650
1117	0.521950	0.998550
1118	0.521850	0.998700
1119	0.522000	0.998875
1120	0.522050	0.998925
1121	0.522025	0.998775
1122	0.521925	0.998750
1123	0.521800	0.998850
1124	0.521850	0.998850
1125	0.521825	0.998925
1126	0.521950	0.998925
1127	0.522000	0.998875
1128	0.521975	0.998975
1129	0.522125	0.999150
1130	0.522150	0.999125
1131	0.522075	0.999175
1132	0.522200	0.999125
1133	0.522125	0.999150
1134	0.522225	0.999050
1135	0.522175	0.999175
1136	0.522000	0.999275
1137	0.522125	0.999325
1138	0.522175	0.999375
1139	0.522175	0.999525
1140	0.522025	0.999400
1141	0.522125	0.999400
1142	0.522125	0.999400
1143	0.522100	0.999475
1144	0.522175	0.999500
1145	0.522125	0.999525
1146	0.522125	0.999525
1147	0.522175	0.999475
1148	0.522125	0.999550
1149	0.522150	0.999475
1150	0.522200	0.999475
1151	0.522200	0.999500
1152	0.522025	0.999550
1153	0.522025	0.999575
1154	0.522125	0.999600
1155	0.522250	0.999600
1156	0.522200	0.999600
1157	0.522250	0.999425
1158	0.522050	0.999425
1159	0.522175	0.999475
1160	0.522200	0.999550
1161	0.522200	0.999650
1162	0.522175	0.999750
1163	0.522100	0.999675
1164	0.522075	0.999725
1165	0.522100	0.999800
1166	0.522200	0.999725
1167	0.522100	0.999725
1168	0.522075	0.999725
1169	0.522050	0.999675
1170	0.522025	0.999650
1171	0.522100	0.999700
1172	0.522150	0.999700
1173	0.522100	0.999675
1174	0.522075	0.999650
1175	0.522050	0.999800
1176	0.522100	0.999875
1177	0.522100	0.999900
1178	0.522100	0.999875
1179	0.522100	0.999875
1180	0.522100	0.999850
1181	0.522075	0.999850
1182	0.522100	0.999850
1183	0.522125	0.999850
1184	0.522075	0.999900
1185	0.522075	0.999925
1186	0.522100	0.999925
1187	0.522075	0.999900
1188	0.522025	0.999900
1189	0.522075	0.999925
1190	0.522100	0.999925
1191	0.522100	0.999900
1192	0.522125	0.999900
1193	0.522125	0.999925
1194	0.522075	0.999925
1195	0.522075	0.999975
1196	0.522100	0.999975
1197	0.522075	0.999975
1198	0.522125	0.999950
1199	0.522125	1.000000
1200	0.522125	1.000000
1201	0.522125	1.000000
1202	0.522125	1.000000
1203	0.522125	1.000000
1204	0.522125	1.000000
1205	0.522175	1.000000
1206	0.522175	1.000000
1207	0.522150	1.000000
1208	0.522150	1.000000
1209	0.522125	1.000000
1210	0.522125	1.000000
1211	0.522100	1.000000
1212	0.522125	1.000000
1213	0.522150	1.000000
1214	0.522125	1.000000
1215	0.522125	1.000000
1216	0.522150	1.000000
1217	0.522150	1.000000
1218	0.522150	1.000000
1219	0.522150	1.000000
1220	0.522150	1.000000
1221	0.522150	1.000000
1222	0.522150	1.000000
1223	0.522125	1.000000
1224	0.522125	1.000000
1225	0.522100	1.000000
1226	0.522125	1.000000
1227	0.522125	1.000000
1228	0.522125	1.000000
1229	0.522150	1.000000
1230	0.522150	1.000000
1231	0.522150	1.000000
1232	0.522150	1.000000
1233	0.522150	1.000000
1234	0.522125	1.000000
1235	0.522125	1.000000
1236	0.522125	1.000000
1237	0.522125	1.000000
1238	0.522125	1.000000
1239	0.522125	1.000000
1240	0.522150	1.000000
1241	0.522150	1.000000
1242	0.522125	1.000000
1243	0.522125	1.000000
1244	0.522125	1.000000
1245	0.522125	1.000000
1246	0.522125	1.000000
1247	0.522125	1.000000
1248	0.522125	1.000000
1249	0.522125	1.000000
1250	0.522125	1.000000
1251	0.522125	1.000000
1252	0.522125	1.000000
1253	0.522125	1.000000
1254	0.522125	1.000000
1255	0.522125	1.000000
1256	0.522125	1.000000
1257	0.522125	1.000000
1258	0.522125	1.000000
1259	0.522125	1.000000
1260	0.522125	1.000000
1261	0.522125	1.000000
1262	0.522125	1.000000
1263	0.522125	1.000000
1264	0.522125	1.000000
1265	0.522125	1.000000
1266	0.522125	1.000000
1267	0.522125	1.000000
1268	0.522125	1.000000
1269	0.522125	1.000000
1270	0.522125	1.000000
1271	0.522125	1.000000
1272	0.522125	1.000000
1273	0.522125	1.000000
1274	0.522125	1.000000
1275	0.522125	1.000000
1276	0.522125	1.000000
1277	0.522125	1.000000
1278	0.522125	1.000000
1279	0.522125	1.000000
1280	0.522125	1.000000
1281	0.522125	1.000000
1282	0.522125	1.000000
1283	0.522125	1.000000
1284	0.522125	1.000000
1285	0.522125	1.000000
1286	0.522125	1.000000
1287	0.522125	1.000000
1288	0.522125	1.000000
1289	0.522125	1.000000
1290	0.522125	1.000000
1291	0.522125	1.000000
1292	0.522125	1.000000
1293	0.522125	1.000000
1294	0.522125	1.000000
1295	0.522125	1.000000
1296	0.522125	1.000000
1297	0.522125	1.000000
1298	0.522125	1.000000
1299	0.522125	1.000000
1300	0.522125	1.000000
1301	0.522125	1.000000
1302	0.522125	1.000000
1303	0.522125	1.000000
1304	0.522125	1.000000
1305	0.522125	1.000000
1306	0.522125	1.000000
1307	0.522125	1.000000
1308	0.522125	1.000000
1309	0.522125	1.000000
1310	0.522125	1.000000
1311	0.522125	1.000000
1312	0.522125	1.000000
1313	0.522125	1.000000
1314	0.522125	1.000000
1315	0.522125	1.000000
1316	0.522125	1.000000
1317	0.522125	1.000000
1318	0.522125	1.000000
1319	0.522125	1.000000
1320	0.522125	1.000000
1321	0.522125	1.000000
1322	0.522125	1.000000
1323	0.522125	1.000000
1324	0.522125	1.000000
1325	0.522125	1.000000
1326	0.522125	1.000000
1327	0.522125	1.000000
1328	0.522125	1.000000
1329	0.522125	1.000000
1330	0.522125	1.000000
1331	0.522125	1.000000
1332	0.522125	1.000000
1333	0.522125	1.000000
1334	0.522125	1.000000
1335	0.522125	1.000000
1336	0.522125	1.000000
1337	0.522125	1.000000
1338	0.522125	1.000000
1339	0.522125	1.000000
1340	0.522125	1.000000
1341	0.522125	1.000000
1342	0.522125	1.000000
1343	0.522125	1.000000
1344	0.522125	1.000000
1345	0.522125	1.000000
1346	0.522125	1.000000
1347	0.522125	1.000000
1348	0.522125	1.000000
1349	0.522125	1.000000
1350	0.522125	1.000000
1351	0.522125	1.000000
1352	0.522125	1.000000
1353	0.522125	1.000000
1354	0.522125	1.000000
1355	0.522125	1.000000
1356	0.522125	1.000000
1357	0.522125	1.000000
1358	0.522125	1.000000
1359	0.522125	1.000000
1360	0.522125	1.000000
1361	0.522125	1.000000
1362	0.522125	1.000000
1363	0.522125	1.000000
1364	0.522125	1.000000
1365	0.522125	1.000000
1366	0.522125	1.000000
1367	0.522125	1.000000
1368	0.522125	1.000000
1369	0.522125	1.000000
1370	0.522125	1.000000
1371	0.522125	1.000000
1372	0.522125	1.000000
1373	0.522125	1.000000
1374	0.522125	1.000000
1375	0.522125	1.000000
1376	0.522125	1.000000
1377	0.522125	1.000000
1378	0.522125	1.000000
1379	0.522125	1.000000
1380	0.522125	1.000000
1381	0.522125	1.000000
1382	0.522125	1.000000
1383	0.522125	1.000000
1384	0.522125	1.000000
1385	0.522125	1.000000
1386	0.522125	1.000000
1387	0.522125	1.000000
1388	0.522125	1.000000
1389	0.522125	1.000000
1390	0.522125	1.000000
1391	0.522125	1.000000
1392	0.522125	1.000000
1393	0.522125	1.000000
1394	0.522125	1.000000
1395	0.522125	1.000000
1396	0.522125	1.000000
1397	0.522125	1.000000
1398	0.522125	1.000000
1399	0.522125	1.000000
1400	0.522125	1.000000
1401	0.522125	1.000000
1402	0.522125	1.000000
1403	0.522125	1.000000
1404	0.522125	1.000000
1405	0.522125	1.000000
1406	0.522125	1.000000
1407	0.522125	1.000000
1408	0.522125	1.000000
1409	0.522125	1.000000
1410	0.522125	1.000000
1411	0.522125	1.000000
1412	0.522125	1.000000
1413	0.522125	1.000000
1414	0.522125	1.000000
1415	0.522125	1.000000
1416	0.522125	1.000000
1417	0.522125	1.000000
1418	0.522125	1.000000
1419	0.522125	1.000000
1420	0.522125	1.000000
1421	0.522125	1.000000
1422	0.522125	1.000000
1423	0.522125	1.000000
1424	0.522125	1.000000
1425	0.522125	1.000000
1426	0.522125	1.000000
1427	0.522125	1.000000
1428	0.522125	1.000000
1429	0.522125	1.000000
1430	0.522125	1.000000
1431	0.522125	1.000000
1432	0.522125	1.000000
1433	0.522125	1.000000
1434	0.522125	1.000000
1435	0.522125	1.000000
1436	0.522125	1.000000
1437	0.522125	1.000000
1438	0.522125	1.000000
1439	0.522125	1.000000
1440	0.522125	1.000000
1441	0.522125	1.000000
1442	0.522125	1.000000
1443	0.522125	1.000000
1444	0.522125	1.000000
1445	0.522125	1.000000
1446	0.522125	1.000000
1447	0.522125	1.000000
1448	0.522125	1.000000
1449	0.522125	1.000000
1450	0.522125	1.000000
1451	0.522125	1.000000
1452	0.522125	1.000000
1453	0.522125	1.000000
1454	0.522125	1.000000
1455	0.522125	1.000000
1456	0.522125	1.000000
1457	0.522125	1.000000
1458	0.522125	1.000000
1459	0.522125	1.000000
1460	0.522125	1.000000
1461	0.522125	1.000000
1462	0.522125	1.000000
1463	0.522125	1.000000
1464	0.522125	1.000000
1465	0.522125	1.000000
1466	0.522125	1.000000
1467	0.522125	1.000000
1468	0.522125	1.000000
1469	0.522125	1.000000
1470	0.522125	1.000000
1471	0.522125	1.000000
1472	0.522125	1.000000
1473	0.522125	1.000000
1474	0.522125	1.000000
1475	0.522125	1.000000
1476	0.522125	1.000000
1477	0.522125	1.000000
1478	0.522125	1.000000
1479	0.522125	1.000000
1480	0.522125	1.000000
1481	0.522125	1.000000
1482	0.522125	1.000000
1483	0.522125	1.000000
1484	0.522125	1.000000
1485	0.522125	1.000000
1486	0.522125	1.000000
1487	0.522125	1.000000
1488	0.522125	1.000000
1489	0.522125	1.000000
1490	0.522125	1.000000
1491	0.522125	1.000000
1492	0.522125	1.000000
1493	0.522125	1.000000
1494	0.522125	1.000000
1495	0.522125	1.000000
1496	0.522125	1.000000
1497	0.522125	1.000000
1498	0.522125	1.000000
1499	0.522125	1.000000
1500	0.522125	1.000000
1501	0.522125	1.000000
1502	0.522125	1.000000
1503	0.522125	1.000000
1504	0.522125	1.000000
1505	0.522125	1.000000
1506	0.522125	1.000000
1507	0.522125	1.000000
1508	0.522125	1.000000
1509	0.522125	1.000000
1510	0.522125	1.000000
1511	0.522125	1.000000
1512	0.522125	1.000000
1513	0.522125	1.000000
1514	0.522125	1.000000
1515	0.522125	1.000000
1516	0.522125	1.000000
1517	0.522125	1.000000
1518	0.522125	1.000000
1519	0.522125	1.000000
1520	0.522125	1.000000
1521	0.522125	1.000000
1522	0.522125	1.000000
1523	0.522125	1.000000
1524	0.522125	1.000000
1525	0.522125	1.000000
1526	0.522125	1.000000
1527	0.522125	1.000000
1528	0.522125	1.000000
1529	0.522125	1.000000
1530	0.522125	1.000000
1531	0.522125	1.000000
1532	0.522125	1.000000
1533	0.522125	1.000000
1534	0.522125	1.000000
1535	0.522125	1.000000
1536	0.522125	1.000000
1537	0.522125	1.000000
1538	0.522125	1.000000
1539	0.522125	1.000000
1540	0.522125	1.000000
1541	0.522125	1.000000
1542	0.522125	1.000000
1543	0.522125	1.000000
1544	0.522125	1.000000
1545	0.522125	1.000000
1546	0.522125	1.000000
1547	0.522125	1.000000
1548	0.522125	1.000000
1549	0.522125	1.000000
1550	0.522125	1.000000
1551	0.522125	1.000000
1552	0.522125	1.000000
1553	0.522125	1.000000
1554	0.522125	1.000000
1555	0.522125	1.000000
1556	0.522125	1.000000
1557	0.522125	1.000000
1558	0.522125	1.000000
1559	0.522125	1.000000
1560	0.522125	1.000000
1561	0.522125	1.000000
1562	0.522125	1.000000
1563	0.522125	1.000000
1564	0.522125	1.000000
1565	0.522125	1.000000
1566	0.522125	1.000000
1567	0.522125	1.000000
1568	0.522125	1.000000
1569	0.522125	1.000000
1570	0.522125	1.000000
1571	0.522125	1.000000
1572	0.522125	1.000000
1573	0.522125	1.000000
1574	0.522125	1.000000
1575	0.522125	1.000000
1576	0.522125	1.000000
1577	0.522125	1.000000
1578	0.522125	1.000000
1579	0.522125	1.000000
1580	0.522125	1.000000
1581	0.522125	1.000000
1582	0.522125	1.000000
1583	0.522125	1.000000
1584	0.522125	1.000000
1585	0.522125	1.000000
1586	0.522125	1.000000
1587	0.522125	1.000000
1588	0.522125	1.000000
1589	0.522125	1.000000
1590	0.522125	1.000000
1591	0.522125	1.000000
1592	0.522125	1.000000
1593	0.522125	1.000000
1594	0.522125	1.000000
1595	0.522125	1.000000
1596	0.522125	1.000000
1597	0.522125	1.000000
1598	0.522125	1.000000
1599	0.522125	1.000000
1600	0.522125	1.000000
1601	0.522125	1.000000
1602	0.522125	1.000000
1603	0.522125	1.000000
1604	0.522125	1.000000
1605	0.522125	1.000000
1606	0.522125	1.000000
1607	0.522125	1.000000
1608	0.522125	1.000000
1609	0.522125	1.000000
1610	0.522125	1.000000
1611	0.522125	1.000000
1612	0.522125	1.000000
1613	0.522125	1.000000
1614	0.522125	1.000000
1615	0.522125	1.000000
1616	0.522125	1.000000
1617	0.522125	1.000000
1618	0.522125	1.000000
1619	0.522125	1.000000
1620	0.522125	1.000000
1621	0.522125	1.000000
1622	0.522125	1.000000
1623	0.522125	1.000000
1624	0.522125	1.000000
1625	0.522125	1.000000
1626	0.522125	1.000000
1627	0.522125	1.000000
1628	0.522125	1.000000
1629	0.522125	1.000000
1630	0.522125	1.000000
1631	0.522125	1.000000
1632	0.522125	1.000000
1633	0.522125	1.000000
1634	0.522125	1.000000
1635	0.522125	1.000000
1636	0.522125	1.000000
1637	0.522125	1.000000
1638	0.522125	1.000000
1639	0.522125	1.000000
1640	0.522125	1.000000
1641	0.522125	1.000000
1642	0.522125	1.000000
1643	0.522125	1.000000
1644	0.522125	1.000000
1645	0.522125	1.000000
1646	0.522125	1.000000
1647	0.522125	1.000000
1648	0.522125	1.000000
1649	0.522125	1.000000
1650	0.522125	1.000000
1651	0.522125	1.000000
1652	0.522125	1.000000
1653	0.522125	1.000000
1654	0.522125	1.000000
1655	0.522125	1.000000
1656	0.522125	1.000000
1657	0.522125	1.000000
1658	0.522125	1.000000
1659	0.522125	1.000000
1660	0.522125	1.000000
1661	0.522125	1.000000
1662	0.522125	1.000000
1663	0.522125	1.000000
1664	0.522125	1.000000
1665	0.522125	1.000000
1666	0.522125	1.000000
1667	0.522125	1.000000
1668	0.522125	1.000000
1669	0.522125	1.000000
1670	0.522125	1.000000
1671	0.522125	1.000000
1672	0.522125	1.000000
1673	0.522125	1.000000
1674	0.522125	1.000000
1675	0.522125	1.000000
1676	0.522125	1.000000
1677	0.522125	1.000000
1678	0.522125	1.000000
1679	0.522125	1.000000
1680	0.522125	1.000000
1681	0.522125	1.000000
1682	0.522125	1.000000
1683	0.522125	1.000000
1684	0.522125	1.000000
1685	0.522125	1.000000
1686	0.522125	1.000000
1687	0.522125	1.000000
1688	0.522125	1.000000
1689	0.522125	1.000000
1690	0.522125	1.000000
1691	0.522125	1.000000
1692	0.522125	1.000000
1693	0.522125	1.000000
1694	0.522125	1.000000
1695	0.522125	1.000000
1696	0.522125	1.000000
1697	0.522125	1.000000
1698	0.522125	1.000000
1699	0.522125	1.000000
1700	0.522125	1.000000
1701	0.522125	1.000000
1702	0.522125	1.000000
1703	0.522125	1.000000
1704	0.522125	1.000000
1705	0.522125	1.000000
1706	0.522125	1.000000
1707	0.522125	1.000000
1708	0.522125	1.000000
1709	0.522125	1.000000
1710	0.522125	1.000000
1711	0.522125	1.000000
1712	0.522125	1.000000
1713	0.522125	1.000000
1714	0.522125	1.000000
1715	0.522125	1.000000
1716	0.522125	1.000000
1717	0.522125	1.000000
1718	0.522125	1.000000
1719	0.522125	1.000000
1720	0.522125	1.000000
1721	0.522125	1.000000
1722	0.522125	1.000000
1723	0.522125	1.000000
1724	0.522125	1.000000
1725	0.522125	1.000000
1726	0.522125	1.000000
1727	0.522125	1.000000
1728	0.522125	1.000000
1729	0.522125	1.000000
1730	0.522125	1.000000
1731	0.522125	1.000000
1732	0.522125	1.000000
1733	0.522125	1.000000
1734	0.522125	1.000000
1735	0.522125	1.000000
1736	0.522125	1.000000
1737	0.522125	1.000000
1738	0.522125	1.000000
1739	0.522125	1.000000
1740	0.522125	1.000000
1741	0.522125	1.000000
1742	0.522125	1.000000
1743	0.522125	1.000000
1744	0.522125	1.000000
1745	0.522125	1.000000
1746	0.522125	1.000000
1747	0.522125	1.000000
1748	0.522125	1.000000
1749	0.522125	1.000000
1750	0.522125	1.000000
1751	0.522125	1.000000
1752	0.522125	1.000000
1753	0.522125	1.000000
1754	0.522125	1.000000
1755	0.522125	1.000000
1756	0.522125	1.000000
1757	0.522125	1.000000
1758	0.522125	1.000000
1759	0.522125	1.000000
1760	0.522125	1.000000
1761	0.522125	1.000000
1762	0.522125	1.000000
1763	0.522125	1.000000
1764	0.522125	1.000000
1765	0.522125	1.000000
1766	0.522125	1.000000
1767	0.522125	1.000000
1768	0.522125	1.000000
1769	0.522125	1.000000
1770	0.522125	1.000000
1771	0.522125	1.000000
1772	0.522125	1.000000
1773	0.522125	1.000000
1774	0.522125	1.000000
1775	0.522125	1.000000
1776	0.522125	1.000000
1777	0.522125	1.000000
1778	0.522125	1.000000
1779	0.522125	1.000000
1780	0.522125	1.000000
1781	0.522125	1.000000
1782	0.522125	1.000000
1783	0.522125	1.000000
1784	0.522125	1.000000
1785	0.522125	1.000000
1786	0.522125	1.000000
1787	0.522125	1.000000
1788	0.522125	1.000000
1789	0.522125	1.000000
1790	0.522125	1.000000
1791	0.522125	1.000000
1792	0.522125	1.000000
1793	0.522125	1.000000
1794	0.522125	1.000000
1795	0.522125	1.000000
1796	0.522125	1.000000
1797	0.522125	1.000000
1798	0.522125	1.000000
1799	0.522125	1.000000
1800	0.522125	1.000000
1801	0.522125	1.000000
1802	0.522125	1.000000
1803	0.522125	1.000000
1804	0.522125	1.000000
1805	0.522125	1.000000
1806	0.522125	1.000000
1807	0.522125	1.000000
1808	0.522125	1.000000
1809	0.522125	1.000000
1810	0.522125	1.000000
1811	0.522125	1.000000
1812	0.522125	1.000000
1813	0.522125	1.000000
1814	0.522125	1.000000
1815	0.522125	1.000000
1816	0.522125	1.000000
1817	0.522125	1.000000
1818	0.522125	1.000000
1819	0.522125	1.000000
1820	0.522125	1.000000
1821	0.522125	1.000000
1822	0.522125	1.000000
1823	0.522125	1.000000
1824	0.522125	1.000000
1825	0.522125	1.000000
1826	0.522125	1.000000
1827	0.522125	1.000000
1828	0.522125	1.000000
1829	0.522125	1.000000
1830	0.522125	1.000000
1831	0.522125	1.000000
1832	0.522125	1.000000
1833	0.522125	1.000000
1834	0.522125	1.000000
1835	0.522125	1.000000
1836	0.522125	1.000000
1837	0.522125	1.000000
1838	0.522125	1.000000
1839	0.522125	1.000000
1840	0.522125	1.000000
1841	0.522125	1.000000
1842	0.522125	1.000000
1843	0.522125	1.000000
1844	0.522125	1.000000
1845	0.522125	1.000000
1846	0.522125	1.000000
1847	0.522125	1.000000
1848	0.522125	1.000000
1849	0.522125	1.000000
1850	0.522125	1.000000
1851	0.522125	1.000000
1852	0.522125	1.000000
1853	0.522125	1.000000
1854	0.522125	1.000000
1855	0.522125	1.000000
1856	0.522125	1.000000
1857	0.522125	1.000000
1858	0.522125	1.000000
1859	0.522125	1.000000
1860	0.522125	1.000000
1861	0.522125	1.000000
1862	0.522125	1.000000
1863	0.522125	1.000000
1864	0.522125	1.000000
1865	0.522125	1.000000
1866	0.522125	1.000000
1867	0.522125	1.000000
1868	0.522125	1.000000
1869	0.522125	1.000000
1870	0.522125	1.000000
1871	0.522125	1.000000
1872	0.522125	1.000000
1873	0.522125	1.000000
1874	0.522125	1.000000
1875	0.522125	1.000000
1876	0.522125	1.000000
1877	0.522125	1.000000
1878	0.522125	1.000000
1879	0.522125	1.000000
1880	0.522125	1.000000
1881	0.522125	1.000000
1882	0.522125	1.000000
1883	0.522125	1.000000
1884	0.522125	1.000000
1885	0.522125	1.000000
1886	0.522125	1.000000
1887	0.522125	1.000000
1888	0.522125	1.000000
1889	0.522125	1.000000
1890	0.522125	1.000000
1891	0.522125	1.000000
1892	0.522125	1.000000
1893	0.522125	1.000000
1894	0.522125	1.000000
1895	0.522125	1.000000
1896	0.522125	1.000000
1897	0.522125	1.000000
1898	0.522125	1.000000
1899	0.522125	1.000000
1900	0.522125	1.000000
1901	0.522125	1.000000
1902	0.522125	1.000000
1903	0.522125	1.000000
1904	0.522125	1.000000
1905	0.522125	1.000000
1906	0.522125	1.000000
1907	0.522125	1.000000
1908	0.522125	1.000000
1909	0.522125	1.000000
1910	0.522125	1.000000
1911	0.522125	1.000000
1912	0.522125	1.000000
1913	0.522125	1.000000
1914	0.522125	1.000000
1915	0.522125	1.000000
1916	0.522125	1.000000
1917	0.522125	1.000000
1918	0.522125	1.000000
1919	0.522125	1.000000
1920	0.522125	1.000000
1921	0.522125	1.000000
1922	0.522125	1.000000
1923	0.522125	1.000000
1924	0.522125	1.000000
1925	0.522125	1.000000
1926	0.522125	1.000000
1927	0.522125	1.000000
1928	0.522125	1.000000
1929	0.522125	1.000000
1930	0.522125	1.000000
1931	0.522125	1.000000
1932	0.522125	1.000000
1933	0.522125	1.000000
1934	0.522125	1.000000
1935	0.522125	1.000000
1936	0.522125	1.000000
1937	0.522125	1.000000
1938	0.522125	1.000000
1939	0.522125	1.000000
1940	0.522125	1.000000
1941	0.522125	1.000000
1942	0.522125	1.000000
1943	0.522125	1.000000
1944	0.522125	1.000000
1945	0.522125	1.000000
1946	0.522125	1.000000
1947	0.522125	1.000000
1948	0.522125	1.000000
1949	0.522125	1.000000
1950	0.522125	1.000000
1951	0.522125	1.000000
1952	0.522125	1.000000
1953	0.522125	1.000000
1954	0.522125	1.000000
1955	0.522125	1.000000
1956	0.522125	1.000000
1957	0.522125	1.000000
1958	0.522125	1.000000
1959	0.522125	1.000000
1960	0.522125	1.000000
1961	0.522125	1.000000
1962	0.522125	1.000000
1963	0.522125	1.000000
1964	0.522125	1.000000
1965	0.522125	1.000000
1966	0.522125	1.000000
1967	0.522125	1.000000
1968	0.522125	1.000000
1969	0.522125	1.000000
1970	0.522125	1.000000
1971	0.522125	1.000000
1972	0.522125	1.000000
1973	0.522125	1.000000
1974	0.522125	1.000000
1975	0.522125	1.000000
1976	0.522125	1.000000
1977	0.522125	1.000000
1978	0.522125	1.000000
1979	0.522125	1.000000
1980	0.522125	1.000000
1981	0.522125	1.000000
1982	0.522125	1.000000
1983	0.522125	1.000000
1984	0.522125	1.000000
1985	0.522125	1.000000
1986	0.522125	1.000000
1987	0.522125	1.000000
1988	0.522125	1.000000
1989	0.522125	1.000000
1990	0.522125	1.000000
1991	0.522125	1.000000
1992	0.522125	1.000000
1993	0.522125	1.000000
1994	0.522125	1.000000
1995	0.522125	1.000000
1996	0.522125	1.000000
1997	0.522125	1.000000
1998	0.522125	1.000000
1999	0.522125	1.000000
[truncated: 8,000 more rows]
