# Supplementary material for: Evolutionary game on mutually influenceing double-layer network
Source: PLoS One. 2025 Jan 31;20(1):e0317923. doi: 10.1371/journal.pone.0317923 (PMC11785339; doi:10.1371/journal.pone.0317923)
Supplement: S1 Data — (ZIP) [file pone.0317923.s001.zip › b=1.06_a=0.25_frequency.txt]

0	0.494750	0.387400
1	0.488525	0.323575
2	0.486275	0.286850
3	0.483325	0.261825
4	0.476775	0.241400
5	0.473475	0.226100
6	0.472325	0.216125
7	0.472425	0.209375
8	0.474575	0.203800
9	0.473125	0.200475
10	0.471950	0.196225
11	0.473025	0.192525
12	0.473100	0.190900
13	0.474525	0.186500
14	0.471650	0.182925
15	0.469150	0.180525
16	0.465775	0.180675
17	0.468375	0.179250
18	0.469550	0.178750
19	0.465425	0.176825
20	0.468325	0.176350
21	0.473525	0.176175
22	0.472850	0.177650
23	0.474700	0.176800
24	0.469725	0.176250
25	0.466950	0.174575
26	0.469225	0.174600
27	0.467125	0.174700
28	0.466250	0.174275
29	0.469375	0.174125
30	0.470400	0.176000
31	0.470925	0.177025
32	0.472300	0.177900
33	0.472300	0.179300
34	0.473875	0.178850
35	0.468925	0.178275
36	0.471425	0.180975
37	0.467300	0.179875
38	0.466875	0.179950
39	0.471675	0.179200
40	0.470350	0.178200
41	0.470425	0.177700
42	0.468050	0.177575
43	0.471825	0.176975
44	0.473400	0.177875
45	0.475225	0.179350
46	0.471800	0.179850
47	0.469825	0.182775
48	0.468725	0.182150
49	0.473800	0.183500
50	0.471100	0.184425
51	0.473875	0.184550
52	0.471325	0.182200
53	0.469175	0.179875
54	0.472800	0.180075
55	0.468550	0.179975
56	0.469800	0.179625
57	0.468450	0.178650
58	0.466375	0.177675
59	0.466375	0.175600
60	0.465800	0.176125
61	0.470200	0.173275
62	0.471500	0.172550
63	0.472575	0.172125
64	0.471800	0.172375
65	0.469325	0.170675
66	0.470400	0.170375
67	0.471150	0.169550
68	0.471800	0.169975
69	0.472125	0.171875
70	0.471725	0.170325
71	0.470400	0.170150
72	0.467725	0.168450
73	0.472200	0.167275
74	0.472075	0.167025
75	0.471475	0.166175
76	0.469875	0.164750
77	0.472500	0.163775
78	0.468575	0.163950
79	0.470700	0.164200
80	0.471875	0.164075
81	0.473475	0.163100
82	0.469275	0.163475
83	0.468450	0.162400
84	0.472475	0.162275
85	0.473075	0.161250
86	0.472800	0.161450
87	0.469900	0.159850
88	0.472350	0.159050
89	0.470825	0.158725
90	0.469325	0.159825
91	0.473350	0.159625
92	0.471200	0.158975
93	0.471175	0.159025
94	0.464350	0.160050
95	0.472150	0.160500
96	0.471625	0.158700
97	0.469350	0.158000
98	0.470750	0.159350
99	0.472275	0.158725
100	0.468000	0.157925
101	0.470175	0.155975
102	0.469875	0.155550
103	0.473625	0.155650
104	0.474500	0.157375
105	0.470700	0.157375
106	0.470900	0.158650
107	0.475850	0.158075
108	0.475300	0.158400
109	0.476825	0.158625
110	0.475325	0.158475
111	0.478075	0.158025
112	0.478825	0.155350
113	0.471925	0.155075
114	0.476000	0.153275
115	0.473875	0.154125
116	0.471825	0.154825
117	0.472800	0.155600
118	0.470225	0.156350
119	0.471725	0.155725
120	0.471975	0.154950
121	0.474825	0.155075
122	0.474325	0.154850
123	0.474825	0.154875
124	0.471725	0.154875
125	0.470700	0.153300
126	0.468575	0.152950
127	0.467875	0.154200
128	0.474625	0.156250
129	0.473200	0.156500
130	0.471975	0.155775
131	0.471150	0.156250
132	0.473800	0.154725
133	0.471500	0.155900
134	0.468825	0.153125
135	0.469750	0.151325
136	0.472175	0.149850
137	0.474600	0.148100
138	0.475525	0.149000
139	0.471500	0.150150
140	0.475050	0.148775
141	0.473500	0.147450
142	0.472075	0.145800
143	0.470050	0.145500
144	0.469500	0.145100
145	0.471600	0.145900
146	0.472025	0.146500
147	0.470675	0.146600
148	0.471900	0.144700
149	0.471750	0.145075
150	0.474875	0.144625
151	0.473750	0.143000
152	0.470925	0.141725
153	0.468250	0.141425
154	0.474250	0.140600
155	0.473175	0.140025
156	0.475075	0.139975
157	0.473300	0.138300
158	0.469125	0.137500
159	0.468725	0.138925
160	0.466850	0.137900
161	0.469425	0.137150
162	0.472450	0.135725
163	0.474675	0.134725
164	0.474675	0.136550
165	0.474750	0.135175
166	0.470250	0.133925
167	0.475425	0.134575
168	0.476800	0.134400
169	0.473425	0.133750
170	0.473300	0.133650
171	0.471625	0.132400
172	0.471850	0.133600
173	0.468550	0.132425
174	0.469825	0.132975
175	0.474950	0.133525
176	0.474825	0.134000
177	0.477625	0.132225
178	0.475225	0.131850
179	0.474950	0.131475
180	0.471525	0.131225
181	0.471825	0.129050
182	0.470775	0.128975
183	0.469250	0.127475
184	0.469225	0.127200
185	0.473700	0.127300
186	0.472575	0.127500
187	0.468125	0.128950
188	0.471025	0.129475
189	0.468350	0.128900
190	0.469600	0.128275
191	0.471350	0.127825
192	0.468975	0.127700
193	0.469925	0.128325
194	0.468750	0.129200
195	0.469675	0.129300
196	0.471575	0.129625
197	0.471150	0.129475
198	0.471375	0.128850
199	0.474175	0.128525
200	0.470950	0.127900
201	0.472325	0.127700
202	0.472975	0.127425
203	0.473425	0.127975
204	0.473050	0.127975
205	0.468525	0.128275
206	0.475500	0.128100
207	0.470975	0.127000
208	0.473950	0.127150
209	0.469125	0.127175
210	0.474900	0.125650
211	0.470525	0.127075
212	0.470000	0.127875
213	0.472375	0.125700
214	0.472025	0.124800
215	0.474125	0.124300
216	0.471175	0.123475
217	0.471575	0.124675
218	0.470575	0.124400
219	0.472400	0.123925
220	0.468400	0.124850
221	0.468400	0.124425
222	0.471550	0.123250
223	0.469075	0.124250
224	0.475925	0.124600
225	0.474725	0.123600
226	0.476025	0.122875
227	0.468300	0.123600
228	0.463975	0.122875
229	0.468175	0.122425
230	0.469925	0.124275
231	0.475000	0.125050
232	0.470400	0.123675
233	0.469625	0.123525
234	0.467925	0.124025
235	0.467525	0.123400
236	0.469500	0.123175
237	0.469375	0.124400
238	0.469725	0.124375
239	0.473075	0.124325
240	0.472250	0.126125
241	0.470900	0.126350
242	0.472000	0.125525
243	0.475375	0.126450
244	0.471900	0.127750
245	0.472650	0.126575
246	0.479425	0.125250
247	0.474125	0.125625
248	0.473500	0.125025
249	0.470425	0.124300
250	0.472950	0.123200
251	0.472350	0.121800
252	0.469325	0.121500
253	0.472000	0.121950
254	0.469825	0.122675
255	0.467200	0.122025
256	0.470125	0.120550
257	0.469275	0.120725
258	0.476975	0.120850
259	0.472950	0.121075
260	0.471250	0.120750
261	0.469700	0.120450
262	0.469200	0.119000
263	0.470000	0.117450
264	0.472725	0.118350
265	0.474300	0.117450
266	0.476200	0.117625
267	0.473700	0.118100
268	0.472100	0.117800
269	0.472450	0.117575
270	0.472150	0.117625
271	0.470400	0.118325
272	0.473025	0.120125
273	0.473150	0.122375
274	0.471625	0.120450
275	0.467925	0.120400
276	0.471775	0.121100
277	0.473700	0.120625
278	0.473525	0.121550
279	0.475900	0.119600
280	0.470425	0.119025
281	0.471575	0.118550
282	0.474725	0.119050
283	0.472500	0.119375
284	0.470200	0.118925
285	0.473400	0.118975
286	0.475000	0.119450
287	0.472375	0.120425
288	0.470100	0.120300
289	0.472225	0.121075
290	0.471950	0.121975
291	0.474350	0.121800
292	0.470450	0.120650
293	0.473425	0.120575
294	0.476150	0.120775
295	0.473150	0.120850
296	0.476175	0.121275
297	0.476825	0.121325
298	0.471575	0.122600
299	0.469600	0.121800
300	0.469675	0.122725
301	0.466575	0.123425
302	0.468875	0.123000
303	0.471600	0.121750
304	0.474475	0.121225
305	0.473375	0.121275
306	0.472925	0.120875
307	0.471675	0.122800
308	0.467100	0.122050
309	0.469850	0.120850
310	0.473075	0.120675
311	0.471500	0.121425
312	0.470325	0.120500
313	0.472750	0.120650
314	0.469900	0.120525
315	0.468675	0.121200
316	0.468350	0.122250
317	0.470600	0.120800
318	0.471150	0.119575
319	0.470400	0.119050
320	0.470500	0.117575
321	0.470400	0.117500
322	0.468650	0.115275
323	0.473850	0.115850
324	0.470525	0.115925
325	0.472400	0.117125
326	0.474350	0.116850
327	0.472650	0.117125
328	0.473550	0.117550
329	0.471300	0.115750
330	0.469225	0.116500
331	0.470700	0.115275
332	0.470900	0.113325
333	0.469400	0.113975
334	0.470500	0.114075
335	0.471925	0.114050
336	0.467425	0.114775
337	0.471625	0.114750
338	0.473050	0.115525
339	0.473225	0.116750
340	0.471650	0.117725
341	0.473325	0.117675
342	0.472900	0.118000
343	0.472300	0.117900
344	0.473400	0.119775
345	0.474225	0.121050
346	0.473825	0.121700
347	0.473275	0.122100
348	0.469125	0.121025
349	0.471475	0.119400
350	0.472050	0.120950
351	0.471150	0.120975
352	0.468325	0.120200
353	0.465950	0.118750
354	0.464525	0.118825
355	0.467625	0.118800
356	0.469550	0.120000
357	0.473425	0.118975
358	0.473725	0.119100
359	0.471400	0.120150
360	0.470400	0.119375
361	0.469950	0.120375
362	0.466975	0.120400
363	0.468875	0.119700
364	0.475150	0.118450
365	0.476100	0.118150
366	0.472925	0.116550
367	0.467500	0.115725
368	0.470300	0.115175
369	0.469100	0.115925
370	0.467250	0.114525
371	0.469050	0.113325
372	0.471350	0.112075
373	0.474875	0.110725
374	0.471200	0.112600
375	0.474275	0.110700
376	0.478175	0.110650
377	0.475425	0.109825
378	0.470575	0.108900
379	0.469525	0.108775
380	0.466200	0.109675
381	0.470575	0.109050
382	0.471925	0.108925
383	0.470450	0.108525
384	0.474600	0.109100
385	0.475075	0.108750
386	0.477125	0.107950
387	0.472400	0.109050
388	0.472275	0.110075
389	0.469225	0.109075
390	0.470600	0.108550
391	0.470600	0.108850
392	0.471750	0.108875
393	0.472325	0.108400
394	0.472275	0.107150
395	0.474600	0.108825
396	0.475125	0.108200
397	0.474550	0.108125
398	0.474350	0.108925
399	0.470025	0.109350
400	0.468575	0.109900
401	0.471875	0.111050
402	0.471000	0.110150
403	0.471225	0.109525
404	0.473175	0.109300
405	0.473625	0.108975
406	0.471350	0.110300
407	0.472200	0.110025
408	0.470900	0.110825
409	0.472600	0.110825
410	0.474925	0.111550
411	0.471575	0.111400
412	0.472125	0.111425
413	0.474925	0.110575
414	0.472850	0.113200
415	0.471500	0.113075
416	0.469750	0.114675
417	0.470825	0.115475
418	0.471475	0.116375
419	0.469575	0.116600
420	0.470875	0.117250
421	0.470950	0.116625
422	0.471150	0.115375
423	0.471000	0.115550
424	0.470325	0.116425
425	0.469875	0.115950
426	0.473375	0.114475
427	0.467325	0.113925
428	0.469375	0.112950
429	0.466775	0.110500
430	0.469600	0.109775
431	0.469075	0.110475
432	0.474050	0.110275
433	0.470425	0.109525
434	0.474700	0.109175
435	0.469800	0.109525
436	0.472100	0.109725
437	0.471750	0.110375
438	0.471650	0.110300
439	0.469475	0.111075
440	0.474300	0.112175
441	0.470600	0.111300
442	0.473150	0.111775
443	0.473500	0.111675
444	0.470850	0.110800
445	0.466575	0.111375
446	0.468650	0.111750
447	0.470250	0.111050
448	0.473350	0.109550
449	0.474625	0.109475
450	0.469175	0.108850
451	0.468375	0.108450
452	0.470175	0.108425
453	0.474575	0.108225
454	0.471350	0.108650
455	0.471275	0.110900
456	0.474600	0.108825
457	0.470225	0.107500
458	0.467850	0.107975
459	0.470175	0.106725
460	0.474100	0.107675
461	0.468875	0.108125
462	0.469925	0.106975
463	0.473450	0.106750
464	0.471850	0.105950
465	0.472700	0.105325
466	0.473250	0.105525
467	0.475975	0.106475
468	0.474575	0.106225
469	0.469775	0.105800
470	0.473950	0.106200
471	0.471250	0.105725
472	0.469600	0.105325
473	0.470575	0.105425
474	0.471175	0.105600
475	0.473500	0.104975
476	0.476475	0.105225
477	0.472600	0.105225
478	0.474575	0.106025
479	0.473025	0.105875
480	0.468125	0.105725
481	0.474075	0.106975
482	0.472600	0.106825
483	0.471050	0.106675
484	0.470625	0.107625
485	0.476800	0.106775
486	0.473600	0.106950
487	0.472375	0.106050
488	0.473075	0.106000
489	0.474200	0.104750
490	0.470750	0.105375
491	0.470475	0.105625
492	0.468575	0.103500
493	0.471450	0.101875
494	0.470375	0.101275
495	0.469350	0.102050
496	0.471150	0.102825
497	0.470500	0.103775
498	0.470325	0.103275
499	0.472125	0.103075
500	0.473525	0.102750
501	0.473150	0.102675
502	0.465500	0.103375
503	0.468825	0.103625
504	0.470450	0.102975
505	0.471850	0.102725
506	0.472625	0.102325
507	0.471675	0.102700
508	0.473550	0.102425
509	0.471000	0.101350
510	0.472650	0.100500
511	0.472425	0.101250
512	0.471150	0.099250
513	0.471375	0.100575
514	0.474075	0.102175
515	0.473425	0.102375
516	0.473675	0.101800
517	0.471675	0.101175
518	0.470350	0.101125
519	0.474025	0.102375
520	0.470625	0.102975
521	0.470300	0.101700
522	0.466750	0.101050
523	0.468625	0.103075
524	0.472550	0.103350
525	0.471350	0.101150
526	0.474450	0.100875
527	0.474775	0.100300
528	0.472725	0.100975
529	0.472225	0.100850
530	0.473725	0.100975
531	0.468775	0.100600
532	0.467550	0.099675
533	0.470250	0.100975
534	0.472200	0.101825
535	0.475100	0.101500
536	0.474075	0.102000
537	0.474950	0.101275
538	0.474225	0.103025
539	0.470175	0.103800
540	0.470500	0.103875
541	0.475050	0.103950
542	0.473900	0.103500
543	0.473600	0.104850
544	0.470675	0.105100
545	0.472700	0.105250
546	0.475325	0.107125
547	0.471525	0.106500
548	0.471550	0.107775
549	0.474250	0.109100
550	0.472700	0.109275
551	0.475850	0.108950
552	0.477725	0.108675
553	0.473675	0.108725
554	0.471325	0.108850
555	0.472900	0.107950
556	0.472675	0.109050
557	0.471200	0.107850
558	0.472525	0.107675
559	0.470000	0.106825
560	0.471050	0.104500
561	0.468375	0.104550
562	0.472525	0.103900
563	0.471275	0.103000
564	0.469375	0.102850
565	0.471650	0.103575
566	0.472950	0.103950
567	0.474400	0.103500
568	0.473100	0.102325
569	0.472000	0.099225
570	0.469875	0.099125
571	0.472850	0.099250
572	0.472725	0.098875
573	0.472200	0.099325
574	0.470650	0.099375
575	0.474175	0.101225
576	0.472725	0.101200
577	0.469475	0.100775
578	0.476125	0.100200
579	0.472750	0.099725
580	0.469425	0.099450
581	0.468700	0.098875
582	0.473500	0.098575
583	0.472100	0.099725
584	0.475525	0.099300
585	0.474975	0.100175
586	0.470450	0.100225
587	0.474000	0.100175
588	0.472625	0.099725
589	0.476000	0.100800
590	0.472750	0.100450
591	0.472325	0.100225
592	0.468350	0.100775
593	0.470500	0.100550
594	0.472450	0.100400
595	0.471925	0.099175
596	0.471650	0.099475
597	0.474025	0.100125
598	0.471975	0.099075
599	0.473975	0.099400
600	0.470500	0.099025
601	0.472975	0.098425
602	0.473200	0.099150
603	0.471925	0.099800
604	0.473900	0.099100
605	0.473225	0.098600
606	0.471025	0.099125
607	0.474525	0.097675
608	0.476425	0.097925
609	0.476600	0.097675
610	0.472850	0.097000
611	0.473450	0.095800
612	0.470900	0.095725
613	0.474100	0.095400
614	0.475575	0.097025
615	0.469550	0.098150
616	0.474150	0.098875
617	0.467025	0.098525
618	0.471225	0.097575
619	0.471900	0.097075
620	0.470900	0.097375
621	0.474900	0.097625
622	0.476475	0.097050
623	0.474450	0.098075
624	0.471425	0.099175
625	0.470225	0.098325
626	0.470325	0.099750
627	0.476350	0.098250
628	0.473675	0.098400
629	0.472750	0.099275
630	0.471125	0.098625
631	0.469150	0.099500
632	0.471925	0.099375
633	0.469375	0.099100
634	0.472350	0.099400
635	0.472425	0.100900
636	0.472550	0.100150
637	0.469750	0.099450
638	0.472325	0.098950
639	0.471050	0.098875
640	0.471825	0.099200
641	0.473975	0.099300
642	0.469750	0.098850
643	0.472950	0.097925
644	0.470750	0.096450
645	0.472575	0.097225
646	0.471250	0.094925
647	0.468075	0.096025
648	0.472625	0.097125
649	0.470200	0.098250
650	0.472150	0.100275
651	0.477250	0.101500
652	0.473925	0.100750
653	0.474875	0.098600
654	0.471275	0.099900
655	0.473725	0.098000
656	0.469100	0.097500
657	0.469675	0.098350
658	0.467900	0.097475
659	0.470850	0.098050
660	0.471075	0.098000
661	0.469575	0.097125
662	0.469700	0.096025
663	0.469825	0.096450
664	0.471025	0.096675
665	0.473475	0.097525
666	0.470350	0.096525
667	0.472650	0.095225
668	0.471550	0.095750
669	0.471350	0.096350
670	0.474600	0.095300
671	0.472700	0.094325
672	0.470400	0.092675
673	0.473050	0.093450
674	0.471750	0.092225
675	0.471775	0.092175
676	0.474700	0.091800
677	0.472700	0.093750
678	0.474475	0.093900
679	0.472575	0.093900
680	0.473750	0.094025
681	0.472475	0.093600
682	0.472575	0.094125
683	0.470975	0.093900
684	0.473500	0.094150
685	0.466750	0.094350
686	0.471550	0.094575
687	0.471000	0.093075
688	0.472750	0.094925
689	0.472625	0.096125
690	0.471825	0.096325
691	0.474150	0.096700
692	0.476025	0.094275
693	0.473550	0.094525
694	0.474325	0.095375
695	0.471975	0.095425
696	0.473075	0.096075
697	0.469700	0.096475
698	0.470325	0.097050
699	0.470750	0.098100
700	0.473550	0.098025
701	0.472900	0.096300
702	0.472000	0.094900
703	0.473675	0.095150
704	0.470350	0.094825
705	0.472825	0.094425
706	0.474950	0.093825
707	0.474250	0.092950
708	0.472600	0.093350
709	0.470925	0.092325
710	0.472775	0.091300
711	0.471325	0.091475
712	0.470025	0.091825
713	0.473175	0.091425
714	0.473575	0.091175
715	0.471100	0.090800
716	0.474725	0.089950
717	0.476900	0.089675
718	0.474125	0.088575
719	0.472925	0.088575
720	0.473075	0.087525
721	0.475300	0.087550
722	0.477625	0.087550
723	0.472500	0.088350
724	0.470875	0.087600
725	0.471375	0.088500
726	0.473875	0.088375
727	0.473825	0.089125
728	0.472150	0.088625
729	0.469650	0.088625
730	0.473650	0.088800
731	0.472800	0.089175
732	0.471350	0.089750
733	0.472625	0.089875
734	0.473150	0.089400
735	0.468025	0.091000
736	0.473425	0.088950
737	0.470700	0.089050
738	0.470675	0.089625
739	0.473300	0.090600
740	0.471675	0.090775
741	0.470775	0.090525
742	0.472075	0.090475
743	0.472950	0.091100
744	0.467775	0.090125
745	0.467400	0.090450
746	0.473300	0.089000
747	0.475550	0.088600
748	0.469700	0.089500
749	0.469900	0.090150
750	0.470425	0.089725
751	0.473650	0.090075
752	0.476800	0.089125
753	0.478900	0.089025
754	0.481800	0.088275
755	0.479100	0.087725
756	0.473475	0.088625
757	0.474425	0.088350
758	0.469925	0.089000
759	0.472525	0.089050
760	0.470050	0.089825
761	0.470975	0.089700
762	0.473700	0.090175
763	0.473425	0.089275
764	0.475875	0.089725
765	0.469350	0.088775
766	0.470900	0.089425
767	0.474225	0.089100
768	0.472450	0.089700
769	0.472200	0.089600
770	0.471975	0.089025
771	0.475725	0.088150
772	0.471100	0.087175
773	0.471425	0.087425
774	0.474300	0.088100
775	0.473975	0.087975
776	0.476225	0.087650
777	0.473975	0.087725
778	0.473475	0.087950
779	0.474125	0.086800
780	0.472225	0.086225
781	0.473900	0.087400
782	0.471325	0.086900
783	0.469700	0.087550
784	0.474575	0.088100
785	0.471875	0.089150
786	0.472150	0.088350
787	0.471325	0.088125
788	0.470925	0.086975
789	0.472275	0.086300
790	0.472675	0.086250
791	0.472275	0.087150
792	0.474000	0.087700
793	0.474050	0.087775
794	0.476775	0.088675
795	0.468900	0.088725
796	0.470600	0.088625
797	0.472025	0.087725
798	0.473075	0.087200
799	0.474050	0.087225
800	0.469425	0.086600
801	0.472825	0.086075
802	0.473100	0.084550
803	0.469875	0.085100
804	0.470975	0.085150
805	0.471200	0.085400
806	0.473600	0.084975
807	0.473675	0.084650
808	0.466275	0.083725
809	0.468525	0.081625
810	0.474450	0.081825
811	0.471325	0.082075
812	0.473300	0.081275
813	0.472075	0.081875
814	0.475000	0.082475
815	0.469150	0.082950
816	0.472575	0.081250
817	0.477225	0.081375
818	0.474825	0.080700
819	0.474125	0.080625
820	0.474175	0.080100
821	0.473475	0.080125
822	0.471775	0.080000
823	0.472700	0.079200
824	0.473225	0.080225
825	0.473875	0.080000
826	0.469650	0.080050
827	0.471125	0.079575
828	0.474700	0.078875
829	0.476650	0.077200
830	0.471775	0.077550
831	0.470325	0.077775
832	0.472250	0.079300
833	0.473100	0.078100
834	0.469250	0.079125
835	0.470950	0.079300
836	0.471150	0.080400
837	0.469075	0.080850
838	0.470150	0.081350
839	0.474375	0.080450
840	0.474975	0.080250
841	0.473225	0.081050
842	0.473450	0.080075
843	0.471675	0.080250
844	0.471050	0.078275
845	0.473500	0.077675
846	0.475375	0.078075
847	0.475375	0.077650
848	0.478475	0.076750
849	0.472975	0.078225
850	0.472750	0.077450
851	0.470800	0.075900
852	0.473150	0.075775
853	0.472550	0.073925
854	0.471050	0.073925
855	0.474300	0.074275
856	0.472800	0.074975
857	0.474225	0.076400
858	0.475050	0.076000
859	0.472125	0.076625
860	0.475250	0.076350
861	0.468700	0.076800
862	0.468025	0.076350
863	0.472650	0.076500
864	0.473075	0.077700
865	0.474550	0.078450
866	0.475475	0.078350
867	0.480575	0.078775
868	0.473050	0.078775
869	0.471550	0.080225
870	0.474425	0.079200
871	0.468425	0.079050
872	0.473675	0.079250
873	0.473925	0.078625
874	0.470725	0.078675
875	0.471750	0.079025
876	0.475425	0.079350
877	0.472300	0.078900
878	0.472850	0.078150
879	0.473600	0.077075
880	0.470725	0.077075
881	0.472575	0.077075
882	0.473000	0.077975
883	0.471350	0.078425
884	0.472725	0.078075
885	0.473925	0.078175
886	0.473600	0.078325
887	0.473150	0.077925
888	0.473175	0.078600
889	0.474950	0.079875
890	0.469325	0.079725
891	0.469900	0.080125
892	0.473350	0.080975
893	0.468875	0.081225
894	0.472625	0.082025
895	0.473350	0.081950
896	0.470950	0.081175
897	0.476100	0.081300
898	0.474450	0.080375
899	0.471200	0.081500
900	0.471675	0.079975
901	0.472250	0.080550
902	0.472975	0.079975
903	0.474600	0.079225
904	0.475600	0.080250
905	0.476175	0.080025
906	0.469750	0.079175
907	0.471500	0.080350
908	0.472050	0.079150
909	0.473125	0.077900
910	0.475475	0.078225
911	0.474475	0.077875
912	0.469000	0.079500
913	0.472900	0.080525
914	0.472300	0.081100
915	0.473275	0.081750
916	0.468975	0.081800
917	0.474975	0.082400
918	0.472750	0.082075
919	0.476475	0.081875
920	0.475350	0.081525
921	0.471600	0.080750
922	0.476825	0.082550
923	0.471275	0.082575
924	0.472225	0.081575
925	0.478875	0.081200
926	0.471275	0.080900
927	0.475175	0.080750
928	0.471850	0.080275
929	0.473225	0.080250
930	0.472475	0.079425
931	0.470475	0.078275
932	0.472375	0.078325
933	0.471525	0.078475
934	0.472725	0.078525
935	0.472525	0.079150
936	0.473325	0.078350
937	0.472550	0.078050
938	0.472875	0.077475
939	0.471975	0.077975
940	0.469525	0.077175
941	0.471175	0.078375
942	0.469475	0.078375
943	0.473500	0.078300
944	0.474175	0.078500
945	0.474350	0.078525
946	0.473650	0.078975
947	0.470350	0.079875
948	0.466825	0.080350
949	0.469750	0.080025
950	0.470525	0.079675
951	0.471825	0.079100
952	0.470975	0.078775
953	0.471425	0.080325
954	0.473900	0.080425
955	0.477225	0.079925
956	0.478350	0.080450
957	0.475450	0.079800
958	0.470750	0.078550
959	0.470350	0.078725
960	0.473975	0.076175
961	0.473350	0.074975
962	0.469400	0.074225
963	0.470750	0.075850
964	0.469625	0.075500
965	0.473825	0.076000
966	0.472000	0.076900
967	0.473675	0.075775
968	0.472775	0.075775
969	0.472125	0.076800
970	0.471500	0.077425
971	0.473300	0.077325
972	0.477850	0.076525
973	0.471150	0.078100
974	0.469000	0.079400
975	0.470800	0.078775
976	0.468475	0.078600
977	0.471250	0.078800
978	0.472825	0.078750
979	0.472025	0.079375
980	0.474925	0.080925
981	0.474075	0.080375
982	0.472300	0.079475
983	0.473300	0.079700
984	0.476450	0.078950
985	0.472725	0.079525
986	0.474700	0.080300
987	0.475275	0.080925
988	0.476550	0.081175
989	0.470100	0.080675
990	0.468125	0.080225
991	0.469875	0.079625
992	0.472075	0.079475
993	0.471500	0.080825
994	0.470025	0.081400
995	0.473975	0.080975
996	0.472575	0.081550
997	0.474500	0.082200
998	0.470850	0.083075
999	0.472400	0.083400
1000	0.467650	0.083550
1001	0.466075	0.082875
1002	0.467825	0.084075
1003	0.470450	0.083800
1004	0.472500	0.084050
1005	0.470425	0.083225
1006	0.470975	0.083475
1007	0.472275	0.084800
1008	0.470450	0.084475
1009	0.472775	0.084650
1010	0.471200	0.083900
1011	0.475325	0.084225
1012	0.477650	0.083500
1013	0.474700	0.082400
1014	0.471800	0.082275
1015	0.473300	0.081150
1016	0.475600	0.080375
1017	0.471600	0.081225
1018	0.472500	0.080075
1019	0.470925	0.079725
1020	0.472500	0.080350
1021	0.470200	0.079125
1022	0.473750	0.079125
1023	0.473800	0.078225
1024	0.473125	0.078075
1025	0.475225	0.077675
1026	0.471075	0.076575
1027	0.473075	0.077325
1028	0.476100	0.076350
1029	0.471175	0.075775
1030	0.472925	0.076325
1031	0.472900	0.074550
1032	0.473425	0.075125
1033	0.471975	0.075325
1034	0.471700	0.075725
1035	0.474525	0.075600
1036	0.476525	0.076150
1037	0.474025	0.077475
1038	0.469625	0.077050
1039	0.472050	0.075650
1040	0.475725	0.075750
1041	0.471500	0.075325
1042	0.469575	0.074925
1043	0.472325	0.075775
1044	0.471000	0.076925
1045	0.469250	0.075900
1046	0.470700	0.075775
1047	0.478150	0.075625
1048	0.476775	0.075775
1049	0.474800	0.075250
1050	0.475350	0.075975
1051	0.471725	0.076175
1052	0.472150	0.074575
1053	0.471550	0.074450
1054	0.470175	0.075125
1055	0.470525	0.075700
1056	0.474350	0.075625
1057	0.472150	0.074675
1058	0.471325	0.075450
1059	0.472975	0.076450
1060	0.473850	0.075450
1061	0.473475	0.074975
1062	0.471250	0.075200
1063	0.473975	0.076450
1064	0.469125	0.077125
1065	0.469500	0.076750
1066	0.471675	0.078350
1067	0.470925	0.079100
1068	0.470250	0.079200
1069	0.474325	0.078600
1070	0.472925	0.080025
1071	0.475875	0.078875
1072	0.471550	0.078525
1073	0.469975	0.077775
1074	0.472825	0.078300
1075	0.473375	0.077375
1076	0.473175	0.078250
1077	0.469550	0.078500
1078	0.472750	0.078425
1079	0.470600	0.078825
1080	0.471925	0.079000
1081	0.473625	0.078800
1082	0.472000	0.078175
1083	0.473200	0.077475
1084	0.474275	0.078725
1085	0.472700	0.078925
1086	0.476550	0.078575
1087	0.472350	0.078625
1088	0.475275	0.078075
1089	0.470875	0.076575
1090	0.468525	0.076275
1091	0.471500	0.075550
1092	0.472650	0.075175
1093	0.473325	0.073700
1094	0.473725	0.074200
1095	0.474550	0.073250
1096	0.473250	0.071950
1097	0.473700	0.072250
1098	0.473250	0.071550
1099	0.473825	0.071250
1100	0.473200	0.070875
1101	0.471675	0.070700
1102	0.473050	0.070200
1103	0.474650	0.070225
1104	0.475700	0.069700
1105	0.476550	0.070250
1106	0.476325	0.069550
1107	0.473475	0.068825
1108	0.475475	0.069650
1109	0.477000	0.069250
1110	0.472400	0.068450
1111	0.474475	0.067950
1112	0.474125	0.067700
1113	0.472850	0.067125
1114	0.475425	0.066775
1115	0.474550	0.066825
1116	0.470450	0.067000
1117	0.469875	0.067025
1118	0.476100	0.067750
1119	0.477075	0.067750
1120	0.471900	0.067500
1121	0.474175	0.066700
1122	0.475375	0.065875
1123	0.476075	0.065625
1124	0.474150	0.064925
1125	0.471450	0.064175
1126	0.469250	0.064175
1127	0.469700	0.064075
1128	0.470650	0.063500
1129	0.473875	0.062875
1130	0.474400	0.062950
1131	0.472425	0.063100
1132	0.476600	0.062775
1133	0.475600	0.062125
1134	0.474675	0.062300
1135	0.475825	0.061425
1136	0.473100	0.061450
1137	0.471025	0.062200
1138	0.477000	0.062400
1139	0.475475	0.061875
1140	0.476400	0.060950
1141	0.469550	0.059550
1142	0.476850	0.060075
1143	0.476950	0.059375
1144	0.476225	0.058825
1145	0.472375	0.058350
1146	0.472450	0.056475
1147	0.479075	0.056600
1148	0.475075	0.056375
1149	0.473725	0.055550
1150	0.471250	0.055925
1151	0.476275	0.055950
1152	0.471025	0.055700
1153	0.472450	0.055325
1154	0.470650	0.055075
1155	0.476300	0.055050
1156	0.477625	0.056175
1157	0.477150	0.056325
1158	0.476950	0.057150
1159	0.477450	0.057250
1160	0.475225	0.057125
1161	0.475400	0.056300
1162	0.477075	0.055175
1163	0.475450	0.054475
1164	0.474675	0.054075
1165	0.473400	0.053700
1166	0.475500	0.053875
1167	0.477275	0.053700
1168	0.475775	0.053375
1169	0.471350	0.053950
1170	0.470625	0.054675
1171	0.472525	0.053850
1172	0.475550	0.053775
1173	0.477500	0.053200
1174	0.475850	0.053950
1175	0.471275	0.054125
1176	0.472550	0.054400
1177	0.473650	0.055375
1178	0.472625	0.055175
1179	0.472975	0.055100
1180	0.470950	0.054650
1181	0.470375	0.054725
1182	0.473050	0.054500
1183	0.471375	0.053100
1184	0.472350	0.053225
1185	0.473475	0.054175
1186	0.474575	0.054625
1187	0.472575	0.054050
1188	0.471325	0.054875
1189	0.476175	0.055025
1190	0.478725	0.056050
1191	0.473900	0.055575
1192	0.477100	0.055525
1193	0.474250	0.055875
1194	0.474225	0.055575
1195	0.468700	0.056300
1196	0.473375	0.055950
1197	0.473175	0.055775
1198	0.476575	0.056575
1199	0.472650	0.055650
1200	0.473025	0.054700
1201	0.474525	0.054450
1202	0.472875	0.053750
1203	0.474475	0.053575
1204	0.476475	0.054125
1205	0.475875	0.054300
1206	0.476200	0.053500
1207	0.469500	0.052300
1208	0.472700	0.052850
1209	0.473475	0.053475
1210	0.475525	0.051800
1211	0.472275	0.051225
1212	0.473675	0.051325
1213	0.472700	0.051125
1214	0.470575	0.051275
1215	0.468400	0.050275
1216	0.471050	0.051300
1217	0.468425	0.051550
1218	0.472900	0.051575
1219	0.476975	0.051175
1220	0.479700	0.052225
1221	0.473475	0.052425
1222	0.475900	0.051400
1223	0.471325	0.051525
1224	0.473650	0.051725
1225	0.473850	0.052125
1226	0.465800	0.052325
1227	0.472875	0.052700
1228	0.471800	0.053375
1229	0.467975	0.052525
1230	0.473700	0.053275
1231	0.473125	0.053150
1232	0.475025	0.053225
1233	0.472100	0.052825
1234	0.472775	0.052525
1235	0.472325	0.052750
1236	0.473650	0.052825
1237	0.474625	0.052375
1238	0.474425	0.051325
1239	0.474450	0.050350
1240	0.474850	0.051150
1241	0.476675	0.051250
1242	0.476125	0.051100
1243	0.469175	0.051175
1244	0.469750	0.050600
1245	0.473800	0.050375
1246	0.472425	0.050300
1247	0.470050	0.050550
1248	0.471975	0.050650
1249	0.472525	0.050250
1250	0.474700	0.051075
1251	0.475600	0.050450
1252	0.472475	0.050650
1253	0.475500	0.049675
1254	0.475650	0.050450
1255	0.474200	0.050525
1256	0.478150	0.050925
1257	0.476125	0.051325
1258	0.476125	0.051900
1259	0.473250	0.051875
1260	0.472325	0.052750
1261	0.472675	0.053225
1262	0.474950	0.053025
1263	0.475075	0.052525
1264	0.474875	0.052525
1265	0.468000	0.052850
1266	0.473150	0.051925
1267	0.475300	0.051575
1268	0.471650	0.051725
1269	0.471650	0.051575
1270	0.474700	0.050725
1271	0.474250	0.051300
1272	0.472700	0.051875
1273	0.477625	0.052175
1274	0.471325	0.052475
1275	0.476175	0.052525
1276	0.472750	0.050950
1277	0.470725	0.051150
1278	0.470275	0.051025
1279	0.470300	0.051175
1280	0.474425	0.050475
1281	0.475400	0.050225
1282	0.468650	0.049550
1283	0.473375	0.048775
1284	0.473050	0.047525
1285	0.473450	0.047350
1286	0.471250	0.047725
1287	0.474325	0.048025
1288	0.473350	0.048550
1289	0.471875	0.047300
1290	0.472500	0.047375
1291	0.472300	0.048450
1292	0.469275	0.047950
1293	0.471750	0.048100
1294	0.470225	0.048400
1295	0.471025	0.048325
1296	0.467775	0.048725
1297	0.472275	0.049775
1298	0.469400	0.048725
1299	0.471900	0.048900
1300	0.471250	0.048525
1301	0.474375	0.049100
1302	0.472925	0.049125
1303	0.477050	0.049850
1304	0.476825	0.050525
1305	0.474875	0.050525
1306	0.474975	0.050400
1307	0.475000	0.050675
1308	0.472250	0.051300
1309	0.472600	0.051775
1310	0.472850	0.052750
1311	0.475425	0.053750
1312	0.471600	0.053400
1313	0.475575	0.052925
1314	0.469575	0.053075
1315	0.473475	0.053025
1316	0.473525	0.053175
1317	0.472475	0.052875
1318	0.471175	0.052200
1319	0.471550	0.053375
1320	0.473550	0.052450
1321	0.471325	0.052700
1322	0.472425	0.053000
1323	0.470000	0.052000
1324	0.471600	0.052625
1325	0.471250	0.052850
1326	0.471150	0.053625
1327	0.474825	0.053275
1328	0.471025	0.052725
1329	0.472250	0.050675
1330	0.473550	0.050500
1331	0.472825	0.051525
1332	0.473400	0.051450
1333	0.474975	0.050100
1334	0.474800	0.049200
1335	0.474825	0.049350
1336	0.473350	0.049750
1337	0.476725	0.050425
1338	0.467600	0.050675
1339	0.468925	0.050325
1340	0.473075	0.049775
1341	0.475150	0.050000
1342	0.475575	0.049350
1343	0.472750	0.049800
1344	0.473175	0.049250
1345	0.476425	0.047525
1346	0.471675	0.047250
1347	0.470700	0.046150
1348	0.468750	0.046125
1349	0.469950	0.045050
1350	0.473150	0.044850
1351	0.474875	0.044125
1352	0.473100	0.044650
1353	0.473750	0.044825
1354	0.468650	0.045575
1355	0.471875	0.045800
1356	0.473325	0.046175
1357	0.474000	0.046025
1358	0.474350	0.046175
1359	0.475175	0.044900
1360	0.474150	0.044150
1361	0.473875	0.044400
1362	0.472475	0.044875
1363	0.472700	0.044800
1364	0.475475	0.044600
1365	0.473275	0.044775
1366	0.472900	0.045475
1367	0.470775	0.044675
1368	0.472325	0.044275
1369	0.473725	0.043675
1370	0.473525	0.044775
1371	0.474875	0.044650
1372	0.474600	0.044300
1373	0.474150	0.044275
1374	0.476075	0.045650
1375	0.474550	0.046325
1376	0.472675	0.045775
1377	0.473975	0.046100
1378	0.476525	0.045875
1379	0.479200	0.046625
1380	0.478775	0.047575
1381	0.473425	0.047475
1382	0.472250	0.047600
1383	0.473925	0.048600
1384	0.474875	0.049350
1385	0.478950	0.048450
1386	0.474950	0.049250
1387	0.473850	0.048925
1388	0.471250	0.049325
1389	0.472800	0.049375
1390	0.475000	0.049300
1391	0.474950	0.048775
1392	0.470300	0.048850
1393	0.473500	0.048350
1394	0.473925	0.047575
1395	0.475400	0.048425
1396	0.470700	0.047500
1397	0.470325	0.047775
1398	0.471175	0.047300
1399	0.474550	0.047500
1400	0.470150	0.047525
1401	0.475225	0.046750
1402	0.472800	0.046325
1403	0.474900	0.046475
1404	0.474825	0.045325
1405	0.474650	0.045675
1406	0.474900	0.045450
1407	0.474475	0.045625
1408	0.472200	0.045375
1409	0.468525	0.045550
1410	0.474500	0.045700
1411	0.476050	0.045150
1412	0.471375	0.045450
1413	0.472075	0.045375
1414	0.469600	0.046550
1415	0.472450	0.046850
1416	0.469600	0.046050
1417	0.471225	0.046425
1418	0.476025	0.046525
1419	0.477325	0.047225
1420	0.473250	0.048325
1421	0.474250	0.048200
1422	0.470400	0.048575
1423	0.471350	0.048825
1424	0.474950	0.049200
1425	0.470425	0.049350
1426	0.473600	0.049400
1427	0.469900	0.049650
1428	0.475000	0.049825
1429	0.476850	0.049475
1430	0.476400	0.049900
1431	0.475425	0.050900
1432	0.478350	0.048925
1433	0.477925	0.048400
1434	0.475100	0.048150
1435	0.474175	0.048175
1436	0.472050	0.048750
1437	0.473375	0.049000
1438	0.475725	0.048650
1439	0.472875	0.048500
1440	0.478225	0.048650
1441	0.478000	0.048525
1442	0.474225	0.048250
1443	0.471725	0.048425
1444	0.473275	0.048350
1445	0.476650	0.048600
1446	0.471900	0.048475
1447	0.474875	0.047400
1448	0.474975	0.048125
1449	0.471775	0.049375
1450	0.474425	0.048500
1451	0.472750	0.048750
1452	0.475200	0.049025
1453	0.471525	0.048150
1454	0.473400	0.048450
1455	0.470300	0.048450
1456	0.474800	0.048225
1457	0.475700	0.048350
1458	0.475550	0.047600
1459	0.475175	0.047475
1460	0.475725	0.047400
1461	0.472900	0.047450
1462	0.474450	0.047325
1463	0.471875	0.047300
1464	0.469725	0.046625
1465	0.477025	0.047100
1466	0.474650	0.047550
1467	0.470650	0.047875
1468	0.469575	0.048000
1469	0.466275	0.047725
1470	0.472100	0.047100
1471	0.474350	0.046750
1472	0.477000	0.046525
1473	0.472800	0.047000
1474	0.476850	0.047125
1475	0.470725	0.047700
1476	0.473000	0.048050
1477	0.473725	0.047800
1478	0.472050	0.047325
1479	0.475100	0.046725
1480	0.474100	0.046225
1481	0.472400	0.046200
1482	0.472250	0.045900
1483	0.472975	0.046400
1484	0.474750	0.045925
1485	0.473100	0.045300
1486	0.473750	0.046100
1487	0.474450	0.046150
1488	0.479475	0.045750
1489	0.475950	0.046500
1490	0.469725	0.046775
1491	0.470850	0.045500
1492	0.472975	0.044875
1493	0.474425	0.045025
1494	0.475075	0.045450
1495	0.476825	0.046025
1496	0.472350	0.045375
1497	0.471425	0.044625
1498	0.470750	0.045700
1499	0.471650	0.045800
1500	0.473525	0.044475
1501	0.475350	0.044125
1502	0.475500	0.044425
1503	0.471075	0.043075
1504	0.472175	0.042900
1505	0.466275	0.042100
1506	0.470225	0.041750
1507	0.475525	0.041550
1508	0.473425	0.041800
1509	0.474975	0.041200
1510	0.474700	0.041525
1511	0.473100	0.041425
1512	0.473375	0.041525
1513	0.472700	0.041225
1514	0.470975	0.041450
1515	0.475075	0.041800
1516	0.476225	0.042375
1517	0.473600	0.042275
1518	0.474250	0.041600
1519	0.474225	0.041975
1520	0.473825	0.042125
1521	0.478475	0.041975
1522	0.473925	0.042200
1523	0.478000	0.042425
1524	0.474175	0.043650
1525	0.470225	0.043525
1526	0.474000	0.043600
1527	0.474425	0.043350
1528	0.469275	0.043550
1529	0.469575	0.042800
1530	0.470850	0.043975
1531	0.475075	0.043825
1532	0.474900	0.043275
1533	0.476875	0.043750
1534	0.475625	0.042975
1535	0.476300	0.043625
1536	0.473450	0.042775
1537	0.471275	0.042575
1538	0.475275	0.042525
1539	0.474925	0.043075
1540	0.475500	0.042525
1541	0.470425	0.041900
1542	0.470475	0.041425
1543	0.473650	0.041650
1544	0.476700	0.041225
1545	0.472675	0.041600
1546	0.475025	0.041450
1547	0.474600	0.041700
1548	0.471875	0.042325
1549	0.475575	0.041700
1550	0.476300	0.041075
1551	0.472300	0.041400
1552	0.474050	0.041500
1553	0.471200	0.041900
1554	0.473050	0.041600
1555	0.472825	0.041575
1556	0.470325	0.042050
1557	0.476300	0.042150
1558	0.475650	0.042250
1559	0.470325	0.041900
1560	0.469875	0.042300
1561	0.469700	0.041850
1562	0.471500	0.040925
1563	0.474875	0.040675
1564	0.475800	0.040600
1565	0.472300	0.041475
1566	0.471500	0.042100
1567	0.472975	0.042375
1568	0.473675	0.042250
1569	0.471650	0.041675
1570	0.472900	0.041975
1571	0.472975	0.043075
1572	0.473625	0.042400
1573	0.472275	0.042875
1574	0.475550	0.042800
1575	0.474125	0.042650
1576	0.473975	0.043125
1577	0.473200	0.044325
1578	0.472675	0.044350
1579	0.477400	0.045000
1580	0.473100	0.045700
1581	0.471325	0.045475
1582	0.472675	0.045375
1583	0.473725	0.045000
1584	0.470700	0.044700
1585	0.473525	0.045125
1586	0.474375	0.044275
1587	0.479150	0.042775
1588	0.476825	0.042775
1589	0.472575	0.042375
1590	0.473375	0.042275
1591	0.475175	0.042100
1592	0.473725	0.042125
1593	0.474575	0.041450
1594	0.467750	0.042025
1595	0.468725	0.041775
1596	0.467800	0.042625
1597	0.472425	0.042750
1598	0.473925	0.043525
1599	0.479900	0.043775
1600	0.471375	0.043250
1601	0.469425	0.043550
1602	0.471625	0.043775
1603	0.472950	0.043525
1604	0.473650	0.044000
1605	0.472825	0.044700
1606	0.471750	0.044500
1607	0.468650	0.044175
1608	0.471750	0.043350
1609	0.471125	0.042950
1610	0.470350	0.042025
1611	0.474325	0.041475
1612	0.472950	0.042575
1613	0.474275	0.041700
1614	0.474475	0.042500
1615	0.469550	0.042325
1616	0.476050	0.042825
1617	0.476600	0.042125
1618	0.468650	0.042325
1619	0.473175	0.040525
1620	0.471650	0.041200
1621	0.472850	0.040825
1622	0.474325	0.041325
1623	0.473350	0.040250
1624	0.475300	0.040050
1625	0.476425	0.040950
1626	0.474500	0.040300
1627	0.473200	0.039825
1628	0.470900	0.040350
1629	0.476925	0.040625
1630	0.474675	0.040575
1631	0.475800	0.040050
1632	0.475350	0.040325
1633	0.474050	0.040400
1634	0.477450	0.040550
1635	0.477600	0.041675
1636	0.475325	0.041125
1637	0.469350	0.040575
1638	0.470400	0.039825
1639	0.473025	0.040300
1640	0.472025	0.038375
1641	0.475075	0.037875
1642	0.473775	0.038075
1643	0.474200	0.037975
1644	0.476225	0.038075
1645	0.475375	0.038050
1646	0.476025	0.038825
1647	0.474725	0.039350
1648	0.477650	0.038775
1649	0.475500	0.038325
1650	0.472450	0.037800
1651	0.472600	0.037800
1652	0.471100	0.037025
1653	0.472725	0.036600
1654	0.473225	0.037325
1655	0.474775	0.036475
1656	0.473425	0.036175
1657	0.472025	0.036475
1658	0.476850	0.037200
1659	0.475525	0.037150
1660	0.473550	0.037675
1661	0.477275	0.037675
1662	0.472000	0.037825
1663	0.471900	0.038275
1664	0.476400	0.039050
1665	0.473000	0.038900
1666	0.476375	0.039100
1667	0.479225	0.038900
1668	0.473825	0.039400
1669	0.475475	0.040575
1670	0.474700	0.041725
1671	0.478625	0.042350
1672	0.475775	0.042500
1673	0.476050	0.041675
1674	0.475075	0.042300
1675	0.471800	0.042175
1676	0.474200	0.042150
1677	0.469725	0.041000
1678	0.474725	0.041100
1679	0.472975	0.041050
1680	0.474875	0.040500
1681	0.472500	0.040350
1682	0.473750	0.040450
1683	0.472175	0.040225
1684	0.472725	0.039700
1685	0.469075	0.039575
1686	0.473050	0.039450
1687	0.470425	0.039400
1688	0.472300	0.039325
1689	0.473750	0.038975
1690	0.472975	0.038375
1691	0.474175	0.038225
1692	0.473625	0.038150
1693	0.471500	0.037725
1694	0.468075	0.038975
1695	0.471175	0.038475
1696	0.475175	0.038125
1697	0.472950	0.037400
1698	0.473650	0.037300
1699	0.473300	0.037975
1700	0.470025	0.038650
1701	0.470600	0.040100
1702	0.471550	0.039975
1703	0.471125	0.039775
1704	0.472975	0.039075
1705	0.477400	0.039775
1706	0.472125	0.039225
1707	0.473000	0.040125
1708	0.472675	0.039150
1709	0.471475	0.039200
1710	0.474475	0.039625
1711	0.470350	0.038225
1712	0.473550	0.038400
1713	0.474675	0.039025
1714	0.471750	0.039525
1715	0.477325	0.039325
1716	0.471850	0.041050
1717	0.475550	0.040775
1718	0.474075	0.041150
1719	0.473200	0.041250
1720	0.474150	0.041450
1721	0.473875	0.041800
1722	0.477300	0.042125
1723	0.475625	0.041825
1724	0.472525	0.042575
1725	0.475875	0.043250
1726	0.474225	0.043350
1727	0.474025	0.043900
1728	0.470900	0.043375
1729	0.474700	0.042975
1730	0.470800	0.043050
1731	0.474375	0.043275
1732	0.476675	0.044275
1733	0.474650	0.044675
1734	0.476000	0.044375
1735	0.471775	0.045150
1736	0.471225	0.045150
1737	0.473175	0.045900
1738	0.469925	0.046000
1739	0.473375	0.045525
1740	0.475700	0.045775
1741	0.471475	0.046275
1742	0.471450	0.045550
1743	0.469275	0.045775
1744	0.464975	0.046150
1745	0.469825	0.045825
1746	0.473725	0.045525
1747	0.471900	0.044525
1748	0.468100	0.044300
1749	0.469875	0.043875
1750	0.475175	0.042900
1751	0.473025	0.042650
1752	0.474775	0.042775
1753	0.469575	0.042550
1754	0.471375	0.043600
1755	0.472650	0.043475
1756	0.478450	0.042875
1757	0.471100	0.042825
1758	0.473075	0.043900
1759	0.477125	0.043800
1760	0.475875	0.043450
1761	0.472850	0.043100
1762	0.471650	0.042225
1763	0.473825	0.041075
1764	0.478475	0.040550
1765	0.473900	0.041000
1766	0.471475	0.040400
1767	0.469050	0.040100
1768	0.474700	0.040825
1769	0.473100	0.041375
1770	0.475575	0.040950
1771	0.475900	0.040500
1772	0.473750	0.040600
1773	0.474400	0.041500
1774	0.476025	0.042525
1775	0.478325	0.042900
1776	0.472200	0.041975
1777	0.477175	0.042050
1778	0.474600	0.042575
1779	0.473300	0.043025
1780	0.467475	0.042875
1781	0.471825	0.043100
1782	0.475800	0.043725
1783	0.474225	0.044425
1784	0.474000	0.044575
1785	0.470150	0.045300
1786	0.474125	0.045950
1787	0.474000	0.045800
1788	0.471475	0.046100
1789	0.469800	0.047000
1790	0.472200	0.046775
1791	0.472000	0.046500
1792	0.474325	0.046575
1793	0.471825	0.047775
1794	0.469425	0.048000
1795	0.474050	0.048450
1796	0.473825	0.047425
1797	0.472300	0.046700
1798	0.470575	0.047175
1799	0.472500	0.046125
1800	0.470625	0.046175
1801	0.475925	0.046600
1802	0.475650	0.046975
1803	0.473650	0.045675
1804	0.472650	0.046600
1805	0.473475	0.046625
1806	0.474500	0.046075
1807	0.476750	0.046100
1808	0.472775	0.044700
1809	0.468750	0.043950
1810	0.472600	0.043525
1811	0.476650	0.043850
1812	0.476100	0.043700
1813	0.472000	0.043500
1814	0.473375	0.043600
1815	0.471750	0.042650
1816	0.471475	0.042875
1817	0.473300	0.042625
1818	0.475925	0.041600
1819	0.475250	0.042050
1820	0.474900	0.041450
1821	0.470300	0.041175
1822	0.473100	0.041150
1823	0.473950	0.040900
1824	0.474875	0.041575
1825	0.475900	0.042325
1826	0.474075	0.042775
1827	0.477300	0.042900
1828	0.478850	0.042900
1829	0.475425	0.043675
1830	0.478325	0.043450
1831	0.475025	0.043825
1832	0.475125	0.043800
1833	0.476425	0.043275
1834	0.473850	0.043950
1835	0.474875	0.044450
1836	0.474075	0.043550
1837	0.469875	0.043700
1838	0.469100	0.043500
1839	0.467875	0.042975
1840	0.472775	0.042100
1841	0.474125	0.041475
1842	0.471525	0.042525
1843	0.475800	0.041750
1844	0.473575	0.041225
1845	0.469500	0.040825
1846	0.475000	0.040850
1847	0.473575	0.040625
1848	0.473225	0.041000
1849	0.471450	0.040675
1850	0.475800	0.040550
1851	0.476775	0.041250
1852	0.472850	0.041525
1853	0.472350	0.041050
1854	0.473200	0.041150
1855	0.475750	0.040875
1856	0.472950	0.041375
1857	0.471350	0.042175
1858	0.467950	0.042325
1859	0.474300	0.042000
1860	0.472425	0.041625
1861	0.472025	0.042175
1862	0.472400	0.042300
1863	0.477150	0.042250
1864	0.476950	0.042425
1865	0.473925	0.042225
1866	0.473650	0.041850
1867	0.472450	0.041650
1868	0.473025	0.042075
1869	0.477450	0.042625
1870	0.475425	0.042275
1871	0.475750	0.042725
1872	0.473175	0.042075
1873	0.475725	0.041975
1874	0.473750	0.042025
1875	0.474975	0.042325
1876	0.474825	0.042725
1877	0.474600	0.042900
1878	0.472050	0.043050
1879	0.471725	0.042875
1880	0.474400	0.043225
1881	0.477525	0.042350
1882	0.468775	0.042000
1883	0.472450	0.041800
1884	0.473925	0.041300
1885	0.471625	0.040300
1886	0.474525	0.040850
1887	0.474475	0.039325
1888	0.470000	0.038875
1889	0.472650	0.038600
1890	0.470475	0.038100
1891	0.470075	0.038425
1892	0.473100	0.037850
1893	0.474625	0.038400
1894	0.475450	0.038750
1895	0.474600	0.038600
1896	0.473750	0.038825
1897	0.475575	0.038425
1898	0.475425	0.038600
1899	0.474850	0.038025
1900	0.472075	0.038075
1901	0.476250	0.038175
1902	0.474600	0.038100
1903	0.473775	0.037825
1904	0.469475	0.038550
1905	0.470750	0.039400
1906	0.472925	0.039750
1907	0.471925	0.040525
1908	0.468875	0.040000
1909	0.474075	0.040175
1910	0.472500	0.039750
1911	0.472025	0.040725
1912	0.473175	0.040375
1913	0.472900	0.041025
1914	0.469575	0.041700
1915	0.471775	0.041575
1916	0.470250	0.041000
1917	0.470525	0.040550
1918	0.472525	0.039950
1919	0.471225	0.040425
1920	0.471125	0.039925
1921	0.468150	0.039850
1922	0.468975	0.039850
1923	0.467975	0.039875
1924	0.471975	0.040225
1925	0.477150	0.039300
1926	0.469350	0.039275
1927	0.473650	0.039875
1928	0.470850	0.039750
1929	0.472150	0.039825
1930	0.470300	0.039450
1931	0.470150	0.040425
1932	0.469300	0.039875
1933	0.469900	0.040150
1934	0.471200	0.039375
1935	0.472400	0.039350
1936	0.475300	0.040125
1937	0.475750	0.039625
1938	0.476525	0.039550
1939	0.471375	0.039500
1940	0.472725	0.039025
1941	0.474600	0.038050
1942	0.475375	0.038350
1943	0.470775	0.038600
1944	0.471850	0.038850
1945	0.473225	0.038025
1946	0.471125	0.039150
1947	0.472850	0.039050
1948	0.470000	0.039625
1949	0.472000	0.038875
1950	0.472075	0.038750
1951	0.471500	0.039300
1952	0.472075	0.039250
1953	0.469950	0.039350
1954	0.470625	0.039275
1955	0.469250	0.039550
1956	0.477300	0.040225
1957	0.473250	0.040425
1958	0.472775	0.041050
1959	0.473075	0.041275
1960	0.472975	0.042200
1961	0.471850	0.043075
1962	0.473575	0.043275
1963	0.471325	0.042950
1964	0.473700	0.043450
1965	0.473850	0.043725
1966	0.473875	0.044425
1967	0.470425	0.044725
1968	0.471825	0.045600
1969	0.471650	0.045700
1970	0.472275	0.045650
1971	0.470900	0.044675
1972	0.471750	0.045025
1973	0.471550	0.043875
1974	0.472400	0.043800
1975	0.470750	0.043400
1976	0.470025	0.042525
1977	0.472150	0.043275
1978	0.474625	0.042800
1979	0.472625	0.042450
1980	0.473350	0.041700
1981	0.475900	0.041450
1982	0.475175	0.041575
1983	0.473275	0.041900
1984	0.474125	0.041550
1985	0.474325	0.042050
1986	0.471350	0.042600
1987	0.473350	0.042650
1988	0.472125	0.042625
1989	0.471750	0.042450
1990	0.474475	0.043000
1991	0.467725	0.042525
1992	0.473125	0.042525
1993	0.473325	0.042050
1994	0.474800	0.042225
1995	0.474200	0.041700
1996	0.469525	0.041775
1997	0.467900	0.042150
1998	0.472075	0.041900
1999	0.471675	0.041350
[truncated: 8,000 more rows]
