# Supplementary material for: Evolutionary game on mutually influenceing double-layer network
Source: PLoS One. 2025 Jan 31;20(1):e0317923. doi: 10.1371/journal.pone.0317923 (PMC11785339; doi:10.1371/journal.pone.0317923)
Supplement: S1 Data — (ZIP) [file pone.0317923.s001.zip › b=1.06_a=0.2_frequency.txt]

0	0.492250	0.390025
1	0.486700	0.320225
2	0.482925	0.278100
3	0.478125	0.249950
4	0.479250	0.230925
5	0.472425	0.216075
6	0.474325	0.204075
7	0.474875	0.195100
8	0.473775	0.187525
9	0.469250	0.179725
10	0.466550	0.174375
11	0.468650	0.169750
12	0.469800	0.166650
13	0.470325	0.162575
14	0.468600	0.161875
15	0.464450	0.160625
16	0.469675	0.160100
17	0.468275	0.158125
18	0.469250	0.154775
19	0.470025	0.152650
20	0.467175	0.151575
21	0.464000	0.153125
22	0.464775	0.153075
23	0.466025	0.153600
24	0.472000	0.152550
25	0.468050	0.152300
26	0.468575	0.151300
27	0.470925	0.153625
28	0.469900	0.154350
29	0.468000	0.154000
30	0.470350	0.153750
31	0.469325	0.154900
32	0.467800	0.154850
33	0.470200	0.154200
34	0.461150	0.153800
35	0.462775	0.153700
36	0.467050	0.151350
37	0.469350	0.152675
38	0.464525	0.150675
39	0.464250	0.150475
40	0.466925	0.150975
41	0.467125	0.151975
42	0.461725	0.152175
43	0.467275	0.150675
44	0.466975	0.148100
45	0.466250	0.148525
46	0.466900	0.149450
47	0.465350	0.148250
48	0.467175	0.145900
49	0.469125	0.144650
50	0.469000	0.141800
51	0.468900	0.142750
52	0.464400	0.141475
53	0.469525	0.142100
54	0.468400	0.143100
55	0.465750	0.142800
56	0.467150	0.142350
57	0.465000	0.140925
58	0.466400	0.140250
59	0.464100	0.139250
60	0.462025	0.138275
61	0.464900	0.137900
62	0.466850	0.136350
63	0.466450	0.135250
64	0.462700	0.135375
65	0.467200	0.131500
66	0.467150	0.131425
67	0.470175	0.131375
68	0.467600	0.130500
69	0.466600	0.130750
70	0.468975	0.130225
71	0.472800	0.128750
72	0.470250	0.129425
73	0.470225	0.128850
74	0.468550	0.129100
75	0.468025	0.128875
76	0.461325	0.129775
77	0.467375	0.129225
78	0.465725	0.128200
79	0.468300	0.127475
80	0.466400	0.126600
81	0.469950	0.127975
82	0.470475	0.128175
83	0.465475	0.130075
84	0.464650	0.130350
85	0.468475	0.129500
86	0.468400	0.128525
87	0.467475	0.128900
88	0.466225	0.129275
89	0.464100	0.128275
90	0.464625	0.127525
91	0.465525	0.127075
92	0.470825	0.127750
93	0.471125	0.128950
94	0.468100	0.128725
95	0.464050	0.130550
96	0.469950	0.130650
97	0.466875	0.129450
98	0.467475	0.130050
99	0.466125	0.128900
100	0.467525	0.128125
101	0.469150	0.127750
102	0.466750	0.127625
103	0.469400	0.127475
104	0.465675	0.127275
105	0.461175	0.127875
106	0.465525	0.126375
107	0.466400	0.125825
108	0.465525	0.123575
109	0.467675	0.122575
110	0.463675	0.121325
111	0.467775	0.118900
112	0.469100	0.118025
113	0.468325	0.117200
114	0.470725	0.116650
115	0.469600	0.113625
116	0.467925	0.111750
117	0.466175	0.110175
118	0.468950	0.108825
119	0.472550	0.108475
120	0.471050	0.106075
121	0.472000	0.103775
122	0.471050	0.102050
123	0.468150	0.101150
124	0.471550	0.101200
125	0.469525	0.101725
126	0.465150	0.100425
127	0.467725	0.101575
128	0.464825	0.100325
129	0.467600	0.101950
130	0.472250	0.101725
131	0.466450	0.101400
132	0.464575	0.100775
133	0.466975	0.099450
134	0.469900	0.098025
135	0.469900	0.097475
136	0.473600	0.098975
137	0.470600	0.098550
138	0.471625	0.097250
139	0.472425	0.096575
140	0.471225	0.095950
141	0.470175	0.096300
142	0.468375	0.096400
143	0.465550	0.096525
144	0.467400	0.096125
145	0.466225	0.096000
146	0.467650	0.096100
147	0.463925	0.095475
148	0.464950	0.094300
149	0.472150	0.093475
150	0.469175	0.093700
151	0.470025	0.091725
152	0.468375	0.091300
153	0.468425	0.090800
154	0.468825	0.091100
155	0.470025	0.088425
156	0.469550	0.089000
157	0.469000	0.088150
158	0.466125	0.088825
159	0.468050	0.089700
160	0.470500	0.090300
161	0.468250	0.087275
162	0.467850	0.087750
163	0.468425	0.087175
164	0.467600	0.086975
165	0.466000	0.087025
166	0.467650	0.086525
167	0.466725	0.086200
168	0.468200	0.085400
169	0.469250	0.084875
170	0.470025	0.082925
171	0.467075	0.083100
172	0.465800	0.082200
173	0.468825	0.081775
174	0.469525	0.080500
175	0.466225	0.080825
176	0.470925	0.081150
177	0.466350	0.080700
178	0.464250	0.080225
179	0.465725	0.079650
180	0.472900	0.078300
181	0.468125	0.078650
182	0.473975	0.078500
183	0.464750	0.078800
184	0.465625	0.078000
185	0.463000	0.076550
186	0.468150	0.076400
187	0.469075	0.075050
188	0.467450	0.075400
189	0.470075	0.076450
190	0.473900	0.076450
191	0.470525	0.077275
192	0.467500	0.076800
193	0.466300	0.075800
194	0.467375	0.075950
195	0.470150	0.074375
196	0.466875	0.073400
197	0.468075	0.073000
198	0.469875	0.072500
199	0.471475	0.071900
200	0.471450	0.072500
201	0.472150	0.071275
202	0.470675	0.071500
203	0.468225	0.071600
204	0.471025	0.071900
205	0.471025	0.071700
206	0.469000	0.070975
207	0.467675	0.070475
208	0.468500	0.069075
209	0.470600	0.070200
210	0.464700	0.069450
211	0.464850	0.070475
212	0.470050	0.070650
213	0.472325	0.069750
214	0.472000	0.068500
215	0.472100	0.067800
216	0.470275	0.067800
217	0.468125	0.067450
218	0.472850	0.067125
219	0.471150	0.067450
220	0.463325	0.067275
221	0.466250	0.066075
222	0.470300	0.066475
223	0.470700	0.065925
224	0.469800	0.066525
225	0.470625	0.065250
226	0.470650	0.065575
227	0.469475	0.064650
228	0.472800	0.063900
229	0.467875	0.063325
230	0.471850	0.062375
231	0.470000	0.062450
232	0.472000	0.061725
233	0.469850	0.061675
234	0.467750	0.060650
235	0.467150	0.059700
236	0.464325	0.057950
237	0.465550	0.057825
238	0.466025	0.057250
239	0.467950	0.057400
240	0.472600	0.055025
241	0.470125	0.055575
242	0.467025	0.055525
243	0.469100	0.055400
244	0.467250	0.055750
245	0.468825	0.056100
246	0.470950	0.057400
247	0.469575	0.057675
248	0.472000	0.057375
249	0.467300	0.056350
250	0.466050	0.056125
251	0.468025	0.055975
252	0.468050	0.055625
253	0.470675	0.055550
254	0.466850	0.054650
255	0.467300	0.053575
256	0.471500	0.053350
257	0.468100	0.052200
258	0.469175	0.052675
259	0.470975	0.052700
260	0.470950	0.052900
261	0.472200	0.052950
262	0.473400	0.052200
263	0.470325	0.052375
264	0.473550	0.052300
265	0.471725	0.051500
266	0.470525	0.051475
267	0.468950	0.051000
268	0.472875	0.051025
269	0.469575	0.052500
270	0.469850	0.051550
271	0.471025	0.052125
272	0.470550	0.052400
273	0.465775	0.051225
274	0.466375	0.051525
275	0.472175	0.052475
276	0.468350	0.051350
277	0.468500	0.051425
278	0.470350	0.051675
279	0.472575	0.053025
280	0.468025	0.054650
281	0.466750	0.055200
282	0.470650	0.053975
283	0.469475	0.053150
284	0.468725	0.052400
285	0.472025	0.052150
286	0.466425	0.052150
287	0.468100	0.051400
288	0.466350	0.050500
289	0.465775	0.051000
290	0.463250	0.051475
291	0.467200	0.049850
292	0.468650	0.050400
293	0.468425	0.050550
294	0.472550	0.049425
295	0.469175	0.048650
296	0.469925	0.048825
297	0.467850	0.049950
298	0.468275	0.048600
299	0.466925	0.048600
300	0.468475	0.049250
301	0.469475	0.049500
302	0.466150	0.049225
303	0.468475	0.048950
304	0.471725	0.049650
305	0.468800	0.049400
306	0.464425	0.048525
307	0.468400	0.049275
308	0.472675	0.048575
309	0.468225	0.047600
310	0.467350	0.047450
311	0.470950	0.048050
312	0.468350	0.048900
313	0.469225	0.048225
314	0.470875	0.048650
315	0.467825	0.048100
316	0.470125	0.046175
317	0.472000	0.046000
318	0.468425	0.044925
319	0.470775	0.044800
320	0.465275	0.044100
321	0.470625	0.044150
322	0.470800	0.044500
323	0.471275	0.043600
324	0.472275	0.043325
325	0.469000	0.043575
326	0.467900	0.042450
327	0.471250	0.041375
328	0.471600	0.041325
329	0.470150	0.040375
330	0.468625	0.039575
331	0.466175	0.039050
332	0.471825	0.039275
333	0.467700	0.038250
334	0.467200	0.037475
335	0.464475	0.037250
336	0.465725	0.037675
337	0.466075	0.038750
338	0.462200	0.039200
339	0.467875	0.039375
340	0.466850	0.039325
341	0.468225	0.038725
342	0.472800	0.038325
343	0.470300	0.038225
344	0.467175	0.039125
345	0.469250	0.038450
346	0.468425	0.038300
347	0.468825	0.038825
348	0.471650	0.038675
349	0.469950	0.038900
350	0.470750	0.039575
351	0.466725	0.039925
352	0.467075	0.040125
353	0.466875	0.039025
354	0.465975	0.039125
355	0.464650	0.039575
356	0.470500	0.038900
357	0.463425	0.038425
358	0.469275	0.037650
359	0.468975	0.037600
360	0.466225	0.037900
361	0.463475	0.037825
362	0.468150	0.038225
363	0.465525	0.038800
364	0.467200	0.038500
365	0.466800	0.037975
366	0.469025	0.037125
367	0.467650	0.036800
368	0.465175	0.036575
369	0.464000	0.036700
370	0.466375	0.036350
371	0.468775	0.035825
372	0.463200	0.035425
373	0.460400	0.035650
374	0.467475	0.035375
375	0.470975	0.034225
376	0.472100	0.034750
377	0.470500	0.033800
378	0.472125	0.033600
379	0.470125	0.034550
380	0.471250	0.034000
381	0.471000	0.034200
382	0.471575	0.034500
383	0.470925	0.034400
384	0.466125	0.033900
385	0.469600	0.034375
386	0.471000	0.034025
387	0.471950	0.033425
388	0.474325	0.034325
389	0.472650	0.035050
390	0.470325	0.035225
391	0.469850	0.035100
392	0.466075	0.034775
393	0.471250	0.034500
394	0.473600	0.034875
395	0.467600	0.033500
396	0.466375	0.033225
397	0.467425	0.032000
398	0.468775	0.031525
399	0.469500	0.031825
400	0.467175	0.031225
401	0.467350	0.031100
402	0.470225	0.030925
403	0.467900	0.030300
404	0.467725	0.030100
405	0.469850	0.030000
406	0.468500	0.030650
407	0.473275	0.030975
408	0.471475	0.031150
409	0.469100	0.031150
410	0.467875	0.031550
411	0.467400	0.031575
412	0.469225	0.031650
413	0.472525	0.031375
414	0.470900	0.030725
415	0.468650	0.030450
416	0.471625	0.029325
417	0.470150	0.029575
418	0.469600	0.029975
419	0.464725	0.030025
420	0.468275	0.030425
421	0.470675	0.030150
422	0.470025	0.029275
423	0.468875	0.029000
424	0.469675	0.028350
425	0.466800	0.028550
426	0.464825	0.028325
427	0.470075	0.027575
428	0.465925	0.027250
429	0.471375	0.028300
430	0.466300	0.028175
431	0.467725	0.028000
432	0.469825	0.028475
433	0.471675	0.028525
434	0.469775	0.028175
435	0.468175	0.027300
436	0.469875	0.026850
437	0.469225	0.026550
438	0.470675	0.025800
439	0.468825	0.026200
440	0.469625	0.025625
441	0.466700	0.025425
442	0.468975	0.026100
443	0.466650	0.026475
444	0.464125	0.026400
445	0.468825	0.026925
446	0.466100	0.027425
447	0.467075	0.027025
448	0.470000	0.026450
449	0.468150	0.026325
450	0.465100	0.026200
451	0.468225	0.026575
452	0.467000	0.026150
453	0.472275	0.025575
454	0.471300	0.025800
455	0.470375	0.025500
456	0.474225	0.024925
457	0.474325	0.024675
458	0.471500	0.024100
459	0.468300	0.024500
460	0.469600	0.024325
461	0.468450	0.023550
462	0.465525	0.023475
463	0.465900	0.023125
464	0.471375	0.021700
465	0.469675	0.021850
466	0.468825	0.021850
467	0.470700	0.021000
468	0.469325	0.021475
469	0.471175	0.021300
470	0.469800	0.020550
471	0.470500	0.020225
472	0.472700	0.019975
473	0.470975	0.019775
474	0.470425	0.019800
475	0.471475	0.019650
476	0.471250	0.020175
477	0.468325	0.020725
478	0.467150	0.020700
479	0.472075	0.020800
480	0.465800	0.020150
481	0.467300	0.020300
482	0.468975	0.020475
483	0.470500	0.020100
484	0.473050	0.020175
485	0.468800	0.021275
486	0.467925	0.021350
487	0.466875	0.021325
488	0.471975	0.020975
489	0.469975	0.020900
490	0.470900	0.021250
491	0.470500	0.021450
492	0.471600	0.021975
493	0.471475	0.021675
494	0.469775	0.021100
495	0.472750	0.021500
496	0.467625	0.021050
497	0.474025	0.021125
498	0.471625	0.021075
499	0.471775	0.021000
500	0.471750	0.020900
501	0.472600	0.020650
502	0.472775	0.021100
503	0.472225	0.021200
504	0.471775	0.021975
505	0.474575	0.021750
506	0.467850	0.021850
507	0.474000	0.021400
508	0.469025	0.021950
509	0.469125	0.021875
510	0.471725	0.021675
511	0.468975	0.020575
512	0.468400	0.020225
513	0.471600	0.020700
514	0.472275	0.020175
515	0.472300	0.019875
516	0.473075	0.019250
517	0.473875	0.019775
518	0.467100	0.019675
519	0.466550	0.020100
520	0.468700	0.020200
521	0.469075	0.020150
522	0.472700	0.020125
523	0.470475	0.020550
524	0.472000	0.021250
525	0.470225	0.021600
526	0.473550	0.020525
527	0.469225	0.020675
528	0.468700	0.019875
529	0.470675	0.020125
530	0.468775	0.019850
531	0.469725	0.020500
532	0.468425	0.019400
533	0.470950	0.018700
534	0.472600	0.018550
535	0.473300	0.018525
536	0.465950	0.018050
537	0.465175	0.017925
538	0.468475	0.018625
539	0.470800	0.019250
540	0.465450	0.019700
541	0.473100	0.019475
542	0.472250	0.019300
543	0.472400	0.018975
544	0.471425	0.018525
545	0.473400	0.018800
546	0.468325	0.018125
547	0.469500	0.017875
548	0.472075	0.017550
549	0.469750	0.018375
550	0.473225	0.018750
551	0.468300	0.019025
552	0.465875	0.018525
553	0.463900	0.018300
554	0.463800	0.018800
555	0.465100	0.019400
556	0.471825	0.018850
557	0.472850	0.018725
558	0.466650	0.018625
559	0.469825	0.018525
560	0.468475	0.018925
561	0.471150	0.019175
562	0.474075	0.019525
563	0.473250	0.019425
564	0.470675	0.019100
565	0.467625	0.019050
566	0.473400	0.018800
567	0.469800	0.018975
568	0.470375	0.018250
569	0.465275	0.018625
570	0.468475	0.018325
571	0.469425	0.018250
572	0.475300	0.018000
573	0.475225	0.017625
574	0.473075	0.017725
575	0.468200	0.017675
576	0.468750	0.016500
577	0.469025	0.015925
578	0.468925	0.015650
579	0.472550	0.016025
580	0.471025	0.015800
581	0.471450	0.015675
582	0.468050	0.015325
583	0.468850	0.015425
584	0.470125	0.014625
585	0.470925	0.014750
586	0.472375	0.014450
587	0.470600	0.013900
588	0.473275	0.013350
589	0.465750	0.013575
590	0.468425	0.014050
591	0.473950	0.014250
592	0.475625	0.013925
593	0.473125	0.014000
594	0.474375	0.013675
595	0.465775	0.013750
596	0.466450	0.013475
597	0.465825	0.013275
598	0.471200	0.013350
599	0.471950	0.013150
600	0.471725	0.013400
601	0.471050	0.013675
602	0.465900	0.014300
603	0.466675	0.014050
604	0.470900	0.014100
605	0.468625	0.014300
606	0.468275	0.014625
607	0.465775	0.014800
608	0.471275	0.014575
609	0.466300	0.014700
610	0.468175	0.014100
611	0.471300	0.014375
612	0.465900	0.014400
613	0.469950	0.014225
614	0.468875	0.014400
615	0.471600	0.014100
616	0.468775	0.014325
617	0.470725	0.014475
618	0.468650	0.014100
619	0.467725	0.014000
620	0.470450	0.013975
621	0.472150	0.014550
622	0.468600	0.014700
623	0.471700	0.014250
624	0.470425	0.014225
625	0.472650	0.013825
626	0.472475	0.013425
627	0.471125	0.013800
628	0.472250	0.014300
629	0.468700	0.014200
630	0.469775	0.013825
631	0.468825	0.013525
632	0.471575	0.013425
633	0.468150	0.013300
634	0.470325	0.012850
635	0.469100	0.012975
636	0.470525	0.012625
637	0.467825	0.012975
638	0.471675	0.013200
639	0.468300	0.013100
640	0.468550	0.013150
641	0.464100	0.013525
642	0.470000	0.013500
643	0.470700	0.013050
644	0.470075	0.013400
645	0.470825	0.013150
646	0.470600	0.013300
647	0.472775	0.013300
648	0.471750	0.013150
649	0.469025	0.013350
650	0.469725	0.013850
651	0.472300	0.014175
652	0.469400	0.013850
653	0.472175	0.013850
654	0.474575	0.013475
655	0.471975	0.013150
656	0.468600	0.012550
657	0.471400	0.012925
658	0.470325	0.012850
659	0.470850	0.012675
660	0.472500	0.013250
661	0.467350	0.013375
662	0.464950	0.013450
663	0.465800	0.013150
664	0.468225	0.013525
665	0.462975	0.013475
666	0.471225	0.013575
667	0.470225	0.013025
668	0.469975	0.012225
669	0.469525	0.011850
670	0.469925	0.011775
671	0.468650	0.011450
672	0.470075	0.011775
673	0.467825	0.011900
674	0.469375	0.012025
675	0.469150	0.012375
676	0.469700	0.012275
677	0.468775	0.012425
678	0.469175	0.012450
679	0.464875	0.012050
680	0.466300	0.012300
681	0.469825	0.011825
682	0.471425	0.011575
683	0.469300	0.011800
684	0.467475	0.011525
685	0.471400	0.011575
686	0.468625	0.012050
687	0.471425	0.012300
688	0.471400	0.012100
689	0.470800	0.012050
690	0.473975	0.011925
691	0.471350	0.011650
692	0.470900	0.011775
693	0.467100	0.011525
694	0.465700	0.011050
695	0.469875	0.011350
696	0.470825	0.011750
697	0.470925	0.011500
698	0.471425	0.011050
699	0.470700	0.011725
700	0.466600	0.011550
701	0.466800	0.012000
702	0.470000	0.012175
703	0.470125	0.011875
704	0.467700	0.011500
705	0.470550	0.011675
706	0.470275	0.011450
707	0.469850	0.011350
708	0.472400	0.011500
709	0.467625	0.010950
710	0.470950	0.010875
711	0.471050	0.010325
712	0.470750	0.010250
713	0.468950	0.010250
714	0.468350	0.009700
715	0.469975	0.009400
716	0.469975	0.009275
717	0.469950	0.009500
718	0.467300	0.009625
719	0.467450	0.009600
720	0.470975	0.009225
721	0.469950	0.009200
722	0.468625	0.008950
723	0.467525	0.009025
724	0.471600	0.008500
725	0.471150	0.008475
726	0.468100	0.008725
727	0.466800	0.008825
728	0.469925	0.008700
729	0.468425	0.008750
730	0.466750	0.008000
731	0.468375	0.008000
732	0.467650	0.008200
733	0.468575	0.008150
734	0.468300	0.008175
735	0.472175	0.007975
736	0.471825	0.007725
737	0.468725	0.007750
738	0.469700	0.007425
739	0.470100	0.007225
740	0.470150	0.007125
741	0.467300	0.007350
742	0.467350	0.007075
743	0.468775	0.007275
744	0.469950	0.007225
745	0.470025	0.007050
746	0.469825	0.007175
747	0.465325	0.007375
748	0.465000	0.007375
749	0.469400	0.007875
750	0.472150	0.007725
751	0.472175	0.007475
752	0.471450	0.007525
753	0.469650	0.007675
754	0.468750	0.007575
755	0.468125	0.007625
756	0.467650	0.007150
757	0.468575	0.007200
758	0.468400	0.007150
759	0.467150	0.006975
760	0.466475	0.007250
761	0.466725	0.007125
762	0.469750	0.007450
763	0.466525	0.007375
764	0.465750	0.007025
765	0.468175	0.007025
766	0.471325	0.006550
767	0.473975	0.006375
768	0.470850	0.006300
769	0.471600	0.005850
770	0.472375	0.005875
771	0.463625	0.005825
772	0.468400	0.005750
773	0.467225	0.006100
774	0.467975	0.006150
775	0.466000	0.006325
776	0.469600	0.006300
777	0.472025	0.006275
778	0.469600	0.005950
779	0.466075	0.006000
780	0.469100	0.006100
781	0.471325	0.005975
782	0.470600	0.006025
783	0.470400	0.006075
784	0.469150	0.006250
785	0.467825	0.006025
786	0.466250	0.005925
787	0.472250	0.006150
788	0.470400	0.005950
789	0.473075	0.005800
790	0.470125	0.005800
791	0.466450	0.005475
792	0.467050	0.005600
793	0.469350	0.005425
794	0.469525	0.005175
795	0.472775	0.004800
796	0.471575	0.004650
797	0.472950	0.004600
798	0.470450	0.004525
799	0.468600	0.004300
800	0.467625	0.004000
801	0.470625	0.003675
802	0.468700	0.003725
803	0.466825	0.003975
804	0.467350	0.004375
805	0.471375	0.004250
806	0.468400	0.004275
807	0.467000	0.004175
808	0.470050	0.004525
809	0.473075	0.004400
810	0.472425	0.004425
811	0.468000	0.004125
812	0.469950	0.004125
813	0.470800	0.004275
814	0.469825	0.004225
815	0.468450	0.004175
816	0.472750	0.004000
817	0.474150	0.003950
818	0.469675	0.004000
819	0.468750	0.004200
820	0.469050	0.004375
821	0.469000	0.004200
822	0.472525	0.004125
823	0.471175	0.004300
824	0.471725	0.004675
825	0.464700	0.004925
826	0.467400	0.005050
827	0.469325	0.004550
828	0.471075	0.004700
829	0.470450	0.004575
830	0.468850	0.004550
831	0.464675	0.004750
832	0.467950	0.004700
833	0.469600	0.004500
834	0.463925	0.004325
835	0.470300	0.004225
836	0.471800	0.003925
837	0.472450	0.003850
838	0.471750	0.004025
839	0.471150	0.004000
840	0.466075	0.003925
841	0.468800	0.003675
842	0.469600	0.003525
843	0.468900	0.003675
844	0.469325	0.004025
845	0.467800	0.003925
846	0.467575	0.003675
847	0.470450	0.003700
848	0.472325	0.003900
849	0.474425	0.003500
850	0.473000	0.003825
851	0.471700	0.004225
852	0.471575	0.003800
853	0.471950	0.003650
854	0.472900	0.003550
855	0.467650	0.003400
856	0.471275	0.003500
857	0.469700	0.003525
858	0.472475	0.003450
859	0.470800	0.003475
860	0.470575	0.003500
861	0.471350	0.003525
862	0.467650	0.003900
863	0.469900	0.003900
864	0.471150	0.003575
865	0.465500	0.003650
866	0.473350	0.003575
867	0.470200	0.003350
868	0.470800	0.003375
869	0.471725	0.003525
870	0.469300	0.003525
871	0.467525	0.003525
872	0.471350	0.003700
873	0.472125	0.003600
874	0.472625	0.003500
875	0.473250	0.003475
876	0.471050	0.003625
877	0.471975	0.003400
878	0.469350	0.003350
879	0.466450	0.003350
880	0.472100	0.003475
881	0.472400	0.003175
882	0.469325	0.003350
883	0.473975	0.003525
884	0.470250	0.003600
885	0.470150	0.003950
886	0.468100	0.003600
887	0.465225	0.003400
888	0.474975	0.003525
889	0.474350	0.003100
890	0.468950	0.002900
891	0.470275	0.002675
892	0.467900	0.002825
893	0.468975	0.002750
894	0.471025	0.002650
895	0.471075	0.002525
896	0.470775	0.002300
897	0.469950	0.002300
898	0.467850	0.002600
899	0.468225	0.002350
900	0.468575	0.002350
901	0.468300	0.002350
902	0.469950	0.002450
903	0.470875	0.002525
904	0.472200	0.002550
905	0.468350	0.002675
906	0.468550	0.002875
907	0.468050	0.002575
908	0.465175	0.002600
909	0.466450	0.002475
910	0.467075	0.002550
911	0.469350	0.002900
912	0.471900	0.003050
913	0.470950	0.003075
914	0.469075	0.002700
915	0.469225	0.002625
916	0.470475	0.002600
917	0.468975	0.002575
918	0.470150	0.002550
919	0.470150	0.002675
920	0.469350	0.002900
921	0.466925	0.002575
922	0.467100	0.002675
923	0.472125	0.002600
924	0.467050	0.002850
925	0.471050	0.002825
926	0.470125	0.002775
927	0.469700	0.002575
928	0.471575	0.002800
929	0.472875	0.002675
930	0.470000	0.002575
931	0.471700	0.002825
932	0.470475	0.002625
933	0.468325	0.002800
934	0.468525	0.002825
935	0.470650	0.002650
936	0.471625	0.002575
937	0.466100	0.002550
938	0.463575	0.002300
939	0.467150	0.002225
940	0.470125	0.002050
941	0.473000	0.002050
942	0.470050	0.002225
943	0.472350	0.002025
944	0.468575	0.002200
945	0.464975	0.002450
946	0.469350	0.002475
947	0.472800	0.002675
948	0.472575	0.002600
949	0.465875	0.002525
950	0.468925	0.002625
951	0.475600	0.002400
952	0.470550	0.002400
953	0.469275	0.002375
954	0.469625	0.002300
955	0.467750	0.002100
956	0.472350	0.002150
957	0.469300	0.001825
958	0.469350	0.002100
959	0.463850	0.002125
960	0.468500	0.002250
961	0.471475	0.002575
962	0.465325	0.002825
963	0.467725	0.002775
964	0.471075	0.002875
965	0.467800	0.003050
966	0.469075	0.002825
967	0.471750	0.002950
968	0.471850	0.003250
969	0.468875	0.003300
970	0.468975	0.003275
971	0.467325	0.003275
972	0.471450	0.003225
973	0.471075	0.003150
974	0.472100	0.003275
975	0.470100	0.003400
976	0.467025	0.003550
977	0.468800	0.003850
978	0.470025	0.003675
979	0.468600	0.003825
980	0.471075	0.003700
981	0.468275	0.003725
982	0.467600	0.003400
983	0.465525	0.003475
984	0.470725	0.003125
985	0.469825	0.003150
986	0.467900	0.003150
987	0.471650	0.002950
988	0.473075	0.002650
989	0.470325	0.002400
990	0.467425	0.002125
991	0.465475	0.002250
992	0.465950	0.002000
993	0.468900	0.002100
994	0.467375	0.002100
995	0.468850	0.001925
996	0.471100	0.001950
997	0.471475	0.001950
998	0.474500	0.001975
999	0.471700	0.002225
1000	0.469025	0.002200
1001	0.472150	0.002300
1002	0.473175	0.002225
1003	0.473275	0.002300
1004	0.471450	0.002275
1005	0.468425	0.002625
1006	0.472500	0.002600
1007	0.474850	0.002950
1008	0.470275	0.003150
1009	0.473625	0.003225
1010	0.469775	0.003100
1011	0.470675	0.003075
1012	0.471400	0.003100
1013	0.470275	0.002925
1014	0.471825	0.003100
1015	0.466775	0.003200
1016	0.468075	0.003125
1017	0.469650	0.003175
1018	0.473475	0.002975
1019	0.468775	0.002750
1020	0.466700	0.002650
1021	0.463275	0.002825
1022	0.466075	0.002875
1023	0.466900	0.002975
1024	0.464575	0.003150
1025	0.470425	0.003200
1026	0.472475	0.003050
1027	0.468800	0.003325
1028	0.462550	0.003425
1029	0.467025	0.003450
1030	0.463775	0.002825
1031	0.469425	0.002800
1032	0.472225	0.002825
1033	0.469650	0.002875
1034	0.472950	0.003025
1035	0.471975	0.002625
1036	0.467925	0.002675
1037	0.469775	0.002525
1038	0.466825	0.002575
1039	0.468500	0.002700
1040	0.471050	0.002850
1041	0.467825	0.002875
1042	0.469625	0.003075
1043	0.469800	0.002950
1044	0.468525	0.002875
1045	0.470125	0.003200
1046	0.468775	0.003400
1047	0.469450	0.003125
1048	0.472775	0.003300
1049	0.470075	0.003350
1050	0.471625	0.003475
1051	0.469875	0.003500
1052	0.463350	0.003500
1053	0.465900	0.003525
1054	0.468250	0.003775
1055	0.467775	0.003875
1056	0.466900	0.003925
1057	0.469825	0.003950
1058	0.468750	0.004300
1059	0.471175	0.004275
1060	0.468775	0.004050
1061	0.470500	0.003950
1062	0.470750	0.004100
1063	0.467400	0.004250
1064	0.467050	0.004225
1065	0.468250	0.004200
1066	0.467550	0.004475
1067	0.467675	0.004200
1068	0.469950	0.004300
1069	0.469025	0.004175
1070	0.471600	0.004100
1071	0.472375	0.003950
1072	0.471225	0.004200
1073	0.469875	0.004000
1074	0.469750	0.003975
1075	0.463925	0.003825
1076	0.467250	0.003825
1077	0.470250	0.003825
1078	0.472150	0.003825
1079	0.470175	0.003625
1080	0.468600	0.003400
1081	0.471150	0.003200
1082	0.470625	0.003200
1083	0.473350	0.003000
1084	0.471150	0.003075
1085	0.469975	0.003025
1086	0.470800	0.002975
1087	0.473775	0.002750
1088	0.470625	0.002450
1089	0.468425	0.002500
1090	0.468575	0.002650
1091	0.471350	0.002400
1092	0.464150	0.002150
1093	0.465025	0.002125
1094	0.464725	0.002200
1095	0.464500	0.002050
1096	0.467475	0.002075
1097	0.469325	0.002075
1098	0.468650	0.002250
1099	0.468950	0.002175
1100	0.470775	0.002050
1101	0.467850	0.002050
1102	0.466675	0.002125
1103	0.466975	0.002275
1104	0.471225	0.002350
1105	0.465300	0.002400
1106	0.468500	0.002275
1107	0.469700	0.002500
1108	0.469875	0.002175
1109	0.471425	0.002300
1110	0.470375	0.002450
1111	0.468875	0.002550
1112	0.467225	0.002375
1113	0.471150	0.002525
1114	0.468650	0.002475
1115	0.468450	0.002700
1116	0.466200	0.002975
1117	0.471575	0.002975
1118	0.472550	0.002725
1119	0.472650	0.002875
1120	0.470250	0.002550
1121	0.468900	0.002550
1122	0.469525	0.002425
1123	0.471375	0.002150
1124	0.472150	0.001925
1125	0.470150	0.002150
1126	0.464550	0.002125
1127	0.465225	0.001950
1128	0.465775	0.001750
1129	0.466775	0.001900
1130	0.466900	0.001850
1131	0.468175	0.001775
1132	0.469575	0.001800
1133	0.470125	0.001975
1134	0.468725	0.001875
1135	0.474525	0.001825
1136	0.473375	0.001750
1137	0.470400	0.001675
1138	0.471875	0.001525
1139	0.470450	0.001550
1140	0.472650	0.001750
1141	0.469975	0.001975
1142	0.472400	0.001875
1143	0.470475	0.001775
1144	0.475175	0.001950
1145	0.470525	0.001825
1146	0.474425	0.001975
1147	0.471800	0.001800
1148	0.475925	0.001850
1149	0.473200	0.001725
1150	0.472175	0.001850
1151	0.470100	0.001750
1152	0.468200	0.001700
1153	0.468350	0.001900
1154	0.471875	0.001650
1155	0.469025	0.001725
1156	0.468875	0.001775
1157	0.471200	0.001600
1158	0.470600	0.001675
1159	0.470900	0.001825
1160	0.469900	0.001800
1161	0.467275	0.001800
1162	0.467750	0.001750
1163	0.468125	0.001675
1164	0.465950	0.001875
1165	0.474050	0.001875
1166	0.467300	0.001800
1167	0.467500	0.001825
1168	0.472300	0.001825
1169	0.471550	0.001850
1170	0.474350	0.001925
1171	0.473125	0.001875
1172	0.472400	0.002000
1173	0.470725	0.002025
1174	0.467950	0.002225
1175	0.468275	0.002350
1176	0.470275	0.002300
1177	0.464950	0.002350
1178	0.463725	0.002100
1179	0.468200	0.001925
1180	0.470275	0.001775
1181	0.469325	0.001500
1182	0.470550	0.001450
1183	0.470450	0.001600
1184	0.469950	0.001350
1185	0.469175	0.001425
1186	0.471200	0.001350
1187	0.469725	0.001300
1188	0.470900	0.001200
1189	0.466800	0.001300
1190	0.471500	0.001325
1191	0.471150	0.001175
1192	0.469425	0.000950
1193	0.473475	0.001075
1194	0.474600	0.001150
1195	0.470400	0.001075
1196	0.471600	0.001125
1197	0.470025	0.000975
1198	0.471075	0.000900
1199	0.469575	0.000850
1200	0.474525	0.001025
1201	0.468250	0.001075
1202	0.471850	0.001025
1203	0.469075	0.001100
1204	0.467625	0.001075
1205	0.469825	0.001150
1206	0.472675	0.001125
1207	0.468400	0.000875
1208	0.467325	0.000900
1209	0.465125	0.001050
1210	0.470175	0.001075
1211	0.468750	0.001125
1212	0.467825	0.001050
1213	0.467400	0.001175
1214	0.468125	0.001375
1215	0.472625	0.001250
1216	0.471875	0.001375
1217	0.470825	0.001400
1218	0.470050	0.001550
1219	0.468125	0.001650
1220	0.474000	0.001525
1221	0.474475	0.001550
1222	0.470000	0.001600
1223	0.470625	0.001625
1224	0.469050	0.001675
1225	0.469450	0.001800
1226	0.470600	0.001650
1227	0.469100	0.001725
1228	0.468650	0.001750
1229	0.471650	0.001800
1230	0.470525	0.001625
1231	0.468625	0.001625
1232	0.469150	0.001625
1233	0.469925	0.001625
1234	0.470375	0.001625
1235	0.466800	0.001425
1236	0.472900	0.001425
1237	0.470175	0.001550
1238	0.467575	0.001500
1239	0.469400	0.001725
1240	0.467600	0.001750
1241	0.468825	0.001725
1242	0.467050	0.001750
1243	0.468900	0.001850
1244	0.467725	0.001975
1245	0.470600	0.002050
1246	0.467075	0.002125
1247	0.470525	0.002175
1248	0.471625	0.002225
1249	0.471375	0.002225
1250	0.468325	0.001875
1251	0.472975	0.001600
1252	0.471450	0.001525
1253	0.466725	0.001600
1254	0.472675	0.001550
1255	0.474300	0.001475
1256	0.472300	0.001600
1257	0.473250	0.001475
1258	0.474550	0.001600
1259	0.468875	0.001550
1260	0.471400	0.001775
1261	0.466600	0.002025
1262	0.467500	0.001950
1263	0.471975	0.001975
1264	0.469375	0.002075
1265	0.469850	0.001975
1266	0.469725	0.002050
1267	0.472500	0.001825
1268	0.467975	0.002025
1269	0.465525	0.002150
1270	0.468000	0.002375
1271	0.471500	0.002325
1272	0.470500	0.002250
1273	0.471875	0.002250
1274	0.475225	0.002350
1275	0.472625	0.002300
1276	0.471375	0.002375
1277	0.472825	0.002200
1278	0.468850	0.002225
1279	0.469950	0.002250
1280	0.467025	0.002200
1281	0.469875	0.002300
1282	0.470800	0.002350
1283	0.470600	0.002300
1284	0.470875	0.002300
1285	0.472100	0.002300
1286	0.467575	0.002275
1287	0.467250	0.002300
1288	0.465550	0.002150
1289	0.466325	0.002125
1290	0.468525	0.002225
1291	0.470600	0.002225
1292	0.468125	0.002175
1293	0.473025	0.002275
1294	0.471325	0.002225
1295	0.468550	0.002125
1296	0.465375	0.002050
1297	0.465925	0.001975
1298	0.465975	0.001925
1299	0.468375	0.001950
1300	0.470525	0.002000
1301	0.468200	0.001875
1302	0.469725	0.001575
1303	0.468500	0.001475
1304	0.472675	0.001425
1305	0.468500	0.001450
1306	0.470750	0.001725
1307	0.470850	0.001525
1308	0.470950	0.001350
1309	0.468775	0.001300
1310	0.466825	0.001225
1311	0.467950	0.001225
1312	0.467725	0.001375
1313	0.469275	0.001225
1314	0.470475	0.001425
1315	0.467450	0.001325
1316	0.468800	0.001250
1317	0.468150	0.001275
1318	0.466750	0.001500
1319	0.470925	0.001475
1320	0.472450	0.001675
1321	0.468600	0.001625
1322	0.470875	0.001825
1323	0.467725	0.001800
1324	0.469000	0.001825
1325	0.469625	0.001800
1326	0.469800	0.001700
1327	0.470150	0.001650
1328	0.471150	0.001775
1329	0.469375	0.001650
1330	0.468175	0.001625
1331	0.468700	0.001700
1332	0.471625	0.001650
1333	0.474975	0.001600
1334	0.467475	0.001575
1335	0.468825	0.001625
1336	0.467475	0.001525
1337	0.471375	0.001425
1338	0.470350	0.001525
1339	0.470975	0.001850
1340	0.469400	0.001625
1341	0.468500	0.001550
1342	0.465025	0.001550
1343	0.468600	0.001425
1344	0.466175	0.001375
1345	0.467000	0.001200
1346	0.466425	0.000950
1347	0.470150	0.000800
1348	0.472200	0.000825
1349	0.473000	0.001000
1350	0.472600	0.001075
1351	0.468475	0.001000
1352	0.469250	0.001050
1353	0.472550	0.001075
1354	0.466600	0.001050
1355	0.471850	0.001000
1356	0.472450	0.001125
1357	0.475675	0.001125
1358	0.472650	0.001150
1359	0.468375	0.001100
1360	0.471600	0.001125
1361	0.476150	0.001250
1362	0.476225	0.001325
1363	0.470600	0.001225
1364	0.471200	0.001025
1365	0.468225	0.001175
1366	0.473025	0.001225
1367	0.466025	0.001350
1368	0.466700	0.001225
1369	0.474475	0.001150
1370	0.471750	0.001075
1371	0.467475	0.001175
1372	0.470775	0.001125
1373	0.467925	0.001150
1374	0.468250	0.001275
1375	0.470025	0.001250
1376	0.468975	0.001225
1377	0.470775	0.001250
1378	0.474550	0.001175
1379	0.473600	0.001275
1380	0.470025	0.001225
1381	0.471450	0.001100
1382	0.474475	0.000950
1383	0.471950	0.000925
1384	0.468025	0.000875
1385	0.468500	0.000875
1386	0.471550	0.001025
1387	0.472000	0.001225
1388	0.469775	0.001125
1389	0.471275	0.001150
1390	0.464275	0.000975
1391	0.469650	0.000900
1392	0.468900	0.000700
1393	0.469925	0.000825
1394	0.468225	0.000825
1395	0.471750	0.000825
1396	0.468125	0.000675
1397	0.465125	0.000675
1398	0.470225	0.000700
1399	0.468375	0.000625
1400	0.466725	0.000450
1401	0.465675	0.000350
1402	0.471900	0.000375
1403	0.466825	0.000475
1404	0.468500	0.000375
1405	0.472625	0.000400
1406	0.469850	0.000325
1407	0.466200	0.000275
1408	0.466400	0.000125
1409	0.472525	0.000150
1410	0.471050	0.000075
1411	0.469225	0.000125
1412	0.469550	0.000050
1413	0.471375	0.000075
1414	0.469275	0.000025
1415	0.471300	0.000000
1416	0.467800	0.000000
1417	0.470650	0.000000
1418	0.469025	0.000000
1419	0.474350	0.000000
1420	0.471000	0.000000
1421	0.470150	0.000000
1422	0.470475	0.000000
1423	0.468875	0.000000
1424	0.467975	0.000000
1425	0.470550	0.000000
1426	0.472775	0.000000
1427	0.469550	0.000000
1428	0.469875	0.000000
1429	0.468525	0.000000
1430	0.469375	0.000000
1431	0.472300	0.000000
1432	0.473075	0.000000
1433	0.467800	0.000000
1434	0.470425	0.000000
1435	0.471600	0.000000
1436	0.469250	0.000000
1437	0.474625	0.000000
1438	0.471475	0.000000
1439	0.469025	0.000000
1440	0.467250	0.000000
1441	0.470550	0.000000
1442	0.470625	0.000000
1443	0.469700	0.000000
1444	0.468550	0.000000
1445	0.472600	0.000000
1446	0.467625	0.000000
1447	0.464600	0.000000
1448	0.468175	0.000000
1449	0.470075	0.000000
1450	0.468225	0.000000
1451	0.473350	0.000000
1452	0.467150	0.000000
1453	0.467425	0.000000
1454	0.467175	0.000000
1455	0.466300	0.000000
1456	0.468800	0.000000
1457	0.465925	0.000000
1458	0.472000	0.000000
1459	0.471450	0.000000
1460	0.471525	0.000000
1461	0.472350	0.000000
1462	0.467950	0.000000
1463	0.473925	0.000000
1464	0.468725	0.000000
1465	0.473000	0.000000
1466	0.472550	0.000000
1467	0.469975	0.000000
1468	0.470375	0.000000
1469	0.468125	0.000000
1470	0.474125	0.000000
1471	0.471575	0.000000
1472	0.470550	0.000000
1473	0.470175	0.000000
1474	0.470550	0.000000
1475	0.470225	0.000000
1476	0.470100	0.000000
1477	0.468925	0.000000
1478	0.467675	0.000000
1479	0.471600	0.000000
1480	0.472875	0.000000
1481	0.468575	0.000000
1482	0.472100	0.000000
1483	0.471875	0.000000
1484	0.470400	0.000000
1485	0.467075	0.000000
1486	0.470550	0.000000
1487	0.470700	0.000000
1488	0.470375	0.000000
1489	0.470875	0.000000
1490	0.469750	0.000000
1491	0.470775	0.000000
1492	0.470000	0.000000
1493	0.467075	0.000000
1494	0.469475	0.000000
1495	0.468675	0.000000
1496	0.469100	0.000000
1497	0.473225	0.000000
1498	0.474575	0.000000
1499	0.471950	0.000000
1500	0.473175	0.000000
1501	0.470400	0.000000
1502	0.468975	0.000000
1503	0.469550	0.000000
1504	0.465400	0.000000
1505	0.466000	0.000000
1506	0.467600	0.000000
1507	0.466950	0.000000
1508	0.466050	0.000000
1509	0.468875	0.000000
1510	0.467950	0.000000
1511	0.467550	0.000000
1512	0.468125	0.000000
1513	0.467575	0.000000
1514	0.471550	0.000000
1515	0.470325	0.000000
1516	0.470300	0.000000
1517	0.469500	0.000000
1518	0.470875	0.000000
1519	0.468375	0.000000
1520	0.470025	0.000000
1521	0.469025	0.000000
1522	0.469275	0.000000
1523	0.471125	0.000000
1524	0.469400	0.000000
1525	0.469700	0.000000
1526	0.468950	0.000000
1527	0.470850	0.000000
1528	0.470750	0.000000
1529	0.471225	0.000000
1530	0.471900	0.000000
1531	0.465975	0.000000
1532	0.465000	0.000000
1533	0.466225	0.000000
1534	0.469525	0.000000
1535	0.467900	0.000000
1536	0.470550	0.000000
1537	0.471575	0.000000
1538	0.469275	0.000000
1539	0.469000	0.000000
1540	0.472675	0.000000
1541	0.471350	0.000000
1542	0.470125	0.000000
1543	0.468375	0.000000
1544	0.472100	0.000000
1545	0.470400	0.000000
1546	0.471225	0.000000
1547	0.468900	0.000000
1548	0.472100	0.000000
1549	0.469300	0.000000
1550	0.467900	0.000000
1551	0.468300	0.000000
1552	0.467900	0.000000
1553	0.467925	0.000000
1554	0.466975	0.000000
1555	0.466350	0.000000
1556	0.469475	0.000000
1557	0.469625	0.000000
1558	0.473975	0.000000
1559	0.474225	0.000000
1560	0.471175	0.000000
1561	0.471475	0.000000
1562	0.466975	0.000000
1563	0.472700	0.000000
1564	0.470150	0.000000
1565	0.467725	0.000000
1566	0.469525	0.000000
1567	0.468575	0.000000
1568	0.471425	0.000000
1569	0.469025	0.000000
1570	0.471400	0.000000
1571	0.471300	0.000000
1572	0.465425	0.000000
1573	0.466775	0.000000
1574	0.468225	0.000000
1575	0.467700	0.000000
1576	0.465225	0.000000
1577	0.471600	0.000000
1578	0.469425	0.000000
1579	0.469800	0.000000
1580	0.473350	0.000000
1581	0.471350	0.000000
1582	0.473625	0.000000
1583	0.473250	0.000000
1584	0.474575	0.000000
1585	0.474275	0.000000
1586	0.470050	0.000000
1587	0.467250	0.000000
1588	0.468750	0.000000
1589	0.470425	0.000000
1590	0.472650	0.000000
1591	0.467200	0.000000
1592	0.467275	0.000000
1593	0.467475	0.000000
1594	0.471200	0.000000
1595	0.468700	0.000000
1596	0.472200	0.000000
1597	0.473775	0.000000
1598	0.470375	0.000000
1599	0.472150	0.000000
1600	0.472725	0.000000
1601	0.475275	0.000000
1602	0.472475	0.000000
1603	0.466975	0.000000
1604	0.466850	0.000000
1605	0.464750	0.000000
1606	0.469450	0.000000
1607	0.472200	0.000000
1608	0.469150	0.000000
1609	0.468800	0.000000
1610	0.469575	0.000000
1611	0.472700	0.000000
1612	0.467575	0.000000
1613	0.470375	0.000000
1614	0.466200	0.000000
1615	0.469775	0.000000
1616	0.468925	0.000000
1617	0.471525	0.000000
1618	0.468800	0.000000
1619	0.469050	0.000000
1620	0.469600	0.000000
1621	0.471575	0.000000
1622	0.473750	0.000000
1623	0.473325	0.000000
1624	0.471225	0.000000
1625	0.471775	0.000000
1626	0.466325	0.000000
1627	0.474075	0.000000
1628	0.472250	0.000000
1629	0.472225	0.000000
1630	0.471275	0.000000
1631	0.476500	0.000000
1632	0.472825	0.000000
1633	0.472150	0.000000
1634	0.472275	0.000000
1635	0.476800	0.000000
1636	0.476350	0.000000
1637	0.474300	0.000000
1638	0.471900	0.000000
1639	0.471600	0.000000
1640	0.471300	0.000000
1641	0.470525	0.000000
1642	0.466275	0.000000
1643	0.470750	0.000000
1644	0.471275	0.000000
1645	0.466450	0.000000
1646	0.470250	0.000000
1647	0.475375	0.000000
1648	0.473850	0.000000
1649	0.469725	0.000000
1650	0.470200	0.000000
1651	0.469250	0.000000
1652	0.470625	0.000000
1653	0.470550	0.000000
1654	0.468750	0.000000
1655	0.467825	0.000000
1656	0.469100	0.000000
1657	0.469575	0.000000
1658	0.468800	0.000000
1659	0.471950	0.000000
1660	0.468750	0.000000
1661	0.472375	0.000000
1662	0.472600	0.000000
1663	0.471675	0.000000
1664	0.470450	0.000000
1665	0.467925	0.000000
1666	0.466475	0.000000
1667	0.468525	0.000000
1668	0.471450	0.000000
1669	0.471375	0.000000
1670	0.472425	0.000000
1671	0.468750	0.000000
1672	0.470175	0.000000
1673	0.470200	0.000000
1674	0.471250	0.000000
1675	0.467175	0.000000
1676	0.468150	0.000000
1677	0.468025	0.000000
1678	0.466325	0.000000
1679	0.469200	0.000000
1680	0.469550	0.000000
1681	0.461875	0.000000
1682	0.464925	0.000000
1683	0.466975	0.000000
1684	0.465100	0.000000
1685	0.469450	0.000000
1686	0.470325	0.000000
1687	0.472475	0.000000
1688	0.468550	0.000000
1689	0.468325	0.000000
1690	0.469750	0.000000
1691	0.472725	0.000000
1692	0.472650	0.000000
1693	0.471475	0.000000
1694	0.468525	0.000000
1695	0.466775	0.000000
1696	0.465250	0.000000
1697	0.470275	0.000000
1698	0.471075	0.000000
1699	0.469675	0.000000
1700	0.469375	0.000000
1701	0.471925	0.000000
1702	0.470300	0.000000
1703	0.472050	0.000000
1704	0.469350	0.000000
1705	0.467825	0.000000
1706	0.468425	0.000000
1707	0.470425	0.000000
1708	0.471175	0.000000
1709	0.468300	0.000000
1710	0.471150	0.000000
1711	0.470525	0.000000
1712	0.470525	0.000000
1713	0.471600	0.000000
1714	0.466350	0.000000
1715	0.467425	0.000000
1716	0.469375	0.000000
1717	0.470000	0.000000
1718	0.470225	0.000000
1719	0.470075	0.000000
1720	0.471025	0.000000
1721	0.467250	0.000000
1722	0.468625	0.000000
1723	0.471600	0.000000
1724	0.469325	0.000000
1725	0.468275	0.000000
1726	0.471225	0.000000
1727	0.466725	0.000000
1728	0.466300	0.000000
1729	0.467350	0.000000
1730	0.467850	0.000000
1731	0.467075	0.000000
1732	0.471225	0.000000
1733	0.469850	0.000000
1734	0.473675	0.000000
1735	0.468925	0.000000
1736	0.467525	0.000000
1737	0.470150	0.000000
1738	0.472775	0.000000
1739	0.469350	0.000000
1740	0.466475	0.000000
1741	0.470200	0.000000
1742	0.469125	0.000000
1743	0.470250	0.000000
1744	0.471625	0.000000
1745	0.466450	0.000000
1746	0.471050	0.000000
1747	0.470300	0.000000
1748	0.470700	0.000000
1749	0.468350	0.000000
1750	0.467875	0.000000
1751	0.466575	0.000000
1752	0.470875	0.000000
1753	0.473875	0.000000
1754	0.465400	0.000000
1755	0.473225	0.000000
1756	0.471275	0.000000
1757	0.473250	0.000000
1758	0.469800	0.000000
1759	0.472775	0.000000
1760	0.471875	0.000000
1761	0.465550	0.000000
1762	0.473650	0.000000
1763	0.471750	0.000000
1764	0.470500	0.000000
1765	0.471100	0.000000
1766	0.473800	0.000000
1767	0.468975	0.000000
1768	0.471100	0.000000
1769	0.470675	0.000000
1770	0.471325	0.000000
1771	0.471000	0.000000
1772	0.474650	0.000000
1773	0.475550	0.000000
1774	0.467550	0.000000
1775	0.469325	0.000000
1776	0.471775	0.000000
1777	0.467100	0.000000
1778	0.472950	0.000000
1779	0.471000	0.000000
1780	0.467750	0.000000
1781	0.468900	0.000000
1782	0.469750	0.000000
1783	0.469650	0.000000
1784	0.470400	0.000000
1785	0.470550	0.000000
1786	0.469400	0.000000
1787	0.474150	0.000000
1788	0.471500	0.000000
1789	0.472475	0.000000
1790	0.473575	0.000000
1791	0.468675	0.000000
1792	0.469400	0.000000
1793	0.469850	0.000000
1794	0.466550	0.000000
1795	0.469375	0.000000
1796	0.471875	0.000000
1797	0.470825	0.000000
1798	0.471575	0.000000
1799	0.468500	0.000000
1800	0.471475	0.000000
1801	0.468500	0.000000
1802	0.469175	0.000000
1803	0.469300	0.000000
1804	0.468425	0.000000
1805	0.467050	0.000000
1806	0.469025	0.000000
1807	0.466675	0.000000
1808	0.465475	0.000000
1809	0.465400	0.000000
1810	0.467925	0.000000
1811	0.466175	0.000000
1812	0.466000	0.000000
1813	0.470050	0.000000
1814	0.470900	0.000000
1815	0.470225	0.000000
1816	0.471200	0.000000
1817	0.470775	0.000000
1818	0.470500	0.000000
1819	0.469525	0.000000
1820	0.472400	0.000000
1821	0.468425	0.000000
1822	0.469225	0.000000
1823	0.469925	0.000000
1824	0.470775	0.000000
1825	0.471250	0.000000
1826	0.470125	0.000000
1827	0.467150	0.000000
1828	0.469750	0.000000
1829	0.471925	0.000000
1830	0.475275	0.000000
1831	0.468500	0.000000
1832	0.469725	0.000000
1833	0.472925	0.000000
1834	0.468475	0.000000
1835	0.466725	0.000000
1836	0.467900	0.000000
1837	0.469550	0.000000
1838	0.471775	0.000000
1839	0.473525	0.000000
1840	0.464975	0.000000
1841	0.472550	0.000000
1842	0.471600	0.000000
1843	0.475725	0.000000
1844	0.476375	0.000000
1845	0.472550	0.000000
1846	0.467100	0.000000
1847	0.468675	0.000000
1848	0.472125	0.000000
1849	0.473900	0.000000
1850	0.469075	0.000000
1851	0.470350	0.000000
1852	0.463600	0.000000
1853	0.466700	0.000000
1854	0.465650	0.000000
1855	0.471825	0.000000
1856	0.470250	0.000000
1857	0.467125	0.000000
1858	0.468075	0.000000
1859	0.468225	0.000000
1860	0.465875	0.000000
1861	0.469300	0.000000
1862	0.470050	0.000000
1863	0.470625	0.000000
1864	0.470975	0.000000
1865	0.472225	0.000000
1866	0.473275	0.000000
1867	0.469700	0.000000
1868	0.469450	0.000000
1869	0.466425	0.000000
1870	0.467075	0.000000
1871	0.466075	0.000000
1872	0.468975	0.000000
1873	0.472100	0.000000
1874	0.465325	0.000000
1875	0.470450	0.000000
1876	0.466000	0.000000
1877	0.466925	0.000000
1878	0.470100	0.000000
1879	0.467575	0.000000
1880	0.466500	0.000000
1881	0.468025	0.000000
1882	0.470600	0.000000
1883	0.477925	0.000000
1884	0.471675	0.000000
1885	0.468800	0.000000
1886	0.469525	0.000000
1887	0.472500	0.000000
1888	0.470525	0.000000
1889	0.473325	0.000000
1890	0.474875	0.000000
1891	0.468425	0.000000
1892	0.472425	0.000000
1893	0.474400	0.000000
1894	0.469675	0.000000
1895	0.472100	0.000000
1896	0.474525	0.000000
1897	0.469125	0.000000
1898	0.470125	0.000000
1899	0.472625	0.000000
1900	0.470825	0.000000
1901	0.468825	0.000000
1902	0.467675	0.000000
1903	0.472825	0.000000
1904	0.468875	0.000000
1905	0.467800	0.000000
1906	0.466225	0.000000
1907	0.466750	0.000000
1908	0.467300	0.000000
1909	0.469450	0.000000
1910	0.468850	0.000000
1911	0.470550	0.000000
1912	0.472675	0.000000
1913	0.471700	0.000000
1914	0.473425	0.000000
1915	0.474525	0.000000
1916	0.479350	0.000000
1917	0.472725	0.000000
1918	0.471850	0.000000
1919	0.469000	0.000000
1920	0.470925	0.000000
1921	0.470025	0.000000
1922	0.468575	0.000000
1923	0.471700	0.000000
1924	0.472325	0.000000
1925	0.473025	0.000000
1926	0.469300	0.000000
1927	0.476100	0.000000
1928	0.471300	0.000000
1929	0.473100	0.000000
1930	0.471675	0.000000
1931	0.466825	0.000000
1932	0.469675	0.000000
1933	0.469450	0.000000
1934	0.469600	0.000000
1935	0.469350	0.000000
1936	0.468925	0.000000
1937	0.469100	0.000000
1938	0.472550	0.000000
1939	0.470075	0.000000
1940	0.470850	0.000000
1941	0.468075	0.000000
1942	0.468050	0.000000
1943	0.472525	0.000000
1944	0.470000	0.000000
1945	0.471225	0.000000
1946	0.471225	0.000000
1947	0.467700	0.000000
1948	0.470150	0.000000
1949	0.470425	0.000000
1950	0.474275	0.000000
1951	0.469025	0.000000
1952	0.470725	0.000000
1953	0.473425	0.000000
1954	0.470775	0.000000
1955	0.472325	0.000000
1956	0.468825	0.000000
1957	0.469675	0.000000
1958	0.468075	0.000000
1959	0.468300	0.000000
1960	0.465900	0.000000
1961	0.470250	0.000000
1962	0.470800	0.000000
1963	0.469225	0.000000
1964	0.470650	0.000000
1965	0.467325	0.000000
1966	0.466625	0.000000
1967	0.471925	0.000000
1968	0.468950	0.000000
1969	0.469900	0.000000
1970	0.470950	0.000000
1971	0.470625	0.000000
1972	0.473025	0.000000
1973	0.470125	0.000000
1974	0.468850	0.000000
1975	0.470075	0.000000
1976	0.470900	0.000000
1977	0.471850	0.000000
1978	0.472450	0.000000
1979	0.469575	0.000000
1980	0.469250	0.000000
1981	0.465375	0.000000
1982	0.466250	0.000000
1983	0.469675	0.000000
1984	0.467400	0.000000
1985	0.466575	0.000000
1986	0.467050	0.000000
1987	0.469225	0.000000
1988	0.466000	0.000000
1989	0.468925	0.000000
1990	0.470950	0.000000
1991	0.470100	0.000000
1992	0.470800	0.000000
1993	0.472525	0.000000
1994	0.470250	0.000000
1995	0.467700	0.000000
1996	0.470650	0.000000
1997	0.468575	0.000000
1998	0.470675	0.000000
1999	0.466225	0.000000
[truncated: 8,000 more rows]
