# Supplementary material for: Evolutionary game on mutually influenceing double-layer network
Source: PLoS One. 2025 Jan 31;20(1):e0317923. doi: 10.1371/journal.pone.0317923 (PMC11785339; doi:10.1371/journal.pone.0317923)
Supplement: S1 Data — (ZIP) [file pone.0317923.s001.zip › b=1.06_a=0.35_frequency.txt]

0	0.493850	0.392300
1	0.490725	0.331425
2	0.482950	0.296475
3	0.485400	0.273200
4	0.481325	0.256450
5	0.479575	0.244750
6	0.478075	0.234550
7	0.483225	0.229350
8	0.481300	0.222675
9	0.477325	0.220250
10	0.479825	0.220400
11	0.478625	0.218350
12	0.480875	0.213800
13	0.476825	0.211850
14	0.476075	0.211125
15	0.475750	0.211875
16	0.475925	0.212325
17	0.477225	0.213125
18	0.474825	0.212350
19	0.474975	0.212075
20	0.476625	0.212400
21	0.478300	0.212300
22	0.477650	0.213150
23	0.475875	0.215850
24	0.475350	0.217500
25	0.475425	0.220200
26	0.476575	0.220750
27	0.474300	0.222025
28	0.478750	0.223250
29	0.474625	0.224850
30	0.472325	0.226375
31	0.474525	0.227825
32	0.473675	0.229200
33	0.470375	0.230700
34	0.474200	0.231200
35	0.472625	0.234325
36	0.473300	0.234350
37	0.471775	0.235150
38	0.472650	0.235200
39	0.474975	0.237050
40	0.472675	0.237350
41	0.473475	0.237475
42	0.474800	0.238950
43	0.475875	0.237875
44	0.473950	0.237925
45	0.469125	0.239775
46	0.471525	0.241375
47	0.475800	0.241550
48	0.473800	0.244575
49	0.474125	0.244325
50	0.472900	0.245475
51	0.475300	0.245600
52	0.475525	0.245825
53	0.476400	0.246375
54	0.473850	0.247375
55	0.472325	0.247625
56	0.472450	0.246475
57	0.476575	0.246925
58	0.473375	0.245925
59	0.475950	0.246150
60	0.479625	0.246900
61	0.478025	0.245825
62	0.476150	0.248850
63	0.473575	0.248525
64	0.469900	0.249775
65	0.471750	0.247850
66	0.474950	0.250200
67	0.475550	0.251650
68	0.478375	0.252425
69	0.475925	0.255300
70	0.475700	0.254150
71	0.475700	0.255725
72	0.474825	0.256800
73	0.472600	0.257600
74	0.473700	0.258075
75	0.478100	0.259250
76	0.471150	0.262250
77	0.472650	0.261825
78	0.476250	0.262125
79	0.477000	0.261450
80	0.471000	0.263050
81	0.473100	0.261550
82	0.474625	0.261925
83	0.476725	0.262950
84	0.476475	0.263375
85	0.475100	0.265850
86	0.472200	0.264100
87	0.470450	0.264050
88	0.475300	0.263850
89	0.475225	0.264800
90	0.478925	0.263150
91	0.476050	0.263300
92	0.474700	0.260175
93	0.477025	0.260875
94	0.475325	0.262875
95	0.475175	0.262900
96	0.472600	0.260525
97	0.473325	0.259950
98	0.476425	0.263400
99	0.476175	0.263900
100	0.474750	0.262725
101	0.469750	0.264375
102	0.471575	0.264725
103	0.475900	0.264250
104	0.480975	0.263275
105	0.475325	0.263450
106	0.476350	0.262050
107	0.479350	0.261650
108	0.478825	0.262400
109	0.471350	0.263400
110	0.475175	0.262700
111	0.477275	0.261250
112	0.477850	0.262225
113	0.477050	0.261700
114	0.470300	0.260650
115	0.476300	0.260525
116	0.476700	0.259050
117	0.472200	0.259325
118	0.473125	0.256950
119	0.476300	0.257100
120	0.477300	0.257300
121	0.471950	0.257700
122	0.475375	0.260175
123	0.477150	0.259050
124	0.477700	0.260950
125	0.475650	0.259325
126	0.475275	0.261450
127	0.477825	0.261400
128	0.474975	0.260825
129	0.479025	0.262225
130	0.477650	0.262100
131	0.477500	0.263275
132	0.476750	0.265425
133	0.474775	0.266525
134	0.476500	0.267650
135	0.474625	0.268750
136	0.478225	0.268100
137	0.473325	0.269575
138	0.474500	0.272425
139	0.477025	0.272050
140	0.475300	0.273950
141	0.478625	0.274250
142	0.476175	0.274450
143	0.475050	0.274275
144	0.476375	0.273750
145	0.474475	0.272750
146	0.475950	0.271475
147	0.477075	0.269300
148	0.475775	0.270350
149	0.478850	0.269675
150	0.476275	0.269400
151	0.473050	0.267950
152	0.472800	0.268675
153	0.472475	0.269825
154	0.473675	0.268225
155	0.477000	0.269550
156	0.477350	0.269675
157	0.477550	0.266850
158	0.474825	0.267675
159	0.476225	0.267025
160	0.480975	0.266550
161	0.474050	0.265375
162	0.473850	0.263350
163	0.475325	0.264000
164	0.474875	0.264725
165	0.474375	0.264600
166	0.473425	0.264700
167	0.478675	0.265300
168	0.477200	0.266875
169	0.475450	0.268050
170	0.476425	0.267175
171	0.477725	0.267325
172	0.478425	0.267125
173	0.475525	0.268575
174	0.477525	0.269275
175	0.475300	0.270625
176	0.475900	0.268900
177	0.476600	0.270575
178	0.478400	0.269725
179	0.476950	0.268875
180	0.475750	0.267925
181	0.478375	0.269100
182	0.480650	0.268700
183	0.476625	0.269725
184	0.478025	0.271175
185	0.475175	0.271150
186	0.478825	0.271350
187	0.478800	0.272375
188	0.479125	0.272425
189	0.478775	0.271925
190	0.475325	0.272400
191	0.473975	0.271950
192	0.477225	0.273675
193	0.474525	0.274125
194	0.473675	0.273475
195	0.473400	0.274700
196	0.477425	0.273875
197	0.478300	0.274900
198	0.478625	0.274800
199	0.475850	0.275925
200	0.475850	0.275450
201	0.481675	0.275750
202	0.481000	0.274025
203	0.479625	0.276175
204	0.479800	0.274525
205	0.476875	0.274150
206	0.480525	0.273200
207	0.478750	0.272075
208	0.481850	0.271550
209	0.480850	0.269450
210	0.476050	0.268750
211	0.474375	0.269375
212	0.476050	0.270475
213	0.477425	0.270225
214	0.476450	0.270775
215	0.477900	0.270850
216	0.474075	0.272175
217	0.471800	0.272000
218	0.477900	0.271675
219	0.475250	0.270875
220	0.474950	0.271875
221	0.475400	0.273100
222	0.479025	0.275425
223	0.477100	0.275400
224	0.477250	0.274325
225	0.477775	0.275700
226	0.479475	0.277075
227	0.479950	0.279500
228	0.477700	0.276325
229	0.476525	0.276400
230	0.479750	0.275350
231	0.480350	0.274650
232	0.476925	0.274450
233	0.473700	0.273950
234	0.475825	0.273175
235	0.478700	0.273750
236	0.472200	0.275625
237	0.472875	0.274350
238	0.473800	0.273275
239	0.475700	0.272775
240	0.478400	0.272950
241	0.475775	0.272600
242	0.478100	0.271200
243	0.473925	0.271325
244	0.477925	0.273700
245	0.475850	0.273600
246	0.479075	0.276275
247	0.479075	0.276475
248	0.476300	0.278100
249	0.476425	0.277700
250	0.472925	0.277050
251	0.475425	0.278650
252	0.476550	0.279550
253	0.472375	0.283775
254	0.475000	0.283925
255	0.476050	0.282775
256	0.475475	0.285000
257	0.474700	0.284625
258	0.470625	0.286875
259	0.476275	0.286150
260	0.474850	0.285000
261	0.479350	0.285250
262	0.479825	0.285950
263	0.477325	0.283625
264	0.476025	0.283175
265	0.476800	0.284600
266	0.476800	0.285775
267	0.474800	0.289100
268	0.476650	0.287200
269	0.480875	0.286100
270	0.474450	0.284950
271	0.476400	0.284825
272	0.473800	0.282675
273	0.474875	0.281125
274	0.476725	0.280175
275	0.474475	0.280425
276	0.471300	0.278925
277	0.473125	0.277525
278	0.475600	0.279800
279	0.474750	0.281025
280	0.475275	0.285000
281	0.475700	0.283525
282	0.475300	0.281900
283	0.474675	0.281325
284	0.475150	0.280900
285	0.473775	0.281375
286	0.475650	0.283550
287	0.475775	0.285000
288	0.477650	0.284475
289	0.476825	0.285400
290	0.474575	0.284725
291	0.478225	0.286975
292	0.481600	0.287125
293	0.479050	0.287150
294	0.476750	0.288875
295	0.476075	0.289175
296	0.476650	0.291150
297	0.477225	0.290025
298	0.480600	0.289625
299	0.480075	0.289125
300	0.480350	0.289950
301	0.475575	0.287725
302	0.471525	0.286375
303	0.473925	0.288425
304	0.476800	0.287925
305	0.482525	0.289050
306	0.475275	0.291650
307	0.475950	0.292875
308	0.476425	0.293525
309	0.475950	0.295525
310	0.477525	0.296325
311	0.476825	0.294925
312	0.475775	0.293350
313	0.476225	0.294900
314	0.476000	0.296025
315	0.474700	0.294300
316	0.474350	0.293475
317	0.475075	0.294050
318	0.476850	0.294575
319	0.479125	0.292900
320	0.481100	0.293100
321	0.477900	0.294975
322	0.476500	0.295050
323	0.477900	0.295175
324	0.476625	0.294125
325	0.474850	0.293925
326	0.475225	0.290550
327	0.474000	0.290825
328	0.476350	0.290350
329	0.475450	0.287350
330	0.473100	0.286575
331	0.473525	0.285700
332	0.472350	0.284700
333	0.480100	0.281650
334	0.475650	0.281825
335	0.476250	0.282275
336	0.478175	0.281750
337	0.474025	0.281350
338	0.476300	0.283200
339	0.478625	0.280125
340	0.476750	0.282650
341	0.478425	0.283675
342	0.474550	0.284975
343	0.474250	0.283975
344	0.475950	0.282125
345	0.473750	0.281275
346	0.472850	0.281875
347	0.471350	0.283575
348	0.473800	0.285875
349	0.472925	0.287075
350	0.473075	0.286125
351	0.474550	0.288825
352	0.475325	0.289125
353	0.477050	0.288775
354	0.476025	0.288200
355	0.479850	0.288075
356	0.480125	0.286875
357	0.474725	0.285825
358	0.476450	0.287075
359	0.476875	0.288000
360	0.478300	0.287125
361	0.478600	0.289175
362	0.475425	0.289650
363	0.474025	0.292450
364	0.475800	0.291200
365	0.473925	0.291725
366	0.476825	0.289100
367	0.475650	0.287625
368	0.475025	0.284775
369	0.475325	0.286500
370	0.476100	0.285325
371	0.474275	0.284950
372	0.471675	0.282950
373	0.473600	0.283000
374	0.475500	0.284675
375	0.472775	0.286275
376	0.474000	0.288625
377	0.476850	0.287375
378	0.477350	0.288450
379	0.476275	0.288250
380	0.477700	0.289250
381	0.477675	0.287000
382	0.477850	0.284050
383	0.478300	0.284550
384	0.476825	0.283200
385	0.479300	0.282700
386	0.479425	0.284925
387	0.476250	0.287150
388	0.476825	0.286100
389	0.476800	0.285525
390	0.476800	0.284050
391	0.475450	0.283000
392	0.475800	0.283725
393	0.476050	0.281425
394	0.476400	0.283250
395	0.479425	0.283450
396	0.476450	0.282150
397	0.476550	0.282550
398	0.473600	0.284300
399	0.478525	0.285750
400	0.480800	0.286050
401	0.477275	0.288400
402	0.473800	0.285800
403	0.475000	0.289425
404	0.473800	0.288925
405	0.477500	0.288925
406	0.474850	0.288875
407	0.476150	0.290950
408	0.473800	0.289975
409	0.473175	0.289325
410	0.472850	0.286100
411	0.472375	0.286950
412	0.473150	0.287200
413	0.471750	0.288775
414	0.468900	0.287925
415	0.476325	0.290875
416	0.473325	0.293375
417	0.474725	0.291950
418	0.471825	0.291175
419	0.469975	0.291550
420	0.474175	0.294450
421	0.476775	0.292125
422	0.472900	0.291350
423	0.469800	0.289500
424	0.475825	0.287800
425	0.477850	0.287550
426	0.476825	0.285375
427	0.474775	0.285100
428	0.473575	0.285500
429	0.472600	0.286175
430	0.473500	0.286900
431	0.479175	0.288825
432	0.478625	0.287775
433	0.476100	0.286900
434	0.480600	0.288175
435	0.481200	0.288200
436	0.476375	0.288725
437	0.473575	0.288750
438	0.473050	0.289500
439	0.476075	0.287150
440	0.476275	0.287975
441	0.477800	0.288200
442	0.475350	0.286975
443	0.476125	0.288225
444	0.477525	0.288875
445	0.476450	0.289900
446	0.477275	0.290975
447	0.475500	0.292350
448	0.476675	0.293275
449	0.471300	0.290875
450	0.475225	0.291825
451	0.475600	0.294750
452	0.474625	0.294375
453	0.471350	0.293525
454	0.476350	0.295175
455	0.478875	0.295000
456	0.476400	0.294025
457	0.479350	0.292100
458	0.474825	0.294625
459	0.473200	0.295950
460	0.476625	0.295050
461	0.474650	0.296300
462	0.476600	0.297000
463	0.475150	0.298300
464	0.477125	0.295950
465	0.478375	0.297900
466	0.477450	0.299050
467	0.476900	0.300825
468	0.475175	0.300775
469	0.473850	0.301300
470	0.479100	0.301225
471	0.472675	0.300650
472	0.472575	0.300625
473	0.473350	0.303500
474	0.473725	0.303125
475	0.477000	0.303600
476	0.476300	0.303775
477	0.474900	0.305225
478	0.479325	0.305275
479	0.476075	0.304400
480	0.475800	0.304500
481	0.477800	0.304550
482	0.476725	0.309025
483	0.474450	0.306300
484	0.476625	0.306350
485	0.475550	0.305775
486	0.473675	0.306800
487	0.474200	0.305325
488	0.473325	0.303650
489	0.473850	0.305750
490	0.475725	0.305725
491	0.478075	0.304925
492	0.478675	0.307325
493	0.472850	0.304100
494	0.475225	0.306550
495	0.475400	0.305150
496	0.477800	0.305375
497	0.477150	0.307850
498	0.473550	0.305950
499	0.475825	0.308175
500	0.477525	0.304775
501	0.477800	0.306250
502	0.476925	0.305550
503	0.474325	0.301975
504	0.473650	0.304375
505	0.473800	0.306050
506	0.474200	0.307000
507	0.474775	0.303625
508	0.474975	0.303500
509	0.478075	0.302875
510	0.477600	0.304750
511	0.474400	0.304025
512	0.476675	0.303925
513	0.477500	0.302100
514	0.478600	0.301075
515	0.472975	0.301500
516	0.473150	0.299175
517	0.473075	0.299650
518	0.470625	0.302000
519	0.479600	0.300725
520	0.479200	0.301875
521	0.477700	0.304150
522	0.476725	0.304300
523	0.478175	0.303300
524	0.475700	0.303900
525	0.478025	0.303375
526	0.475050	0.302900
527	0.473200	0.304375
528	0.474025	0.301475
529	0.478425	0.302650
530	0.479575	0.301475
531	0.476375	0.299600
532	0.477400	0.301050
533	0.476075	0.300825
534	0.478000	0.303050
535	0.476650	0.301250
536	0.477400	0.301600
537	0.477525	0.304150
538	0.475125	0.303500
539	0.474650	0.304575
540	0.475550	0.301875
541	0.475050	0.302925
542	0.478825	0.301600
543	0.477450	0.301000
544	0.475000	0.300775
545	0.476200	0.301200
546	0.474300	0.301625
547	0.472425	0.304075
548	0.470850	0.304350
549	0.477275	0.303925
550	0.476225	0.303700
551	0.475375	0.304625
552	0.475500	0.304525
553	0.476450	0.302525
554	0.471000	0.303600
555	0.468625	0.301850
556	0.473925	0.301550
557	0.472900	0.301950
558	0.472000	0.299075
559	0.474975	0.297225
560	0.474925	0.297925
561	0.479175	0.297575
562	0.475600	0.296675
563	0.475900	0.296825
564	0.475475	0.295475
565	0.479900	0.294175
566	0.476975	0.294725
567	0.472225	0.293850
568	0.473175	0.292750
569	0.474225	0.293075
570	0.477325	0.292225
571	0.477925	0.290225
572	0.480050	0.291250
573	0.476900	0.292000
574	0.477600	0.290700
575	0.478350	0.290825
576	0.473600	0.292625
577	0.478775	0.294200
578	0.475375	0.293125
579	0.474925	0.293200
580	0.475600	0.292100
581	0.474975	0.292325
582	0.473100	0.294300
583	0.476150	0.297200
584	0.479150	0.298800
585	0.479325	0.299025
586	0.480150	0.299200
587	0.478025	0.298500
588	0.476100	0.297650
589	0.475775	0.296425
590	0.477300	0.297325
591	0.471700	0.298500
592	0.477075	0.298225
593	0.475125	0.298250
594	0.477350	0.300275
595	0.476300	0.301800
596	0.480225	0.303600
597	0.478250	0.301525
598	0.476525	0.300500
599	0.474575	0.298050
600	0.471375	0.297675
601	0.473550	0.296450
602	0.477975	0.294200
603	0.476675	0.293325
604	0.473050	0.292275
605	0.471700	0.291425
606	0.473475	0.292800
607	0.475425	0.292950
608	0.476000	0.291175
609	0.475725	0.293250
610	0.478325	0.293675
611	0.476150	0.292750
612	0.475450	0.293350
613	0.474050	0.293850
614	0.471775	0.291900
615	0.472500	0.292675
616	0.479400	0.292825
617	0.476900	0.292400
618	0.474750	0.291100
619	0.472400	0.289925
620	0.471950	0.292250
621	0.474000	0.292075
622	0.474575	0.292225
623	0.476025	0.289325
624	0.474325	0.290650
625	0.476325	0.289875
626	0.474025	0.290900
627	0.477525	0.293125
628	0.470575	0.292450
629	0.474300	0.291925
630	0.474750	0.290075
631	0.478850	0.290500
632	0.480775	0.290900
633	0.477025	0.288375
634	0.479475	0.287100
635	0.478300	0.287100
636	0.476300	0.287475
637	0.475675	0.287875
638	0.479750	0.288150
639	0.476975	0.287250
640	0.473375	0.289375
641	0.474975	0.288600
642	0.475675	0.287675
643	0.478000	0.286925
644	0.475900	0.284850
645	0.476825	0.286725
646	0.475700	0.286200
647	0.474425	0.288675
648	0.474500	0.288500
649	0.473775	0.288600
650	0.473450	0.287175
651	0.475875	0.287900
652	0.471050	0.287075
653	0.472325	0.288250
654	0.475450	0.289450
655	0.474750	0.292350
656	0.479850	0.291550
657	0.478600	0.290400
658	0.472350	0.289325
659	0.474550	0.288450
660	0.472025	0.288600
661	0.472600	0.287625
662	0.476975	0.290300
663	0.476125	0.289225
664	0.476475	0.288475
665	0.477075	0.286150
666	0.477400	0.288150
667	0.477425	0.289025
668	0.473475	0.289375
669	0.475525	0.289800
670	0.477350	0.287650
671	0.475875	0.286450
672	0.476475	0.288675
673	0.473750	0.288325
674	0.472625	0.288750
675	0.477325	0.289000
676	0.475425	0.288725
677	0.474250	0.287575
678	0.474125	0.289700
679	0.478300	0.290900
680	0.478850	0.290900
681	0.476525	0.291400
682	0.477500	0.290650
683	0.476300	0.289375
684	0.474650	0.287875
685	0.473450	0.287025
686	0.475950	0.286350
687	0.475575	0.283450
688	0.476225	0.282075
689	0.476375	0.281075
690	0.476525	0.282925
691	0.478600	0.283700
692	0.474850	0.284400
693	0.475125	0.285450
694	0.475450	0.285925
695	0.476500	0.288300
696	0.476600	0.287375
697	0.480100	0.288800
698	0.477825	0.291800
699	0.473500	0.292600
700	0.474950	0.294425
701	0.476725	0.294150
702	0.477350	0.290975
703	0.473600	0.290025
704	0.476750	0.291650
705	0.477000	0.289925
706	0.475650	0.288450
707	0.472775	0.288625
708	0.474625	0.289300
709	0.476225	0.286950
710	0.475000	0.286225
711	0.475900	0.285075
712	0.474900	0.285500
713	0.472975	0.285475
714	0.478150	0.285350
715	0.472750	0.287450
716	0.477250	0.289000
717	0.475550	0.289325
718	0.475750	0.288625
719	0.472025	0.286850
720	0.477950	0.287850
721	0.472575	0.287850
722	0.472075	0.287750
723	0.473750	0.288325
724	0.472300	0.288225
725	0.469800	0.287575
726	0.473550	0.288000
727	0.477375	0.286725
728	0.475650	0.284425
729	0.477000	0.286350
730	0.475650	0.287550
731	0.477525	0.286750
732	0.478675	0.285650
733	0.469450	0.286500
734	0.472050	0.286425
735	0.474875	0.287300
736	0.475075	0.287975
737	0.474600	0.285675
738	0.472450	0.285450
739	0.479125	0.287475
740	0.475825	0.287375
741	0.469650	0.286525
742	0.469850	0.284925
743	0.473550	0.285200
744	0.477200	0.286050
745	0.473500	0.288075
746	0.473175	0.287625
747	0.477300	0.285550
748	0.477400	0.285200
749	0.473150	0.285875
750	0.476025	0.284675
751	0.476775	0.283925
752	0.474425	0.283050
753	0.479050	0.284900
754	0.477825	0.284675
755	0.478075	0.284375
756	0.479700	0.286125
757	0.480975	0.287725
758	0.478100	0.286975
759	0.476025	0.288650
760	0.477025	0.291725
761	0.479225	0.293200
762	0.476775	0.293775
763	0.476725	0.291375
764	0.477325	0.293075
765	0.477375	0.292625
766	0.477500	0.294675
767	0.479275	0.297950
768	0.477325	0.294575
769	0.475575	0.294050
770	0.474650	0.294000
771	0.477225	0.293275
772	0.473125	0.293875
773	0.478525	0.296450
774	0.479950	0.296475
775	0.479050	0.295825
776	0.478250	0.295225
777	0.479675	0.295500
778	0.478375	0.295575
779	0.476100	0.295300
780	0.476075	0.295400
781	0.475725	0.296475
782	0.480850	0.296925
783	0.474925	0.296475
784	0.474475	0.295575
785	0.473400	0.295500
786	0.472950	0.293600
787	0.473575	0.292825
788	0.475425	0.290525
789	0.477050	0.289225
790	0.474500	0.288700
791	0.477800	0.288750
792	0.479225	0.287650
793	0.474800	0.289175
794	0.476700	0.292925
795	0.478100	0.290400
796	0.473125	0.291150
797	0.475925	0.292900
798	0.475725	0.292475
799	0.472850	0.290425
800	0.474225	0.291350
801	0.476225	0.292525
802	0.475000	0.289625
803	0.477875	0.293150
804	0.478000	0.294825
805	0.478425	0.294925
806	0.476325	0.292975
807	0.474325	0.292250
808	0.474700	0.292025
809	0.476625	0.289525
810	0.474425	0.290125
811	0.479175	0.288775
812	0.476950	0.287300
813	0.477000	0.290175
814	0.476750	0.293125
815	0.474425	0.292700
816	0.476800	0.294400
817	0.479200	0.292475
818	0.479700	0.290375
819	0.479150	0.290650
820	0.478575	0.292525
821	0.479250	0.291500
822	0.475475	0.291325
823	0.476625	0.291325
824	0.474300	0.290850
825	0.474250	0.291025
826	0.476200	0.289100
827	0.472050	0.288275
828	0.475825	0.289575
829	0.474300	0.288300
830	0.475300	0.287725
831	0.474625	0.289150
832	0.473575	0.289675
833	0.476300	0.290750
834	0.477400	0.291300
835	0.476625	0.290950
836	0.477000	0.290875
837	0.477125	0.288150
838	0.480225	0.287725
839	0.476100	0.286000
840	0.473600	0.287475
841	0.474875	0.285800
842	0.476400	0.283950
843	0.475775	0.285825
844	0.477900	0.287975
845	0.475825	0.285025
846	0.470425	0.284700
847	0.475825	0.285375
848	0.476125	0.285350
849	0.474050	0.285925
850	0.475275	0.285950
851	0.476000	0.285900
852	0.475575	0.285400
853	0.475000	0.286750
854	0.474750	0.284475
855	0.476025	0.283350
856	0.474075	0.284700
857	0.474575	0.288625
858	0.476775	0.288300
859	0.477600	0.287025
860	0.477925	0.286900
861	0.478825	0.288300
862	0.474875	0.286475
863	0.478600	0.286100
864	0.476625	0.285625
865	0.479125	0.288200
866	0.477675	0.287200
867	0.478425	0.288675
868	0.474650	0.284925
869	0.478575	0.285300
870	0.478325	0.284275
871	0.473475	0.283500
872	0.480525	0.281975
873	0.477450	0.281975
874	0.474975	0.283225
875	0.477750	0.285050
876	0.478825	0.284125
877	0.480225	0.284350
878	0.474225	0.284425
879	0.479700	0.284750
880	0.480375	0.286200
881	0.482125	0.285750
882	0.479375	0.286450
883	0.480825	0.286200
884	0.477525	0.286525
885	0.477300	0.288525
886	0.473375	0.288475
887	0.477125	0.290950
888	0.476200	0.292650
889	0.480125	0.293925
890	0.476800	0.295725
891	0.475425	0.293975
892	0.481225	0.295850
893	0.478325	0.296150
894	0.476675	0.293075
895	0.472725	0.294600
896	0.475600	0.295025
897	0.477125	0.295000
898	0.477700	0.295400
899	0.478300	0.298425
900	0.476150	0.298800
901	0.473000	0.298075
902	0.472050	0.299700
903	0.473075	0.301225
904	0.471475	0.301700
905	0.471900	0.301750
906	0.475850	0.300250
907	0.473625	0.299350
908	0.475425	0.299525
909	0.481175	0.298050
910	0.477075	0.295850
911	0.474675	0.296875
912	0.473575	0.296950
913	0.476875	0.296350
914	0.474775	0.295675
915	0.473925	0.295900
916	0.474025	0.294725
917	0.471350	0.294500
918	0.474600	0.297250
919	0.472125	0.296700
920	0.470850	0.298350
921	0.476450	0.295075
922	0.478900	0.294825
923	0.477400	0.294300
924	0.476125	0.295075
925	0.478075	0.297275
926	0.477750	0.295250
927	0.475325	0.297275
928	0.474850	0.299750
929	0.476175	0.299450
930	0.473825	0.299200
931	0.473650	0.299850
932	0.471150	0.298575
933	0.474675	0.299200
934	0.476675	0.300200
935	0.476500	0.300100
936	0.478500	0.302600
937	0.480200	0.303825
938	0.478925	0.302650
939	0.475000	0.303225
940	0.474400	0.300175
941	0.478050	0.298375
942	0.479575	0.298975
943	0.476625	0.298975
944	0.476600	0.299975
945	0.477525	0.299200
946	0.473900	0.300325
947	0.474125	0.301950
948	0.473175	0.301925
949	0.475700	0.299925
950	0.474250	0.300175
951	0.478900	0.298850
952	0.475700	0.299225
953	0.475600	0.296350
954	0.474050	0.297750
955	0.477675	0.296725
956	0.480350	0.297100
957	0.483700	0.296775
958	0.481125	0.298350
959	0.480300	0.297575
960	0.479375	0.295750
961	0.479425	0.295925
962	0.475000	0.294425
963	0.475900	0.297050
964	0.477050	0.297600
965	0.475475	0.297175
966	0.475000	0.297800
967	0.472450	0.295350
968	0.479900	0.293750
969	0.481825	0.292650
970	0.479050	0.292175
971	0.480925	0.291975
972	0.478925	0.292200
973	0.477300	0.291475
974	0.478225	0.290200
975	0.478900	0.290025
976	0.476550	0.289650
977	0.479275	0.288325
978	0.477975	0.289250
979	0.476675	0.287850
980	0.480300	0.289475
981	0.479425	0.288800
982	0.475175	0.288975
983	0.475275	0.289325
984	0.472775	0.290525
985	0.477150	0.290700
986	0.473475	0.289450
987	0.477775	0.292650
988	0.477675	0.294875
989	0.475125	0.292225
990	0.474250	0.291425
991	0.470350	0.290250
992	0.476725	0.291025
993	0.479950	0.291050
994	0.481150	0.288925
995	0.475075	0.290925
996	0.474925	0.289075
997	0.473625	0.290525
998	0.474725	0.290575
999	0.477325	0.289800
1000	0.475100	0.290675
1001	0.475650	0.289700
1002	0.477250	0.289900
1003	0.475250	0.288950
1004	0.476425	0.288600
1005	0.474375	0.286875
1006	0.477550	0.288075
1007	0.475100	0.286000
1008	0.475875	0.283950
1009	0.476000	0.287300
1010	0.477550	0.288850
1011	0.477750	0.288125
1012	0.477625	0.288450
1013	0.476975	0.287375
1014	0.473050	0.287075
1015	0.472600	0.285750
1016	0.471750	0.286550
1017	0.475850	0.287825
1018	0.475075	0.288100
1019	0.472850	0.287475
1020	0.471100	0.287250
1021	0.475800	0.286900
1022	0.475900	0.287950
1023	0.474375	0.290325
1024	0.474975	0.287750
1025	0.472050	0.288000
1026	0.474550	0.288800
1027	0.475850	0.288825
1028	0.476525	0.287375
1029	0.474975	0.286925
1030	0.480100	0.286150
1031	0.477875	0.285000
1032	0.480250	0.288050
1033	0.476350	0.287725
1034	0.473000	0.287475
1035	0.474600	0.286875
1036	0.475375	0.287025
1037	0.474650	0.287150
1038	0.473725	0.287025
1039	0.476000	0.286225
1040	0.476025	0.285825
1041	0.478625	0.285875
1042	0.477075	0.287150
1043	0.476325	0.288475
1044	0.474525	0.290150
1045	0.474350	0.289300
1046	0.475375	0.291375
1047	0.479500	0.289850
1048	0.479175	0.290175
1049	0.476100	0.291100
1050	0.474700	0.291800
1051	0.471850	0.290575
1052	0.477775	0.291175
1053	0.474975	0.293025
1054	0.478525	0.292050
1055	0.478375	0.292200
1056	0.477925	0.294575
1057	0.477400	0.295475
1058	0.475825	0.297700
1059	0.477675	0.297375
1060	0.479375	0.296325
1061	0.476425	0.296900
1062	0.473200	0.298575
1063	0.473950	0.300650
1064	0.480225	0.299250
1065	0.478325	0.297800
1066	0.476550	0.295825
1067	0.480550	0.295700
1068	0.479000	0.294250
1069	0.478525	0.290800
1070	0.475225	0.292700
1071	0.479200	0.293325
1072	0.478050	0.294125
1073	0.477475	0.291075
1074	0.479675	0.291800
1075	0.481475	0.289000
1076	0.477225	0.288250
1077	0.476475	0.289475
1078	0.474875	0.290125
1079	0.480725	0.290525
1080	0.481225	0.289100
1081	0.480400	0.291425
1082	0.481075	0.292000
1083	0.480550	0.293525
1084	0.480475	0.291300
1085	0.475275	0.293475
1086	0.480925	0.290525
1087	0.477975	0.290700
1088	0.477125	0.290625
1089	0.476575	0.292825
1090	0.474200	0.293150
1091	0.473300	0.293975
1092	0.473300	0.294825
1093	0.472875	0.295100
1094	0.477150	0.294750
1095	0.480075	0.296100
1096	0.481375	0.298250
1097	0.478275	0.297250
1098	0.477125	0.297775
1099	0.476675	0.293700
1100	0.478500	0.296800
1101	0.476425	0.297450
1102	0.476800	0.299375
1103	0.475825	0.297650
1104	0.476325	0.297875
1105	0.475700	0.295375
1106	0.481075	0.297175
1107	0.475775	0.295925
1108	0.478150	0.296200
1109	0.478200	0.295850
1110	0.479150	0.294425
1111	0.476825	0.292900
1112	0.479100	0.291900
1113	0.477425	0.293150
1114	0.475825	0.291700
1115	0.475550	0.294550
1116	0.477675	0.294775
1117	0.472875	0.296975
1118	0.477300	0.298675
1119	0.475375	0.300300
1120	0.476450	0.303225
1121	0.474750	0.305150
1122	0.477975	0.303675
1123	0.474725	0.304025
1124	0.478675	0.304200
1125	0.477250	0.303125
1126	0.480025	0.301675
1127	0.478000	0.301600
1128	0.478100	0.302550
1129	0.477375	0.301125
1130	0.477175	0.302550
1131	0.476550	0.301150
1132	0.477825	0.302075
1133	0.474975	0.302975
1134	0.475100	0.301825
1135	0.475675	0.301100
1136	0.475200	0.298725
1137	0.475075	0.300300
1138	0.476400	0.299725
1139	0.478275	0.299925
1140	0.484925	0.300825
1141	0.481725	0.302175
1142	0.479900	0.303150
1143	0.480900	0.301600
1144	0.474600	0.302150
1145	0.473075	0.301550
1146	0.475575	0.300925
1147	0.481700	0.300425
1148	0.475325	0.299275
1149	0.474350	0.299750
1150	0.474150	0.298625
1151	0.476250	0.298000
1152	0.475975	0.296725
1153	0.474700	0.296075
1154	0.479400	0.298975
1155	0.476450	0.297075
1156	0.473300	0.293025
1157	0.473475	0.293625
1158	0.476500	0.297300
1159	0.481300	0.295750
1160	0.475200	0.294100
1161	0.471700	0.296950
1162	0.475975	0.297150
1163	0.474625	0.299000
1164	0.472350	0.297725
1165	0.475000	0.296400
1166	0.478125	0.293625
1167	0.476050	0.291825
1168	0.475025	0.292100
1169	0.480125	0.292800
1170	0.476575	0.291750
1171	0.477575	0.294625
1172	0.476675	0.293725
1173	0.476225	0.293725
1174	0.478775	0.293625
1175	0.473250	0.295125
1176	0.477000	0.297475
1177	0.475400	0.296625
1178	0.477450	0.296450
1179	0.479675	0.295975
1180	0.475125	0.297175
1181	0.475425	0.297350
1182	0.473500	0.298850
1183	0.476675	0.297150
1184	0.477825	0.298100
1185	0.475500	0.299100
1186	0.474525	0.299125
1187	0.473375	0.298575
1188	0.475100	0.298250
1189	0.476875	0.300700
1190	0.479225	0.299300
1191	0.478200	0.298800
1192	0.473850	0.300450
1193	0.474125	0.296400
1194	0.475700	0.297650
1195	0.475300	0.298900
1196	0.474425	0.298850
1197	0.479925	0.298925
1198	0.476175	0.300000
1199	0.477175	0.301275
1200	0.478350	0.299500
1201	0.475025	0.299100
1202	0.473750	0.297750
1203	0.471850	0.300075
1204	0.477525	0.299300
1205	0.477825	0.299275
1206	0.478925	0.299500
1207	0.475375	0.300550
1208	0.475750	0.303400
1209	0.478300	0.303725
1210	0.478250	0.304625
1211	0.474100	0.303975
1212	0.476050	0.304150
1213	0.477250	0.303725
1214	0.479000	0.303075
1215	0.477750	0.302150
1216	0.476300	0.299875
1217	0.479075	0.299000
1218	0.478000	0.298425
1219	0.476750	0.297850
1220	0.480050	0.296375
1221	0.477875	0.295450
1222	0.479525	0.294200
1223	0.480575	0.293250
1224	0.477950	0.296250
1225	0.478150	0.294300
1226	0.477550	0.294975
1227	0.478025	0.293725
1228	0.479700	0.291650
1229	0.478775	0.291475
1230	0.479075	0.292100
1231	0.476125	0.293725
1232	0.477025	0.295050
1233	0.476375	0.299500
1234	0.474000	0.299550
1235	0.473475	0.300950
1236	0.475275	0.301475
1237	0.475875	0.301450
1238	0.480375	0.302375
1239	0.476375	0.302775
1240	0.480875	0.303800
1241	0.479125	0.299650
1242	0.478625	0.303525
1243	0.477350	0.303700
1244	0.476875	0.303800
1245	0.475725	0.303125
1246	0.473400	0.305625
1247	0.475875	0.303950
1248	0.474075	0.302050
1249	0.477850	0.302550
1250	0.478975	0.303750
1251	0.479425	0.301700
1252	0.481300	0.300775
1253	0.478000	0.301875
1254	0.481025	0.300325
1255	0.477575	0.301375
1256	0.475300	0.301250
1257	0.474700	0.302725
1258	0.476850	0.303150
1259	0.473450	0.302175
1260	0.476875	0.302450
1261	0.477000	0.304025
1262	0.477925	0.305000
1263	0.475500	0.306100
1264	0.476150	0.304475
1265	0.476350	0.306925
1266	0.481275	0.306100
1267	0.476575	0.307250
1268	0.475175	0.306300
1269	0.474500	0.303575
1270	0.473425	0.304725
1271	0.474650	0.306750
1272	0.479675	0.305975
1273	0.479225	0.304225
1274	0.476250	0.302225
1275	0.475325	0.302350
1276	0.474975	0.300400
1277	0.479150	0.302150
1278	0.480000	0.302225
1279	0.480050	0.302825
1280	0.480875	0.305225
1281	0.478925	0.306300
1282	0.477000	0.304725
1283	0.479125	0.305250
1284	0.478100	0.304775
1285	0.475675	0.305700
1286	0.475675	0.306050
1287	0.473525	0.306650
1288	0.473925	0.305875
1289	0.476725	0.306975
1290	0.475550	0.304975
1291	0.480375	0.305725
1292	0.475125	0.306200
1293	0.476450	0.305575
1294	0.475000	0.307750
1295	0.474275	0.307725
1296	0.475525	0.306250
1297	0.475075	0.306100
1298	0.473975	0.305875
1299	0.475000	0.304575
1300	0.475950	0.303400
1301	0.473575	0.303025
1302	0.477200	0.302450
1303	0.477800	0.303275
1304	0.476000	0.304100
1305	0.475250	0.305200
1306	0.481850	0.304450
1307	0.481700	0.307475
1308	0.481050	0.309600
1309	0.480025	0.307500
1310	0.476900	0.308550
1311	0.476350	0.309225
1312	0.469500	0.307800
1313	0.470250	0.306875
1314	0.472800	0.305650
1315	0.476475	0.306900
1316	0.475325	0.306450
1317	0.474375	0.304625
1318	0.479325	0.303900
1319	0.479125	0.303200
1320	0.480225	0.300400
1321	0.476200	0.298100
1322	0.477650	0.297525
1323	0.474925	0.298700
1324	0.477075	0.296875
1325	0.475850	0.297625
1326	0.476100	0.297250
1327	0.471375	0.295375
1328	0.476325	0.296825
1329	0.477375	0.296675
1330	0.474150	0.297050
1331	0.477975	0.298425
1332	0.473925	0.297175
1333	0.477900	0.298925
1334	0.475725	0.297350
1335	0.476775	0.295250
1336	0.477700	0.295375
1337	0.473200	0.298100
1338	0.480000	0.298900
1339	0.477075	0.298400
1340	0.477600	0.298150
1341	0.482375	0.299700
1342	0.477325	0.297775
1343	0.476725	0.298700
1344	0.477200	0.298625
1345	0.476625	0.294250
1346	0.473025	0.293000
1347	0.477150	0.291525
1348	0.469625	0.294025
1349	0.478700	0.294575
1350	0.477550	0.294600
1351	0.478175	0.294525
1352	0.481125	0.295925
1353	0.475725	0.299100
1354	0.473325	0.299025
1355	0.473675	0.300775
1356	0.474875	0.299800
1357	0.476350	0.299450
1358	0.476525	0.299775
1359	0.474150	0.298975
1360	0.479675	0.297350
1361	0.480575	0.296500
1362	0.475450	0.294400
1363	0.473250	0.293275
1364	0.471500	0.294775
1365	0.472550	0.295700
1366	0.472650	0.294600
1367	0.474100	0.293550
1368	0.473675	0.292925
1369	0.474875	0.294225
1370	0.472075	0.296450
1371	0.472750	0.297375
1372	0.476950	0.295025
1373	0.475850	0.296100
1374	0.471825	0.291850
1375	0.473075	0.292775
1376	0.474950	0.292000
1377	0.472850	0.292050
1378	0.472125	0.293950
1379	0.475025	0.295350
1380	0.473975	0.297100
1381	0.475525	0.300025
1382	0.476525	0.300225
1383	0.478625	0.301850
1384	0.476275	0.303425
1385	0.475150	0.304725
1386	0.475500	0.306175
1387	0.476950	0.306500
1388	0.475775	0.306050
1389	0.472375	0.306050
1390	0.472950	0.307525
1391	0.470775	0.307675
1392	0.474425	0.306150
1393	0.480375	0.306300
1394	0.475650	0.306000
1395	0.479425	0.306425
1396	0.480750	0.305625
1397	0.477900	0.306475
1398	0.475600	0.306575
1399	0.476475	0.306850
1400	0.475250	0.306525
1401	0.478675	0.306800
1402	0.473050	0.307100
1403	0.473025	0.306175
1404	0.475300	0.306250
1405	0.474475	0.305600
1406	0.479375	0.306150
1407	0.475675	0.303925
1408	0.475750	0.303650
1409	0.476150	0.303475
1410	0.477500	0.302350
1411	0.478700	0.302875
1412	0.480850	0.301100
1413	0.476000	0.296500
1414	0.476100	0.296075
1415	0.475275	0.294100
1416	0.472475	0.295600
1417	0.475175	0.297500
1418	0.478550	0.295525
1419	0.476400	0.295400
1420	0.481525	0.294350
1421	0.478600	0.294025
1422	0.475950	0.293525
1423	0.475825	0.290025
1424	0.475875	0.289900
1425	0.473850	0.289650
1426	0.479225	0.290275
1427	0.476250	0.290675
1428	0.477300	0.292675
1429	0.473350	0.292225
1430	0.470800	0.293725
1431	0.477675	0.297375
1432	0.478850	0.297450
1433	0.476650	0.298000
1434	0.479200	0.298925
1435	0.476975	0.300925
1436	0.476400	0.303500
1437	0.477125	0.302600
1438	0.480025	0.302950
1439	0.480225	0.300275
1440	0.479550	0.301500
1441	0.479375	0.300250
1442	0.474975	0.300650
1443	0.478750	0.297100
1444	0.475350	0.299750
1445	0.474450	0.297150
1446	0.475725	0.296925
1447	0.475325	0.297000
1448	0.476700	0.298775
1449	0.475675	0.299825
1450	0.474600	0.301550
1451	0.474350	0.302525
1452	0.479200	0.302475
1453	0.473675	0.300800
1454	0.476500	0.303375
1455	0.476700	0.305275
1456	0.480575	0.305675
1457	0.477175	0.303500
1458	0.474650	0.303875
1459	0.476425	0.301550
1460	0.473600	0.302750
1461	0.476125	0.302000
1462	0.477075	0.303325
1463	0.476750	0.302150
1464	0.478050	0.303500
1465	0.475675	0.304075
1466	0.477600	0.301575
1467	0.479350	0.302125
1468	0.481350	0.301175
1469	0.481850	0.301975
1470	0.474875	0.301600
1471	0.474275	0.303100
1472	0.474700	0.303075
1473	0.477100	0.302400
1474	0.477400	0.301750
1475	0.477450	0.301775
1476	0.475375	0.302650
1477	0.476325	0.301600
1478	0.478475	0.297650
1479	0.477925	0.297850
1480	0.478100	0.298925
1481	0.474250	0.299725
1482	0.473025	0.297600
1483	0.478975	0.295925
1484	0.480825	0.296150
1485	0.475225	0.296975
1486	0.472775	0.294650
1487	0.474600	0.295025
1488	0.479175	0.300575
1489	0.477025	0.301325
1490	0.479675	0.298575
1491	0.478800	0.299125
1492	0.476450	0.298375
1493	0.476975	0.295700
1494	0.476050	0.295800
1495	0.481875	0.296125
1496	0.473500	0.296200
1497	0.476875	0.294775
1498	0.476825	0.295675
1499	0.476800	0.295675
1500	0.476000	0.295150
1501	0.473700	0.297575
1502	0.479625	0.297225
1503	0.476725	0.297250
1504	0.479850	0.296625
1505	0.479075	0.295725
1506	0.481100	0.298325
1507	0.482450	0.299700
1508	0.479125	0.300900
1509	0.476825	0.302650
1510	0.476725	0.303375
1511	0.477375	0.304300
1512	0.474275	0.304250
1513	0.480850	0.304525
1514	0.482375	0.304500
1515	0.477750	0.306050
1516	0.477675	0.305975
1517	0.476250	0.308300
1518	0.477925	0.306500
1519	0.476325	0.305750
1520	0.478425	0.305050
1521	0.479725	0.305550
1522	0.478550	0.306050
1523	0.482575	0.306600
1524	0.475800	0.306900
1525	0.474675	0.305825
1526	0.475875	0.305925
1527	0.479800	0.307300
1528	0.477925	0.308300
1529	0.474150	0.307950
1530	0.477550	0.307400
1531	0.477500	0.308050
1532	0.476875	0.307650
1533	0.479800	0.306025
1534	0.481900	0.304000
1535	0.477800	0.303550
1536	0.474300	0.301325
1537	0.474725	0.304075
1538	0.479075	0.303050
1539	0.479225	0.303550
1540	0.479925	0.303575
1541	0.475450	0.300975
1542	0.475700	0.299600
1543	0.477450	0.298950
1544	0.476775	0.296900
1545	0.475775	0.298375
1546	0.476025	0.299775
1547	0.479875	0.298900
1548	0.478175	0.298900
1549	0.475725	0.301325
1550	0.478550	0.303425
1551	0.473350	0.304375
1552	0.478825	0.303900
1553	0.479075	0.306325
1554	0.478925	0.306525
1555	0.481775	0.303450
1556	0.480425	0.302250
1557	0.475225	0.302075
1558	0.476800	0.301925
1559	0.479750	0.298200
1560	0.474125	0.297350
1561	0.475400	0.298550
1562	0.476700	0.298600
1563	0.478500	0.298400
1564	0.478325	0.297050
1565	0.473550	0.297575
1566	0.475225	0.297575
1567	0.471350	0.297725
1568	0.469575	0.299975
1569	0.471600	0.299550
1570	0.474075	0.299525
1571	0.473375	0.299800
1572	0.474450	0.298600
1573	0.477550	0.298875
1574	0.479550	0.295700
1575	0.475050	0.294750
1576	0.475150	0.294275
1577	0.477300	0.296050
1578	0.477275	0.296375
1579	0.479275	0.292875
1580	0.477800	0.293625
1581	0.475375	0.293850
1582	0.475150	0.295475
1583	0.475900	0.297275
1584	0.476400	0.298450
1585	0.475350	0.300900
1586	0.473525	0.301750
1587	0.478975	0.300375
1588	0.479375	0.300750
1589	0.480100	0.301125
1590	0.480375	0.301825
1591	0.478700	0.298375
1592	0.476300	0.299750
1593	0.479675	0.302400
1594	0.477125	0.302400
1595	0.475050	0.303100
1596	0.474775	0.304950
1597	0.476725	0.304300
1598	0.477525	0.305500
1599	0.478900	0.307100
1600	0.476525	0.306750
1601	0.477975	0.305925
1602	0.477925	0.306650
1603	0.475675	0.305025
1604	0.476350	0.306300
1605	0.473475	0.305100
1606	0.475900	0.304775
1607	0.476275	0.305200
1608	0.477725	0.304450
1609	0.479725	0.302950
1610	0.483700	0.301900
1611	0.478725	0.303900
1612	0.479400	0.303975
1613	0.478250	0.301625
1614	0.480050	0.302625
1615	0.478325	0.302875
1616	0.476400	0.302475
1617	0.471250	0.302600
1618	0.472625	0.303650
1619	0.475225	0.302550
1620	0.478175	0.299875
1621	0.472625	0.300075
1622	0.470100	0.300800
1623	0.472150	0.301100
1624	0.472750	0.304050
1625	0.474350	0.303825
1626	0.473100	0.305775
1627	0.477450	0.305475
1628	0.478100	0.307175
1629	0.477475	0.307425
1630	0.477650	0.307875
1631	0.475900	0.306275
1632	0.474675	0.305375
1633	0.476975	0.306300
1634	0.479300	0.305950
1635	0.474475	0.306875
1636	0.473425	0.305225
1637	0.474500	0.306300
1638	0.473950	0.304750
1639	0.475825	0.307125
1640	0.474100	0.309475
1641	0.476075	0.310200
1642	0.475600	0.306850
1643	0.476025	0.308350
1644	0.477125	0.307525
1645	0.476000	0.309800
1646	0.473625	0.310500
1647	0.475625	0.311100
1648	0.477100	0.311475
1649	0.476625	0.310850
1650	0.472475	0.311200
1651	0.473300	0.311300
1652	0.473700	0.312800
1653	0.475350	0.313100
1654	0.471350	0.312200
1655	0.472650	0.310575
1656	0.471750	0.308650
1657	0.476325	0.309675
1658	0.475750	0.309125
1659	0.471850	0.308425
1660	0.471300	0.306175
1661	0.476125	0.305750
1662	0.478500	0.305275
1663	0.478475	0.305950
1664	0.476750	0.306800
1665	0.477375	0.308150
1666	0.479000	0.306275
1667	0.476750	0.306150
1668	0.475550	0.309575
1669	0.477125	0.308025
1670	0.475675	0.308975
1671	0.472550	0.309325
1672	0.476475	0.307200
1673	0.477750	0.304950
1674	0.478800	0.306675
1675	0.478725	0.309350
1676	0.476425	0.311425
1677	0.479775	0.308125
1678	0.478550	0.306850
1679	0.473325	0.304900
1680	0.473450	0.306000
1681	0.474650	0.306400
1682	0.473375	0.308275
1683	0.475450	0.305425
1684	0.477750	0.303350
1685	0.474875	0.302275
1686	0.478150	0.304900
1687	0.476375	0.305375
1688	0.474050	0.305675
1689	0.474850	0.306425
1690	0.474525	0.306375
1691	0.477075	0.306025
1692	0.473625	0.306175
1693	0.473350	0.306050
1694	0.474350	0.304525
1695	0.477525	0.307450
1696	0.478525	0.303400
1697	0.476150	0.304175
1698	0.471175	0.301975
1699	0.478125	0.301200
1700	0.480225	0.300625
1701	0.476925	0.301450
1702	0.478825	0.303350
1703	0.477000	0.303700
1704	0.477300	0.304550
1705	0.472700	0.306600
1706	0.473425	0.307850
1707	0.477650	0.309575
1708	0.477150	0.309825
1709	0.477050	0.309000
1710	0.477125	0.307550
1711	0.476250	0.309225
1712	0.477550	0.309000
1713	0.475425	0.308575
1714	0.475500	0.310100
1715	0.472800	0.312600
1716	0.475400	0.311600
1717	0.475350	0.312325
1718	0.473825	0.313750
1719	0.475475	0.313375
1720	0.474175	0.313850
1721	0.474325	0.313050
1722	0.477250	0.312125
1723	0.479475	0.311875
1724	0.476925	0.311700
1725	0.475450	0.310150
1726	0.474300	0.308000
1727	0.473150	0.305600
1728	0.476525	0.305275
1729	0.477000	0.304975
1730	0.474250	0.304250
1731	0.477125	0.308175
1732	0.476925	0.306025
1733	0.472475	0.305025
1734	0.476425	0.305150
1735	0.475575	0.301350
1736	0.474975	0.303375
1737	0.475850	0.303050
1738	0.476075	0.304600
1739	0.474150	0.307075
1740	0.478100	0.308250
1741	0.479025	0.307725
1742	0.478075	0.305175
1743	0.475675	0.308000
1744	0.474625	0.309200
1745	0.477375	0.305450
1746	0.474950	0.308225
1747	0.476875	0.308500
1748	0.480000	0.309725
1749	0.478100	0.309825
1750	0.478325	0.309550
1751	0.477200	0.310725
1752	0.475300	0.310325
1753	0.477575	0.312500
1754	0.474675	0.312375
1755	0.472975	0.311400
1756	0.476300	0.311800
1757	0.474725	0.312025
1758	0.473300	0.313100
1759	0.475750	0.314825
1760	0.474400	0.315425
1761	0.475625	0.313475
1762	0.479500	0.313625
1763	0.474375	0.314325
1764	0.478150	0.313500
1765	0.478750	0.313250
1766	0.473250	0.312350
1767	0.477450	0.313800
1768	0.476475	0.312100
1769	0.475875	0.310850
1770	0.476550	0.309100
1771	0.478250	0.310450
1772	0.473875	0.309575
1773	0.478250	0.308800
1774	0.476475	0.309325
1775	0.475975	0.308450
1776	0.477150	0.309050
1777	0.473925	0.310400
1778	0.474975	0.311875
1779	0.475725	0.309625
1780	0.474600	0.310300
1781	0.471375	0.310250
1782	0.474275	0.307975
1783	0.470350	0.311525
1784	0.477275	0.311425
1785	0.475150	0.311325
1786	0.475975	0.312300
1787	0.478025	0.310625
1788	0.478425	0.310225
1789	0.473800	0.311575
1790	0.475975	0.312350
1791	0.475325	0.313150
1792	0.475600	0.313500
1793	0.477500	0.314875
1794	0.477625	0.311475
1795	0.474400	0.311000
1796	0.476100	0.310525
1797	0.475850	0.309600
1798	0.476875	0.310050
1799	0.475775	0.308750
1800	0.473900	0.309175
1801	0.473425	0.306600
1802	0.476025	0.304650
1803	0.471775	0.302175
1804	0.470075	0.301450
1805	0.473550	0.300425
1806	0.476975	0.300000
1807	0.474500	0.301075
1808	0.474950	0.299100
1809	0.477675	0.297875
1810	0.477850	0.296450
1811	0.479350	0.295725
1812	0.480125	0.294250
1813	0.480850	0.292550
1814	0.474975	0.292000
1815	0.474625	0.292600
1816	0.477400	0.292925
1817	0.477350	0.292200
1818	0.477500	0.290850
1819	0.476950	0.291750
1820	0.473850	0.292300
1821	0.475150	0.293550
1822	0.479100	0.295025
1823	0.478450	0.296500
1824	0.473800	0.295225
1825	0.474075	0.296650
1826	0.476150	0.299000
1827	0.477600	0.297875
1828	0.474225	0.298500
1829	0.477150	0.296675
1830	0.481400	0.296250
1831	0.477150	0.295825
1832	0.477275	0.296675
1833	0.476100	0.297325
1834	0.476050	0.297125
1835	0.475700	0.295975
1836	0.474550	0.295500
1837	0.471875	0.295150
1838	0.473200	0.295300
1839	0.475100	0.293450
1840	0.473850	0.292475
1841	0.476875	0.292275
1842	0.477525	0.294100
1843	0.478325	0.294300
1844	0.476500	0.296050
1845	0.473250	0.294225
1846	0.474900	0.293700
1847	0.472225	0.293175
1848	0.477100	0.294950
1849	0.480400	0.295275
1850	0.478175	0.295125
1851	0.474525	0.295200
1852	0.477675	0.293825
1853	0.474450	0.294950
1854	0.474925	0.294600
1855	0.478075	0.294150
1856	0.477875	0.293650
1857	0.479625	0.293550
1858	0.480625	0.293475
1859	0.478400	0.292600
1860	0.478625	0.292275
1861	0.478800	0.293100
1862	0.475950	0.295075
1863	0.474300	0.293475
1864	0.476475	0.293100
1865	0.479525	0.293300
1866	0.481800	0.294050
1867	0.478100	0.293425
1868	0.474075	0.291175
1869	0.478475	0.290300
1870	0.477300	0.288050
1871	0.479025	0.288825
1872	0.478575	0.291850
1873	0.477075	0.291900
1874	0.478525	0.290525
1875	0.479350	0.289175
1876	0.480200	0.287850
1877	0.475150	0.289275
1878	0.473775	0.287850
1879	0.473500	0.288700
1880	0.473900	0.286650
1881	0.474650	0.286550
1882	0.474975	0.282950
1883	0.476250	0.280675
1884	0.480875	0.282150
1885	0.474450	0.283075
1886	0.475675	0.284275
1887	0.474900	0.284750
1888	0.479000	0.288425
1889	0.477475	0.288700
1890	0.473250	0.289350
1891	0.475150	0.289625
1892	0.479125	0.287800
1893	0.477900	0.287500
1894	0.471250	0.285675
1895	0.474775	0.284725
1896	0.477850	0.282650
1897	0.474100	0.280625
1898	0.475150	0.285675
1899	0.472875	0.283775
1900	0.470850	0.285900
1901	0.474375	0.283550
1902	0.475700	0.283525
1903	0.474500	0.282000
1904	0.474150	0.282975
1905	0.477650	0.283800
1906	0.475650	0.282250
1907	0.476675	0.281350
1908	0.478725	0.280075
1909	0.475050	0.278375
1910	0.476725	0.277350
1911	0.474250	0.279525
1912	0.471475	0.278725
1913	0.471650	0.280000
1914	0.474325	0.280300
1915	0.475600	0.279100
1916	0.476775	0.280625
1917	0.473325	0.278325
1918	0.472850	0.280000
1919	0.477150	0.279125
1920	0.473800	0.276000
1921	0.476325	0.276575
1922	0.477725	0.275675
1923	0.473425	0.278200
1924	0.474975	0.278750
1925	0.475600	0.277300
1926	0.473275	0.277300
1927	0.470400	0.280075
1928	0.475150	0.281275
1929	0.474450	0.282500
1930	0.475600	0.285125
1931	0.475525	0.286175
1932	0.472400	0.284500
1933	0.471875	0.283900
1934	0.473125	0.283475
1935	0.471850	0.282025
1936	0.475175	0.286575
1937	0.472000	0.287275
1938	0.474325	0.287375
1939	0.475050	0.288625
1940	0.477200	0.288000
1941	0.475350	0.288350
1942	0.472500	0.285650
1943	0.476200	0.286975
1944	0.473300	0.288675
1945	0.473575	0.289450
1946	0.469850	0.288375
1947	0.471750	0.289375
1948	0.473100	0.288825
1949	0.474600	0.291325
1950	0.475525	0.289700
1951	0.476275	0.292275
1952	0.474000	0.291425
1953	0.476625	0.293675
1954	0.480225	0.290275
1955	0.476350	0.291325
1956	0.472450	0.290975
1957	0.475750	0.294475
1958	0.473175	0.294075
1959	0.477225	0.295200
1960	0.474425	0.294525
1961	0.473900	0.294600
1962	0.469975	0.295325
1963	0.472925	0.294325
1964	0.476750	0.292800
1965	0.476875	0.291800
1966	0.475950	0.292375
1967	0.478675	0.296475
1968	0.478375	0.295775
1969	0.480300	0.295825
1970	0.477150	0.294125
1971	0.477600	0.292350
1972	0.474850	0.293150
1973	0.476525	0.293750
1974	0.472325	0.292850
1975	0.471600	0.290950
1976	0.474875	0.290075
1977	0.476850	0.292075
1978	0.478375	0.290625
1979	0.471750	0.289225
1980	0.473000	0.290825
1981	0.476175	0.290325
1982	0.475250	0.292475
1983	0.476075	0.290200
1984	0.479025	0.289500
1985	0.477675	0.289900
1986	0.476050	0.291150
1987	0.475850	0.294275
1988	0.479150	0.293675
1989	0.476375	0.291250
1990	0.476300	0.293350
1991	0.474975	0.294350
1992	0.476900	0.293125
1993	0.474950	0.293225
1994	0.475850	0.291875
1995	0.475775	0.293425
1996	0.475525	0.295200
1997	0.477000	0.296050
1998	0.477550	0.294150
1999	0.478325	0.291800
[truncated: 8,000 more rows]
