# Supplementary material for: Evolutionary game on mutually influenceing double-layer network
Source: PLoS One. 2025 Jan 31;20(1):e0317923. doi: 10.1371/journal.pone.0317923 (PMC11785339; doi:10.1371/journal.pone.0317923)
Supplement: S1 Data — (ZIP) [file pone.0317923.s001.zip › b=1.06_a=0.3_frequency.txt]

0	0.495675	0.390725
1	0.491475	0.326500
2	0.487850	0.288775
3	0.487250	0.263650
4	0.484600	0.245750
5	0.483275	0.230775
6	0.478625	0.222275
7	0.481375	0.213275
8	0.480700	0.206100
9	0.479450	0.203325
10	0.476100	0.199150
11	0.476250	0.196075
12	0.477050	0.196125
13	0.470825	0.194275
14	0.474625	0.191750
15	0.473775	0.190975
16	0.472900	0.193725
17	0.476100	0.191950
18	0.473325	0.190500
19	0.476525	0.190100
20	0.472700	0.192425
21	0.476000	0.190550
22	0.475450	0.189525
23	0.472925	0.189100
24	0.474875	0.189950
25	0.472900	0.192025
26	0.468375	0.192875
27	0.472025	0.194325
28	0.477525	0.195150
29	0.471750	0.196000
30	0.473900	0.195650
31	0.477050	0.195825
32	0.471900	0.197525
33	0.471675	0.199625
34	0.473000	0.200000
35	0.472925	0.199225
36	0.473875	0.200300
37	0.472250	0.199875
38	0.472975	0.201925
39	0.473475	0.204650
40	0.471475	0.205400
41	0.470600	0.203350
42	0.472950	0.204725
43	0.474050	0.205950
44	0.473650	0.204675
45	0.473425	0.205950
46	0.472450	0.205875
47	0.471875	0.205475
48	0.473750	0.206350
49	0.477125	0.205675
50	0.474400	0.207975
51	0.471200	0.206750
52	0.473850	0.203550
53	0.471175	0.201850
54	0.473900	0.203850
55	0.474325	0.204000
56	0.473850	0.207525
57	0.475775	0.206350
58	0.471825	0.206450
59	0.474875	0.204900
60	0.472975	0.203725
61	0.473225	0.203850
62	0.473400	0.203725
63	0.473075	0.205450
64	0.474700	0.205650
65	0.474825	0.205675
66	0.475725	0.206325
67	0.471075	0.205725
68	0.472250	0.204800
69	0.471875	0.207425
70	0.470000	0.204050
71	0.469100	0.203975
72	0.469650	0.204350
73	0.470825	0.206025
74	0.472725	0.204975
75	0.474675	0.205025
76	0.474175	0.205325
77	0.472775	0.205975
78	0.470275	0.204575
79	0.470350	0.204825
80	0.473925	0.205725
81	0.473300	0.207575
82	0.476350	0.207850
83	0.472925	0.208800
84	0.474650	0.206625
85	0.470925	0.206050
86	0.473300	0.205875
87	0.475025	0.204925
88	0.475700	0.204675
89	0.477575	0.205100
90	0.473200	0.205000
91	0.473675	0.204850
92	0.471250	0.204075
93	0.473325	0.206225
94	0.469675	0.206400
95	0.471600	0.206800
96	0.473150	0.205650
97	0.469100	0.211100
98	0.473675	0.212375
99	0.475650	0.216325
100	0.474050	0.214900
101	0.470750	0.215175
102	0.475300	0.215875
103	0.473375	0.215625
104	0.474925	0.215500
105	0.471525	0.216625
106	0.475375	0.213600
107	0.476275	0.214750
108	0.469525	0.215375
109	0.472475	0.214225
110	0.475300	0.213525
111	0.472675	0.213575
112	0.475650	0.214725
113	0.474250	0.212375
114	0.473325	0.213375
115	0.474200	0.212975
116	0.471000	0.212650
117	0.471600	0.211375
118	0.473200	0.209425
119	0.472050	0.210700
120	0.471175	0.211275
121	0.474825	0.211425
122	0.470900	0.209725
123	0.475650	0.207450
124	0.471125	0.208450
125	0.472350	0.210150
126	0.473550	0.207200
127	0.471000	0.206700
128	0.466700	0.206150
129	0.473200	0.206725
130	0.474250	0.206300
131	0.475025	0.205000
132	0.473925	0.205275
133	0.475975	0.205250
134	0.472975	0.204775
135	0.475225	0.206100
136	0.472850	0.204675
137	0.472225	0.204050
138	0.471550	0.205875
139	0.474800	0.205425
140	0.470000	0.204450
141	0.471975	0.204350
142	0.471500	0.203225
143	0.476125	0.203475
144	0.476925	0.203325
145	0.471725	0.201300
146	0.475200	0.202500
147	0.473275	0.201875
148	0.473000	0.204625
149	0.468275	0.202350
150	0.469950	0.203550
151	0.470575	0.202425
152	0.472200	0.204200
153	0.475750	0.204825
154	0.475625	0.203975
155	0.473400	0.203200
156	0.469700	0.204025
157	0.473625	0.202750
158	0.474400	0.201000
159	0.473725	0.203175
160	0.477900	0.205750
161	0.475025	0.207025
162	0.474400	0.206750
163	0.472100	0.205650
164	0.472075	0.206950
165	0.470225	0.206725
166	0.472875	0.208125
167	0.471050	0.210825
168	0.477725	0.210900
169	0.472475	0.209300
170	0.473525	0.208775
171	0.471550	0.208575
172	0.471350	0.209550
173	0.468150	0.209850
174	0.471300	0.209725
175	0.475900	0.207325
176	0.475075	0.207225
177	0.473725	0.204675
178	0.470275	0.205225
179	0.474175	0.205675
180	0.470725	0.207675
181	0.470675	0.207100
182	0.474725	0.207475
183	0.471700	0.207850
184	0.473075	0.207675
185	0.475350	0.206325
186	0.473625	0.206250
187	0.470175	0.205800
188	0.469900	0.204325
189	0.470525	0.206000
190	0.472150	0.205875
191	0.472800	0.206050
192	0.471250	0.207350
193	0.478625	0.210525
194	0.472825	0.210625
195	0.472725	0.209200
196	0.476225	0.210300
197	0.475175	0.210225
198	0.471600	0.207650
199	0.472800	0.207325
200	0.475925	0.206125
201	0.476325	0.205400
202	0.475275	0.206175
203	0.471850	0.206000
204	0.469550	0.210100
205	0.475225	0.210450
206	0.475925	0.212300
207	0.473475	0.212875
208	0.469950	0.212275
209	0.473200	0.211050
210	0.475000	0.209925
211	0.473825	0.209550
212	0.473500	0.207950
213	0.468825	0.207175
214	0.474875	0.205150
215	0.475325	0.204175
216	0.478925	0.203225
217	0.479900	0.202675
218	0.476100	0.203950
219	0.474425	0.205850
220	0.473225	0.206075
221	0.474100	0.205375
222	0.477025	0.203400
223	0.470200	0.204025
224	0.468150	0.204750
225	0.469075	0.204825
226	0.472975	0.205750
227	0.468025	0.204325
228	0.468625	0.203350
229	0.471825	0.200100
230	0.473550	0.201500
231	0.469775	0.202350
232	0.476425	0.202800
233	0.472525	0.203925
234	0.476550	0.204400
235	0.470850	0.204250
236	0.471350	0.204250
237	0.472225	0.203500
238	0.470150	0.204900
239	0.475750	0.204800
240	0.473425	0.204025
241	0.475900	0.203525
242	0.472300	0.202750
243	0.473350	0.204300
244	0.473925	0.203600
245	0.470850	0.204650
246	0.475050	0.206375
247	0.470825	0.207100
248	0.472025	0.207300
249	0.476150	0.208825
250	0.475925	0.206675
251	0.476875	0.210250
252	0.477600	0.211650
253	0.474725	0.212800
254	0.472425	0.214050
255	0.475350	0.211225
256	0.477550	0.212175
257	0.472600	0.212125
258	0.473500	0.213350
259	0.476950	0.214050
260	0.473150	0.214850
261	0.475650	0.217075
262	0.474650	0.214475
263	0.471025	0.213875
264	0.469700	0.213375
265	0.474550	0.213275
266	0.474750	0.213400
267	0.470600	0.212800
268	0.473925	0.213200
269	0.473150	0.214675
270	0.475275	0.214775
271	0.474375	0.215550
272	0.476950	0.216125
273	0.473750	0.216425
274	0.467150	0.217325
275	0.468800	0.218275
276	0.471425	0.218325
277	0.471425	0.218625
278	0.477025	0.219550
279	0.474425	0.219825
280	0.470375	0.222400
281	0.471000	0.223300
282	0.470100	0.225600
283	0.469700	0.225425
284	0.469250	0.223425
285	0.471325	0.222100
286	0.476725	0.222100
287	0.476800	0.219350
288	0.473925	0.216300
289	0.472025	0.218375
290	0.471575	0.218125
291	0.473225	0.216850
292	0.472200	0.218625
293	0.472675	0.217425
294	0.473150	0.218775
295	0.474825	0.216675
296	0.476275	0.216175
297	0.472950	0.216850
298	0.474025	0.216800
299	0.473900	0.214900
300	0.471725	0.217275
301	0.472550	0.217275
302	0.474150	0.217475
303	0.472675	0.220075
304	0.475900	0.219725
305	0.475675	0.219475
306	0.473025	0.220000
307	0.474325	0.220600
308	0.474325	0.219125
309	0.476100	0.218825
310	0.471850	0.218775
311	0.472600	0.219125
312	0.471500	0.218200
313	0.471225	0.217850
314	0.471650	0.218200
315	0.473000	0.216800
316	0.473950	0.217550
317	0.470025	0.215750
318	0.474500	0.215850
319	0.476150	0.215325
320	0.477050	0.214025
321	0.477175	0.213950
322	0.474050	0.214350
323	0.471425	0.214825
324	0.470175	0.215425
325	0.470775	0.215150
326	0.471200	0.214350
327	0.473425	0.217850
328	0.472450	0.219800
329	0.472900	0.219500
330	0.474925	0.218700
331	0.473075	0.219525
332	0.473000	0.219400
333	0.472400	0.219525
334	0.476475	0.216950
335	0.472425	0.218825
336	0.471750	0.220125
337	0.476150	0.220650
338	0.477850	0.218875
339	0.479225	0.219375
340	0.475700	0.220750
341	0.470075	0.219725
342	0.472850	0.218575
343	0.474325	0.218050
344	0.472925	0.216100
345	0.476300	0.217750
346	0.474475	0.217550
347	0.474925	0.220350
348	0.478775	0.220100
349	0.477650	0.221025
350	0.476050	0.222750
351	0.478525	0.223550
352	0.475800	0.222600
353	0.473650	0.221900
354	0.475250	0.220575
355	0.474775	0.222700
356	0.472275	0.222850
357	0.473475	0.224475
358	0.470650	0.225550
359	0.469125	0.228275
360	0.471375	0.227025
361	0.470025	0.228325
362	0.472700	0.228025
363	0.473300	0.229625
364	0.476550	0.227125
365	0.472550	0.227450
366	0.471050	0.227450
367	0.475975	0.227225
368	0.474050	0.228025
369	0.473650	0.226575
370	0.475250	0.226825
371	0.471375	0.228850
372	0.472875	0.227900
373	0.473450	0.224375
374	0.479025	0.225225
375	0.474225	0.225350
376	0.473450	0.225500
377	0.471900	0.224550
378	0.472350	0.223850
379	0.474875	0.222000
380	0.476675	0.220825
381	0.474600	0.219800
382	0.474950	0.221625
383	0.475350	0.221525
384	0.471250	0.223725
385	0.473875	0.223475
386	0.475850	0.223600
387	0.472775	0.222400
388	0.476800	0.221850
389	0.475325	0.221375
390	0.478975	0.221675
391	0.475250	0.220550
392	0.476150	0.222225
393	0.474475	0.222825
394	0.477525	0.223500
395	0.473700	0.224475
396	0.474925	0.222700
397	0.479025	0.222250
398	0.477600	0.223100
399	0.475675	0.224975
400	0.472950	0.221900
401	0.469600	0.221650
402	0.471375	0.220725
403	0.474250	0.219350
404	0.473025	0.220050
405	0.473275	0.220250
406	0.474250	0.219650
407	0.475800	0.221000
408	0.480150	0.220325
409	0.475775	0.223350
410	0.472150	0.222925
411	0.474675	0.222375
412	0.475450	0.222125
413	0.475925	0.222525
414	0.472850	0.223025
415	0.472625	0.222000
416	0.469800	0.222275
417	0.474050	0.223250
418	0.477325	0.225375
419	0.479650	0.222950
420	0.480950	0.223000
421	0.476675	0.225000
422	0.473700	0.227125
423	0.472025	0.228450
424	0.472475	0.229050
425	0.470650	0.228750
426	0.470375	0.228950
427	0.469600	0.228950
428	0.471050	0.229425
429	0.475275	0.227500
430	0.472250	0.228450
431	0.474100	0.229500
432	0.472025	0.229175
433	0.475000	0.228500
434	0.473025	0.228275
435	0.468750	0.228325
436	0.474000	0.229200
437	0.477725	0.228825
438	0.471625	0.230125
439	0.472775	0.228575
440	0.473800	0.228550
441	0.469875	0.226925
442	0.470350	0.228950
443	0.470200	0.228425
444	0.470625	0.228150
445	0.470000	0.229100
446	0.475400	0.229550
447	0.477475	0.230250
448	0.475600	0.231650
449	0.474400	0.233700
450	0.474725	0.233425
451	0.477750	0.232200
452	0.479350	0.230125
453	0.477800	0.228175
454	0.477250	0.227600
455	0.471925	0.224625
456	0.478150	0.226875
457	0.477500	0.225950
458	0.475900	0.226550
459	0.477650	0.226025
460	0.475975	0.227900
461	0.472700	0.228800
462	0.472450	0.229350
463	0.475950	0.229125
464	0.473000	0.229675
465	0.477925	0.228100
466	0.473925	0.226550
467	0.476175	0.226225
468	0.478125	0.225300
469	0.475950	0.224750
470	0.477925	0.221800
471	0.472700	0.221750
472	0.474375	0.224025
473	0.472150	0.223475
474	0.469150	0.223425
475	0.471325	0.222850
476	0.475450	0.222075
477	0.473175	0.220525
478	0.472050	0.224100
479	0.471775	0.222925
480	0.473600	0.220600
481	0.474600	0.220225
482	0.469200	0.219025
483	0.473075	0.218450
484	0.470950	0.218425
485	0.471825	0.217825
486	0.474525	0.216350
487	0.474300	0.215125
488	0.470825	0.213525
489	0.467525	0.213375
490	0.472725	0.213300
491	0.469775	0.213300
492	0.474075	0.212600
493	0.472700	0.212400
494	0.474400	0.215325
495	0.468750	0.215700
496	0.472075	0.214500
497	0.474375	0.215450
498	0.473925	0.214950
499	0.474625	0.215650
500	0.478625	0.216600
501	0.476600	0.216975
502	0.473075	0.217650
503	0.472700	0.217400
504	0.477775	0.216950
505	0.475775	0.217825
506	0.475800	0.217325
507	0.479750	0.219250
508	0.477175	0.217475
509	0.471750	0.218025
510	0.471875	0.218675
511	0.472325	0.218500
512	0.469950	0.216500
513	0.470300	0.216750
514	0.470550	0.217775
515	0.471725	0.220075
516	0.472325	0.219050
517	0.475900	0.219475
518	0.471200	0.220425
519	0.471450	0.220825
520	0.468825	0.218800
521	0.468975	0.217100
522	0.472200	0.219075
523	0.474700	0.219150
524	0.473825	0.217075
525	0.477850	0.217900
526	0.474950	0.218600
527	0.472225	0.218325
528	0.472525	0.218075
529	0.471175	0.218725
530	0.475225	0.217325
531	0.478625	0.216250
532	0.478350	0.216925
533	0.473700	0.218450
534	0.474975	0.219900
535	0.477225	0.221300
536	0.475675	0.221200
537	0.473450	0.220225
538	0.470950	0.219225
539	0.471075	0.216925
540	0.472675	0.216850
541	0.477250	0.216125
542	0.475275	0.216850
543	0.470975	0.218925
544	0.472300	0.219825
545	0.470875	0.220275
546	0.475025	0.220450
547	0.480250	0.221350
548	0.472050	0.218975
549	0.473725	0.216900
550	0.475675	0.216675
551	0.476525	0.216275
552	0.474200	0.219400
553	0.474300	0.219750
554	0.476650	0.219175
555	0.475950	0.220750
556	0.473025	0.220225
557	0.474150	0.219700
558	0.476300	0.221575
559	0.473350	0.222450
560	0.474800	0.220850
561	0.470050	0.221800
562	0.472375	0.224425
563	0.475275	0.224900
564	0.477025	0.224850
565	0.475675	0.221050
566	0.479475	0.220700
567	0.478300	0.222075
568	0.476075	0.221250
569	0.477000	0.221575
570	0.472775	0.222050
571	0.473625	0.223475
572	0.471600	0.224700
573	0.473450	0.226550
574	0.472050	0.225600
575	0.469500	0.227800
576	0.475025	0.226850
577	0.470850	0.227550
578	0.473700	0.227825
579	0.475675	0.228425
580	0.477100	0.227775
581	0.475775	0.227075
582	0.475675	0.227375
583	0.476775	0.226825
584	0.478400	0.228700
585	0.473900	0.230625
586	0.471550	0.229625
587	0.474300	0.230050
588	0.472275	0.229675
589	0.472775	0.229700
590	0.470450	0.231700
591	0.475050	0.231850
592	0.474325	0.230450
593	0.476850	0.233725
594	0.478675	0.233550
595	0.476525	0.233575
596	0.474425	0.233950
597	0.471800	0.231625
598	0.471650	0.233975
599	0.471325	0.232300
600	0.474625	0.234400
601	0.473225	0.234150
602	0.473550	0.234475
603	0.476775	0.233550
604	0.473075	0.233200
605	0.476125	0.233325
606	0.472850	0.232775
607	0.477325	0.234575
608	0.476175	0.233525
609	0.476800	0.235025
610	0.472500	0.236750
611	0.474925	0.238450
612	0.476650	0.239975
613	0.472850	0.241000
614	0.472475	0.240100
615	0.472100	0.239600
616	0.474250	0.238875
617	0.477025	0.239325
618	0.473050	0.239675
619	0.474275	0.235400
620	0.473450	0.236075
621	0.477300	0.233500
622	0.476675	0.234900
623	0.473075	0.232075
624	0.473650	0.232550
625	0.477250	0.232775
626	0.475000	0.230900
627	0.476175	0.229875
628	0.476625	0.229025
629	0.476225	0.229300
630	0.471000	0.228800
631	0.478900	0.227450
632	0.477350	0.228325
633	0.475325	0.227325
634	0.475750	0.227550
635	0.473850	0.226250
636	0.476475	0.227650
637	0.470625	0.227150
638	0.471700	0.226850
639	0.473900	0.228675
640	0.471550	0.228000
641	0.472325	0.226425
642	0.469150	0.228125
643	0.472800	0.230300
644	0.466600	0.229350
645	0.470075	0.229275
646	0.472050	0.230475
647	0.470225	0.230500
648	0.470375	0.233150
649	0.472600	0.234600
650	0.476650	0.234075
651	0.474250	0.231425
652	0.469925	0.230100
653	0.472925	0.230875
654	0.469525	0.230625
655	0.470500	0.230825
656	0.472825	0.231025
657	0.474450	0.230075
658	0.473150	0.229200
659	0.475825	0.228300
660	0.476300	0.228425
661	0.476300	0.227900
662	0.476400	0.228725
663	0.474825	0.230950
664	0.472325	0.230050
665	0.467100	0.229700
666	0.471700	0.228775
667	0.472525	0.226975
668	0.470300	0.226150
669	0.472550	0.226150
670	0.473350	0.226350
671	0.473925	0.226050
672	0.473025	0.225175
673	0.475150	0.224050
674	0.471050	0.224175
675	0.472550	0.224675
676	0.468225	0.222600
677	0.473775	0.221650
678	0.474675	0.223725
679	0.474975	0.221700
680	0.480425	0.221900
681	0.475450	0.221900
682	0.474475	0.223750
683	0.472725	0.224625
684	0.471575	0.222675
685	0.470975	0.222575
686	0.474700	0.220500
687	0.472325	0.218625
688	0.474325	0.218925
689	0.475550	0.217850
690	0.471350	0.217050
691	0.474675	0.218550
692	0.472800	0.221250
693	0.472500	0.222200
694	0.472450	0.222450
695	0.472850	0.221175
696	0.470050	0.222075
697	0.474175	0.221925
698	0.476675	0.221600
699	0.475300	0.220850
700	0.471425	0.220725
701	0.469125	0.221225
702	0.471850	0.222625
703	0.472350	0.221650
704	0.470600	0.221850
705	0.469775	0.222000
706	0.472450	0.222400
707	0.473075	0.221900
708	0.472150	0.223725
709	0.475500	0.223075
710	0.473450	0.221875
711	0.471575	0.222800
712	0.474050	0.223275
713	0.473250	0.221300
714	0.471250	0.223025
715	0.471950	0.222175
716	0.473300	0.220650
717	0.472125	0.219050
718	0.471750	0.219300
719	0.473600	0.219650
720	0.470150	0.220275
721	0.475750	0.218875
722	0.476175	0.218400
723	0.475875	0.217725
724	0.475650	0.219425
725	0.476850	0.220325
726	0.473225	0.222275
727	0.472025	0.220175
728	0.475425	0.221000
729	0.474650	0.219200
730	0.474600	0.219300
731	0.475125	0.217350
732	0.475550	0.217575
733	0.473325	0.215975
734	0.474050	0.214750
735	0.478200	0.214675
736	0.478800	0.215425
737	0.477500	0.216325
738	0.473875	0.216550
739	0.474400	0.216000
740	0.474675	0.215475
741	0.473875	0.214875
742	0.468450	0.213525
743	0.471150	0.213075
744	0.472200	0.212750
745	0.473150	0.214325
746	0.472300	0.213525
747	0.472325	0.213425
748	0.473025	0.213075
749	0.475950	0.213725
750	0.478225	0.214375
751	0.478650	0.213850
752	0.476150	0.212900
753	0.474425	0.211800
754	0.475775	0.212650
755	0.476650	0.212150
756	0.475900	0.212475
757	0.473150	0.212650
758	0.475550	0.211800
759	0.472475	0.209400
760	0.478125	0.207475
761	0.480000	0.206650
762	0.475850	0.207300
763	0.471400	0.204300
764	0.472600	0.205675
765	0.475775	0.206500
766	0.470900	0.206475
767	0.477275	0.205650
768	0.475200	0.206225
769	0.476050	0.206975
770	0.476900	0.206250
771	0.474150	0.206825
772	0.474525	0.208500
773	0.474075	0.205700
774	0.472700	0.204550
775	0.475125	0.204325
776	0.471750	0.204575
777	0.468450	0.204325
778	0.474600	0.204175
779	0.471375	0.203625
780	0.468875	0.204075
781	0.470350	0.203125
782	0.470225	0.202700
783	0.473500	0.201025
784	0.475450	0.202875
785	0.472250	0.201400
786	0.464950	0.203900
787	0.467900	0.206450
788	0.470300	0.206400
789	0.470500	0.206800
790	0.473725	0.205850
791	0.471975	0.203175
792	0.475100	0.203325
793	0.476975	0.202900
794	0.471725	0.203625
795	0.472600	0.202725
796	0.470375	0.203225
797	0.469375	0.202250
798	0.470225	0.203150
799	0.471350	0.203575
800	0.473000	0.202875
801	0.474100	0.202475
802	0.471875	0.204425
803	0.473325	0.205925
804	0.473175	0.205525
805	0.474850	0.204800
806	0.472325	0.205750
807	0.475325	0.205775
808	0.474350	0.206625
809	0.473450	0.206575
810	0.476425	0.206125
811	0.472450	0.205175
812	0.474450	0.201800
813	0.473550	0.200700
814	0.472100	0.200300
815	0.473300	0.203025
816	0.475475	0.202125
817	0.470800	0.202250
818	0.468150	0.202375
819	0.475425	0.202950
820	0.472400	0.203850
821	0.471450	0.205225
822	0.469975	0.205200
823	0.470775	0.205375
824	0.476000	0.206350
825	0.473900	0.206200
826	0.473350	0.206900
827	0.470975	0.208175
828	0.474450	0.209775
829	0.475500	0.211350
830	0.475200	0.213475
831	0.476075	0.213400
832	0.471175	0.214175
833	0.472700	0.214325
834	0.474950	0.214050
835	0.473750	0.213850
836	0.477475	0.212575
837	0.472925	0.214700
838	0.471075	0.213725
839	0.468650	0.214500
840	0.474675	0.215825
841	0.474400	0.216550
842	0.473100	0.216925
843	0.471275	0.217125
844	0.472775	0.217025
845	0.469675	0.216475
846	0.476350	0.218000
847	0.475525	0.219625
848	0.475250	0.221400
849	0.473300	0.221500
850	0.475250	0.220350
851	0.472375	0.221025
852	0.474525	0.222375
853	0.471850	0.223750
854	0.474000	0.223400
855	0.477000	0.222150
856	0.475575	0.222375
857	0.475275	0.221050
858	0.474825	0.222000
859	0.476075	0.224150
860	0.474575	0.225375
861	0.477625	0.225600
862	0.472375	0.225675
863	0.474100	0.226775
864	0.473950	0.225850
865	0.471175	0.224050
866	0.476550	0.223925
867	0.476700	0.221775
868	0.474675	0.221675
869	0.474600	0.221725
870	0.474800	0.220825
871	0.472500	0.221325
872	0.476100	0.222400
873	0.474425	0.223025
874	0.476250	0.221700
875	0.473375	0.220875
876	0.470375	0.219875
877	0.469950	0.218850
878	0.473225	0.218800
879	0.470600	0.219675
880	0.475975	0.218250
881	0.480475	0.218250
882	0.475525	0.219200
883	0.473525	0.220600
884	0.469400	0.219925
885	0.470800	0.219725
886	0.468750	0.217675
887	0.470300	0.216550
888	0.471425	0.215400
889	0.470500	0.215125
890	0.475575	0.217675
891	0.474625	0.217625
892	0.478275	0.219700
893	0.480200	0.219625
894	0.476325	0.217625
895	0.476400	0.216475
896	0.473600	0.217500
897	0.472625	0.217925
898	0.474875	0.217100
899	0.474525	0.217075
900	0.469800	0.217800
901	0.474900	0.217125
902	0.472850	0.216550
903	0.475075	0.218200
904	0.477525	0.217575
905	0.475475	0.216550
906	0.478200	0.217650
907	0.480550	0.217975
908	0.478375	0.216225
909	0.475825	0.219375
910	0.474425	0.217925
911	0.476850	0.220925
912	0.475525	0.220575
913	0.475950	0.220850
914	0.472200	0.220225
915	0.473275	0.220450
916	0.475600	0.220125
917	0.479225	0.221800
918	0.477825	0.220250
919	0.478375	0.220000
920	0.474775	0.221025
921	0.474175	0.222150
922	0.473775	0.219725
923	0.473000	0.217600
924	0.473350	0.216575
925	0.476050	0.215550
926	0.473400	0.214125
927	0.474650	0.213500
928	0.471475	0.212325
929	0.475650	0.212275
930	0.478625	0.212050
931	0.475775	0.210225
932	0.473325	0.210675
933	0.468700	0.213325
934	0.471400	0.210625
935	0.472975	0.210675
936	0.472250	0.209925
937	0.475525	0.210275
938	0.473625	0.210625
939	0.474900	0.209100
940	0.471500	0.207575
941	0.471400	0.205600
942	0.475425	0.205450
943	0.474175	0.206225
944	0.470850	0.203275
945	0.473400	0.205100
946	0.470500	0.204600
947	0.473975	0.206125
948	0.477450	0.205150
949	0.472300	0.205100
950	0.475575	0.204700
951	0.481600	0.205075
952	0.475875	0.206250
953	0.477225	0.208575
954	0.478225	0.209325
955	0.476725	0.208325
956	0.469650	0.208075
957	0.475150	0.208250
958	0.475900	0.209425
959	0.476050	0.210000
960	0.476525	0.210450
961	0.476400	0.211675
962	0.479300	0.214725
963	0.474950	0.213375
964	0.475950	0.212175
965	0.472575	0.212850
966	0.471300	0.211775
967	0.475350	0.212550
968	0.476200	0.213200
969	0.476725	0.212925
970	0.474150	0.212475
971	0.472900	0.213625
972	0.472875	0.212700
973	0.471225	0.215450
974	0.470100	0.214950
975	0.474450	0.216875
976	0.472200	0.215850
977	0.472675	0.216250
978	0.472850	0.217600
979	0.470425	0.216375
980	0.474575	0.213900
981	0.475125	0.214550
982	0.472400	0.213225
983	0.474825	0.213200
984	0.474900	0.215175
985	0.473300	0.215900
986	0.476425	0.215950
987	0.478700	0.214825
988	0.474450	0.214200
989	0.475075	0.215325
990	0.477275	0.216925
991	0.475975	0.216925
992	0.475050	0.216625
993	0.473450	0.216250
994	0.470600	0.217275
995	0.472875	0.217950
996	0.473700	0.218150
997	0.473850	0.219450
998	0.470375	0.220625
999	0.474350	0.221525
1000	0.475700	0.221600
1001	0.472800	0.219875
1002	0.470850	0.219800
1003	0.469725	0.217075
1004	0.470850	0.216525
1005	0.472350	0.215700
1006	0.473825	0.214825
1007	0.473775	0.214800
1008	0.475350	0.213700
1009	0.473525	0.215375
1010	0.473850	0.213075
1011	0.474850	0.213175
1012	0.473325	0.212300
1013	0.473425	0.213125
1014	0.472950	0.212750
1015	0.473425	0.210325
1016	0.469425	0.211300
1017	0.472500	0.211050
1018	0.471925	0.213200
1019	0.473000	0.212625
1020	0.473700	0.211975
1021	0.476900	0.212925
1022	0.472750	0.215975
1023	0.473525	0.217000
1024	0.474150	0.216575
1025	0.470350	0.219650
1026	0.471300	0.220150
1027	0.475775	0.222800
1028	0.476600	0.224250
1029	0.476425	0.223825
1030	0.475525	0.225825
1031	0.475000	0.228375
1032	0.475000	0.228250
1033	0.475750	0.230225
1034	0.476075	0.231600
1035	0.473650	0.231575
1036	0.472200	0.228750
1037	0.473400	0.230025
1038	0.475375	0.231625
1039	0.477150	0.230375
1040	0.472325	0.229025
1041	0.475575	0.228250
1042	0.476575	0.227825
1043	0.475275	0.226450
1044	0.478450	0.226225
1045	0.477725	0.225650
1046	0.471150	0.224725
1047	0.474075	0.223425
1048	0.475100	0.223775
1049	0.474350	0.224200
1050	0.473200	0.223150
1051	0.471675	0.222125
1052	0.470975	0.223100
1053	0.471825	0.223925
1054	0.473475	0.222725
1055	0.473075	0.224900
1056	0.476975	0.222475
1057	0.477800	0.222025
1058	0.477100	0.219875
1059	0.475925	0.217375
1060	0.476075	0.217975
1061	0.469575	0.219500
1062	0.470475	0.217725
1063	0.472800	0.217775
1064	0.472900	0.216875
1065	0.475600	0.216425
1066	0.477775	0.215725
1067	0.475600	0.214150
1068	0.474925	0.213200
1069	0.471350	0.214400
1070	0.475525	0.213450
1071	0.474550	0.213525
1072	0.476675	0.213525
1073	0.474525	0.214000
1074	0.475500	0.212900
1075	0.474100	0.214900
1076	0.475400	0.214375
1077	0.477525	0.215475
1078	0.473350	0.214125
1079	0.474475	0.216275
1080	0.473675	0.214600
1081	0.473150	0.215325
1082	0.475150	0.215850
1083	0.476700	0.214625
1084	0.477525	0.215100
1085	0.475175	0.215325
1086	0.472650	0.215750
1087	0.471625	0.214875
1088	0.472975	0.216875
1089	0.474900	0.216075
1090	0.476750	0.216250
1091	0.473750	0.217350
1092	0.472475	0.218900
1093	0.474900	0.218775
1094	0.477075	0.218050
1095	0.477000	0.215950
1096	0.474975	0.215500
1097	0.471525	0.215900
1098	0.474475	0.215700
1099	0.473850	0.215000
1100	0.478825	0.213250
1101	0.478975	0.214250
1102	0.476725	0.211525
1103	0.478750	0.213200
1104	0.480600	0.215625
1105	0.482025	0.214500
1106	0.475875	0.214300
1107	0.476825	0.215175
1108	0.477900	0.215750
1109	0.470050	0.217450
1110	0.473175	0.216475
1111	0.475825	0.218525
1112	0.471525	0.217525
1113	0.478100	0.217950
1114	0.477675	0.217350
1115	0.477900	0.217800
1116	0.476350	0.219650
1117	0.473850	0.219725
1118	0.474650	0.218725
1119	0.474500	0.218050
1120	0.470650	0.218250
1121	0.473275	0.218625
1122	0.475725	0.218600
1123	0.470050	0.218575
1124	0.481275	0.220025
1125	0.471875	0.220750
1126	0.477200	0.220875
1127	0.474575	0.217925
1128	0.473850	0.215600
1129	0.474975	0.216625
1130	0.478075	0.218600
1131	0.474575	0.217975
1132	0.472550	0.216050
1133	0.474875	0.217725
1134	0.474375	0.216250
1135	0.472650	0.216750
1136	0.470300	0.216750
1137	0.471825	0.218150
1138	0.473525	0.218250
1139	0.475950	0.217700
1140	0.473875	0.216875
1141	0.471025	0.215225
1142	0.471975	0.215350
1143	0.474925	0.214500
1144	0.474900	0.216700
1145	0.472150	0.214975
1146	0.477750	0.213575
1147	0.471225	0.215050
1148	0.472650	0.213200
1149	0.469050	0.213950
1150	0.471250	0.215050
1151	0.473050	0.215800
1152	0.473250	0.215300
1153	0.472075	0.217200
1154	0.475375	0.216275
1155	0.474700	0.216975
1156	0.472650	0.217050
1157	0.471225	0.216375
1158	0.471850	0.215200
1159	0.472500	0.213050
1160	0.475650	0.213825
1161	0.474525	0.213375
1162	0.472200	0.213400
1163	0.473350	0.211075
1164	0.468475	0.210325
1165	0.473450	0.211300
1166	0.470425	0.211475
1167	0.472475	0.213125
1168	0.472025	0.211275
1169	0.471025	0.209025
1170	0.470400	0.209300
1171	0.475925	0.210975
1172	0.477275	0.213375
1173	0.477625	0.214200
1174	0.477350	0.212725
1175	0.474025	0.212050
1176	0.469550	0.213500
1177	0.470750	0.215075
1178	0.470000	0.213350
1179	0.470825	0.213000
1180	0.474525	0.213100
1181	0.471625	0.213100
1182	0.468950	0.215050
1183	0.475475	0.215200
1184	0.476100	0.214575
1185	0.474025	0.215125
1186	0.472050	0.214575
1187	0.470875	0.215075
1188	0.474925	0.215000
1189	0.477775	0.214650
1190	0.478600	0.216575
1191	0.476900	0.214175
1192	0.473225	0.215475
1193	0.471500	0.217900
1194	0.472275	0.220350
1195	0.470450	0.219375
1196	0.474200	0.219150
1197	0.471500	0.220000
1198	0.472850	0.222975
1199	0.474550	0.224400
1200	0.472175	0.224250
1201	0.474100	0.222600
1202	0.475325	0.223550
1203	0.474725	0.222150
1204	0.476125	0.222450
1205	0.472675	0.221300
1206	0.476550	0.218575
1207	0.472525	0.219325
1208	0.480975	0.218775
1209	0.477325	0.218125
1210	0.476825	0.215475
1211	0.473975	0.214425
1212	0.474500	0.216200
1213	0.477375	0.215525
1214	0.479400	0.215775
1215	0.473075	0.217050
1216	0.475900	0.217125
1217	0.477325	0.219050
1218	0.477400	0.219825
1219	0.477775	0.220700
1220	0.476350	0.219550
1221	0.477575	0.219225
1222	0.476825	0.221025
1223	0.478925	0.222450
1224	0.478350	0.223500
1225	0.475925	0.224900
1226	0.475075	0.227075
1227	0.474575	0.228350
1228	0.474425	0.228175
1229	0.471375	0.228425
1230	0.475500	0.225900
1231	0.474300	0.224600
1232	0.472000	0.224375
1233	0.473875	0.224225
1234	0.474525	0.226125
1235	0.474725	0.224150
1236	0.477775	0.220825
1237	0.478400	0.219350
1238	0.477300	0.216175
1239	0.473450	0.214975
1240	0.474875	0.213600
1241	0.471625	0.214575
1242	0.473075	0.214225
1243	0.469600	0.213450
1244	0.476675	0.212725
1245	0.476400	0.211250
1246	0.475225	0.210375
1247	0.477875	0.212000
1248	0.476175	0.213125
1249	0.474075	0.212100
1250	0.473900	0.211600
1251	0.473100	0.211900
1252	0.474375	0.211025
1253	0.477550	0.211025
1254	0.476850	0.210500
1255	0.477050	0.209250
1256	0.474250	0.211075
1257	0.473425	0.209775
1258	0.477775	0.210325
1259	0.476600	0.210725
1260	0.476150	0.210950
1261	0.469875	0.210525
1262	0.469425	0.211675
1263	0.469800	0.211350
1264	0.471975	0.210375
1265	0.472150	0.210100
1266	0.474800	0.211025
1267	0.475200	0.210075
1268	0.476000	0.210650
1269	0.474875	0.210950
1270	0.474500	0.212125
1271	0.472625	0.212200
1272	0.478000	0.212400
1273	0.475325	0.212375
1274	0.472125	0.210900
1275	0.474475	0.210875
1276	0.475150	0.211275
1277	0.474125	0.211575
1278	0.474825	0.210950
1279	0.477500	0.210175
1280	0.475875	0.211400
1281	0.469875	0.212950
1282	0.468850	0.213525
1283	0.472725	0.215550
1284	0.475650	0.216775
1285	0.468525	0.216300
1286	0.470550	0.216700
1287	0.472475	0.218650
1288	0.476475	0.218925
1289	0.475000	0.218375
1290	0.472850	0.218225
1291	0.473400	0.218725
1292	0.468875	0.219725
1293	0.468900	0.220550
1294	0.473075	0.219900
1295	0.473400	0.221350
1296	0.476575	0.220325
1297	0.473300	0.221225
1298	0.471575	0.220725
1299	0.476425	0.219650
1300	0.477100	0.217200
1301	0.477475	0.215675
1302	0.476125	0.216650
1303	0.475850	0.215900
1304	0.475650	0.216550
1305	0.471950	0.218125
1306	0.474950	0.218550
1307	0.473700	0.215400
1308	0.476500	0.218575
1309	0.477100	0.218175
1310	0.477125	0.218175
1311	0.476600	0.216750
1312	0.473075	0.217750
1313	0.473775	0.215200
1314	0.474250	0.213625
1315	0.477275	0.213075
1316	0.476450	0.214025
1317	0.476425	0.214450
1318	0.476750	0.213125
1319	0.472650	0.211800
1320	0.478500	0.210600
1321	0.474775	0.208775
1322	0.475925	0.209125
1323	0.477175	0.210275
1324	0.477000	0.211775
1325	0.473175	0.211175
1326	0.474250	0.208700
1327	0.474800	0.208125
1328	0.476075	0.209225
1329	0.474250	0.207550
1330	0.474625	0.205225
1331	0.474350	0.205175
1332	0.475300	0.204450
1333	0.476175	0.205025
1334	0.472875	0.205275
1335	0.472350	0.207500
1336	0.473350	0.210300
1337	0.471925	0.210425
1338	0.469300	0.210850
1339	0.469700	0.212025
1340	0.475950	0.212150
1341	0.473475	0.211700
1342	0.475250	0.212150
1343	0.476025	0.211825
1344	0.474400	0.212325
1345	0.478275	0.212975
1346	0.474250	0.213125
1347	0.471725	0.213850
1348	0.470475	0.214675
1349	0.474975	0.215950
1350	0.472825	0.215475
1351	0.474325	0.214675
1352	0.474250	0.213325
1353	0.475825	0.212800
1354	0.473925	0.212800
1355	0.476500	0.212850
1356	0.471550	0.214200
1357	0.468200	0.214875
1358	0.472825	0.213250
1359	0.470850	0.212975
1360	0.473800	0.214075
1361	0.472675	0.212425
1362	0.473700	0.213375
1363	0.473075	0.215475
1364	0.470600	0.213450
1365	0.468850	0.213600
1366	0.474575	0.211725
1367	0.471825	0.213675
1368	0.468650	0.213975
1369	0.469625	0.211925
1370	0.473650	0.211125
1371	0.473375	0.211200
1372	0.473025	0.210675
1373	0.470850	0.211175
1374	0.472975	0.212350
1375	0.473200	0.211525
1376	0.470225	0.211175
1377	0.473375	0.213100
1378	0.474050	0.214075
1379	0.469825	0.212650
1380	0.473375	0.213650
1381	0.471000	0.213850
1382	0.469825	0.212400
1383	0.471300	0.213375
1384	0.470625	0.214975
1385	0.470500	0.212575
1386	0.469025	0.213175
1387	0.470425	0.213600
1388	0.472025	0.212725
1389	0.475025	0.215000
1390	0.476850	0.213950
1391	0.477775	0.215575
1392	0.473400	0.216350
1393	0.470275	0.216875
1394	0.468825	0.216350
1395	0.472625	0.214125
1396	0.474050	0.211800
1397	0.477975	0.214600
1398	0.473850	0.215475
1399	0.471900	0.213525
1400	0.476175	0.213500
1401	0.471325	0.212875
1402	0.472825	0.212675
1403	0.472875	0.210475
1404	0.473850	0.211125
1405	0.470150	0.211125
1406	0.477525	0.210325
1407	0.473575	0.209200
1408	0.474950	0.209800
1409	0.475825	0.209250
1410	0.475350	0.209950
1411	0.476175	0.209775
1412	0.473425	0.207800
1413	0.471500	0.206500
1414	0.470175	0.207525
1415	0.469425	0.205425
1416	0.475425	0.208000
1417	0.475225	0.208050
1418	0.477650	0.208075
1419	0.476525	0.209250
1420	0.472925	0.209950
1421	0.471875	0.212025
1422	0.473150	0.211875
1423	0.473950	0.209400
1424	0.475575	0.205425
1425	0.475775	0.206425
1426	0.472975	0.204575
1427	0.475500	0.204850
1428	0.479000	0.205950
1429	0.475300	0.206750
1430	0.475875	0.207725
1431	0.478000	0.208200
1432	0.477075	0.206850
1433	0.478325	0.206900
1434	0.476400	0.206175
1435	0.479225	0.206650
1436	0.479000	0.206175
1437	0.477450	0.208825
1438	0.473850	0.209400
1439	0.472875	0.210050
1440	0.475200	0.210050
1441	0.471625	0.211200
1442	0.476275	0.210600
1443	0.479875	0.210225
1444	0.475875	0.209100
1445	0.471325	0.208175
1446	0.477825	0.209025
1447	0.474875	0.211975
1448	0.472450	0.208825
1449	0.473200	0.206875
1450	0.472575	0.209825
1451	0.474900	0.209125
1452	0.472375	0.208225
1453	0.474525	0.206775
1454	0.474725	0.206375
1455	0.471950	0.206200
1456	0.479025	0.206200
1457	0.476600	0.204925
1458	0.475325	0.204600
1459	0.474125	0.204750
1460	0.471425	0.203850
1461	0.474075	0.203550
1462	0.472775	0.205500
1463	0.473875	0.204550
1464	0.476325	0.204900
1465	0.475250	0.203825
1466	0.474000	0.206450
1467	0.474275	0.206525
1468	0.474850	0.208850
1469	0.472450	0.207075
1470	0.474075	0.206925
1471	0.474800	0.208475
1472	0.472875	0.208625
1473	0.473200	0.206375
1474	0.474650	0.204375
1475	0.477175	0.205000
1476	0.475800	0.206200
1477	0.475450	0.204275
1478	0.473700	0.202675
1479	0.473950	0.202825
1480	0.474975	0.204825
1481	0.474650	0.203950
1482	0.478100	0.204725
1483	0.477975	0.205925
1484	0.475000	0.206225
1485	0.473650	0.205975
1486	0.474775	0.206775
1487	0.480075	0.208225
1488	0.476400	0.208675
1489	0.477000	0.210250
1490	0.474775	0.209750
1491	0.474350	0.208700
1492	0.474100	0.210925
1493	0.474625	0.212325
1494	0.472500	0.210500
1495	0.477950	0.212375
1496	0.477225	0.213050
1497	0.471850	0.214125
1498	0.472175	0.213800
1499	0.475675	0.214900
1500	0.474675	0.216000
1501	0.475375	0.216775
1502	0.468325	0.215300
1503	0.471700	0.215150
1504	0.476875	0.214500
1505	0.474350	0.214975
1506	0.473850	0.214100
1507	0.473625	0.213575
1508	0.475750	0.215475
1509	0.475150	0.216900
1510	0.473975	0.216925
1511	0.471925	0.220250
1512	0.470775	0.218325
1513	0.471300	0.217475
1514	0.473850	0.217425
1515	0.475925	0.216850
1516	0.470300	0.214325
1517	0.473625	0.216925
1518	0.472675	0.217075
1519	0.473725	0.217450
1520	0.475100	0.217375
1521	0.470375	0.219050
1522	0.473500	0.219875
1523	0.472375	0.222175
1524	0.474000	0.223800
1525	0.469250	0.223850
1526	0.474275	0.224375
1527	0.473725	0.223225
1528	0.473950	0.224300
1529	0.471125	0.222675
1530	0.470600	0.223300
1531	0.472675	0.224475
1532	0.475000	0.224450
1533	0.478225	0.223525
1534	0.474675	0.220050
1535	0.469325	0.219700
1536	0.472050	0.218700
1537	0.473125	0.221425
1538	0.471050	0.223075
1539	0.472100	0.222200
1540	0.473025	0.221750
1541	0.474800	0.221925
1542	0.471875	0.219775
1543	0.476375	0.219025
1544	0.474400	0.219450
1545	0.476300	0.217625
1546	0.473900	0.216650
1547	0.476175	0.217025
1548	0.474525	0.216975
1549	0.476300	0.217925
1550	0.474950	0.216550
1551	0.476025	0.216575
1552	0.473475	0.216700
1553	0.469975	0.217325
1554	0.471725	0.216275
1555	0.474000	0.218000
1556	0.476650	0.215775
1557	0.474900	0.216600
1558	0.471575	0.214675
1559	0.475375	0.215525
1560	0.474375	0.218800
1561	0.475825	0.218400
1562	0.476125	0.218825
1563	0.469350	0.219225
1564	0.471900	0.218725
1565	0.476275	0.217875
1566	0.474950	0.216550
1567	0.476575	0.213850
1568	0.472850	0.215450
1569	0.472525	0.216250
1570	0.473050	0.215700
1571	0.471950	0.217375
1572	0.470725	0.216200
1573	0.469350	0.216275
1574	0.471875	0.216675
1575	0.473500	0.216225
1576	0.472400	0.215250
1577	0.474750	0.214375
1578	0.479425	0.215975
1579	0.475325	0.217000
1580	0.477600	0.215125
1581	0.477900	0.212975
1582	0.474050	0.210625
1583	0.474700	0.209875
1584	0.474200	0.209150
1585	0.474275	0.207850
1586	0.474025	0.208700
1587	0.472100	0.208600
1588	0.474650	0.206750
1589	0.471400	0.207150
1590	0.476275	0.205800
1591	0.476300	0.207300
1592	0.475900	0.205675
1593	0.472475	0.206800
1594	0.476425	0.207825
1595	0.474175	0.205400
1596	0.477225	0.203450
1597	0.479550	0.204350
1598	0.477350	0.203650
1599	0.476200	0.204175
1600	0.478100	0.204825
1601	0.476225	0.205475
1602	0.478975	0.206650
1603	0.475325	0.207750
1604	0.477625	0.207875
1605	0.471800	0.206725
1606	0.476475	0.207025
1607	0.480400	0.205675
1608	0.473900	0.205175
1609	0.477125	0.204625
1610	0.475500	0.206050
1611	0.476250	0.205700
1612	0.477425	0.204925
1613	0.473675	0.204000
1614	0.474350	0.202250
1615	0.476050	0.199825
1616	0.474125	0.200625
1617	0.476425	0.200075
1618	0.474150	0.201075
1619	0.476100	0.201350
1620	0.476675	0.200675
1621	0.477650	0.202675
1622	0.475650	0.201350
1623	0.472525	0.201725
1624	0.475725	0.200550
1625	0.475600	0.201850
1626	0.475950	0.201450
1627	0.474725	0.201150
1628	0.473250	0.199800
1629	0.475000	0.199025
1630	0.475650	0.199950
1631	0.477225	0.200700
1632	0.474250	0.200600
1633	0.478550	0.199625
1634	0.472175	0.202050
1635	0.472425	0.202650
1636	0.471600	0.201025
1637	0.472025	0.200050
1638	0.474175	0.202675
1639	0.476050	0.204300
1640	0.472700	0.204875
1641	0.475850	0.205950
1642	0.474175	0.206450
1643	0.472250	0.207575
1644	0.471375	0.207175
1645	0.474600	0.208325
1646	0.475425	0.209100
1647	0.475475	0.209550
1648	0.476650	0.210200
1649	0.472550	0.207575
1650	0.476950	0.206675
1651	0.475750	0.208400
1652	0.478800	0.207875
1653	0.475975	0.209950
1654	0.474175	0.208175
1655	0.475750	0.206525
1656	0.476400	0.207550
1657	0.473400	0.209725
1658	0.475200	0.209525
1659	0.475050	0.209475
1660	0.474900	0.211100
1661	0.476825	0.209300
1662	0.475225	0.208425
1663	0.475200	0.208450
1664	0.475400	0.208650
1665	0.474700	0.208000
1666	0.473675	0.208275
1667	0.476325	0.207300
1668	0.472725	0.207425
1669	0.475550	0.206375
1670	0.472225	0.207075
1671	0.475650	0.208600
1672	0.473400	0.208250
1673	0.469750	0.206900
1674	0.476100	0.206775
1675	0.474125	0.207600
1676	0.469925	0.206775
1677	0.473025	0.207300
1678	0.472125	0.207275
1679	0.475000	0.207675
1680	0.472950	0.208425
1681	0.472700	0.208575
1682	0.471350	0.208225
1683	0.475475	0.207800
1684	0.477300	0.207450
1685	0.475900	0.208300
1686	0.470600	0.206950
1687	0.470600	0.206150
1688	0.471450	0.207075
1689	0.472525	0.205925
1690	0.469850	0.204400
1691	0.469850	0.206200
1692	0.470050	0.204225
1693	0.472275	0.205125
1694	0.472925	0.205175
1695	0.473125	0.206550
1696	0.470625	0.207400
1697	0.473025	0.210175
1698	0.474025	0.208800
1699	0.473400	0.211550
1700	0.473750	0.211250
1701	0.473475	0.211625
1702	0.470975	0.211775
1703	0.469025	0.212250
1704	0.474025	0.211200
1705	0.474850	0.210450
1706	0.474925	0.210450
1707	0.474000	0.208525
1708	0.472975	0.210275
1709	0.472250	0.212425
1710	0.477975	0.211750
1711	0.472325	0.213250
1712	0.471050	0.211725
1713	0.474425	0.210450
1714	0.473575	0.209225
1715	0.469100	0.208450
1716	0.472925	0.209900
1717	0.473525	0.209050
1718	0.475775	0.210400
1719	0.476900	0.212225
1720	0.475975	0.214250
1721	0.476750	0.212225
1722	0.471650	0.212150
1723	0.477050	0.213250
1724	0.473425	0.212950
1725	0.474625	0.214075
1726	0.474275	0.214125
1727	0.478150	0.214525
1728	0.477975	0.214725
1729	0.472075	0.214600
1730	0.474275	0.215900
1731	0.475075	0.215500
1732	0.472150	0.214675
1733	0.471750	0.215325
1734	0.471650	0.217475
1735	0.477050	0.215725
1736	0.478275	0.214800
1737	0.477350	0.214775
1738	0.476075	0.212350
1739	0.478075	0.213600
1740	0.476125	0.213350
1741	0.475550	0.212350
1742	0.474125	0.212475
1743	0.464350	0.211525
1744	0.472325	0.211425
1745	0.474275	0.211675
1746	0.475625	0.210275
1747	0.471350	0.210600
1748	0.470975	0.210775
1749	0.472850	0.209925
1750	0.475425	0.209425
1751	0.472075	0.211150
1752	0.474475	0.211650
1753	0.477100	0.213450
1754	0.477775	0.212475
1755	0.475175	0.211750
1756	0.473500	0.211850
1757	0.469300	0.211425
1758	0.472550	0.210925
1759	0.474175	0.208800
1760	0.476850	0.207850
1761	0.478025	0.207825
1762	0.475150	0.208525
1763	0.476550	0.209950
1764	0.476375	0.209900
1765	0.475125	0.208500
1766	0.477825	0.209325
1767	0.475825	0.209550
1768	0.477425	0.211500
1769	0.475875	0.212475
1770	0.472875	0.211725
1771	0.476050	0.211875
1772	0.475775	0.212475
1773	0.468875	0.210150
1774	0.471275	0.213675
1775	0.473500	0.215075
1776	0.474375	0.214825
1777	0.472500	0.215125
1778	0.472425	0.213550
1779	0.476675	0.214675
1780	0.476000	0.215700
1781	0.475650	0.215150
1782	0.473625	0.214775
1783	0.475975	0.215400
1784	0.474325	0.214600
1785	0.472450	0.214850
1786	0.474400	0.216425
1787	0.470775	0.216750
1788	0.471050	0.217625
1789	0.473950	0.218425
1790	0.472625	0.216450
1791	0.474625	0.216175
1792	0.475800	0.217850
1793	0.475675	0.217300
1794	0.476125	0.216025
1795	0.471625	0.215575
1796	0.471825	0.215925
1797	0.471025	0.215500
1798	0.469825	0.215625
1799	0.472525	0.214550
1800	0.476250	0.214200
1801	0.476025	0.212850
1802	0.469325	0.213550
1803	0.475600	0.212925
1804	0.470725	0.212100
1805	0.471900	0.210500
1806	0.474150	0.212650
1807	0.476275	0.212125
1808	0.476950	0.213100
1809	0.475825	0.213100
1810	0.474675	0.212175
1811	0.475525	0.211900
1812	0.476800	0.210300
1813	0.475350	0.209800
1814	0.473875	0.209575
1815	0.475250	0.210800
1816	0.473775	0.212025
1817	0.473925	0.213300
1818	0.471275	0.212100
1819	0.474825	0.211800
1820	0.476400	0.211975
1821	0.472900	0.213700
1822	0.471650	0.211475
1823	0.476175	0.208900
1824	0.475100	0.208700
1825	0.474550	0.210950
1826	0.476025	0.210950
1827	0.472775	0.209400
1828	0.472850	0.208400
1829	0.474325	0.210000
1830	0.475225	0.209025
1831	0.480300	0.209350
1832	0.479975	0.209700
1833	0.474375	0.209600
1834	0.472275	0.210500
1835	0.470050	0.209700
1836	0.472900	0.211075
1837	0.473875	0.212500
1838	0.474575	0.211350
1839	0.475275	0.211525
1840	0.477500	0.212750
1841	0.477400	0.211375
1842	0.476625	0.212750
1843	0.473750	0.213200
1844	0.475475	0.212475
1845	0.476575	0.211650
1846	0.477725	0.211300
1847	0.474425	0.211275
1848	0.474500	0.212375
1849	0.474975	0.211575
1850	0.473250	0.212900
1851	0.473500	0.211500
1852	0.476000	0.212025
1853	0.474900	0.210775
1854	0.473925	0.211450
1855	0.476050	0.211375
1856	0.474950	0.207725
1857	0.476500	0.208175
1858	0.473725	0.210300
1859	0.473475	0.210325
1860	0.474625	0.209075
1861	0.474400	0.206875
1862	0.476550	0.207375
1863	0.473225	0.207075
1864	0.473375	0.207275
1865	0.473800	0.206850
1866	0.470400	0.209050
1867	0.474575	0.211950
1868	0.468575	0.212825
1869	0.472825	0.214525
1870	0.474325	0.212800
1871	0.478575	0.211375
1872	0.472150	0.211125
1873	0.475600	0.211400
1874	0.477675	0.212550
1875	0.475975	0.213825
1876	0.472400	0.210350
1877	0.472900	0.209575
1878	0.473200	0.211825
1879	0.475175	0.211400
1880	0.474175	0.211200
1881	0.476350	0.210175
1882	0.473925	0.210825
1883	0.478425	0.211325
1884	0.476500	0.212225
1885	0.477125	0.211200
1886	0.475600	0.210000
1887	0.473300	0.211025
1888	0.474175	0.210675
1889	0.472475	0.211875
1890	0.472750	0.212175
1891	0.474250	0.211450
1892	0.477700	0.210700
1893	0.473400	0.207500
1894	0.471025	0.205950
1895	0.472100	0.205800
1896	0.472725	0.207000
1897	0.475325	0.206700
1898	0.473525	0.208050
1899	0.473875	0.208700
1900	0.472925	0.210725
1901	0.472400	0.211675
1902	0.473650	0.208025
1903	0.474475	0.206425
1904	0.471900	0.204925
1905	0.472650	0.206025
1906	0.472200	0.206625
1907	0.472725	0.207900
1908	0.474750	0.206750
1909	0.470125	0.207375
1910	0.474925	0.206525
1911	0.475975	0.208800
1912	0.476575	0.209500
1913	0.473250	0.209400
1914	0.475525	0.210950
1915	0.475725	0.210200
1916	0.475650	0.208575
1917	0.475150	0.209925
1918	0.472050	0.210350
1919	0.473500	0.210150
1920	0.473875	0.209625
1921	0.472825	0.208725
1922	0.475700	0.208200
1923	0.474925	0.210325
1924	0.477150	0.212300
1925	0.472950	0.213450
1926	0.474725	0.212825
1927	0.476525	0.213400
1928	0.475425	0.210550
1929	0.474750	0.212700
1930	0.476100	0.211725
1931	0.471500	0.211900
1932	0.472800	0.211825
1933	0.472700	0.211500
1934	0.478525	0.212425
1935	0.474850	0.211750
1936	0.473850	0.211300
1937	0.473625	0.211850
1938	0.476400	0.212300
1939	0.472650	0.210750
1940	0.479675	0.210475
1941	0.474925	0.209850
1942	0.476025	0.207850
1943	0.472925	0.208875
1944	0.473475	0.207550
1945	0.473375	0.208200
1946	0.474300	0.208825
1947	0.472625	0.208750
1948	0.473875	0.209650
1949	0.477550	0.211675
1950	0.470650	0.211250
1951	0.474975	0.211000
1952	0.473950	0.212775
1953	0.474875	0.212325
1954	0.474750	0.211775
1955	0.476075	0.212975
1956	0.478050	0.212025
1957	0.476125	0.212275
1958	0.471325	0.212100
1959	0.473025	0.211575
1960	0.476050	0.211950
1961	0.476450	0.212200
1962	0.474875	0.214075
1963	0.476150	0.215400
1964	0.477275	0.215675
1965	0.478175	0.214725
1966	0.474025	0.213575
1967	0.479425	0.212375
1968	0.471250	0.213350
1969	0.473250	0.214150
1970	0.475550	0.213525
1971	0.476450	0.213975
1972	0.475375	0.213750
1973	0.474775	0.215075
1974	0.474300	0.219425
1975	0.475675	0.220825
1976	0.475425	0.219850
1977	0.474750	0.220300
1978	0.475025	0.222175
1979	0.473700	0.222150
1980	0.470275	0.221325
1981	0.471325	0.225275
1982	0.473450	0.226425
1983	0.472350	0.226050
1984	0.469425	0.225025
1985	0.476000	0.226500
1986	0.474025	0.225225
1987	0.475000	0.224100
1988	0.472775	0.225650
1989	0.472175	0.227450
1990	0.471775	0.227575
1991	0.476100	0.227550
1992	0.476700	0.225900
1993	0.471075	0.225025
1994	0.472400	0.226050
1995	0.476725	0.226350
1996	0.474200	0.226550
1997	0.476400	0.227075
1998	0.476400	0.227925
1999	0.474000	0.228000
[truncated: 8,000 more rows]
