# Supplementary material for: Evolutionary game on mutually influenceing double-layer network
Source: PLoS One. 2025 Jan 31;20(1):e0317923. doi: 10.1371/journal.pone.0317923 (PMC11785339; doi:10.1371/journal.pone.0317923)
Supplement: S1 Data — (ZIP) [file pone.0317923.s001.zip › b=1.06_a=0.45_frequency.txt]

0	0.496375	0.397100
1	0.487450	0.339400
2	0.487125	0.305650
3	0.485575	0.285225
4	0.484075	0.269100
5	0.486625	0.260525
6	0.484525	0.255350
7	0.488400	0.251125
8	0.482275	0.244400
9	0.482375	0.239175
10	0.480475	0.240275
11	0.482900	0.237900
12	0.483050	0.237075
13	0.479325	0.237625
14	0.477975	0.238550
15	0.481225	0.238650
16	0.481850	0.241400
17	0.482000	0.240350
18	0.476275	0.243125
19	0.478150	0.245925
20	0.482150	0.249025
21	0.479925	0.251400
22	0.482250	0.255050
23	0.482900	0.257375
24	0.481875	0.258850
25	0.481375	0.259975
26	0.481025	0.261275
27	0.481750	0.261375
28	0.478300	0.263100
29	0.477975	0.265500
30	0.479825	0.267900
31	0.475875	0.270100
32	0.478350	0.272075
33	0.477425	0.272375
34	0.480525	0.273975
35	0.482000	0.275750
36	0.477575	0.278550
37	0.479225	0.279650
38	0.477475	0.282200
39	0.480525	0.281925
40	0.478650	0.282300
41	0.479175	0.282350
42	0.479775	0.279800
43	0.479650	0.279150
44	0.478800	0.279700
45	0.479500	0.281875
46	0.474900	0.284350
47	0.479775	0.284025
48	0.473850	0.285900
49	0.476250	0.285425
50	0.483000	0.289225
51	0.481475	0.293625
52	0.481575	0.293375
53	0.476800	0.294775
54	0.476650	0.296200
55	0.476125	0.296025
56	0.477075	0.295400
57	0.478100	0.297450
58	0.478475	0.297900
59	0.474250	0.299650
60	0.478850	0.301425
61	0.476475	0.301525
62	0.483075	0.301175
63	0.476250	0.300800
64	0.474500	0.300050
65	0.474725	0.302025
66	0.480300	0.304650
67	0.482975	0.306575
68	0.477550	0.305475
69	0.479275	0.306225
70	0.478725	0.305100
71	0.479175	0.305300
72	0.479500	0.307575
73	0.476100	0.307925
74	0.477475	0.305650
75	0.478450	0.306425
76	0.479575	0.306550
77	0.479275	0.306250
78	0.481825	0.307675
79	0.477875	0.309150
80	0.477875	0.313075
81	0.478175	0.313550
82	0.478525	0.314525
83	0.483275	0.314425
84	0.485850	0.315050
85	0.482900	0.317275
86	0.475075	0.318950
87	0.481175	0.319250
88	0.477250	0.321125
89	0.478450	0.318975
90	0.480000	0.318700
91	0.479450	0.318325
92	0.483325	0.319375
93	0.480125	0.321400
94	0.482575	0.322975
95	0.482225	0.324525
96	0.485275	0.326350
97	0.483950	0.326625
98	0.482775	0.326575
99	0.480200	0.329875
100	0.480450	0.330050
101	0.479850	0.330425
102	0.476450	0.329400
103	0.481625	0.328000
104	0.485600	0.330125
105	0.482975	0.331075
106	0.483850	0.330950
107	0.477900	0.328450
108	0.479650	0.328850
109	0.482825	0.331850
110	0.481975	0.332800
111	0.481575	0.334075
112	0.479900	0.334325
113	0.475500	0.335425
114	0.478750	0.336675
115	0.478900	0.336400
116	0.480000	0.337525
117	0.483050	0.338500
118	0.483400	0.339875
119	0.479400	0.343125
120	0.478175	0.340375
121	0.474700	0.341200
122	0.480950	0.342900
123	0.480375	0.345400
124	0.481025	0.346850
125	0.480275	0.348325
126	0.479050	0.350725
127	0.477650	0.350775
128	0.481775	0.350000
129	0.482325	0.349400
130	0.483775	0.349025
131	0.479750	0.348475
132	0.483000	0.348475
133	0.478250	0.349200
134	0.481075	0.347150
135	0.479000	0.347025
136	0.481800	0.347225
137	0.479325	0.347050
138	0.481250	0.346175
139	0.479375	0.344825
140	0.479075	0.346525
141	0.480325	0.346625
142	0.481475	0.348675
143	0.478675	0.351700
144	0.484450	0.350725
145	0.481775	0.351450
146	0.480225	0.352825
147	0.480300	0.349225
148	0.479075	0.350225
149	0.481575	0.351950
150	0.481950	0.349950
151	0.480200	0.350325
152	0.483050	0.348775
153	0.482225	0.348225
154	0.484125	0.348150
155	0.482725	0.347675
156	0.479925	0.349400
157	0.479300	0.352475
158	0.481750	0.352825
159	0.480800	0.354925
160	0.480625	0.354350
161	0.481850	0.355525
162	0.480225	0.357200
163	0.479100	0.358375
164	0.483950	0.360675
165	0.483350	0.361950
166	0.483875	0.360925
167	0.480125	0.362750
168	0.484125	0.364200
169	0.481775	0.364900
170	0.477325	0.365625
171	0.480300	0.364350
172	0.480475	0.366300
173	0.477875	0.365600
174	0.477775	0.365375
175	0.484300	0.364275
176	0.483700	0.368475
177	0.482975	0.372425
178	0.482725	0.372500
179	0.482975	0.372250
180	0.484700	0.375075
181	0.482750	0.374300
182	0.479950	0.372825
183	0.478325	0.372600
184	0.480175	0.374275
185	0.481700	0.373575
186	0.479600	0.374400
187	0.479050	0.377125
188	0.478625	0.377250
189	0.478775	0.378225
190	0.479725	0.375975
191	0.480850	0.376475
192	0.483500	0.376900
193	0.482875	0.378725
194	0.484475	0.377425
195	0.484675	0.376375
196	0.481475	0.377575
197	0.484400	0.373625
198	0.484050	0.374450
199	0.481800	0.373300
200	0.479075	0.374725
201	0.480450	0.373575
202	0.476850	0.373675
203	0.482400	0.373375
204	0.482925	0.374475
205	0.485275	0.373225
206	0.482425	0.372750
207	0.481600	0.373575
208	0.480650	0.374700
209	0.477550	0.375075
210	0.478775	0.374375
211	0.483250	0.375075
212	0.479825	0.375275
213	0.481400	0.376875
214	0.481450	0.375375
215	0.476725	0.375075
216	0.483350	0.375325
217	0.487000	0.374725
218	0.484550	0.376375
219	0.487200	0.378800
220	0.485850	0.378250
221	0.483125	0.376300
222	0.486300	0.377675
223	0.487725	0.377750
224	0.483800	0.372625
225	0.482050	0.371100
226	0.482525	0.373700
227	0.486250	0.373550
228	0.489025	0.372725
229	0.481975	0.372375
230	0.485350	0.373325
231	0.483425	0.375125
232	0.483650	0.372425
233	0.485025	0.370750
234	0.482375	0.371675
235	0.483325	0.372200
236	0.484100	0.371625
237	0.483475	0.372050
238	0.482850	0.372000
239	0.482825	0.373950
240	0.482375	0.373850
241	0.482475	0.371475
242	0.481875	0.371650
243	0.482950	0.373350
244	0.484950	0.375775
245	0.483525	0.376850
246	0.485675	0.378800
247	0.485825	0.378750
248	0.483275	0.382425
249	0.486325	0.380925
250	0.483050	0.382800
251	0.484125	0.386100
252	0.482125	0.385175
253	0.485250	0.383775
254	0.480450	0.383625
255	0.480475	0.383575
256	0.483450	0.384425
257	0.481175	0.378325
258	0.481750	0.377475
259	0.481750	0.376275
260	0.482125	0.372300
261	0.480400	0.372150
262	0.483400	0.371550
263	0.483075	0.372400
264	0.480475	0.372725
265	0.484225	0.372000
266	0.489075	0.370850
267	0.487975	0.371775
268	0.486575	0.371925
269	0.482175	0.369900
270	0.486225	0.372825
271	0.482975	0.370650
272	0.481275	0.371550
273	0.484800	0.372525
274	0.483775	0.372750
275	0.486550	0.372300
276	0.486000	0.374200
277	0.485025	0.373125
278	0.484125	0.371625
279	0.485600	0.373575
280	0.484575	0.373875
281	0.482000	0.374675
282	0.480175	0.377375
283	0.484625	0.373950
284	0.481525	0.376025
285	0.482675	0.377900
286	0.482900	0.376450
287	0.486000	0.377075
288	0.486350	0.382275
289	0.485800	0.379875
290	0.481575	0.382350
291	0.479700	0.382975
292	0.486850	0.386425
293	0.485525	0.387250
294	0.484550	0.390075
295	0.483075	0.387175
296	0.478950	0.389675
297	0.481550	0.387900
298	0.485300	0.385925
299	0.480300	0.386425
300	0.481550	0.386250
301	0.486500	0.387500
302	0.484850	0.388300
303	0.481825	0.387550
304	0.485075	0.387775
305	0.488950	0.386000
306	0.485550	0.389375
307	0.482450	0.386600
308	0.485700	0.386700
309	0.485600	0.388600
310	0.484775	0.390325
311	0.484625	0.390000
312	0.480275	0.391300
313	0.480200	0.389225
314	0.481775	0.387250
315	0.484150	0.387400
316	0.480775	0.388925
317	0.482975	0.391675
318	0.485500	0.389825
319	0.484225	0.391450
320	0.482200	0.393400
321	0.488125	0.393075
322	0.482175	0.394025
323	0.480625	0.396100
324	0.485050	0.397700
325	0.486750	0.396975
326	0.487800	0.399225
327	0.479975	0.399325
328	0.483800	0.399650
329	0.482325	0.402400
330	0.477675	0.403100
331	0.484175	0.402275
332	0.482075	0.401575
333	0.483825	0.400425
334	0.484075	0.401400
335	0.486725	0.400025
336	0.487275	0.402575
337	0.487975	0.403775
338	0.483000	0.403325
339	0.483950	0.403875
340	0.479125	0.405000
341	0.481750	0.404825
342	0.482600	0.404600
343	0.481500	0.404975
344	0.483425	0.406075
345	0.487825	0.407025
346	0.487275	0.406400
347	0.481500	0.408450
348	0.484775	0.409650
349	0.485125	0.409900
350	0.483675	0.410600
351	0.483625	0.409625
352	0.483700	0.409550
353	0.479625	0.408900
354	0.481325	0.409875
355	0.482700	0.413525
356	0.484300	0.414700
357	0.483950	0.414725
358	0.485350	0.412850
359	0.479925	0.410525
360	0.483875	0.408150
361	0.486750	0.409000
362	0.486725	0.411175
363	0.486650	0.410425
364	0.484700	0.411650
365	0.482600	0.411625
366	0.484600	0.410750
367	0.482400	0.413375
368	0.484250	0.414200
369	0.489925	0.415975
370	0.486900	0.412700
371	0.485700	0.412600
372	0.480525	0.410225
373	0.481325	0.407700
374	0.482050	0.407100
375	0.480125	0.407875
376	0.485175	0.405975
377	0.481250	0.407775
378	0.483525	0.407375
379	0.483025	0.406450
380	0.485500	0.404350
381	0.486550	0.401925
382	0.486150	0.399100
383	0.484800	0.401850
384	0.482775	0.400800
385	0.487800	0.402100
386	0.484000	0.402400
387	0.482375	0.401225
388	0.487925	0.404000
389	0.486200	0.406525
390	0.489500	0.406375
391	0.488400	0.404975
392	0.487950	0.408475
393	0.484325	0.410125
394	0.482575	0.409950
395	0.485225	0.414175
396	0.485850	0.412075
397	0.482425	0.414100
398	0.482875	0.414875
399	0.483700	0.411600
400	0.486000	0.414000
401	0.487400	0.416225
402	0.484150	0.414475
403	0.487350	0.415050
404	0.487350	0.417425
405	0.487300	0.414900
406	0.487325	0.416300
407	0.484450	0.416150
408	0.486375	0.413325
409	0.487575	0.413225
410	0.486750	0.411125
411	0.485850	0.414625
412	0.483225	0.414325
413	0.484500	0.411525
414	0.482375	0.413975
415	0.483275	0.411775
416	0.488450	0.409900
417	0.485650	0.410725
418	0.482350	0.411925
419	0.483000	0.411825
420	0.483425	0.413200
421	0.485875	0.413200
422	0.488300	0.413250
423	0.485800	0.411550
424	0.486975	0.412575
425	0.484250	0.410575
426	0.485450	0.409975
427	0.480575	0.411575
428	0.486525	0.412300
429	0.485375	0.414700
430	0.483900	0.418000
431	0.486025	0.419250
432	0.484375	0.419500
433	0.488625	0.420950
434	0.486700	0.423800
435	0.482375	0.423500
436	0.483775	0.424000
437	0.483900	0.423825
438	0.486275	0.425900
439	0.486525	0.425775
440	0.487850	0.425200
441	0.488125	0.424575
442	0.483625	0.422600
443	0.483775	0.423050
444	0.485400	0.420650
445	0.485800	0.422075
446	0.487375	0.421450
447	0.484925	0.420725
448	0.486025	0.418725
449	0.485050	0.419975
450	0.486675	0.422400
451	0.484700	0.421125
452	0.483900	0.421350
453	0.486700	0.422075
454	0.484750	0.424450
455	0.483225	0.424075
456	0.481375	0.425150
457	0.483950	0.425350
458	0.487275	0.428275
459	0.488900	0.428125
460	0.484950	0.425650
461	0.484400	0.425750
462	0.488925	0.424575
463	0.487775	0.423050
464	0.483875	0.425475
465	0.482275	0.424075
466	0.486350	0.423525
467	0.486750	0.425050
468	0.486125	0.425275
469	0.489050	0.425700
470	0.489050	0.423775
471	0.483375	0.423650
472	0.485475	0.425125
473	0.490700	0.425500
474	0.490700	0.424025
475	0.488150	0.423900
476	0.487350	0.423675
477	0.487600	0.419625
478	0.488500	0.422350
479	0.489475	0.421625
480	0.490300	0.420825
481	0.487675	0.421650
482	0.487000	0.420075
483	0.487500	0.422375
484	0.489850	0.420300
485	0.490975	0.422575
486	0.488850	0.424275
487	0.489675	0.420250
488	0.490025	0.420825
489	0.485275	0.421450
490	0.488825	0.423200
491	0.487550	0.423975
492	0.491175	0.422825
493	0.489525	0.424450
494	0.489225	0.423575
495	0.488825	0.424350
496	0.485575	0.423950
497	0.484950	0.423975
498	0.484625	0.424975
499	0.487075	0.426700
500	0.487350	0.425600
501	0.487700	0.425275
502	0.485225	0.424600
503	0.490300	0.420800
504	0.487675	0.423325
505	0.486725	0.420500
506	0.487525	0.420350
507	0.490950	0.421425
508	0.489650	0.418775
509	0.488550	0.420125
510	0.489600	0.420775
511	0.489900	0.420125
512	0.486950	0.421125
513	0.488850	0.419975
514	0.488125	0.417025
515	0.490150	0.417725
516	0.490175	0.415825
517	0.487525	0.416925
518	0.492025	0.415475
519	0.491600	0.418300
520	0.486525	0.418875
521	0.482675	0.418150
522	0.486400	0.417825
523	0.491375	0.414925
524	0.489575	0.416325
525	0.484750	0.417575
526	0.486875	0.416400
527	0.487025	0.418225
528	0.489125	0.418225
529	0.488550	0.415600
530	0.486550	0.416325
531	0.486050	0.415950
532	0.487425	0.416750
533	0.485200	0.416675
534	0.486800	0.415375
535	0.483625	0.411925
536	0.485050	0.410300
537	0.484275	0.411025
538	0.483775	0.410925
539	0.487725	0.411550
540	0.484925	0.411525
541	0.484875	0.411075
542	0.483975	0.410200
543	0.488975	0.410475
544	0.489150	0.411525
545	0.489475	0.409075
546	0.489275	0.408900
547	0.485275	0.408875
548	0.489750	0.410025
549	0.489300	0.411625
550	0.487825	0.411950
551	0.487400	0.414625
552	0.489050	0.415925
553	0.486800	0.412975
554	0.483600	0.414875
555	0.488975	0.414275
556	0.485725	0.412075
557	0.487050	0.412150
558	0.491175	0.414250
559	0.488850	0.414400
560	0.486150	0.416975
561	0.485650	0.418000
562	0.488075	0.419150
563	0.491125	0.419900
564	0.488275	0.421400
565	0.482650	0.424250
566	0.485675	0.423550
567	0.485600	0.421725
568	0.483100	0.422800
569	0.483075	0.423150
570	0.483775	0.423375
571	0.483425	0.423050
572	0.487725	0.421325
573	0.486875	0.420150
574	0.486625	0.420225
575	0.485950	0.420750
576	0.487625	0.418075
577	0.487550	0.418700
578	0.489850	0.416500
579	0.488700	0.414600
580	0.488200	0.413400
581	0.483750	0.412175
582	0.486850	0.411400
583	0.491500	0.412075
584	0.492375	0.411950
585	0.491325	0.413350
586	0.489000	0.413175
587	0.488525	0.412600
588	0.492550	0.410375
589	0.490675	0.410050
590	0.485775	0.410100
591	0.483025	0.409075
592	0.481475	0.410400
593	0.484325	0.411650
594	0.483425	0.410700
595	0.484175	0.412975
596	0.483725	0.412075
597	0.487950	0.412775
598	0.486175	0.411700
599	0.488725	0.411825
600	0.485325	0.411625
601	0.483925	0.408525
602	0.483975	0.409100
603	0.482675	0.412050
604	0.483625	0.411075
605	0.483475	0.411700
606	0.486100	0.411975
607	0.487475	0.411450
608	0.489825	0.412250
609	0.486950	0.416075
610	0.486075	0.416500
611	0.484950	0.418700
612	0.487950	0.418050
613	0.488975	0.419175
614	0.486200	0.416725
615	0.485325	0.418700
616	0.484550	0.420250
617	0.482750	0.419800
618	0.483275	0.422275
619	0.486825	0.424475
620	0.488475	0.426150
621	0.486750	0.429250
622	0.488825	0.429150
623	0.483775	0.427400
624	0.485125	0.425550
625	0.486975	0.424475
626	0.485975	0.424750
627	0.487025	0.429050
628	0.487725	0.429250
629	0.484575	0.431125
630	0.487075	0.432325
631	0.489975	0.432525
632	0.486500	0.427550
633	0.488575	0.428225
634	0.485975	0.427700
635	0.488300	0.429050
636	0.489300	0.429050
637	0.484500	0.426250
638	0.484175	0.428150
639	0.486825	0.427500
640	0.485100	0.428775
641	0.485175	0.428750
642	0.486250	0.429650
643	0.481675	0.431600
644	0.480300	0.430925
645	0.482475	0.426475
646	0.486825	0.426850
647	0.486050	0.426925
648	0.486550	0.426100
649	0.483075	0.425575
650	0.482800	0.424475
651	0.484325	0.426600
652	0.484350	0.427175
653	0.488400	0.425575
654	0.490600	0.424475
655	0.487350	0.426175
656	0.486975	0.424075
657	0.486600	0.426000
658	0.485075	0.424725
659	0.482600	0.425425
660	0.484175	0.426750
661	0.488550	0.423475
662	0.485425	0.424400
663	0.482475	0.424550
664	0.483975	0.420500
665	0.486175	0.419625
666	0.482375	0.416650
667	0.484550	0.414975
668	0.485450	0.414400
669	0.484625	0.415575
670	0.485975	0.416500
671	0.485525	0.417900
672	0.486275	0.416175
673	0.483325	0.416825
674	0.484625	0.418425
675	0.488900	0.417400
676	0.485150	0.415875
677	0.491325	0.415525
678	0.488100	0.416150
679	0.488050	0.417300
680	0.490150	0.417625
681	0.487750	0.414825
682	0.488825	0.417800
683	0.483450	0.418400
684	0.486775	0.417550
685	0.487150	0.419850
686	0.487200	0.424950
687	0.485375	0.425400
688	0.486875	0.426300
689	0.484575	0.427100
690	0.484775	0.427625
691	0.487525	0.429175
692	0.484500	0.427600
693	0.485525	0.428325
694	0.482150	0.428175
695	0.485225	0.427150
696	0.488025	0.425625
697	0.486275	0.425150
698	0.486875	0.422425
699	0.489325	0.416600
700	0.489675	0.419050
701	0.489700	0.417475
702	0.487600	0.417400
703	0.483075	0.416875
704	0.486400	0.419275
705	0.487975	0.418725
706	0.488350	0.419425
707	0.485325	0.419250
708	0.485550	0.420350
709	0.489300	0.419525
710	0.487000	0.419600
711	0.492175	0.417950
712	0.489900	0.418150
713	0.492925	0.420025
714	0.489225	0.416975
715	0.486350	0.416625
716	0.488925	0.417025
717	0.486950	0.416950
718	0.483550	0.415575
719	0.486600	0.415075
720	0.489275	0.414525
721	0.487625	0.415525
722	0.482475	0.416150
723	0.487600	0.416550
724	0.488875	0.417975
725	0.489325	0.419250
726	0.486775	0.418675
727	0.484150	0.420500
728	0.482550	0.418200
729	0.484175	0.421200
730	0.485450	0.421225
731	0.486900	0.421650
732	0.489325	0.420550
733	0.490175	0.422750
734	0.492550	0.421325
735	0.492125	0.422575
736	0.492850	0.423650
737	0.487100	0.421675
738	0.488800	0.420050
739	0.488125	0.419900
740	0.490225	0.418000
741	0.488575	0.419275
742	0.491250	0.420175
743	0.491300	0.421200
744	0.492125	0.420725
745	0.487375	0.421325
746	0.487600	0.421000
747	0.487025	0.420575
748	0.487000	0.419875
749	0.486375	0.421225
750	0.485150	0.421025
751	0.488875	0.421375
752	0.488075	0.420625
753	0.488950	0.419250
754	0.490425	0.419875
755	0.487500	0.422225
756	0.490725	0.421400
757	0.484550	0.421300
758	0.484300	0.423650
759	0.485425	0.424250
760	0.490675	0.425200
761	0.489125	0.424475
762	0.487400	0.423425
763	0.488225	0.422975
764	0.488350	0.420450
765	0.489075	0.419325
766	0.488850	0.421525
767	0.487300	0.422400
768	0.488275	0.424850
769	0.485000	0.425425
770	0.493375	0.424800
771	0.491600	0.425000
772	0.489875	0.422425
773	0.487150	0.417750
774	0.488600	0.418650
775	0.484950	0.420375
776	0.487900	0.419750
777	0.488250	0.422750
778	0.491400	0.424650
779	0.492300	0.422975
780	0.489825	0.423725
781	0.488750	0.425925
782	0.489275	0.426950
783	0.484325	0.426625
784	0.486525	0.427575
785	0.487900	0.427150
786	0.488150	0.427450
787	0.482700	0.426575
788	0.483575	0.427125
789	0.485975	0.428750
790	0.484925	0.429300
791	0.486550	0.428425
792	0.486725	0.428525
793	0.488550	0.427825
794	0.488875	0.426975
795	0.486725	0.424250
796	0.484775	0.425675
797	0.484550	0.424475
798	0.486625	0.427350
799	0.488425	0.427700
800	0.487050	0.426150
801	0.489575	0.426925
802	0.487275	0.425025
803	0.483300	0.424325
804	0.483325	0.426625
805	0.483575	0.425200
806	0.487025	0.422900
807	0.481800	0.426250
808	0.487200	0.424100
809	0.488275	0.424075
810	0.485925	0.424625
811	0.482275	0.423200
812	0.482125	0.423875
813	0.482800	0.424900
814	0.484250	0.424975
815	0.490250	0.424100
816	0.490300	0.421575
817	0.486700	0.422275
818	0.485675	0.421250
819	0.485675	0.423075
820	0.487775	0.423725
821	0.484800	0.422275
822	0.485375	0.423375
823	0.489725	0.424550
824	0.482200	0.426600
825	0.481000	0.427200
826	0.483675	0.424925
827	0.484525	0.426525
828	0.485400	0.427150
829	0.485450	0.425425
830	0.483500	0.425300
831	0.489450	0.423075
832	0.490150	0.424150
833	0.488400	0.424600
834	0.485675	0.422675
835	0.488500	0.423450
836	0.484775	0.422225
837	0.484325	0.423100
838	0.485400	0.423075
839	0.488175	0.422775
840	0.485525	0.421900
841	0.490100	0.422875
842	0.488750	0.420100
843	0.488800	0.421750
844	0.488500	0.421000
845	0.485075	0.421700
846	0.485725	0.421175
847	0.486050	0.418975
848	0.484700	0.417000
849	0.484625	0.414250
850	0.484975	0.411050
851	0.487275	0.412900
852	0.486600	0.410450
853	0.485450	0.412425
854	0.486325	0.414300
855	0.488450	0.415600
856	0.486075	0.415600
857	0.490100	0.414225
858	0.490500	0.416525
859	0.490725	0.417425
860	0.489575	0.417650
861	0.485150	0.416350
862	0.487800	0.416750
863	0.487125	0.416975
864	0.492600	0.415825
865	0.488725	0.415800
866	0.492000	0.415350
867	0.489625	0.414825
868	0.487275	0.417500
869	0.486275	0.417325
870	0.487250	0.414125
871	0.487425	0.414700
872	0.483200	0.414150
873	0.487125	0.414350
874	0.492725	0.411325
875	0.488075	0.409000
876	0.488100	0.411850
877	0.490525	0.411600
878	0.490675	0.414275
879	0.486450	0.413775
880	0.489775	0.415425
881	0.485150	0.416000
882	0.488725	0.416200
883	0.488000	0.415425
884	0.484075	0.418775
885	0.485200	0.417600
886	0.485000	0.415125
887	0.487275	0.413125
888	0.482950	0.412850
889	0.487250	0.412150
890	0.488600	0.411025
891	0.490925	0.412275
892	0.485250	0.408775
893	0.484550	0.411450
894	0.483350	0.413225
895	0.484375	0.413450
896	0.485900	0.412650
897	0.490200	0.412575
898	0.487675	0.412075
899	0.489575	0.414725
900	0.489100	0.413900
901	0.490125	0.415250
902	0.489450	0.414550
903	0.486375	0.412450
904	0.485350	0.413250
905	0.487325	0.411150
906	0.489775	0.410650
907	0.488125	0.410675
908	0.489475	0.410975
909	0.491225	0.415350
910	0.490400	0.411675
911	0.489775	0.410150
912	0.487600	0.410125
913	0.486775	0.408450
914	0.487575	0.408025
915	0.484850	0.407825
916	0.486675	0.407275
917	0.486000	0.404925
918	0.488125	0.405475
919	0.487125	0.406075
920	0.490775	0.406775
921	0.487725	0.405200
922	0.485950	0.407025
923	0.485900	0.407825
924	0.489325	0.410250
925	0.489725	0.411475
926	0.488250	0.410550
927	0.485750	0.411100
928	0.489600	0.409225
929	0.491350	0.407450
930	0.489950	0.409650
931	0.487575	0.411700
932	0.490750	0.412200
933	0.489400	0.410675
934	0.483200	0.410500
935	0.486450	0.409275
936	0.488575	0.409550
937	0.491425	0.411700
938	0.488250	0.408550
939	0.486150	0.410075
940	0.489900	0.408100
941	0.486975	0.406200
942	0.484325	0.407175
943	0.486500	0.408425
944	0.488550	0.408950
945	0.489075	0.411225
946	0.489375	0.412550
947	0.492475	0.413350
948	0.486725	0.413600
949	0.484825	0.413400
950	0.484300	0.414225
951	0.485075	0.415800
952	0.487350	0.417375
953	0.491150	0.419675
954	0.489825	0.422800
955	0.488000	0.422025
956	0.486500	0.421350
957	0.483000	0.419825
958	0.483600	0.417750
959	0.485225	0.418700
960	0.486900	0.417900
961	0.483300	0.418875
962	0.488675	0.422375
963	0.487050	0.425075
964	0.485700	0.425425
965	0.486350	0.424900
966	0.491650	0.425850
967	0.487375	0.424275
968	0.489375	0.424950
969	0.489575	0.422125
970	0.488050	0.421525
971	0.488500	0.421325
972	0.488750	0.419750
973	0.487575	0.419325
974	0.480425	0.418775
975	0.486000	0.417050
976	0.487450	0.417200
977	0.487625	0.417600
978	0.486475	0.420150
979	0.487600	0.419700
980	0.483400	0.422350
981	0.484325	0.423025
982	0.488575	0.425225
983	0.487950	0.426925
984	0.486975	0.425375
985	0.490925	0.423500
986	0.487725	0.420300
987	0.484675	0.422400
988	0.484700	0.423600
989	0.481975	0.423775
990	0.486400	0.422625
991	0.485200	0.420525
992	0.487300	0.418625
993	0.485800	0.418850
994	0.484375	0.419850
995	0.489500	0.420850
996	0.489050	0.421500
997	0.490850	0.421875
998	0.484775	0.420150
999	0.490300	0.420150
1000	0.490675	0.421875
1001	0.488750	0.424225
1002	0.488450	0.421550
1003	0.489475	0.423650
1004	0.487125	0.423800
1005	0.486075	0.425325
1006	0.487525	0.424275
1007	0.485650	0.423875
1008	0.488200	0.424175
1009	0.487100	0.421625
1010	0.490000	0.421025
1011	0.486575	0.420500
1012	0.486100	0.422425
1013	0.488100	0.420800
1014	0.487375	0.420575
1015	0.486925	0.422350
1016	0.487775	0.423925
1017	0.489725	0.424725
1018	0.485475	0.422600
1019	0.484100	0.421650
1020	0.484400	0.422675
1021	0.489325	0.422250
1022	0.487950	0.423025
1023	0.490000	0.421875
1024	0.486625	0.421250
1025	0.486950	0.420650
1026	0.485950	0.422750
1027	0.488650	0.420725
1028	0.492175	0.421100
1029	0.489725	0.420650
1030	0.489750	0.420500
1031	0.489400	0.418875
1032	0.486850	0.418050
1033	0.483525	0.417575
1034	0.487750	0.417175
1035	0.488250	0.416925
1036	0.487300	0.416575
1037	0.485650	0.418675
1038	0.483675	0.419675
1039	0.490025	0.419275
1040	0.487200	0.418900
1041	0.486800	0.419275
1042	0.489425	0.421225
1043	0.485550	0.421125
1044	0.482625	0.419500
1045	0.486950	0.419525
1046	0.488225	0.420975
1047	0.489550	0.420450
1048	0.488475	0.420350
1049	0.484325	0.420700
1050	0.488675	0.419400
1051	0.487575	0.420425
1052	0.487800	0.420125
1053	0.486075	0.418675
1054	0.489100	0.416575
1055	0.487075	0.416650
1056	0.492325	0.415275
1057	0.489500	0.415375
1058	0.489850	0.414950
1059	0.487050	0.414550
1060	0.488350	0.410750
1061	0.490475	0.411575
1062	0.488725	0.410275
1063	0.487900	0.409625
1064	0.489900	0.408800
1065	0.489475	0.406675
1066	0.487325	0.406875
1067	0.491000	0.402975
1068	0.490675	0.405750
1069	0.492075	0.406200
1070	0.491150	0.404150
1071	0.486450	0.404950
1072	0.488150	0.408125
1073	0.488575	0.407750
1074	0.485175	0.406775
1075	0.488450	0.407400
1076	0.490575	0.408000
1077	0.488750	0.411625
1078	0.487850	0.411875
1079	0.489125	0.414650
1080	0.492025	0.413975
1081	0.493900	0.415350
1082	0.493300	0.415725
1083	0.489475	0.415325
1084	0.489800	0.415600
1085	0.494225	0.415150
1086	0.487050	0.413975
1087	0.487400	0.412525
1088	0.486600	0.413950
1089	0.489775	0.414100
1090	0.490875	0.417075
1091	0.491875	0.418525
1092	0.491075	0.417800
1093	0.487650	0.420350
1094	0.486950	0.420375
1095	0.490150	0.421525
1096	0.490700	0.419675
1097	0.490775	0.419850
1098	0.487950	0.420775
1099	0.490150	0.421075
1100	0.492200	0.418225
1101	0.490200	0.421150
1102	0.489625	0.421550
1103	0.487350	0.418300
1104	0.488025	0.417600
1105	0.488925	0.418175
1106	0.488375	0.414500
1107	0.484275	0.415600
1108	0.484100	0.413000
1109	0.489475	0.413425
1110	0.492175	0.413025
1111	0.495200	0.412125
1112	0.491725	0.410925
1113	0.492150	0.409300
1114	0.485950	0.411925
1115	0.487675	0.411425
1116	0.488875	0.410625
1117	0.486350	0.411275
1118	0.486300	0.409175
1119	0.485600	0.406725
1120	0.483050	0.403100
1121	0.491100	0.403750
1122	0.485450	0.403850
1123	0.483700	0.407375
1124	0.484375	0.409250
1125	0.487600	0.409350
1126	0.486800	0.408725
1127	0.487475	0.407125
1128	0.485250	0.408500
1129	0.488500	0.409250
1130	0.487500	0.410575
1131	0.486775	0.411975
1132	0.489550	0.411100
1133	0.489350	0.411725
1134	0.487475	0.410400
1135	0.491150	0.410550
1136	0.490900	0.408725
1137	0.490950	0.408100
1138	0.489000	0.411050
1139	0.488500	0.411750
1140	0.489875	0.411600
1141	0.493475	0.412500
1142	0.487700	0.413225
1143	0.483850	0.412575
1144	0.484175	0.413925
1145	0.490100	0.414525
1146	0.488525	0.412475
1147	0.488700	0.412300
1148	0.488500	0.411800
1149	0.485025	0.410225
1150	0.487075	0.411475
1151	0.485375	0.412925
1152	0.485350	0.412125
1153	0.488050	0.412325
1154	0.483250	0.412350
1155	0.483950	0.410600
1156	0.486275	0.411950
1157	0.484775	0.411100
1158	0.486025	0.415000
1159	0.487125	0.415025
1160	0.485900	0.414875
1161	0.489075	0.416300
1162	0.489300	0.415850
1163	0.485575	0.417150
1164	0.484825	0.418575
1165	0.487175	0.419400
1166	0.487000	0.417325
1167	0.487950	0.415875
1168	0.487750	0.411850
1169	0.488400	0.410300
1170	0.491650	0.408525
1171	0.486150	0.409425
1172	0.485650	0.409550
1173	0.488100	0.412300
1174	0.490625	0.413725
1175	0.486650	0.414625
1176	0.489275	0.413500
1177	0.485300	0.410500
1178	0.488950	0.408725
1179	0.489175	0.410150
1180	0.490725	0.408400
1181	0.488200	0.411975
1182	0.487900	0.411625
1183	0.487950	0.412200
1184	0.486450	0.413575
1185	0.486600	0.413350
1186	0.486000	0.415525
1187	0.481875	0.415900
1188	0.484100	0.416500
1189	0.485000	0.413750
1190	0.483350	0.412925
1191	0.486750	0.413550
1192	0.487725	0.414475
1193	0.484225	0.415800
1194	0.484050	0.415050
1195	0.483475	0.411325
1196	0.486725	0.413425
1197	0.485075	0.411675
1198	0.485600	0.413875
1199	0.489425	0.411225
1200	0.489400	0.411250
1201	0.488900	0.413400
1202	0.485775	0.414325
1203	0.487900	0.413775
1204	0.484625	0.413025
1205	0.488875	0.411550
1206	0.488800	0.412425
1207	0.490025	0.409150
1208	0.483325	0.407500
1209	0.485825	0.404075
1210	0.488350	0.405225
1211	0.489950	0.403650
1212	0.485100	0.401675
1213	0.486200	0.404150
1214	0.484900	0.402200
1215	0.483375	0.399050
1216	0.483800	0.397450
1217	0.487875	0.397225
1218	0.487025	0.397225
1219	0.487325	0.399750
1220	0.485625	0.400350
1221	0.486400	0.400375
1222	0.486625	0.400750
1223	0.487325	0.402950
1224	0.487325	0.402075
1225	0.484300	0.407450
1226	0.485625	0.408500
1227	0.487850	0.409600
1228	0.488750	0.410850
1229	0.487300	0.410950
1230	0.489700	0.410475
1231	0.486325	0.408875
1232	0.485400	0.408475
1233	0.486975	0.410675
1234	0.486125	0.412050
1235	0.487975	0.413725
1236	0.485475	0.416075
1237	0.484550	0.417025
1238	0.483350	0.417425
1239	0.484675	0.418250
1240	0.487075	0.417775
1241	0.490925	0.418150
1242	0.487625	0.415800
1243	0.487650	0.415950
1244	0.485475	0.417900
1245	0.489200	0.418600
1246	0.490575	0.416825
1247	0.486675	0.418325
1248	0.488525	0.415900
1249	0.486425	0.414950
1250	0.485325	0.416925
1251	0.488700	0.417850
1252	0.487100	0.417225
1253	0.482925	0.416350
1254	0.490075	0.418175
1255	0.491900	0.418825
1256	0.489750	0.417025
1257	0.492700	0.417775
1258	0.489225	0.419275
1259	0.484350	0.423725
1260	0.486950	0.426175
1261	0.485725	0.424550
1262	0.480350	0.422550
1263	0.484575	0.423075
1264	0.486000	0.422475
1265	0.484900	0.420575
1266	0.482675	0.422150
1267	0.489025	0.424450
1268	0.488675	0.423450
1269	0.484475	0.423675
1270	0.483800	0.425775
1271	0.481525	0.423425
1272	0.484700	0.423675
1273	0.485850	0.424025
1274	0.487050	0.424325
1275	0.487250	0.424950
1276	0.489550	0.424100
1277	0.483275	0.424175
1278	0.487025	0.423700
1279	0.488100	0.424100
1280	0.484375	0.424275
1281	0.485250	0.425950
1282	0.486075	0.425675
1283	0.488675	0.424750
1284	0.486750	0.423225
1285	0.490925	0.422750
1286	0.486800	0.425000
1287	0.487925	0.425175
1288	0.488125	0.424475
1289	0.486450	0.426900
1290	0.483375	0.425550
1291	0.485275	0.425025
1292	0.484425	0.426575
1293	0.486550	0.425075
1294	0.488325	0.424275
1295	0.488125	0.422225
1296	0.488925	0.423225
1297	0.490925	0.424400
1298	0.489000	0.426450
1299	0.490450	0.426450
1300	0.486675	0.424975
1301	0.485050	0.428625
1302	0.486825	0.429150
1303	0.485700	0.427475
1304	0.490275	0.425400
1305	0.483150	0.425000
1306	0.484700	0.426625
1307	0.485100	0.425125
1308	0.484975	0.425125
1309	0.489175	0.424450
1310	0.481475	0.422700
1311	0.486375	0.422675
1312	0.486675	0.421800
1313	0.485600	0.420275
1314	0.485850	0.421025
1315	0.485100	0.420050
1316	0.486125	0.420575
1317	0.491400	0.421025
1318	0.487200	0.419725
1319	0.486100	0.419475
1320	0.489625	0.419350
1321	0.488000	0.421375
1322	0.485025	0.419650
1323	0.484250	0.419525
1324	0.485275	0.418075
1325	0.488200	0.418175
1326	0.485250	0.420900
1327	0.487300	0.421350
1328	0.484225	0.419125
1329	0.486000	0.416700
1330	0.481250	0.415675
1331	0.483550	0.417825
1332	0.482750	0.415475
1333	0.485325	0.416700
1334	0.484325	0.416475
1335	0.482700	0.417825
1336	0.488300	0.417800
1337	0.486050	0.419250
1338	0.484425	0.418450
1339	0.483425	0.419050
1340	0.485575	0.416475
1341	0.484850	0.418600
1342	0.486925	0.419625
1343	0.484525	0.420975
1344	0.487975	0.420100
1345	0.485075	0.419600
1346	0.484225	0.420650
1347	0.489300	0.419825
1348	0.489525	0.420100
1349	0.487275	0.421275
1350	0.493250	0.419625
1351	0.487900	0.418250
1352	0.490825	0.420425
1353	0.490550	0.420200
1354	0.489525	0.419250
1355	0.488100	0.417925
1356	0.487825	0.416275
1357	0.488900	0.417225
1358	0.490300	0.418900
1359	0.488375	0.419925
1360	0.487100	0.420375
1361	0.486575	0.419225
1362	0.487450	0.420150
1363	0.487450	0.420325
1364	0.488375	0.417050
1365	0.492050	0.415500
1366	0.490225	0.415125
1367	0.488850	0.416275
1368	0.487575	0.414625
1369	0.489550	0.415875
1370	0.491300	0.415075
1371	0.487525	0.415975
1372	0.486350	0.418125
1373	0.489250	0.415025
1374	0.491300	0.416350
1375	0.488825	0.418725
1376	0.486475	0.420050
1377	0.489225	0.419600
1378	0.487450	0.419300
1379	0.489275	0.419500
1380	0.490900	0.418950
1381	0.487925	0.417425
1382	0.488450	0.417250
1383	0.489425	0.417650
1384	0.488675	0.420300
1385	0.488800	0.420725
1386	0.487900	0.419650
1387	0.485850	0.421875
1388	0.485150	0.419900
1389	0.488725	0.420300
1390	0.487075	0.420050
1391	0.492075	0.421250
1392	0.488625	0.420600
1393	0.486275	0.421350
1394	0.487125	0.420825
1395	0.488325	0.421850
1396	0.484375	0.421175
1397	0.488150	0.418950
1398	0.485425	0.419200
1399	0.485425	0.418125
1400	0.487600	0.418300
1401	0.485925	0.418975
1402	0.488000	0.418950
1403	0.487700	0.414925
1404	0.490050	0.414550
1405	0.486025	0.415100
1406	0.484400	0.415250
1407	0.484925	0.414550
1408	0.489675	0.416100
1409	0.488025	0.416925
1410	0.487175	0.417075
1411	0.487275	0.416200
1412	0.483175	0.415500
1413	0.481075	0.416350
1414	0.484725	0.416600
1415	0.487425	0.420250
1416	0.488700	0.419475
1417	0.489750	0.417000
1418	0.485175	0.417775
1419	0.486275	0.419075
1420	0.482100	0.418075
1421	0.484000	0.416000
1422	0.486800	0.414175
1423	0.487925	0.414375
1424	0.481000	0.415725
1425	0.482250	0.414500
1426	0.482125	0.413225
1427	0.484275	0.416650
1428	0.484550	0.417500
1429	0.481450	0.419150
1430	0.486375	0.418825
1431	0.486725	0.417050
1432	0.486225	0.420375
1433	0.486350	0.419100
1434	0.483400	0.419225
1435	0.484675	0.420250
1436	0.483700	0.419375
1437	0.483825	0.418500
1438	0.483650	0.416125
1439	0.487275	0.415875
1440	0.484825	0.414550
1441	0.486475	0.416025
1442	0.484900	0.416300
1443	0.482600	0.418325
1444	0.483350	0.421450
1445	0.483600	0.420675
1446	0.483325	0.417775
1447	0.492600	0.415825
1448	0.488025	0.417350
1449	0.487150	0.417500
1450	0.486800	0.415250
1451	0.485150	0.414525
1452	0.487900	0.414375
1453	0.485275	0.414325
1454	0.482050	0.413575
1455	0.483375	0.411675
1456	0.482050	0.412075
1457	0.482850	0.410450
1458	0.485375	0.411825
1459	0.486100	0.412375
1460	0.486375	0.411400
1461	0.487825	0.411700
1462	0.485100	0.412875
1463	0.485825	0.414500
1464	0.484275	0.414075
1465	0.486250	0.414625
1466	0.489250	0.415425
1467	0.486125	0.415675
1468	0.488200	0.414000
1469	0.486650	0.414225
1470	0.483550	0.415025
1471	0.488225	0.414325
1472	0.490975	0.411100
1473	0.491475	0.413100
1474	0.487900	0.409125
1475	0.490375	0.410600
1476	0.491625	0.409625
1477	0.489050	0.408550
1478	0.489825	0.408475
1479	0.491150	0.409475
1480	0.487825	0.410675
1481	0.490750	0.408200
1482	0.490625	0.411775
1483	0.489025	0.412800
1484	0.488300	0.414250
1485	0.487375	0.415675
1486	0.487100	0.416450
1487	0.487500	0.415350
1488	0.485775	0.416875
1489	0.484450	0.416675
1490	0.489525	0.418250
1491	0.485225	0.415775
1492	0.484975	0.415175
1493	0.486925	0.416275
1494	0.483900	0.415775
1495	0.478575	0.413600
1496	0.483075	0.414750
1497	0.481675	0.415075
1498	0.483575	0.413925
1499	0.485650	0.416500
1500	0.486025	0.417900
1501	0.484225	0.417750
1502	0.486225	0.417275
1503	0.484850	0.416925
1504	0.484950	0.416700
1505	0.480450	0.417900
1506	0.482275	0.418075
1507	0.487350	0.417825
1508	0.483775	0.417250
1509	0.488400	0.417300
1510	0.485075	0.414675
1511	0.486225	0.415275
1512	0.485325	0.413400
1513	0.484675	0.413200
1514	0.481825	0.414550
1515	0.483325	0.416975
1516	0.485000	0.419475
1517	0.486100	0.418100
1518	0.485300	0.415950
1519	0.486950	0.416300
1520	0.483850	0.416800
1521	0.489175	0.416125
1522	0.486275	0.415325
1523	0.485800	0.414225
1524	0.486400	0.416225
1525	0.488025	0.416775
1526	0.485600	0.416900
1527	0.488900	0.416150
1528	0.485900	0.416750
1529	0.487575	0.416225
1530	0.489275	0.417125
1531	0.488375	0.416525
1532	0.487350	0.417125
1533	0.489150	0.417650
1534	0.487350	0.418575
1535	0.487750	0.418500
1536	0.487925	0.420125
1537	0.485125	0.420350
1538	0.483375	0.420225
1539	0.486550	0.418650
1540	0.486325	0.416725
1541	0.486575	0.415250
1542	0.483800	0.415750
1543	0.484550	0.413600
1544	0.484900	0.412700
1545	0.483725	0.411975
1546	0.485925	0.414125
1547	0.489750	0.412850
1548	0.490500	0.413875
1549	0.486525	0.414400
1550	0.487850	0.413525
1551	0.487425	0.414875
1552	0.487325	0.413925
1553	0.481975	0.415400
1554	0.485975	0.413875
1555	0.488100	0.413375
1556	0.484025	0.414975
1557	0.483075	0.414175
1558	0.488675	0.411400
1559	0.486075	0.411400
1560	0.486400	0.407675
1561	0.486050	0.406875
1562	0.489975	0.407225
1563	0.488175	0.407200
1564	0.485025	0.408650
1565	0.488900	0.408925
1566	0.488100	0.409525
1567	0.487150	0.409750
1568	0.484550	0.408225
1569	0.487925	0.410550
1570	0.486675	0.410325
1571	0.486050	0.409425
1572	0.486250	0.411925
1573	0.486600	0.412450
1574	0.486825	0.411500
1575	0.484975	0.411575
1576	0.490775	0.411125
1577	0.487450	0.409325
1578	0.487825	0.406875
1579	0.487425	0.404750
1580	0.485000	0.405150
1581	0.485825	0.406625
1582	0.484900	0.404900
1583	0.484725	0.405625
1584	0.482950	0.405700
1585	0.484650	0.405400
1586	0.486325	0.403375
1587	0.486675	0.405750
1588	0.486700	0.405825
1589	0.484200	0.406825
1590	0.482900	0.405125
1591	0.484550	0.407875
1592	0.485675	0.407350
1593	0.487300	0.408775
1594	0.487800	0.407975
1595	0.482275	0.406600
1596	0.483775	0.404250
1597	0.487200	0.407000
1598	0.485550	0.405450
1599	0.485225	0.407225
1600	0.487475	0.406750
1601	0.485425	0.406425
1602	0.485150	0.405450
1603	0.489100	0.404850
1604	0.489100	0.404875
1605	0.488300	0.406425
1606	0.489900	0.405050
1607	0.489300	0.405150
1608	0.490025	0.404100
1609	0.489450	0.405975
1610	0.490075	0.407675
1611	0.489125	0.408875
1612	0.484475	0.407250
1613	0.489800	0.407675
1614	0.489125	0.406075
1615	0.488950	0.406525
1616	0.488300	0.408600
1617	0.490125	0.405825
1618	0.486825	0.406925
1619	0.485925	0.407875
1620	0.488125	0.410450
1621	0.487525	0.407975
1622	0.488275	0.405075
1623	0.483425	0.405750
1624	0.489825	0.409100
1625	0.486400	0.408000
1626	0.487375	0.410075
1627	0.486550	0.406350
1628	0.489625	0.405675
1629	0.489525	0.404750
1630	0.489175	0.407450
1631	0.486175	0.409175
1632	0.488100	0.411325
1633	0.488650	0.413375
1634	0.485750	0.415100
1635	0.487375	0.411725
1636	0.487400	0.412525
1637	0.490050	0.414625
1638	0.485175	0.411625
1639	0.490825	0.409775
1640	0.490775	0.409825
1641	0.488525	0.409175
1642	0.489300	0.406950
1643	0.488100	0.406600
1644	0.482625	0.406525
1645	0.489475	0.407400
1646	0.488525	0.406350
1647	0.486950	0.405900
1648	0.483500	0.403225
1649	0.486500	0.403775
1650	0.485400	0.404125
1651	0.488050	0.407250
1652	0.485500	0.406625
1653	0.488825	0.406500
1654	0.488025	0.404800
1655	0.487625	0.403450
1656	0.487225	0.400725
1657	0.487875	0.402050
1658	0.487225	0.406875
1659	0.491225	0.405875
1660	0.488225	0.405800
1661	0.482850	0.403175
1662	0.485250	0.403550
1663	0.489425	0.406750
1664	0.491450	0.406150
1665	0.487875	0.405975
1666	0.489125	0.404425
1667	0.484525	0.406050
1668	0.486275	0.405600
1669	0.486900	0.402325
1670	0.484300	0.401700
1671	0.487350	0.404575
1672	0.483725	0.402400
1673	0.484450	0.403800
1674	0.486025	0.407675
1675	0.484800	0.407125
1676	0.485550	0.403900
1677	0.488925	0.405525
1678	0.487150	0.405150
1679	0.486500	0.402450
1680	0.491950	0.401900
1681	0.487625	0.402175
1682	0.487275	0.400575
1683	0.488175	0.401275
1684	0.487725	0.398775
1685	0.481275	0.397200
1686	0.485150	0.397325
1687	0.484775	0.396175
1688	0.487950	0.397025
1689	0.488900	0.399875
1690	0.489250	0.401475
1691	0.483575	0.401900
1692	0.489000	0.400425
1693	0.485575	0.398700
1694	0.483600	0.399675
1695	0.489150	0.398575
1696	0.488975	0.397775
1697	0.489525	0.395525
1698	0.489400	0.396475
1699	0.485475	0.395575
1700	0.487700	0.392625
1701	0.486450	0.395925
1702	0.485750	0.396875
1703	0.489025	0.399500
1704	0.485675	0.397075
1705	0.486600	0.398525
1706	0.485650	0.400025
1707	0.484500	0.399575
1708	0.483625	0.401700
1709	0.486450	0.403950
1710	0.485625	0.403250
1711	0.488000	0.404300
1712	0.488650	0.405825
1713	0.485150	0.407875
1714	0.489550	0.411475
1715	0.490450	0.412525
1716	0.483150	0.411675
1717	0.488875	0.411900
1718	0.487575	0.412150
1719	0.488850	0.407625
1720	0.487400	0.405325
1721	0.485050	0.407125
1722	0.484575	0.407700
1723	0.483875	0.407625
1724	0.481200	0.407450
1725	0.484200	0.403100
1726	0.481800	0.405800
1727	0.487075	0.405725
1728	0.485300	0.403275
1729	0.486050	0.403225
1730	0.483300	0.402375
1731	0.486300	0.399600
1732	0.488100	0.398575
1733	0.486975	0.401925
1734	0.489875	0.405575
1735	0.489100	0.406450
1736	0.487675	0.405900
1737	0.485950	0.405125
1738	0.489125	0.406475
1739	0.487125	0.407600
1740	0.488025	0.406650
1741	0.489275	0.406400
1742	0.487475	0.404975
1743	0.483475	0.406125
1744	0.484550	0.408525
1745	0.481650	0.408550
1746	0.479550	0.408450
1747	0.483200	0.407650
1748	0.486500	0.408025
1749	0.482575	0.409100
1750	0.485075	0.411725
1751	0.486850	0.410825
1752	0.486900	0.410950
1753	0.486350	0.412150
1754	0.486175	0.411400
1755	0.484225	0.410950
1756	0.485400	0.409550
1757	0.485875	0.412075
1758	0.480800	0.413625
1759	0.484350	0.410650
1760	0.483450	0.410025
1761	0.483375	0.411300
1762	0.481000	0.409000
1763	0.483725	0.409250
1764	0.485350	0.408700
1765	0.490400	0.409600
1766	0.491400	0.407075
1767	0.487975	0.407525
1768	0.484975	0.407575
1769	0.485275	0.409950
1770	0.486975	0.409825
1771	0.486325	0.411200
1772	0.489325	0.413225
1773	0.486425	0.412450
1774	0.486250	0.410225
1775	0.485775	0.410125
1776	0.483475	0.409675
1777	0.488125	0.410625
1778	0.486400	0.410500
1779	0.486375	0.408675
1780	0.486125	0.407425
1781	0.483550	0.407725
1782	0.483550	0.406950
1783	0.484975	0.408350
1784	0.485075	0.405450
1785	0.481800	0.406825
1786	0.485225	0.404525
1787	0.485175	0.403825
1788	0.486375	0.403700
1789	0.486400	0.401350
1790	0.487775	0.399275
1791	0.484800	0.396775
1792	0.489475	0.397600
1793	0.486750	0.398975
1794	0.484750	0.401850
1795	0.483725	0.402850
1796	0.484000	0.401300
1797	0.481875	0.401275
1798	0.483275	0.400700
1799	0.489275	0.402325
1800	0.489725	0.400175
1801	0.489850	0.400700
1802	0.484625	0.400250
1803	0.485175	0.399075
1804	0.484075	0.398050
1805	0.484925	0.398725
1806	0.481375	0.397525
1807	0.488725	0.396750
1808	0.485000	0.396500
1809	0.488750	0.396675
1810	0.485300	0.398600
1811	0.484775	0.397900
1812	0.484525	0.399200
1813	0.481450	0.397125
1814	0.486375	0.397900
1815	0.486800	0.398500
1816	0.486200	0.399950
1817	0.485400	0.400750
1818	0.487100	0.398150
1819	0.485250	0.396300
1820	0.482275	0.397600
1821	0.484625	0.399450
1822	0.486875	0.397825
1823	0.486825	0.398500
1824	0.486225	0.401125
1825	0.488000	0.402200
1826	0.487700	0.403225
1827	0.487550	0.404650
1828	0.491400	0.404325
1829	0.488900	0.403325
1830	0.488325	0.402975
1831	0.481325	0.407075
1832	0.488400	0.411025
1833	0.489000	0.413000
1834	0.487000	0.415625
1835	0.486325	0.417350
1836	0.485975	0.415375
1837	0.486425	0.416525
1838	0.488475	0.414325
1839	0.484100	0.414500
1840	0.484675	0.414650
1841	0.487750	0.414400
1842	0.490700	0.412175
1843	0.485775	0.412150
1844	0.483700	0.413575
1845	0.482200	0.413175
1846	0.486150	0.414800
1847	0.485425	0.415625
1848	0.483825	0.416450
1849	0.482750	0.416075
1850	0.483600	0.417400
1851	0.480775	0.413450
1852	0.487650	0.413625
1853	0.487850	0.410850
1854	0.487975	0.412125
1855	0.484300	0.411850
1856	0.483925	0.410900
1857	0.485425	0.409450
1858	0.489950	0.408275
1859	0.485850	0.409400
1860	0.483525	0.409650
1861	0.484475	0.409050
1862	0.487475	0.407525
1863	0.487275	0.408275
1864	0.487450	0.406000
1865	0.483050	0.409025
1866	0.485225	0.409150
1867	0.484200	0.411975
1868	0.483075	0.409950
1869	0.482325	0.408775
1870	0.483975	0.408375
1871	0.485375	0.409100
1872	0.487100	0.408250
1873	0.485975	0.408125
1874	0.488375	0.408800
1875	0.488100	0.409250
1876	0.483550	0.408075
1877	0.486700	0.407500
1878	0.483400	0.406575
1879	0.483650	0.405725
1880	0.488025	0.406425
1881	0.482575	0.409450
1882	0.481650	0.409225
1883	0.484725	0.409350
1884	0.484725	0.409650
1885	0.488200	0.408925
1886	0.485925	0.407900
1887	0.488150	0.408175
1888	0.482500	0.406600
1889	0.484000	0.408200
1890	0.487900	0.410275
1891	0.488675	0.407100
1892	0.485250	0.406850
1893	0.487075	0.406175
1894	0.489675	0.406650
1895	0.485600	0.405450
1896	0.485775	0.407150
1897	0.482675	0.406700
1898	0.487400	0.406350
1899	0.488375	0.405775
1900	0.488175	0.405825
1901	0.488075	0.408775
1902	0.484000	0.407900
1903	0.479075	0.408650
1904	0.480550	0.407725
1905	0.484625	0.408100
1906	0.484250	0.406350
1907	0.485650	0.404000
1908	0.486625	0.402575
1909	0.484725	0.404725
1910	0.484850	0.403450
1911	0.485575	0.402775
1912	0.486475	0.405075
1913	0.488350	0.407475
1914	0.486075	0.406850
1915	0.486125	0.405575
1916	0.483875	0.403325
1917	0.486100	0.402525
1918	0.485650	0.405300
1919	0.486175	0.405075
1920	0.488100	0.406175
1921	0.488325	0.407650
1922	0.487750	0.406000
1923	0.485175	0.403525
1924	0.483600	0.404825
1925	0.484175	0.402525
1926	0.481300	0.403600
1927	0.484700	0.403150
1928	0.483675	0.404725
1929	0.488700	0.405200
1930	0.489175	0.405425
1931	0.485675	0.405050
1932	0.488500	0.404825
1933	0.487875	0.403850
1934	0.484825	0.402400
1935	0.486150	0.403300
1936	0.487525	0.403750
1937	0.487525	0.401575
1938	0.486400	0.401375
1939	0.481800	0.401375
1940	0.488075	0.398800
1941	0.485300	0.397350
1942	0.482250	0.397500
1943	0.486450	0.400475
1944	0.486750	0.400575
1945	0.484350	0.402575
1946	0.486975	0.402375
1947	0.486450	0.402550
1948	0.490125	0.403450
1949	0.491175	0.404350
1950	0.490375	0.404200
1951	0.487600	0.406875
1952	0.485750	0.407050
1953	0.485825	0.408600
1954	0.484750	0.410775
1955	0.483325	0.413500
1956	0.485575	0.414975
1957	0.482975	0.415900
1958	0.483775	0.416875
1959	0.482800	0.416825
1960	0.484700	0.416250
1961	0.482325	0.419850
1962	0.483650	0.418525
1963	0.484750	0.415400
1964	0.483750	0.414750
1965	0.483000	0.410375
1966	0.481050	0.411075
1967	0.477800	0.410500
1968	0.482975	0.412200
1969	0.487125	0.413100
1970	0.489400	0.409825
1971	0.487325	0.408925
1972	0.484300	0.408075
1973	0.483950	0.410575
1974	0.485075	0.408850
1975	0.484200	0.411975
1976	0.484725	0.409900
1977	0.484675	0.409900
1978	0.489300	0.410600
1979	0.487775	0.410175
1980	0.483775	0.409550
1981	0.484700	0.410100
1982	0.482375	0.410375
1983	0.484475	0.409600
1984	0.484925	0.407300
1985	0.483000	0.408925
1986	0.481050	0.409775
1987	0.485025	0.411875
1988	0.485375	0.410825
1989	0.483000	0.410275
1990	0.484875	0.410725
1991	0.484125	0.411525
1992	0.481525	0.408500
1993	0.486750	0.410525
1994	0.486450	0.410200
1995	0.487525	0.407750
1996	0.487200	0.407775
1997	0.485475	0.408350
1998	0.487225	0.409350
1999	0.485150	0.409500
[truncated: 8,000 more rows]
