# Supplementary material for: Evolutionary game on mutually influenceing double-layer network
Source: PLoS One. 2025 Jan 31;20(1):e0317923. doi: 10.1371/journal.pone.0317923 (PMC11785339; doi:10.1371/journal.pone.0317923)
Supplement: S1 Data — (ZIP) [file pone.0317923.s001.zip › b=1.06_a=0.4_frequency.txt]

0	0.494725	0.396850
1	0.485225	0.337100
2	0.481800	0.302700
3	0.486875	0.280450
4	0.488825	0.264100
5	0.483725	0.250975
6	0.480625	0.238800
7	0.476200	0.233725
8	0.477750	0.229175
9	0.482425	0.227175
10	0.481075	0.222400
11	0.481500	0.221100
12	0.480075	0.221225
13	0.474775	0.220800
14	0.477525	0.220025
15	0.473925	0.220250
16	0.478375	0.220200
17	0.480850	0.220625
18	0.477475	0.220575
19	0.474600	0.224100
20	0.475650	0.225025
21	0.477300	0.227350
22	0.476775	0.229250
23	0.475400	0.230275
24	0.475475	0.230825
25	0.477525	0.232125
26	0.477225	0.233825
27	0.473525	0.235350
28	0.475750	0.237400
29	0.478600	0.240300
30	0.477750	0.244125
31	0.477725	0.246425
32	0.476725	0.248400
33	0.476825	0.249525
34	0.475775	0.252250
35	0.476200	0.254475
36	0.477175	0.255475
37	0.478350	0.256975
38	0.477625	0.257175
39	0.478725	0.259600
40	0.474800	0.260525
41	0.474650	0.260775
42	0.477850	0.262350
43	0.475650	0.263725
44	0.474900	0.264675
45	0.478075	0.266375
46	0.476575	0.265275
47	0.478850	0.266975
48	0.480050	0.269375
49	0.476775	0.269975
50	0.476725	0.270100
51	0.474600	0.270750
52	0.479975	0.271375
53	0.473350	0.271900
54	0.475325	0.271925
55	0.475500	0.270575
56	0.477675	0.270425
57	0.480075	0.270450
58	0.476550	0.272675
59	0.477850	0.272725
60	0.475400	0.274075
61	0.477375	0.275125
62	0.478475	0.277600
63	0.478025	0.279750
64	0.479450	0.281600
65	0.476700	0.281025
66	0.475775	0.280050
67	0.479750	0.281350
68	0.479850	0.281425
69	0.477200	0.279725
70	0.479225	0.280050
71	0.477475	0.279100
72	0.473875	0.278325
73	0.475325	0.279625
74	0.477450	0.281400
75	0.478900	0.281875
76	0.479250	0.284250
77	0.478700	0.284700
78	0.477150	0.286800
79	0.476650	0.288300
80	0.476925	0.287775
81	0.476700	0.288525
82	0.478950	0.289425
83	0.481075	0.289350
84	0.479375	0.291125
85	0.479700	0.290000
86	0.475825	0.291450
87	0.475325	0.292850
88	0.474025	0.294650
89	0.476425	0.295175
90	0.476150	0.297375
91	0.479250	0.299600
92	0.477475	0.298400
93	0.475400	0.298775
94	0.476450	0.299500
95	0.476700	0.299825
96	0.476700	0.301025
97	0.473325	0.301550
98	0.476450	0.302325
99	0.475250	0.304200
100	0.476175	0.306200
101	0.477350	0.306900
102	0.476225	0.306700
103	0.474625	0.307675
104	0.476350	0.306950
105	0.476675	0.307900
106	0.475900	0.310150
107	0.478800	0.308875
108	0.475825	0.309800
109	0.476975	0.310725
110	0.476075	0.310625
111	0.476625	0.308275
112	0.475100	0.306100
113	0.474700	0.306700
114	0.479300	0.307525
115	0.476350	0.307625
116	0.482850	0.306100
117	0.479425	0.308350
118	0.477125	0.308000
119	0.478525	0.308225
120	0.480475	0.308625
121	0.473375	0.307450
122	0.472575	0.308700
123	0.472925	0.311325
124	0.477350	0.309225
125	0.477875	0.308600
126	0.476875	0.308525
127	0.474600	0.311625
128	0.479050	0.311200
129	0.473675	0.312500
130	0.474025	0.312175
131	0.472575	0.311525
132	0.479150	0.311900
133	0.480975	0.312775
134	0.478950	0.314275
135	0.478625	0.314950
136	0.479200	0.313825
137	0.478275	0.314400
138	0.479600	0.313575
139	0.475475	0.313950
140	0.473300	0.314550
141	0.476850	0.312875
142	0.476900	0.312925
143	0.479250	0.313700
144	0.475250	0.314050
145	0.476775	0.315800
146	0.478250	0.317300
147	0.478150	0.319025
148	0.476750	0.317975
149	0.476250	0.319450
150	0.479900	0.321275
151	0.478975	0.323350
152	0.484500	0.323725
153	0.478575	0.322950
154	0.476425	0.324450
155	0.478800	0.324700
156	0.480350	0.324725
157	0.481775	0.324950
158	0.480650	0.325500
159	0.481000	0.326725
160	0.478300	0.327175
161	0.480350	0.329000
162	0.478550	0.329725
163	0.484000	0.328900
164	0.481525	0.330200
165	0.477075	0.328450
166	0.479675	0.328450
167	0.479675	0.324350
168	0.480300	0.325800
169	0.482825	0.328725
170	0.485750	0.327250
171	0.483300	0.326875
172	0.480300	0.325725
173	0.479150	0.325725
174	0.483325	0.327350
175	0.479475	0.327675
176	0.479925	0.329900
177	0.479675	0.332600
178	0.481750	0.331500
179	0.476375	0.329800
180	0.474875	0.329825
181	0.475925	0.331825
182	0.477025	0.332225
183	0.479375	0.334500
184	0.477475	0.334350
185	0.479450	0.337700
186	0.484175	0.339700
187	0.484250	0.338300
188	0.482850	0.336325
189	0.477825	0.335575
190	0.475150	0.335875
191	0.476200	0.336400
192	0.472025	0.335825
193	0.478525	0.337475
194	0.477525	0.337150
195	0.479825	0.336775
196	0.479150	0.335300
197	0.481275	0.333875
198	0.480650	0.333525
199	0.478825	0.334725
200	0.479675	0.333300
201	0.481275	0.333900
202	0.482150	0.336525
203	0.477075	0.338475
204	0.474075	0.339575
205	0.473675	0.339075
206	0.477050	0.341400
207	0.478250	0.342925
208	0.479450	0.341375
209	0.479800	0.340925
210	0.481200	0.339425
211	0.481200	0.340325
212	0.482125	0.338500
213	0.478900	0.339325
214	0.476300	0.340825
215	0.478300	0.340350
216	0.478500	0.342475
217	0.481000	0.339775
218	0.481925	0.341500
219	0.484500	0.340775
220	0.483675	0.344725
221	0.481525	0.347200
222	0.483550	0.347675
223	0.480950	0.348025
224	0.479800	0.347025
225	0.481800	0.346375
226	0.481600	0.345625
227	0.481600	0.346900
228	0.478000	0.346525
229	0.481200	0.345425
230	0.483075	0.346325
231	0.481600	0.345925
232	0.477350	0.347275
233	0.479550	0.345275
234	0.479725	0.344575
235	0.482700	0.345825
236	0.482275	0.344900
237	0.483850	0.344875
238	0.481700	0.345700
239	0.479050	0.345050
240	0.478850	0.344775
241	0.478300	0.342325
242	0.480250	0.342250
243	0.477275	0.343300
244	0.478000	0.341850
245	0.479700	0.339725
246	0.480000	0.341150
247	0.480400	0.341875
248	0.480700	0.343200
249	0.482300	0.343250
250	0.479750	0.346225
251	0.482600	0.344850
252	0.479350	0.346900
253	0.476675	0.347850
254	0.476400	0.347325
255	0.473800	0.349450
256	0.474175	0.349375
257	0.477550	0.349925
258	0.482000	0.350225
259	0.475575	0.348800
260	0.475925	0.348575
261	0.480825	0.348150
262	0.478300	0.348725
263	0.482075	0.349475
264	0.480850	0.350950
265	0.479275	0.347875
266	0.475350	0.348675
267	0.479775	0.349125
268	0.478975	0.347375
269	0.483500	0.348550
270	0.479150	0.349450
271	0.478350	0.350275
272	0.482650	0.348625
273	0.479725	0.348950
274	0.483900	0.349425
275	0.484075	0.347850
276	0.478925	0.348650
277	0.479200	0.347125
278	0.483875	0.349500
279	0.481775	0.349850
280	0.478475	0.349075
281	0.480075	0.349475
282	0.481775	0.351225
283	0.477100	0.353400
284	0.478025	0.353200
285	0.479800	0.352575
286	0.480550	0.352400
287	0.482475	0.349825
288	0.482750	0.350075
289	0.486025	0.349400
290	0.482550	0.350125
291	0.485100	0.350550
292	0.482850	0.353050
293	0.478700	0.355800
294	0.477475	0.355700
295	0.479925	0.357475
296	0.481100	0.356975
297	0.481775	0.354375
298	0.477800	0.349275
299	0.478425	0.350875
300	0.478775	0.352075
301	0.481700	0.349350
302	0.481500	0.350550
303	0.477975	0.347300
304	0.480175	0.348875
305	0.475850	0.348950
306	0.480375	0.348725
307	0.483500	0.349775
308	0.480975	0.351125
309	0.480050	0.351400
310	0.483850	0.351925
311	0.480525	0.350750
312	0.479150	0.350075
313	0.480300	0.348700
314	0.483725	0.349175
315	0.482650	0.349775
316	0.483700	0.349350
317	0.482225	0.349125
318	0.482150	0.348400
319	0.485575	0.347825
320	0.485550	0.348550
321	0.484000	0.348900
322	0.476050	0.349550
323	0.480650	0.352125
324	0.482850	0.352250
325	0.481375	0.353775
326	0.478600	0.353425
327	0.481875	0.354075
328	0.482000	0.354525
329	0.480600	0.356125
330	0.482950	0.359575
331	0.484500	0.360475
332	0.483500	0.360725
333	0.480250	0.360925
334	0.482225	0.360125
335	0.480800	0.360050
336	0.480100	0.358975
337	0.481750	0.356650
338	0.482475	0.358750
339	0.478500	0.357325
340	0.482350	0.357125
341	0.481700	0.356275
342	0.482725	0.357450
343	0.481875	0.357525
344	0.479075	0.359500
345	0.484550	0.357350
346	0.483650	0.355200
347	0.481275	0.353300
348	0.477225	0.351375
349	0.478375	0.350575
350	0.480700	0.351850
351	0.482975	0.351175
352	0.478800	0.350850
353	0.480875	0.349575
354	0.481050	0.350200
355	0.483575	0.351175
356	0.480275	0.353500
357	0.479875	0.352975
358	0.485450	0.353775
359	0.483075	0.355400
360	0.479425	0.356300
361	0.481850	0.353975
362	0.483450	0.353150
363	0.483725	0.353450
364	0.483325	0.351825
365	0.477550	0.352500
366	0.484200	0.352900
367	0.484450	0.353150
368	0.489125	0.352150
369	0.486725	0.351025
370	0.483200	0.351750
371	0.480100	0.351775
372	0.480225	0.352350
373	0.481950	0.352900
374	0.479200	0.355650
375	0.484525	0.354350
376	0.484375	0.355400
377	0.480625	0.354075
378	0.477475	0.351600
379	0.477750	0.347900
380	0.478650	0.349075
381	0.480125	0.349675
382	0.483525	0.351050
383	0.481300	0.352300
384	0.481925	0.354475
385	0.482400	0.354450
386	0.477625	0.353750
387	0.481300	0.353125
388	0.478625	0.354825
389	0.481275	0.355275
390	0.480375	0.356100
391	0.482300	0.356750
392	0.483575	0.358350
393	0.480200	0.358300
394	0.479700	0.358850
395	0.477500	0.356250
396	0.475250	0.355350
397	0.480175	0.354250
398	0.481625	0.353600
399	0.481875	0.351825
400	0.483150	0.350225
401	0.480000	0.352325
402	0.480450	0.354225
403	0.476675	0.353925
404	0.479825	0.354300
405	0.482450	0.353350
406	0.477250	0.353225
407	0.478725	0.351150
408	0.475575	0.350250
409	0.479375	0.351800
410	0.478025	0.349700
411	0.481750	0.348775
412	0.479475	0.348850
413	0.479900	0.349725
414	0.480125	0.348400
415	0.480650	0.348025
416	0.482950	0.350425
417	0.480925	0.351775
418	0.479600	0.352725
419	0.480300	0.351825
420	0.481325	0.350125
421	0.482575	0.350200
422	0.486200	0.351750
423	0.484500	0.350675
424	0.477150	0.349500
425	0.478775	0.350375
426	0.480800	0.349675
427	0.478125	0.346850
428	0.480750	0.349425
429	0.482500	0.349175
430	0.483975	0.349525
431	0.479000	0.349425
432	0.473775	0.350100
433	0.477475	0.350900
434	0.478050	0.352525
435	0.481575	0.353575
436	0.479825	0.356575
437	0.472575	0.356850
438	0.476550	0.357900
439	0.476225	0.360675
440	0.480650	0.363000
441	0.482400	0.360550
442	0.479450	0.360025
443	0.479500	0.358850
444	0.481650	0.357950
445	0.484350	0.356050
446	0.478075	0.356950
447	0.480375	0.357400
448	0.481450	0.358825
449	0.476975	0.358025
450	0.479100	0.361025
451	0.475625	0.359250
452	0.479475	0.356225
453	0.478025	0.355750
454	0.480250	0.356200
455	0.474675	0.355825
456	0.478300	0.355850
457	0.479275	0.351225
458	0.484325	0.352375
459	0.481850	0.351325
460	0.475400	0.348800
461	0.479650	0.349550
462	0.482350	0.350825
463	0.479800	0.351225
464	0.484825	0.349675
465	0.479025	0.352925
466	0.478450	0.356700
467	0.478325	0.359250
468	0.476800	0.357250
469	0.482500	0.359950
470	0.482500	0.360400
471	0.479800	0.363025
472	0.476425	0.363900
473	0.476650	0.363275
474	0.478050	0.362700
475	0.477825	0.362225
476	0.476375	0.359575
477	0.476325	0.358200
478	0.475325	0.357875
479	0.479850	0.354425
480	0.478800	0.351450
481	0.484450	0.351475
482	0.480950	0.348950
483	0.481600	0.349425
484	0.481775	0.349900
485	0.483475	0.350650
486	0.484975	0.349850
487	0.477800	0.351875
488	0.482475	0.353150
489	0.484425	0.353225
490	0.483925	0.353400
491	0.482600	0.354300
492	0.481000	0.355450
493	0.480675	0.354675
494	0.480950	0.354500
495	0.479100	0.354250
496	0.479750	0.352100
497	0.482050	0.352450
498	0.479725	0.356525
499	0.480725	0.355650
500	0.480250	0.351050
501	0.478650	0.352775
502	0.477675	0.351275
503	0.478775	0.349325
504	0.480750	0.349475
505	0.484275	0.349600
506	0.480575	0.348550
507	0.477350	0.349250
508	0.477925	0.350900
509	0.473725	0.353725
510	0.475325	0.353825
511	0.481950	0.354900
512	0.482825	0.354100
513	0.479225	0.354575
514	0.477500	0.355650
515	0.479275	0.356450
516	0.480350	0.358050
517	0.477150	0.353450
518	0.478425	0.354600
519	0.480825	0.356850
520	0.479475	0.356300
521	0.478725	0.360200
522	0.480775	0.360625
523	0.480525	0.364100
524	0.479525	0.367450
525	0.476875	0.368425
526	0.479650	0.367375
527	0.481775	0.368750
528	0.480100	0.368350
529	0.476475	0.365000
530	0.473725	0.366375
531	0.477725	0.364100
532	0.480150	0.365075
533	0.477550	0.361775
534	0.482950	0.362775
535	0.482600	0.362275
536	0.482475	0.362875
537	0.479675	0.361550
538	0.475925	0.361375
539	0.477625	0.360850
540	0.479850	0.360050
541	0.477775	0.358875
542	0.476275	0.359275
543	0.477350	0.359025
544	0.478850	0.357175
545	0.475550	0.360125
546	0.479075	0.359450
547	0.479500	0.356950
548	0.475625	0.356475
549	0.477075	0.355575
550	0.481125	0.354875
551	0.481125	0.356925
552	0.483225	0.358850
553	0.483050	0.358275
554	0.484275	0.358975
555	0.482025	0.358625
556	0.479175	0.359100
557	0.479825	0.358950
558	0.476225	0.359725
559	0.474275	0.358850
560	0.476900	0.354825
561	0.477550	0.352650
562	0.478750	0.352250
563	0.478575	0.351100
564	0.480000	0.352700
565	0.479850	0.350800
566	0.478825	0.349200
567	0.482450	0.347525
568	0.478725	0.349150
569	0.480650	0.349075
570	0.481275	0.351375
571	0.481525	0.352550
572	0.481950	0.353975
573	0.480525	0.351500
574	0.483175	0.353375
575	0.480275	0.355425
576	0.479650	0.358925
577	0.475425	0.359350
578	0.481800	0.364075
579	0.483275	0.363875
580	0.478950	0.363625
581	0.479175	0.364000
582	0.479875	0.362525
583	0.480600	0.360500
584	0.482150	0.358525
585	0.481475	0.359700
586	0.479575	0.359650
587	0.483300	0.360825
588	0.480575	0.358600
589	0.477525	0.357900
590	0.479425	0.356800
591	0.478700	0.356325
592	0.478075	0.355400
593	0.477275	0.356925
594	0.475825	0.352050
595	0.477450	0.352975
596	0.483775	0.352250
597	0.482050	0.350975
598	0.481175	0.352575
599	0.477550	0.353275
600	0.482650	0.355000
601	0.482450	0.355675
602	0.481750	0.359150
603	0.480875	0.358700
604	0.481800	0.357925
605	0.479225	0.357050
606	0.484625	0.358225
607	0.481075	0.359600
608	0.481600	0.359000
609	0.480800	0.359700
610	0.477100	0.358850
611	0.480825	0.359175
612	0.482750	0.359000
613	0.480525	0.361200
614	0.482200	0.359450
615	0.477100	0.362775
616	0.477875	0.364075
617	0.477025	0.363325
618	0.478725	0.360475
619	0.479350	0.358925
620	0.479975	0.360200
621	0.479175	0.359675
622	0.480900	0.362550
623	0.479850	0.360925
624	0.480675	0.360250
625	0.480325	0.358675
626	0.479200	0.357350
627	0.480350	0.357675
628	0.481250	0.358825
629	0.483900	0.359600
630	0.476425	0.359000
631	0.477225	0.357375
632	0.477625	0.357175
633	0.483625	0.357025
634	0.484025	0.356350
635	0.480400	0.357600
636	0.479225	0.353375
637	0.476625	0.354100
638	0.475975	0.353475
639	0.480175	0.355325
640	0.482375	0.355575
641	0.481200	0.351525
642	0.479350	0.352650
643	0.481950	0.351550
644	0.484175	0.351625
645	0.479000	0.350025
646	0.476300	0.350125
647	0.475400	0.349950
648	0.478800	0.354550
649	0.480175	0.355500
650	0.480875	0.357450
651	0.477825	0.356475
652	0.478125	0.355700
653	0.481450	0.355200
654	0.481375	0.354925
655	0.480175	0.354200
656	0.481325	0.354650
657	0.481600	0.354350
658	0.477700	0.351950
659	0.477075	0.350300
660	0.480500	0.353275
661	0.476575	0.350775
662	0.483325	0.350650
663	0.481250	0.350575
664	0.483375	0.349775
665	0.479375	0.351750
666	0.477225	0.354800
667	0.479350	0.358975
668	0.476125	0.360675
669	0.477050	0.361925
670	0.478600	0.358675
671	0.483275	0.359800
672	0.482000	0.358525
673	0.482825	0.357750
674	0.476250	0.360750
675	0.481000	0.361525
676	0.480825	0.360300
677	0.479875	0.358975
678	0.481375	0.361000
679	0.478200	0.357775
680	0.482425	0.357375
681	0.480250	0.356575
682	0.478650	0.355450
683	0.479150	0.354050
684	0.477475	0.353075
685	0.483225	0.350000
686	0.477500	0.351125
687	0.481275	0.349550
688	0.475325	0.350450
689	0.478475	0.350525
690	0.481125	0.349675
691	0.477900	0.347350
692	0.484750	0.349175
693	0.483175	0.350750
694	0.484700	0.350225
695	0.479550	0.350775
696	0.480625	0.350325
697	0.479475	0.349525
698	0.478075	0.350075
699	0.478425	0.348000
700	0.481225	0.347675
701	0.479675	0.347925
702	0.478225	0.347100
703	0.477600	0.349025
704	0.481775	0.347625
705	0.478875	0.348600
706	0.481675	0.347975
707	0.477750	0.350400
708	0.477250	0.351600
709	0.479425	0.349975
710	0.479300	0.350925
711	0.477250	0.350375
712	0.477825	0.353275
713	0.483450	0.354475
714	0.481800	0.355150
715	0.481925	0.355625
716	0.476650	0.353550
717	0.483100	0.353975
718	0.481900	0.355250
719	0.482450	0.353525
720	0.480475	0.351400
721	0.481325	0.351525
722	0.481100	0.349800
723	0.478125	0.350675
724	0.482250	0.349825
725	0.481775	0.351850
726	0.483225	0.353600
727	0.487325	0.353675
728	0.481450	0.351375
729	0.482850	0.350950
730	0.481825	0.351975
731	0.483875	0.350400
732	0.487100	0.352150
733	0.484775	0.353225
734	0.482525	0.351850
735	0.480350	0.352350
736	0.482200	0.350750
737	0.478400	0.350600
738	0.480400	0.349950
739	0.481125	0.349325
740	0.479575	0.350350
741	0.478875	0.348825
742	0.481775	0.349475
743	0.480950	0.350525
744	0.481625	0.350575
745	0.480900	0.352325
746	0.480575	0.354850
747	0.478350	0.355975
748	0.475300	0.356000
749	0.476175	0.356600
750	0.476675	0.357175
751	0.481800	0.357775
752	0.477400	0.361175
753	0.480925	0.362000
754	0.482350	0.362850
755	0.477675	0.364900
756	0.478200	0.366950
757	0.480100	0.365400
758	0.479850	0.362375
759	0.474100	0.363375
760	0.479650	0.363325
761	0.478825	0.364325
762	0.477475	0.365450
763	0.477625	0.363300
764	0.477225	0.363075
765	0.476775	0.358950
766	0.476500	0.359575
767	0.478550	0.360050
768	0.477875	0.359025
769	0.476050	0.358800
770	0.478825	0.360450
771	0.479125	0.361650
772	0.478975	0.362400
773	0.481325	0.362175
774	0.481550	0.359125
775	0.480925	0.356200
776	0.478375	0.357450
777	0.476950	0.358275
778	0.480000	0.359825
779	0.477575	0.361875
780	0.481450	0.361875
781	0.478175	0.361100
782	0.478650	0.361600
783	0.475175	0.361975
784	0.476825	0.362975
785	0.478900	0.363500
786	0.479525	0.360550
787	0.480450	0.359775
788	0.481275	0.361000
789	0.482875	0.359925
790	0.479750	0.358500
791	0.485275	0.357650
792	0.481075	0.358925
793	0.480450	0.357550
794	0.481250	0.355100
795	0.483050	0.354750
796	0.480500	0.357275
797	0.480200	0.360400
798	0.479525	0.362300
799	0.477825	0.364075
800	0.478475	0.367125
801	0.480275	0.365850
802	0.480075	0.364250
803	0.482075	0.363725
804	0.480600	0.363900
805	0.480950	0.367075
806	0.478300	0.366325
807	0.479450	0.366200
808	0.479950	0.366075
809	0.479225	0.366525
810	0.478800	0.369375
811	0.482725	0.368925
812	0.481425	0.370350
813	0.479375	0.368050
814	0.475775	0.368300
815	0.476650	0.367325
816	0.479900	0.368675
817	0.481325	0.366100
818	0.479975	0.363650
819	0.478025	0.364575
820	0.480450	0.369300
821	0.480500	0.368075
822	0.476450	0.368750
823	0.481200	0.369875
824	0.479475	0.371625
825	0.476575	0.370400
826	0.476700	0.372125
827	0.478475	0.372525
828	0.481350	0.372325
829	0.482975	0.374600
830	0.479850	0.371925
831	0.480725	0.372750
832	0.478225	0.373350
833	0.482025	0.371675
834	0.482900	0.369175
835	0.482450	0.366675
836	0.480400	0.365625
837	0.479050	0.364400
838	0.478300	0.364575
839	0.477525	0.364475
840	0.479275	0.362400
841	0.478825	0.361300
842	0.480125	0.361775
843	0.478150	0.359850
844	0.479825	0.361225
845	0.479225	0.361950
846	0.484075	0.359900
847	0.480825	0.362150
848	0.483025	0.364000
849	0.478575	0.363250
850	0.481525	0.362200
851	0.478000	0.363150
852	0.479850	0.361850
853	0.476775	0.360275
854	0.478550	0.358050
855	0.486150	0.356875
856	0.482050	0.358825
857	0.479400	0.361025
858	0.482725	0.358975
859	0.482275	0.359025
860	0.480675	0.358350
861	0.480300	0.359825
862	0.478000	0.360675
863	0.480250	0.361650
864	0.484200	0.362550
865	0.482725	0.363175
866	0.477575	0.363275
867	0.480225	0.364400
868	0.480275	0.361425
869	0.477625	0.361075
870	0.480100	0.359575
871	0.481800	0.359875
872	0.480950	0.361325
873	0.481075	0.359250
874	0.483325	0.358625
875	0.479100	0.357800
876	0.483850	0.357675
877	0.478550	0.357000
878	0.480950	0.357300
879	0.482025	0.359250
880	0.485300	0.359050
881	0.483675	0.358500
882	0.478900	0.360525
883	0.482675	0.360275
884	0.480075	0.358750
885	0.479300	0.355975
886	0.485100	0.354775
887	0.484975	0.355950
888	0.483975	0.355350
889	0.484450	0.353250
890	0.479025	0.354325
891	0.483100	0.355350
892	0.479475	0.356200
893	0.481100	0.357500
894	0.485025	0.356075
895	0.482900	0.354700
896	0.483525	0.355675
897	0.481750	0.356750
898	0.478075	0.358925
899	0.480300	0.361550
900	0.475875	0.362800
901	0.481325	0.362675
902	0.479175	0.363575
903	0.480475	0.360775
904	0.483625	0.360225
905	0.485300	0.360650
906	0.477450	0.359675
907	0.480100	0.360600
908	0.480075	0.360275
909	0.479825	0.359650
910	0.477025	0.360775
911	0.479600	0.360425
912	0.482875	0.361925
913	0.481625	0.359925
914	0.480000	0.356350
915	0.481425	0.358450
916	0.479850	0.357550
917	0.484625	0.356800
918	0.474825	0.355275
919	0.479325	0.356850
920	0.480900	0.355125
921	0.479700	0.353825
922	0.483125	0.354900
923	0.478850	0.354100
924	0.482500	0.354800
925	0.481875	0.355000
926	0.481200	0.357800
927	0.479650	0.360550
928	0.478725	0.359500
929	0.479225	0.357550
930	0.476475	0.358375
931	0.480675	0.360800
932	0.481550	0.362175
933	0.480775	0.361550
934	0.480650	0.361175
935	0.481225	0.357825
936	0.479150	0.359150
937	0.482950	0.358450
938	0.482750	0.360450
939	0.482875	0.357850
940	0.480225	0.359850
941	0.479275	0.359325
942	0.478425	0.359450
943	0.477675	0.360450
944	0.478600	0.361300
945	0.484925	0.363325
946	0.483075	0.362800
947	0.484400	0.360050
948	0.484400	0.359450
949	0.485150	0.358550
950	0.480925	0.360750
951	0.480725	0.361450
952	0.485250	0.360325
953	0.481600	0.361700
954	0.479500	0.362250
955	0.477200	0.363475
956	0.477500	0.360825
957	0.478350	0.361700
958	0.482750	0.360375
959	0.480750	0.358525
960	0.482325	0.357475
961	0.478550	0.356050
962	0.480025	0.355225
963	0.475050	0.354000
964	0.479725	0.354625
965	0.482500	0.354500
966	0.480900	0.353875
967	0.480350	0.355400
968	0.479525	0.351450
969	0.479850	0.351625
970	0.477900	0.351000
971	0.480875	0.349175
972	0.478275	0.349450
973	0.475625	0.347150
974	0.479325	0.347750
975	0.479250	0.348200
976	0.482475	0.348925
977	0.478750	0.351525
978	0.480050	0.351100
979	0.481900	0.350325
980	0.481925	0.350775
981	0.484325	0.351825
982	0.483500	0.348800
983	0.482700	0.351850
984	0.481750	0.352175
985	0.481550	0.353875
986	0.480350	0.354600
987	0.480350	0.351950
988	0.480350	0.352575
989	0.479525	0.352875
990	0.481125	0.354175
991	0.481725	0.353800
992	0.479875	0.355825
993	0.477700	0.355575
994	0.477325	0.354750
995	0.479125	0.352900
996	0.479350	0.357025
997	0.480300	0.356475
998	0.481925	0.356600
999	0.481375	0.356025
1000	0.481750	0.355675
1001	0.481450	0.357825
1002	0.483300	0.359700
1003	0.482150	0.357675
1004	0.479775	0.360700
1005	0.476625	0.361375
1006	0.479650	0.363425
1007	0.481125	0.361775
1008	0.478150	0.361475
1009	0.476200	0.365625
1010	0.479600	0.365575
1011	0.479600	0.363900
1012	0.475900	0.362100
1013	0.478825	0.360425
1014	0.477600	0.363650
1015	0.482425	0.365100
1016	0.481375	0.365425
1017	0.479850	0.366125
1018	0.479850	0.362900
1019	0.481325	0.361450
1020	0.481400	0.361825
1021	0.479325	0.361675
1022	0.474450	0.360675
1023	0.482625	0.362925
1024	0.479175	0.362100
1025	0.478650	0.361825
1026	0.481350	0.361700
1027	0.482000	0.363025
1028	0.480875	0.364400
1029	0.482250	0.365775
1030	0.477425	0.366525
1031	0.478575	0.366225
1032	0.478575	0.366150
1033	0.482300	0.365425
1034	0.486725	0.361825
1035	0.482600	0.361575
1036	0.481900	0.360225
1037	0.480175	0.359050
1038	0.481800	0.356675
1039	0.480550	0.356175
1040	0.483075	0.353825
1041	0.482975	0.352850
1042	0.483475	0.351300
1043	0.485900	0.349225
1044	0.478600	0.349775
1045	0.479250	0.350850
1046	0.482875	0.352725
1047	0.477125	0.352875
1048	0.477975	0.355150
1049	0.482025	0.356225
1050	0.483950	0.356600
1051	0.481975	0.357250
1052	0.481500	0.355625
1053	0.482400	0.354425
1054	0.479550	0.353750
1055	0.480825	0.354275
1056	0.478775	0.355125
1057	0.482625	0.357525
1058	0.480250	0.356675
1059	0.481250	0.355575
1060	0.483150	0.355750
1061	0.480050	0.353800
1062	0.476675	0.353125
1063	0.478900	0.352050
1064	0.478050	0.350950
1065	0.478700	0.352400
1066	0.480750	0.350675
1067	0.478775	0.350650
1068	0.481625	0.349175
1069	0.479600	0.351375
1070	0.483550	0.350900
1071	0.478175	0.350050
1072	0.481825	0.349975
1073	0.484925	0.351125
1074	0.485600	0.350800
1075	0.481375	0.352450
1076	0.479050	0.352400
1077	0.481975	0.349800
1078	0.485125	0.349325
1079	0.483350	0.350450
1080	0.478000	0.351850
1081	0.479375	0.352400
1082	0.478575	0.354300
1083	0.479625	0.352775
1084	0.481100	0.354825
1085	0.477625	0.355375
1086	0.479200	0.356975
1087	0.478875	0.357225
1088	0.479275	0.357700
1089	0.480875	0.357525
1090	0.479400	0.360325
1091	0.481400	0.360600
1092	0.479700	0.361950
1093	0.480975	0.362325
1094	0.481575	0.362550
1095	0.483000	0.360700
1096	0.483900	0.362625
1097	0.485175	0.361400
1098	0.485400	0.359900
1099	0.486200	0.359700
1100	0.485225	0.359800
1101	0.483325	0.358825
1102	0.485125	0.359875
1103	0.481900	0.359075
1104	0.484775	0.360100
1105	0.481375	0.358575
1106	0.481600	0.358575
1107	0.476850	0.356925
1108	0.481750	0.357625
1109	0.479800	0.358700
1110	0.477100	0.357925
1111	0.476375	0.357925
1112	0.482950	0.358350
1113	0.484425	0.359700
1114	0.482125	0.358775
1115	0.484575	0.359150
1116	0.483750	0.358450
1117	0.483850	0.356875
1118	0.484475	0.359600
1119	0.482850	0.358500
1120	0.483975	0.359350
1121	0.482025	0.357050
1122	0.482600	0.356425
1123	0.479450	0.355550
1124	0.476400	0.360050
1125	0.480175	0.359675
1126	0.481600	0.360100
1127	0.483150	0.362050
1128	0.481575	0.361575
1129	0.482100	0.359475
1130	0.480125	0.357600
1131	0.479100	0.355200
1132	0.479350	0.351050
1133	0.475975	0.351975
1134	0.479425	0.351375
1135	0.482700	0.352050
1136	0.480500	0.354025
1137	0.485125	0.353225
1138	0.478625	0.353250
1139	0.479900	0.353450
1140	0.477475	0.356025
1141	0.480700	0.358475
1142	0.481450	0.357175
1143	0.482750	0.359000
1144	0.481575	0.357200
1145	0.483300	0.358200
1146	0.482575	0.359800
1147	0.478550	0.359475
1148	0.475975	0.359600
1149	0.476600	0.357875
1150	0.479075	0.357025
1151	0.481625	0.355950
1152	0.479900	0.353575
1153	0.482775	0.354850
1154	0.480925	0.356800
1155	0.477325	0.355975
1156	0.476300	0.355675
1157	0.478500	0.358600
1158	0.481725	0.360225
1159	0.482275	0.359925
1160	0.481625	0.358050
1161	0.478475	0.357250
1162	0.478900	0.360150
1163	0.481000	0.359925
1164	0.480725	0.360750
1165	0.479425	0.359950
1166	0.474500	0.358450
1167	0.475425	0.359950
1168	0.482025	0.357275
1169	0.480400	0.356425
1170	0.486150	0.355525
1171	0.481275	0.359475
1172	0.480950	0.357125
1173	0.480150	0.356000
1174	0.482875	0.354825
1175	0.484125	0.356675
1176	0.479350	0.355175
1177	0.476875	0.356025
1178	0.481850	0.355475
1179	0.477275	0.354075
1180	0.475300	0.352475
1181	0.478175	0.349450
1182	0.481550	0.349275
1183	0.479775	0.348575
1184	0.480825	0.352875
1185	0.482125	0.349500
1186	0.483925	0.349000
1187	0.481950	0.347000
1188	0.483300	0.347200
1189	0.481550	0.344100
1190	0.481300	0.346200
1191	0.480575	0.348025
1192	0.476975	0.347050
1193	0.474600	0.347475
1194	0.478300	0.346725
1195	0.476600	0.343100
1196	0.480400	0.342350
1197	0.482075	0.343800
1198	0.483300	0.343400
1199	0.481475	0.343725
1200	0.480450	0.344125
1201	0.478400	0.345900
1202	0.478775	0.347175
1203	0.476800	0.344600
1204	0.481225	0.342825
1205	0.482725	0.343400
1206	0.486000	0.341825
1207	0.480450	0.341500
1208	0.479825	0.341975
1209	0.476150	0.342050
1210	0.482125	0.339000
1211	0.481300	0.338725
1212	0.479875	0.340375
1213	0.480425	0.340800
1214	0.481875	0.339525
1215	0.483425	0.339350
1216	0.479650	0.340600
1217	0.480900	0.340450
1218	0.483925	0.341650
1219	0.483350	0.344825
1220	0.478525	0.344875
1221	0.476400	0.345200
1222	0.478850	0.346075
1223	0.483225	0.345125
1224	0.481625	0.343925
1225	0.480125	0.344650
1226	0.477850	0.345825
1227	0.479550	0.346100
1228	0.478800	0.348400
1229	0.483575	0.349200
1230	0.480200	0.349275
1231	0.478025	0.352325
1232	0.476150	0.353025
1233	0.480425	0.356250
1234	0.480850	0.357025
1235	0.480800	0.359000
1236	0.479375	0.360475
1237	0.482150	0.358100
1238	0.482675	0.358475
1239	0.484250	0.356525
1240	0.482700	0.355950
1241	0.480200	0.356100
1242	0.480175	0.358875
1243	0.480075	0.356300
1244	0.476600	0.357150
1245	0.476800	0.356275
1246	0.477400	0.357700
1247	0.484725	0.359500
1248	0.478450	0.360375
1249	0.482650	0.361375
1250	0.479400	0.362900
1251	0.479475	0.360125
1252	0.480900	0.359525
1253	0.476925	0.360600
1254	0.474600	0.360275
1255	0.482575	0.360425
1256	0.481725	0.363200
1257	0.482950	0.362350
1258	0.481000	0.363600
1259	0.481025	0.364450
1260	0.477750	0.366275
1261	0.478350	0.366150
1262	0.480825	0.366950
1263	0.482625	0.367675
1264	0.480250	0.369325
1265	0.481575	0.370800
1266	0.481525	0.367225
1267	0.479725	0.371150
1268	0.478000	0.371650
1269	0.475550	0.371025
1270	0.480150	0.368500
1271	0.479575	0.369425
1272	0.479600	0.371525
1273	0.476450	0.373575
1274	0.476975	0.374950
1275	0.480800	0.375050
1276	0.479025	0.376900
1277	0.476350	0.377775
1278	0.477700	0.378450
1279	0.474425	0.378800
1280	0.478800	0.377375
1281	0.476900	0.378050
1282	0.476675	0.376325
1283	0.478825	0.373850
1284	0.477775	0.373375
1285	0.478250	0.371325
1286	0.477650	0.369900
1287	0.477150	0.370725
1288	0.480125	0.369425
1289	0.478100	0.372400
1290	0.478100	0.373675
1291	0.477650	0.376750
1292	0.474300	0.376075
1293	0.479150	0.373825
1294	0.481525	0.372650
1295	0.482850	0.369950
1296	0.482500	0.373050
1297	0.482550	0.371675
1298	0.480300	0.372775
1299	0.483550	0.373700
1300	0.484450	0.373200
1301	0.481250	0.370250
1302	0.478125	0.370550
1303	0.476400	0.372325
1304	0.479150	0.372050
1305	0.476700	0.369775
1306	0.479600	0.366025
1307	0.480425	0.368625
1308	0.482750	0.367675
1309	0.481000	0.367700
1310	0.478050	0.366625
1311	0.479150	0.365400
1312	0.476525	0.365600
1313	0.478500	0.366825
1314	0.477150	0.367050
1315	0.477400	0.367200
1316	0.480000	0.365525
1317	0.479275	0.366100
1318	0.476825	0.365500
1319	0.480100	0.364375
1320	0.478975	0.364175
1321	0.482325	0.364025
1322	0.482125	0.365100
1323	0.482175	0.361200
1324	0.480975	0.359900
1325	0.479700	0.357925
1326	0.484550	0.356375
1327	0.483075	0.357700
1328	0.478400	0.357000
1329	0.480550	0.359475
1330	0.478275	0.359425
1331	0.480450	0.360250
1332	0.483825	0.359150
1333	0.484350	0.357875
1334	0.481650	0.357175
1335	0.483750	0.355200
1336	0.481925	0.355850
1337	0.482900	0.355750
1338	0.478050	0.356025
1339	0.480075	0.354925
1340	0.480325	0.357850
1341	0.481425	0.358950
1342	0.478600	0.357100
1343	0.478675	0.356200
1344	0.483225	0.357725
1345	0.482925	0.357500
1346	0.478800	0.357975
1347	0.481600	0.359425
1348	0.484650	0.362475
1349	0.482375	0.361150
1350	0.483175	0.361350
1351	0.482450	0.360450
1352	0.483450	0.364000
1353	0.484650	0.361700
1354	0.479525	0.364525
1355	0.481200	0.367000
1356	0.479825	0.369400
1357	0.481350	0.369325
1358	0.482150	0.371600
1359	0.479475	0.371775
1360	0.478550	0.371150
1361	0.478425	0.372900
1362	0.480175	0.371025
1363	0.482700	0.369200
1364	0.480625	0.369150
1365	0.477950	0.367750
1366	0.477700	0.366450
1367	0.476275	0.366150
1368	0.478550	0.368500
1369	0.481225	0.368125
1370	0.480200	0.369600
1371	0.481325	0.369900
1372	0.482150	0.367325
1373	0.479175	0.368325
1374	0.479975	0.369800
1375	0.484700	0.370500
1376	0.483600	0.372200
1377	0.476900	0.373300
1378	0.475450	0.372750
1379	0.477800	0.371450
1380	0.480825	0.369600
1381	0.482775	0.366950
1382	0.482500	0.366150
1383	0.478650	0.366675
1384	0.478150	0.365525
1385	0.479650	0.366325
1386	0.478325	0.361075
1387	0.480225	0.359550
1388	0.478600	0.357950
1389	0.476475	0.357300
1390	0.479125	0.355775
1391	0.482525	0.355650
1392	0.481475	0.355925
1393	0.484700	0.358250
1394	0.478300	0.360550
1395	0.484000	0.359175
1396	0.481650	0.360550
1397	0.481325	0.360975
1398	0.481075	0.360075
1399	0.481650	0.361175
1400	0.480450	0.363800
1401	0.480800	0.363525
1402	0.481425	0.362825
1403	0.483250	0.363825
1404	0.482150	0.364425
1405	0.481050	0.362725
1406	0.482150	0.365550
1407	0.483450	0.366075
1408	0.481675	0.365275
1409	0.479050	0.367100
1410	0.480400	0.367875
1411	0.478300	0.366775
1412	0.481150	0.365500
1413	0.480550	0.365700
1414	0.482125	0.365850
1415	0.482275	0.366150
1416	0.480775	0.367150
1417	0.480400	0.368325
1418	0.483675	0.367000
1419	0.481275	0.365150
1420	0.482900	0.365950
1421	0.478250	0.365500
1422	0.479475	0.365350
1423	0.481650	0.367000
1424	0.479175	0.368975
1425	0.478175	0.369625
1426	0.484375	0.367075
1427	0.479000	0.367550
1428	0.478925	0.368000
1429	0.480525	0.368525
1430	0.478625	0.368425
1431	0.478800	0.369675
1432	0.475175	0.371650
1433	0.477825	0.369800
1434	0.478475	0.370075
1435	0.479950	0.370575
1436	0.475900	0.369400
1437	0.480625	0.367825
1438	0.478925	0.366750
1439	0.481675	0.363550
1440	0.483300	0.363025
1441	0.479700	0.363925
1442	0.479300	0.361800
1443	0.481400	0.359575
1444	0.482425	0.360050
1445	0.481350	0.358575
1446	0.480025	0.356825
1447	0.478725	0.358175
1448	0.480875	0.358525
1449	0.478750	0.356675
1450	0.476875	0.356100
1451	0.482425	0.355550
1452	0.482225	0.355850
1453	0.481925	0.356550
1454	0.479625	0.356425
1455	0.477350	0.356100
1456	0.478900	0.356075
1457	0.480600	0.355250
1458	0.479350	0.354050
1459	0.482050	0.352525
1460	0.478550	0.356675
1461	0.478350	0.359675
1462	0.479175	0.359375
1463	0.480525	0.359675
1464	0.481400	0.357400
1465	0.478500	0.358250
1466	0.479225	0.357200
1467	0.478900	0.358225
1468	0.478000	0.360600
1469	0.481150	0.358425
1470	0.483050	0.359100
1471	0.481800	0.359250
1472	0.480150	0.358150
1473	0.480625	0.358350
1474	0.480525	0.358200
1475	0.482775	0.358350
1476	0.483300	0.358625
1477	0.482475	0.356350
1478	0.479475	0.357100
1479	0.481000	0.355775
1480	0.480400	0.356050
1481	0.477025	0.354700
1482	0.476025	0.357750
1483	0.479600	0.358475
1484	0.480650	0.357825
1485	0.479550	0.356150
1486	0.481200	0.356475
1487	0.477750	0.353300
1488	0.481100	0.353325
1489	0.477750	0.354425
1490	0.479550	0.351800
1491	0.474950	0.349850
1492	0.478650	0.349350
1493	0.479000	0.350050
1494	0.478300	0.349575
1495	0.479500	0.349125
1496	0.478900	0.349975
1497	0.480125	0.350775
1498	0.478650	0.352525
1499	0.481725	0.352650
1500	0.478125	0.349275
1501	0.479750	0.349375
1502	0.479175	0.351650
1503	0.481100	0.352100
1504	0.479675	0.351975
1505	0.477750	0.350775
1506	0.477925	0.351925
1507	0.482575	0.352150
1508	0.483325	0.351825
1509	0.477325	0.350050
1510	0.478000	0.350700
1511	0.474675	0.349450
1512	0.479675	0.348525
1513	0.478200	0.349500
1514	0.480625	0.346925
1515	0.482975	0.348025
1516	0.480650	0.348075
1517	0.480750	0.346600
1518	0.481050	0.345975
1519	0.481700	0.345975
1520	0.479200	0.348325
1521	0.476400	0.349300
1522	0.479575	0.348050
1523	0.481950	0.349350
1524	0.479050	0.350250
1525	0.479150	0.353650
1526	0.482850	0.353925
1527	0.479250	0.355700
1528	0.480225	0.353425
1529	0.481050	0.353375
1530	0.481125	0.351475
1531	0.480700	0.354875
1532	0.481125	0.353675
1533	0.482825	0.352700
1534	0.479650	0.353625
1535	0.480950	0.354425
1536	0.480025	0.353650
1537	0.478650	0.354400
1538	0.480525	0.356825
1539	0.478050	0.355850
1540	0.479875	0.355175
1541	0.475875	0.356900
1542	0.476550	0.359950
1543	0.476400	0.358775
1544	0.476075	0.358375
1545	0.475850	0.361375
1546	0.478125	0.359450
1547	0.477850	0.357900
1548	0.475950	0.358100
1549	0.475675	0.356775
1550	0.472000	0.358600
1551	0.470800	0.358825
1552	0.474675	0.361675
1553	0.480700	0.361275
1554	0.479500	0.359225
1555	0.481425	0.360025
1556	0.477100	0.360125
1557	0.477625	0.357975
1558	0.478825	0.356900
1559	0.480800	0.359300
1560	0.478000	0.359375
1561	0.477950	0.359500
1562	0.476675	0.359325
1563	0.477350	0.359225
1564	0.483600	0.360775
1565	0.481400	0.362250
1566	0.480200	0.361950
1567	0.476525	0.364425
1568	0.479350	0.367050
1569	0.475875	0.367500
1570	0.477125	0.366950
1571	0.482350	0.368350
1572	0.478700	0.365625
1573	0.481950	0.363950
1574	0.483450	0.364975
1575	0.478675	0.365025
1576	0.478625	0.365225
1577	0.478450	0.367700
1578	0.477825	0.367725
1579	0.478625	0.369625
1580	0.475725	0.371050
1581	0.475875	0.371250
1582	0.479375	0.368900
1583	0.481400	0.369875
1584	0.483825	0.368950
1585	0.479400	0.367800
1586	0.483125	0.370050
1587	0.479525	0.368675
1588	0.476500	0.367775
1589	0.478075	0.367225
1590	0.478100	0.366975
1591	0.479675	0.367725
1592	0.478575	0.368650
1593	0.480625	0.370300
1594	0.480475	0.370925
1595	0.481725	0.372050
1596	0.480375	0.370950
1597	0.479675	0.369375
1598	0.482775	0.368050
1599	0.483375	0.367275
1600	0.485850	0.366975
1601	0.482775	0.368925
1602	0.483475	0.366400
1603	0.481850	0.364475
1604	0.478950	0.362275
1605	0.479875	0.362450
1606	0.477975	0.363700
1607	0.478525	0.364675
1608	0.479900	0.366900
1609	0.476300	0.366575
1610	0.477325	0.364350
1611	0.479300	0.366575
1612	0.483225	0.365300
1613	0.485000	0.365300
1614	0.478700	0.362400
1615	0.481800	0.363875
1616	0.484125	0.364250
1617	0.476125	0.366550
1618	0.480700	0.367800
1619	0.477475	0.367225
1620	0.478625	0.367350
1621	0.474750	0.366825
1622	0.481625	0.368725
1623	0.481075	0.369825
1624	0.477575	0.370425
1625	0.479675	0.369050
1626	0.477525	0.370225
1627	0.481175	0.370625
1628	0.481950	0.367700
1629	0.479500	0.368875
1630	0.476400	0.369250
1631	0.477650	0.369675
1632	0.480150	0.369800
1633	0.477825	0.367450
1634	0.479550	0.366625
1635	0.477450	0.364500
1636	0.474250	0.362650
1637	0.477575	0.361600
1638	0.476275	0.361900
1639	0.481200	0.362850
1640	0.482550	0.361650
1641	0.481925	0.361550
1642	0.479800	0.362425
1643	0.480475	0.364150
1644	0.481725	0.363825
1645	0.478225	0.364525
1646	0.481125	0.366100
1647	0.478775	0.367875
1648	0.477925	0.368725
1649	0.477525	0.370300
1650	0.476550	0.367875
1651	0.475100	0.367600
1652	0.477350	0.366400
1653	0.479125	0.366700
1654	0.477900	0.367850
1655	0.477225	0.364275
1656	0.477975	0.363725
1657	0.478350	0.362175
1658	0.481500	0.361950
1659	0.477025	0.362650
1660	0.474575	0.362550
1661	0.477625	0.361525
1662	0.480375	0.359950
1663	0.480225	0.361675
1664	0.477925	0.360625
1665	0.481625	0.359900
1666	0.478000	0.359400
1667	0.475025	0.359325
1668	0.476725	0.358025
1669	0.481650	0.356000
1670	0.481875	0.355475
1671	0.479525	0.358100
1672	0.479750	0.356100
1673	0.483250	0.352525
1674	0.476275	0.353850
1675	0.480675	0.352425
1676	0.480850	0.353075
1677	0.481850	0.355250
1678	0.478575	0.355025
1679	0.479300	0.352300
1680	0.476700	0.350550
1681	0.477300	0.352450
1682	0.479250	0.351975
1683	0.478650	0.355625
1684	0.480300	0.355150
1685	0.479925	0.355125
1686	0.475675	0.354575
1687	0.477525	0.355550
1688	0.478750	0.357950
1689	0.477100	0.355800
1690	0.479300	0.354475
1691	0.480525	0.354900
1692	0.484000	0.357225
1693	0.482150	0.355875
1694	0.482075	0.355775
1695	0.483125	0.357175
1696	0.477925	0.356950
1697	0.482675	0.357600
1698	0.480225	0.357250
1699	0.480025	0.356125
1700	0.477100	0.356125
1701	0.478850	0.357975
1702	0.479750	0.357750
1703	0.478425	0.357075
1704	0.481050	0.357150
1705	0.479025	0.358800
1706	0.481500	0.358425
1707	0.481175	0.359450
1708	0.481525	0.358775
1709	0.480075	0.356775
1710	0.480925	0.354225
1711	0.481675	0.354800
1712	0.484300	0.351825
1713	0.479300	0.351925
1714	0.479925	0.352550
1715	0.480175	0.351650
1716	0.482075	0.352450
1717	0.478250	0.351175
1718	0.478250	0.351700
1719	0.480625	0.355250
1720	0.483125	0.354975
1721	0.478975	0.356950
1722	0.478325	0.358950
1723	0.477925	0.359775
1724	0.478575	0.360750
1725	0.477100	0.360575
1726	0.478050	0.360900
1727	0.480225	0.360150
1728	0.476350	0.360250
1729	0.483725	0.359975
1730	0.481975	0.358550
1731	0.483025	0.357350
1732	0.478450	0.355575
1733	0.481200	0.354150
1734	0.477000	0.352950
1735	0.481400	0.352500
1736	0.475000	0.351400
1737	0.477750	0.354750
1738	0.482975	0.349750
1739	0.480225	0.351750
1740	0.476325	0.351400
1741	0.480225	0.349175
1742	0.479550	0.349675
1743	0.479500	0.352000
1744	0.482750	0.354275
1745	0.481050	0.351525
1746	0.480750	0.351150
1747	0.479050	0.352950
1748	0.483750	0.352225
1749	0.485225	0.352175
1750	0.481825	0.353975
1751	0.479650	0.354450
1752	0.479200	0.354875
1753	0.478475	0.355100
1754	0.479200	0.354650
1755	0.483850	0.355900
1756	0.480425	0.354250
1757	0.482125	0.353175
1758	0.482725	0.354975
1759	0.484425	0.355925
1760	0.483525	0.354650
1761	0.481125	0.356975
1762	0.479525	0.356175
1763	0.481325	0.355400
1764	0.478925	0.355650
1765	0.481800	0.354200
1766	0.482875	0.355475
1767	0.480375	0.352225
1768	0.482575	0.350950
1769	0.480600	0.350575
1770	0.477400	0.350200
1771	0.480975	0.349525
1772	0.478075	0.352650
1773	0.475750	0.349875
1774	0.476425	0.351400
1775	0.480450	0.350350
1776	0.480725	0.350050
1777	0.480050	0.351775
1778	0.485050	0.351825
1779	0.482550	0.351450
1780	0.479575	0.350750
1781	0.479025	0.350975
1782	0.475775	0.352550
1783	0.478675	0.352450
1784	0.478200	0.353900
1785	0.483975	0.353000
1786	0.486575	0.351750
1787	0.482075	0.354575
1788	0.480475	0.355525
1789	0.481450	0.354600
1790	0.479700	0.354550
1791	0.477400	0.354000
1792	0.481750	0.352675
1793	0.479900	0.353150
1794	0.479225	0.354075
1795	0.481275	0.353375
1796	0.482050	0.356375
1797	0.480075	0.358075
1798	0.477450	0.358800
1799	0.480625	0.359975
1800	0.478675	0.360625
1801	0.479775	0.360525
1802	0.480500	0.359525
1803	0.477000	0.358925
1804	0.477975	0.360650
1805	0.485675	0.357975
1806	0.482850	0.359575
1807	0.477750	0.358850
1808	0.481075	0.361100
1809	0.483500	0.359325
1810	0.479625	0.360725
1811	0.476600	0.362675
1812	0.479100	0.362850
1813	0.477550	0.362600
1814	0.476925	0.360675
1815	0.475475	0.361950
1816	0.477875	0.363050
1817	0.479975	0.364025
1818	0.479525	0.362350
1819	0.480300	0.362900
1820	0.479475	0.361900
1821	0.483400	0.362900
1822	0.478200	0.361875
1823	0.477300	0.362400
1824	0.478750	0.359950
1825	0.477150	0.359600
1826	0.479350	0.361575
1827	0.476600	0.360675
1828	0.476300	0.360125
1829	0.476775	0.360300
1830	0.479900	0.358425
1831	0.482750	0.356625
1832	0.482475	0.356725
1833	0.483250	0.356225
1834	0.481150	0.355625
1835	0.476275	0.353925
1836	0.480425	0.353000
1837	0.483175	0.351525
1838	0.479925	0.353050
1839	0.483175	0.353100
1840	0.480350	0.354775
1841	0.478525	0.353125
1842	0.478125	0.352800
1843	0.481500	0.350825
1844	0.479050	0.350850
1845	0.481650	0.351750
1846	0.480725	0.354150
1847	0.481425	0.351925
1848	0.480900	0.348700
1849	0.479350	0.347850
1850	0.483975	0.347150
1851	0.482550	0.346450
1852	0.480525	0.347825
1853	0.480675	0.347275
1854	0.483400	0.348650
1855	0.478875	0.346775
1856	0.482825	0.345175
1857	0.481300	0.343325
1858	0.480100	0.345375
1859	0.480850	0.345500
1860	0.481175	0.351550
1861	0.483550	0.352050
1862	0.482875	0.354150
1863	0.481675	0.351675
1864	0.482500	0.349900
1865	0.481050	0.351675
1866	0.480375	0.352800
1867	0.482325	0.352250
1868	0.480200	0.354700
1869	0.480850	0.354750
1870	0.478100	0.355125
1871	0.481775	0.355500
1872	0.479200	0.355175
1873	0.480950	0.354750
1874	0.480525	0.354950
1875	0.482125	0.356625
1876	0.483300	0.355375
1877	0.485250	0.356150
1878	0.479075	0.358400
1879	0.481375	0.358850
1880	0.483000	0.358400
1881	0.483625	0.356350
1882	0.483200	0.357400
1883	0.480375	0.356325
1884	0.485125	0.356875
1885	0.482975	0.355475
1886	0.478325	0.354550
1887	0.482025	0.357300
1888	0.483800	0.356050
1889	0.485850	0.355350
1890	0.485575	0.354850
1891	0.483075	0.352900
1892	0.481275	0.354725
1893	0.479250	0.354725
1894	0.480825	0.355525
1895	0.478600	0.353400
1896	0.476425	0.353900
1897	0.478275	0.353750
1898	0.479275	0.353075
1899	0.479475	0.354725
1900	0.478100	0.352800
1901	0.482850	0.355125
1902	0.479100	0.354925
1903	0.479625	0.354325
1904	0.475850	0.353400
1905	0.477375	0.354650
1906	0.479375	0.355025
1907	0.480125	0.353625
1908	0.480000	0.355325
1909	0.483425	0.356250
1910	0.480725	0.355725
1911	0.480500	0.355425
1912	0.484450	0.354850
1913	0.483025	0.357900
1914	0.479875	0.361050
1915	0.478825	0.359350
1916	0.485100	0.360950
1917	0.482175	0.358950
1918	0.482250	0.358750
1919	0.476225	0.360275
1920	0.480450	0.361875
1921	0.483750	0.359000
1922	0.482475	0.356925
1923	0.481375	0.355875
1924	0.480000	0.354150
1925	0.480400	0.352775
1926	0.478450	0.351950
1927	0.482150	0.353050
1928	0.480875	0.353500
1929	0.481075	0.354750
1930	0.477250	0.356850
1931	0.479050	0.356475
1932	0.478200	0.357750
1933	0.481950	0.359600
1934	0.480300	0.358650
1935	0.478600	0.357375
1936	0.478350	0.353075
1937	0.477425	0.353025
1938	0.478900	0.353475
1939	0.481500	0.353325
1940	0.483500	0.351425
1941	0.483925	0.352975
1942	0.483625	0.350825
1943	0.482675	0.351225
1944	0.480875	0.351975
1945	0.481825	0.353400
1946	0.482150	0.354275
1947	0.481050	0.355325
1948	0.479550	0.357125
1949	0.477625	0.358025
1950	0.481725	0.355675
1951	0.483175	0.355975
1952	0.484000	0.354800
1953	0.479925	0.354500
1954	0.481050	0.353100
1955	0.480325	0.353700
1956	0.480650	0.355050
1957	0.481100	0.355100
1958	0.484025	0.354575
1959	0.482150	0.353700
1960	0.481950	0.353275
1961	0.481875	0.353850
1962	0.484225	0.355275
1963	0.478400	0.351850
1964	0.480300	0.352375
1965	0.483975	0.351225
1966	0.481300	0.351150
1967	0.484375	0.352925
1968	0.477525	0.351400
1969	0.479250	0.350450
1970	0.480925	0.351325
1971	0.480400	0.352925
1972	0.482600	0.353425
1973	0.481725	0.354025
1974	0.483350	0.355150
1975	0.481925	0.356275
1976	0.482525	0.357750
1977	0.484875	0.357075
1978	0.485225	0.358025
1979	0.484200	0.357500
1980	0.485125	0.358600
1981	0.476225	0.361600
1982	0.481075	0.360250
1983	0.478700	0.359875
1984	0.486900	0.360400
1985	0.482250	0.361600
1986	0.481850	0.363675
1987	0.481775	0.363850
1988	0.482225	0.366425
1989	0.479750	0.367525
1990	0.478500	0.368425
1991	0.479400	0.369500
1992	0.480425	0.367575
1993	0.483550	0.365200
1994	0.483300	0.364650
1995	0.486275	0.364425
1996	0.480725	0.365800
1997	0.485325	0.363975
1998	0.484600	0.363975
1999	0.477875	0.365825
[truncated: 8,000 more rows]
