# Supplementary material for: Evolutionary game on mutually influenceing double-layer network
Source: PLoS One. 2025 Jan 31;20(1):e0317923. doi: 10.1371/journal.pone.0317923 (PMC11785339; doi:10.1371/journal.pone.0317923)
Supplement: S1 Data — (ZIP) [file pone.0317923.s001.zip › b=1.06_a=0.55_frequency.txt]

0	0.495175	0.395800
1	0.497650	0.339900
2	0.493050	0.307700
3	0.493625	0.283325
4	0.486000	0.270850
5	0.485800	0.263325
6	0.489600	0.254100
7	0.488900	0.245675
8	0.487075	0.241925
9	0.486075	0.237375
10	0.485975	0.232225
11	0.489225	0.230425
12	0.487225	0.227700
13	0.486400	0.226825
14	0.491750	0.228575
15	0.487575	0.232100
16	0.489250	0.231825
17	0.490650	0.231650
18	0.489700	0.232125
19	0.489325	0.233700
20	0.483425	0.235050
21	0.485975	0.236075
22	0.485150	0.236475
23	0.488875	0.238800
24	0.487075	0.239550
25	0.486300	0.238150
26	0.491125	0.237850
27	0.489025	0.238325
28	0.483100	0.240800
29	0.486600	0.244675
30	0.485100	0.246475
31	0.486050	0.250400
32	0.487675	0.250725
33	0.486175	0.252075
34	0.486800	0.253125
35	0.487600	0.254525
36	0.484925	0.257575
37	0.487675	0.258150
38	0.488325	0.257125
39	0.481900	0.257200
40	0.486100	0.258000
41	0.487400	0.258475
42	0.489650	0.259000
43	0.488325	0.261500
44	0.486650	0.263950
45	0.488400	0.265150
46	0.490725	0.266025
47	0.488525	0.266675
48	0.484900	0.269400
49	0.487200	0.270475
50	0.482500	0.270475
51	0.486700	0.271375
52	0.486925	0.270100
53	0.485250	0.272050
54	0.485975	0.274075
55	0.487600	0.276250
56	0.486425	0.275550
57	0.487125	0.277450
58	0.482550	0.280875
59	0.484350	0.281750
60	0.491525	0.281125
61	0.492025	0.281400
62	0.490475	0.281250
63	0.488250	0.281550
64	0.489150	0.282125
65	0.490175	0.283775
66	0.487100	0.283700
67	0.483400	0.284450
68	0.492600	0.286475
69	0.488675	0.285225
70	0.488675	0.285875
71	0.491450	0.286825
72	0.488750	0.287125
73	0.487925	0.289050
74	0.490525	0.290500
75	0.489500	0.290450
76	0.489600	0.293150
77	0.493875	0.294375
78	0.492100	0.298100
79	0.492975	0.301950
80	0.492925	0.303000
81	0.489200	0.300500
82	0.491375	0.304550
83	0.489275	0.306875
84	0.488700	0.309200
85	0.488425	0.312575
86	0.491025	0.315475
87	0.493200	0.315500
88	0.493600	0.318450
89	0.490725	0.318650
90	0.492900	0.319450
91	0.486750	0.320875
92	0.488900	0.324775
93	0.491600	0.324650
94	0.489225	0.326075
95	0.486875	0.326900
96	0.490325	0.329725
97	0.493250	0.329125
98	0.490925	0.331850
99	0.490200	0.330400
100	0.493475	0.330800
101	0.490300	0.331175
102	0.488575	0.334575
103	0.491600	0.334225
104	0.490700	0.334600
105	0.489800	0.335350
106	0.489700	0.336100
107	0.491550	0.337125
108	0.490125	0.338250
109	0.488850	0.338850
110	0.488525	0.339375
111	0.489725	0.341550
112	0.490500	0.342025
113	0.490600	0.343475
114	0.487600	0.344550
115	0.487575	0.346125
116	0.489075	0.348425
117	0.486775	0.349500
118	0.493700	0.350700
119	0.491175	0.351400
120	0.489725	0.352175
121	0.495650	0.353500
122	0.492125	0.353500
123	0.489425	0.351825
124	0.490725	0.353400
125	0.492575	0.354650
126	0.488075	0.353700
127	0.486500	0.353325
128	0.486100	0.353000
129	0.487675	0.356125
130	0.487275	0.356200
131	0.489125	0.357075
132	0.489500	0.357975
133	0.488825	0.360875
134	0.486625	0.360775
135	0.492675	0.361075
136	0.491300	0.361350
137	0.491250	0.363600
138	0.491375	0.365625
139	0.492575	0.363125
140	0.490875	0.363975
141	0.491975	0.365050
142	0.492050	0.366450
143	0.492350	0.366600
144	0.491075	0.368800
145	0.491875	0.372700
146	0.491300	0.374975
147	0.489625	0.373500
148	0.486500	0.373300
149	0.488450	0.375075
150	0.491475	0.375300
151	0.493825	0.374675
152	0.492850	0.377200
153	0.495000	0.377200
154	0.489175	0.377075
155	0.489700	0.378075
156	0.489275	0.380775
157	0.490000	0.383475
158	0.490550	0.381875
159	0.493950	0.382575
160	0.492750	0.384950
161	0.491925	0.383675
162	0.493450	0.384825
163	0.490525	0.383650
164	0.492000	0.381725
165	0.491425	0.382425
166	0.489325	0.382550
167	0.490225	0.384850
168	0.492425	0.387325
169	0.489650	0.388450
170	0.492450	0.390650
171	0.488925	0.392475
172	0.493050	0.390075
173	0.490975	0.393900
174	0.491725	0.396475
175	0.492550	0.395275
176	0.491000	0.397150
177	0.494050	0.399450
178	0.488375	0.400675
179	0.493275	0.401800
180	0.491325	0.401825
181	0.487775	0.402850
182	0.488275	0.404450
183	0.491075	0.403325
184	0.494625	0.402025
185	0.492000	0.404125
186	0.492575	0.406000
187	0.489025	0.405950
188	0.490625	0.406025
189	0.492725	0.406025
190	0.492100	0.408725
191	0.493225	0.408725
192	0.494000	0.412200
193	0.494100	0.413775
194	0.492425	0.413400
195	0.488050	0.416950
196	0.490450	0.417625
197	0.488375	0.416125
198	0.487650	0.418800
199	0.489750	0.417800
200	0.494575	0.419300
201	0.492925	0.422250
202	0.493500	0.422175
203	0.496275	0.421900
204	0.496700	0.421625
205	0.494425	0.422525
206	0.496700	0.423350
207	0.491950	0.424700
208	0.493050	0.425400
209	0.493025	0.423425
210	0.495475	0.422650
211	0.493325	0.426250
212	0.492375	0.426950
213	0.491850	0.430800
214	0.493700	0.431475
215	0.493925	0.432375
216	0.492275	0.435025
217	0.490025	0.437375
218	0.492700	0.441050
219	0.495450	0.442200
220	0.490850	0.445600
221	0.488650	0.447475
222	0.492550	0.448275
223	0.493925	0.447375
224	0.493750	0.447100
225	0.492375	0.449900
226	0.494400	0.452325
227	0.491650	0.453300
228	0.493500	0.450850
229	0.491900	0.448450
230	0.497525	0.449925
231	0.496125	0.450350
232	0.493200	0.448275
233	0.490600	0.448900
234	0.494050	0.448500
235	0.494625	0.449700
236	0.496675	0.451775
237	0.492000	0.449450
238	0.492250	0.448400
239	0.494575	0.446675
240	0.497350	0.446300
241	0.494175	0.447800
242	0.494875	0.449400
243	0.493625	0.451375
244	0.493075	0.452450
245	0.490550	0.453475
246	0.496000	0.454750
247	0.489675	0.455550
248	0.493075	0.455900
249	0.499625	0.457075
250	0.499300	0.455025
251	0.496925	0.456125
252	0.496275	0.459350
253	0.493900	0.459250
254	0.496000	0.458350
255	0.496050	0.462875
256	0.494675	0.463025
257	0.494650	0.461950
258	0.493175	0.461850
259	0.491700	0.461775
260	0.492850	0.460900
261	0.491125	0.463325
262	0.492325	0.465425
263	0.493575	0.465450
264	0.493900	0.465625
265	0.495925	0.468400
266	0.496775	0.471500
267	0.495400	0.473875
268	0.494075	0.474275
269	0.496675	0.473650
270	0.497425	0.475225
271	0.496775	0.476225
272	0.498050	0.477250
273	0.495975	0.479050
274	0.495475	0.479050
275	0.498050	0.480775
276	0.494925	0.479150
277	0.496350	0.479225
278	0.496275	0.480725
279	0.495600	0.480550
280	0.496225	0.479825
281	0.496750	0.478275
282	0.492775	0.477825
283	0.495825	0.478650
284	0.494175	0.479200
285	0.496800	0.479900
286	0.496250	0.477675
287	0.497400	0.475625
288	0.499175	0.474325
289	0.498150	0.472825
290	0.499800	0.472100
291	0.500000	0.475175
292	0.500400	0.476325
293	0.502225	0.476200
294	0.498700	0.478225
295	0.502500	0.477075
296	0.497525	0.477475
297	0.496500	0.478350
298	0.495425	0.478775
299	0.495275	0.478100
300	0.496625	0.479125
301	0.494475	0.477900
302	0.496450	0.478950
303	0.496175	0.479175
304	0.494050	0.481550
305	0.495750	0.483075
306	0.497775	0.481475
307	0.497525	0.478925
308	0.496225	0.479250
309	0.500275	0.479975
310	0.494100	0.482775
311	0.496350	0.484050
312	0.499200	0.482500
313	0.496925	0.483525
314	0.496350	0.483475
315	0.496825	0.484750
316	0.499000	0.485075
317	0.500950	0.487525
318	0.500225	0.487325
319	0.497850	0.485150
320	0.499825	0.486400
321	0.497500	0.486125
322	0.501350	0.486725
323	0.497650	0.486800
324	0.498825	0.487325
325	0.499100	0.487750
326	0.497050	0.487700
327	0.495275	0.487700
328	0.499375	0.482475
329	0.498525	0.480000
330	0.498275	0.480875
331	0.498050	0.481625
332	0.500600	0.483925
333	0.501600	0.483550
334	0.497325	0.483950
335	0.500950	0.487500
336	0.499600	0.492450
337	0.498050	0.493650
338	0.500625	0.493825
339	0.498725	0.490675
340	0.499525	0.491025
341	0.501000	0.493200
342	0.496850	0.494675
343	0.496550	0.495075
344	0.497000	0.496600
345	0.497225	0.495575
346	0.498875	0.495000
347	0.497250	0.495950
348	0.496700	0.494300
349	0.495925	0.495875
350	0.497975	0.495925
351	0.495225	0.497500
352	0.494500	0.501125
353	0.494925	0.501650
354	0.495350	0.503475
355	0.497125	0.502275
356	0.499575	0.503200
357	0.498800	0.504350
358	0.500700	0.504450
359	0.498700	0.505275
360	0.500925	0.507625
361	0.498550	0.508275
362	0.499375	0.510600
363	0.498150	0.511600
364	0.496375	0.511325
365	0.498675	0.514950
366	0.495775	0.513800
367	0.499725	0.513250
368	0.497100	0.515150
369	0.498225	0.515625
370	0.499550	0.513850
371	0.501050	0.513325
372	0.501600	0.513500
373	0.501375	0.511400
374	0.501275	0.510675
375	0.498475	0.508575
376	0.496550	0.507225
377	0.498825	0.507775
378	0.500125	0.508450
379	0.495475	0.506125
380	0.491850	0.508625
381	0.493750	0.505600
382	0.496850	0.506275
383	0.498100	0.506325
384	0.496525	0.506325
385	0.499050	0.506050
386	0.498275	0.508250
387	0.496675	0.509425
388	0.501650	0.509225
389	0.501325	0.507300
390	0.502400	0.506650
391	0.497525	0.508125
392	0.498425	0.506200
393	0.498025	0.504125
394	0.498925	0.504225
395	0.500650	0.505325
396	0.501475	0.505725
397	0.501025	0.506375
398	0.499000	0.505775
399	0.494300	0.505275
400	0.493650	0.505875
401	0.495175	0.506825
402	0.495225	0.506125
403	0.497450	0.506075
404	0.495950	0.506225
405	0.499875	0.503500
406	0.501750	0.502200
407	0.500875	0.502950
408	0.501950	0.501275
409	0.500900	0.502800
410	0.497450	0.504225
411	0.497625	0.502075
412	0.501050	0.502950
413	0.499450	0.504600
414	0.497950	0.502500
415	0.499425	0.500475
416	0.497700	0.498975
417	0.497400	0.498875
418	0.499575	0.500100
419	0.499000	0.500200
420	0.499450	0.501275
421	0.498950	0.502550
422	0.498700	0.504950
423	0.498075	0.508225
424	0.503175	0.508750
425	0.500950	0.511675
426	0.494750	0.510200
427	0.497075	0.510300
428	0.500275	0.511850
429	0.496925	0.509625
430	0.496275	0.511225
431	0.497800	0.514400
432	0.496775	0.515325
433	0.497700	0.513150
434	0.499875	0.512750
435	0.500500	0.510500
436	0.496550	0.509000
437	0.497325	0.508150
438	0.497125	0.507675
439	0.499650	0.504500
440	0.497000	0.504550
441	0.499775	0.501875
442	0.497050	0.502750
443	0.498925	0.502150
444	0.499175	0.502025
445	0.500725	0.501900
446	0.498150	0.499150
447	0.497300	0.501600
448	0.499375	0.498250
449	0.500050	0.496625
450	0.499825	0.496775
451	0.499600	0.498425
452	0.500200	0.502725
453	0.502850	0.501700
454	0.500525	0.502400
455	0.501225	0.502825
456	0.501850	0.502950
457	0.500675	0.501850
458	0.502750	0.501650
459	0.499725	0.505500
460	0.501350	0.504575
461	0.503500	0.509425
462	0.502475	0.509175
463	0.500425	0.510950
464	0.500900	0.509350
465	0.498700	0.507650
466	0.501750	0.508175
467	0.502550	0.507525
468	0.500475	0.506775
469	0.500525	0.506875
470	0.499750	0.507875
471	0.498625	0.507125
472	0.499125	0.507950
473	0.499650	0.507600
474	0.498575	0.507650
475	0.503700	0.506350
476	0.500400	0.504925
477	0.504950	0.504100
478	0.501225	0.504100
479	0.497375	0.500650
480	0.498325	0.502125
481	0.499450	0.500775
482	0.497300	0.501975
483	0.501225	0.503500
484	0.500200	0.504125
485	0.501675	0.508000
486	0.502425	0.506750
487	0.502625	0.506275
488	0.500250	0.506100
489	0.503000	0.507750
490	0.502575	0.506825
491	0.496600	0.507125
492	0.500050	0.507550
493	0.503075	0.504450
494	0.503275	0.503925
495	0.500325	0.504300
496	0.498425	0.503275
497	0.498000	0.503650
498	0.498175	0.501375
499	0.499900	0.501825
500	0.503850	0.504325
501	0.504625	0.507175
502	0.503375	0.507225
503	0.501950	0.505750
504	0.503600	0.507375
505	0.502250	0.509525
506	0.501825	0.509100
507	0.501750	0.507600
508	0.500550	0.508775
509	0.500925	0.508050
510	0.503500	0.507475
511	0.500875	0.506600
512	0.500850	0.508225
513	0.500400	0.506725
514	0.503850	0.505425
515	0.503725	0.506900
516	0.500200	0.507125
517	0.503725	0.506950
518	0.498650	0.506200
519	0.499300	0.506400
520	0.503225	0.506425
521	0.502550	0.504875
522	0.505300	0.506925
523	0.506275	0.507925
524	0.504975	0.510200
525	0.503775	0.512400
526	0.503475	0.513900
527	0.502025	0.513425
528	0.501225	0.513700
529	0.497850	0.515075
530	0.502200	0.515625
531	0.501800	0.515350
532	0.503350	0.512925
533	0.501100	0.512175
534	0.504200	0.512625
535	0.500450	0.513275
536	0.500550	0.515350
537	0.499700	0.515075
538	0.500125	0.514625
539	0.500000	0.514925
540	0.500850	0.516350
541	0.505675	0.519850
542	0.507025	0.519925
543	0.502750	0.521425
544	0.500225	0.524000
545	0.503050	0.524625
546	0.501100	0.523125
547	0.500300	0.523900
548	0.500700	0.522400
549	0.502325	0.522700
550	0.500650	0.526300
551	0.499475	0.530475
552	0.502250	0.527800
553	0.501350	0.528150
554	0.499500	0.530575
555	0.503725	0.527975
556	0.502875	0.528650
557	0.505325	0.530850
558	0.505150	0.529900
559	0.499875	0.525075
560	0.500550	0.523950
561	0.501125	0.525375
562	0.504900	0.527450
563	0.499725	0.527850
564	0.500300	0.529525
565	0.502300	0.528550
566	0.506625	0.529350
567	0.505950	0.529450
568	0.503800	0.530325
569	0.501900	0.533550
570	0.499350	0.531900
571	0.499075	0.535750
572	0.500725	0.535650
573	0.501400	0.535575
574	0.497150	0.538450
575	0.499975	0.538375
576	0.498625	0.538000
577	0.499050	0.538975
578	0.504975	0.539250
579	0.499950	0.536825
580	0.499300	0.536400
581	0.499875	0.534075
582	0.499925	0.532425
583	0.500450	0.534425
584	0.498125	0.533500
585	0.500350	0.534050
586	0.500325	0.532675
587	0.499900	0.532475
588	0.499275	0.531925
589	0.499975	0.533775
590	0.499925	0.532500
591	0.502925	0.530700
592	0.504725	0.531750
593	0.504625	0.531125
594	0.502600	0.529400
595	0.502325	0.530875
596	0.503600	0.531050
597	0.503775	0.531775
598	0.502075	0.530375
599	0.498950	0.531625
600	0.497625	0.532050
601	0.500325	0.534700
602	0.501675	0.534625
603	0.502225	0.534600
604	0.501350	0.534950
605	0.503850	0.534050
606	0.503975	0.532575
607	0.503425	0.531850
608	0.506375	0.531475
609	0.505700	0.532700
610	0.502125	0.534800
611	0.498825	0.537425
612	0.504225	0.538175
613	0.502825	0.535675
614	0.504575	0.534375
615	0.504025	0.532400
616	0.502175	0.533725
617	0.502175	0.532900
618	0.502750	0.535050
619	0.500725	0.532825
620	0.498525	0.533175
621	0.498650	0.535575
622	0.500825	0.536100
623	0.501225	0.536100
624	0.502900	0.538600
625	0.502550	0.535375
626	0.501750	0.537850
627	0.504675	0.538725
628	0.503900	0.538925
629	0.500650	0.538250
630	0.500675	0.538250
631	0.501100	0.537000
632	0.501600	0.539075
633	0.503000	0.540500
634	0.501800	0.541575
635	0.502125	0.541525
636	0.501375	0.540400
637	0.501725	0.537350
638	0.500400	0.537925
639	0.500800	0.537775
640	0.501900	0.539200
641	0.504550	0.538375
642	0.505225	0.537750
643	0.500375	0.536750
644	0.504175	0.538800
645	0.502775	0.539325
646	0.500700	0.538450
647	0.501600	0.535575
648	0.504000	0.535150
649	0.507225	0.536125
650	0.505100	0.533550
651	0.503775	0.534025
652	0.502975	0.533625
653	0.505125	0.534325
654	0.503625	0.531800
655	0.502800	0.534500
656	0.500950	0.534475
657	0.503275	0.535700
658	0.503350	0.536000
659	0.504475	0.537700
660	0.504350	0.535575
661	0.505050	0.535850
662	0.501925	0.534875
663	0.504325	0.534625
664	0.503500	0.533575
665	0.500925	0.531300
666	0.501325	0.530650
667	0.503850	0.532325
668	0.500675	0.531300
669	0.500125	0.532075
670	0.500825	0.531175
671	0.503600	0.531500
672	0.502800	0.530500
673	0.505550	0.534175
674	0.500525	0.534725
675	0.502850	0.534850
676	0.503325	0.535500
677	0.503100	0.534175
678	0.501775	0.534150
679	0.499675	0.533300
680	0.502725	0.534875
681	0.501450	0.534250
682	0.500125	0.534475
683	0.500225	0.531450
684	0.500950	0.531700
685	0.500325	0.532000
686	0.502500	0.533800
687	0.501650	0.536125
688	0.502025	0.537500
689	0.499600	0.535525
690	0.501800	0.535825
691	0.500500	0.534650
692	0.503950	0.533800
693	0.500775	0.530625
694	0.502925	0.531150
695	0.503075	0.529875
696	0.502300	0.527325
697	0.502325	0.526475
698	0.501300	0.524600
699	0.503675	0.526025
700	0.502500	0.526425
701	0.502125	0.527200
702	0.500850	0.527100
703	0.501000	0.525475
704	0.501275	0.528025
705	0.502125	0.528775
706	0.502825	0.528250
707	0.502800	0.525450
708	0.501750	0.524375
709	0.500625	0.522775
710	0.499925	0.522050
711	0.503225	0.522175
712	0.502975	0.522050
713	0.503725	0.522500
714	0.503675	0.522300
715	0.506125	0.522275
716	0.502825	0.526325
717	0.505250	0.527725
718	0.503450	0.528525
719	0.503950	0.531350
720	0.503450	0.530950
721	0.504600	0.531250
722	0.506775	0.527675
723	0.503800	0.530500
724	0.505600	0.531925
725	0.502850	0.532150
726	0.505675	0.533050
727	0.501875	0.532000
728	0.503900	0.536425
729	0.505325	0.536150
730	0.503600	0.532175
731	0.503200	0.532175
732	0.503975	0.530750
733	0.502875	0.531000
734	0.504050	0.532025
735	0.503025	0.531675
736	0.504075	0.534175
737	0.503575	0.532575
738	0.504375	0.534150
739	0.503350	0.533925
740	0.500425	0.534575
741	0.501775	0.533325
742	0.501950	0.534375
743	0.504000	0.533875
744	0.505175	0.532250
745	0.502850	0.531800
746	0.503075	0.531100
747	0.503975	0.530775
748	0.504200	0.529775
749	0.504775	0.528400
750	0.504950	0.525550
751	0.506075	0.524925
752	0.504700	0.528900
753	0.503275	0.527625
754	0.503150	0.529650
755	0.504000	0.529775
756	0.503875	0.529775
757	0.501925	0.530625
758	0.504675	0.528125
759	0.501800	0.528275
760	0.504650	0.529300
761	0.505200	0.531400
762	0.502725	0.532900
763	0.503500	0.533275
764	0.505750	0.531775
765	0.506825	0.530200
766	0.505850	0.531675
767	0.505750	0.535375
768	0.506500	0.536275
769	0.506075	0.539475
770	0.505750	0.540975
771	0.504825	0.542950
772	0.500175	0.541825
773	0.502725	0.543225
774	0.504500	0.542975
775	0.503175	0.542050
776	0.505750	0.541950
777	0.502675	0.540650
778	0.505150	0.540700
779	0.506675	0.539050
780	0.506075	0.538275
781	0.503425	0.540700
782	0.501875	0.540925
783	0.502575	0.538900
784	0.504650	0.541075
785	0.502150	0.539225
786	0.504375	0.543100
787	0.505100	0.543100
788	0.499275	0.545450
789	0.504100	0.545400
790	0.500475	0.548450
791	0.503150	0.547200
792	0.505600	0.545825
793	0.503350	0.547050
794	0.504950	0.543675
795	0.506750	0.542300
796	0.505900	0.542000
797	0.505025	0.542175
798	0.502100	0.542425
799	0.502800	0.542225
800	0.503650	0.541850
801	0.501050	0.541175
802	0.503975	0.540450
803	0.506600	0.538725
804	0.509250	0.537225
805	0.506925	0.536875
806	0.502850	0.539450
807	0.503550	0.538425
808	0.501150	0.538325
809	0.504150	0.539450
810	0.502550	0.540950
811	0.502900	0.542375
812	0.502600	0.543925
813	0.505750	0.545750
814	0.503375	0.547275
815	0.504150	0.549100
816	0.504425	0.550325
817	0.504650	0.550775
818	0.505975	0.553700
819	0.503750	0.551525
820	0.504375	0.550825
821	0.502850	0.549175
822	0.504700	0.550575
823	0.504875	0.550400
824	0.506150	0.545775
825	0.500100	0.546625
826	0.500100	0.546400
827	0.503000	0.543975
828	0.504400	0.545250
829	0.505125	0.544300
830	0.504750	0.544400
831	0.507400	0.543350
832	0.506550	0.543075
833	0.505375	0.544025
834	0.504300	0.542750
835	0.503000	0.542800
836	0.504400	0.544375
837	0.509950	0.543250
838	0.507550	0.544325
839	0.508525	0.543500
840	0.508600	0.543750
841	0.503750	0.542950
842	0.503900	0.541450
843	0.504425	0.538975
844	0.509175	0.539375
845	0.508075	0.539725
846	0.507050	0.539425
847	0.505650	0.539375
848	0.506025	0.539850
849	0.505325	0.538900
850	0.505225	0.540225
851	0.507625	0.539325
852	0.507950	0.542475
853	0.504450	0.541325
854	0.505400	0.542050
855	0.507050	0.544850
856	0.506300	0.544250
857	0.509425	0.545525
858	0.504425	0.544300
859	0.505850	0.541600
860	0.505100	0.541275
861	0.503975	0.541325
862	0.504700	0.537550
863	0.504275	0.536100
864	0.504050	0.535350
865	0.505075	0.536525
866	0.505175	0.534900
867	0.504950	0.535825
868	0.505400	0.534250
869	0.506100	0.534125
870	0.504875	0.533750
871	0.502225	0.535925
872	0.506775	0.535725
873	0.507125	0.534925
874	0.506375	0.535700
875	0.505150	0.536725
876	0.504275	0.537050
877	0.504250	0.539200
878	0.502325	0.540150
879	0.505875	0.539000
880	0.504625	0.540125
881	0.503950	0.540375
882	0.506025	0.538950
883	0.505575	0.538650
884	0.504400	0.537075
885	0.502775	0.534925
886	0.501300	0.537350
887	0.500075	0.536900
888	0.502725	0.536000
889	0.501500	0.534550
890	0.497525	0.533825
891	0.502050	0.533000
892	0.499325	0.530925
893	0.502050	0.534425
894	0.502000	0.536575
895	0.503800	0.538175
896	0.504950	0.536975
897	0.503400	0.539500
898	0.504750	0.541400
899	0.502600	0.541275
900	0.503825	0.538925
901	0.501800	0.538525
902	0.504125	0.539675
903	0.506200	0.539100
904	0.505225	0.535950
905	0.503625	0.536925
906	0.505250	0.536650
907	0.503000	0.538500
908	0.502400	0.536975
909	0.502950	0.537950
910	0.498975	0.536700
911	0.498750	0.536325
912	0.500700	0.534375
913	0.502900	0.535025
914	0.502875	0.533950
915	0.499775	0.535700
916	0.501750	0.532775
917	0.503750	0.530475
918	0.503850	0.530925
919	0.503225	0.529225
920	0.504100	0.530800
921	0.505050	0.530475
922	0.502500	0.531350
923	0.501150	0.531800
924	0.503225	0.528825
925	0.501425	0.531150
926	0.499775	0.530925
927	0.503800	0.532425
928	0.499775	0.530675
929	0.500175	0.530375
930	0.502750	0.530900
931	0.503325	0.530300
932	0.501025	0.532550
933	0.501075	0.533775
934	0.504500	0.534275
935	0.504125	0.531550
936	0.507300	0.528000
937	0.505250	0.528550
938	0.502925	0.528400
939	0.506525	0.529200
940	0.506275	0.529825
941	0.507100	0.528050
942	0.505725	0.528075
943	0.500725	0.528775
944	0.502325	0.526650
945	0.505175	0.525875
946	0.505125	0.525425
947	0.504400	0.527600
948	0.503325	0.529950
949	0.505100	0.530300
950	0.502950	0.529350
951	0.506475	0.530025
952	0.507250	0.531350
953	0.506300	0.534650
954	0.505300	0.535650
955	0.506175	0.534300
956	0.502475	0.533250
957	0.501300	0.536050
958	0.501075	0.538300
959	0.505050	0.534075
960	0.502850	0.532925
961	0.503725	0.532500
962	0.506175	0.532100
963	0.505650	0.532800
964	0.501200	0.533800
965	0.504250	0.532850
966	0.501250	0.532125
967	0.504475	0.534075
968	0.502125	0.535175
969	0.503475	0.537375
970	0.508025	0.534800
971	0.507925	0.536250
972	0.505600	0.537625
973	0.507050	0.539400
974	0.507925	0.539900
975	0.509950	0.538975
976	0.507475	0.539450
977	0.507475	0.537300
978	0.511025	0.537175
979	0.505675	0.535725
980	0.505600	0.535175
981	0.508275	0.536825
982	0.506300	0.537800
983	0.504500	0.541025
984	0.502825	0.543400
985	0.505875	0.542875
986	0.507650	0.542050
987	0.503725	0.540400
988	0.506300	0.540650
989	0.506475	0.539175
990	0.508700	0.538375
991	0.507825	0.538900
992	0.508275	0.539550
993	0.508525	0.543250
994	0.510975	0.540675
995	0.504500	0.542375
996	0.503800	0.538725
997	0.504525	0.536900
998	0.504375	0.538150
999	0.504950	0.536175
1000	0.508600	0.535475
1001	0.504425	0.535150
1002	0.506025	0.533750
1003	0.508250	0.533875
1004	0.505900	0.532325
1005	0.505125	0.530375
1006	0.504975	0.532425
1007	0.505850	0.534350
1008	0.509125	0.536000
1009	0.507975	0.531925
1010	0.505750	0.532950
1011	0.507400	0.532300
1012	0.508225	0.532750
1013	0.505700	0.532575
1014	0.506575	0.531300
1015	0.510425	0.530625
1016	0.511250	0.533725
1017	0.510775	0.533725
1018	0.508750	0.534925
1019	0.508975	0.535050
1020	0.507525	0.534575
1021	0.509375	0.536025
1022	0.505725	0.535850
1023	0.505450	0.534825
1024	0.506600	0.534375
1025	0.504325	0.532125
1026	0.506550	0.532425
1027	0.508100	0.531975
1028	0.507325	0.533875
1029	0.506100	0.534350
1030	0.508050	0.538100
1031	0.503500	0.538875
1032	0.506675	0.537600
1033	0.507925	0.540000
1034	0.507200	0.539200
1035	0.504950	0.538600
1036	0.507175	0.537825
1037	0.505100	0.540475
1038	0.504725	0.540300
1039	0.508125	0.541025
1040	0.510975	0.538575
1041	0.507250	0.539475
1042	0.506675	0.542750
1043	0.503775	0.541925
1044	0.508125	0.543325
1045	0.504300	0.543275
1046	0.506325	0.544625
1047	0.505300	0.544525
1048	0.503950	0.546475
1049	0.503850	0.550175
1050	0.506925	0.548850
1051	0.505775	0.549550
1052	0.502300	0.549750
1053	0.504475	0.549600
1054	0.505750	0.550150
1055	0.508750	0.548675
1056	0.506000	0.547600
1057	0.506175	0.547200
1058	0.506650	0.547450
1059	0.505975	0.549500
1060	0.509675	0.550575
1061	0.508925	0.550900
1062	0.511325	0.548725
1063	0.509125	0.548000
1064	0.508975	0.546900
1065	0.507725	0.545375
1066	0.506900	0.546100
1067	0.506850	0.548225
1068	0.508000	0.550400
1069	0.504575	0.548400
1070	0.503375	0.549125
1071	0.506850	0.547650
1072	0.508400	0.548375
1073	0.510150	0.546125
1074	0.505900	0.546000
1075	0.508050	0.545925
1076	0.508300	0.545725
1077	0.506825	0.547900
1078	0.507000	0.547700
1079	0.508725	0.546375
1080	0.506050	0.550100
1081	0.507775	0.549750
1082	0.508600	0.551850
1083	0.507050	0.550825
1084	0.506825	0.550275
1085	0.509525	0.552125
1086	0.505100	0.550675
1087	0.505075	0.549825
1088	0.504950	0.551575
1089	0.503500	0.550925
1090	0.502450	0.551200
1091	0.504600	0.552675
1092	0.507250	0.552250
1093	0.505200	0.553750
1094	0.503950	0.553950
1095	0.504525	0.555750
1096	0.507450	0.555375
1097	0.507950	0.553425
1098	0.506950	0.553450
1099	0.504850	0.552800
1100	0.506375	0.550250
1101	0.509400	0.547700
1102	0.506775	0.547375
1103	0.508925	0.546500
1104	0.506250	0.544300
1105	0.505675	0.543075
1106	0.504850	0.543550
1107	0.504200	0.544500
1108	0.505450	0.542775
1109	0.507200	0.542275
1110	0.507600	0.543400
1111	0.504750	0.542925
1112	0.504800	0.540725
1113	0.508650	0.541650
1114	0.508925	0.541150
1115	0.509200	0.540125
1116	0.511625	0.542150
1117	0.505875	0.543275
1118	0.504450	0.541525
1119	0.503200	0.543350
1120	0.503625	0.545575
1121	0.506350	0.546075
1122	0.506900	0.545025
1123	0.506275	0.544550
1124	0.507425	0.543725
1125	0.506775	0.543700
1126	0.508650	0.545275
1127	0.508275	0.545725
1128	0.509475	0.546750
1129	0.505900	0.545050
1130	0.506175	0.544325
1131	0.505700	0.547525
1132	0.506600	0.545450
1133	0.506850	0.543875
1134	0.508500	0.543425
1135	0.504825	0.543725
1136	0.506675	0.545025
1137	0.506900	0.548425
1138	0.505500	0.550200
1139	0.506000	0.548375
1140	0.507450	0.548300
1141	0.506550	0.549475
1142	0.506250	0.550925
1143	0.506050	0.552350
1144	0.505725	0.549475
1145	0.508650	0.549475
1146	0.507125	0.551150
1147	0.506725	0.551550
1148	0.504500	0.547550
1149	0.504750	0.548000
1150	0.501375	0.547175
1151	0.507375	0.548725
1152	0.505700	0.549350
1153	0.505575	0.548175
1154	0.502625	0.548500
1155	0.505725	0.542650
1156	0.504075	0.541250
1157	0.504000	0.540550
1158	0.506900	0.542575
1159	0.505225	0.541875
1160	0.508225	0.543625
1161	0.505125	0.544700
1162	0.504475	0.546575
1163	0.505925	0.548775
1164	0.507025	0.548525
1165	0.504225	0.546300
1166	0.504325	0.546350
1167	0.507650	0.543525
1168	0.501275	0.545650
1169	0.505350	0.546375
1170	0.506175	0.547450
1171	0.503250	0.550525
1172	0.505650	0.549950
1173	0.503325	0.551000
1174	0.504325	0.549775
1175	0.503525	0.550150
1176	0.506075	0.548975
1177	0.506975	0.549225
1178	0.504700	0.549025
1179	0.507100	0.549650
1180	0.506100	0.552675
1181	0.503950	0.557350
1182	0.505625	0.555950
1183	0.503025	0.558550
1184	0.505000	0.558625
1185	0.502400	0.555650
1186	0.503375	0.553950
1187	0.501975	0.552575
1188	0.502975	0.553050
1189	0.506675	0.553450
1190	0.508025	0.555425
1191	0.503375	0.555425
1192	0.503025	0.554175
1193	0.505600	0.554425
1194	0.501700	0.555900
1195	0.506125	0.555525
1196	0.505375	0.554675
1197	0.505700	0.555800
1198	0.502850	0.555450
1199	0.507475	0.553850
1200	0.502725	0.554475
1201	0.502850	0.556150
1202	0.503950	0.554850
1203	0.508200	0.553200
1204	0.506300	0.554975
1205	0.511225	0.556225
1206	0.506550	0.553725
1207	0.503700	0.554575
1208	0.506125	0.551550
1209	0.503500	0.555050
1210	0.504550	0.551700
1211	0.506725	0.552900
1212	0.508950	0.553200
1213	0.508350	0.553150
1214	0.509825	0.553250
1215	0.509700	0.554300
1216	0.506500	0.551900
1217	0.502675	0.554100
1218	0.502100	0.552575
1219	0.505150	0.547350
1220	0.502475	0.548425
1221	0.502250	0.547600
1222	0.505875	0.547650
1223	0.509325	0.547125
1224	0.509450	0.551500
1225	0.508275	0.549050
1226	0.506350	0.548175
1227	0.505775	0.548000
1228	0.504175	0.545050
1229	0.505325	0.546575
1230	0.502950	0.549275
1231	0.504650	0.549475
1232	0.504400	0.545925
1233	0.501425	0.544500
1234	0.504550	0.546625
1235	0.503400	0.547400
1236	0.506275	0.547525
1237	0.503525	0.546925
1238	0.505075	0.546550
1239	0.503925	0.543975
1240	0.502900	0.544700
1241	0.503750	0.544825
1242	0.505975	0.544200
1243	0.505425	0.544100
1244	0.504425	0.543350
1245	0.506150	0.544900
1246	0.508925	0.546000
1247	0.505200	0.546225
1248	0.505900	0.546300
1249	0.504800	0.543550
1250	0.505450	0.541925
1251	0.505675	0.542800
1252	0.507025	0.541575
1253	0.507725	0.540325
1254	0.508225	0.537975
1255	0.506200	0.539700
1256	0.508400	0.538675
1257	0.507875	0.538350
1258	0.508125	0.539975
1259	0.507225	0.540125
1260	0.509225	0.540525
1261	0.505200	0.538425
1262	0.505675	0.538325
1263	0.504725	0.541450
1264	0.504675	0.540600
1265	0.506275	0.539625
1266	0.504950	0.540025
1267	0.503675	0.540500
1268	0.503200	0.540900
1269	0.509200	0.538175
1270	0.506625	0.539075
1271	0.505075	0.538550
1272	0.502075	0.537950
1273	0.505925	0.541125
1274	0.504875	0.544225
1275	0.510000	0.544125
1276	0.508325	0.545425
1277	0.508750	0.545875
1278	0.508500	0.546075
1279	0.509000	0.546475
1280	0.505525	0.546625
1281	0.508325	0.546375
1282	0.508200	0.548250
1283	0.510200	0.548250
1284	0.507300	0.548175
1285	0.507425	0.547800
1286	0.504150	0.547150
1287	0.508350	0.546275
1288	0.510825	0.548200
1289	0.506525	0.548200
1290	0.508175	0.548225
1291	0.507950	0.546175
1292	0.508475	0.545050
1293	0.503450	0.548175
1294	0.507150	0.548400
1295	0.504200	0.547600
1296	0.503800	0.548850
1297	0.507025	0.547575
1298	0.505300	0.547950
1299	0.507225	0.546600
1300	0.506200	0.545050
1301	0.506225	0.545125
1302	0.501825	0.543425
1303	0.502875	0.541850
1304	0.503600	0.541350
1305	0.504600	0.542875
1306	0.505350	0.540350
1307	0.504425	0.539500
1308	0.504100	0.539550
1309	0.505275	0.539525
1310	0.504650	0.540875
1311	0.502950	0.541125
1312	0.503925	0.540150
1313	0.501750	0.539125
1314	0.505450	0.535350
1315	0.503925	0.537675
1316	0.505625	0.537275
1317	0.505600	0.536575
1318	0.504875	0.536250
1319	0.503575	0.533950
1320	0.503775	0.531425
1321	0.503275	0.529575
1322	0.503275	0.528675
1323	0.507625	0.526025
1324	0.505925	0.528875
1325	0.509275	0.525900
1326	0.505550	0.525650
1327	0.500275	0.525550
1328	0.501175	0.529525
1329	0.505700	0.529150
1330	0.510150	0.529125
1331	0.505250	0.528350
1332	0.505375	0.525425
1333	0.507425	0.526975
1334	0.506450	0.526400
1335	0.503575	0.529325
1336	0.503175	0.531400
1337	0.508300	0.534100
1338	0.508450	0.535500
1339	0.505900	0.537175
1340	0.503300	0.539150
1341	0.503825	0.537700
1342	0.502875	0.540050
1343	0.504200	0.542650
1344	0.501375	0.541150
1345	0.501900	0.541175
1346	0.503600	0.544075
1347	0.508825	0.541450
1348	0.507350	0.545600
1349	0.501675	0.544375
1350	0.504800	0.548075
1351	0.505000	0.547375
1352	0.504300	0.548925
1353	0.507100	0.546400
1354	0.504300	0.548225
1355	0.505875	0.549525
1356	0.504350	0.548425
1357	0.503550	0.546150
1358	0.502400	0.546775
1359	0.503925	0.548275
1360	0.501625	0.547075
1361	0.506675	0.547675
1362	0.506475	0.550925
1363	0.504425	0.550775
1364	0.504625	0.550925
1365	0.503900	0.552975
1366	0.502650	0.553400
1367	0.503100	0.555125
1368	0.504600	0.556025
1369	0.504150	0.555125
1370	0.505275	0.554575
1371	0.502725	0.553375
1372	0.504100	0.554675
1373	0.503025	0.552225
1374	0.505675	0.551625
1375	0.505450	0.551500
1376	0.503075	0.549425
1377	0.503050	0.546750
1378	0.505425	0.550875
1379	0.507675	0.549975
1380	0.506875	0.548075
1381	0.507000	0.546600
1382	0.506875	0.549025
1383	0.509150	0.549575
1384	0.509575	0.548250
1385	0.505075	0.548850
1386	0.505275	0.549800
1387	0.506075	0.550150
1388	0.506750	0.549300
1389	0.507675	0.549200
1390	0.501075	0.548425
1391	0.504000	0.549050
1392	0.508625	0.548450
1393	0.509600	0.548400
1394	0.509050	0.549450
1395	0.510250	0.550350
1396	0.510275	0.551775
1397	0.506450	0.550525
1398	0.507550	0.551050
1399	0.508075	0.550575
1400	0.503325	0.550475
1401	0.505250	0.548325
1402	0.504275	0.549650
1403	0.504200	0.549600
1404	0.505875	0.551250
1405	0.507400	0.551850
1406	0.506375	0.550100
1407	0.506500	0.550725
1408	0.509450	0.555225
1409	0.509450	0.554025
1410	0.507875	0.553450
1411	0.506950	0.552600
1412	0.506375	0.553525
1413	0.506800	0.555300
1414	0.505800	0.552750
1415	0.506400	0.551475
1416	0.507575	0.551150
1417	0.506600	0.549650
1418	0.505325	0.549800
1419	0.504425	0.549425
1420	0.504375	0.551000
1421	0.507725	0.549575
1422	0.508150	0.550825
1423	0.509025	0.549125
1424	0.506875	0.550750
1425	0.508100	0.550325
1426	0.506275	0.551375
1427	0.507325	0.553150
1428	0.505025	0.553350
1429	0.505900	0.553775
1430	0.503275	0.554775
1431	0.506525	0.556550
1432	0.506400	0.554050
1433	0.507125	0.555875
1434	0.507475	0.554050
1435	0.506025	0.555175
1436	0.508450	0.554075
1437	0.510075	0.552900
1438	0.509650	0.553925
1439	0.507350	0.556325
1440	0.508900	0.555825
1441	0.509325	0.556800
1442	0.509125	0.556225
1443	0.507650	0.558800
1444	0.506175	0.561400
1445	0.510075	0.560800
1446	0.509300	0.560200
1447	0.506650	0.560550
1448	0.505350	0.555900
1449	0.504825	0.554575
1450	0.503175	0.553550
1451	0.505450	0.553050
1452	0.505500	0.553150
1453	0.507500	0.551575
1454	0.508750	0.553975
1455	0.504900	0.553450
1456	0.505150	0.553600
1457	0.504575	0.555475
1458	0.507925	0.555575
1459	0.508050	0.557150
1460	0.507050	0.556225
1461	0.506375	0.558525
1462	0.507825	0.560475
1463	0.506225	0.563750
1464	0.506775	0.563825
1465	0.504825	0.567350
1466	0.507075	0.566200
1467	0.502825	0.566950
1468	0.507000	0.569100
1469	0.506525	0.567950
1470	0.505400	0.570300
1471	0.505875	0.567600
1472	0.505175	0.569850
1473	0.507200	0.571875
1474	0.508150	0.570625
1475	0.506475	0.567300
1476	0.506900	0.569825
1477	0.506800	0.571475
1478	0.506200	0.570675
1479	0.506375	0.567975
1480	0.509125	0.567850
1481	0.505025	0.564475
1482	0.503650	0.563875
1483	0.506950	0.563875
1484	0.505725	0.563875
1485	0.505625	0.564925
1486	0.506250	0.565600
1487	0.504425	0.562800
1488	0.504650	0.562850
1489	0.504525	0.560200
1490	0.503525	0.562375
1491	0.502475	0.563900
1492	0.506050	0.565475
1493	0.508350	0.563225
1494	0.506975	0.561675
1495	0.507325	0.563250
1496	0.504650	0.562450
1497	0.504850	0.562775
1498	0.503875	0.562700
1499	0.504975	0.564175
1500	0.505275	0.562500
1501	0.503950	0.562250
1502	0.504875	0.561925
1503	0.505975	0.560375
1504	0.505375	0.562075
1505	0.505450	0.562550
1506	0.503800	0.563750
1507	0.505350	0.564000
1508	0.505775	0.565425
1509	0.507175	0.562725
1510	0.506350	0.563125
1511	0.505450	0.563625
1512	0.506125	0.562175
1513	0.503350	0.561000
1514	0.503950	0.560050
1515	0.504950	0.559425
1516	0.503500	0.556750
1517	0.505600	0.555550
1518	0.508125	0.552025
1519	0.504600	0.551175
1520	0.510200	0.552400
1521	0.507450	0.553900
1522	0.506200	0.553225
1523	0.505925	0.551825
1524	0.505500	0.551500
1525	0.502375	0.551125
1526	0.503950	0.550700
1527	0.504950	0.550200
1528	0.503850	0.551075
1529	0.505600	0.549675
1530	0.502925	0.550850
1531	0.506000	0.551925
1532	0.505175	0.551500
1533	0.506975	0.550475
1534	0.503875	0.546900
1535	0.509075	0.545900
1536	0.509300	0.544200
1537	0.508425	0.542675
1538	0.510575	0.544000
1539	0.506075	0.545200
1540	0.503000	0.543325
1541	0.504450	0.545300
1542	0.504600	0.546950
1543	0.505725	0.548150
1544	0.508150	0.545700
1545	0.506075	0.551575
1546	0.507525	0.550900
1547	0.508625	0.551875
1548	0.507675	0.551250
1549	0.510325	0.549650
1550	0.509375	0.549300
1551	0.508300	0.551575
1552	0.508000	0.552725
1553	0.510175	0.550975
1554	0.507075	0.551150
1555	0.506575	0.550400
1556	0.504225	0.553100
1557	0.505625	0.554300
1558	0.507475	0.551650
1559	0.505800	0.550950
1560	0.508225	0.552250
1561	0.508350	0.550375
1562	0.508925	0.551850
1563	0.506425	0.551150
1564	0.507675	0.552025
1565	0.510225	0.549825
1566	0.509500	0.551700
1567	0.504950	0.550450
1568	0.506375	0.553025
1569	0.508975	0.553675
1570	0.509800	0.553650
1571	0.511625	0.553725
1572	0.508050	0.555450
1573	0.507700	0.552000
1574	0.511200	0.553050
1575	0.507250	0.555425
1576	0.510050	0.557150
1577	0.508375	0.557925
1578	0.510500	0.559575
1579	0.510100	0.560500
1580	0.508950	0.560900
1581	0.507100	0.555050
1582	0.504975	0.555550
1583	0.509425	0.553975
1584	0.509400	0.553150
1585	0.509950	0.552150
1586	0.511425	0.549775
1587	0.507050	0.549825
1588	0.507700	0.550050
1589	0.506275	0.549625
1590	0.507775	0.546725
1591	0.506525	0.546025
1592	0.503150	0.549425
1593	0.505950	0.547375
1594	0.507225	0.546625
1595	0.506600	0.547300
1596	0.507775	0.548200
1597	0.508550	0.547725
1598	0.506075	0.546975
1599	0.507075	0.547400
1600	0.507150	0.546875
1601	0.504825	0.545750
1602	0.508075	0.543900
1603	0.508875	0.545600
1604	0.503775	0.546850
1605	0.504775	0.549250
1606	0.507100	0.548575
1607	0.508375	0.546150
1608	0.509175	0.546300
1609	0.504700	0.548275
1610	0.504200	0.549025
1611	0.508175	0.549000
1612	0.512150	0.548650
1613	0.512075	0.547525
1614	0.509700	0.547625
1615	0.510475	0.549300
1616	0.508675	0.550300
1617	0.507925	0.552075
1618	0.504975	0.552550
1619	0.509000	0.551225
1620	0.506050	0.550375
1621	0.503325	0.548325
1622	0.504925	0.547600
1623	0.501675	0.551700
1624	0.505775	0.550350
1625	0.509050	0.549625
1626	0.510275	0.551000
1627	0.509425	0.550700
1628	0.504175	0.550800
1629	0.508200	0.548050
1630	0.509875	0.547325
1631	0.509900	0.546525
1632	0.512375	0.545050
1633	0.505150	0.547375
1634	0.506625	0.546950
1635	0.509425	0.550850
1636	0.510100	0.549050
1637	0.507150	0.549000
1638	0.505550	0.550675
1639	0.511550	0.552675
1640	0.508875	0.553575
1641	0.510225	0.554150
1642	0.509200	0.553050
1643	0.508425	0.551725
1644	0.509225	0.550750
1645	0.506950	0.551225
1646	0.506925	0.553650
1647	0.508425	0.551375
1648	0.511275	0.549500
1649	0.511075	0.552000
1650	0.510175	0.553150
1651	0.511275	0.551575
1652	0.508075	0.552875
1653	0.505100	0.551025
1654	0.506300	0.553025
1655	0.507700	0.552975
1656	0.507425	0.553200
1657	0.506150	0.553575
1658	0.509700	0.554575
1659	0.508025	0.552475
1660	0.507000	0.550575
1661	0.513325	0.552150
1662	0.508700	0.552000
1663	0.508650	0.552525
1664	0.512250	0.552625
1665	0.509550	0.552025
1666	0.509900	0.551850
1667	0.508750	0.551250
1668	0.507200	0.555200
1669	0.509075	0.556750
1670	0.511825	0.556850
1671	0.510975	0.557025
1672	0.508850	0.556975
1673	0.508475	0.556225
1674	0.509825	0.555725
1675	0.509100	0.555800
1676	0.508975	0.552900
1677	0.506100	0.552775
1678	0.505425	0.555750
1679	0.507300	0.555975
1680	0.511075	0.556200
1681	0.510400	0.554675
1682	0.514050	0.555875
1683	0.508225	0.558175
1684	0.508650	0.557025
1685	0.507875	0.557725
1686	0.509725	0.557950
1687	0.508350	0.558500
1688	0.509450	0.557250
1689	0.509700	0.559175
1690	0.508350	0.557225
1691	0.506500	0.555675
1692	0.508925	0.555475
1693	0.507500	0.555275
1694	0.507275	0.557625
1695	0.508950	0.557725
1696	0.508775	0.554450
1697	0.506925	0.553950
1698	0.507400	0.554700
1699	0.504600	0.553850
1700	0.507825	0.553600
1701	0.505175	0.553100
1702	0.504850	0.551250
1703	0.506375	0.551325
1704	0.507675	0.551700
1705	0.505900	0.555550
1706	0.510825	0.557050
1707	0.508775	0.554900
1708	0.507550	0.552150
1709	0.507775	0.554300
1710	0.507975	0.555975
1711	0.506625	0.557725
1712	0.509525	0.556075
1713	0.508875	0.555325
1714	0.510925	0.555975
1715	0.509375	0.556775
1716	0.506475	0.554875
1717	0.507325	0.556650
1718	0.509800	0.557050
1719	0.507850	0.553850
1720	0.507900	0.555575
1721	0.505200	0.555000
1722	0.506025	0.555675
1723	0.506275	0.556200
1724	0.508300	0.556575
1725	0.503650	0.554375
1726	0.507225	0.552475
1727	0.506950	0.554000
1728	0.510000	0.551325
1729	0.509825	0.550600
1730	0.508625	0.547550
1731	0.503450	0.547975
1732	0.503825	0.547650
1733	0.509700	0.549350
1734	0.508525	0.548550
1735	0.508325	0.547425
1736	0.510075	0.547025
1737	0.507350	0.546000
1738	0.509225	0.548500
1739	0.506550	0.548175
1740	0.506500	0.548625
1741	0.507775	0.547150
1742	0.510000	0.546250
1743	0.511650	0.545875
1744	0.511550	0.545300
1745	0.505775	0.546575
1746	0.506675	0.546600
1747	0.508475	0.549300
1748	0.508900	0.548925
1749	0.508975	0.547000
1750	0.510050	0.548325
1751	0.510975	0.547025
1752	0.508825	0.546875
1753	0.509325	0.546800
1754	0.506850	0.548350
1755	0.511825	0.549025
1756	0.508525	0.549750
1757	0.507725	0.551525
1758	0.511600	0.548275
1759	0.508050	0.547775
1760	0.511300	0.547850
1761	0.507575	0.544875
1762	0.508925	0.546125
1763	0.506950	0.544125
1764	0.507725	0.547050
1765	0.506350	0.547275
1766	0.505925	0.549500
1767	0.506850	0.548800
1768	0.510200	0.548975
1769	0.507150	0.548175
1770	0.507200	0.547925
1771	0.504500	0.549750
1772	0.504725	0.550150
1773	0.508150	0.548825
1774	0.507350	0.551275
1775	0.506825	0.549900
1776	0.506150	0.554075
1777	0.509950	0.557325
1778	0.510650	0.556300
1779	0.508600	0.557325
1780	0.506600	0.558300
1781	0.508575	0.557650
1782	0.508275	0.557325
1783	0.506925	0.556475
1784	0.506975	0.555100
1785	0.507275	0.555800
1786	0.505350	0.554400
1787	0.506825	0.553350
1788	0.509000	0.551500
1789	0.510625	0.552975
1790	0.507450	0.556425
1791	0.509500	0.556350
1792	0.508525	0.554625
1793	0.510500	0.552250
1794	0.508350	0.554075
1795	0.505050	0.553425
1796	0.507675	0.555850
1797	0.506525	0.558600
1798	0.504000	0.558275
1799	0.503575	0.555725
1800	0.504850	0.554375
1801	0.509275	0.556400
1802	0.510575	0.555625
1803	0.511500	0.553575
1804	0.508125	0.554750
1805	0.506650	0.553600
1806	0.509625	0.556275
1807	0.508000	0.555200
1808	0.508050	0.555300
1809	0.508425	0.556050
1810	0.509100	0.557775
1811	0.506175	0.557250
1812	0.510500	0.558850
1813	0.512350	0.556525
1814	0.505825	0.557200
1815	0.504275	0.559300
1816	0.508975	0.560600
1817	0.506000	0.561475
1818	0.507475	0.561700
1819	0.510800	0.559225
1820	0.506950	0.557550
1821	0.506175	0.555025
1822	0.508850	0.555900
1823	0.511000	0.556850
1824	0.509375	0.557850
1825	0.507250	0.557475
1826	0.507425	0.558000
1827	0.505475	0.557300
1828	0.506750	0.556125
1829	0.508400	0.558150
1830	0.508000	0.557175
1831	0.507600	0.556400
1832	0.509000	0.557125
1833	0.506975	0.554050
1834	0.509175	0.552050
1835	0.509675	0.552525
1836	0.510850	0.551550
1837	0.505975	0.552200
1838	0.509200	0.553450
1839	0.507325	0.555625
1840	0.507450	0.554775
1841	0.506375	0.552700
1842	0.506075	0.553875
1843	0.503650	0.555475
1844	0.509000	0.552600
1845	0.507550	0.555050
1846	0.504700	0.556100
1847	0.508975	0.557250
1848	0.509025	0.555600
1849	0.509950	0.557500
1850	0.506100	0.553625
1851	0.507325	0.553650
1852	0.508025	0.552550
1853	0.503075	0.554825
1854	0.507375	0.553800
1855	0.505975	0.552550
1856	0.506050	0.552500
1857	0.505400	0.550425
1858	0.504650	0.550125
1859	0.506975	0.549625
1860	0.508075	0.548550
1861	0.506175	0.548050
1862	0.507575	0.547975
1863	0.506175	0.549500
1864	0.504550	0.548350
1865	0.505275	0.548875
1866	0.506825	0.548600
1867	0.509775	0.552100
1868	0.508025	0.552075
1869	0.504950	0.551700
1870	0.503550	0.552450
1871	0.503050	0.551275
1872	0.504050	0.551025
1873	0.506550	0.548850
1874	0.503650	0.549850
1875	0.507350	0.549625
1876	0.508050	0.549475
1877	0.506950	0.546850
1878	0.504650	0.544800
1879	0.505975	0.545425
1880	0.508100	0.543350
1881	0.504650	0.545050
1882	0.504200	0.546800
1883	0.505475	0.548875
1884	0.505575	0.548050
1885	0.504000	0.548200
1886	0.502800	0.544950
1887	0.507250	0.541950
1888	0.509500	0.542825
1889	0.510050	0.545075
1890	0.506275	0.543925
1891	0.504750	0.545275
1892	0.507225	0.545225
1893	0.506975	0.545250
1894	0.508600	0.543350
1895	0.506475	0.548750
1896	0.505150	0.549100
1897	0.506175	0.548075
1898	0.504150	0.548300
1899	0.508500	0.549025
1900	0.507475	0.550425
1901	0.506125	0.550050
1902	0.503700	0.549000
1903	0.505975	0.550825
1904	0.506575	0.551000
1905	0.505950	0.548300
1906	0.502550	0.548525
1907	0.505400	0.548875
1908	0.508100	0.551350
1909	0.505350	0.553300
1910	0.507275	0.556975
1911	0.507075	0.558275
1912	0.507725	0.553975
1913	0.504450	0.553650
1914	0.508600	0.555400
1915	0.507925	0.557150
1916	0.504700	0.555575
1917	0.505300	0.555000
1918	0.507575	0.555175
1919	0.506775	0.554625
1920	0.508850	0.554775
1921	0.506950	0.557525
1922	0.503500	0.558450
1923	0.507700	0.555925
1924	0.508600	0.556075
1925	0.508675	0.553500
1926	0.504325	0.552675
1927	0.506350	0.550750
1928	0.509875	0.547825
1929	0.509075	0.546175
1930	0.506150	0.546925
1931	0.510775	0.542175
1932	0.509625	0.542450
1933	0.508600	0.545275
1934	0.507125	0.548400
1935	0.508325	0.549100
1936	0.508275	0.547125
1937	0.509675	0.551275
1938	0.507325	0.551925
1939	0.506000	0.554250
1940	0.510050	0.552700
1941	0.505850	0.553625
1942	0.508100	0.554400
1943	0.509850	0.555225
1944	0.509950	0.555375
1945	0.509250	0.557775
1946	0.506125	0.558100
1947	0.509050	0.560175
1948	0.505050	0.558200
1949	0.507475	0.560600
1950	0.507200	0.559650
1951	0.504000	0.558725
1952	0.505100	0.559550
1953	0.507650	0.558350
1954	0.508550	0.560025
1955	0.505475	0.559250
1956	0.506625	0.556200
1957	0.507275	0.557550
1958	0.508650	0.557725
1959	0.507375	0.557575
1960	0.508250	0.558900
1961	0.507275	0.560775
1962	0.505975	0.559975
1963	0.508225	0.557725
1964	0.506400	0.557825
1965	0.506800	0.558800
1966	0.503575	0.559800
1967	0.504425	0.559975
1968	0.500900	0.560900
1969	0.503950	0.560775
1970	0.503100	0.558000
1971	0.504600	0.558675
1972	0.505325	0.558525
1973	0.504975	0.559625
1974	0.507125	0.556800
1975	0.507700	0.557700
1976	0.503475	0.555700
1977	0.505300	0.557075
1978	0.506350	0.557225
1979	0.511350	0.557050
1980	0.504275	0.558000
1981	0.503875	0.558325
1982	0.505250	0.560700
1983	0.503775	0.558375
1984	0.504050	0.558725
1985	0.505650	0.560425
1986	0.508725	0.559750
1987	0.506900	0.559425
1988	0.508900	0.558700
1989	0.506400	0.558025
1990	0.505475	0.557025
1991	0.507925	0.554450
1992	0.507000	0.553825
1993	0.508750	0.556175
1994	0.507425	0.555125
1995	0.502500	0.554425
1996	0.503575	0.555825
1997	0.503700	0.557725
1998	0.507725	0.555275
1999	0.508825	0.554525
[truncated: 8,000 more rows]
