# Supplementary material for: Evolutionary game on mutually influenceing double-layer network
Source: PLoS One. 2025 Jan 31;20(1):e0317923. doi: 10.1371/journal.pone.0317923 (PMC11785339; doi:10.1371/journal.pone.0317923)
Supplement: S1 Data — (ZIP) [file pone.0317923.s001.zip › b=1.06_a=0.5_frequency.txt]

0	0.501050	0.394400
1	0.493950	0.335825
2	0.491000	0.304725
3	0.490000	0.283850
4	0.485150	0.268925
5	0.485900	0.257550
6	0.483500	0.247750
7	0.482500	0.243250
8	0.481600	0.236500
9	0.484900	0.237325
10	0.484850	0.235775
11	0.482925	0.234600
12	0.482050	0.235100
13	0.483800	0.235475
14	0.484250	0.235550
15	0.483875	0.235500
16	0.478225	0.237600
17	0.483475	0.237825
18	0.483725	0.238450
19	0.480525	0.240225
20	0.483750	0.239225
21	0.482000	0.241450
22	0.481250	0.244700
23	0.483625	0.244975
24	0.486400	0.247000
25	0.478325	0.249650
26	0.481125	0.251975
27	0.481925	0.254675
28	0.485800	0.255375
29	0.480550	0.256500
30	0.481775	0.256725
31	0.482250	0.258850
32	0.484950	0.260625
33	0.483525	0.262650
34	0.480625	0.265700
35	0.480350	0.267775
36	0.479450	0.270475
37	0.481825	0.273350
38	0.484200	0.275800
39	0.485175	0.280900
40	0.484750	0.283350
41	0.486000	0.286125
42	0.489825	0.288525
43	0.484800	0.291175
44	0.481350	0.293225
45	0.484975	0.293925
46	0.483800	0.294850
47	0.478825	0.295775
48	0.482150	0.298575
49	0.479925	0.298450
50	0.480300	0.298575
51	0.481950	0.298225
52	0.483475	0.298500
53	0.484425	0.297875
54	0.485600	0.297800
55	0.484500	0.299550
56	0.483700	0.300050
57	0.484300	0.303475
58	0.486925	0.306350
59	0.486350	0.303600
60	0.480375	0.304925
61	0.484850	0.304175
62	0.483475	0.305900
63	0.488350	0.306600
64	0.482825	0.309675
65	0.482550	0.311575
66	0.478450	0.314900
67	0.483400	0.317875
68	0.483600	0.320450
69	0.485900	0.321650
70	0.486300	0.323125
71	0.483575	0.324425
72	0.484100	0.325850
73	0.487575	0.328475
74	0.486000	0.330875
75	0.488425	0.329725
76	0.484825	0.332775
77	0.482975	0.333275
78	0.479925	0.334325
79	0.484050	0.334775
80	0.484775	0.337925
81	0.483325	0.337500
82	0.486375	0.339225
83	0.484425	0.340150
84	0.486425	0.338700
85	0.486100	0.339700
86	0.483025	0.339700
87	0.480050	0.340450
88	0.483600	0.343125
89	0.478850	0.342450
90	0.479600	0.344875
91	0.483575	0.346625
92	0.489600	0.347650
93	0.488925	0.348425
94	0.485250	0.349275
95	0.486775	0.349225
96	0.480900	0.350900
97	0.483275	0.351475
98	0.486400	0.352525
99	0.486750	0.352450
100	0.488850	0.355175
101	0.486350	0.354400
102	0.481425	0.355050
103	0.480800	0.355650
104	0.483775	0.358450
105	0.484700	0.359375
106	0.485450	0.361475
107	0.485625	0.359725
108	0.487100	0.362025
109	0.487100	0.364875
110	0.485625	0.365100
111	0.486800	0.365675
112	0.485300	0.364150
113	0.483725	0.363900
114	0.486375	0.363400
115	0.485625	0.362425
116	0.487050	0.365775
117	0.487825	0.367950
118	0.490250	0.370275
119	0.486850	0.370400
120	0.485675	0.372000
121	0.483700	0.372700
122	0.485925	0.373875
123	0.487675	0.375250
124	0.483300	0.376575
125	0.482925	0.376800
126	0.484450	0.378950
127	0.485700	0.378950
128	0.486800	0.381275
129	0.486275	0.381400
130	0.486125	0.382000
131	0.484975	0.384200
132	0.481350	0.385850
133	0.486650	0.387975
134	0.487850	0.390000
135	0.485125	0.388675
136	0.486675	0.388050
137	0.489100	0.389825
138	0.491025	0.388600
139	0.488725	0.392525
140	0.485425	0.391450
141	0.483800	0.392875
142	0.485000	0.396100
143	0.482250	0.397625
144	0.482625	0.398275
145	0.481900	0.399125
146	0.483875	0.399725
147	0.484000	0.399850
148	0.482575	0.399900
149	0.481325	0.400100
150	0.486550	0.399875
151	0.484775	0.398925
152	0.488200	0.401700
153	0.484500	0.401125
154	0.481675	0.400175
155	0.486675	0.399900
156	0.486350	0.398600
157	0.487400	0.400525
158	0.487450	0.399350
159	0.486425	0.398925
160	0.487950	0.397450
161	0.488275	0.398650
162	0.489875	0.398100
163	0.487650	0.397350
164	0.492275	0.396150
165	0.489950	0.394950
166	0.489500	0.393275
167	0.486175	0.393100
168	0.487475	0.393325
169	0.485875	0.394425
170	0.487275	0.397150
171	0.490250	0.396500
172	0.487500	0.396625
173	0.488125	0.397050
174	0.485725	0.397475
175	0.488000	0.399650
176	0.487075	0.401075
177	0.490575	0.402550
178	0.487850	0.400600
179	0.488050	0.398050
180	0.487125	0.396775
181	0.490650	0.397325
182	0.488800	0.396550
183	0.487425	0.394475
184	0.485575	0.394925
185	0.484400	0.395375
186	0.484875	0.395100
187	0.486425	0.395325
188	0.485200	0.393375
189	0.487500	0.393150
190	0.482975	0.391150
191	0.487800	0.391225
192	0.488150	0.392550
193	0.490200	0.392975
194	0.482250	0.392825
195	0.482200	0.391750
196	0.484875	0.392125
197	0.487225	0.392175
198	0.483750	0.392200
199	0.484825	0.392125
200	0.489750	0.395275
201	0.486075	0.392375
202	0.483700	0.391825
203	0.486850	0.389625
204	0.486825	0.391400
205	0.488700	0.389525
206	0.490050	0.390000
207	0.486925	0.390875
208	0.487925	0.391925
209	0.488700	0.390475
210	0.492350	0.389500
211	0.492700	0.390800
212	0.490400	0.390900
213	0.486425	0.392425
214	0.482875	0.394025
215	0.485700	0.391575
216	0.486475	0.391100
217	0.488775	0.394675
218	0.486700	0.395750
219	0.487000	0.395925
220	0.485650	0.394475
221	0.487850	0.394000
222	0.485825	0.397075
223	0.490575	0.396925
224	0.489825	0.398675
225	0.486800	0.397725
226	0.489425	0.396675
227	0.487475	0.394675
228	0.488300	0.397500
229	0.486925	0.397500
230	0.491550	0.399525
231	0.491525	0.398700
232	0.484375	0.398575
233	0.488125	0.400275
234	0.489800	0.400725
235	0.491600	0.402525
236	0.490225	0.404975
237	0.484950	0.407150
238	0.492225	0.409400
239	0.491100	0.406275
240	0.487150	0.406325
241	0.488825	0.407175
242	0.491825	0.405875
243	0.492250	0.407325
244	0.490300	0.409900
245	0.490500	0.411700
246	0.492800	0.410050
247	0.490150	0.407075
248	0.490300	0.406700
249	0.489000	0.408625
250	0.487225	0.412825
251	0.486875	0.410950
252	0.489200	0.412200
253	0.489700	0.413925
254	0.488625	0.414550
255	0.488250	0.416725
256	0.490250	0.418750
257	0.490425	0.421025
258	0.486575	0.421425
259	0.491000	0.424100
260	0.489900	0.425275
261	0.492975	0.424275
262	0.492775	0.424500
263	0.490550	0.424075
264	0.485750	0.424200
265	0.490100	0.424575
266	0.489900	0.424000
267	0.491175	0.425875
268	0.489950	0.425250
269	0.487925	0.422725
270	0.490125	0.424375
271	0.489175	0.424700
272	0.489075	0.424775
273	0.488850	0.426800
274	0.492875	0.426600
275	0.486200	0.427400
276	0.487125	0.427250
277	0.488200	0.427500
278	0.486750	0.428425
279	0.488775	0.429000
280	0.489850	0.429725
281	0.488325	0.427900
282	0.489825	0.425725
283	0.488725	0.427575
284	0.485775	0.430025
285	0.487725	0.430725
286	0.489775	0.430425
287	0.489675	0.430525
288	0.491625	0.428875
289	0.489650	0.430750
290	0.488375	0.431525
291	0.488375	0.429600
292	0.493575	0.429725
293	0.491450	0.431875
294	0.490650	0.430375
295	0.490200	0.430375
296	0.485575	0.429925
297	0.488925	0.432075
298	0.491125	0.432425
299	0.491875	0.433250
300	0.489800	0.431175
301	0.490550	0.429325
302	0.489575	0.430225
303	0.492300	0.430925
304	0.491825	0.431475
305	0.493350	0.428825
306	0.489500	0.431275
307	0.489875	0.431400
308	0.487175	0.430325
309	0.490575	0.428500
310	0.492175	0.429550
311	0.491550	0.428275
312	0.490250	0.429525
313	0.493975	0.430325
314	0.496325	0.429675
315	0.494725	0.430725
316	0.495250	0.429750
317	0.491450	0.429750
318	0.494175	0.428900
319	0.494100	0.430200
320	0.493700	0.429000
321	0.492700	0.428025
322	0.489750	0.428650
323	0.494300	0.428650
324	0.492975	0.430900
325	0.492550	0.431625
326	0.489400	0.428200
327	0.496200	0.428425
328	0.491975	0.428100
329	0.490825	0.428650
330	0.490900	0.428725
331	0.488350	0.430025
332	0.490175	0.431275
333	0.489350	0.430300
334	0.488900	0.432175
335	0.490525	0.432650
336	0.488725	0.432500
337	0.489650	0.433950
338	0.489375	0.432700
339	0.492200	0.433875
340	0.491950	0.432750
341	0.491850	0.433300
342	0.489900	0.434300
343	0.489800	0.433200
344	0.489525	0.430475
345	0.490400	0.429525
346	0.488275	0.426425
347	0.489700	0.425925
348	0.489375	0.426150
349	0.495025	0.426325
350	0.489850	0.426950
351	0.492650	0.427925
352	0.492650	0.427850
353	0.490800	0.426925
354	0.488450	0.427200
355	0.489225	0.427200
356	0.491325	0.425050
357	0.489300	0.421825
358	0.490375	0.424025
359	0.490525	0.426375
360	0.489950	0.427000
361	0.492200	0.429150
362	0.488375	0.431900
363	0.488800	0.430275
364	0.490100	0.430000
365	0.491225	0.429975
366	0.490575	0.429450
367	0.492425	0.429425
368	0.490600	0.429125
369	0.493675	0.429225
370	0.493025	0.427775
371	0.493300	0.428725
372	0.494875	0.429975
373	0.490550	0.433175
374	0.492525	0.431575
375	0.491000	0.432900
376	0.493200	0.433925
377	0.492600	0.436050
378	0.492375	0.436925
379	0.486575	0.437125
380	0.485025	0.434875
381	0.489975	0.438325
382	0.487625	0.437950
383	0.487925	0.437475
384	0.493000	0.439700
385	0.491875	0.442575
386	0.490825	0.442725
387	0.489300	0.443325
388	0.490700	0.443325
389	0.487525	0.442000
390	0.488225	0.444925
391	0.489625	0.444100
392	0.492475	0.443450
393	0.489450	0.443875
394	0.487850	0.447300
395	0.489125	0.447475
396	0.489325	0.448350
397	0.489475	0.450050
398	0.493050	0.449700
399	0.496175	0.453250
400	0.489250	0.452800
401	0.490550	0.451650
402	0.490375	0.450750
403	0.491500	0.451800
404	0.490400	0.452050
405	0.490500	0.450075
406	0.490925	0.451000
407	0.494050	0.449500
408	0.492925	0.448875
409	0.492100	0.449675
410	0.493200	0.450275
411	0.489875	0.451650
412	0.487325	0.450475
413	0.487850	0.449850
414	0.490800	0.450125
415	0.491350	0.450150
416	0.488425	0.451325
417	0.487850	0.451700
418	0.493675	0.453300
419	0.491200	0.454925
420	0.495200	0.454725
421	0.492250	0.458550
422	0.492150	0.457075
423	0.485550	0.458525
424	0.484025	0.457200
425	0.488125	0.455775
426	0.491450	0.455550
427	0.489325	0.454700
428	0.490300	0.453425
429	0.489150	0.455050
430	0.490400	0.453000
431	0.488000	0.451600
432	0.495175	0.450100
433	0.490425	0.451025
434	0.491050	0.447725
435	0.490125	0.447075
436	0.490250	0.448200
437	0.490550	0.448150
438	0.493475	0.449450
439	0.493475	0.449775
440	0.493575	0.449300
441	0.493525	0.449825
442	0.493700	0.452425
443	0.493675	0.452950
444	0.492225	0.453175
445	0.488350	0.453900
446	0.489275	0.451700
447	0.484875	0.452600
448	0.483750	0.452100
449	0.490125	0.452600
450	0.488950	0.453200
451	0.488975	0.452150
452	0.491875	0.451000
453	0.493525	0.450225
454	0.491225	0.448400
455	0.491200	0.448950
456	0.491775	0.449150
457	0.491050	0.447350
458	0.489375	0.446775
459	0.492400	0.445850
460	0.493275	0.444900
461	0.490750	0.446900
462	0.493750	0.447675
463	0.492025	0.448275
464	0.487325	0.448575
465	0.491700	0.446350
466	0.492325	0.446175
467	0.493700	0.446075
468	0.491850	0.446075
469	0.491475	0.446950
470	0.490350	0.449425
471	0.491325	0.445650
472	0.492800	0.446750
473	0.490425	0.447300
474	0.492325	0.446650
475	0.491000	0.444925
476	0.491325	0.444850
477	0.493475	0.445025
478	0.489750	0.447825
479	0.491500	0.447225
480	0.491125	0.447125
481	0.489300	0.447200
482	0.495225	0.448100
483	0.496225	0.445525
484	0.490475	0.442550
485	0.493825	0.441900
486	0.493725	0.441625
487	0.491525	0.441675
488	0.490675	0.443700
489	0.494950	0.442350
490	0.497575	0.443450
491	0.494900	0.443925
492	0.495100	0.445050
493	0.495200	0.443975
494	0.493975	0.446400
495	0.491800	0.445625
496	0.489975	0.449225
497	0.493425	0.450650
498	0.491775	0.451150
499	0.494050	0.451225
500	0.492850	0.452200
501	0.493850	0.452000
502	0.491150	0.453325
503	0.493775	0.456550
504	0.493325	0.454425
505	0.497225	0.454600
506	0.497950	0.454800
507	0.495475	0.455900
508	0.493200	0.454700
509	0.487825	0.453775
510	0.491325	0.455800
511	0.493375	0.454625
512	0.494775	0.454575
513	0.495900	0.454475
514	0.498575	0.457325
515	0.497325	0.458150
516	0.495075	0.457550
517	0.494975	0.457900
518	0.492725	0.456125
519	0.497350	0.454825
520	0.497125	0.454050
521	0.498275	0.454225
522	0.496825	0.452850
523	0.497025	0.451550
524	0.494475	0.451275
525	0.496650	0.450500
526	0.496200	0.452100
527	0.495450	0.453800
528	0.500050	0.452975
529	0.497050	0.453625
530	0.495350	0.453200
531	0.497300	0.452375
532	0.491900	0.447625
533	0.494025	0.446825
534	0.497550	0.447775
535	0.498300	0.448000
536	0.497250	0.445950
537	0.498275	0.445075
538	0.498475	0.447725
539	0.493950	0.447600
540	0.492750	0.450350
541	0.495925	0.450475
542	0.494100	0.450825
543	0.493850	0.454675
544	0.496750	0.454925
545	0.495750	0.455850
546	0.493550	0.454525
547	0.491975	0.455550
548	0.495125	0.456350
549	0.491950	0.457750
550	0.496350	0.457400
551	0.491775	0.457950
552	0.494950	0.459900
553	0.493200	0.460875
554	0.495075	0.460400
555	0.493800	0.458575
556	0.493600	0.457475
557	0.492050	0.457675
558	0.497350	0.455400
559	0.498250	0.452250
560	0.494700	0.452900
561	0.492750	0.452300
562	0.493900	0.452450
563	0.496625	0.452600
564	0.493925	0.455150
565	0.492700	0.457725
566	0.494175	0.461650
567	0.499075	0.461625
568	0.496150	0.460075
569	0.489475	0.462075
570	0.492150	0.462675
571	0.492475	0.464075
572	0.492125	0.462025
573	0.495300	0.461950
574	0.493175	0.462225
575	0.495300	0.462025
576	0.492375	0.461250
577	0.492325	0.462325
578	0.493175	0.463875
579	0.495875	0.465925
580	0.499325	0.465200
581	0.499425	0.465050
582	0.496375	0.463600
583	0.496350	0.463125
584	0.498700	0.464900
585	0.496600	0.463900
586	0.490975	0.467400
587	0.496875	0.467125
588	0.497075	0.466350
589	0.499775	0.466775
590	0.497525	0.466850
591	0.498375	0.467150
592	0.497575	0.465925
593	0.496600	0.466600
594	0.497850	0.462925
595	0.496525	0.459850
596	0.495100	0.460850
597	0.497300	0.462400
598	0.493475	0.462125
599	0.496100	0.463475
600	0.496300	0.463675
601	0.496275	0.461950
602	0.496500	0.464425
603	0.493250	0.466150
604	0.494675	0.465725
605	0.495000	0.468300
606	0.498850	0.467800
607	0.496850	0.468250
608	0.494125	0.467875
609	0.494100	0.468325
610	0.493300	0.467850
611	0.492575	0.466100
612	0.496025	0.467050
613	0.498275	0.466800
614	0.496950	0.465000
615	0.494950	0.463575
616	0.496025	0.465450
617	0.495700	0.468300
618	0.493825	0.469900
619	0.493725	0.469675
620	0.496900	0.472850
621	0.495400	0.474850
622	0.497875	0.476600
623	0.498250	0.476525
624	0.494200	0.476100
625	0.491975	0.477725
626	0.497300	0.477925
627	0.496925	0.476000
628	0.495125	0.479325
629	0.498300	0.480900
630	0.501050	0.479700
631	0.499175	0.479100
632	0.499150	0.478850
633	0.494550	0.479075
634	0.493200	0.480125
635	0.493325	0.479075
636	0.495725	0.479250
637	0.494975	0.479650
638	0.493775	0.480350
639	0.497625	0.481050
640	0.495975	0.478250
641	0.493300	0.477350
642	0.495850	0.478000
643	0.495675	0.478825
644	0.495725	0.477225
645	0.496100	0.475800
646	0.497825	0.478350
647	0.496675	0.477350
648	0.495275	0.475425
649	0.495475	0.475800
650	0.498025	0.476600
651	0.497450	0.477425
652	0.498150	0.474225
653	0.497425	0.473525
654	0.496500	0.474000
655	0.497300	0.472800
656	0.498775	0.473350
657	0.497850	0.474525
658	0.498625	0.473600
659	0.500000	0.474300
660	0.496025	0.472700
661	0.498475	0.471400
662	0.494300	0.471825
663	0.496625	0.469450
664	0.493125	0.468500
665	0.493975	0.466050
666	0.497300	0.470975
667	0.498050	0.470325
668	0.500050	0.468125
669	0.499375	0.467150
670	0.494700	0.468475
671	0.495375	0.468525
672	0.491925	0.468550
673	0.492225	0.468850
674	0.491025	0.467650
675	0.492275	0.469900
676	0.495925	0.470800
677	0.495225	0.467650
678	0.492800	0.466250
679	0.491725	0.464700
680	0.492725	0.465650
681	0.497450	0.464375
682	0.495725	0.466675
683	0.491675	0.462300
684	0.495325	0.464025
685	0.496125	0.464700
686	0.497000	0.466825
687	0.496825	0.467250
688	0.495125	0.467450
689	0.499950	0.467825
690	0.493100	0.468175
691	0.492150	0.466750
692	0.495100	0.467775
693	0.495500	0.467250
694	0.495025	0.466575
695	0.496200	0.466825
696	0.498175	0.466075
697	0.496200	0.464425
698	0.494175	0.465925
699	0.498750	0.466700
700	0.494925	0.468000
701	0.497000	0.465850
702	0.497825	0.466000
703	0.494400	0.465025
704	0.495525	0.463925
705	0.495200	0.464100
706	0.499350	0.464750
707	0.500250	0.466675
708	0.495100	0.466200
709	0.498250	0.465900
710	0.498025	0.465325
711	0.499525	0.467675
712	0.494800	0.470300
713	0.496250	0.469100
714	0.494750	0.467025
715	0.497975	0.466975
716	0.497100	0.467275
717	0.494400	0.467175
718	0.497750	0.468975
719	0.493200	0.470450
720	0.491175	0.470950
721	0.494600	0.469050
722	0.499025	0.469825
723	0.494450	0.469725
724	0.494150	0.470225
725	0.493400	0.473750
726	0.495875	0.475350
727	0.494425	0.473200
728	0.493100	0.472150
729	0.496500	0.474100
730	0.495900	0.475075
731	0.492500	0.474025
732	0.495200	0.475225
733	0.494475	0.474925
734	0.493150	0.473525
735	0.492500	0.476125
736	0.493025	0.475050
737	0.495900	0.473900
738	0.495600	0.471875
739	0.495525	0.470625
740	0.490225	0.470225
741	0.496675	0.471650
742	0.497300	0.469950
743	0.496800	0.469925
744	0.496600	0.468950
745	0.495025	0.469325
746	0.493025	0.466250
747	0.492975	0.467025
748	0.492100	0.465000
749	0.493550	0.463400
750	0.493350	0.464250
751	0.494050	0.464225
752	0.495900	0.463725
753	0.491550	0.464675
754	0.494050	0.465150
755	0.491550	0.463425
756	0.490800	0.463950
757	0.491775	0.462650
758	0.493025	0.464425
759	0.496350	0.464850
760	0.493550	0.464300
761	0.497950	0.462075
762	0.498400	0.461600
763	0.500825	0.461050
764	0.498025	0.460900
765	0.498250	0.460825
766	0.494775	0.462975
767	0.495600	0.464000
768	0.496300	0.466925
769	0.495275	0.463575
770	0.491975	0.463350
771	0.498125	0.464525
772	0.497925	0.463375
773	0.498250	0.462175
774	0.495925	0.463075
775	0.494300	0.460825
776	0.493675	0.459450
777	0.492950	0.460725
778	0.490700	0.460600
779	0.491000	0.459900
780	0.491875	0.459800
781	0.494825	0.457150
782	0.493325	0.458425
783	0.496650	0.458050
784	0.497400	0.459875
785	0.495375	0.457875
786	0.496750	0.460100
787	0.495000	0.459075
788	0.496225	0.460925
789	0.492075	0.459700
790	0.492750	0.459475
791	0.492600	0.461700
792	0.495350	0.459850
793	0.494875	0.457450
794	0.491650	0.458450
795	0.494525	0.457275
796	0.492525	0.460925
797	0.492300	0.459475
798	0.493100	0.460325
799	0.491650	0.460550
800	0.493150	0.460100
801	0.491150	0.460700
802	0.496550	0.460125
803	0.492800	0.457800
804	0.491850	0.457200
805	0.492875	0.460100
806	0.494925	0.460225
807	0.496250	0.457900
808	0.495850	0.458950
809	0.498000	0.456950
810	0.495625	0.459150
811	0.496275	0.459525
812	0.498125	0.461300
813	0.495175	0.462200
814	0.496875	0.462100
815	0.495000	0.462875
816	0.492675	0.461575
817	0.492575	0.460275
818	0.497450	0.459325
819	0.496025	0.457400
820	0.494600	0.458425
821	0.495700	0.456125
822	0.497700	0.453975
823	0.491375	0.454750
824	0.494025	0.452650
825	0.496750	0.456125
826	0.496050	0.454500
827	0.490300	0.455700
828	0.493275	0.457550
829	0.493775	0.458550
830	0.491300	0.457475
831	0.492275	0.456575
832	0.491425	0.454750
833	0.494125	0.454000
834	0.491500	0.455125
835	0.494475	0.456300
836	0.494525	0.457825
837	0.493850	0.459925
838	0.491675	0.458100
839	0.492050	0.458200
840	0.493350	0.460050
841	0.490525	0.460125
842	0.493100	0.463000
843	0.493450	0.462450
844	0.491425	0.461875
845	0.494025	0.463150
846	0.493850	0.462075
847	0.493500	0.461425
848	0.493600	0.460400
849	0.491525	0.459300
850	0.496250	0.459550
851	0.491575	0.459425
852	0.492575	0.458725
853	0.493225	0.453750
854	0.493825	0.453500
855	0.491900	0.454150
856	0.493000	0.454250
857	0.493275	0.452300
858	0.496075	0.450450
859	0.497625	0.451075
860	0.492125	0.454050
861	0.495625	0.451250
862	0.490900	0.449500
863	0.492650	0.450975
864	0.492475	0.450825
865	0.493150	0.448900
866	0.494375	0.449125
867	0.495925	0.450375
868	0.494650	0.451050
869	0.497875	0.453750
870	0.497600	0.450625
871	0.496000	0.449800
872	0.492900	0.448850
873	0.491250	0.448125
874	0.492600	0.450225
875	0.494425	0.449350
876	0.497000	0.449825
877	0.494775	0.449425
878	0.494900	0.449050
879	0.494750	0.448475
880	0.496000	0.447100
881	0.495025	0.447975
882	0.495425	0.449400
883	0.495925	0.449850
884	0.497225	0.453175
885	0.493750	0.453625
886	0.492475	0.452950
887	0.492900	0.450450
888	0.493300	0.449325
889	0.490625	0.450100
890	0.494075	0.446025
891	0.493775	0.446600
892	0.492700	0.449125
893	0.494925	0.447775
894	0.495300	0.447850
895	0.491775	0.449425
896	0.497000	0.447725
897	0.493325	0.450450
898	0.494900	0.450425
899	0.492250	0.451325
900	0.494125	0.449725
901	0.491650	0.451825
902	0.493150	0.451850
903	0.493400	0.451000
904	0.494075	0.450900
905	0.493700	0.452725
906	0.493775	0.453250
907	0.496325	0.452150
908	0.494775	0.454875
909	0.494025	0.455725
910	0.494225	0.456675
911	0.493450	0.458650
912	0.493800	0.457375
913	0.492025	0.458500
914	0.494250	0.460300
915	0.495550	0.461550
916	0.495350	0.462450
917	0.493575	0.460550
918	0.494075	0.460375
919	0.496125	0.461675
920	0.494800	0.462450
921	0.496850	0.461200
922	0.495125	0.460425
923	0.492350	0.458825
924	0.491275	0.456975
925	0.493250	0.458525
926	0.495150	0.457325
927	0.492125	0.455325
928	0.493775	0.455275
929	0.495050	0.456900
930	0.495350	0.459300
931	0.495550	0.458550
932	0.492175	0.459775
933	0.490850	0.457175
934	0.490325	0.456450
935	0.489300	0.456225
936	0.490450	0.454825
937	0.494150	0.455400
938	0.489850	0.453800
939	0.491150	0.451850
940	0.492425	0.452800
941	0.490000	0.453825
942	0.493850	0.454200
943	0.493300	0.451575
944	0.493225	0.451900
945	0.495075	0.452150
946	0.490175	0.452350
947	0.491150	0.451750
948	0.489925	0.454325
949	0.496200	0.453350
950	0.491925	0.455400
951	0.494400	0.455600
952	0.491500	0.453350
953	0.495475	0.451775
954	0.494650	0.451650
955	0.490975	0.454750
956	0.490850	0.453875
957	0.491675	0.453300
958	0.492300	0.456600
959	0.495425	0.453675
960	0.495925	0.453850
961	0.497800	0.455475
962	0.493550	0.455125
963	0.496025	0.454825
964	0.493325	0.454425
965	0.491250	0.452925
966	0.492125	0.451000
967	0.493300	0.451375
968	0.494350	0.451200
969	0.495450	0.450725
970	0.496000	0.451375
971	0.493825	0.453750
972	0.492775	0.452075
973	0.490950	0.449575
974	0.494150	0.451775
975	0.496325	0.455775
976	0.493775	0.456350
977	0.496375	0.460350
978	0.495850	0.459950
979	0.495475	0.458100
980	0.496600	0.456800
981	0.494200	0.454550
982	0.492500	0.456650
983	0.491125	0.455700
984	0.493250	0.457800
985	0.493025	0.457950
986	0.491650	0.460350
987	0.492500	0.459650
988	0.491925	0.459325
989	0.493900	0.460425
990	0.495150	0.460375
991	0.495300	0.460000
992	0.491625	0.461700
993	0.493725	0.462825
994	0.492500	0.461900
995	0.495200	0.461875
996	0.496275	0.461800
997	0.493575	0.456350
998	0.491250	0.456675
999	0.491900	0.453825
1000	0.493450	0.450025
1001	0.492475	0.451350
1002	0.491175	0.455125
1003	0.491900	0.456800
1004	0.492900	0.459650
1005	0.491875	0.458600
1006	0.493425	0.460150
1007	0.495275	0.458450
1008	0.495400	0.457125
1009	0.493575	0.455375
1010	0.490825	0.454775
1011	0.491150	0.453975
1012	0.494525	0.454300
1013	0.494850	0.454975
1014	0.492650	0.454775
1015	0.494050	0.454825
1016	0.493250	0.454100
1017	0.494575	0.454850
1018	0.494975	0.455400
1019	0.495525	0.454200
1020	0.490325	0.452550
1021	0.493700	0.448800
1022	0.489625	0.450400
1023	0.496125	0.449575
1024	0.497075	0.453450
1025	0.493350	0.453675
1026	0.494275	0.454025
1027	0.491925	0.453025
1028	0.489125	0.454275
1029	0.493350	0.455050
1030	0.497275	0.450800
1031	0.496775	0.449875
1032	0.493225	0.450150
1033	0.494600	0.454625
1034	0.493425	0.452875
1035	0.495725	0.451150
1036	0.494250	0.451225
1037	0.494200	0.451000
1038	0.494950	0.447875
1039	0.498000	0.448350
1040	0.493725	0.446250
1041	0.497575	0.445000
1042	0.496625	0.448175
1043	0.492875	0.446900
1044	0.495175	0.447975
1045	0.493825	0.448025
1046	0.491525	0.447000
1047	0.492300	0.446400
1048	0.494225	0.448175
1049	0.497550	0.448025
1050	0.494900	0.448725
1051	0.492675	0.451850
1052	0.494225	0.451350
1053	0.493200	0.453250
1054	0.494250	0.455150
1055	0.494100	0.456200
1056	0.490375	0.453650
1057	0.491525	0.452950
1058	0.493650	0.452425
1059	0.491900	0.454275
1060	0.495400	0.454125
1061	0.492175	0.456450
1062	0.490325	0.457575
1063	0.494200	0.455075
1064	0.489950	0.453300
1065	0.493000	0.454825
1066	0.491675	0.454150
1067	0.495175	0.454700
1068	0.495700	0.451800
1069	0.494350	0.452450
1070	0.495525	0.453050
1071	0.490600	0.452950
1072	0.491525	0.451675
1073	0.490800	0.453425
1074	0.491300	0.452800
1075	0.495175	0.451850
1076	0.495550	0.452250
1077	0.499175	0.450275
1078	0.496575	0.451600
1079	0.495650	0.451750
1080	0.496575	0.451225
1081	0.493925	0.451325
1082	0.490475	0.452025
1083	0.495225	0.450975
1084	0.494275	0.449475
1085	0.494900	0.450150
1086	0.498850	0.453075
1087	0.495400	0.453600
1088	0.498275	0.455325
1089	0.495125	0.455600
1090	0.497725	0.456250
1091	0.498975	0.455875
1092	0.496150	0.453025
1093	0.492475	0.450800
1094	0.494375	0.451575
1095	0.493975	0.451275
1096	0.496650	0.451500
1097	0.495575	0.450425
1098	0.492375	0.450950
1099	0.492800	0.451200
1100	0.491125	0.449850
1101	0.494750	0.451875
1102	0.497275	0.452550
1103	0.495725	0.454925
1104	0.494800	0.456925
1105	0.496850	0.456525
1106	0.493750	0.457025
1107	0.495475	0.454200
1108	0.495900	0.455350
1109	0.497650	0.456175
1110	0.496250	0.455175
1111	0.496425	0.456575
1112	0.493300	0.457200
1113	0.495950	0.458475
1114	0.496525	0.458950
1115	0.498125	0.461500
1116	0.494825	0.461725
1117	0.495825	0.459300
1118	0.495225	0.462525
1119	0.492400	0.464275
1120	0.495025	0.467825
1121	0.494925	0.470225
1122	0.493625	0.469575
1123	0.494075	0.468425
1124	0.496425	0.468550
1125	0.499250	0.470100
1126	0.493350	0.469325
1127	0.494175	0.467900
1128	0.497475	0.465725
1129	0.495500	0.468450
1130	0.496125	0.466400
1131	0.496225	0.466625
1132	0.496100	0.467000
1133	0.495525	0.467350
1134	0.493175	0.468400
1135	0.496200	0.469025
1136	0.494775	0.467400
1137	0.497200	0.467700
1138	0.496150	0.467075
1139	0.497050	0.466800
1140	0.495950	0.466575
1141	0.495725	0.466300
1142	0.495125	0.463475
1143	0.495325	0.460900
1144	0.492700	0.464650
1145	0.499425	0.466850
1146	0.493250	0.464925
1147	0.495375	0.467175
1148	0.497075	0.467400
1149	0.499125	0.466175
1150	0.496500	0.469425
1151	0.496525	0.467400
1152	0.493475	0.467825
1153	0.493750	0.470175
1154	0.498325	0.468025
1155	0.495025	0.468075
1156	0.497950	0.468125
1157	0.497900	0.468275
1158	0.492025	0.466075
1159	0.497900	0.465950
1160	0.497200	0.466000
1161	0.493500	0.465650
1162	0.493700	0.465150
1163	0.495900	0.466100
1164	0.496525	0.464225
1165	0.493325	0.462425
1166	0.496325	0.461050
1167	0.499000	0.460625
1168	0.497275	0.461825
1169	0.500475	0.465900
1170	0.495925	0.466575
1171	0.498500	0.466475
1172	0.499625	0.466750
1173	0.498025	0.466100
1174	0.494050	0.469275
1175	0.494925	0.469300
1176	0.498075	0.468850
1177	0.494100	0.467100
1178	0.496875	0.466100
1179	0.497875	0.468625
1180	0.495350	0.465775
1181	0.498150	0.464875
1182	0.498200	0.465400
1183	0.494500	0.463775
1184	0.497550	0.461950
1185	0.497200	0.461650
1186	0.497750	0.463725
1187	0.497825	0.464825
1188	0.500275	0.465275
1189	0.499375	0.464650
1190	0.496500	0.463825
1191	0.495175	0.464775
1192	0.494325	0.466700
1193	0.495125	0.465025
1194	0.493350	0.465000
1195	0.495200	0.466250
1196	0.491300	0.465275
1197	0.493700	0.464075
1198	0.494600	0.463650
1199	0.493475	0.464500
1200	0.498850	0.464025
1201	0.498275	0.462675
1202	0.497225	0.462375
1203	0.495950	0.462675
1204	0.493600	0.462075
1205	0.495500	0.464650
1206	0.496625	0.465550
1207	0.498025	0.467050
1208	0.496950	0.467050
1209	0.497750	0.466425
1210	0.497475	0.466875
1211	0.496925	0.467475
1212	0.497175	0.466825
1213	0.495350	0.467200
1214	0.494975	0.468700
1215	0.496150	0.469650
1216	0.495700	0.470050
1217	0.491900	0.468400
1218	0.492725	0.466450
1219	0.490400	0.464450
1220	0.493750	0.463950
1221	0.490725	0.466200
1222	0.494350	0.465675
1223	0.493800	0.465200
1224	0.495475	0.464625
1225	0.494525	0.466800
1226	0.497650	0.466125
1227	0.496950	0.463150
1228	0.497900	0.461950
1229	0.493950	0.462325
1230	0.492900	0.459425
1231	0.494650	0.457325
1232	0.496550	0.458325
1233	0.496825	0.457125
1234	0.494825	0.458075
1235	0.497600	0.458650
1236	0.495775	0.460700
1237	0.493075	0.461575
1238	0.499225	0.461875
1239	0.498375	0.462400
1240	0.498125	0.465000
1241	0.496450	0.463000
1242	0.494750	0.460600
1243	0.496175	0.461975
1244	0.498600	0.459925
1245	0.498050	0.460125
1246	0.496575	0.460750
1247	0.497775	0.459950
1248	0.496350	0.456650
1249	0.494900	0.454150
1250	0.495575	0.455975
1251	0.493000	0.453925
1252	0.495450	0.453900
1253	0.497375	0.452550
1254	0.493375	0.454275
1255	0.493675	0.456375
1256	0.498150	0.455075
1257	0.495025	0.455275
1258	0.492800	0.456225
1259	0.494425	0.456625
1260	0.491775	0.453550
1261	0.494550	0.454075
1262	0.495375	0.453550
1263	0.494950	0.453725
1264	0.495150	0.455900
1265	0.495500	0.458850
1266	0.493075	0.460050
1267	0.496575	0.459700
1268	0.497925	0.460050
1269	0.494075	0.457975
1270	0.499550	0.458450
1271	0.496800	0.459975
1272	0.497875	0.457050
1273	0.497025	0.456375
1274	0.497050	0.458225
1275	0.495325	0.456725
1276	0.496825	0.455625
1277	0.494200	0.454625
1278	0.495750	0.450725
1279	0.495900	0.451200
1280	0.492900	0.451450
1281	0.496400	0.450475
1282	0.493725	0.451000
1283	0.497300	0.450875
1284	0.498425	0.451475
1285	0.498775	0.450650
1286	0.494225	0.452425
1287	0.498725	0.454675
1288	0.497000	0.455975
1289	0.497725	0.458625
1290	0.496925	0.460025
1291	0.495475	0.463275
1292	0.495350	0.465400
1293	0.494225	0.463275
1294	0.491575	0.463650
1295	0.492175	0.463000
1296	0.495325	0.465350
1297	0.493825	0.463600
1298	0.495175	0.464575
1299	0.497075	0.463100
1300	0.496875	0.460350
1301	0.497650	0.459750
1302	0.493575	0.462050
1303	0.492175	0.462850
1304	0.497000	0.460575
1305	0.497200	0.458700
1306	0.495625	0.459125
1307	0.494125	0.457750
1308	0.490250	0.458800
1309	0.491725	0.460700
1310	0.495275	0.461550
1311	0.492650	0.465725
1312	0.491075	0.466375
1313	0.495975	0.466050
1314	0.493700	0.467075
1315	0.494025	0.468775
1316	0.490200	0.465075
1317	0.497300	0.464425
1318	0.495325	0.462575
1319	0.494200	0.463175
1320	0.493400	0.461650
1321	0.490925	0.462150
1322	0.494050	0.463125
1323	0.495600	0.464475
1324	0.495600	0.462575
1325	0.492275	0.463625
1326	0.495675	0.465175
1327	0.494000	0.465300
1328	0.495200	0.465400
1329	0.495750	0.463700
1330	0.495250	0.466900
1331	0.493300	0.468450
1332	0.495100	0.469900
1333	0.492275	0.467075
1334	0.492975	0.467250
1335	0.495000	0.467750
1336	0.493675	0.469450
1337	0.495375	0.469100
1338	0.497175	0.467975
1339	0.496075	0.467550
1340	0.493950	0.468425
1341	0.495225	0.469775
1342	0.493900	0.469975
1343	0.497400	0.471375
1344	0.496675	0.472075
1345	0.494450	0.469300
1346	0.494950	0.467425
1347	0.495675	0.467725
1348	0.497150	0.466275
1349	0.493925	0.469625
1350	0.494775	0.471525
1351	0.492750	0.470150
1352	0.494975	0.471100
1353	0.495975	0.469700
1354	0.496550	0.472150
1355	0.496450	0.473075
1356	0.496525	0.474500
1357	0.496650	0.471250
1358	0.496175	0.471875
1359	0.493150	0.470975
1360	0.491875	0.471275
1361	0.497700	0.468800
1362	0.490900	0.468275
1363	0.494525	0.466800
1364	0.491900	0.464850
1365	0.497350	0.464150
1366	0.496075	0.462850
1367	0.495600	0.464075
1368	0.491400	0.461950
1369	0.491875	0.461850
1370	0.490825	0.461700
1371	0.493625	0.460775
1372	0.494825	0.461075
1373	0.497250	0.459700
1374	0.495950	0.458975
1375	0.496200	0.457025
1376	0.494275	0.462450
1377	0.493025	0.462775
1378	0.494000	0.462675
1379	0.490075	0.462850
1380	0.493450	0.463625
1381	0.493475	0.463800
1382	0.493525	0.463650
1383	0.494400	0.462950
1384	0.493375	0.463650
1385	0.491875	0.464525
1386	0.492725	0.462775
1387	0.490225	0.461125
1388	0.489725	0.460000
1389	0.492850	0.459175
1390	0.493825	0.458400
1391	0.493375	0.455900
1392	0.493425	0.456550
1393	0.493375	0.456275
1394	0.493400	0.454400
1395	0.492800	0.454850
1396	0.495850	0.452925
1397	0.494025	0.453175
1398	0.492675	0.455450
1399	0.495850	0.454750
1400	0.493000	0.453525
1401	0.493850	0.454200
1402	0.491650	0.457225
1403	0.491275	0.457625
1404	0.495525	0.459425
1405	0.495300	0.460050
1406	0.494600	0.461275
1407	0.490850	0.459550
1408	0.493100	0.459325
1409	0.492150	0.458650
1410	0.494925	0.458575
1411	0.491625	0.456525
1412	0.495150	0.458825
1413	0.494500	0.460225
1414	0.494775	0.461925
1415	0.493650	0.461550
1416	0.492025	0.458950
1417	0.492825	0.460550
1418	0.495825	0.457900
1419	0.493925	0.458900
1420	0.485975	0.458525
1421	0.487450	0.458550
1422	0.489350	0.457450
1423	0.491725	0.457975
1424	0.491550	0.459225
1425	0.492225	0.458150
1426	0.491650	0.458400
1427	0.493275	0.461400
1428	0.492375	0.462675
1429	0.493500	0.460450
1430	0.489575	0.460025
1431	0.491875	0.462250
1432	0.491850	0.462375
1433	0.491775	0.464375
1434	0.493675	0.465050
1435	0.493100	0.462250
1436	0.492550	0.459850
1437	0.491975	0.459175
1438	0.492675	0.456250
1439	0.494525	0.454425
1440	0.493200	0.453875
1441	0.493750	0.453000
1442	0.496325	0.454425
1443	0.495850	0.453925
1444	0.493400	0.452950
1445	0.492450	0.455850
1446	0.491500	0.456125
1447	0.489200	0.457200
1448	0.493800	0.458375
1449	0.489750	0.457925
1450	0.496975	0.454825
1451	0.492300	0.453950
1452	0.493625	0.455000
1453	0.493800	0.455425
1454	0.492500	0.457325
1455	0.496175	0.457675
1456	0.491625	0.461600
1457	0.491525	0.462825
1458	0.489300	0.465950
1459	0.492050	0.464700
1460	0.491575	0.464775
1461	0.495100	0.464125
1462	0.492575	0.463150
1463	0.493600	0.465975
1464	0.493425	0.467200
1465	0.493800	0.468850
1466	0.492225	0.471750
1467	0.496825	0.469075
1468	0.495675	0.469275
1469	0.496500	0.470350
1470	0.495500	0.468025
1471	0.489600	0.468000
1472	0.494550	0.468375
1473	0.491425	0.466750
1474	0.492150	0.468425
1475	0.493175	0.469200
1476	0.492150	0.468450
1477	0.491400	0.468950
1478	0.494550	0.468725
1479	0.489425	0.469175
1480	0.493850	0.470750
1481	0.492375	0.472175
1482	0.493925	0.472500
1483	0.490950	0.473875
1484	0.491900	0.473925
1485	0.492925	0.473900
1486	0.495225	0.476625
1487	0.492600	0.476450
1488	0.491375	0.476425
1489	0.494525	0.475675
1490	0.494325	0.473700
1491	0.494850	0.475475
1492	0.494025	0.471575
1493	0.491675	0.471400
1494	0.493775	0.473150
1495	0.493975	0.472575
1496	0.493250	0.472400
1497	0.491050	0.469775
1498	0.492925	0.470225
1499	0.493525	0.467550
1500	0.495775	0.466100
1501	0.496100	0.466700
1502	0.491150	0.467275
1503	0.488250	0.467400
1504	0.493350	0.469150
1505	0.489850	0.467225
1506	0.490025	0.465675
1507	0.495275	0.464925
1508	0.496075	0.466400
1509	0.494500	0.466325
1510	0.492725	0.466450
1511	0.494925	0.468050
1512	0.492750	0.470525
1513	0.493275	0.468700
1514	0.494450	0.471725
1515	0.494525	0.472225
1516	0.496675	0.471100
1517	0.497025	0.472275
1518	0.493850	0.472650
1519	0.495975	0.474025
1520	0.494600	0.476075
1521	0.495325	0.475900
1522	0.492850	0.476925
1523	0.495000	0.476150
1524	0.494775	0.477225
1525	0.492825	0.477750
1526	0.497075	0.476125
1527	0.496900	0.472525
1528	0.495725	0.471675
1529	0.495600	0.471175
1530	0.495650	0.472275
1531	0.493975	0.471050
1532	0.495575	0.470975
1533	0.491725	0.470175
1534	0.490325	0.468600
1535	0.491700	0.470475
1536	0.494200	0.468800
1537	0.497600	0.468275
1538	0.495200	0.465950
1539	0.495050	0.465550
1540	0.494875	0.464675
1541	0.494050	0.467400
1542	0.497800	0.466700
1543	0.496100	0.468150
1544	0.492675	0.465525
1545	0.496050	0.467000
1546	0.496900	0.468325
1547	0.494725	0.470325
1548	0.491700	0.469625
1549	0.494100	0.471150
1550	0.492875	0.472425
1551	0.495450	0.470125
1552	0.497250	0.471900
1553	0.492600	0.472425
1554	0.492875	0.471625
1555	0.495975	0.471800
1556	0.490725	0.471250
1557	0.493000	0.471300
1558	0.494450	0.473375
1559	0.495575	0.472000
1560	0.494875	0.472500
1561	0.493525	0.468700
1562	0.491550	0.469625
1563	0.491300	0.471825
1564	0.495825	0.472275
1565	0.493675	0.473300
1566	0.492050	0.473425
1567	0.493700	0.473200
1568	0.494550	0.473200
1569	0.493525	0.473425
1570	0.493050	0.474925
1571	0.496425	0.475350
1572	0.491900	0.475700
1573	0.494500	0.475250
1574	0.496075	0.473050
1575	0.497775	0.472125
1576	0.498500	0.474525
1577	0.492275	0.474875
1578	0.496675	0.474950
1579	0.498000	0.473525
1580	0.494475	0.471050
1581	0.497850	0.473375
1582	0.498600	0.473825
1583	0.497600	0.472725
1584	0.496275	0.473300
1585	0.495250	0.470200
1586	0.497250	0.469750
1587	0.498150	0.468075
1588	0.500175	0.466550
1589	0.496275	0.465850
1590	0.497725	0.464150
1591	0.494250	0.463050
1592	0.497175	0.460925
1593	0.498150	0.460925
1594	0.497525	0.457775
1595	0.494825	0.456975
1596	0.495050	0.457900
1597	0.496750	0.458050
1598	0.495200	0.458975
1599	0.496275	0.457250
1600	0.494150	0.458400
1601	0.496725	0.458825
1602	0.495150	0.459450
1603	0.494425	0.461150
1604	0.499950	0.461475
1605	0.498225	0.460500
1606	0.496700	0.463000
1607	0.498675	0.466100
1608	0.497575	0.467950
1609	0.496725	0.467150
1610	0.497050	0.470675
1611	0.492425	0.472125
1612	0.495975	0.472150
1613	0.495850	0.471575
1614	0.495875	0.473325
1615	0.495975	0.471375
1616	0.494375	0.471550
1617	0.495400	0.472025
1618	0.494400	0.468550
1619	0.493000	0.469925
1620	0.490000	0.469025
1621	0.494100	0.470650
1622	0.498300	0.471200
1623	0.494925	0.468175
1624	0.496825	0.466250
1625	0.497050	0.470925
1626	0.497075	0.471800
1627	0.495150	0.475125
1628	0.496525	0.478400
1629	0.496725	0.477500
1630	0.494650	0.476550
1631	0.495225	0.476575
1632	0.495825	0.474525
1633	0.493525	0.477625
1634	0.492375	0.477975
1635	0.493375	0.477325
1636	0.497400	0.477125
1637	0.497375	0.478300
1638	0.494175	0.476575
1639	0.497075	0.474250
1640	0.498175	0.473475
1641	0.496025	0.474350
1642	0.497600	0.474100
1643	0.496900	0.472625
1644	0.498600	0.475150
1645	0.495900	0.473725
1646	0.497850	0.473825
1647	0.493875	0.475125
1648	0.490600	0.472800
1649	0.494025	0.471575
1650	0.496400	0.469450
1651	0.495600	0.471625
1652	0.498275	0.473500
1653	0.499325	0.472500
1654	0.498925	0.472000
1655	0.495600	0.472825
1656	0.495550	0.473025
1657	0.495950	0.475250
1658	0.494825	0.474250
1659	0.495875	0.474725
1660	0.494725	0.474775
1661	0.493725	0.476250
1662	0.490150	0.477550
1663	0.489300	0.479525
1664	0.496300	0.480100
1665	0.494600	0.478600
1666	0.494750	0.477175
1667	0.494175	0.475525
1668	0.494725	0.476375
1669	0.494750	0.477575
1670	0.497350	0.476075
1671	0.492025	0.475500
1672	0.492950	0.475975
1673	0.494900	0.474150
1674	0.493675	0.473700
1675	0.493700	0.473400
1676	0.492500	0.473050
1677	0.493225	0.474150
1678	0.494675	0.474750
1679	0.493875	0.472825
1680	0.494950	0.473550
1681	0.498675	0.474025
1682	0.495025	0.472925
1683	0.494850	0.473825
1684	0.497475	0.473800
1685	0.497000	0.474600
1686	0.497600	0.472925
1687	0.495575	0.471625
1688	0.495125	0.472400
1689	0.499725	0.472350
1690	0.496950	0.473125
1691	0.492850	0.471525
1692	0.495325	0.473350
1693	0.491675	0.477525
1694	0.492675	0.476450
1695	0.497025	0.480200
1696	0.498675	0.481750
1697	0.497650	0.481500
1698	0.498575	0.479525
1699	0.498500	0.478050
1700	0.499250	0.475225
1701	0.497975	0.474625
1702	0.498225	0.474375
1703	0.497600	0.476300
1704	0.497875	0.476225
1705	0.498700	0.479950
1706	0.499650	0.478175
1707	0.496225	0.480125
1708	0.497300	0.480025
1709	0.492825	0.481550
1710	0.492975	0.480500
1711	0.492925	0.478800
1712	0.494525	0.478700
1713	0.495400	0.476200
1714	0.492925	0.475525
1715	0.494025	0.476675
1716	0.493225	0.477525
1717	0.494625	0.476400
1718	0.495225	0.477900
1719	0.493300	0.479350
1720	0.498200	0.477800
1721	0.496850	0.474225
1722	0.493275	0.475900
1723	0.496350	0.477475
1724	0.494425	0.477600
1725	0.500125	0.477100
1726	0.496375	0.475300
1727	0.492875	0.473200
1728	0.490175	0.475725
1729	0.488850	0.472825
1730	0.491875	0.473950
1731	0.498325	0.475125
1732	0.499475	0.474125
1733	0.497275	0.474425
1734	0.491450	0.472750
1735	0.493850	0.471850
1736	0.497575	0.471150
1737	0.496000	0.472275
1738	0.494600	0.472375
1739	0.494725	0.472675
1740	0.493200	0.469425
1741	0.492900	0.472475
1742	0.492725	0.472375
1743	0.494550	0.474350
1744	0.492300	0.473925
1745	0.493750	0.475750
1746	0.495150	0.472950
1747	0.493650	0.470850
1748	0.495000	0.470775
1749	0.495375	0.472525
1750	0.495525	0.471925
1751	0.499075	0.471200
1752	0.498825	0.474500
1753	0.499950	0.476175
1754	0.497650	0.476500
1755	0.495475	0.477375
1756	0.493400	0.477575
1757	0.491250	0.476700
1758	0.497800	0.479625
1759	0.495650	0.477550
1760	0.491125	0.477900
1761	0.492750	0.477250
1762	0.492875	0.478475
1763	0.492275	0.478925
1764	0.492725	0.477800
1765	0.498375	0.480025
1766	0.497775	0.477300
1767	0.493825	0.473750
1768	0.492250	0.473700
1769	0.493550	0.472900
1770	0.494925	0.471175
1771	0.495225	0.468825
1772	0.493100	0.470300
1773	0.493900	0.470300
1774	0.494825	0.472150
1775	0.495625	0.471800
1776	0.495675	0.467025
1777	0.495525	0.466125
1778	0.496500	0.466975
1779	0.496725	0.465425
1780	0.495350	0.463975
1781	0.494725	0.464725
1782	0.494800	0.466225
1783	0.494800	0.463325
1784	0.495075	0.463575
1785	0.494625	0.465475
1786	0.495375	0.465100
1787	0.494625	0.465550
1788	0.495575	0.461925
1789	0.495000	0.457350
1790	0.494275	0.455450
1791	0.496400	0.457775
1792	0.496500	0.457525
1793	0.493325	0.455850
1794	0.496850	0.455675
1795	0.491375	0.458475
1796	0.491675	0.457375
1797	0.493850	0.460100
1798	0.492550	0.459400
1799	0.495775	0.461400
1800	0.492050	0.460875
1801	0.495400	0.460975
1802	0.494150	0.459850
1803	0.493525	0.458750
1804	0.495850	0.455225
1805	0.490650	0.457550
1806	0.493375	0.457250
1807	0.492950	0.457975
1808	0.495450	0.455950
1809	0.498050	0.457650
1810	0.497475	0.457150
1811	0.496200	0.456925
1812	0.498800	0.457750
1813	0.496650	0.456275
1814	0.495700	0.456125
1815	0.492100	0.456950
1816	0.496525	0.456675
1817	0.495775	0.458125
1818	0.494950	0.460500
1819	0.494675	0.462600
1820	0.493525	0.461425
1821	0.494175	0.462475
1822	0.495300	0.463450
1823	0.491925	0.463475
1824	0.496100	0.463000
1825	0.495825	0.463050
1826	0.496450	0.464875
1827	0.493850	0.467150
1828	0.495575	0.468250
1829	0.493575	0.467550
1830	0.492600	0.467775
1831	0.498900	0.465625
1832	0.498225	0.467825
1833	0.499125	0.468650
1834	0.500450	0.469025
1835	0.494050	0.471475
1836	0.495250	0.469925
1837	0.495425	0.469000
1838	0.492125	0.468025
1839	0.494225	0.469375
1840	0.495200	0.470800
1841	0.490650	0.469325
1842	0.495375	0.469700
1843	0.495200	0.466600
1844	0.494175	0.466850
1845	0.489825	0.467150
1846	0.495250	0.465150
1847	0.494175	0.464275
1848	0.498925	0.463125
1849	0.492150	0.464600
1850	0.499350	0.463600
1851	0.493000	0.461025
1852	0.496050	0.461375
1853	0.496450	0.462300
1854	0.495625	0.464350
1855	0.500225	0.463050
1856	0.498375	0.461450
1857	0.494425	0.462375
1858	0.494450	0.463225
1859	0.492000	0.464150
1860	0.493250	0.464650
1861	0.490950	0.465075
1862	0.490725	0.467175
1863	0.491725	0.467450
1864	0.492875	0.466950
1865	0.494175	0.464800
1866	0.493450	0.464350
1867	0.493250	0.462550
1868	0.492300	0.461875
1869	0.490050	0.461750
1870	0.490875	0.460975
1871	0.496775	0.461450
1872	0.492725	0.461850
1873	0.494600	0.458300
1874	0.496150	0.459275
1875	0.497050	0.458875
1876	0.498875	0.461300
1877	0.494325	0.461850
1878	0.493575	0.463450
1879	0.491125	0.464300
1880	0.493925	0.467550
1881	0.495450	0.467600
1882	0.492525	0.467700
1883	0.497275	0.468750
1884	0.495475	0.472475
1885	0.496800	0.473400
1886	0.492225	0.472475
1887	0.494575	0.471275
1888	0.495400	0.472575
1889	0.495775	0.470200
1890	0.493225	0.468650
1891	0.494800	0.467225
1892	0.493850	0.469400
1893	0.494750	0.471500
1894	0.496075	0.472100
1895	0.496550	0.472100
1896	0.494075	0.471750
1897	0.494075	0.471325
1898	0.495050	0.471300
1899	0.494100	0.473475
1900	0.491600	0.474325
1901	0.495550	0.475550
1902	0.491875	0.475300
1903	0.494350	0.477100
1904	0.493450	0.477150
1905	0.494375	0.476850
1906	0.497700	0.476575
1907	0.498000	0.475175
1908	0.496050	0.474025
1909	0.492325	0.472750
1910	0.491825	0.471675
1911	0.494525	0.471825
1912	0.493925	0.470550
1913	0.495075	0.469950
1914	0.496650	0.465325
1915	0.497650	0.464150
1916	0.498625	0.464375
1917	0.495350	0.464625
1918	0.498325	0.464450
1919	0.498800	0.464025
1920	0.497575	0.465225
1921	0.495650	0.467500
1922	0.496025	0.468500
1923	0.492100	0.465925
1924	0.491800	0.467475
1925	0.493875	0.467275
1926	0.495575	0.466950
1927	0.494475	0.465050
1928	0.498900	0.466675
1929	0.496850	0.469325
1930	0.495600	0.472250
1931	0.498350	0.476075
1932	0.496650	0.474600
1933	0.499675	0.477350
1934	0.497750	0.479425
1935	0.498225	0.478075
1936	0.497725	0.479025
1937	0.498850	0.479800
1938	0.496675	0.479825
1939	0.497925	0.478825
1940	0.495175	0.480425
1941	0.494700	0.481000
1942	0.495000	0.481350
1943	0.496425	0.480475
1944	0.494075	0.480425
1945	0.495200	0.480625
1946	0.494450	0.482100
1947	0.496025	0.484650
1948	0.495450	0.484200
1949	0.494850	0.484875
1950	0.490875	0.487175
1951	0.492525	0.484800
1952	0.491375	0.483125
1953	0.488900	0.482600
1954	0.490950	0.484625
1955	0.491850	0.484775
1956	0.491800	0.484725
1957	0.494725	0.484175
1958	0.493500	0.482950
1959	0.498125	0.483025
1960	0.492925	0.483825
1961	0.496025	0.483250
1962	0.495250	0.485075
1963	0.496450	0.482775
1964	0.490850	0.481750
1965	0.491100	0.481775
1966	0.491025	0.480675
1967	0.492000	0.481350
1968	0.488625	0.478525
1969	0.490350	0.477625
1970	0.493050	0.478625
1971	0.493425	0.478925
1972	0.489950	0.477600
1973	0.492200	0.478275
1974	0.490500	0.478600
1975	0.490775	0.479425
1976	0.495625	0.479900
1977	0.491025	0.477675
1978	0.495025	0.479975
1979	0.494325	0.480550
1980	0.491475	0.478675
1981	0.491850	0.481975
1982	0.494175	0.481125
1983	0.495500	0.480650
1984	0.490475	0.480550
1985	0.489975	0.477750
1986	0.493300	0.477850
1987	0.496150	0.478450
1988	0.492750	0.477175
1989	0.489950	0.476375
1990	0.488350	0.477650
1991	0.490700	0.478675
1992	0.491775	0.478150
1993	0.492150	0.477800
1994	0.493300	0.477525
1995	0.492200	0.477550
1996	0.492475	0.473800
1997	0.490850	0.471075
1998	0.493150	0.473650
1999	0.494600	0.475725
[truncated: 8,000 more rows]
