# Supplementary material for: Evolutionary game on mutually influenceing double-layer network
Source: PLoS One. 2025 Jan 31;20(1):e0317923. doi: 10.1371/journal.pone.0317923 (PMC11785339; doi:10.1371/journal.pone.0317923)
Supplement: S1 Data — (ZIP) [file pone.0317923.s001.zip › b=1.06_a=0.65_frequency.txt]

0	0.495150	0.408925
1	0.494000	0.360425
2	0.495800	0.333250
3	0.493225	0.316025
4	0.492725	0.302650
5	0.494050	0.291450
6	0.490125	0.285125
7	0.490275	0.278400
8	0.490550	0.272225
9	0.490575	0.271675
10	0.491975	0.271075
11	0.492650	0.267275
12	0.491400	0.263725
13	0.492475	0.263825
14	0.493325	0.264625
15	0.494025	0.264225
16	0.493500	0.262575
17	0.494000	0.262575
18	0.489950	0.263025
19	0.487350	0.265525
20	0.490700	0.267100
21	0.492325	0.269300
22	0.492225	0.273350
23	0.491775	0.275400
24	0.493950	0.277050
25	0.491650	0.274975
26	0.490725	0.276575
27	0.490250	0.278150
28	0.492825	0.280725
29	0.491275	0.284125
30	0.496850	0.284575
31	0.495725	0.289425
32	0.493825	0.292775
33	0.497900	0.294725
34	0.494950	0.294700
35	0.493275	0.294425
36	0.491525	0.295800
37	0.493300	0.297200
38	0.489725	0.298175
39	0.494400	0.298025
40	0.493875	0.301050
41	0.492450	0.301850
42	0.491625	0.304875
43	0.491800	0.303800
44	0.491475	0.307275
45	0.496475	0.309900
46	0.494350	0.310300
47	0.495300	0.310400
48	0.496750	0.312900
49	0.500100	0.317450
50	0.499325	0.318100
51	0.498950	0.321175
52	0.494125	0.324025
53	0.494350	0.324525
54	0.494750	0.328425
55	0.495650	0.331125
56	0.497225	0.335400
57	0.499525	0.337575
58	0.493125	0.339825
59	0.496050	0.341900
60	0.497850	0.342725
61	0.499075	0.341800
62	0.502350	0.344825
63	0.497625	0.345325
64	0.500650	0.348700
65	0.499000	0.350075
66	0.494575	0.352800
67	0.498000	0.355900
68	0.499875	0.357800
69	0.493250	0.360850
70	0.496525	0.360375
71	0.501625	0.363125
72	0.500850	0.363300
73	0.500050	0.366100
74	0.499950	0.371075
75	0.498900	0.375325
76	0.499000	0.379125
77	0.498450	0.384975
78	0.496575	0.385200
79	0.495500	0.386200
80	0.496350	0.388900
81	0.496000	0.390250
82	0.498400	0.392675
83	0.497225	0.394425
84	0.498925	0.399375
85	0.495250	0.400900
86	0.496800	0.402775
87	0.493100	0.404300
88	0.494025	0.404750
89	0.495075	0.407300
90	0.498175	0.408825
91	0.495850	0.408425
92	0.495400	0.411875
93	0.496000	0.412375
94	0.496750	0.416875
95	0.498625	0.415600
96	0.499600	0.414225
97	0.496300	0.415725
98	0.494750	0.418425
99	0.495425	0.419875
100	0.496450	0.422925
101	0.496875	0.426775
102	0.498250	0.430350
103	0.496750	0.430775
104	0.498225	0.434025
105	0.493200	0.436225
106	0.498775	0.436300
107	0.498100	0.436200
108	0.499400	0.438550
109	0.501125	0.440775
110	0.496375	0.443500
111	0.495700	0.445350
112	0.494975	0.448650
113	0.498475	0.452600
114	0.500500	0.454975
115	0.500400	0.456775
116	0.498900	0.460350
117	0.496200	0.462750
118	0.501625	0.465375
119	0.504825	0.466900
120	0.499925	0.466325
121	0.498150	0.465675
122	0.498500	0.467900
123	0.499475	0.466425
124	0.499450	0.469400
125	0.500375	0.471775
126	0.498950	0.472425
127	0.499425	0.476875
128	0.499475	0.481125
129	0.498225	0.483075
130	0.500275	0.486400
131	0.499500	0.485950
132	0.500575	0.487150
133	0.499575	0.487900
134	0.498075	0.490050
135	0.496600	0.489700
136	0.496900	0.492125
137	0.500800	0.490075
138	0.502300	0.491975
139	0.501175	0.492250
140	0.502075	0.493500
141	0.500450	0.493300
142	0.499800	0.497925
143	0.493500	0.497450
144	0.499250	0.497950
145	0.501875	0.499175
146	0.498500	0.501675
147	0.500500	0.503425
148	0.500050	0.504975
149	0.503825	0.507825
150	0.503425	0.511500
151	0.504825	0.514300
152	0.500450	0.516075
153	0.503775	0.519500
154	0.498875	0.521050
155	0.497950	0.522450
156	0.501950	0.524875
157	0.502650	0.524525
158	0.499200	0.526250
159	0.501925	0.526725
160	0.501475	0.528475
161	0.503650	0.530825
162	0.502625	0.531200
163	0.505250	0.532725
164	0.506750	0.533475
165	0.500350	0.533425
166	0.499975	0.533375
167	0.500600	0.533650
168	0.497000	0.534375
169	0.502300	0.536500
170	0.500850	0.535800
171	0.501500	0.535925
172	0.503250	0.539300
173	0.503800	0.543025
174	0.504900	0.542450
175	0.504350	0.543325
176	0.501875	0.544500
177	0.500475	0.546700
178	0.501225	0.545050
179	0.504300	0.544050
180	0.503250	0.544125
181	0.498400	0.546600
182	0.500875	0.546175
183	0.502450	0.548350
184	0.502875	0.549425
185	0.503925	0.549600
186	0.500150	0.551850
187	0.498525	0.556200
188	0.499825	0.555725
189	0.499400	0.557175
190	0.502250	0.555850
191	0.501775	0.559600
192	0.503950	0.560500
193	0.503775	0.562150
194	0.502025	0.564225
195	0.506175	0.564525
196	0.503450	0.565575
197	0.501550	0.566525
198	0.504100	0.567000
199	0.503275	0.569100
200	0.502850	0.570225
201	0.502575	0.570850
202	0.500525	0.570725
203	0.504600	0.573975
204	0.501700	0.574550
205	0.503625	0.575675
206	0.502600	0.576550
207	0.502825	0.578650
208	0.505125	0.581275
209	0.502300	0.583200
210	0.501400	0.585425
211	0.504875	0.587175
212	0.501950	0.586925
213	0.505750	0.588725
214	0.507500	0.591500
215	0.505300	0.588700
216	0.503150	0.589775
217	0.504400	0.590950
218	0.505050	0.591775
219	0.506875	0.590225
220	0.503625	0.590250
221	0.504500	0.594675
222	0.502050	0.594450
223	0.506200	0.594150
224	0.507300	0.592550
225	0.506500	0.595300
226	0.506200	0.596150
227	0.505025	0.600975
228	0.506650	0.601975
229	0.504150	0.604650
230	0.506250	0.602650
231	0.510600	0.605000
232	0.508550	0.606550
233	0.509025	0.607075
234	0.507125	0.607250
235	0.506125	0.607000
236	0.506475	0.606525
237	0.506450	0.607100
238	0.508775	0.609150
239	0.508700	0.611825
240	0.504475	0.611325
241	0.507150	0.612525
242	0.507000	0.613225
243	0.506275	0.615350
244	0.507150	0.615700
245	0.507150	0.614175
246	0.508550	0.613350
247	0.505800	0.616300
248	0.507600	0.616050
249	0.509900	0.619100
250	0.507775	0.620650
251	0.507325	0.619025
252	0.508250	0.621250
253	0.507225	0.620675
254	0.506950	0.620775
255	0.508200	0.621675
256	0.512800	0.621950
257	0.510700	0.621425
258	0.507575	0.621500
259	0.509250	0.622000
260	0.508600	0.624975
261	0.509750	0.626000
262	0.509700	0.625175
263	0.509075	0.629050
264	0.507275	0.630650
265	0.510050	0.632300
266	0.509450	0.633675
267	0.511975	0.633850
268	0.512775	0.633375
269	0.509575	0.632900
270	0.507650	0.632075
271	0.510900	0.633975
272	0.509825	0.636500
273	0.512025	0.637600
274	0.509925	0.640400
275	0.509600	0.641225
276	0.510050	0.640350
277	0.510800	0.641850
278	0.510375	0.643575
279	0.508450	0.643700
280	0.511500	0.645000
281	0.510875	0.648050
282	0.511625	0.649275
283	0.511975	0.649325
284	0.511700	0.645850
285	0.511175	0.648500
286	0.513375	0.648825
287	0.513925	0.648825
288	0.511500	0.649175
289	0.508125	0.648325
290	0.511650	0.648950
291	0.513975	0.647775
292	0.512500	0.648075
293	0.514075	0.650125
294	0.513375	0.648350
295	0.512775	0.648300
296	0.512650	0.649425
297	0.513800	0.647600
298	0.513075	0.650725
299	0.509950	0.647000
300	0.511875	0.648300
301	0.510725	0.647650
302	0.512750	0.649125
303	0.514950	0.650775
304	0.512350	0.652425
305	0.510650	0.652600
306	0.515750	0.652175
307	0.515025	0.652600
308	0.515275	0.651050
309	0.510475	0.652325
310	0.510375	0.653525
311	0.512875	0.654800
312	0.512175	0.656475
313	0.511975	0.658250
314	0.512650	0.660275
315	0.512175	0.660925
316	0.513600	0.662000
317	0.514550	0.664775
318	0.515550	0.664825
319	0.517050	0.664550
320	0.516275	0.664550
321	0.513025	0.664850
322	0.514125	0.665500
323	0.510925	0.666450
324	0.511175	0.668700
325	0.511175	0.669625
326	0.513075	0.672250
327	0.513450	0.671900
328	0.511600	0.673100
329	0.512200	0.672375
330	0.512500	0.674850
331	0.511350	0.675000
332	0.514825	0.674575
333	0.512350	0.675650
334	0.512525	0.678250
335	0.510300	0.680425
336	0.511700	0.681125
337	0.513175	0.683150
338	0.513800	0.684050
339	0.512850	0.683200
340	0.513475	0.680375
341	0.516075	0.683225
342	0.513900	0.682725
343	0.514475	0.685525
344	0.516325	0.687275
345	0.514850	0.688200
346	0.513350	0.690775
347	0.515525	0.690925
348	0.515125	0.693625
349	0.514000	0.693025
350	0.512775	0.693875
351	0.512550	0.691850
352	0.512600	0.693025
353	0.514550	0.690250
354	0.517500	0.691350
355	0.516150	0.689325
356	0.516525	0.688875
357	0.516050	0.688375
358	0.514625	0.688000
359	0.514900	0.687550
360	0.514775	0.690325
361	0.513950	0.688950
362	0.515700	0.688650
363	0.516750	0.690075
364	0.517825	0.690775
365	0.518025	0.690800
366	0.516425	0.692200
367	0.516975	0.691975
368	0.516650	0.691775
369	0.513625	0.693775
370	0.515625	0.692375
371	0.516175	0.688325
372	0.513725	0.690350
373	0.515300	0.691975
374	0.513225	0.692725
375	0.515150	0.695325
376	0.514625	0.695800
377	0.516950	0.698000
378	0.518575	0.696675
379	0.517025	0.698650
380	0.517300	0.699625
381	0.518825	0.699675
382	0.515750	0.698100
383	0.518450	0.700900
384	0.516275	0.703250
385	0.518825	0.704100
386	0.515325	0.704825
387	0.516200	0.705925
388	0.515825	0.706275
389	0.516750	0.706600
390	0.518050	0.707775
391	0.519500	0.708175
392	0.519475	0.707825
393	0.516750	0.709125
394	0.516200	0.708925
395	0.517900	0.712700
396	0.516900	0.714700
397	0.515725	0.713200
398	0.516400	0.715125
399	0.517775	0.715025
400	0.518375	0.713950
401	0.518000	0.714375
402	0.520550	0.711900
403	0.519625	0.715225
404	0.518275	0.713200
405	0.516950	0.714950
406	0.519275	0.715000
407	0.518275	0.715700
408	0.520525	0.715400
409	0.519850	0.713225
410	0.520625	0.715500
411	0.518850	0.712425
412	0.517750	0.712425
413	0.517200	0.712575
414	0.517100	0.713425
415	0.517850	0.714400
416	0.518025	0.714950
417	0.519700	0.714450
418	0.518500	0.713975
419	0.518725	0.713925
420	0.517325	0.715875
421	0.518275	0.718675
422	0.517750	0.719475
423	0.516775	0.720200
424	0.516250	0.718475
425	0.517275	0.719700
426	0.518375	0.721425
427	0.517275	0.720825
428	0.517725	0.725225
429	0.520825	0.725525
430	0.519700	0.726950
431	0.519375	0.727125
432	0.514400	0.728000
433	0.518850	0.729250
434	0.521850	0.726625
435	0.519700	0.728100
436	0.520475	0.727500
437	0.518100	0.726500
438	0.516900	0.727925
439	0.517600	0.728475
440	0.517350	0.729075
441	0.518625	0.729850
442	0.518275	0.729300
443	0.518550	0.730375
444	0.519575	0.730975
445	0.519600	0.733400
446	0.522100	0.733525
447	0.519675	0.731400
448	0.518200	0.733400
449	0.519775	0.732075
450	0.519425	0.730875
451	0.519600	0.730875
452	0.517950	0.731100
453	0.517250	0.727800
454	0.518050	0.727650
455	0.515275	0.726350
456	0.518375	0.727575
457	0.519425	0.728675
458	0.518000	0.729050
459	0.515450	0.732200
460	0.516575	0.733450
461	0.518525	0.736350
462	0.516775	0.738375
463	0.515600	0.736925
464	0.515200	0.735675
465	0.517225	0.737325
466	0.518100	0.738150
467	0.519950	0.738200
468	0.517525	0.738675
469	0.517450	0.738625
470	0.519175	0.738500
471	0.520175	0.737275
472	0.519150	0.738125
473	0.518200	0.737875
474	0.520075	0.738800
475	0.518925	0.739800
476	0.516850	0.739775
477	0.519275	0.741150
478	0.517800	0.743400
479	0.520450	0.745350
480	0.520450	0.749100
481	0.520000	0.750300
482	0.518875	0.750900
483	0.518125	0.751250
484	0.519300	0.752025
485	0.518025	0.752675
486	0.520100	0.750900
487	0.520325	0.753775
488	0.520850	0.753100
489	0.520325	0.751300
490	0.518000	0.751975
491	0.520500	0.754475
492	0.518925	0.753700
493	0.519050	0.751850
494	0.518925	0.750400
495	0.521300	0.749475
496	0.521050	0.749950
497	0.519350	0.750125
498	0.521625	0.753650
499	0.522325	0.756350
500	0.522825	0.752625
501	0.521225	0.753275
502	0.519925	0.752975
503	0.519275	0.751950
504	0.518875	0.752550
505	0.519225	0.754100
506	0.520200	0.755025
507	0.520175	0.754050
508	0.519800	0.757350
509	0.521200	0.757675
510	0.519750	0.756050
511	0.517250	0.752475
512	0.521675	0.756100
513	0.519675	0.755700
514	0.522225	0.754325
515	0.520000	0.753725
516	0.519775	0.754375
517	0.520175	0.755100
518	0.519225	0.756200
519	0.523725	0.757550
520	0.521725	0.759075
521	0.522275	0.759800
522	0.522175	0.759250
523	0.519925	0.757775
524	0.521825	0.759400
525	0.521000	0.759050
526	0.523575	0.757875
527	0.523225	0.759975
528	0.521100	0.759900
529	0.523825	0.759150
530	0.526150	0.758425
531	0.525750	0.758900
532	0.522600	0.760575
533	0.523550	0.759875
534	0.521600	0.759200
535	0.521600	0.756500
536	0.521200	0.756900
537	0.521775	0.758550
538	0.520400	0.757825
539	0.521725	0.758750
540	0.522425	0.757150
541	0.521875	0.758825
542	0.520800	0.762025
543	0.521525	0.760025
544	0.522625	0.759125
545	0.522125	0.758550
546	0.521275	0.762725
547	0.524475	0.762500
548	0.522925	0.761700
549	0.522650	0.763125
550	0.520150	0.762475
551	0.520600	0.763575
552	0.522275	0.763950
553	0.522675	0.762800
554	0.522650	0.762850
555	0.523975	0.762925
556	0.524375	0.764675
557	0.523550	0.768450
558	0.522400	0.767800
559	0.523825	0.768725
560	0.522975	0.767875
561	0.522150	0.768525
562	0.522175	0.767475
563	0.522200	0.766950
564	0.521250	0.766800
565	0.523375	0.767800
566	0.522325	0.768700
567	0.524125	0.767225
568	0.523875	0.768100
569	0.520150	0.766925
570	0.520275	0.767350
571	0.522150	0.767175
572	0.523650	0.766675
573	0.524825	0.764800
574	0.522850	0.766375
575	0.522750	0.765100
576	0.523525	0.766650
577	0.524325	0.767425
578	0.523225	0.768275
579	0.525250	0.769725
580	0.524325	0.772275
581	0.525300	0.772325
582	0.526650	0.773575
583	0.522450	0.771950
584	0.523050	0.772200
585	0.522825	0.770950
586	0.523825	0.771525
587	0.522750	0.770300
588	0.523550	0.770725
589	0.523275	0.770350
590	0.523475	0.770275
591	0.524475	0.769775
592	0.522800	0.770975
593	0.522900	0.770700
594	0.523450	0.769275
595	0.522025	0.769875
596	0.521425	0.769825
597	0.522675	0.768550
598	0.522000	0.770625
599	0.522250	0.770875
600	0.524825	0.770525
601	0.521025	0.768550
602	0.520050	0.768400
603	0.521450	0.768025
604	0.523125	0.768525
605	0.522725	0.769575
606	0.524100	0.767875
607	0.524050	0.768475
608	0.524825	0.771300
609	0.524700	0.769525
610	0.523950	0.767750
611	0.523950	0.767300
612	0.524250	0.768525
613	0.524900	0.767050
614	0.524750	0.769875
615	0.526650	0.769575
616	0.524850	0.769850
617	0.522875	0.769625
618	0.522625	0.772075
619	0.523525	0.769625
620	0.522300	0.768200
621	0.524475	0.769425
622	0.525000	0.771075
623	0.521300	0.769200
624	0.521900	0.765850
625	0.523800	0.766300
626	0.523950	0.766500
627	0.523200	0.769475
628	0.522650	0.770600
629	0.524275	0.772050
630	0.523950	0.770825
631	0.523000	0.771625
632	0.524100	0.770875
633	0.523075	0.768000
634	0.524975	0.767775
635	0.524825	0.767950
636	0.522675	0.769650
637	0.524300	0.771850
638	0.525050	0.772025
639	0.528850	0.773150
640	0.524900	0.772475
641	0.521700	0.773450
642	0.523350	0.773750
643	0.526025	0.774000
644	0.524300	0.773500
645	0.525300	0.774250
646	0.525800	0.773600
647	0.526875	0.776050
648	0.525725	0.776500
649	0.525300	0.777275
650	0.526950	0.776475
651	0.527225	0.775825
652	0.525675	0.779700
653	0.524500	0.778375
654	0.523550	0.777350
655	0.524600	0.775300
656	0.524525	0.775325
657	0.524075	0.775950
658	0.524400	0.778450
659	0.523875	0.779575
660	0.525200	0.780925
661	0.526500	0.782225
662	0.522575	0.779575
663	0.524225	0.779200
664	0.525475	0.780025
665	0.525900	0.782175
666	0.524475	0.781600
667	0.526275	0.778600
668	0.527675	0.777575
669	0.524950	0.778175
670	0.524800	0.779400
671	0.525625	0.781625
672	0.527775	0.779925
673	0.526100	0.779725
674	0.523050	0.779725
675	0.523975	0.781525
676	0.524450	0.782675
677	0.528000	0.784175
678	0.525775	0.782425
679	0.528450	0.780425
680	0.525950	0.781325
681	0.525850	0.779050
682	0.526150	0.779075
683	0.525675	0.778900
684	0.526600	0.779350
685	0.526475	0.779150
686	0.527975	0.779475
687	0.526400	0.780225
688	0.527025	0.781650
689	0.527825	0.778475
690	0.525475	0.780125
691	0.525875	0.781600
692	0.527425	0.782075
693	0.526050	0.783475
694	0.525250	0.785100
695	0.523475	0.787200
696	0.525925	0.789275
697	0.525150	0.788450
698	0.524200	0.788475
699	0.524125	0.787400
700	0.525325	0.790325
701	0.525450	0.790950
702	0.525700	0.789500
703	0.524950	0.790475
704	0.526125	0.792850
705	0.525775	0.792375
706	0.523975	0.793650
707	0.526550	0.794725
708	0.525650	0.794775
709	0.524925	0.798000
710	0.526725	0.797325
711	0.525400	0.796425
712	0.527375	0.797250
713	0.528550	0.798225
714	0.528625	0.796400
715	0.525775	0.796950
716	0.525650	0.793850
717	0.526100	0.794450
718	0.525075	0.794000
719	0.525775	0.792850
720	0.525100	0.793125
721	0.524675	0.794600
722	0.525875	0.797200
723	0.525875	0.797200
724	0.527150	0.796400
725	0.524875	0.798250
726	0.525050	0.797325
727	0.526775	0.797650
728	0.526500	0.797175
729	0.524650	0.797400
730	0.527825	0.797700
731	0.529350	0.796600
732	0.526800	0.796550
733	0.524800	0.798475
734	0.526050	0.799925
735	0.527075	0.799275
736	0.526775	0.799600
737	0.527675	0.800700
738	0.528375	0.799450
739	0.527225	0.800125
740	0.526925	0.799300
741	0.527425	0.800200
742	0.527900	0.800925
743	0.526825	0.802600
744	0.524875	0.803800
745	0.529825	0.804475
746	0.530825	0.805675
747	0.528500	0.803800
748	0.527475	0.803450
749	0.526725	0.802325
750	0.526725	0.802725
751	0.524950	0.801625
752	0.525825	0.801100
753	0.524000	0.799475
754	0.522525	0.800825
755	0.524375	0.803300
756	0.523475	0.803125
757	0.523700	0.803425
758	0.523225	0.803775
759	0.524925	0.804325
760	0.525575	0.802225
761	0.524675	0.802900
762	0.526250	0.801575
763	0.526000	0.802475
764	0.527100	0.801875
765	0.525425	0.803175
766	0.527325	0.803375
767	0.527250	0.803075
768	0.527950	0.803100
769	0.527500	0.803775
770	0.524750	0.804850
771	0.524125	0.806075
772	0.524700	0.804500
773	0.526900	0.806500
774	0.528475	0.805550
775	0.526400	0.805400
776	0.528525	0.808150
777	0.527725	0.810275
778	0.529325	0.808050
779	0.526625	0.807025
780	0.528250	0.805100
781	0.527875	0.804800
782	0.529000	0.804825
783	0.527325	0.804125
784	0.528950	0.803600
785	0.531925	0.803575
786	0.530650	0.802975
787	0.527250	0.805550
788	0.529200	0.803250
789	0.529025	0.801525
790	0.527175	0.804300
791	0.531725	0.802500
792	0.530400	0.804150
793	0.528550	0.803925
794	0.529000	0.804050
795	0.528750	0.804400
796	0.527125	0.803700
797	0.527175	0.802375
798	0.528100	0.803000
799	0.526125	0.801550
800	0.527700	0.802250
801	0.528825	0.801350
802	0.526750	0.802625
803	0.525800	0.801850
804	0.529525	0.799525
805	0.528525	0.797700
806	0.528325	0.798400
807	0.527725	0.797200
808	0.526750	0.795200
809	0.527350	0.794575
810	0.527125	0.797550
811	0.528425	0.800625
812	0.526575	0.800675
813	0.527700	0.801725
814	0.527725	0.802850
815	0.530450	0.801825
816	0.529875	0.802200
817	0.530000	0.802875
818	0.530425	0.802125
819	0.529625	0.801925
820	0.529100	0.801450
821	0.528125	0.799400
822	0.526675	0.800600
823	0.525875	0.801275
824	0.526250	0.802700
825	0.525825	0.799000
826	0.527000	0.799850
827	0.527400	0.799575
828	0.526975	0.801500
829	0.528150	0.800400
830	0.527800	0.800475
831	0.527425	0.799375
832	0.526475	0.800225
833	0.530275	0.804200
834	0.528150	0.803875
835	0.528575	0.803875
836	0.528800	0.801375
837	0.525850	0.802500
838	0.527200	0.802175
839	0.525725	0.802450
840	0.528775	0.802800
841	0.526700	0.801325
842	0.527575	0.801425
843	0.525900	0.802050
844	0.527575	0.803575
845	0.526200	0.804825
846	0.527425	0.804900
847	0.527275	0.803050
848	0.526175	0.805100
849	0.525825	0.803650
850	0.526625	0.803650
851	0.526825	0.802725
852	0.528425	0.803850
853	0.527375	0.804575
854	0.530350	0.802775
855	0.529425	0.803450
856	0.530050	0.802100
857	0.528100	0.803850
858	0.527425	0.805400
859	0.528425	0.806775
860	0.526950	0.805450
861	0.525925	0.808025
862	0.526350	0.810400
863	0.528300	0.809925
864	0.528200	0.809600
865	0.529250	0.807475
866	0.528750	0.807225
867	0.527900	0.807675
868	0.529150	0.809375
869	0.527925	0.809675
870	0.528375	0.809425
871	0.527350	0.810175
872	0.527475	0.810500
873	0.527550	0.810225
874	0.527625	0.810575
875	0.527050	0.812475
876	0.526400	0.811775
877	0.526450	0.811150
878	0.526675	0.810250
879	0.525200	0.809200
880	0.526325	0.809675
881	0.525575	0.811825
882	0.527850	0.810150
883	0.527400	0.810075
884	0.527400	0.810650
885	0.526850	0.810875
886	0.524925	0.809625
887	0.527175	0.809775
888	0.527825	0.809725
889	0.527750	0.808875
890	0.526600	0.811850
891	0.527300	0.809200
892	0.526975	0.807250
893	0.528725	0.807075
894	0.526175	0.806975
895	0.527025	0.806950
896	0.527600	0.808350
897	0.526300	0.810875
898	0.527125	0.810650
899	0.527550	0.811525
900	0.526900	0.810675
901	0.527525	0.810625
902	0.526925	0.810125
903	0.528400	0.808900
904	0.527900	0.807150
905	0.529050	0.806800
906	0.526775	0.806450
907	0.529125	0.807175
908	0.527275	0.807000
909	0.526200	0.808700
910	0.528525	0.809050
911	0.526725	0.810900
912	0.527325	0.810150
913	0.526050	0.809925
914	0.526025	0.806150
915	0.525925	0.807225
916	0.528175	0.809425
917	0.526125	0.809500
918	0.529200	0.810525
919	0.527200	0.811625
920	0.529075	0.811100
921	0.530175	0.810450
922	0.526100	0.811875
923	0.526500	0.811700
924	0.529800	0.811650
925	0.526925	0.811875
926	0.529175	0.812100
927	0.528400	0.811900
928	0.528250	0.812450
929	0.527125	0.812350
930	0.525250	0.811525
931	0.525800	0.811950
932	0.527250	0.810300
933	0.526575	0.808500
934	0.527425	0.807350
935	0.526125	0.808650
936	0.528325	0.808600
937	0.527975	0.810225
938	0.529050	0.810350
939	0.527550	0.810325
940	0.527050	0.811825
941	0.527250	0.810975
942	0.528250	0.809775
943	0.528700	0.809350
944	0.526600	0.810400
945	0.529775	0.808825
946	0.526800	0.808725
947	0.527400	0.808775
948	0.524925	0.808750
949	0.527225	0.810075
950	0.526575	0.809975
951	0.526750	0.809725
952	0.529325	0.811025
953	0.528000	0.811550
954	0.527800	0.810425
955	0.526075	0.810675
956	0.530350	0.811275
957	0.528050	0.810325
958	0.527250	0.810750
959	0.526150	0.811350
960	0.527325	0.813375
961	0.526575	0.814050
962	0.527750	0.812850
963	0.529200	0.812000
964	0.527725	0.813700
965	0.526625	0.814875
966	0.525400	0.811700
967	0.525700	0.812500
968	0.526475	0.812500
969	0.526425	0.813725
970	0.527500	0.815000
971	0.527825	0.812525
972	0.528650	0.813950
973	0.528725	0.814875
974	0.528775	0.815825
975	0.527175	0.814700
976	0.529675	0.814075
977	0.527500	0.813775
978	0.527550	0.814100
979	0.526350	0.815100
980	0.527200	0.813450
981	0.527800	0.814100
982	0.528050	0.810700
983	0.526825	0.811925
984	0.530775	0.812650
985	0.526600	0.811475
986	0.527150	0.811450
987	0.525200	0.810175
988	0.526500	0.811300
989	0.529725	0.812625
990	0.529325	0.813425
991	0.529050	0.814075
992	0.529250	0.815200
993	0.527450	0.813925
994	0.530575	0.815750
995	0.528750	0.814000
996	0.531300	0.813450
997	0.530175	0.811100
998	0.528325	0.811200
999	0.530000	0.809775
1000	0.529500	0.809850
1001	0.529175	0.810125
1002	0.528175	0.809400
1003	0.528875	0.809375
1004	0.527900	0.808875
1005	0.528850	0.809775
1006	0.530000	0.809625
1007	0.528675	0.805225
1008	0.529575	0.807400
1009	0.527975	0.808225
1010	0.529825	0.808625
1011	0.530175	0.808125
1012	0.531350	0.808250
1013	0.530825	0.808575
1014	0.529350	0.808325
1015	0.528975	0.808975
1016	0.528200	0.808700
1017	0.528850	0.810100
1018	0.530525	0.809500
1019	0.528925	0.809875
1020	0.528500	0.809075
1021	0.528875	0.809175
1022	0.528825	0.811575
1023	0.529775	0.811725
1024	0.529100	0.814225
1025	0.528900	0.813650
1026	0.529575	0.816425
1027	0.527950	0.817875
1028	0.528625	0.818950
1029	0.529300	0.818500
1030	0.528025	0.817800
1031	0.529550	0.816425
1032	0.528800	0.816850
1033	0.531075	0.814975
1034	0.530200	0.813850
1035	0.528700	0.813075
1036	0.526950	0.813500
1037	0.530500	0.812250
1038	0.530125	0.812175
1039	0.528325	0.812250
1040	0.530300	0.812500
1041	0.528225	0.813175
1042	0.527150	0.812150
1043	0.529175	0.813425
1044	0.528750	0.814475
1045	0.530450	0.815375
1046	0.528275	0.815025
1047	0.528950	0.815550
1048	0.528625	0.812275
1049	0.528300	0.811300
1050	0.529975	0.814450
1051	0.532025	0.814325
1052	0.531550	0.815175
1053	0.530250	0.814625
1054	0.531375	0.811700
1055	0.529500	0.811125
1056	0.529450	0.812100
1057	0.529775	0.811975
1058	0.529675	0.813250
1059	0.530900	0.810525
1060	0.530150	0.809475
1061	0.529675	0.810925
1062	0.529000	0.812175
1063	0.528500	0.812275
1064	0.529500	0.812425
1065	0.530400	0.813125
1066	0.529125	0.812025
1067	0.530000	0.813150
1068	0.528950	0.812925
1069	0.530000	0.812150
1070	0.529575	0.810275
1071	0.532750	0.810225
1072	0.529625	0.810375
1073	0.529150	0.810450
1074	0.529600	0.810850
1075	0.528575	0.811875
1076	0.530225	0.813725
1077	0.529525	0.814325
1078	0.528525	0.814875
1079	0.529975	0.816550
1080	0.531650	0.815375
1081	0.530050	0.815375
1082	0.528825	0.816025
1083	0.527875	0.817950
1084	0.532000	0.817525
1085	0.531800	0.817675
1086	0.530400	0.818350
1087	0.532275	0.820625
1088	0.531125	0.819275
1089	0.530950	0.821700
1090	0.529250	0.822750
1091	0.529300	0.821200
1092	0.530150	0.820575
1093	0.530750	0.820100
1094	0.529500	0.819750
1095	0.530100	0.819425
1096	0.532325	0.821425
1097	0.531850	0.819875
1098	0.531825	0.818200
1099	0.532000	0.818075
1100	0.530550	0.817200
1101	0.530675	0.817000
1102	0.530375	0.818025
1103	0.530750	0.816875
1104	0.532025	0.814200
1105	0.532250	0.812700
1106	0.531450	0.812750
1107	0.531025	0.814900
1108	0.532475	0.817375
1109	0.532175	0.816650
1110	0.531875	0.817550
1111	0.531825	0.820400
1112	0.531475	0.820250
1113	0.532500	0.819450
1114	0.531300	0.820750
1115	0.530175	0.819450
1116	0.530075	0.821625
1117	0.531750	0.821800
1118	0.531725	0.822225
1119	0.530175	0.823800
1120	0.528675	0.824575
1121	0.528500	0.824150
1122	0.529650	0.824925
1123	0.531000	0.825925
1124	0.531700	0.823650
1125	0.530650	0.822275
1126	0.529825	0.823800
1127	0.527600	0.823925
1128	0.529525	0.824475
1129	0.527925	0.823500
1130	0.527550	0.825050
1131	0.528350	0.826775
1132	0.528225	0.827500
1133	0.527300	0.827575
1134	0.527450	0.827400
1135	0.529325	0.828125
1136	0.529325	0.825950
1137	0.528875	0.825475
1138	0.527100	0.827750
1139	0.529350	0.828725
1140	0.530075	0.828550
1141	0.531550	0.830000
1142	0.530850	0.827425
1143	0.529850	0.827450
1144	0.528625	0.828700
1145	0.527550	0.829175
1146	0.530175	0.828775
1147	0.530525	0.827125
1148	0.531975	0.826325
1149	0.530675	0.828175
1150	0.529575	0.827800
1151	0.529525	0.827800
1152	0.527925	0.826675
1153	0.529700	0.827475
1154	0.529875	0.827825
1155	0.530600	0.828675
1156	0.531400	0.827350
1157	0.531400	0.829275
1158	0.530600	0.829250
1159	0.529325	0.829275
1160	0.530125	0.830500
1161	0.527800	0.830950
1162	0.529650	0.829550
1163	0.526550	0.829425
1164	0.528050	0.829275
1165	0.529850	0.827400
1166	0.529550	0.826150
1167	0.528225	0.828400
1168	0.527825	0.829850
1169	0.527850	0.831450
1170	0.528350	0.829850
1171	0.529500	0.829525
1172	0.526925	0.829625
1173	0.529600	0.827875
1174	0.529100	0.827750
1175	0.530225	0.828675
1176	0.529550	0.829475
1177	0.529425	0.829750
1178	0.529550	0.829525
1179	0.530750	0.829050
1180	0.530475	0.828250
1181	0.530650	0.830950
1182	0.530025	0.832800
1183	0.529950	0.829775
1184	0.528325	0.830925
1185	0.530775	0.831150
1186	0.530925	0.831050
1187	0.528700	0.829575
1188	0.529600	0.829600
1189	0.531025	0.830650
1190	0.530350	0.829075
1191	0.526125	0.827800
1192	0.528225	0.828550
1193	0.531975	0.828925
1194	0.530500	0.828050
1195	0.529825	0.827475
1196	0.528325	0.828425
1197	0.528750	0.830525
1198	0.527900	0.830525
1199	0.528900	0.830175
1200	0.530500	0.829550
1201	0.531450	0.829700
1202	0.531600	0.830800
1203	0.530500	0.829750
1204	0.531250	0.828400
1205	0.530625	0.827675
1206	0.527675	0.830425
1207	0.529975	0.830350
1208	0.530825	0.830800
1209	0.528650	0.831900
1210	0.529250	0.829025
1211	0.531950	0.830875
1212	0.530800	0.832025
1213	0.529500	0.830850
1214	0.527225	0.832075
1215	0.529375	0.830925
1216	0.530225	0.831925
1217	0.530300	0.831950
1218	0.530300	0.830350
1219	0.528950	0.831775
1220	0.529550	0.831900
1221	0.529875	0.832100
1222	0.530250	0.831600
1223	0.531175	0.831850
1224	0.530600	0.831000
1225	0.529900	0.833025
1226	0.529200	0.832650
1227	0.529500	0.835575
1228	0.532525	0.834825
1229	0.530675	0.833900
1230	0.530250	0.834025
1231	0.530000	0.834350
1232	0.531400	0.831325
1233	0.531400	0.829700
1234	0.530425	0.830000
1235	0.531825	0.831700
1236	0.531275	0.831850
1237	0.531850	0.832500
1238	0.531975	0.831150
1239	0.531500	0.832375
1240	0.532000	0.831450
1241	0.532700	0.828575
1242	0.530475	0.829075
1243	0.530175	0.830025
1244	0.528750	0.830100
1245	0.529225	0.832275
1246	0.530775	0.833750
1247	0.529850	0.833900
1248	0.528675	0.834825
1249	0.529025	0.834175
1250	0.528075	0.835900
1251	0.528325	0.834475
1252	0.527925	0.835175
1253	0.527900	0.833975
1254	0.530000	0.834150
1255	0.529500	0.834125
1256	0.529150	0.834400
1257	0.530625	0.833575
1258	0.532075	0.831975
1259	0.529775	0.832375
1260	0.530550	0.834100
1261	0.532175	0.834350
1262	0.530475	0.834350
1263	0.528950	0.834550
1264	0.530050	0.835250
1265	0.531425	0.836650
1266	0.532475	0.835775
1267	0.532400	0.833825
1268	0.530400	0.834125
1269	0.530650	0.833275
1270	0.530550	0.835175
1271	0.528750	0.834100
1272	0.530125	0.835075
1273	0.530350	0.836325
1274	0.530850	0.836175
1275	0.531925	0.837725
1276	0.529450	0.838550
1277	0.531325	0.838525
1278	0.529275	0.837725
1279	0.531900	0.837600
1280	0.531700	0.836775
1281	0.530575	0.838375
1282	0.534600	0.839850
1283	0.533025	0.838525
1284	0.530650	0.839700
1285	0.531700	0.839350
1286	0.532275	0.838150
1287	0.531050	0.835700
1288	0.533025	0.835900
1289	0.531675	0.836550
1290	0.532975	0.838350
1291	0.532650	0.838175
1292	0.531125	0.838175
1293	0.531525	0.839300
1294	0.532825	0.838650
1295	0.533500	0.839025
1296	0.532675	0.837450
1297	0.532875	0.835475
1298	0.533325	0.836125
1299	0.530975	0.834375
1300	0.531925	0.835550
1301	0.531975	0.836525
1302	0.534075	0.836675
1303	0.531125	0.835825
1304	0.531900	0.835200
1305	0.530775	0.835325
1306	0.529750	0.836125
1307	0.532300	0.836700
1308	0.531100	0.836075
1309	0.529550	0.833875
1310	0.529825	0.834050
1311	0.533950	0.835150
1312	0.532225	0.836200
1313	0.530700	0.837700
1314	0.530675	0.836825
1315	0.531450	0.836675
1316	0.531175	0.834975
1317	0.531350	0.831250
1318	0.532475	0.832075
1319	0.532775	0.831425
1320	0.532550	0.828150
1321	0.531150	0.830275
1322	0.529600	0.828150
1323	0.531475	0.826500
1324	0.530775	0.826025
1325	0.531750	0.826450
1326	0.531900	0.824975
1327	0.531150	0.826425
1328	0.530750	0.826275
1329	0.531825	0.826625
1330	0.532325	0.825125
1331	0.532000	0.825250
1332	0.532525	0.826275
1333	0.533300	0.825200
1334	0.532325	0.822825
1335	0.530500	0.822100
1336	0.531450	0.821750
1337	0.533775	0.822600
1338	0.533500	0.822525
1339	0.531975	0.823725
1340	0.529725	0.824725
1341	0.530225	0.825000
1342	0.531650	0.824675
1343	0.531725	0.823800
1344	0.531825	0.823475
1345	0.530175	0.823675
1346	0.530450	0.825700
1347	0.532675	0.823300
1348	0.533450	0.823975
1349	0.532800	0.823650
1350	0.532175	0.824025
1351	0.531850	0.823950
1352	0.531825	0.821000
1353	0.531025	0.820400
1354	0.533100	0.820200
1355	0.532775	0.821250
1356	0.532800	0.822825
1357	0.530400	0.823750
1358	0.530450	0.820800
1359	0.530875	0.822625
1360	0.532500	0.820175
1361	0.532200	0.821700
1362	0.531575	0.822000
1363	0.532450	0.820700
1364	0.532375	0.821500
1365	0.529425	0.824450
1366	0.530775	0.826825
1367	0.530925	0.829900
1368	0.529650	0.830825
1369	0.530450	0.829675
1370	0.531500	0.828525
1371	0.534400	0.827825
1372	0.532950	0.827600
1373	0.532650	0.825800
1374	0.531625	0.825550
1375	0.531900	0.829800
1376	0.532900	0.828775
1377	0.532425	0.831225
1378	0.531400	0.829800
1379	0.529675	0.830050
1380	0.531350	0.828775
1381	0.533075	0.828575
1382	0.531125	0.830375
1383	0.532250	0.830525
1384	0.530975	0.829500
1385	0.532875	0.828375
1386	0.532375	0.826000
1387	0.531350	0.825225
1388	0.531500	0.826075
1389	0.531475	0.827025
1390	0.531175	0.827200
1391	0.531525	0.826375
1392	0.532525	0.826125
1393	0.531400	0.825575
1394	0.532050	0.826550
1395	0.531650	0.823775
1396	0.530850	0.825475
1397	0.531225	0.825150
1398	0.531175	0.824800
1399	0.533650	0.824250
1400	0.534000	0.824475
1401	0.533925	0.824975
1402	0.532250	0.823625
1403	0.530600	0.823250
1404	0.532225	0.822450
1405	0.534650	0.822750
1406	0.534650	0.821650
1407	0.533700	0.822875
1408	0.532250	0.823750
1409	0.532925	0.824275
1410	0.532625	0.826575
1411	0.532250	0.828450
1412	0.533250	0.828000
1413	0.535325	0.828075
1414	0.534850	0.826550
1415	0.533725	0.824750
1416	0.531475	0.825750
1417	0.532125	0.825625
1418	0.532200	0.827300
1419	0.534325	0.828825
1420	0.533975	0.828800
1421	0.533325	0.830400
1422	0.535950	0.831875
1423	0.534575	0.831850
1424	0.534025	0.833900
1425	0.531400	0.833750
1426	0.533500	0.834000
1427	0.534250	0.834525
1428	0.534450	0.834575
1429	0.533275	0.835425
1430	0.533025	0.836000
1431	0.533575	0.834125
1432	0.533475	0.835650
1433	0.532675	0.833725
1434	0.531075	0.832325
1435	0.531925	0.832325
1436	0.532475	0.833275
1437	0.530950	0.831850
1438	0.532900	0.834075
1439	0.532625	0.834950
1440	0.532700	0.834925
1441	0.532650	0.834775
1442	0.531400	0.835075
1443	0.530900	0.836100
1444	0.533500	0.836925
1445	0.531450	0.835100
1446	0.531225	0.837000
1447	0.531400	0.836550
1448	0.529550	0.837525
1449	0.530900	0.837475
1450	0.532025	0.836450
1451	0.531550	0.838050
1452	0.529575	0.839625
1453	0.530725	0.838975
1454	0.531600	0.838675
1455	0.531850	0.838100
1456	0.529625	0.838100
1457	0.528325	0.837850
1458	0.528900	0.838675
1459	0.532500	0.837775
1460	0.531950	0.836425
1461	0.532625	0.837275
1462	0.530875	0.837150
1463	0.531000	0.835225
1464	0.532425	0.833975
1465	0.530775	0.834850
1466	0.531600	0.832725
1467	0.531725	0.831075
1468	0.532275	0.831900
1469	0.533475	0.832925
1470	0.533525	0.833375
1471	0.531025	0.834425
1472	0.531375	0.835350
1473	0.531425	0.836450
1474	0.530025	0.836025
1475	0.532575	0.835125
1476	0.532400	0.836200
1477	0.532400	0.837850
1478	0.532225	0.836325
1479	0.533225	0.838150
1480	0.532700	0.839300
1481	0.532975	0.838925
1482	0.534050	0.840000
1483	0.531250	0.839625
1484	0.532450	0.838675
1485	0.531800	0.838200
1486	0.531850	0.837050
1487	0.531950	0.837725
1488	0.532550	0.840625
1489	0.533225	0.840700
1490	0.533425	0.839650
1491	0.533675	0.839250
1492	0.531075	0.839000
1493	0.532775	0.837750
1494	0.533250	0.839900
1495	0.531550	0.839600
1496	0.531075	0.840850
1497	0.532600	0.842225
1498	0.531375	0.842975
1499	0.532300	0.844850
1500	0.532275	0.843250
1501	0.532375	0.842700
1502	0.534050	0.842625
1503	0.532825	0.838600
1504	0.532875	0.838375
1505	0.532800	0.838225
1506	0.534375	0.838825
1507	0.532300	0.838425
1508	0.532825	0.839225
1509	0.532250	0.837625
1510	0.534300	0.837025
1511	0.533050	0.837350
1512	0.533775	0.837650
1513	0.534150	0.838575
1514	0.535050	0.839775
1515	0.533525	0.837875
1516	0.532925	0.840275
1517	0.533100	0.839550
1518	0.533625	0.839725
1519	0.535150	0.839075
1520	0.535600	0.838050
1521	0.534050	0.838825
1522	0.532925	0.838825
1523	0.532325	0.837600
1524	0.534250	0.839800
1525	0.534525	0.839575
1526	0.533825	0.841625
1527	0.532575	0.840450
1528	0.532675	0.841625
1529	0.533675	0.841500
1530	0.532325	0.840750
1531	0.532825	0.840000
1532	0.532875	0.839725
1533	0.533500	0.838825
1534	0.534375	0.838875
1535	0.534375	0.837850
1536	0.534400	0.840775
1537	0.533525	0.841775
1538	0.534925	0.840825
1539	0.533825	0.840900
1540	0.533750	0.841125
1541	0.535150	0.839225
1542	0.534150	0.839800
1543	0.534200	0.841350
1544	0.533825	0.842375
1545	0.531600	0.843225
1546	0.532475	0.841150
1547	0.532750	0.842500
1548	0.534075	0.843275
1549	0.534225	0.842825
1550	0.535450	0.842025
1551	0.535625	0.843275
1552	0.533650	0.842100
1553	0.534175	0.843375
1554	0.531900	0.841275
1555	0.533850	0.840850
1556	0.533225	0.839975
1557	0.534775	0.840800
1558	0.535700	0.838700
1559	0.534625	0.838900
1560	0.534975	0.840225
1561	0.533400	0.841000
1562	0.535400	0.840425
1563	0.534875	0.845900
1564	0.533925	0.844575
1565	0.534250	0.845825
1566	0.532900	0.845875
1567	0.533700	0.847850
1568	0.533725	0.846700
1569	0.534175	0.846725
1570	0.534975	0.848025
1571	0.532550	0.847675
1572	0.533125	0.846225
1573	0.532925	0.846225
1574	0.532825	0.846200
1575	0.533600	0.845650
1576	0.532150	0.842250
1577	0.534000	0.843350
1578	0.535250	0.841000
1579	0.533850	0.842525
1580	0.533350	0.842875
1581	0.533025	0.843750
1582	0.533925	0.844825
1583	0.534725	0.844900
1584	0.533000	0.842425
1585	0.534675	0.842775
1586	0.533300	0.841525
1587	0.533925	0.839425
1588	0.533850	0.838275
1589	0.534450	0.838425
1590	0.535175	0.839950
1591	0.535575	0.840375
1592	0.534500	0.840550
1593	0.535125	0.840575
1594	0.533025	0.840125
1595	0.533625	0.839050
1596	0.533675	0.838725
1597	0.533925	0.839475
1598	0.533225	0.839825
1599	0.533850	0.838175
1600	0.533125	0.839150
1601	0.535600	0.841225
1602	0.535925	0.841000
1603	0.533800	0.841350
1604	0.533725	0.840425
1605	0.534800	0.840325
1606	0.532950	0.838050
1607	0.532725	0.837625
1608	0.533650	0.839175
1609	0.535600	0.837225
1610	0.534300	0.836025
1611	0.534800	0.836200
1612	0.534500	0.836275
1613	0.536125	0.835025
1614	0.535525	0.836575
1615	0.533525	0.835925
1616	0.531375	0.836475
1617	0.534875	0.836600
1618	0.534025	0.836125
1619	0.534825	0.835200
1620	0.532050	0.836375
1621	0.534775	0.837100
1622	0.534125	0.836900
1623	0.534125	0.836150
1624	0.535900	0.835125
1625	0.533800	0.835925
1626	0.533925	0.836800
1627	0.533825	0.838075
1628	0.533100	0.838475
1629	0.534925	0.840525
1630	0.536200	0.840250
1631	0.536225	0.839750
1632	0.532575	0.839475
1633	0.532775	0.842175
1634	0.531250	0.844200
1635	0.533150	0.843700
1636	0.536125	0.844900
1637	0.535350	0.845750
1638	0.534225	0.844775
1639	0.533950	0.845025
1640	0.533525	0.847150
1641	0.533450	0.846225
1642	0.534000	0.846525
1643	0.531750	0.846225
1644	0.532150	0.844075
1645	0.533525	0.844350
1646	0.533950	0.841825
1647	0.533175	0.842625
1648	0.535275	0.843250
1649	0.535650	0.842550
1650	0.535575	0.841675
1651	0.536400	0.840650
1652	0.536450	0.840150
1653	0.534225	0.839425
1654	0.535275	0.838800
1655	0.535475	0.838875
1656	0.533075	0.840250
1657	0.532475	0.840050
1658	0.533700	0.841525
1659	0.533875	0.841600
1660	0.532500	0.842350
1661	0.532475	0.843500
1662	0.533125	0.844025
1663	0.532625	0.844000
1664	0.532775	0.843600
1665	0.534050	0.842850
1666	0.531825	0.843825
1667	0.532375	0.844325
1668	0.533125	0.845250
1669	0.533325	0.843925
1670	0.534700	0.844700
1671	0.534700	0.843575
1672	0.534675	0.843075
1673	0.534125	0.845675
1674	0.532475	0.845700
1675	0.535750	0.846100
1676	0.535050	0.846225
1677	0.534000	0.845575
1678	0.534175	0.845750
1679	0.534350	0.846375
1680	0.534625	0.845050
1681	0.536150	0.846600
1682	0.535525	0.846475
1683	0.534900	0.847375
1684	0.533650	0.846650
1685	0.534700	0.848500
1686	0.534475	0.846250
1687	0.535050	0.845800
1688	0.534450	0.845075
1689	0.535450	0.844475
1690	0.535025	0.844925
1691	0.535200	0.845175
1692	0.534575	0.844225
1693	0.534725	0.844700
1694	0.535450	0.844225
1695	0.534550	0.844225
1696	0.534125	0.843775
1697	0.534175	0.844300
1698	0.536925	0.844425
1699	0.536175	0.843200
1700	0.537250	0.844525
1701	0.534750	0.844200
1702	0.534075	0.842950
1703	0.535000	0.845275
1704	0.534975	0.845900
1705	0.534775	0.845225
1706	0.536850	0.846425
1707	0.536950	0.844225
1708	0.535325	0.843700
1709	0.535400	0.845625
1710	0.535100	0.846125
1711	0.536900	0.845400
1712	0.534525	0.843950
1713	0.536325	0.843525
1714	0.535125	0.843500
1715	0.534775	0.842150
1716	0.534550	0.843725
1717	0.534200	0.844025
1718	0.534825	0.843825
1719	0.533800	0.842200
1720	0.533900	0.842850
1721	0.533375	0.842650
1722	0.534700	0.842825
1723	0.532000	0.843225
1724	0.536375	0.840025
1725	0.535525	0.840000
1726	0.536950	0.840575
1727	0.535375	0.842250
1728	0.535150	0.844125
1729	0.535950	0.842475
1730	0.536650	0.842325
1731	0.536150	0.839750
1732	0.537250	0.837425
1733	0.535250	0.838700
1734	0.537125	0.836775
1735	0.536600	0.838075
1736	0.537025	0.839125
1737	0.535925	0.840825
1738	0.538025	0.840750
1739	0.535500	0.841800
1740	0.535900	0.840500
1741	0.535900	0.841200
1742	0.535450	0.841675
1743	0.536375	0.842275
1744	0.536525	0.841175
1745	0.536425	0.840675
1746	0.536625	0.842000
1747	0.537500	0.843050
1748	0.535750	0.840800
1749	0.535425	0.840125
1750	0.535025	0.841000
1751	0.537550	0.840875
1752	0.537875	0.839900
1753	0.536150	0.841150
1754	0.536550	0.843175
1755	0.536475	0.842700
1756	0.534975	0.843325
1757	0.536175	0.842525
1758	0.538800	0.840575
1759	0.538600	0.841225
1760	0.539025	0.841800
1761	0.538575	0.840000
1762	0.537375	0.841525
1763	0.537525	0.842250
1764	0.536750	0.842475
1765	0.535950	0.842175
1766	0.538400	0.842525
1767	0.538750	0.843700
1768	0.537750	0.844850
1769	0.537600	0.846250
1770	0.538025	0.844950
1771	0.537150	0.845800
1772	0.536275	0.844200
1773	0.537475	0.845375
1774	0.540075	0.844375
1775	0.537275	0.845825
1776	0.539675	0.846725
1777	0.538775	0.848700
1778	0.539775	0.848825
1779	0.539950	0.847875
1780	0.538875	0.846775
1781	0.538100	0.845225
1782	0.539025	0.847050
1783	0.537500	0.846775
1784	0.536050	0.846575
1785	0.537550	0.846550
1786	0.537325	0.847850
1787	0.537350	0.848800
1788	0.537575	0.846500
1789	0.538225	0.847000
1790	0.538400	0.845150
1791	0.538800	0.845800
1792	0.538200	0.845800
1793	0.538575	0.846275
1794	0.537875	0.846800
1795	0.537650	0.846875
1796	0.537750	0.846250
1797	0.539525	0.847100
1798	0.538200	0.847050
1799	0.537275	0.845200
1800	0.537250	0.846350
1801	0.537500	0.848000
1802	0.536950	0.849350
1803	0.535850	0.848025
1804	0.538675	0.848325
1805	0.537500	0.848600
1806	0.536500	0.851000
1807	0.537000	0.850875
1808	0.537800	0.852950
1809	0.537200	0.852525
1810	0.538250	0.852025
1811	0.537875	0.851425
1812	0.535650	0.850200
1813	0.538300	0.850700
1814	0.536925	0.850475
1815	0.538125	0.848450
1816	0.536725	0.848100
1817	0.536625	0.848075
1818	0.538925	0.847625
1819	0.539000	0.848300
1820	0.538050	0.847775
1821	0.539475	0.848275
1822	0.538650	0.848125
1823	0.537875	0.848225
1824	0.538225	0.848400
1825	0.539325	0.846175
1826	0.538275	0.844250
1827	0.536550	0.845350
1828	0.537825	0.847200
1829	0.537700	0.847400
1830	0.537250	0.850375
1831	0.536600	0.851700
1832	0.538775	0.850750
1833	0.538300	0.849850
1834	0.539200	0.847025
1835	0.537475	0.846200
1836	0.536950	0.847675
1837	0.537425	0.847125
1838	0.537300	0.846750
1839	0.539300	0.846675
1840	0.538425	0.845450
1841	0.534975	0.845525
1842	0.535250	0.846950
1843	0.536875	0.845900
1844	0.538925	0.846950
1845	0.536800	0.846275
1846	0.537725	0.847875
1847	0.536225	0.849750
1848	0.536050	0.849750
1849	0.537875	0.851475
1850	0.537475	0.850350
1851	0.536950	0.850150
1852	0.536100	0.849750
1853	0.534775	0.848200
1854	0.535825	0.848575
1855	0.538200	0.850325
1856	0.537850	0.850475
1857	0.537150	0.851050
1858	0.536775	0.852000
1859	0.538900	0.851350
1860	0.537900	0.851075
1861	0.538200	0.850350
1862	0.537125	0.851125
1863	0.538150	0.850875
1864	0.536325	0.850550
1865	0.536550	0.852325
1866	0.537075	0.851450
1867	0.536375	0.849525
1868	0.538750	0.848925
1869	0.535250	0.848150
1870	0.536575	0.848550
1871	0.535475	0.850325
1872	0.536075	0.849800
1873	0.537875	0.849150
1874	0.537475	0.847750
1875	0.537850	0.846050
1876	0.536325	0.846925
1877	0.537175	0.848500
1878	0.537525	0.847650
1879	0.537350	0.845725
1880	0.536225	0.846475
1881	0.534525	0.846050
1882	0.536475	0.845300
1883	0.535025	0.847100
1884	0.537800	0.845450
1885	0.538775	0.845825
1886	0.537900	0.848650
1887	0.535250	0.847750
1888	0.535425	0.848250
1889	0.536600	0.850050
1890	0.537975	0.850500
1891	0.537975	0.853375
1892	0.538450	0.851525
1893	0.536150	0.850050
1894	0.537150	0.850425
1895	0.538800	0.849125
1896	0.538250	0.848875
1897	0.536725	0.848225
1898	0.536350	0.849475
1899	0.535725	0.850750
1900	0.538275	0.849650
1901	0.535625	0.847725
1902	0.536825	0.847750
1903	0.537225	0.847675
1904	0.537300	0.848800
1905	0.537400	0.849800
1906	0.534850	0.850100
1907	0.534375	0.849825
1908	0.536900	0.848525
1909	0.536375	0.848875
1910	0.536325	0.848575
1911	0.534900	0.849075
1912	0.536525	0.849250
1913	0.537800	0.850200
1914	0.535900	0.849250
1915	0.536525	0.852425
1916	0.535800	0.852275
1917	0.536425	0.853600
1918	0.536375	0.851125
1919	0.535500	0.851875
1920	0.534675	0.851125
1921	0.535675	0.851025
1922	0.536175	0.851200
1923	0.536275	0.850875
1924	0.535725	0.851975
1925	0.535975	0.852375
1926	0.535775	0.851900
1927	0.535500	0.852275
1928	0.536275	0.854800
1929	0.537200	0.853850
1930	0.536025	0.852475
1931	0.535475	0.852800
1932	0.534700	0.850625
1933	0.534900	0.854275
1934	0.535950	0.851775
1935	0.535575	0.854375
1936	0.536275	0.853475
1937	0.536925	0.853150
1938	0.538350	0.854400
1939	0.533275	0.853475
1940	0.535725	0.852975
1941	0.535400	0.852500
1942	0.534125	0.851900
1943	0.534100	0.853300
1944	0.534275	0.852875
1945	0.536925	0.854525
1946	0.536325	0.852550
1947	0.536375	0.851550
1948	0.534750	0.852925
1949	0.537625	0.854625
1950	0.540025	0.854350
1951	0.537550	0.853500
1952	0.537250	0.854675
1953	0.535675	0.854250
1954	0.536675	0.855900
1955	0.537900	0.855900
1956	0.536425	0.856325
1957	0.537125	0.857000
1958	0.536450	0.858250
1959	0.536150	0.858950
1960	0.536425	0.858425
1961	0.535300	0.859025
1962	0.536275	0.859075
1963	0.537150	0.859075
1964	0.536200	0.858500
1965	0.535250	0.859000
1966	0.535100	0.859900
1967	0.535075	0.858950
1968	0.535825	0.860725
1969	0.535300	0.860100
1970	0.535500	0.860700
1971	0.534850	0.859275
1972	0.535050	0.857375
1973	0.535700	0.859400
1974	0.535100	0.859325
1975	0.535875	0.858725
1976	0.536325	0.859200
1977	0.534475	0.857400
1978	0.536100	0.859100
1979	0.537350	0.861150
1980	0.536175	0.859750
1981	0.535575	0.859825
1982	0.537225	0.858775
1983	0.534725	0.857975
1984	0.535075	0.857625
1985	0.533475	0.855875
1986	0.535400	0.858125
1987	0.534325	0.857775
1988	0.535800	0.857950
1989	0.536550	0.858850
1990	0.535450	0.859225
1991	0.536600	0.859150
1992	0.535975	0.862525
1993	0.535050	0.862225
1994	0.534975	0.862525
1995	0.534025	0.862975
1996	0.534150	0.862450
1997	0.534200	0.863625
1998	0.537325	0.865050
1999	0.535425	0.867025
[truncated: 8,000 more rows]
