# Supplementary material for: Evolutionary game on mutually influenceing double-layer network
Source: PLoS One. 2025 Jan 31;20(1):e0317923. doi: 10.1371/journal.pone.0317923 (PMC11785339; doi:10.1371/journal.pone.0317923)
Supplement: S1 Data — (ZIP) [file pone.0317923.s001.zip › b=1.06_a=0.6_frequency.txt]

0	0.496600	0.402600
1	0.493750	0.351675
2	0.492150	0.319225
3	0.494000	0.298625
4	0.492225	0.285325
5	0.492775	0.275950
6	0.492550	0.270475
7	0.490750	0.265000
8	0.491700	0.261900
9	0.489675	0.257625
10	0.493275	0.254450
11	0.494950	0.251925
12	0.493425	0.250700
13	0.487375	0.249325
14	0.490300	0.248775
15	0.494725	0.248225
16	0.492700	0.250275
17	0.488800	0.252150
18	0.491600	0.254625
19	0.487825	0.257925
20	0.492875	0.257525
21	0.491975	0.257900
22	0.490325	0.259900
23	0.495000	0.263200
24	0.491250	0.266500
25	0.493450	0.269450
26	0.485225	0.272500
27	0.488275	0.275175
28	0.484900	0.275800
29	0.488425	0.277250
30	0.490125	0.281300
31	0.491900	0.282750
32	0.488150	0.284500
33	0.490675	0.286500
34	0.490350	0.287425
35	0.489525	0.291100
36	0.489825	0.293925
37	0.489875	0.294975
38	0.488925	0.298125
39	0.488225	0.299625
40	0.489850	0.302300
41	0.491175	0.304875
42	0.488500	0.306300
43	0.493900	0.308275
44	0.489400	0.309175
45	0.488700	0.314250
46	0.489125	0.316925
47	0.490200	0.320575
48	0.491675	0.323825
49	0.490475	0.325450
50	0.489150	0.328425
51	0.495225	0.329525
52	0.490275	0.333675
53	0.490525	0.334900
54	0.487675	0.337925
55	0.490175	0.339925
56	0.489275	0.340450
57	0.488750	0.340575
58	0.491575	0.342225
59	0.485825	0.345900
60	0.489500	0.347025
61	0.490000	0.347650
62	0.493000	0.351850
63	0.488950	0.355025
64	0.491375	0.356775
65	0.492275	0.360100
66	0.492250	0.363400
67	0.489750	0.361200
68	0.492825	0.361725
69	0.488850	0.363075
70	0.488975	0.362200
71	0.489550	0.366075
72	0.491550	0.370850
73	0.494075	0.372800
74	0.491050	0.373300
75	0.493925	0.375125
76	0.490250	0.380800
77	0.491450	0.383250
78	0.489900	0.384450
79	0.493150	0.384100
80	0.490775	0.386250
81	0.489525	0.386850
82	0.491975	0.389975
83	0.490500	0.393375
84	0.493450	0.393575
85	0.493175	0.396175
86	0.492625	0.397150
87	0.492775	0.399250
88	0.491325	0.402400
89	0.492325	0.402525
90	0.492475	0.404000
91	0.497550	0.406850
92	0.494425	0.409425
93	0.493450	0.410975
94	0.494350	0.413275
95	0.494050	0.415075
96	0.489375	0.415150
97	0.493750	0.415175
98	0.493275	0.417100
99	0.490675	0.418900
100	0.495450	0.419825
101	0.493225	0.419525
102	0.495475	0.422225
103	0.494950	0.423675
104	0.493125	0.424225
105	0.494475	0.426275
106	0.492325	0.429250
107	0.490925	0.429550
108	0.495900	0.431375
109	0.495350	0.434100
110	0.494250	0.433550
111	0.492025	0.433450
112	0.493900	0.432225
113	0.494000	0.434275
114	0.492975	0.434500
115	0.496175	0.434175
116	0.497975	0.435725
117	0.494075	0.436150
118	0.493775	0.438750
119	0.493950	0.441000
120	0.493000	0.444175
121	0.496950	0.447100
122	0.496900	0.449650
123	0.497200	0.448975
124	0.498775	0.452950
125	0.494700	0.456250
126	0.497725	0.455825
127	0.496900	0.457925
128	0.495500	0.458350
129	0.498500	0.458600
130	0.497700	0.459250
131	0.495525	0.460250
132	0.499475	0.462450
133	0.496950	0.461450
134	0.496325	0.464325
135	0.495275	0.464100
136	0.498475	0.468750
137	0.500300	0.469475
138	0.499500	0.470400
139	0.499600	0.469375
140	0.501250	0.470550
141	0.498800	0.472550
142	0.494475	0.476375
143	0.492975	0.480175
144	0.497125	0.479925
145	0.494600	0.480400
146	0.498025	0.481350
147	0.496650	0.482300
148	0.496800	0.483975
149	0.495925	0.487025
150	0.496275	0.488100
151	0.497700	0.490550
152	0.500675	0.492300
153	0.499925	0.495100
154	0.497800	0.496350
155	0.499175	0.497200
156	0.502425	0.497375
157	0.496425	0.498650
158	0.501425	0.499900
159	0.502300	0.499075
160	0.500300	0.501850
161	0.495300	0.505100
162	0.494125	0.505200
163	0.494400	0.507000
164	0.498725	0.506325
165	0.501575	0.506925
166	0.500900	0.507600
167	0.499275	0.509175
168	0.500500	0.511700
169	0.500575	0.513100
170	0.499975	0.511725
171	0.501700	0.511125
172	0.503625	0.512950
173	0.501400	0.513375
174	0.499025	0.510025
175	0.500650	0.510675
176	0.500100	0.511475
177	0.502775	0.512050
178	0.506150	0.513250
179	0.503725	0.513750
180	0.507525	0.513475
181	0.503250	0.515925
182	0.505600	0.518200
183	0.503875	0.520250
184	0.503275	0.523150
185	0.502875	0.524050
186	0.500525	0.521700
187	0.500400	0.522475
188	0.500925	0.526500
189	0.502350	0.527650
190	0.503075	0.527000
191	0.500775	0.525675
192	0.501450	0.525650
193	0.502050	0.526075
194	0.506075	0.526125
195	0.502725	0.525900
196	0.502900	0.529175
197	0.503225	0.533200
198	0.501375	0.531775
199	0.502450	0.533100
200	0.501875	0.535750
201	0.500700	0.537300
202	0.498450	0.537900
203	0.502775	0.540775
204	0.502850	0.541925
205	0.498750	0.540900
206	0.502350	0.542175
207	0.502225	0.541925
208	0.500400	0.540700
209	0.504550	0.539775
210	0.500400	0.540075
211	0.502450	0.538925
212	0.502025	0.542075
213	0.500825	0.540225
214	0.500950	0.539600
215	0.500175	0.538250
216	0.501125	0.538750
217	0.498650	0.539325
218	0.501450	0.544900
219	0.502600	0.542150
220	0.504675	0.544375
221	0.504125	0.545100
222	0.504175	0.543600
223	0.500600	0.543950
224	0.505275	0.544575
225	0.501375	0.545675
226	0.505175	0.545500
227	0.502150	0.546650
228	0.500900	0.550550
229	0.498400	0.549100
230	0.500050	0.549575
231	0.502550	0.550900
232	0.504575	0.554025
233	0.502150	0.554225
234	0.503225	0.555500
235	0.503050	0.556575
236	0.501550	0.556850
237	0.505475	0.558550
238	0.506500	0.560650
239	0.503800	0.561350
240	0.502250	0.562975
241	0.500275	0.566450
242	0.502650	0.565775
243	0.502900	0.565400
244	0.505325	0.562075
245	0.504450	0.562725
246	0.502100	0.561075
247	0.501500	0.560800
248	0.502225	0.562075
249	0.505250	0.561925
250	0.502450	0.564200
251	0.503550	0.565775
252	0.505450	0.565925
253	0.499500	0.566325
254	0.499550	0.565975
255	0.499475	0.566575
256	0.501375	0.570350
257	0.502525	0.570050
258	0.501500	0.572400
259	0.503600	0.571475
260	0.507700	0.570950
261	0.505375	0.570900
262	0.506050	0.568950
263	0.504400	0.570525
264	0.502650	0.571750
265	0.503575	0.570600
266	0.501850	0.573475
267	0.506725	0.575075
268	0.506250	0.576275
269	0.503250	0.578225
270	0.504350	0.579875
271	0.503750	0.580200
272	0.505250	0.580150
273	0.500600	0.580900
274	0.504475	0.581600
275	0.503750	0.579725
276	0.503800	0.579600
277	0.508650	0.579425
278	0.502950	0.577850
279	0.506925	0.581125
280	0.505675	0.582375
281	0.505975	0.585600
282	0.506325	0.586700
283	0.504325	0.585425
284	0.505050	0.587100
285	0.505625	0.586750
286	0.506275	0.586675
287	0.507500	0.587325
288	0.504625	0.588325
289	0.505950	0.588975
290	0.504975	0.588450
291	0.504100	0.591275
292	0.503675	0.593775
293	0.503500	0.592525
294	0.502500	0.593075
295	0.504000	0.595500
296	0.503250	0.592500
297	0.505925	0.595575
298	0.503825	0.595675
299	0.504975	0.596050
300	0.505725	0.597200
301	0.507100	0.596000
302	0.505550	0.594550
303	0.505975	0.592525
304	0.507425	0.593350
305	0.506525	0.594300
306	0.502200	0.594950
307	0.503075	0.592450
308	0.504875	0.593525
309	0.503400	0.594025
310	0.505975	0.593425
311	0.505750	0.593700
312	0.507125	0.591975
313	0.504650	0.594350
314	0.507500	0.597525
315	0.507625	0.598775
316	0.510300	0.598125
317	0.506750	0.599700
318	0.504700	0.597575
319	0.504750	0.599175
320	0.504375	0.598125
321	0.506675	0.596825
322	0.509250	0.595775
323	0.506350	0.597175
324	0.506850	0.596250
325	0.504750	0.596275
326	0.506200	0.595425
327	0.503475	0.594725
328	0.504325	0.594225
329	0.509425	0.593000
330	0.506750	0.591875
331	0.506700	0.590575
332	0.508600	0.590350
333	0.506050	0.590000
334	0.507550	0.592700
335	0.504475	0.591150
336	0.502950	0.590975
337	0.504225	0.591925
338	0.505275	0.593725
339	0.504725	0.591500
340	0.504875	0.591725
341	0.505575	0.590600
342	0.510250	0.592000
343	0.509000	0.590300
344	0.510675	0.591425
345	0.511300	0.592900
346	0.509225	0.593650
347	0.506575	0.596400
348	0.510775	0.596075
349	0.509600	0.599150
350	0.510750	0.598800
351	0.511325	0.598750
352	0.506275	0.601200
353	0.509325	0.603000
354	0.509600	0.603325
355	0.508325	0.603225
356	0.511450	0.602350
357	0.507575	0.601750
358	0.505225	0.600725
359	0.506950	0.600475
360	0.509500	0.603100
361	0.509200	0.600200
362	0.508525	0.603600
363	0.509075	0.602525
364	0.509550	0.604050
365	0.513100	0.604625
366	0.513075	0.604900
367	0.510175	0.606625
368	0.512075	0.605050
369	0.511550	0.607325
370	0.515075	0.609975
371	0.511900	0.608400
372	0.509900	0.610150
373	0.508400	0.610150
374	0.507775	0.609175
375	0.508075	0.609350
376	0.510925	0.609300
377	0.510650	0.611500
378	0.509125	0.609225
379	0.509625	0.609825
380	0.510100	0.611350
381	0.509750	0.611150
382	0.509675	0.610025
383	0.514225	0.607925
384	0.512550	0.607375
385	0.508000	0.604725
386	0.507525	0.603625
387	0.510825	0.603600
388	0.510475	0.604150
389	0.511525	0.602700
390	0.511125	0.600325
391	0.510550	0.602325
392	0.509825	0.600550
393	0.507675	0.601900
394	0.506050	0.603300
395	0.506400	0.604425
396	0.510800	0.606150
397	0.508675	0.605700
398	0.509275	0.603000
399	0.510675	0.604625
400	0.509650	0.606675
401	0.510600	0.605250
402	0.510975	0.604800
403	0.508700	0.604975
404	0.509500	0.606850
405	0.510050	0.607450
406	0.511800	0.607425
407	0.510825	0.607525
408	0.507950	0.609100
409	0.507375	0.609100
410	0.507575	0.608800
411	0.506225	0.608175
412	0.508450	0.608775
413	0.508925	0.610850
414	0.509875	0.609200
415	0.512825	0.612225
416	0.512825	0.612375
417	0.511375	0.608275
418	0.509125	0.607400
419	0.507875	0.607375
420	0.509350	0.607150
421	0.508800	0.606250
422	0.508725	0.606425
423	0.511000	0.606025
424	0.509325	0.604650
425	0.509950	0.603000
426	0.509700	0.604750
427	0.507400	0.605225
428	0.508600	0.603125
429	0.507275	0.605800
430	0.510175	0.607950
431	0.507525	0.606550
432	0.507150	0.606050
433	0.506650	0.606250
434	0.510050	0.606950
435	0.509950	0.606925
436	0.506825	0.607475
437	0.511050	0.606025
438	0.510250	0.606100
439	0.506450	0.606475
440	0.508425	0.607625
441	0.505525	0.607350
442	0.505800	0.605575
443	0.507750	0.604475
444	0.506275	0.604125
445	0.508975	0.601775
446	0.510650	0.603850
447	0.509400	0.604100
448	0.512825	0.602375
449	0.508350	0.603975
450	0.507100	0.601175
451	0.509925	0.599825
452	0.509775	0.600850
453	0.509075	0.603875
454	0.508350	0.603875
455	0.511325	0.606175
456	0.509700	0.605200
457	0.510825	0.600875
458	0.506175	0.603625
459	0.506500	0.606125
460	0.510375	0.603625
461	0.511025	0.605725
462	0.510050	0.605575
463	0.510975	0.604175
464	0.510725	0.602400
465	0.510575	0.600375
466	0.512275	0.600350
467	0.513950	0.600850
468	0.507575	0.603975
469	0.511225	0.603675
470	0.511600	0.603725
471	0.510000	0.606200
472	0.512200	0.606625
473	0.508575	0.608075
474	0.509350	0.610525
475	0.507900	0.608850
476	0.508525	0.611475
477	0.508500	0.611450
478	0.507700	0.611800
479	0.510825	0.613700
480	0.511400	0.612400
481	0.510225	0.612850
482	0.510650	0.614075
483	0.510675	0.614425
484	0.510975	0.616275
485	0.510950	0.616300
486	0.510900	0.616750
487	0.510225	0.618475
488	0.510250	0.617400
489	0.511175	0.614550
490	0.513050	0.613575
491	0.514425	0.616025
492	0.508625	0.618600
493	0.511650	0.617325
494	0.512725	0.614875
495	0.513575	0.614750
496	0.508900	0.612650
497	0.509925	0.613850
498	0.509325	0.613325
499	0.509950	0.612200
500	0.508550	0.613675
501	0.509125	0.613100
502	0.511725	0.611225
503	0.509725	0.609400
504	0.508200	0.610650
505	0.510025	0.612125
506	0.512875	0.612925
507	0.511000	0.611300
508	0.509925	0.610475
509	0.510025	0.610000
510	0.509825	0.609875
511	0.507100	0.610875
512	0.509350	0.609975
513	0.510150	0.613225
514	0.509675	0.613625
515	0.509225	0.610875
516	0.509475	0.613975
517	0.508475	0.611750
518	0.507525	0.610975
519	0.508350	0.609700
520	0.508775	0.608925
521	0.509200	0.608700
522	0.509900	0.607400
523	0.511350	0.602175
524	0.510100	0.600600
525	0.510900	0.603000
526	0.509925	0.602150
527	0.511275	0.603225
528	0.511375	0.604375
529	0.511050	0.602650
530	0.510525	0.603775
531	0.509425	0.603400
532	0.511050	0.604350
533	0.509850	0.604550
534	0.509525	0.606725
535	0.510075	0.608200
536	0.510075	0.608500
537	0.509225	0.612550
538	0.508750	0.612925
539	0.511175	0.611150
540	0.513050	0.612775
541	0.512600	0.612725
542	0.510900	0.612825
543	0.509750	0.616050
544	0.512225	0.617575
545	0.509300	0.619600
546	0.510375	0.620650
547	0.512200	0.619575
548	0.511775	0.622150
549	0.513225	0.621975
550	0.514700	0.623250
551	0.513950	0.620950
552	0.513125	0.620175
553	0.514825	0.618375
554	0.512850	0.621125
555	0.512250	0.622025
556	0.512925	0.621550
557	0.508825	0.622625
558	0.513950	0.623875
559	0.514125	0.624000
560	0.514825	0.623200
561	0.516900	0.622075
562	0.514475	0.623050
563	0.511650	0.626175
564	0.510700	0.624250
565	0.512050	0.624225
566	0.511100	0.624375
567	0.510775	0.622475
568	0.513425	0.622925
569	0.510075	0.623275
570	0.513675	0.621250
571	0.511600	0.621925
572	0.513150	0.620950
573	0.513925	0.623525
574	0.513175	0.622500
575	0.512800	0.624725
576	0.510625	0.624425
577	0.511500	0.624400
578	0.513350	0.622450
579	0.516575	0.625250
580	0.513200	0.624225
581	0.515625	0.626350
582	0.516300	0.626825
583	0.512925	0.625675
584	0.511700	0.628000
585	0.514050	0.626075
586	0.514800	0.626000
587	0.515275	0.624550
588	0.514800	0.624425
589	0.514225	0.625250
590	0.515850	0.624650
591	0.511925	0.623525
592	0.513700	0.626000
593	0.513000	0.625150
594	0.513525	0.627275
595	0.512725	0.628825
596	0.514725	0.628525
597	0.512150	0.624650
598	0.511325	0.624875
599	0.512400	0.625600
600	0.511950	0.625500
601	0.511175	0.626150
602	0.512950	0.625900
603	0.515650	0.627000
604	0.512825	0.628150
605	0.514725	0.629775
606	0.510725	0.631000
607	0.511475	0.633300
608	0.510700	0.633925
609	0.513075	0.633850
610	0.515625	0.633450
611	0.513650	0.635150
612	0.516200	0.635675
613	0.512400	0.637800
614	0.512875	0.637250
615	0.511900	0.638300
616	0.510800	0.637700
617	0.513225	0.637725
618	0.513625	0.640550
619	0.514900	0.638925
620	0.511975	0.638875
621	0.514225	0.636825
622	0.513625	0.635275
623	0.513375	0.634250
624	0.511325	0.634300
625	0.510450	0.635100
626	0.510150	0.636500
627	0.510875	0.636350
628	0.513425	0.636825
629	0.515125	0.638850
630	0.514575	0.633825
631	0.515100	0.634325
632	0.511800	0.636075
633	0.513075	0.636625
634	0.513225	0.636350
635	0.514775	0.634725
636	0.514700	0.633200
637	0.517850	0.630675
638	0.514075	0.629975
639	0.513450	0.630225
640	0.514100	0.630150
641	0.514800	0.627000
642	0.517275	0.628725
643	0.515150	0.627950
644	0.514500	0.631575
645	0.513850	0.631775
646	0.516025	0.631550
647	0.515150	0.633525
648	0.517225	0.632450
649	0.514925	0.635475
650	0.516250	0.635700
651	0.517375	0.635325
652	0.514750	0.634500
653	0.515400	0.633525
654	0.516350	0.633950
655	0.519575	0.634750
656	0.515650	0.632400
657	0.517225	0.631175
658	0.515275	0.629550
659	0.514675	0.631450
660	0.512325	0.632425
661	0.514650	0.632725
662	0.517575	0.633425
663	0.518525	0.637050
664	0.517350	0.635875
665	0.519500	0.635625
666	0.516700	0.636525
667	0.519700	0.638100
668	0.516625	0.639075
669	0.516950	0.642775
670	0.515625	0.642575
671	0.519225	0.641900
672	0.517025	0.642900
673	0.518625	0.638375
674	0.516800	0.640925
675	0.516950	0.637350
676	0.519475	0.636825
677	0.515350	0.638075
678	0.515700	0.639300
679	0.518250	0.636900
680	0.516400	0.635450
681	0.515400	0.639900
682	0.517675	0.642700
683	0.516800	0.640775
684	0.514350	0.638300
685	0.513625	0.642350
686	0.516425	0.642075
687	0.516100	0.640400
688	0.518625	0.639175
689	0.516025	0.639525
690	0.513700	0.639100
691	0.518075	0.641275
692	0.517125	0.640250
693	0.518850	0.639125
694	0.517125	0.639350
695	0.514450	0.640050
696	0.517225	0.640975
697	0.514725	0.641175
698	0.515425	0.640175
699	0.515925	0.640475
700	0.517375	0.641800
701	0.518450	0.641850
702	0.518475	0.643825
703	0.518000	0.643475
704	0.515750	0.644125
705	0.518200	0.644700
706	0.521325	0.647400
707	0.521425	0.649575
708	0.522325	0.649450
709	0.519250	0.648925
710	0.518500	0.649625
711	0.519825	0.648550
712	0.520200	0.647900
713	0.517025	0.647575
714	0.517350	0.648375
715	0.519000	0.647200
716	0.515300	0.644800
717	0.515475	0.645000
718	0.516825	0.644300
719	0.521000	0.645250
720	0.520650	0.644050
721	0.521200	0.645125
722	0.519900	0.647750
723	0.517650	0.650925
724	0.518125	0.653450
725	0.520350	0.650200
726	0.520225	0.649425
727	0.517725	0.647775
728	0.520100	0.647750
729	0.513400	0.648400
730	0.513100	0.649100
731	0.514000	0.647525
732	0.518350	0.647850
733	0.517575	0.648050
734	0.519250	0.647300
735	0.517800	0.647150
736	0.518775	0.645975
737	0.518500	0.645300
738	0.518700	0.646125
739	0.517625	0.644625
740	0.515300	0.644550
741	0.514100	0.644550
742	0.513100	0.643250
743	0.514175	0.644000
744	0.515250	0.644500
745	0.515225	0.644950
746	0.517225	0.647025
747	0.520400	0.645925
748	0.513825	0.647425
749	0.516175	0.649975
750	0.519050	0.649675
751	0.521275	0.647825
752	0.517475	0.647850
753	0.516150	0.649700
754	0.517800	0.650650
755	0.516400	0.651400
756	0.516100	0.650750
757	0.515700	0.649075
758	0.517925	0.649100
759	0.517800	0.650575
760	0.517750	0.652600
761	0.517325	0.653525
762	0.518500	0.651825
763	0.513550	0.651100
764	0.519250	0.650225
765	0.516775	0.652525
766	0.515125	0.652950
767	0.517300	0.652000
768	0.518200	0.650475
769	0.517900	0.650725
770	0.518000	0.651550
771	0.519050	0.651775
772	0.516150	0.650850
773	0.518050	0.650475
774	0.514725	0.652675
775	0.517600	0.652425
776	0.516325	0.652825
777	0.519200	0.655525
778	0.515900	0.653500
779	0.517450	0.653500
780	0.517525	0.652700
781	0.518000	0.653350
782	0.518525	0.656025
783	0.516525	0.656075
784	0.517250	0.657350
785	0.515300	0.658200
786	0.512925	0.658125
787	0.511300	0.654875
788	0.512800	0.654275
789	0.513225	0.653850
790	0.516100	0.652900
791	0.517100	0.654100
792	0.515275	0.652625
793	0.517225	0.654375
794	0.514175	0.657100
795	0.512400	0.658275
796	0.516475	0.659525
797	0.516225	0.659725
798	0.516975	0.660775
799	0.516050	0.663100
800	0.514800	0.661700
801	0.516850	0.659125
802	0.516625	0.662275
803	0.515375	0.661425
804	0.517800	0.659225
805	0.520400	0.657250
806	0.518300	0.657750
807	0.515925	0.658275
808	0.516300	0.659800
809	0.515300	0.658650
810	0.519275	0.659225
811	0.515125	0.656925
812	0.517125	0.656525
813	0.518325	0.656625
814	0.516450	0.658425
815	0.518825	0.659075
816	0.518700	0.656650
817	0.516275	0.657375
818	0.518125	0.659300
819	0.517125	0.660625
820	0.520175	0.660625
821	0.519875	0.661475
822	0.520875	0.660225
823	0.519175	0.658200
824	0.520100	0.658525
825	0.517250	0.660225
826	0.522050	0.661775
827	0.521675	0.662125
828	0.519175	0.661050
829	0.520275	0.659275
830	0.521500	0.659675
831	0.522525	0.660200
832	0.520825	0.663225
833	0.520650	0.664150
834	0.521175	0.664625
835	0.519775	0.664700
836	0.519025	0.662950
837	0.516100	0.664150
838	0.520775	0.663650
839	0.522425	0.663250
840	0.520575	0.662875
841	0.519700	0.660650
842	0.520775	0.661075
843	0.518775	0.659100
844	0.521050	0.659475
845	0.522750	0.660225
846	0.521225	0.662500
847	0.517625	0.661075
848	0.518700	0.661850
849	0.522525	0.660075
850	0.519325	0.663075
851	0.518400	0.661700
852	0.519650	0.659175
853	0.524425	0.657200
854	0.522225	0.656500
855	0.524700	0.657875
856	0.525025	0.655025
857	0.523225	0.656775
858	0.520900	0.658200
859	0.520425	0.658450
860	0.521775	0.660450
861	0.521625	0.662050
862	0.521225	0.662550
863	0.520075	0.662250
864	0.519900	0.660450
865	0.520300	0.663950
866	0.519875	0.662475
867	0.525550	0.666000
868	0.521025	0.664825
869	0.521350	0.664950
870	0.522550	0.666825
871	0.519000	0.665850
872	0.522600	0.667300
873	0.520050	0.667675
874	0.519775	0.664450
875	0.520400	0.663850
876	0.519675	0.662700
877	0.521075	0.662400
878	0.520125	0.660700
879	0.521175	0.662400
880	0.522475	0.659150
881	0.521600	0.659400
882	0.522800	0.658025
883	0.523350	0.659575
884	0.524650	0.659900
885	0.522550	0.657800
886	0.523450	0.654800
887	0.522575	0.655975
888	0.522500	0.655250
889	0.521975	0.654350
890	0.522525	0.653175
891	0.523775	0.653075
892	0.520725	0.654375
893	0.522450	0.650950
894	0.522650	0.652650
895	0.519575	0.649100
896	0.516475	0.648425
897	0.516300	0.647250
898	0.520100	0.649925
899	0.519300	0.650175
900	0.521775	0.651675
901	0.522975	0.652125
902	0.522775	0.653475
903	0.521675	0.652075
904	0.522450	0.652300
905	0.521325	0.652475
906	0.520850	0.653775
907	0.519375	0.655675
908	0.521900	0.659250
909	0.519775	0.658575
910	0.523125	0.661575
911	0.522550	0.664300
912	0.520825	0.663625
913	0.519775	0.662800
914	0.521600	0.662475
915	0.524375	0.664375
916	0.522000	0.662975
917	0.520625	0.664325
918	0.520375	0.661450
919	0.520725	0.661125
920	0.519600	0.661400
921	0.524050	0.659225
922	0.521950	0.662425
923	0.522150	0.662050
924	0.521775	0.663375
925	0.519575	0.661275
926	0.519350	0.661275
927	0.523300	0.659275
928	0.521600	0.661600
929	0.522375	0.660325
930	0.522325	0.661900
931	0.524100	0.664025
932	0.522425	0.661100
933	0.522250	0.660675
934	0.522225	0.662200
935	0.521825	0.663775
936	0.519725	0.661950
937	0.522900	0.661675
938	0.522875	0.663675
939	0.523075	0.663275
940	0.519700	0.665200
941	0.518050	0.664175
942	0.523250	0.662200
943	0.522200	0.660075
944	0.520450	0.659600
945	0.523500	0.661125
946	0.519750	0.661025
947	0.521750	0.660225
948	0.521425	0.660625
949	0.521475	0.660425
950	0.518350	0.658550
951	0.520375	0.660425
952	0.522650	0.660650
953	0.521300	0.659975
954	0.522075	0.659200
955	0.519975	0.659575
956	0.519250	0.658825
957	0.519250	0.659200
958	0.522475	0.661350
959	0.519050	0.661450
960	0.517775	0.660275
961	0.522625	0.664000
962	0.526050	0.663075
963	0.523525	0.662325
964	0.521700	0.661475
965	0.522500	0.660300
966	0.522225	0.659025
967	0.523500	0.659400
968	0.523300	0.659850
969	0.525025	0.658575
970	0.523650	0.656125
971	0.522000	0.658475
972	0.519775	0.659950
973	0.518325	0.661375
974	0.521375	0.661725
975	0.518600	0.659875
976	0.519775	0.657375
977	0.521525	0.658175
978	0.520625	0.661550
979	0.520700	0.661300
980	0.520625	0.659675
981	0.522275	0.658175
982	0.521250	0.657525
983	0.518975	0.659825
984	0.519500	0.661650
985	0.521300	0.662625
986	0.519225	0.661625
987	0.518450	0.661500
988	0.523075	0.661650
989	0.521800	0.661900
990	0.519700	0.665425
991	0.524025	0.662525
992	0.520875	0.662375
993	0.519750	0.661100
994	0.519800	0.661150
995	0.521075	0.663075
996	0.521375	0.663150
997	0.522525	0.664025
998	0.522600	0.662600
999	0.522800	0.661175
1000	0.519325	0.661300
1001	0.518125	0.662700
1002	0.517625	0.662375
1003	0.518850	0.660350
1004	0.519725	0.660750
1005	0.522350	0.658975
1006	0.522350	0.660225
1007	0.520425	0.661300
1008	0.518650	0.660475
1009	0.524850	0.659450
1010	0.523975	0.660550
1011	0.523150	0.662900
1012	0.521550	0.664550
1013	0.518400	0.664950
1014	0.523600	0.665975
1015	0.519975	0.666175
1016	0.518075	0.666525
1017	0.521250	0.665275
1018	0.520350	0.665550
1019	0.522250	0.665350
1020	0.520475	0.666450
1021	0.520500	0.665950
1022	0.519075	0.665400
1023	0.520725	0.666375
1024	0.520875	0.664575
1025	0.521300	0.666450
1026	0.522375	0.666650
1027	0.519700	0.665375
1028	0.521325	0.664500
1029	0.522450	0.662875
1030	0.522750	0.662700
1031	0.523200	0.662825
1032	0.523300	0.662950
1033	0.524125	0.662275
1034	0.522225	0.660175
1035	0.522875	0.661200
1036	0.524400	0.660125
1037	0.524100	0.660050
1038	0.522425	0.661800
1039	0.521650	0.663450
1040	0.521325	0.662850
1041	0.519825	0.662025
1042	0.521000	0.663800
1043	0.521500	0.660975
1044	0.520650	0.661500
1045	0.521175	0.663500
1046	0.522575	0.665425
1047	0.520975	0.663075
1048	0.522325	0.662300
1049	0.520950	0.661625
1050	0.520225	0.663875
1051	0.520525	0.664125
1052	0.521325	0.665175
1053	0.522675	0.664200
1054	0.521125	0.663000
1055	0.523925	0.662400
1056	0.520950	0.662750
1057	0.522575	0.661050
1058	0.523475	0.660550
1059	0.523250	0.660625
1060	0.521425	0.661025
1061	0.525200	0.658975
1062	0.524075	0.658075
1063	0.519375	0.659875
1064	0.519900	0.661400
1065	0.520925	0.658925
1066	0.521275	0.658925
1067	0.521875	0.658825
1068	0.520750	0.658650
1069	0.521025	0.659575
1070	0.521800	0.661100
1071	0.523800	0.663175
1072	0.522325	0.665475
1073	0.525400	0.666600
1074	0.518725	0.666475
1075	0.520300	0.668475
1076	0.521800	0.667425
1077	0.518800	0.667250
1078	0.520775	0.667950
1079	0.521075	0.668375
1080	0.521325	0.667900
1081	0.520975	0.667825
1082	0.520325	0.668275
1083	0.520150	0.666875
1084	0.520450	0.666700
1085	0.522550	0.668600
1086	0.520275	0.668700
1087	0.518925	0.667075
1088	0.518600	0.668250
1089	0.518800	0.669275
1090	0.522850	0.668850
1091	0.520325	0.667675
1092	0.522350	0.669950
1093	0.520650	0.668000
1094	0.520125	0.665800
1095	0.519075	0.667200
1096	0.518225	0.668425
1097	0.519300	0.667725
1098	0.520550	0.666700
1099	0.520500	0.665625
1100	0.521400	0.664925
1101	0.521800	0.667350
1102	0.520250	0.666925
1103	0.519600	0.667125
1104	0.522475	0.668225
1105	0.524150	0.665675
1106	0.522600	0.664775
1107	0.522775	0.663400
1108	0.521875	0.662975
1109	0.523575	0.664475
1110	0.522975	0.663475
1111	0.521375	0.663625
1112	0.519425	0.664675
1113	0.519075	0.663450
1114	0.519875	0.662875
1115	0.521375	0.663200
1116	0.521250	0.664150
1117	0.520200	0.665700
1118	0.522475	0.664900
1119	0.522550	0.664000
1120	0.522125	0.663350
1121	0.521825	0.664000
1122	0.522225	0.664500
1123	0.521075	0.664725
1124	0.518775	0.663125
1125	0.518775	0.665550
1126	0.518825	0.666275
1127	0.518875	0.666950
1128	0.519575	0.665700
1129	0.518300	0.664500
1130	0.519200	0.664125
1131	0.519800	0.664550
1132	0.519275	0.663375
1133	0.521775	0.663600
1134	0.520050	0.662525
1135	0.522275	0.664000
1136	0.522000	0.661650
1137	0.522775	0.660725
1138	0.522875	0.657575
1139	0.521200	0.657450
1140	0.522800	0.655900
1141	0.522275	0.658050
1142	0.521750	0.660125
1143	0.520900	0.660200
1144	0.524900	0.660225
1145	0.522800	0.660625
1146	0.523075	0.658900
1147	0.523900	0.656475
1148	0.519725	0.656400
1149	0.524425	0.658650
1150	0.522975	0.658175
1151	0.524250	0.658975
1152	0.519800	0.657650
1153	0.519050	0.659250
1154	0.520075	0.658425
1155	0.522325	0.660000
1156	0.520425	0.661950
1157	0.519875	0.663175
1158	0.521600	0.661825
1159	0.520125	0.661850
1160	0.518675	0.660325
1161	0.520350	0.663300
1162	0.521550	0.662100
1163	0.522850	0.662675
1164	0.521225	0.661225
1165	0.522650	0.661700
1166	0.526100	0.661550
1167	0.523075	0.664050
1168	0.522650	0.663125
1169	0.521050	0.665875
1170	0.520775	0.665075
1171	0.521725	0.664625
1172	0.520500	0.663500
1173	0.520175	0.664600
1174	0.521250	0.666425
1175	0.519775	0.667075
1176	0.519875	0.668650
1177	0.522750	0.668900
1178	0.520825	0.668500
1179	0.521550	0.667575
1180	0.523025	0.667000
1181	0.520125	0.666800
1182	0.522200	0.666075
1183	0.521050	0.666825
1184	0.522800	0.666850
1185	0.522300	0.667200
1186	0.521800	0.667175
1187	0.522300	0.664675
1188	0.524775	0.666300
1189	0.523125	0.665725
1190	0.525175	0.664750
1191	0.523325	0.666525
1192	0.522875	0.667825
1193	0.524250	0.666300
1194	0.522575	0.667000
1195	0.524450	0.665050
1196	0.520550	0.667225
1197	0.519325	0.666675
1198	0.522175	0.666400
1199	0.519475	0.667825
1200	0.520600	0.664800
1201	0.519350	0.664550
1202	0.522000	0.663100
1203	0.519750	0.665075
1204	0.520750	0.663650
1205	0.521425	0.666950
1206	0.518750	0.671050
1207	0.519100	0.671250
1208	0.524050	0.668125
1209	0.523300	0.667900
1210	0.522925	0.669600
1211	0.523050	0.670100
1212	0.520600	0.671325
1213	0.521000	0.669600
1214	0.517900	0.667875
1215	0.522050	0.669000
1216	0.522675	0.667825
1217	0.523450	0.669950
1218	0.526025	0.669475
1219	0.525550	0.666700
1220	0.523550	0.669650
1221	0.521475	0.667675
1222	0.522400	0.666050
1223	0.523375	0.663975
1224	0.524925	0.663475
1225	0.521500	0.662000
1226	0.524500	0.661800
1227	0.524550	0.660875
1228	0.525225	0.659475
1229	0.523100	0.659400
1230	0.523175	0.657300
1231	0.521525	0.658250
1232	0.521825	0.657225
1233	0.523625	0.656100
1234	0.521275	0.655350
1235	0.522475	0.658700
1236	0.522325	0.659225
1237	0.523650	0.658025
1238	0.523450	0.657775
1239	0.519275	0.657125
1240	0.520175	0.659700
1241	0.518250	0.661050
1242	0.522100	0.660725
1243	0.519975	0.660700
1244	0.522975	0.661800
1245	0.521675	0.661300
1246	0.522450	0.658975
1247	0.525200	0.659025
1248	0.522275	0.660675
1249	0.522225	0.659525
1250	0.520275	0.659350
1251	0.518850	0.660150
1252	0.518800	0.660875
1253	0.517550	0.658500
1254	0.521550	0.658375
1255	0.523250	0.657000
1256	0.519950	0.657925
1257	0.520650	0.660050
1258	0.523275	0.659575
1259	0.524325	0.658900
1260	0.524675	0.660800
1261	0.520950	0.661500
1262	0.519100	0.661700
1263	0.519975	0.661725
1264	0.520700	0.660775
1265	0.521300	0.663925
1266	0.520075	0.667125
1267	0.519025	0.667550
1268	0.519200	0.669750
1269	0.520125	0.671200
1270	0.521475	0.671650
1271	0.519950	0.674150
1272	0.522675	0.674425
1273	0.521575	0.672150
1274	0.519550	0.671725
1275	0.519150	0.671575
1276	0.518075	0.670175
1277	0.520925	0.672575
1278	0.523375	0.671000
1279	0.521850	0.667725
1280	0.519375	0.669725
1281	0.523075	0.671150
1282	0.521700	0.670050
1283	0.519350	0.670175
1284	0.518100	0.670350
1285	0.520350	0.670450
1286	0.521875	0.667700
1287	0.524150	0.667850
1288	0.523650	0.667050
1289	0.524825	0.666025
1290	0.521175	0.663450
1291	0.518575	0.663750
1292	0.519000	0.663875
1293	0.520325	0.663400
1294	0.521550	0.664575
1295	0.521525	0.668150
1296	0.523050	0.668825
1297	0.524050	0.668475
1298	0.526300	0.667975
1299	0.525850	0.667950
1300	0.523275	0.668050
1301	0.522775	0.666650
1302	0.522175	0.666700
1303	0.523800	0.666650
1304	0.520925	0.668475
1305	0.522375	0.669875
1306	0.521350	0.670200
1307	0.520650	0.670375
1308	0.523200	0.669525
1309	0.524100	0.669450
1310	0.523150	0.669400
1311	0.524625	0.670325
1312	0.520650	0.670775
1313	0.520350	0.669575
1314	0.520300	0.672600
1315	0.518300	0.673225
1316	0.518500	0.675925
1317	0.520450	0.676375
1318	0.516825	0.675050
1319	0.517575	0.677850
1320	0.522550	0.675500
1321	0.521775	0.677625
1322	0.523000	0.678125
1323	0.524200	0.678650
1324	0.522325	0.675800
1325	0.520325	0.676100
1326	0.522650	0.676700
1327	0.519500	0.676200
1328	0.525375	0.676225
1329	0.526200	0.674575
1330	0.523275	0.674875
1331	0.519975	0.674900
1332	0.522400	0.674225
1333	0.522250	0.674775
1334	0.520375	0.674250
1335	0.522075	0.672475
1336	0.523025	0.670375
1337	0.521350	0.667950
1338	0.522400	0.670275
1339	0.522575	0.669275
1340	0.525475	0.672925
1341	0.520050	0.670425
1342	0.520775	0.670825
1343	0.522950	0.669525
1344	0.524775	0.669625
1345	0.520525	0.670525
1346	0.521250	0.672175
1347	0.523825	0.670550
1348	0.522950	0.670375
1349	0.522125	0.669250
1350	0.520950	0.668300
1351	0.522350	0.667550
1352	0.521675	0.668650
1353	0.521200	0.668025
1354	0.523125	0.667450
1355	0.525600	0.666400
1356	0.522050	0.665450
1357	0.523925	0.666000
1358	0.523950	0.666850
1359	0.519925	0.669225
1360	0.521350	0.671825
1361	0.519950	0.669875
1362	0.520950	0.671150
1363	0.520625	0.670375
1364	0.524950	0.671500
1365	0.525400	0.672025
1366	0.523550	0.671425
1367	0.524175	0.671400
1368	0.523100	0.671975
1369	0.522625	0.673250
1370	0.519800	0.672250
1371	0.522825	0.673525
1372	0.522425	0.673950
1373	0.521050	0.672575
1374	0.523100	0.670175
1375	0.523825	0.672100
1376	0.521525	0.674275
1377	0.523975	0.673200
1378	0.521625	0.674250
1379	0.520775	0.673575
1380	0.521525	0.673525
1381	0.519100	0.675150
1382	0.519825	0.675675
1383	0.520475	0.675350
1384	0.522150	0.674200
1385	0.521050	0.672750
1386	0.520700	0.671950
1387	0.523475	0.670100
1388	0.521700	0.670850
1389	0.519675	0.671750
1390	0.519075	0.672750
1391	0.522000	0.673475
1392	0.519900	0.671950
1393	0.520100	0.671750
1394	0.522750	0.670775
1395	0.523675	0.670400
1396	0.525800	0.670300
1397	0.525000	0.671750
1398	0.523025	0.671300
1399	0.521925	0.670375
1400	0.522225	0.670150
1401	0.524300	0.671225
1402	0.522100	0.671500
1403	0.523375	0.670575
1404	0.524125	0.669100
1405	0.521100	0.668925
1406	0.522425	0.670925
1407	0.522900	0.672650
1408	0.520975	0.668225
1409	0.522550	0.670175
1410	0.526100	0.673675
1411	0.522500	0.673625
1412	0.518875	0.672225
1413	0.521125	0.671950
1414	0.519900	0.670350
1415	0.523075	0.669900
1416	0.523700	0.671000
1417	0.523950	0.671200
1418	0.522125	0.667850
1419	0.520075	0.668325
1420	0.522050	0.665850
1421	0.521500	0.669750
1422	0.518225	0.668875
1423	0.518900	0.669500
1424	0.520100	0.670325
1425	0.519400	0.668825
1426	0.519450	0.667450
1427	0.520175	0.667525
1428	0.521075	0.666950
1429	0.520775	0.668775
1430	0.520150	0.667850
1431	0.520200	0.668400
1432	0.519875	0.669550
1433	0.518650	0.668650
1434	0.518700	0.668975
1435	0.516325	0.668050
1436	0.517425	0.668200
1437	0.519200	0.670300
1438	0.521725	0.668925
1439	0.521350	0.668100
1440	0.520650	0.666825
1441	0.522525	0.668425
1442	0.521800	0.671225
1443	0.523675	0.672700
1444	0.521375	0.668950
1445	0.520225	0.673875
1446	0.521225	0.674425
1447	0.520475	0.673725
1448	0.521625	0.673250
1449	0.520175	0.671750
1450	0.519300	0.673175
1451	0.518000	0.671550
1452	0.519475	0.674550
1453	0.518700	0.672950
1454	0.518450	0.673525
1455	0.519250	0.670700
1456	0.521825	0.669700
1457	0.519450	0.669225
1458	0.519900	0.669150
1459	0.518375	0.666825
1460	0.520525	0.669325
1461	0.518500	0.671300
1462	0.519175	0.670050
1463	0.522225	0.667575
1464	0.519575	0.667975
1465	0.521750	0.667800
1466	0.519950	0.667575
1467	0.520800	0.668100
1468	0.521675	0.667950
1469	0.519625	0.669125
1470	0.520800	0.669225
1471	0.518450	0.667000
1472	0.518550	0.669275
1473	0.520250	0.665525
1474	0.522200	0.662725
1475	0.521950	0.662650
1476	0.523425	0.662450
1477	0.520050	0.662350
1478	0.517375	0.663450
1479	0.516150	0.662700
1480	0.518700	0.663200
1481	0.519425	0.662175
1482	0.519600	0.663000
1483	0.520775	0.664100
1484	0.519950	0.662125
1485	0.518450	0.662700
1486	0.521125	0.663475
1487	0.521925	0.665250
1488	0.521575	0.665900
1489	0.523575	0.665975
1490	0.523175	0.663825
1491	0.522275	0.662875
1492	0.519350	0.666325
1493	0.520600	0.667675
1494	0.521450	0.664825
1495	0.520250	0.666550
1496	0.520375	0.663350
1497	0.519150	0.665225
1498	0.518700	0.667300
1499	0.517775	0.664900
1500	0.519425	0.663025
1501	0.520125	0.664825
1502	0.519100	0.666250
1503	0.517625	0.665900
1504	0.524275	0.663850
1505	0.520800	0.665475
1506	0.519850	0.664925
1507	0.519875	0.665150
1508	0.521775	0.665225
1509	0.521000	0.663175
1510	0.519625	0.665650
1511	0.517500	0.666000
1512	0.518050	0.663875
1513	0.517925	0.663925
1514	0.518200	0.662500
1515	0.520350	0.661975
1516	0.518025	0.665425
1517	0.521125	0.664325
1518	0.523975	0.663575
1519	0.516875	0.661575
1520	0.519975	0.659125
1521	0.520975	0.658575
1522	0.517075	0.658275
1523	0.522775	0.661800
1524	0.519375	0.659200
1525	0.518925	0.658600
1526	0.520250	0.658325
1527	0.521800	0.658750
1528	0.522575	0.661500
1529	0.519025	0.661650
1530	0.518700	0.662475
1531	0.520450	0.661075
1532	0.520775	0.662025
1533	0.518350	0.660525
1534	0.519050	0.660650
1535	0.518600	0.660800
1536	0.516550	0.660300
1537	0.516500	0.661900
1538	0.521300	0.662725
1539	0.521925	0.659300
1540	0.521450	0.660750
1541	0.518900	0.658525
1542	0.519125	0.661400
1543	0.520275	0.659850
1544	0.522275	0.658025
1545	0.522725	0.656400
1546	0.518925	0.659175
1547	0.518750	0.658175
1548	0.520450	0.658625
1549	0.519825	0.660025
1550	0.519575	0.659425
1551	0.520400	0.658350
1552	0.516500	0.658150
1553	0.520850	0.661400
1554	0.522150	0.661650
1555	0.518550	0.661550
1556	0.515000	0.663025
1557	0.519600	0.665400
1558	0.520575	0.667575
1559	0.518850	0.665975
1560	0.517525	0.665175
1561	0.519125	0.666650
1562	0.521075	0.664250
1563	0.521450	0.662900
1564	0.519350	0.662725
1565	0.518150	0.659175
1566	0.517900	0.660350
1567	0.519825	0.661175
1568	0.521750	0.662725
1569	0.519325	0.660850
1570	0.519050	0.662450
1571	0.516875	0.662800
1572	0.520875	0.663325
1573	0.518400	0.661400
1574	0.519825	0.661425
1575	0.517175	0.663700
1576	0.519600	0.663225
1577	0.520550	0.662250
1578	0.519400	0.660675
1579	0.522325	0.659975
1580	0.520275	0.661300
1581	0.520350	0.661050
1582	0.518475	0.658050
1583	0.518125	0.657000
1584	0.519375	0.657125
1585	0.515100	0.657475
1586	0.518275	0.654900
1587	0.518775	0.657775
1588	0.518975	0.655875
1589	0.519750	0.655875
1590	0.522500	0.656425
1591	0.520975	0.655925
1592	0.518325	0.655000
1593	0.520850	0.658600
1594	0.522450	0.660550
1595	0.520700	0.658175
1596	0.520625	0.657425
1597	0.519550	0.658725
1598	0.519425	0.660200
1599	0.518825	0.662125
1600	0.517675	0.662025
1601	0.516625	0.661925
1602	0.519400	0.659550
1603	0.518950	0.658275
1604	0.520225	0.655850
1605	0.517700	0.656950
1606	0.515475	0.655750
1607	0.516375	0.654750
1608	0.516700	0.655325
1609	0.517875	0.656050
1610	0.520125	0.657350
1611	0.519100	0.656550
1612	0.520200	0.657625
1613	0.519900	0.657900
1614	0.521525	0.658475
1615	0.518425	0.658075
1616	0.519375	0.656750
1617	0.517700	0.655175
1618	0.518975	0.655000
1619	0.520600	0.656000
1620	0.517800	0.657825
1621	0.515925	0.657075
1622	0.517850	0.655875
1623	0.516525	0.654375
1624	0.518850	0.653725
1625	0.516375	0.655575
1626	0.515475	0.654375
1627	0.518675	0.654075
1628	0.519275	0.653075
1629	0.517950	0.653550
1630	0.520350	0.652025
1631	0.518425	0.649575
1632	0.517850	0.649550
1633	0.519875	0.650975
1634	0.519900	0.652975
1635	0.517550	0.654650
1636	0.517000	0.655325
1637	0.520200	0.654475
1638	0.517400	0.655325
1639	0.519000	0.656750
1640	0.518375	0.657200
1641	0.519100	0.657525
1642	0.518850	0.657075
1643	0.517650	0.656850
1644	0.517350	0.656950
1645	0.518350	0.655575
1646	0.518650	0.653900
1647	0.519350	0.658275
1648	0.519425	0.657900
1649	0.519350	0.656750
1650	0.517475	0.657700
1651	0.519475	0.657600
1652	0.517625	0.656125
1653	0.519375	0.656900
1654	0.521775	0.655125
1655	0.524250	0.655325
1656	0.522400	0.655700
1657	0.521950	0.655950
1658	0.519775	0.657100
1659	0.520725	0.655875
1660	0.521250	0.656150
1661	0.520425	0.656575
1662	0.524825	0.654475
1663	0.520550	0.656825
1664	0.517100	0.660475
1665	0.518600	0.661275
1666	0.520225	0.663550
1667	0.517275	0.664100
1668	0.519025	0.663900
1669	0.521150	0.663050
1670	0.521675	0.660675
1671	0.518800	0.660675
1672	0.516600	0.657450
1673	0.517625	0.657375
1674	0.516325	0.658300
1675	0.517900	0.659275
1676	0.519775	0.656450
1677	0.520150	0.657325
1678	0.520650	0.655625
1679	0.516900	0.657425
1680	0.516525	0.660125
1681	0.520775	0.659400
1682	0.516725	0.662275
1683	0.520100	0.662775
1684	0.517600	0.662625
1685	0.517825	0.661525
1686	0.520875	0.660275
1687	0.520500	0.658250
1688	0.520950	0.658000
1689	0.517000	0.660200
1690	0.519700	0.659550
1691	0.519175	0.659650
1692	0.518550	0.661400
1693	0.519050	0.660300
1694	0.520725	0.659475
1695	0.521675	0.659625
1696	0.520050	0.656950
1697	0.518375	0.653800
1698	0.518350	0.657150
1699	0.519075	0.656400
1700	0.522750	0.655050
1701	0.524300	0.655875
1702	0.521950	0.652550
1703	0.519625	0.651600
1704	0.519950	0.653850
1705	0.520475	0.655000
1706	0.524600	0.654625
1707	0.521950	0.655150
1708	0.521625	0.655750
1709	0.521925	0.654775
1710	0.521200	0.654625
1711	0.519275	0.654775
1712	0.520725	0.654225
1713	0.522075	0.654175
1714	0.522325	0.652050
1715	0.522375	0.654725
1716	0.521725	0.655400
1717	0.523000	0.656800
1718	0.524175	0.659700
1719	0.520700	0.658675
1720	0.522975	0.657075
1721	0.523525	0.656250
1722	0.521800	0.656750
1723	0.522150	0.653675
1724	0.521075	0.653550
1725	0.520875	0.652925
1726	0.522700	0.651625
1727	0.521775	0.652725
1728	0.525450	0.653750
1729	0.523325	0.652900
1730	0.522200	0.651375
1731	0.519625	0.652575
1732	0.522225	0.651650
1733	0.524500	0.650800
1734	0.524225	0.650775
1735	0.522125	0.648975
1736	0.523550	0.649975
1737	0.523625	0.650450
1738	0.523850	0.649525
1739	0.523425	0.649050
1740	0.524475	0.646975
1741	0.524050	0.647875
1742	0.522700	0.647650
1743	0.521975	0.646075
1744	0.522975	0.646100
1745	0.523050	0.646150
1746	0.524175	0.645725
1747	0.523175	0.649050
1748	0.523350	0.648875
1749	0.523450	0.647950
1750	0.520175	0.647975
1751	0.520350	0.650400
1752	0.522075	0.648800
1753	0.525375	0.648325
1754	0.522750	0.648875
1755	0.523300	0.650800
1756	0.526025	0.653150
1757	0.526475	0.652175
1758	0.526200	0.653775
1759	0.525250	0.654225
1760	0.525125	0.655150
1761	0.525925	0.658475
1762	0.525275	0.658175
1763	0.524575	0.656800
1764	0.521400	0.657775
1765	0.524125	0.658475
1766	0.526250	0.660400
1767	0.525400	0.658075
1768	0.524150	0.658400
1769	0.525075	0.655925
1770	0.525275	0.655200
1771	0.524600	0.655950
1772	0.523850	0.655450
1773	0.524200	0.655525
1774	0.524775	0.657175
1775	0.525975	0.658750
1776	0.527675	0.659800
1777	0.526275	0.658775
1778	0.525575	0.658275
1779	0.524675	0.657350
1780	0.523125	0.658025
1781	0.522700	0.660400
1782	0.524300	0.661100
1783	0.523075	0.660375
1784	0.520475	0.659175
1785	0.523150	0.659075
1786	0.530000	0.656300
1787	0.527675	0.657675
1788	0.524450	0.656375
1789	0.525850	0.653975
1790	0.522200	0.655000
1791	0.524550	0.658275
1792	0.524425	0.657175
1793	0.526250	0.656300
1794	0.524475	0.657900
1795	0.526425	0.658625
1796	0.523450	0.659175
1797	0.523700	0.662000
1798	0.521550	0.659625
1799	0.524050	0.659975
1800	0.524975	0.660575
1801	0.524700	0.662050
1802	0.526500	0.661300
1803	0.524500	0.662250
1804	0.527750	0.658600
1805	0.523125	0.659125
1806	0.524875	0.658550
1807	0.524425	0.659200
1808	0.524850	0.657925
1809	0.522450	0.661725
1810	0.522825	0.661775
1811	0.521125	0.662800
1812	0.523750	0.664275
1813	0.525250	0.663775
1814	0.525550	0.665075
1815	0.525200	0.664725
1816	0.526300	0.666925
1817	0.525750	0.668650
1818	0.523325	0.668300
1819	0.522875	0.664800
1820	0.523475	0.666950
1821	0.525025	0.666400
1822	0.520650	0.664825
1823	0.522625	0.665850
1824	0.520500	0.663000
1825	0.522650	0.662700
1826	0.523600	0.662750
1827	0.521400	0.661750
1828	0.521150	0.661400
1829	0.520600	0.663025
1830	0.522850	0.665475
1831	0.521975	0.663675
1832	0.520500	0.665525
1833	0.521675	0.665450
1834	0.519800	0.667250
1835	0.519775	0.665875
1836	0.521300	0.666350
1837	0.523650	0.666425
1838	0.526300	0.664925
1839	0.523375	0.664350
1840	0.522575	0.664550
1841	0.523375	0.665475
1842	0.522050	0.667625
1843	0.519950	0.669550
1844	0.518525	0.670750
1845	0.521500	0.670500
1846	0.520650	0.669150
1847	0.522250	0.669925
1848	0.523975	0.671175
1849	0.524950	0.672175
1850	0.519325	0.673400
1851	0.522925	0.673225
1852	0.519525	0.671550
1853	0.519100	0.671125
1854	0.522375	0.669825
1855	0.525800	0.670475
1856	0.526550	0.673000
1857	0.523925	0.673150
1858	0.523800	0.673150
1859	0.519500	0.674575
1860	0.520675	0.674700
1861	0.525400	0.673950
1862	0.523775	0.672700
1863	0.521425	0.671975
1864	0.524225	0.675800
1865	0.527025	0.677175
1866	0.526700	0.673000
1867	0.521300	0.677250
1868	0.521475	0.679575
1869	0.521550	0.680375
1870	0.525300	0.681175
1871	0.526450	0.684975
1872	0.527800	0.685600
1873	0.525625	0.684925
1874	0.522450	0.683125
1875	0.524125	0.683275
1876	0.521375	0.682150
1877	0.522050	0.684025
1878	0.524125	0.684450
1879	0.525875	0.683175
1880	0.525575	0.682500
1881	0.525350	0.681225
1882	0.524475	0.679575
1883	0.525300	0.680100
1884	0.523650	0.677575
1885	0.522925	0.678325
1886	0.522675	0.676325
1887	0.523350	0.676050
1888	0.526575	0.675025
1889	0.526500	0.672775
1890	0.527850	0.674550
1891	0.526200	0.674700
1892	0.523350	0.674425
1893	0.526950	0.675075
1894	0.524475	0.674550
1895	0.526100	0.675775
1896	0.524425	0.678275
1897	0.522025	0.680125
1898	0.523950	0.681525
1899	0.524650	0.678400
1900	0.523650	0.679300
1901	0.523125	0.680700
1902	0.521825	0.680225
1903	0.521500	0.680075
1904	0.522325	0.680475
1905	0.525625	0.679525
1906	0.525200	0.678225
1907	0.521625	0.678775
1908	0.521350	0.680075
1909	0.523025	0.678700
1910	0.524475	0.678775
1911	0.524700	0.678500
1912	0.526475	0.678700
1913	0.527125	0.677800
1914	0.524725	0.675150
1915	0.525975	0.677825
1916	0.521600	0.677800
1917	0.522650	0.675925
1918	0.525225	0.676325
1919	0.524025	0.677500
1920	0.523475	0.679625
1921	0.523850	0.681100
1922	0.523875	0.681275
1923	0.522275	0.681600
1924	0.519850	0.682200
1925	0.522475	0.679225
1926	0.521225	0.678525
1927	0.522100	0.678275
1928	0.525775	0.679000
1929	0.528775	0.677200
1930	0.523100	0.674875
1931	0.521750	0.675700
1932	0.519750	0.676075
1933	0.522125	0.678600
1934	0.521050	0.679200
1935	0.521525	0.681700
1936	0.519675	0.681000
1937	0.522075	0.677500
1938	0.523100	0.676475
1939	0.525875	0.675300
1940	0.524900	0.676300
1941	0.522450	0.676150
1942	0.521750	0.675975
1943	0.522200	0.675300
1944	0.524225	0.676525
1945	0.525275	0.674700
1946	0.525450	0.674925
1947	0.522950	0.673300
1948	0.523275	0.672925
1949	0.522075	0.673475
1950	0.520975	0.673225
1951	0.522500	0.673675
1952	0.524700	0.672725
1953	0.521875	0.674525
1954	0.522150	0.674675
1955	0.519575	0.673650
1956	0.521700	0.674175
1957	0.523175	0.674675
1958	0.524325	0.675450
1959	0.524000	0.676775
1960	0.524675	0.678075
1961	0.524375	0.676850
1962	0.523500	0.675825
1963	0.519075	0.673900
1964	0.519125	0.671925
1965	0.523925	0.673100
1966	0.522100	0.671550
1967	0.521650	0.673550
1968	0.523750	0.673125
1969	0.525325	0.672800
1970	0.525575	0.672400
1971	0.525975	0.674650
1972	0.524925	0.677775
1973	0.522000	0.678700
1974	0.523925	0.676600
1975	0.524025	0.676625
1976	0.525900	0.671300
1977	0.523825	0.668125
1978	0.525125	0.668925
1979	0.521850	0.668525
1980	0.521000	0.669400
1981	0.522000	0.670700
1982	0.524625	0.671625
1983	0.525950	0.672225
1984	0.525150	0.672225
1985	0.523150	0.669775
1986	0.523575	0.667775
1987	0.521750	0.665650
1988	0.523025	0.664750
1989	0.525550	0.665350
1990	0.525750	0.665650
1991	0.521225	0.665075
1992	0.522850	0.665925
1993	0.523800	0.664500
1994	0.521975	0.664275
1995	0.522750	0.665000
1996	0.520000	0.667100
1997	0.522850	0.668075
1998	0.526250	0.671125
1999	0.523850	0.673225
[truncated: 8,000 more rows]
