# Supplementary material for: Evolutionary game on mutually influenceing double-layer network
Source: PLoS One. 2025 Jan 31;20(1):e0317923. doi: 10.1371/journal.pone.0317923 (PMC11785339; doi:10.1371/journal.pone.0317923)
Supplement: S1 Data — (ZIP) [file pone.0317923.s001.zip › b=1.06_a=0.75_frequency.txt]

0	0.498850	0.420975
1	0.496600	0.381400
2	0.499225	0.358725
3	0.492150	0.341400
4	0.494300	0.328275
5	0.491350	0.320625
6	0.497900	0.314350
7	0.497925	0.310175
8	0.497450	0.306150
9	0.496425	0.300025
10	0.492475	0.297525
11	0.498425	0.296550
12	0.501600	0.294500
13	0.498225	0.294375
14	0.495725	0.295075
15	0.497900	0.294025
16	0.493950	0.290025
17	0.496575	0.291475
18	0.504900	0.295775
19	0.502450	0.294825
20	0.499550	0.296300
21	0.502600	0.296575
22	0.502300	0.295250
23	0.501025	0.294675
24	0.504875	0.297050
25	0.505900	0.298675
26	0.504975	0.300625
27	0.503750	0.302800
28	0.503775	0.309150
29	0.504150	0.311500
30	0.501425	0.316175
31	0.499925	0.316525
32	0.498200	0.320550
33	0.504150	0.324750
34	0.506375	0.328700
35	0.503800	0.333225
36	0.504025	0.334225
37	0.500925	0.337950
38	0.506650	0.340750
39	0.506575	0.343650
40	0.505950	0.347025
41	0.502825	0.352475
42	0.507350	0.355300
43	0.507275	0.358550
44	0.508825	0.361150
45	0.504100	0.365200
46	0.507425	0.369375
47	0.503300	0.372400
48	0.499775	0.374975
49	0.503725	0.376725
50	0.499550	0.379600
51	0.503975	0.383750
52	0.503075	0.388975
53	0.502350	0.390000
54	0.501925	0.396150
55	0.505775	0.397025
56	0.505600	0.400175
57	0.506000	0.401100
58	0.508075	0.405875
59	0.504125	0.413125
60	0.510175	0.416550
61	0.505675	0.420200
62	0.508975	0.420925
63	0.507875	0.425000
64	0.507700	0.425625
65	0.505675	0.429100
66	0.506100	0.431750
67	0.507100	0.435825
68	0.503575	0.439825
69	0.504325	0.442775
70	0.504500	0.448450
71	0.506725	0.453400
72	0.507500	0.458700
73	0.508025	0.461350
74	0.507000	0.465850
75	0.506600	0.470825
76	0.505125	0.474800
77	0.507975	0.479950
78	0.505275	0.485200
79	0.507675	0.486675
80	0.508950	0.491550
81	0.508950	0.496475
82	0.507900	0.499625
83	0.509125	0.501825
84	0.509950	0.503550
85	0.510975	0.507300
86	0.512900	0.512150
87	0.512225	0.514725
88	0.512625	0.518025
89	0.509300	0.524000
90	0.507125	0.527275
91	0.507650	0.532575
92	0.509250	0.535550
93	0.512125	0.536925
94	0.507550	0.541650
95	0.506800	0.545250
96	0.510075	0.550125
97	0.511900	0.549775
98	0.508950	0.551425
99	0.510500	0.555550
100	0.509100	0.559075
101	0.511525	0.563975
102	0.512875	0.564575
103	0.512050	0.568075
104	0.513100	0.569875
105	0.511350	0.572025
106	0.509800	0.577775
107	0.508275	0.583200
108	0.508650	0.584150
109	0.514500	0.585375
110	0.510375	0.588775
111	0.511575	0.591800
112	0.511900	0.595725
113	0.512275	0.598550
114	0.507825	0.600325
115	0.511325	0.607050
116	0.510625	0.609600
117	0.511425	0.611675
118	0.512000	0.616125
119	0.512025	0.618650
120	0.512000	0.622275
121	0.510725	0.625100
122	0.509975	0.627625
123	0.510975	0.631475
124	0.512425	0.633575
125	0.510900	0.635300
126	0.509750	0.640725
127	0.513775	0.642750
128	0.511050	0.645425
129	0.510375	0.649900
130	0.510775	0.653775
131	0.513175	0.655850
132	0.515950	0.658425
133	0.514425	0.660425
134	0.511925	0.661725
135	0.513500	0.663100
136	0.512475	0.666725
137	0.513100	0.669000
138	0.512775	0.672650
139	0.510975	0.674350
140	0.513075	0.676050
141	0.514500	0.678450
142	0.514025	0.681825
143	0.513800	0.681725
144	0.513150	0.686125
145	0.514425	0.688775
146	0.515450	0.690275
147	0.517975	0.696550
148	0.515025	0.700350
149	0.513500	0.700575
150	0.510500	0.702950
151	0.513025	0.706675
152	0.513300	0.712450
153	0.511025	0.715175
154	0.512300	0.718750
155	0.515050	0.722350
156	0.515975	0.726075
157	0.514725	0.727375
158	0.512850	0.727625
159	0.512900	0.729725
160	0.512500	0.732875
161	0.517150	0.732650
162	0.517125	0.735775
163	0.512600	0.735550
164	0.514250	0.736325
165	0.514175	0.738350
166	0.514875	0.739775
167	0.514825	0.741700
168	0.514650	0.743700
169	0.514825	0.745725
170	0.514675	0.749500
171	0.515125	0.750400
172	0.513950	0.753275
173	0.515000	0.756525
174	0.516250	0.759850
175	0.516275	0.761875
176	0.518675	0.762225
177	0.517500	0.764850
178	0.516075	0.766500
179	0.517525	0.769500
180	0.516225	0.770750
181	0.517175	0.770600
182	0.516800	0.772450
183	0.515550	0.774750
184	0.515375	0.776825
185	0.516800	0.780250
186	0.517375	0.778675
187	0.515275	0.781075
188	0.516075	0.782850
189	0.514275	0.784300
190	0.516475	0.786950
191	0.517050	0.789750
192	0.516450	0.791000
193	0.516100	0.792325
194	0.517775	0.795925
195	0.518575	0.794025
196	0.518450	0.795500
197	0.518275	0.797075
198	0.517475	0.799300
199	0.518375	0.799525
200	0.516650	0.801725
201	0.517150	0.805375
202	0.515725	0.805200
203	0.518400	0.808750
204	0.515350	0.811450
205	0.518525	0.815500
206	0.516750	0.815800
207	0.516975	0.818325
208	0.520825	0.819900
209	0.519450	0.823675
210	0.517550	0.826350
211	0.517025	0.829225
212	0.515350	0.831500
213	0.517350	0.831500
214	0.518050	0.833175
215	0.518000	0.835625
216	0.516525	0.837000
217	0.516650	0.837725
218	0.517925	0.838575
219	0.517875	0.841325
220	0.516725	0.842125
221	0.519125	0.842025
222	0.516200	0.844475
223	0.517875	0.845125
224	0.518275	0.845500
225	0.516625	0.847100
226	0.517775	0.847725
227	0.518550	0.849950
228	0.517400	0.850400
229	0.516650	0.852550
230	0.515000	0.852500
231	0.514750	0.855125
232	0.514975	0.856825
233	0.516700	0.858025
234	0.517950	0.861600
235	0.517875	0.863525
236	0.516900	0.863725
237	0.518150	0.864525
238	0.517525	0.864650
239	0.516950	0.864775
240	0.517575	0.865300
241	0.517375	0.867875
242	0.516675	0.869250
243	0.518000	0.871650
244	0.517950	0.873675
245	0.516550	0.873450
246	0.516750	0.874900
247	0.516275	0.876900
248	0.515950	0.876925
249	0.516225	0.877750
250	0.516625	0.877325
251	0.517675	0.879325
252	0.517050	0.878775
253	0.517150	0.878475
254	0.517175	0.878750
255	0.516375	0.880000
256	0.516225	0.880000
257	0.518325	0.880950
258	0.516750	0.881200
259	0.515800	0.881525
260	0.514575	0.883225
261	0.516975	0.885475
262	0.515475	0.885100
263	0.515750	0.885675
264	0.518025	0.886250
265	0.518475	0.885725
266	0.516500	0.886550
267	0.518300	0.888000
268	0.517300	0.888875
269	0.515100	0.890075
270	0.517125	0.891950
271	0.518100	0.892700
272	0.519050	0.892225
273	0.516875	0.892875
274	0.517800	0.893300
275	0.516800	0.894325
276	0.517875	0.895000
277	0.517800	0.896475
278	0.517675	0.898425
279	0.518050	0.899400
280	0.517900	0.900975
281	0.516475	0.902550
282	0.517150	0.904525
283	0.515450	0.904550
284	0.516875	0.906675
285	0.516275	0.906975
286	0.516050	0.908400
287	0.517425	0.909425
288	0.517100	0.909875
289	0.516950	0.908950
290	0.515675	0.910650
291	0.515225	0.910775
292	0.516000	0.913175
293	0.515875	0.913225
294	0.515475	0.913400
295	0.517250	0.913425
296	0.517725	0.913200
297	0.517750	0.913650
298	0.518700	0.914650
299	0.518025	0.915400
300	0.517400	0.916050
301	0.517375	0.915700
302	0.517175	0.916575
303	0.518700	0.916675
304	0.518200	0.917425
305	0.517275	0.918025
306	0.519150	0.919125
307	0.519800	0.920325
308	0.519400	0.921600
309	0.519125	0.920425
310	0.518500	0.920975
311	0.519825	0.919850
312	0.518900	0.920225
313	0.519450	0.919825
314	0.518500	0.921850
315	0.518500	0.921850
316	0.518450	0.921825
317	0.519025	0.923375
318	0.519650	0.925175
319	0.518875	0.925675
320	0.518650	0.925350
321	0.518000	0.926875
322	0.519875	0.928225
323	0.519175	0.929350
324	0.519825	0.929425
325	0.518825	0.930900
326	0.517575	0.929800
327	0.519100	0.930600
328	0.520100	0.929625
329	0.518550	0.928550
330	0.518425	0.930375
331	0.518625	0.931000
332	0.518825	0.931525
333	0.518275	0.931825
334	0.517700	0.933175
335	0.517725	0.933875
336	0.517175	0.933925
337	0.517975	0.934700
338	0.519125	0.935900
339	0.518750	0.938550
340	0.518350	0.938650
341	0.517700	0.940050
342	0.519175	0.940225
343	0.518975	0.940350
344	0.518800	0.940925
345	0.518925	0.940950
346	0.517975	0.940975
347	0.518750	0.942250
348	0.518875	0.943875
349	0.517800	0.944325
350	0.517900	0.945225
351	0.517925	0.945650
352	0.517425	0.946575
353	0.518025	0.948150
354	0.517800	0.947325
355	0.518500	0.947000
356	0.517775	0.946675
357	0.517775	0.948350
358	0.518875	0.947550
359	0.517800	0.947950
360	0.518000	0.948850
361	0.517850	0.949525
362	0.518125	0.949025
363	0.518075	0.949525
364	0.519000	0.949500
365	0.518325	0.949800
366	0.517400	0.949100
367	0.518825	0.949475
368	0.518225	0.950400
369	0.517900	0.950875
370	0.517775	0.950875
371	0.518000	0.953300
372	0.517950	0.953100
373	0.518025	0.953300
374	0.517750	0.954150
375	0.517700	0.954525
376	0.518925	0.954925
377	0.517625	0.955000
378	0.517650	0.956125
379	0.517500	0.955625
380	0.516900	0.954650
381	0.517650	0.954400
382	0.518475	0.954025
383	0.518025	0.956150
384	0.517400	0.957100
385	0.518650	0.957300
386	0.517600	0.957050
387	0.518100	0.956900
388	0.517875	0.957375
389	0.517475	0.958300
390	0.516850	0.958450
391	0.517175	0.958700
392	0.517225	0.959700
393	0.518050	0.960475
394	0.518075	0.962150
395	0.518575	0.962650
396	0.519275	0.963675
397	0.518900	0.963075
398	0.518125	0.963000
399	0.517100	0.963400
400	0.517775	0.964875
401	0.518350	0.965375
402	0.518225	0.964950
403	0.518625	0.964900
404	0.518875	0.964500
405	0.518025	0.963650
406	0.518475	0.964550
407	0.517625	0.964675
408	0.518375	0.964825
409	0.518025	0.964975
410	0.518650	0.965425
411	0.518325	0.965750
412	0.518075	0.966850
413	0.517650	0.964825
414	0.518475	0.965500
415	0.518375	0.965600
416	0.517925	0.965425
417	0.517375	0.966750
418	0.517600	0.967275
419	0.518125	0.967525
420	0.518050	0.967575
421	0.517025	0.968100
422	0.517750	0.967850
423	0.517950	0.969500
424	0.518050	0.969400
425	0.518400	0.968925
426	0.517750	0.970025
427	0.518675	0.970225
428	0.518075	0.970300
429	0.517575	0.971050
430	0.516625	0.971200
431	0.517600	0.971825
432	0.518100	0.971500
433	0.518150	0.971700
434	0.518000	0.972775
435	0.517950	0.972925
436	0.517100	0.972225
437	0.517075	0.972825
438	0.518325	0.973175
439	0.518475	0.972275
440	0.518075	0.972300
441	0.517825	0.972400
442	0.517775	0.972725
443	0.517975	0.972600
444	0.518025	0.972875
445	0.518175	0.973075
446	0.518825	0.972650
447	0.518450	0.972250
448	0.518400	0.972525
449	0.518250	0.972675
450	0.517575	0.972700
451	0.517750	0.973075
452	0.518575	0.973575
453	0.517950	0.973125
454	0.518275	0.974075
455	0.518150	0.974075
456	0.518250	0.973750
457	0.518675	0.974325
458	0.518225	0.974925
459	0.518475	0.974650
460	0.518825	0.974975
461	0.518300	0.975450
462	0.518450	0.974975
463	0.518250	0.975100
464	0.518750	0.976625
465	0.518550	0.976325
466	0.518625	0.976250
467	0.518150	0.976600
468	0.517750	0.977125
469	0.518150	0.977675
470	0.517950	0.978200
471	0.518950	0.978800
472	0.518250	0.978300
473	0.518500	0.978425
474	0.518450	0.978950
475	0.517625	0.979150
476	0.518000	0.980225
477	0.517500	0.979775
478	0.517225	0.980525
479	0.517225	0.980825
480	0.517850	0.980550
481	0.517600	0.981150
482	0.518150	0.980975
483	0.518500	0.981750
484	0.518200	0.981775
485	0.518975	0.981975
486	0.518600	0.982000
487	0.518350	0.982150
488	0.518300	0.982975
489	0.518400	0.983125
490	0.518525	0.983150
491	0.518300	0.983550
492	0.518475	0.984150
493	0.518300	0.983825
494	0.517900	0.983725
495	0.517400	0.983875
496	0.518175	0.984400
497	0.517925	0.984725
498	0.517750	0.984175
499	0.517900	0.984850
500	0.517800	0.985500
501	0.517925	0.985400
502	0.518525	0.985150
503	0.517750	0.984950
504	0.518025	0.984950
505	0.517575	0.985900
506	0.518550	0.985650
507	0.517500	0.987125
508	0.517925	0.987075
509	0.518275	0.987025
510	0.518375	0.987250
511	0.518375	0.987175
512	0.518950	0.987025
513	0.518225	0.987425
514	0.518325	0.987600
515	0.518400	0.987375
516	0.518225	0.987475
517	0.517775	0.988225
518	0.517775	0.988275
519	0.518400	0.988250
520	0.518350	0.987675
521	0.518150	0.988300
522	0.517925	0.988725
523	0.517550	0.988750
524	0.517725	0.988800
525	0.518225	0.988875
526	0.518500	0.988625
527	0.518075	0.989550
528	0.518200	0.990150
529	0.518025	0.990350
530	0.517825	0.990475
531	0.517850	0.990400
532	0.517875	0.990575
533	0.517775	0.991175
534	0.518100	0.990975
535	0.517700	0.990100
536	0.517600	0.990675
537	0.518125	0.990925
538	0.518100	0.990425
539	0.518000	0.990925
540	0.517800	0.990600
541	0.517825	0.990650
542	0.518000	0.990925
543	0.518600	0.991000
544	0.518450	0.990900
545	0.518100	0.990825
546	0.517925	0.991025
547	0.517800	0.991200
548	0.517800	0.990825
549	0.518200	0.990650
550	0.518325	0.991200
551	0.518350	0.991425
552	0.518550	0.991100
553	0.518000	0.990550
554	0.518125	0.990875
555	0.518050	0.990925
556	0.518325	0.991925
557	0.518225	0.992025
558	0.518075	0.991850
559	0.518525	0.991600
560	0.518175	0.991850
561	0.518200	0.991450
562	0.518375	0.991000
563	0.517875	0.990600
564	0.518075	0.990575
565	0.518125	0.990950
566	0.517800	0.991225
567	0.517950	0.990925
568	0.517550	0.990625
569	0.517600	0.990925
570	0.517600	0.991425
571	0.517800	0.991650
572	0.517925	0.992025
573	0.517775	0.991925
574	0.517500	0.991825
575	0.517575	0.991850
576	0.517800	0.992300
577	0.518025	0.992325
578	0.517875	0.992300
579	0.517850	0.992600
580	0.517750	0.992425
581	0.517875	0.992000
582	0.517675	0.992225
583	0.517875	0.992525
584	0.517900	0.991925
585	0.517300	0.991825
586	0.517600	0.991950
587	0.518025	0.992000
588	0.518100	0.992150
589	0.517850	0.992250
590	0.518200	0.991950
591	0.518125	0.992250
592	0.517800	0.992450
593	0.517950	0.992175
594	0.517825	0.992000
595	0.518150	0.992500
596	0.517875	0.992875
597	0.517475	0.992825
598	0.518300	0.992500
599	0.518000	0.992575
600	0.517700	0.992750
601	0.517975	0.992975
602	0.518000	0.993075
603	0.517475	0.993150
604	0.517675	0.993800
605	0.518125	0.994050
606	0.518100	0.993900
607	0.518050	0.994025
608	0.517825	0.993950
609	0.517750	0.993775
610	0.517525	0.993900
611	0.517550	0.993500
612	0.517650	0.993500
613	0.517850	0.993225
614	0.517475	0.993650
615	0.517500	0.993750
616	0.517550	0.993950
617	0.517725	0.993675
618	0.517450	0.994050
619	0.517525	0.994800
620	0.518125	0.994925
621	0.517975	0.994400
622	0.518025	0.994150
623	0.518200	0.993750
624	0.518025	0.993875
625	0.518250	0.994375
626	0.517825	0.994450
627	0.517875	0.994975
628	0.517900	0.995075
629	0.518050	0.995075
630	0.517825	0.994625
631	0.518000	0.994600
632	0.517575	0.994750
633	0.517500	0.994975
634	0.517325	0.995325
635	0.517375	0.995175
636	0.517500	0.995725
637	0.518050	0.995600
638	0.518100	0.995375
639	0.517875	0.995650
640	0.517975	0.996050
641	0.517800	0.996450
642	0.518150	0.996425
643	0.517925	0.996475
644	0.517675	0.996475
645	0.517800	0.996075
646	0.517825	0.996050
647	0.517625	0.996125
648	0.517525	0.995950
649	0.517800	0.995925
650	0.517750	0.995725
651	0.517825	0.995675
652	0.517825	0.995250
653	0.517775	0.995200
654	0.517750	0.995100
655	0.517850	0.995000
656	0.517750	0.994875
657	0.517950	0.994925
658	0.517900	0.994750
659	0.518125	0.995000
660	0.517925	0.995000
661	0.517850	0.995275
662	0.517625	0.995450
663	0.517775	0.995575
664	0.517650	0.995600
665	0.517850	0.995525
666	0.517850	0.995425
667	0.517525	0.995825
668	0.518200	0.995850
669	0.518275	0.995575
670	0.518300	0.995325
671	0.518050	0.995475
672	0.518050	0.995675
673	0.518150	0.995875
674	0.518250	0.995875
675	0.518375	0.996100
676	0.518225	0.996250
677	0.518225	0.996175
678	0.517775	0.996100
679	0.517950	0.996375
680	0.518075	0.996450
681	0.518025	0.996450
682	0.517950	0.996475
683	0.517825	0.996425
684	0.517650	0.996400
685	0.517525	0.996125
686	0.517525	0.996200
687	0.517550	0.996475
688	0.517750	0.996575
689	0.518050	0.996775
690	0.517900	0.996800
691	0.517900	0.996775
692	0.517975	0.996675
693	0.518050	0.996750
694	0.517975	0.996575
695	0.517900	0.996625
696	0.518225	0.996500
697	0.518075	0.996300
698	0.518000	0.996275
699	0.518350	0.996200
700	0.518100	0.996375
701	0.518000	0.996550
702	0.517875	0.996500
703	0.517925	0.996625
704	0.517925	0.996675
705	0.518125	0.996825
706	0.517875	0.997275
707	0.517800	0.996700
708	0.517975	0.996875
709	0.518200	0.996825
710	0.518125	0.996675
711	0.518000	0.996775
712	0.518000	0.997050
713	0.518275	0.997075
714	0.518425	0.996800
715	0.518550	0.997000
716	0.518225	0.997300
717	0.518275	0.997300
718	0.518100	0.997600
719	0.518200	0.997475
720	0.518225	0.997475
721	0.518275	0.997125
722	0.518275	0.997075
723	0.518075	0.996975
724	0.517800	0.997050
725	0.517825	0.996600
726	0.517800	0.996725
727	0.517675	0.996575
728	0.517750	0.996600
729	0.517875	0.996400
730	0.517875	0.996425
731	0.517875	0.996600
732	0.518075	0.996675
733	0.518300	0.996175
734	0.518000	0.996075
735	0.517900	0.996150
736	0.518125	0.996075
737	0.517875	0.996275
738	0.518075	0.996125
739	0.517925	0.996200
740	0.517975	0.996025
741	0.518400	0.995875
742	0.517975	0.995925
743	0.517975	0.995725
744	0.518100	0.995850
745	0.518100	0.996000
746	0.518200	0.995750
747	0.518025	0.995650
748	0.517850	0.995775
749	0.517925	0.996150
750	0.517875	0.996000
751	0.518075	0.995900
752	0.518050	0.995900
753	0.518275	0.996150
754	0.518150	0.995975
755	0.518150	0.996150
756	0.517825	0.996175
757	0.517950	0.996200
758	0.518100	0.995900
759	0.517950	0.996200
760	0.517950	0.996300
761	0.517950	0.996150
762	0.517975	0.995625
763	0.517875	0.995600
764	0.517950	0.995875
765	0.518125	0.995950
766	0.518150	0.995875
767	0.518450	0.995950
768	0.518400	0.995825
769	0.518325	0.995425
770	0.518100	0.995475
771	0.518200	0.995625
772	0.518050	0.995700
773	0.518150	0.995200
774	0.517975	0.995525
775	0.518150	0.995750
776	0.518100	0.995825
777	0.518050	0.995975
778	0.517975	0.996100
779	0.517975	0.996100
780	0.517950	0.996175
781	0.518125	0.996050
782	0.517975	0.996225
783	0.518125	0.996200
784	0.518275	0.996225
785	0.517950	0.995975
786	0.518175	0.996000
787	0.518025	0.996000
788	0.518100	0.995675
789	0.518050	0.995550
790	0.517950	0.995475
791	0.517525	0.996000
792	0.517925	0.996075
793	0.517700	0.996275
794	0.517675	0.996550
795	0.517775	0.996725
796	0.517750	0.997000
797	0.517900	0.997000
798	0.517900	0.996825
799	0.517975	0.997000
800	0.518350	0.996925
801	0.517875	0.997025
802	0.517950	0.996850
803	0.518025	0.996650
804	0.517950	0.996575
805	0.517950	0.996675
806	0.518025	0.996750
807	0.517975	0.996900
808	0.518000	0.996950
809	0.518375	0.997100
810	0.518150	0.997150
811	0.517850	0.997150
812	0.517825	0.997175
813	0.517725	0.997125
814	0.517950	0.997300
815	0.517900	0.997500
816	0.518150	0.997600
817	0.518075	0.997575
818	0.518000	0.997650
819	0.517925	0.997500
820	0.518100	0.997525
821	0.518150	0.997425
822	0.518200	0.997500
823	0.518025	0.997425
824	0.518000	0.997350
825	0.518225	0.997175
826	0.518125	0.997600
827	0.518300	0.997875
828	0.518200	0.998000
829	0.518175	0.998000
830	0.518175	0.997825
831	0.518225	0.997725
832	0.518325	0.997900
833	0.518225	0.997625
834	0.518175	0.997675
835	0.518275	0.997875
836	0.518250	0.998025
837	0.518225	0.998050
838	0.518175	0.998225
839	0.517950	0.998350
840	0.517825	0.998775
841	0.518150	0.998875
842	0.518250	0.998700
843	0.518175	0.998800
844	0.518050	0.998550
845	0.518125	0.998625
846	0.518125	0.998475
847	0.518100	0.998350
848	0.517900	0.998250
849	0.517950	0.998075
850	0.517975	0.998250
851	0.518050	0.998175
852	0.518050	0.998150
853	0.517975	0.998150
854	0.518000	0.998200
855	0.518175	0.998100
856	0.518075	0.997825
857	0.518075	0.997875
858	0.518125	0.997850
859	0.518000	0.997750
860	0.518200	0.997950
861	0.518150	0.997825
862	0.518200	0.998050
863	0.518000	0.998125
864	0.518075	0.998100
865	0.518425	0.998025
866	0.518150	0.998125
867	0.518100	0.998100
868	0.518125	0.998100
869	0.518125	0.998050
870	0.518050	0.998050
871	0.518000	0.998175
872	0.518000	0.998250
873	0.517975	0.998450
874	0.518000	0.998325
875	0.518175	0.998400
876	0.518150	0.998475
877	0.518075	0.998525
878	0.518050	0.998700
879	0.518125	0.998725
880	0.518125	0.998850
881	0.518300	0.998775
882	0.518225	0.998850
883	0.518200	0.998925
884	0.518050	0.998925
885	0.517900	0.998925
886	0.518075	0.999000
887	0.518050	0.999100
888	0.518100	0.999050
889	0.518125	0.999275
890	0.517975	0.999200
891	0.517950	0.999150
892	0.518050	0.999275
893	0.518100	0.999275
894	0.518125	0.999125
895	0.518000	0.999125
896	0.517975	0.999050
897	0.518125	0.999050
898	0.517950	0.999050
899	0.518025	0.999100
900	0.517975	0.998950
901	0.517925	0.999025
902	0.518000	0.999050
903	0.517975	0.998900
904	0.518025	0.998850
905	0.517875	0.998875
906	0.517950	0.999025
907	0.518050	0.999025
908	0.518025	0.999025
909	0.518100	0.998850
910	0.518175	0.998925
911	0.518225	0.999025
912	0.518175	0.999100
913	0.517975	0.999200
914	0.518050	0.999275
915	0.517975	0.999250
916	0.518075	0.999150
917	0.518050	0.999325
918	0.518175	0.999125
919	0.518200	0.999325
920	0.518050	0.999450
921	0.518025	0.999425
922	0.517875	0.999425
923	0.518000	0.999400
924	0.517975	0.999575
925	0.518100	0.999525
926	0.518000	0.999600
927	0.518025	0.999525
928	0.518100	0.999525
929	0.518050	0.999475
930	0.518100	0.999525
931	0.518075	0.999575
932	0.518075	0.999525
933	0.518025	0.999550
934	0.518025	0.999625
935	0.518050	0.999625
936	0.518000	0.999600
937	0.518000	0.999600
938	0.518050	0.999575
939	0.518025	0.999600
940	0.518075	0.999600
941	0.518075	0.999475
942	0.518075	0.999575
943	0.518025	0.999600
944	0.518025	0.999575
945	0.518075	0.999675
946	0.518050	0.999725
947	0.518075	0.999700
948	0.518075	0.999700
949	0.518125	0.999825
950	0.518100	0.999775
951	0.518100	0.999775
952	0.518100	0.999825
953	0.518100	0.999800
954	0.518100	0.999800
955	0.518050	0.999825
956	0.518075	0.999800
957	0.518075	0.999775
958	0.518075	0.999725
959	0.518075	0.999800
960	0.518075	0.999875
961	0.518075	0.999825
962	0.518075	0.999850
963	0.518075	0.999775
964	0.518050	0.999800
965	0.518025	0.999875
966	0.518025	0.999850
967	0.518075	0.999825
968	0.518075	0.999775
969	0.518075	0.999775
970	0.518075	0.999725
971	0.518050	0.999800
972	0.518075	0.999775
973	0.518075	0.999800
974	0.518075	0.999800
975	0.518100	0.999875
976	0.518050	0.999825
977	0.518100	0.999850
978	0.518075	0.999825
979	0.518075	0.999800
980	0.518050	0.999750
981	0.518075	0.999700
982	0.518075	0.999675
983	0.518075	0.999675
984	0.518075	0.999525
985	0.518075	0.999600
986	0.518050	0.999575
987	0.518075	0.999675
988	0.518050	0.999725
989	0.518000	0.999500
990	0.518125	0.999500
991	0.518125	0.999450
992	0.518075	0.999450
993	0.518125	0.999525
994	0.518050	0.999575
995	0.518050	0.999575
996	0.518050	0.999625
997	0.518100	0.999675
998	0.518125	0.999575
999	0.518100	0.999650
1000	0.518050	0.999750
1001	0.518025	0.999675
1002	0.518125	0.999550
1003	0.518075	0.999575
1004	0.518025	0.999550
1005	0.518075	0.999575
1006	0.518050	0.999675
1007	0.518075	0.999775
1008	0.518075	0.999850
1009	0.518125	0.999800
1010	0.518100	0.999800
1011	0.518075	0.999750
1012	0.518050	0.999800
1013	0.518075	0.999800
1014	0.518025	0.999800
1015	0.518050	0.999750
1016	0.518075	0.999750
1017	0.518050	0.999825
1018	0.518000	0.999875
1019	0.518075	0.999850
1020	0.518075	0.999900
1021	0.518050	0.999925
1022	0.518000	0.999850
1023	0.518025	0.999875
1024	0.518050	0.999825
1025	0.518025	0.999875
1026	0.517975	0.999875
1027	0.517975	0.999900
1028	0.517950	0.999900
1029	0.518000	0.999875
1030	0.518000	0.999825
1031	0.518075	0.999875
1032	0.518050	0.999850
1033	0.518050	0.999825
1034	0.518050	0.999725
1035	0.518025	0.999775
1036	0.518000	0.999775
1037	0.518075	0.999800
1038	0.518075	0.999725
1039	0.518075	0.999675
1040	0.518050	0.999750
1041	0.518050	0.999700
1042	0.518050	0.999625
1043	0.517950	0.999425
1044	0.518025	0.999550
1045	0.518025	0.999575
1046	0.518050	0.999500
1047	0.517975	0.999575
1048	0.518000	0.999575
1049	0.518075	0.999525
1050	0.518125	0.999525
1051	0.518025	0.999475
1052	0.518100	0.999575
1053	0.518025	0.999625
1054	0.518000	0.999650
1055	0.518000	0.999650
1056	0.517950	0.999575
1057	0.518000	0.999675
1058	0.518000	0.999500
1059	0.518025	0.999575
1060	0.518000	0.999600
1061	0.517975	0.999725
1062	0.518000	0.999825
1063	0.518000	0.999750
1064	0.518050	0.999725
1065	0.518000	0.999800
1066	0.517925	0.999775
1067	0.517975	0.999850
1068	0.517975	0.999850
1069	0.517950	0.999850
1070	0.517950	0.999800
1071	0.517950	0.999875
1072	0.517900	0.999850
1073	0.517900	0.999850
1074	0.517975	0.999850
1075	0.517975	0.999875
1076	0.517975	0.999875
1077	0.517975	0.999950
1078	0.518000	0.999900
1079	0.518025	0.999950
1080	0.517950	0.999925
1081	0.517925	0.999925
1082	0.518025	0.999950
1083	0.518000	0.999975
1084	0.517975	0.999950
1085	0.517950	0.999975
1086	0.517975	0.999975
1087	0.517975	0.999975
1088	0.517975	0.999975
1089	0.517975	0.999975
1090	0.517975	0.999975
1091	0.517975	0.999925
1092	0.518000	0.999975
1093	0.517950	0.999925
1094	0.517925	0.999950
1095	0.517975	0.999975
1096	0.517925	0.999975
1097	0.517925	0.999950
1098	0.517925	0.999875
1099	0.517950	0.999975
1100	0.518000	0.999950
1101	0.517975	0.999950
1102	0.518000	0.999925
1103	0.518000	0.999925
1104	0.517975	0.999950
1105	0.517975	0.999925
1106	0.517975	0.999925
1107	0.517975	0.999925
1108	0.518000	0.999900
1109	0.517975	0.999900
1110	0.518000	0.999900
1111	0.517975	0.999875
1112	0.517975	0.999900
1113	0.517975	0.999900
1114	0.518000	0.999975
1115	0.518000	0.999975
1116	0.517950	1.000000
1117	0.517950	1.000000
1118	0.517950	1.000000
1119	0.517950	1.000000
1120	0.517975	1.000000
1121	0.518000	1.000000
1122	0.518000	1.000000
1123	0.517975	1.000000
1124	0.518000	1.000000
1125	0.518000	1.000000
1126	0.518000	1.000000
1127	0.518000	1.000000
1128	0.518000	1.000000
1129	0.518000	1.000000
1130	0.518000	1.000000
1131	0.518000	1.000000
1132	0.518000	1.000000
1133	0.518000	1.000000
1134	0.518000	1.000000
1135	0.518000	1.000000
1136	0.518000	1.000000
1137	0.517975	1.000000
1138	0.517975	1.000000
1139	0.517975	1.000000
1140	0.517975	1.000000
1141	0.517975	1.000000
1142	0.517975	1.000000
1143	0.517975	1.000000
1144	0.517975	1.000000
1145	0.517975	1.000000
1146	0.517975	1.000000
1147	0.517975	1.000000
1148	0.517975	1.000000
1149	0.517975	1.000000
1150	0.517975	1.000000
1151	0.517975	1.000000
1152	0.517975	1.000000
1153	0.517975	1.000000
1154	0.517975	1.000000
1155	0.517975	1.000000
1156	0.517975	1.000000
1157	0.517975	1.000000
1158	0.517975	1.000000
1159	0.517975	1.000000
1160	0.517975	1.000000
1161	0.517975	1.000000
1162	0.517975	1.000000
1163	0.517975	1.000000
1164	0.517975	1.000000
1165	0.517975	1.000000
1166	0.517975	1.000000
1167	0.517975	1.000000
1168	0.517975	1.000000
1169	0.517975	1.000000
1170	0.517975	1.000000
1171	0.517975	1.000000
1172	0.517975	1.000000
1173	0.517975	1.000000
1174	0.517975	1.000000
1175	0.517975	1.000000
1176	0.517975	1.000000
1177	0.517975	1.000000
1178	0.517975	1.000000
1179	0.517975	1.000000
1180	0.517975	1.000000
1181	0.517975	1.000000
1182	0.517975	1.000000
1183	0.517975	1.000000
1184	0.517975	1.000000
1185	0.517975	1.000000
1186	0.517975	1.000000
1187	0.517975	1.000000
1188	0.517975	1.000000
1189	0.517975	1.000000
1190	0.517975	1.000000
1191	0.517975	1.000000
1192	0.517975	1.000000
1193	0.517975	1.000000
1194	0.517975	1.000000
1195	0.517975	1.000000
1196	0.517975	1.000000
1197	0.517975	1.000000
1198	0.517975	1.000000
1199	0.517975	1.000000
1200	0.517975	1.000000
1201	0.517975	1.000000
1202	0.517975	1.000000
1203	0.517975	1.000000
1204	0.517975	1.000000
1205	0.517975	1.000000
1206	0.517975	1.000000
1207	0.517975	1.000000
1208	0.517975	1.000000
1209	0.517975	1.000000
1210	0.517975	1.000000
1211	0.517975	1.000000
1212	0.517975	1.000000
1213	0.517975	1.000000
1214	0.517975	1.000000
1215	0.517975	1.000000
1216	0.517975	1.000000
1217	0.517975	1.000000
1218	0.517975	1.000000
1219	0.517975	1.000000
1220	0.517975	1.000000
1221	0.517975	1.000000
1222	0.517975	1.000000
1223	0.517975	1.000000
1224	0.517975	1.000000
1225	0.517975	1.000000
1226	0.517975	1.000000
1227	0.517975	1.000000
1228	0.517975	1.000000
1229	0.517975	1.000000
1230	0.517975	1.000000
1231	0.517975	1.000000
1232	0.517975	1.000000
1233	0.517975	1.000000
1234	0.517975	1.000000
1235	0.517975	1.000000
1236	0.517975	1.000000
1237	0.517975	1.000000
1238	0.517975	1.000000
1239	0.517975	1.000000
1240	0.517975	1.000000
1241	0.517975	1.000000
1242	0.517975	1.000000
1243	0.517975	1.000000
1244	0.517975	1.000000
1245	0.517975	1.000000
1246	0.517975	1.000000
1247	0.517975	1.000000
1248	0.517975	1.000000
1249	0.517975	1.000000
1250	0.517975	1.000000
1251	0.517975	1.000000
1252	0.517975	1.000000
1253	0.517975	1.000000
1254	0.517975	1.000000
1255	0.517975	1.000000
1256	0.517975	1.000000
1257	0.517975	1.000000
1258	0.517975	1.000000
1259	0.517975	1.000000
1260	0.517975	1.000000
1261	0.517975	1.000000
1262	0.517975	1.000000
1263	0.517975	1.000000
1264	0.517975	1.000000
1265	0.517975	1.000000
1266	0.517975	1.000000
1267	0.517975	1.000000
1268	0.517975	1.000000
1269	0.517975	1.000000
1270	0.517975	1.000000
1271	0.517975	1.000000
1272	0.517975	1.000000
1273	0.517975	1.000000
1274	0.517975	1.000000
1275	0.517975	1.000000
1276	0.517975	1.000000
1277	0.517975	1.000000
1278	0.517975	1.000000
1279	0.517975	1.000000
1280	0.517975	1.000000
1281	0.517975	1.000000
1282	0.517975	1.000000
1283	0.517975	1.000000
1284	0.517975	1.000000
1285	0.517975	1.000000
1286	0.517975	1.000000
1287	0.517975	1.000000
1288	0.517975	1.000000
1289	0.517975	1.000000
1290	0.517975	1.000000
1291	0.517975	1.000000
1292	0.517975	1.000000
1293	0.517975	1.000000
1294	0.517975	1.000000
1295	0.517975	1.000000
1296	0.517975	1.000000
1297	0.517975	1.000000
1298	0.517975	1.000000
1299	0.517975	1.000000
1300	0.517975	1.000000
1301	0.517975	1.000000
1302	0.517975	1.000000
1303	0.517975	1.000000
1304	0.517975	1.000000
1305	0.517975	1.000000
1306	0.517975	1.000000
1307	0.517975	1.000000
1308	0.517975	1.000000
1309	0.517975	1.000000
1310	0.517975	1.000000
1311	0.517975	1.000000
1312	0.517975	1.000000
1313	0.517975	1.000000
1314	0.517975	1.000000
1315	0.517975	1.000000
1316	0.517975	1.000000
1317	0.517975	1.000000
1318	0.517975	1.000000
1319	0.517975	1.000000
1320	0.517975	1.000000
1321	0.517975	1.000000
1322	0.517975	1.000000
1323	0.517975	1.000000
1324	0.517975	1.000000
1325	0.517975	1.000000
1326	0.517975	1.000000
1327	0.517975	1.000000
1328	0.517975	1.000000
1329	0.517975	1.000000
1330	0.517975	1.000000
1331	0.517975	1.000000
1332	0.517975	1.000000
1333	0.517975	1.000000
1334	0.517975	1.000000
1335	0.517975	1.000000
1336	0.517975	1.000000
1337	0.517975	1.000000
1338	0.517975	1.000000
1339	0.517975	1.000000
1340	0.517975	1.000000
1341	0.517975	1.000000
1342	0.517975	1.000000
1343	0.517975	1.000000
1344	0.517975	1.000000
1345	0.517975	1.000000
1346	0.517975	1.000000
1347	0.517975	1.000000
1348	0.517975	1.000000
1349	0.517975	1.000000
1350	0.517975	1.000000
1351	0.517975	1.000000
1352	0.517975	1.000000
1353	0.517975	1.000000
1354	0.517975	1.000000
1355	0.517975	1.000000
1356	0.517975	1.000000
1357	0.517975	1.000000
1358	0.517975	1.000000
1359	0.517975	1.000000
1360	0.517975	1.000000
1361	0.517975	1.000000
1362	0.517975	1.000000
1363	0.517975	1.000000
1364	0.517975	1.000000
1365	0.517975	1.000000
1366	0.517975	1.000000
1367	0.517975	1.000000
1368	0.517975	1.000000
1369	0.517975	1.000000
1370	0.517975	1.000000
1371	0.517975	1.000000
1372	0.517975	1.000000
1373	0.517975	1.000000
1374	0.517975	1.000000
1375	0.517975	1.000000
1376	0.517975	1.000000
1377	0.517975	1.000000
1378	0.517975	1.000000
1379	0.517975	1.000000
1380	0.517975	1.000000
1381	0.517975	1.000000
1382	0.517975	1.000000
1383	0.517975	1.000000
1384	0.517975	1.000000
1385	0.517975	1.000000
1386	0.517975	1.000000
1387	0.517975	1.000000
1388	0.517975	1.000000
1389	0.517975	1.000000
1390	0.517975	1.000000
1391	0.517975	1.000000
1392	0.517975	1.000000
1393	0.517975	1.000000
1394	0.517975	1.000000
1395	0.517975	1.000000
1396	0.517975	1.000000
1397	0.517975	1.000000
1398	0.517975	1.000000
1399	0.517975	1.000000
1400	0.517975	1.000000
1401	0.517975	1.000000
1402	0.517975	1.000000
1403	0.517975	1.000000
1404	0.517975	1.000000
1405	0.517975	1.000000
1406	0.517975	1.000000
1407	0.517975	1.000000
1408	0.517975	1.000000
1409	0.517975	1.000000
1410	0.517975	1.000000
1411	0.517975	1.000000
1412	0.517975	1.000000
1413	0.517975	1.000000
1414	0.517975	1.000000
1415	0.517975	1.000000
1416	0.517975	1.000000
1417	0.517975	1.000000
1418	0.517975	1.000000
1419	0.517975	1.000000
1420	0.517975	1.000000
1421	0.517975	1.000000
1422	0.517975	1.000000
1423	0.517975	1.000000
1424	0.517975	1.000000
1425	0.517975	1.000000
1426	0.517975	1.000000
1427	0.517975	1.000000
1428	0.517975	1.000000
1429	0.517975	1.000000
1430	0.517975	1.000000
1431	0.517975	1.000000
1432	0.517975	1.000000
1433	0.517975	1.000000
1434	0.517975	1.000000
1435	0.517975	1.000000
1436	0.517975	1.000000
1437	0.517975	1.000000
1438	0.517975	1.000000
1439	0.517975	1.000000
1440	0.517975	1.000000
1441	0.517975	1.000000
1442	0.517975	1.000000
1443	0.517975	1.000000
1444	0.517975	1.000000
1445	0.517975	1.000000
1446	0.517975	1.000000
1447	0.517975	1.000000
1448	0.517975	1.000000
1449	0.517975	1.000000
1450	0.517975	1.000000
1451	0.517975	1.000000
1452	0.517975	1.000000
1453	0.517975	1.000000
1454	0.517975	1.000000
1455	0.517975	1.000000
1456	0.517975	1.000000
1457	0.517975	1.000000
1458	0.517975	1.000000
1459	0.517975	1.000000
1460	0.517975	1.000000
1461	0.517975	1.000000
1462	0.517975	1.000000
1463	0.517975	1.000000
1464	0.517975	1.000000
1465	0.517975	1.000000
1466	0.517975	1.000000
1467	0.517975	1.000000
1468	0.517975	1.000000
1469	0.517975	1.000000
1470	0.517975	1.000000
1471	0.517975	1.000000
1472	0.517975	1.000000
1473	0.517975	1.000000
1474	0.517975	1.000000
1475	0.517975	1.000000
1476	0.517975	1.000000
1477	0.517975	1.000000
1478	0.517975	1.000000
1479	0.517975	1.000000
1480	0.517975	1.000000
1481	0.517975	1.000000
1482	0.517975	1.000000
1483	0.517975	1.000000
1484	0.517975	1.000000
1485	0.517975	1.000000
1486	0.517975	1.000000
1487	0.517975	1.000000
1488	0.517975	1.000000
1489	0.517975	1.000000
1490	0.517975	1.000000
1491	0.517975	1.000000
1492	0.517975	1.000000
1493	0.517975	1.000000
1494	0.517975	1.000000
1495	0.517975	1.000000
1496	0.517975	1.000000
1497	0.517975	1.000000
1498	0.517975	1.000000
1499	0.517975	1.000000
1500	0.517975	1.000000
1501	0.517975	1.000000
1502	0.517975	1.000000
1503	0.517975	1.000000
1504	0.517975	1.000000
1505	0.517975	1.000000
1506	0.517975	1.000000
1507	0.517975	1.000000
1508	0.517975	1.000000
1509	0.517975	1.000000
1510	0.517975	1.000000
1511	0.517975	1.000000
1512	0.517975	1.000000
1513	0.517975	1.000000
1514	0.517975	1.000000
1515	0.517975	1.000000
1516	0.517975	1.000000
1517	0.517975	1.000000
1518	0.517975	1.000000
1519	0.517975	1.000000
1520	0.517975	1.000000
1521	0.517975	1.000000
1522	0.517975	1.000000
1523	0.517975	1.000000
1524	0.517975	1.000000
1525	0.517975	1.000000
1526	0.517975	1.000000
1527	0.517975	1.000000
1528	0.517975	1.000000
1529	0.517975	1.000000
1530	0.517975	1.000000
1531	0.517975	1.000000
1532	0.517975	1.000000
1533	0.517975	1.000000
1534	0.517975	1.000000
1535	0.517975	1.000000
1536	0.517975	1.000000
1537	0.517975	1.000000
1538	0.517975	1.000000
1539	0.517975	1.000000
1540	0.517975	1.000000
1541	0.517975	1.000000
1542	0.517975	1.000000
1543	0.517975	1.000000
1544	0.517975	1.000000
1545	0.517975	1.000000
1546	0.517975	1.000000
1547	0.517975	1.000000
1548	0.517975	1.000000
1549	0.517975	1.000000
1550	0.517975	1.000000
1551	0.517975	1.000000
1552	0.517975	1.000000
1553	0.517975	1.000000
1554	0.517975	1.000000
1555	0.517975	1.000000
1556	0.517975	1.000000
1557	0.517975	1.000000
1558	0.517975	1.000000
1559	0.517975	1.000000
1560	0.517975	1.000000
1561	0.517975	1.000000
1562	0.517975	1.000000
1563	0.517975	1.000000
1564	0.517975	1.000000
1565	0.517975	1.000000
1566	0.517975	1.000000
1567	0.517975	1.000000
1568	0.517975	1.000000
1569	0.517975	1.000000
1570	0.517975	1.000000
1571	0.517975	1.000000
1572	0.517975	1.000000
1573	0.517975	1.000000
1574	0.517975	1.000000
1575	0.517975	1.000000
1576	0.517975	1.000000
1577	0.517975	1.000000
1578	0.517975	1.000000
1579	0.517975	1.000000
1580	0.517975	1.000000
1581	0.517975	1.000000
1582	0.517975	1.000000
1583	0.517975	1.000000
1584	0.517975	1.000000
1585	0.517975	1.000000
1586	0.517975	1.000000
1587	0.517975	1.000000
1588	0.517975	1.000000
1589	0.517975	1.000000
1590	0.517975	1.000000
1591	0.517975	1.000000
1592	0.517975	1.000000
1593	0.517975	1.000000
1594	0.517975	1.000000
1595	0.517975	1.000000
1596	0.517975	1.000000
1597	0.517975	1.000000
1598	0.517975	1.000000
1599	0.517975	1.000000
1600	0.517975	1.000000
1601	0.517975	1.000000
1602	0.517975	1.000000
1603	0.517975	1.000000
1604	0.517975	1.000000
1605	0.517975	1.000000
1606	0.517975	1.000000
1607	0.517975	1.000000
1608	0.517975	1.000000
1609	0.517975	1.000000
1610	0.517975	1.000000
1611	0.517975	1.000000
1612	0.517975	1.000000
1613	0.517975	1.000000
1614	0.517975	1.000000
1615	0.517975	1.000000
1616	0.517975	1.000000
1617	0.517975	1.000000
1618	0.517975	1.000000
1619	0.517975	1.000000
1620	0.517975	1.000000
1621	0.517975	1.000000
1622	0.517975	1.000000
1623	0.517975	1.000000
1624	0.517975	1.000000
1625	0.517975	1.000000
1626	0.517975	1.000000
1627	0.517975	1.000000
1628	0.517975	1.000000
1629	0.517975	1.000000
1630	0.517975	1.000000
1631	0.517975	1.000000
1632	0.517975	1.000000
1633	0.517975	1.000000
1634	0.517975	1.000000
1635	0.517975	1.000000
1636	0.517975	1.000000
1637	0.517975	1.000000
1638	0.517975	1.000000
1639	0.517975	1.000000
1640	0.517975	1.000000
1641	0.517975	1.000000
1642	0.517975	1.000000
1643	0.517975	1.000000
1644	0.517975	1.000000
1645	0.517975	1.000000
1646	0.517975	1.000000
1647	0.517975	1.000000
1648	0.517975	1.000000
1649	0.517975	1.000000
1650	0.517975	1.000000
1651	0.517975	1.000000
1652	0.517975	1.000000
1653	0.517975	1.000000
1654	0.517975	1.000000
1655	0.517975	1.000000
1656	0.517975	1.000000
1657	0.517975	1.000000
1658	0.517975	1.000000
1659	0.517975	1.000000
1660	0.517975	1.000000
1661	0.517975	1.000000
1662	0.517975	1.000000
1663	0.517975	1.000000
1664	0.517975	1.000000
1665	0.517975	1.000000
1666	0.517975	1.000000
1667	0.517975	1.000000
1668	0.517975	1.000000
1669	0.517975	1.000000
1670	0.517975	1.000000
1671	0.517975	1.000000
1672	0.517975	1.000000
1673	0.517975	1.000000
1674	0.517975	1.000000
1675	0.517975	1.000000
1676	0.517975	1.000000
1677	0.517975	1.000000
1678	0.517975	1.000000
1679	0.517975	1.000000
1680	0.517975	1.000000
1681	0.517975	1.000000
1682	0.517975	1.000000
1683	0.517975	1.000000
1684	0.517975	1.000000
1685	0.517975	1.000000
1686	0.517975	1.000000
1687	0.517975	1.000000
1688	0.517975	1.000000
1689	0.517975	1.000000
1690	0.517975	1.000000
1691	0.517975	1.000000
1692	0.517975	1.000000
1693	0.517975	1.000000
1694	0.517975	1.000000
1695	0.517975	1.000000
1696	0.517975	1.000000
1697	0.517975	1.000000
1698	0.517975	1.000000
1699	0.517975	1.000000
1700	0.517975	1.000000
1701	0.517975	1.000000
1702	0.517975	1.000000
1703	0.517975	1.000000
1704	0.517975	1.000000
1705	0.517975	1.000000
1706	0.517975	1.000000
1707	0.517975	1.000000
1708	0.517975	1.000000
1709	0.517975	1.000000
1710	0.517975	1.000000
1711	0.517975	1.000000
1712	0.517975	1.000000
1713	0.517975	1.000000
1714	0.517975	1.000000
1715	0.517975	1.000000
1716	0.517975	1.000000
1717	0.517975	1.000000
1718	0.517975	1.000000
1719	0.517975	1.000000
1720	0.517975	1.000000
1721	0.517975	1.000000
1722	0.517975	1.000000
1723	0.517975	1.000000
1724	0.517975	1.000000
1725	0.517975	1.000000
1726	0.517975	1.000000
1727	0.517975	1.000000
1728	0.517975	1.000000
1729	0.517975	1.000000
1730	0.517975	1.000000
1731	0.517975	1.000000
1732	0.517975	1.000000
1733	0.517975	1.000000
1734	0.517975	1.000000
1735	0.517975	1.000000
1736	0.517975	1.000000
1737	0.517975	1.000000
1738	0.517975	1.000000
1739	0.517975	1.000000
1740	0.517975	1.000000
1741	0.517975	1.000000
1742	0.517975	1.000000
1743	0.517975	1.000000
1744	0.517975	1.000000
1745	0.517975	1.000000
1746	0.517975	1.000000
1747	0.517975	1.000000
1748	0.517975	1.000000
1749	0.517975	1.000000
1750	0.517975	1.000000
1751	0.517975	1.000000
1752	0.517975	1.000000
1753	0.517975	1.000000
1754	0.517975	1.000000
1755	0.517975	1.000000
1756	0.517975	1.000000
1757	0.517975	1.000000
1758	0.517975	1.000000
1759	0.517975	1.000000
1760	0.517975	1.000000
1761	0.517975	1.000000
1762	0.517975	1.000000
1763	0.517975	1.000000
1764	0.517975	1.000000
1765	0.517975	1.000000
1766	0.517975	1.000000
1767	0.517975	1.000000
1768	0.517975	1.000000
1769	0.517975	1.000000
1770	0.517975	1.000000
1771	0.517975	1.000000
1772	0.517975	1.000000
1773	0.517975	1.000000
1774	0.517975	1.000000
1775	0.517975	1.000000
1776	0.517975	1.000000
1777	0.517975	1.000000
1778	0.517975	1.000000
1779	0.517975	1.000000
1780	0.517975	1.000000
1781	0.517975	1.000000
1782	0.517975	1.000000
1783	0.517975	1.000000
1784	0.517975	1.000000
1785	0.517975	1.000000
1786	0.517975	1.000000
1787	0.517975	1.000000
1788	0.517975	1.000000
1789	0.517975	1.000000
1790	0.517975	1.000000
1791	0.517975	1.000000
1792	0.517975	1.000000
1793	0.517975	1.000000
1794	0.517975	1.000000
1795	0.517975	1.000000
1796	0.517975	1.000000
1797	0.517975	1.000000
1798	0.517975	1.000000
1799	0.517975	1.000000
1800	0.517975	1.000000
1801	0.517975	1.000000
1802	0.517975	1.000000
1803	0.517975	1.000000
1804	0.517975	1.000000
1805	0.517975	1.000000
1806	0.517975	1.000000
1807	0.517975	1.000000
1808	0.517975	1.000000
1809	0.517975	1.000000
1810	0.517975	1.000000
1811	0.517975	1.000000
1812	0.517975	1.000000
1813	0.517975	1.000000
1814	0.517975	1.000000
1815	0.517975	1.000000
1816	0.517975	1.000000
1817	0.517975	1.000000
1818	0.517975	1.000000
1819	0.517975	1.000000
1820	0.517975	1.000000
1821	0.517975	1.000000
1822	0.517975	1.000000
1823	0.517975	1.000000
1824	0.517975	1.000000
1825	0.517975	1.000000
1826	0.517975	1.000000
1827	0.517975	1.000000
1828	0.517975	1.000000
1829	0.517975	1.000000
1830	0.517975	1.000000
1831	0.517975	1.000000
1832	0.517975	1.000000
1833	0.517975	1.000000
1834	0.517975	1.000000
1835	0.517975	1.000000
1836	0.517975	1.000000
1837	0.517975	1.000000
1838	0.517975	1.000000
1839	0.517975	1.000000
1840	0.517975	1.000000
1841	0.517975	1.000000
1842	0.517975	1.000000
1843	0.517975	1.000000
1844	0.517975	1.000000
1845	0.517975	1.000000
1846	0.517975	1.000000
1847	0.517975	1.000000
1848	0.517975	1.000000
1849	0.517975	1.000000
1850	0.517975	1.000000
1851	0.517975	1.000000
1852	0.517975	1.000000
1853	0.517975	1.000000
1854	0.517975	1.000000
1855	0.517975	1.000000
1856	0.517975	1.000000
1857	0.517975	1.000000
1858	0.517975	1.000000
1859	0.517975	1.000000
1860	0.517975	1.000000
1861	0.517975	1.000000
1862	0.517975	1.000000
1863	0.517975	1.000000
1864	0.517975	1.000000
1865	0.517975	1.000000
1866	0.517975	1.000000
1867	0.517975	1.000000
1868	0.517975	1.000000
1869	0.517975	1.000000
1870	0.517975	1.000000
1871	0.517975	1.000000
1872	0.517975	1.000000
1873	0.517975	1.000000
1874	0.517975	1.000000
1875	0.517975	1.000000
1876	0.517975	1.000000
1877	0.517975	1.000000
1878	0.517975	1.000000
1879	0.517975	1.000000
1880	0.517975	1.000000
1881	0.517975	1.000000
1882	0.517975	1.000000
1883	0.517975	1.000000
1884	0.517975	1.000000
1885	0.517975	1.000000
1886	0.517975	1.000000
1887	0.517975	1.000000
1888	0.517975	1.000000
1889	0.517975	1.000000
1890	0.517975	1.000000
1891	0.517975	1.000000
1892	0.517975	1.000000
1893	0.517975	1.000000
1894	0.517975	1.000000
1895	0.517975	1.000000
1896	0.517975	1.000000
1897	0.517975	1.000000
1898	0.517975	1.000000
1899	0.517975	1.000000
1900	0.517975	1.000000
1901	0.517975	1.000000
1902	0.517975	1.000000
1903	0.517975	1.000000
1904	0.517975	1.000000
1905	0.517975	1.000000
1906	0.517975	1.000000
1907	0.517975	1.000000
1908	0.517975	1.000000
1909	0.517975	1.000000
1910	0.517975	1.000000
1911	0.517975	1.000000
1912	0.517975	1.000000
1913	0.517975	1.000000
1914	0.517975	1.000000
1915	0.517975	1.000000
1916	0.517975	1.000000
1917	0.517975	1.000000
1918	0.517975	1.000000
1919	0.517975	1.000000
1920	0.517975	1.000000
1921	0.517975	1.000000
1922	0.517975	1.000000
1923	0.517975	1.000000
1924	0.517975	1.000000
1925	0.517975	1.000000
1926	0.517975	1.000000
1927	0.517975	1.000000
1928	0.517975	1.000000
1929	0.517975	1.000000
1930	0.517975	1.000000
1931	0.517975	1.000000
1932	0.517975	1.000000
1933	0.517975	1.000000
1934	0.517975	1.000000
1935	0.517975	1.000000
1936	0.517975	1.000000
1937	0.517975	1.000000
1938	0.517975	1.000000
1939	0.517975	1.000000
1940	0.517975	1.000000
1941	0.517975	1.000000
1942	0.517975	1.000000
1943	0.517975	1.000000
1944	0.517975	1.000000
1945	0.517975	1.000000
1946	0.517975	1.000000
1947	0.517975	1.000000
1948	0.517975	1.000000
1949	0.517975	1.000000
1950	0.517975	1.000000
1951	0.517975	1.000000
1952	0.517975	1.000000
1953	0.517975	1.000000
1954	0.517975	1.000000
1955	0.517975	1.000000
1956	0.517975	1.000000
1957	0.517975	1.000000
1958	0.517975	1.000000
1959	0.517975	1.000000
1960	0.517975	1.000000
1961	0.517975	1.000000
1962	0.517975	1.000000
1963	0.517975	1.000000
1964	0.517975	1.000000
1965	0.517975	1.000000
1966	0.517975	1.000000
1967	0.517975	1.000000
1968	0.517975	1.000000
1969	0.517975	1.000000
1970	0.517975	1.000000
1971	0.517975	1.000000
1972	0.517975	1.000000
1973	0.517975	1.000000
1974	0.517975	1.000000
1975	0.517975	1.000000
1976	0.517975	1.000000
1977	0.517975	1.000000
1978	0.517975	1.000000
1979	0.517975	1.000000
1980	0.517975	1.000000
1981	0.517975	1.000000
1982	0.517975	1.000000
1983	0.517975	1.000000
1984	0.517975	1.000000
1985	0.517975	1.000000
1986	0.517975	1.000000
1987	0.517975	1.000000
1988	0.517975	1.000000
1989	0.517975	1.000000
1990	0.517975	1.000000
1991	0.517975	1.000000
1992	0.517975	1.000000
1993	0.517975	1.000000
1994	0.517975	1.000000
1995	0.517975	1.000000
1996	0.517975	1.000000
1997	0.517975	1.000000
1998	0.517975	1.000000
1999	0.517975	1.000000
[truncated: 8,000 more rows]
