# Supplementary material for: Evolutionary game on mutually influenceing double-layer network
Source: PLoS One. 2025 Jan 31;20(1):e0317923. doi: 10.1371/journal.pone.0317923 (PMC11785339; doi:10.1371/journal.pone.0317923)
Supplement: S1 Data — (ZIP) [file pone.0317923.s001.zip › b=1.06_a=0.7_frequency.txt]

0	0.496775	0.409250
1	0.495700	0.361775
2	0.492900	0.337275
3	0.493250	0.320425
4	0.494800	0.308575
5	0.495900	0.297750
6	0.497000	0.291100
7	0.489175	0.287525
8	0.488000	0.282100
9	0.494700	0.281600
10	0.493275	0.279800
11	0.493750	0.278700
12	0.495050	0.276700
13	0.495600	0.275225
14	0.494125	0.271950
15	0.494825	0.271950
16	0.493625	0.273050
17	0.497475	0.270450
18	0.497275	0.269350
19	0.498200	0.268125
20	0.497650	0.271125
21	0.492275	0.272200
22	0.500925	0.275175
23	0.496025	0.277250
24	0.494000	0.278300
25	0.494825	0.282175
26	0.493725	0.286875
27	0.493900	0.287300
28	0.497325	0.288425
29	0.495725	0.289675
30	0.499950	0.290050
31	0.504850	0.293500
32	0.496425	0.295325
33	0.497400	0.297975
34	0.497575	0.301050
35	0.499125	0.301975
36	0.498625	0.305750
37	0.496875	0.308700
38	0.493875	0.313675
39	0.492450	0.314600
40	0.495600	0.317875
41	0.497225	0.321475
42	0.498325	0.320175
43	0.501700	0.321275
44	0.498925	0.322100
45	0.499375	0.324350
46	0.498325	0.327650
47	0.500550	0.329550
48	0.501350	0.333750
49	0.496850	0.336825
50	0.495475	0.338050
51	0.497500	0.343900
52	0.499125	0.346950
53	0.502650	0.345825
54	0.501900	0.347300
55	0.501675	0.347950
56	0.500400	0.352350
57	0.497925	0.355575
58	0.499950	0.357125
59	0.500975	0.359275
60	0.502550	0.363625
61	0.500450	0.366600
62	0.502375	0.371775
63	0.497900	0.375650
64	0.498750	0.379675
65	0.501025	0.384575
66	0.502200	0.387525
67	0.501250	0.389300
68	0.499150	0.390975
69	0.501300	0.392925
70	0.499000	0.393125
71	0.499575	0.393325
72	0.499775	0.396275
73	0.502450	0.400275
74	0.506775	0.402400
75	0.499475	0.403675
76	0.503800	0.403450
77	0.502575	0.404975
78	0.505150	0.407250
79	0.505500	0.412800
80	0.505850	0.415725
81	0.501625	0.419650
82	0.503250	0.419800
83	0.503100	0.423025
84	0.501575	0.427750
85	0.500725	0.430875
86	0.505850	0.434475
87	0.505500	0.438625
88	0.501125	0.443925
89	0.505575	0.446200
90	0.502900	0.449050
91	0.502825	0.450975
92	0.506600	0.454650
93	0.507125	0.455725
94	0.503925	0.457725
95	0.500300	0.460750
96	0.502000	0.463700
97	0.503200	0.466375
98	0.501775	0.468450
99	0.501675	0.471150
100	0.504000	0.473200
101	0.505225	0.476850
102	0.503250	0.482125
103	0.503450	0.482800
104	0.507575	0.486900
105	0.503100	0.489675
106	0.504000	0.492500
107	0.502025	0.494375
108	0.503325	0.497500
109	0.504475	0.498750
110	0.505225	0.501250
111	0.505125	0.502175
112	0.502650	0.506250
113	0.504500	0.508600
114	0.506875	0.509975
115	0.504600	0.509675
116	0.505600	0.511850
117	0.507400	0.513600
118	0.507075	0.518425
119	0.504975	0.521750
120	0.506750	0.525225
121	0.508150	0.529075
122	0.504150	0.530975
123	0.507425	0.530575
124	0.506350	0.533525
125	0.509400	0.537175
126	0.508350	0.538975
127	0.509150	0.542650
128	0.508375	0.543700
129	0.508875	0.548425
130	0.507475	0.550125
131	0.507725	0.550975
132	0.505650	0.551300
133	0.503975	0.554525
134	0.507700	0.555300
135	0.508025	0.556075
136	0.505725	0.557750
137	0.507450	0.560525
138	0.507350	0.564675
139	0.508100	0.566300
140	0.504975	0.569725
141	0.506550	0.571375
142	0.508450	0.574275
143	0.509350	0.575575
144	0.510675	0.579325
145	0.508875	0.580300
146	0.509200	0.581425
147	0.507225	0.583950
148	0.509325	0.586675
149	0.508600	0.587825
150	0.506675	0.588550
151	0.505325	0.591200
152	0.506925	0.593500
153	0.508825	0.597075
154	0.510000	0.599575
155	0.509300	0.605600
156	0.509425	0.606725
157	0.511150	0.607850
158	0.509950	0.611125
159	0.510600	0.614475
160	0.508850	0.616650
161	0.508725	0.620100
162	0.507575	0.619525
163	0.508700	0.620875
164	0.509950	0.621100
165	0.511600	0.623800
166	0.510200	0.626450
167	0.508375	0.628450
168	0.508950	0.631050
169	0.512925	0.633700
170	0.512000	0.634025
171	0.508800	0.634850
172	0.508925	0.635775
173	0.508900	0.637450
174	0.511250	0.640375
175	0.512600	0.643950
176	0.515200	0.645775
177	0.511025	0.647575
178	0.511425	0.649900
179	0.509850	0.652700
180	0.506400	0.653525
181	0.507475	0.653750
182	0.509725	0.655450
183	0.511175	0.658650
184	0.510900	0.659850
185	0.508700	0.662025
186	0.509400	0.663400
187	0.512300	0.665575
188	0.510400	0.665750
189	0.508325	0.665850
190	0.509450	0.666050
191	0.506800	0.667500
192	0.507100	0.667225
193	0.509825	0.672150
194	0.505875	0.674375
195	0.506725	0.675350
196	0.510150	0.678250
197	0.514050	0.678750
198	0.512200	0.681250
199	0.513300	0.685600
200	0.512450	0.687175
201	0.515600	0.686400
202	0.513050	0.690600
203	0.512550	0.693200
204	0.510150	0.690825
205	0.514350	0.694775
206	0.513750	0.695775
207	0.514275	0.695525
208	0.512450	0.697850
209	0.509025	0.698950
210	0.511875	0.699125
211	0.513175	0.698375
212	0.514200	0.700775
213	0.511625	0.704775
214	0.510900	0.706825
215	0.510600	0.707525
216	0.513400	0.708050
217	0.514300	0.708275
218	0.515675	0.708950
219	0.512125	0.712475
220	0.514475	0.714500
221	0.513725	0.716350
222	0.513700	0.716350
223	0.512500	0.717850
224	0.511625	0.718850
225	0.513000	0.718875
226	0.512350	0.721075
227	0.510450	0.722900
228	0.510700	0.724150
229	0.513950	0.726650
230	0.514875	0.729600
231	0.513300	0.730725
232	0.514525	0.733600
233	0.516525	0.734500
234	0.515500	0.737050
235	0.514725	0.738800
236	0.515675	0.739350
237	0.511875	0.740100
238	0.514725	0.740525
239	0.512650	0.740825
240	0.511475	0.741450
241	0.512875	0.742775
242	0.511600	0.745950
243	0.513975	0.744575
244	0.513750	0.745625
245	0.512650	0.747875
246	0.513675	0.751025
247	0.515775	0.750500
248	0.515050	0.753175
249	0.515250	0.753075
250	0.516675	0.751900
251	0.518350	0.753425
252	0.515575	0.753325
253	0.519000	0.751425
254	0.517325	0.751550
255	0.516800	0.752875
256	0.516150	0.753425
257	0.513425	0.755325
258	0.515050	0.756300
259	0.515100	0.757300
260	0.516625	0.756850
261	0.513400	0.758275
262	0.516275	0.759050
263	0.515850	0.760775
264	0.514800	0.760675
265	0.516825	0.764750
266	0.514650	0.768400
267	0.513200	0.770750
268	0.514000	0.772425
269	0.514650	0.774875
270	0.513575	0.775950
271	0.513625	0.777300
272	0.513525	0.777700
273	0.512850	0.778500
274	0.513600	0.779850
275	0.514875	0.780100
276	0.512775	0.781000
277	0.514875	0.782575
278	0.509525	0.783075
279	0.513025	0.783550
280	0.514525	0.784575
281	0.515600	0.785450
282	0.514200	0.784550
283	0.514725	0.786525
284	0.514825	0.787100
285	0.516225	0.784700
286	0.515600	0.786275
287	0.513500	0.786850
288	0.515275	0.787575
289	0.513300	0.787100
290	0.513275	0.787700
291	0.514775	0.788875
292	0.513750	0.787250
293	0.514675	0.790775
294	0.513875	0.792725
295	0.514550	0.794750
296	0.513875	0.794450
297	0.518025	0.796450
298	0.518000	0.796425
299	0.514775	0.797200
300	0.514650	0.797425
301	0.513275	0.798175
302	0.514650	0.802675
303	0.513750	0.801900
304	0.516625	0.802200
305	0.516200	0.800100
306	0.516075	0.801375
307	0.514275	0.803825
308	0.515650	0.801300
309	0.514175	0.802025
310	0.514650	0.803025
311	0.518550	0.803350
312	0.517975	0.803825
313	0.517500	0.804325
314	0.515125	0.804700
315	0.515150	0.804250
316	0.516400	0.806150
317	0.514900	0.807575
318	0.514800	0.808875
319	0.516800	0.810950
320	0.517525	0.811675
321	0.517625	0.814600
322	0.518050	0.815550
323	0.517375	0.817775
324	0.516925	0.817500
325	0.519300	0.818150
326	0.515050	0.819425
327	0.516875	0.820325
328	0.516225	0.821825
329	0.514000	0.821825
330	0.515050	0.823950
331	0.515175	0.827450
332	0.516475	0.828725
333	0.514800	0.829375
334	0.516875	0.829975
335	0.517475	0.832575
336	0.517175	0.831100
337	0.516425	0.833275
338	0.517675	0.833550
339	0.515825	0.834175
340	0.516900	0.835800
341	0.517450	0.836350
342	0.516650	0.836725
343	0.518000	0.838125
344	0.518300	0.838225
345	0.516825	0.838125
346	0.517450	0.838650
347	0.516775	0.839500
348	0.516725	0.839025
349	0.516900	0.840100
350	0.516100	0.842300
351	0.515050	0.845225
352	0.514450	0.847225
353	0.515975	0.846250
354	0.513800	0.847200
355	0.515775	0.848550
356	0.516100	0.848425
357	0.515475	0.848575
358	0.516575	0.848925
359	0.515975	0.849475
360	0.516900	0.849650
361	0.516125	0.848400
362	0.514400	0.850375
363	0.515625	0.850325
364	0.516975	0.849550
365	0.515350	0.849875
366	0.516875	0.850550
367	0.516475	0.852400
368	0.515975	0.855600
369	0.516325	0.856800
370	0.517725	0.857775
371	0.516875	0.858250
372	0.517575	0.857250
373	0.518025	0.859725
374	0.517200	0.859900
375	0.517275	0.858500
376	0.516950	0.858975
377	0.517500	0.858125
378	0.516350	0.859775
379	0.517000	0.859375
380	0.516950	0.860675
381	0.519000	0.861675
382	0.516750	0.861500
383	0.517500	0.861200
384	0.517625	0.862550
385	0.516100	0.862425
386	0.518225	0.864425
387	0.515875	0.864400
388	0.517750	0.866050
389	0.517675	0.867500
390	0.518375	0.867625
391	0.518750	0.867900
392	0.518275	0.867950
393	0.517225	0.868350
394	0.517075	0.869325
395	0.516975	0.869750
396	0.516425	0.871675
397	0.515500	0.871800
398	0.515725	0.874175
399	0.517225	0.876325
400	0.515750	0.875350
401	0.515825	0.876175
402	0.517150	0.875800
403	0.518350	0.876900
404	0.518975	0.876675
405	0.516875	0.876475
406	0.516625	0.876350
407	0.517500	0.878250
408	0.517625	0.877675
409	0.517725	0.877150
410	0.516550	0.878025
411	0.516700	0.877875
412	0.517775	0.879100
413	0.517250	0.878525
414	0.516650	0.880000
415	0.518900	0.878550
416	0.518450	0.877800
417	0.517450	0.878950
418	0.517525	0.877900
419	0.517050	0.877850
420	0.516375	0.877800
421	0.516050	0.878150
422	0.515275	0.880150
423	0.517000	0.879100
424	0.517650	0.880800
425	0.518250	0.880800
426	0.517200	0.882025
427	0.518900	0.881450
428	0.518325	0.882300
429	0.517600	0.882550
430	0.517650	0.883425
431	0.518450	0.884925
432	0.519425	0.884750
433	0.518775	0.885750
434	0.517250	0.885075
435	0.516150	0.883975
436	0.518425	0.882750
437	0.518000	0.883525
438	0.516575	0.884300
439	0.518300	0.885175
440	0.518650	0.885050
441	0.518075	0.884925
442	0.518275	0.885675
443	0.517650	0.885850
444	0.516825	0.886350
445	0.518625	0.885450
446	0.518600	0.888100
447	0.516525	0.888725
448	0.518475	0.887450
449	0.518225	0.889700
450	0.517375	0.889075
451	0.517850	0.888900
452	0.517275	0.888125
453	0.518575	0.887675
454	0.518025	0.887400
455	0.518350	0.886475
456	0.518375	0.888200
457	0.519225	0.889475
458	0.520025	0.890300
459	0.518850	0.889875
460	0.519175	0.889475
461	0.519550	0.890275
462	0.519275	0.889625
463	0.518700	0.890300
464	0.520150	0.892350
465	0.519000	0.893650
466	0.518475	0.894650
467	0.520025	0.893650
468	0.519275	0.896850
469	0.520100	0.896775
470	0.521100	0.898000
471	0.520575	0.900100
472	0.520950	0.900500
473	0.519625	0.901950
474	0.519950	0.900350
475	0.518950	0.900975
476	0.519100	0.903100
477	0.519550	0.904050
478	0.518750	0.903625
479	0.517900	0.903725
480	0.517900	0.903450
481	0.519050	0.903450
482	0.520225	0.904300
483	0.519025	0.904075
484	0.520200	0.906050
485	0.519925	0.906200
486	0.518575	0.906475
487	0.518275	0.907525
488	0.517625	0.908050
489	0.519125	0.908875
490	0.518275	0.908450
491	0.518925	0.908225
492	0.519525	0.909225
493	0.518825	0.908125
494	0.519525	0.909150
495	0.520250	0.909575
496	0.519525	0.910600
497	0.520375	0.911200
498	0.520325	0.912350
499	0.519975	0.911725
500	0.518775	0.911125
501	0.518550	0.910225
502	0.517950	0.910325
503	0.517825	0.910275
504	0.518375	0.910750
505	0.517500	0.912500
506	0.518700	0.912525
507	0.519000	0.914500
508	0.517500	0.914000
509	0.518375	0.914700
510	0.518025	0.914600
511	0.518000	0.914925
512	0.519000	0.915125
513	0.519925	0.915575
514	0.518750	0.915275
515	0.517775	0.915425
516	0.517800	0.915675
517	0.517625	0.915025
518	0.518450	0.915350
519	0.519725	0.914975
520	0.520025	0.914625
521	0.518775	0.916050
522	0.518775	0.915425
523	0.518400	0.914950
524	0.518325	0.915425
525	0.518250	0.915300
526	0.517275	0.915400
527	0.519850	0.916625
528	0.519775	0.916200
529	0.518975	0.916775
530	0.519075	0.917600
531	0.518350	0.918225
532	0.519950	0.920450
533	0.519000	0.919950
534	0.519025	0.920100
535	0.519025	0.920525
536	0.518450	0.921400
537	0.519425	0.920850
538	0.518025	0.921575
539	0.517175	0.922025
540	0.517700	0.924450
541	0.518825	0.923625
542	0.517750	0.924825
543	0.518100	0.924000
544	0.518600	0.923800
545	0.517375	0.924275
546	0.517750	0.924075
547	0.517250	0.924025
548	0.518150	0.924650
549	0.519200	0.925150
550	0.518200	0.926150
551	0.518650	0.926250
552	0.519250	0.925700
553	0.518225	0.923750
554	0.518475	0.924825
555	0.520525	0.926225
556	0.520375	0.925900
557	0.520400	0.926975
558	0.519925	0.928000
559	0.518775	0.927725
560	0.518600	0.927550
561	0.519400	0.928600
562	0.519000	0.928700
563	0.519600	0.929325
564	0.518675	0.930550
565	0.518325	0.931600
566	0.517925	0.933125
567	0.517700	0.932950
568	0.519000	0.933175
569	0.519400	0.932825
570	0.519800	0.932425
571	0.518650	0.932150
572	0.519575	0.931775
573	0.518975	0.932925
574	0.517875	0.934550
575	0.518275	0.933650
576	0.519450	0.933575
577	0.519675	0.934750
578	0.519425	0.934850
579	0.518575	0.934650
580	0.518025	0.933175
581	0.518400	0.932850
582	0.518175	0.934050
583	0.518750	0.933825
584	0.519075	0.934525
585	0.518650	0.935000
586	0.518225	0.935250
587	0.518075	0.935300
588	0.518175	0.935475
589	0.518925	0.935850
590	0.518950	0.937050
591	0.518900	0.935600
592	0.520375	0.935400
593	0.518925	0.935850
594	0.518725	0.935900
595	0.518700	0.935425
596	0.518550	0.936975
597	0.518875	0.936850
598	0.519925	0.936675
599	0.520575	0.937275
600	0.518075	0.938525
601	0.519300	0.938525
602	0.519475	0.939050
603	0.518875	0.939625
604	0.519275	0.940375
605	0.520200	0.940575
606	0.519600	0.940575
607	0.519925	0.940200
608	0.519550	0.942150
609	0.519200	0.941925
610	0.519675	0.941500
611	0.519050	0.941425
612	0.518575	0.941750
613	0.519150	0.943300
614	0.518800	0.942750
615	0.519200	0.943575
616	0.519300	0.945000
617	0.520650	0.945100
618	0.519075	0.945375
619	0.519575	0.946400
620	0.519750	0.946550
621	0.519425	0.945925
622	0.519675	0.945200
623	0.518850	0.945950
624	0.519750	0.947025
625	0.519675	0.948000
626	0.520250	0.947725
627	0.519950	0.946925
628	0.520475	0.946325
629	0.520525	0.946000
630	0.520200	0.946000
631	0.519725	0.945800
632	0.520500	0.945275
633	0.519700	0.945300
634	0.519850	0.945325
635	0.520425	0.947275
636	0.520300	0.947550
637	0.521250	0.947850
638	0.520000	0.948075
639	0.519500	0.948900
640	0.519525	0.950125
641	0.520150	0.950425
642	0.520525	0.950475
643	0.520050	0.949150
644	0.519325	0.948125
645	0.518325	0.948725
646	0.518750	0.949400
647	0.520025	0.949925
648	0.519550	0.950525
649	0.520200	0.950700
650	0.519725	0.950575
651	0.520275	0.949800
652	0.520300	0.950450
653	0.518950	0.951150
654	0.520075	0.951250
655	0.520950	0.950875
656	0.519800	0.951450
657	0.519825	0.951425
658	0.520450	0.950900
659	0.520275	0.950500
660	0.519900	0.951125
661	0.519850	0.950200
662	0.519450	0.949200
663	0.519425	0.950025
664	0.519225	0.951575
665	0.519325	0.951575
666	0.519775	0.951250
667	0.519450	0.952725
668	0.519325	0.952500
669	0.519725	0.952350
670	0.519225	0.952175
671	0.519225	0.953750
672	0.519600	0.953975
673	0.518850	0.954125
674	0.520225	0.953950
675	0.518525	0.954300
676	0.519525	0.952725
677	0.520050	0.952200
678	0.519050	0.952875
679	0.519700	0.952375
680	0.519700	0.951850
681	0.518400	0.952575
682	0.517825	0.952050
683	0.518800	0.952250
684	0.518400	0.954150
685	0.519200	0.954075
686	0.518050	0.954175
687	0.518675	0.953525
688	0.518625	0.952925
689	0.517675	0.953625
690	0.517925	0.954425
691	0.517875	0.955150
692	0.518675	0.954625
693	0.518750	0.955950
694	0.518050	0.956950
695	0.518225	0.956750
696	0.518050	0.955625
697	0.517875	0.956200
698	0.517875	0.956150
699	0.518725	0.957050
700	0.517475	0.957075
701	0.518625	0.955950
702	0.518075	0.955575
703	0.518000	0.956675
704	0.518600	0.957625
705	0.518275	0.956650
706	0.517650	0.956525
707	0.517650	0.956325
708	0.517825	0.956650
709	0.517225	0.956700
710	0.517850	0.956850
711	0.518025	0.956675
712	0.518225	0.956325
713	0.517625	0.956700
714	0.517525	0.957400
715	0.517325	0.959075
716	0.518075	0.959925
717	0.518100	0.958875
718	0.517375	0.959375
719	0.516850	0.959550
720	0.517000	0.959000
721	0.517500	0.957925
722	0.518625	0.957600
723	0.519175	0.957050
724	0.518925	0.957225
725	0.518275	0.957625
726	0.518300	0.957150
727	0.518075	0.957350
728	0.517725	0.958500
729	0.518300	0.958750
730	0.518150	0.958775
731	0.518425	0.958650
732	0.517775	0.958250
733	0.518675	0.959400
734	0.518200	0.959525
735	0.519300	0.959250
736	0.519275	0.959950
737	0.518600	0.960400
738	0.518625	0.960175
739	0.519250	0.960350
740	0.518000	0.962050
741	0.517975	0.960925
742	0.518300	0.960500
743	0.518425	0.960100
744	0.517950	0.961000
745	0.518350	0.961625
746	0.518825	0.960650
747	0.518450	0.961250
748	0.518675	0.960250
749	0.517975	0.959875
750	0.518425	0.958475
751	0.518975	0.958625
752	0.518350	0.959375
753	0.518200	0.960000
754	0.518950	0.960525
755	0.519350	0.960500
756	0.519775	0.961075
757	0.519275	0.961000
758	0.517500	0.961150
759	0.518825	0.960400
760	0.518575	0.961225
761	0.518600	0.961750
762	0.518675	0.962425
763	0.518500	0.962425
764	0.518275	0.963025
765	0.518000	0.963000
766	0.519050	0.963675
767	0.519225	0.965025
768	0.518375	0.965550
769	0.517700	0.965750
770	0.518525	0.965375
771	0.519575	0.965475
772	0.519525	0.965375
773	0.518725	0.964800
774	0.519175	0.963925
775	0.518675	0.965625
776	0.519150	0.966825
777	0.519600	0.965950
778	0.519625	0.966075
779	0.519250	0.967225
780	0.519550	0.967125
781	0.519625	0.966750
782	0.520175	0.966425
783	0.519950	0.966975
784	0.519025	0.966975
785	0.519350	0.967550
786	0.519400	0.967775
787	0.519425	0.968600
788	0.519350	0.968625
789	0.519825	0.968750
790	0.519850	0.970075
791	0.519025	0.970375
792	0.519325	0.970800
793	0.519750	0.970050
794	0.519525	0.969775
795	0.519450	0.970450
796	0.519250	0.969850
797	0.519225	0.969375
798	0.519000	0.969050
799	0.519075	0.969675
800	0.518575	0.969700
801	0.518600	0.969875
802	0.519100	0.970225
803	0.519525	0.970675
804	0.519375	0.970775
805	0.519150	0.970450
806	0.519350	0.969750
807	0.518975	0.970225
808	0.519275	0.970375
809	0.520100	0.970300
810	0.520000	0.970325
811	0.519925	0.970075
812	0.519500	0.970150
813	0.519050	0.970350
814	0.519100	0.971175
815	0.519575	0.971600
816	0.520275	0.972325
817	0.520075	0.972500
818	0.520025	0.972900
819	0.518825	0.972450
820	0.519075	0.973750
821	0.519450	0.973050
822	0.519550	0.973050
823	0.518750	0.972800
824	0.518125	0.972550
825	0.517675	0.972175
826	0.518375	0.972625
827	0.517900	0.972300
828	0.518975	0.972175
829	0.518525	0.972475
830	0.518675	0.971875
831	0.517850	0.972475
832	0.518025	0.972775
833	0.517575	0.972500
834	0.518725	0.973175
835	0.518275	0.973100
836	0.518400	0.973775
837	0.518125	0.973625
838	0.519075	0.974125
839	0.518775	0.973600
840	0.519200	0.972525
841	0.519100	0.972675
842	0.518900	0.971750
843	0.518175	0.971925
844	0.518850	0.972300
845	0.518525	0.972425
846	0.518525	0.972550
847	0.518500	0.971950
848	0.518750	0.971775
849	0.518925	0.970725
850	0.519325	0.970600
851	0.519500	0.971300
852	0.519525	0.971600
853	0.518875	0.971500
854	0.518725	0.972125
855	0.518850	0.971750
856	0.519200	0.971450
857	0.520450	0.971675
858	0.519075	0.972125
859	0.520250	0.972250
860	0.519950	0.973100
861	0.519475	0.972850
862	0.519800	0.973200
863	0.519575	0.973375
864	0.520050	0.973650
865	0.520400	0.974000
866	0.520550	0.973850
867	0.519025	0.974300
868	0.519550	0.974325
869	0.519525	0.974775
870	0.519650	0.974800
871	0.519325	0.974425
872	0.519850	0.974375
873	0.519625	0.973050
874	0.519200	0.972900
875	0.518500	0.972900
876	0.518900	0.973925
877	0.519075	0.973725
878	0.519575	0.974100
879	0.518775	0.974200
880	0.518925	0.973800
881	0.518450	0.974200
882	0.518900	0.973325
883	0.519250	0.973275
884	0.518775	0.972525
885	0.519925	0.973300
886	0.518850	0.973775
887	0.519300	0.974025
888	0.518700	0.974450
889	0.519725	0.975275
890	0.518775	0.975875
891	0.519550	0.976325
892	0.519725	0.975825
893	0.520250	0.976425
894	0.519375	0.975950
895	0.519225	0.976050
896	0.519325	0.976325
897	0.519925	0.976700
898	0.519625	0.976925
899	0.519050	0.977350
900	0.519075	0.977475
901	0.519025	0.977700
902	0.519800	0.977475
903	0.519725	0.977425
904	0.519300	0.977825
905	0.519425	0.977125
906	0.519300	0.977675
907	0.519350	0.977500
908	0.519700	0.976925
909	0.519800	0.977125
910	0.520375	0.977100
911	0.520000	0.977450
912	0.519850	0.977800
913	0.519475	0.977250
914	0.519500	0.977650
915	0.519300	0.977425
916	0.519125	0.977550
917	0.519025	0.977475
918	0.519325	0.977575
919	0.518925	0.978850
920	0.519225	0.979575
921	0.519950	0.980050
922	0.519725	0.980000
923	0.519850	0.980075
924	0.519575	0.981225
925	0.519825	0.981325
926	0.519375	0.981275
927	0.520100	0.981725
928	0.519525	0.981750
929	0.519525	0.980475
930	0.519200	0.980800
931	0.519400	0.980850
932	0.519450	0.980825
933	0.518825	0.980700
934	0.518900	0.980300
935	0.518700	0.980400
936	0.519125	0.980475
937	0.519275	0.980400
938	0.519100	0.980100
939	0.519000	0.980700
940	0.518850	0.981625
941	0.519025	0.981725
942	0.519300	0.981975
943	0.519025	0.981975
944	0.518925	0.981650
945	0.518850	0.981850
946	0.519100	0.981850
947	0.518575	0.981875
948	0.518375	0.981275
949	0.519100	0.981000
950	0.518775	0.981325
951	0.518425	0.981425
952	0.518675	0.981200
953	0.518750	0.980900
954	0.518700	0.981075
955	0.519100	0.980775
956	0.519150	0.981125
957	0.518725	0.981350
958	0.518900	0.981600
959	0.519150	0.982050
960	0.518900	0.981925
961	0.519300	0.982275
962	0.519325	0.982225
963	0.519500	0.982650
964	0.519800	0.982375
965	0.519400	0.981575
966	0.519225	0.982475
967	0.518675	0.982825
968	0.519100	0.982800
969	0.519275	0.981925
970	0.519650	0.982100
971	0.519075	0.983250
972	0.519850	0.982875
973	0.519400	0.982975
974	0.519075	0.982900
975	0.519250	0.983300
976	0.519375	0.983250
977	0.518650	0.982800
978	0.518825	0.982675
979	0.519025	0.982450
980	0.519050	0.983675
981	0.518950	0.983575
982	0.518600	0.984425
983	0.518550	0.984625
984	0.518725	0.984750
985	0.519000	0.984150
986	0.518875	0.984500
987	0.518450	0.984475
988	0.518600	0.984050
989	0.519000	0.983475
990	0.518925	0.983550
991	0.519175	0.984250
992	0.519250	0.984150
993	0.519350	0.984625
994	0.519400	0.984125
995	0.518850	0.983950
996	0.518750	0.984325
997	0.518575	0.984875
998	0.519000	0.984700
999	0.519300	0.985025
1000	0.518850	0.985125
1001	0.518650	0.985250
1002	0.518775	0.985150
1003	0.519500	0.985350
1004	0.519300	0.985875
1005	0.518825	0.985800
1006	0.519250	0.985725
1007	0.519150	0.985550
1008	0.518900	0.985500
1009	0.518750	0.985025
1010	0.519000	0.985600
1011	0.518575	0.985600
1012	0.518775	0.985525
1013	0.519100	0.985600
1014	0.518775	0.985575
1015	0.518825	0.984875
1016	0.518825	0.984825
1017	0.519050	0.985225
1018	0.519075	0.985525
1019	0.518975	0.985400
1020	0.518750	0.985300
1021	0.518750	0.985775
1022	0.518300	0.986100
1023	0.518550	0.986275
1024	0.518425	0.986200
1025	0.518350	0.986500
1026	0.518600	0.986775
1027	0.518475	0.986750
1028	0.518925	0.987275
1029	0.518725	0.987100
1030	0.519025	0.987300
1031	0.519225	0.987500
1032	0.518600	0.988000
1033	0.519300	0.987650
1034	0.519300	0.987875
1035	0.519200	0.987600
1036	0.518525	0.987850
1037	0.518775	0.987875
1038	0.518175	0.988150
1039	0.518900	0.987825
1040	0.518125	0.987375
1041	0.518325	0.987250
1042	0.518825	0.987075
1043	0.519125	0.987500
1044	0.518675	0.987175
1045	0.518700	0.987225
1046	0.518975	0.987575
1047	0.519450	0.987300
1048	0.519225	0.986875
1049	0.519300	0.987425
1050	0.518950	0.987400
1051	0.518650	0.988075
1052	0.518650	0.988050
1053	0.518375	0.987900
1054	0.518550	0.987725
1055	0.518250	0.987425
1056	0.518600	0.987600
1057	0.518650	0.988750
1058	0.518375	0.989100
1059	0.518725	0.989025
1060	0.518875	0.988850
1061	0.519450	0.988675
1062	0.518775	0.988650
1063	0.518575	0.988550
1064	0.518925	0.988525
1065	0.519350	0.988800
1066	0.519275	0.988750
1067	0.519075	0.988675
1068	0.518325	0.988650
1069	0.518525	0.989350
1070	0.519275	0.989075
1071	0.518900	0.989000
1072	0.519000	0.988875
1073	0.518850	0.988925
1074	0.518775	0.988525
1075	0.518775	0.988825
1076	0.519375	0.988650
1077	0.519150	0.988050
1078	0.518950	0.988125
1079	0.518700	0.988100
1080	0.518675	0.988375
1081	0.519275	0.988025
1082	0.519125	0.988175
1083	0.520025	0.988625
1084	0.519925	0.988300
1085	0.519400	0.988625
1086	0.519200	0.989075
1087	0.518925	0.989575
1088	0.518950	0.989975
1089	0.519050	0.990250
1090	0.518925	0.989725
1091	0.518825	0.989775
1092	0.519300	0.989775
1093	0.518725	0.989750
1094	0.519375	0.990325
1095	0.519250	0.989150
1096	0.518750	0.988775
1097	0.519175	0.989125
1098	0.518925	0.989250
1099	0.519700	0.989200
1100	0.519225	0.989500
1101	0.519300	0.989725
1102	0.518975	0.990100
1103	0.519050	0.990025
1104	0.518925	0.989450
1105	0.519225	0.989150
1106	0.519100	0.989525
1107	0.518525	0.989850
1108	0.519275	0.990175
1109	0.518925	0.990125
1110	0.518575	0.990275
1111	0.519050	0.990175
1112	0.518725	0.990675
1113	0.518950	0.990450
1114	0.518850	0.990350
1115	0.519175	0.990525
1116	0.518925	0.990725
1117	0.519075	0.990825
1118	0.519200	0.990175
1119	0.518875	0.990125
1120	0.518975	0.990275
1121	0.518550	0.990725
1122	0.519000	0.990850
1123	0.519350	0.990850
1124	0.519400	0.990800
1125	0.519500	0.991175
1126	0.519500	0.990700
1127	0.519200	0.991050
1128	0.519275	0.991225
1129	0.519300	0.991750
1130	0.519275	0.991700
1131	0.519400	0.991625
1132	0.519475	0.991875
1133	0.519175	0.991825
1134	0.519325	0.992500
1135	0.519600	0.992475
1136	0.519425	0.992600
1137	0.519225	0.992125
1138	0.518850	0.991975
1139	0.519000	0.991950
1140	0.519075	0.992600
1141	0.519400	0.992625
1142	0.519175	0.992300
1143	0.519425	0.992075
1144	0.519425	0.992375
1145	0.519500	0.992425
1146	0.519400	0.992150
1147	0.518975	0.991950
1148	0.519125	0.991525
1149	0.518975	0.991575
1150	0.519175	0.992150
1151	0.519075	0.992325
1152	0.518825	0.992075
1153	0.519100	0.992450
1154	0.519025	0.992775
1155	0.519650	0.993325
1156	0.519475	0.993150
1157	0.519350	0.993000
1158	0.519450	0.993000
1159	0.519550	0.992925
1160	0.519425	0.993050
1161	0.519775	0.993200
1162	0.519200	0.993350
1163	0.519525	0.993500
1164	0.519350	0.993300
1165	0.519250	0.993300
1166	0.519125	0.993850
1167	0.519125	0.993800
1168	0.519175	0.993500
1169	0.519325	0.993725
1170	0.519600	0.993775
1171	0.519550	0.993750
1172	0.519275	0.993750
1173	0.519400	0.993425
1174	0.519375	0.993850
1175	0.519450	0.993575
1176	0.519925	0.992975
1177	0.519700	0.992925
1178	0.519125	0.993100
1179	0.519025	0.992600
1180	0.519550	0.992850
1181	0.519925	0.992775
1182	0.519400	0.992950
1183	0.519450	0.992975
1184	0.519300	0.993150
1185	0.519375	0.993100
1186	0.519625	0.992800
1187	0.519425	0.992575
1188	0.519200	0.992675
1189	0.518875	0.992100
1190	0.519375	0.992300
1191	0.519525	0.992625
1192	0.519400	0.992900
1193	0.519200	0.992950
1194	0.519075	0.992750
1195	0.519225	0.992925
1196	0.519075	0.993100
1197	0.519250	0.993225
1198	0.519275	0.992700
1199	0.518950	0.993000
1200	0.519100	0.993125
1201	0.518900	0.993375
1202	0.519050	0.993050
1203	0.519125	0.993350
1204	0.519050	0.993375
1205	0.519100	0.992950
1206	0.519425	0.993450
1207	0.519200	0.993250
1208	0.518800	0.993075
1209	0.518650	0.993150
1210	0.519200	0.993150
1211	0.518725	0.993150
1212	0.518775	0.993600
1213	0.519500	0.993300
1214	0.518850	0.993150
1215	0.518900	0.993425
1216	0.519050	0.993400
1217	0.518875	0.993300
1218	0.519175	0.993350
1219	0.519100	0.993500
1220	0.519025	0.993875
1221	0.518850	0.994000
1222	0.518925	0.994025
1223	0.518950	0.993725
1224	0.519025	0.993775
1225	0.518775	0.993925
1226	0.519100	0.993900
1227	0.519425	0.994250
1228	0.519000	0.994225
1229	0.519250	0.993600
1230	0.519200	0.993700
1231	0.519225	0.993975
1232	0.519325	0.993475
1233	0.519575	0.993825
1234	0.519550	0.993525
1235	0.519300	0.993525
1236	0.519375	0.993700
1237	0.518900	0.993775
1238	0.519225	0.993700
1239	0.518900	0.994425
1240	0.519150	0.994775
1241	0.519175	0.994975
1242	0.519150	0.994550
1243	0.518975	0.994550
1244	0.519100	0.994575
1245	0.518825	0.994825
1246	0.519075	0.994850
1247	0.519050	0.994625
1248	0.519200	0.994800
1249	0.519200	0.994500
1250	0.519150	0.994200
1251	0.518875	0.994600
1252	0.518900	0.994350
1253	0.518750	0.994250
1254	0.518975	0.994300
1255	0.519075	0.994575
1256	0.519225	0.994600
1257	0.519050	0.994575
1258	0.518825	0.994375
1259	0.518900	0.994375
1260	0.519225	0.994550
1261	0.519275	0.994450
1262	0.519400	0.994650
1263	0.518975	0.994400
1264	0.518875	0.994475
1265	0.519175	0.994425
1266	0.519300	0.994900
1267	0.519150	0.994925
1268	0.519175	0.995075
1269	0.518850	0.995300
1270	0.518925	0.995750
1271	0.519000	0.995450
1272	0.519225	0.995550
1273	0.519300	0.995775
1274	0.519300	0.995725
1275	0.519375	0.995750
1276	0.519025	0.996075
1277	0.518775	0.996200
1278	0.518825	0.995700
1279	0.519250	0.995775
1280	0.519225	0.995775
1281	0.519250	0.995675
1282	0.519225	0.995650
1283	0.519450	0.995725
1284	0.519425	0.995925
1285	0.519025	0.995900
1286	0.519100	0.995775
1287	0.519100	0.995875
1288	0.518850	0.995900
1289	0.519050	0.995975
1290	0.519050	0.996275
1291	0.519225	0.996625
1292	0.519000	0.996525
1293	0.518800	0.996725
1294	0.518850	0.996150
1295	0.518925	0.996150
1296	0.519400	0.995700
1297	0.519325	0.995750
1298	0.519250	0.995450
1299	0.519425	0.995425
1300	0.519575	0.995500
1301	0.519425	0.995400
1302	0.519175	0.995450
1303	0.519125	0.995575
1304	0.519250	0.995725
1305	0.519475	0.995475
1306	0.519500	0.995450
1307	0.519225	0.995050
1308	0.518825	0.994875
1309	0.519100	0.995025
1310	0.519600	0.994925
1311	0.519375	0.995150
1312	0.519425	0.995400
1313	0.519225	0.995525
1314	0.519250	0.995325
1315	0.519350	0.995475
1316	0.519475	0.995225
1317	0.519350	0.995025
1318	0.519375	0.995450
1319	0.519475	0.995150
1320	0.519525	0.995100
1321	0.519425	0.995125
1322	0.519200	0.995125
1323	0.519425	0.995100
1324	0.519300	0.995325
1325	0.519700	0.995125
1326	0.519550	0.994650
1327	0.519475	0.994625
1328	0.519475	0.994900
1329	0.519675	0.995075
1330	0.519475	0.995075
1331	0.519475	0.995000
1332	0.519625	0.995025
1333	0.519650	0.994925
1334	0.519475	0.994950
1335	0.519250	0.995225
1336	0.519250	0.995700
1337	0.519300	0.995700
1338	0.519500	0.995525
1339	0.519625	0.995475
1340	0.519575	0.995225
1341	0.519400	0.995375
1342	0.519500	0.995250
1343	0.519375	0.995250
1344	0.519400	0.995150
1345	0.519375	0.995225
1346	0.519350	0.995450
1347	0.518900	0.995175
1348	0.518975	0.995200
1349	0.519000	0.994825
1350	0.519250	0.994975
1351	0.518975	0.994825
1352	0.519350	0.994725
1353	0.519450	0.994675
1354	0.519225	0.994900
1355	0.519325	0.995125
1356	0.519150	0.994925
1357	0.518850	0.994900
1358	0.519325	0.995350
1359	0.519025	0.995400
1360	0.519225	0.995950
1361	0.519225	0.995825
1362	0.519175	0.996000
1363	0.519275	0.995950
1364	0.519075	0.995825
1365	0.519425	0.996175
1366	0.519075	0.996350
1367	0.519300	0.996250
1368	0.519050	0.996325
1369	0.518850	0.996500
1370	0.518850	0.996300
1371	0.519150	0.996225
1372	0.518825	0.996550
1373	0.519150	0.996600
1374	0.519125	0.996575
1375	0.519200	0.996525
1376	0.519150	0.996500
1377	0.519275	0.996275
1378	0.519125	0.996325
1379	0.519175	0.996200
1380	0.518975	0.995725
1381	0.519150	0.995450
1382	0.519025	0.995500
1383	0.519250	0.995475
1384	0.518900	0.995275
1385	0.519100	0.995450
1386	0.519000	0.995275
1387	0.518925	0.995400
1388	0.519200	0.995575
1389	0.519225	0.995300
1390	0.519100	0.995400
1391	0.519375	0.995725
1392	0.519225	0.996025
1393	0.518900	0.995750
1394	0.519025	0.995625
1395	0.519225	0.995825
1396	0.519225	0.995725
1397	0.519675	0.995825
1398	0.519325	0.995725
1399	0.519200	0.996050
1400	0.519700	0.995800
1401	0.519325	0.995950
1402	0.519475	0.996050
1403	0.519625	0.995900
1404	0.519575	0.995625
1405	0.519100	0.995650
1406	0.519025	0.995600
1407	0.519625	0.995325
1408	0.519500	0.995350
1409	0.519700	0.995325
1410	0.519725	0.995125
1411	0.519625	0.995250
1412	0.519650	0.995000
1413	0.519150	0.994800
1414	0.519100	0.994825
1415	0.519525	0.994800
1416	0.519400	0.994750
1417	0.519350	0.994825
1418	0.519450	0.994575
1419	0.519275	0.994775
1420	0.519825	0.994950
1421	0.519575	0.995100
1422	0.519950	0.995175
1423	0.519725	0.995000
1424	0.519550	0.995400
1425	0.519800	0.995625
1426	0.520125	0.995400
1427	0.520100	0.995300
1428	0.519525	0.994950
1429	0.519825	0.994875
1430	0.519675	0.994650
1431	0.519575	0.994950
1432	0.519550	0.995175
1433	0.519625	0.995550
1434	0.519525	0.995625
1435	0.519525	0.995500
1436	0.519500	0.995500
1437	0.519475	0.995750
1438	0.519925	0.995525
1439	0.519650	0.995625
1440	0.519925	0.995450
1441	0.519675	0.995525
1442	0.519700	0.995800
1443	0.519775	0.995650
1444	0.519550	0.995450
1445	0.519675	0.995450
1446	0.519200	0.995600
1447	0.519275	0.995875
1448	0.519650	0.996000
1449	0.519700	0.996250
1450	0.519700	0.996000
1451	0.519650	0.996175
1452	0.519525	0.996375
1453	0.519350	0.996550
1454	0.519450	0.996325
1455	0.519425	0.996075
1456	0.519500	0.996075
1457	0.519600	0.996075
1458	0.519475	0.996000
1459	0.519575	0.996200
1460	0.519550	0.996300
1461	0.519475	0.996325
1462	0.519200	0.996325
1463	0.519450	0.996250
1464	0.519125	0.996350
1465	0.519425	0.996375
1466	0.519175	0.996375
1467	0.519150	0.996100
1468	0.519350	0.996250
1469	0.519275	0.996125
1470	0.519050	0.996150
1471	0.519150	0.996250
1472	0.519450	0.996075
1473	0.519575	0.996225
1474	0.519575	0.996550
1475	0.519525	0.996425
1476	0.519625	0.996225
1477	0.519425	0.996175
1478	0.519175	0.996350
1479	0.519200	0.996300
1480	0.519300	0.996375
1481	0.519150	0.996550
1482	0.519450	0.996375
1483	0.519525	0.996200
1484	0.519175	0.996075
1485	0.519675	0.996075
1486	0.519525	0.995975
1487	0.519775	0.996100
1488	0.519250	0.996100
1489	0.519250	0.996025
1490	0.519425	0.996250
1491	0.519250	0.996300
1492	0.519100	0.996300
1493	0.519175	0.996250
1494	0.519550	0.996275
1495	0.519450	0.996200
1496	0.519700	0.996250
1497	0.519375	0.996225
1498	0.519525	0.996600
1499	0.519700	0.996550
1500	0.519675	0.996625
1501	0.519775	0.996500
1502	0.519775	0.996350
1503	0.519575	0.996375
1504	0.519550	0.996675
1505	0.519275	0.996675
1506	0.519400	0.996675
1507	0.519400	0.996625
1508	0.519650	0.996625
1509	0.519675	0.996900
1510	0.519225	0.997150
1511	0.519150	0.997250
1512	0.519325	0.997200
1513	0.519050	0.997350
1514	0.519125	0.997225
1515	0.519075	0.997025
1516	0.519300	0.997025
1517	0.519375	0.997125
1518	0.519400	0.996850
1519	0.519450	0.996875
1520	0.519450	0.996800
1521	0.519375	0.996825
1522	0.519225	0.996950
1523	0.519275	0.996925
1524	0.519250	0.996550
1525	0.519275	0.996350
1526	0.519375	0.996500
1527	0.519250	0.996450
1528	0.519400	0.996425
1529	0.519125	0.996450
1530	0.519250	0.996325
1531	0.519425	0.996425
1532	0.519250	0.996350
1533	0.519500	0.996425
1534	0.519425	0.996775
1535	0.519450	0.996775
1536	0.519450	0.996675
1537	0.519325	0.996850
1538	0.519550	0.997175
1539	0.519050	0.996925
1540	0.519525	0.996725
1541	0.519350	0.996675
1542	0.519275	0.996575
1543	0.519350	0.996650
1544	0.519425	0.996400
1545	0.519550	0.996475
1546	0.519300	0.996675
1547	0.519325	0.996850
1548	0.519400	0.996950
1549	0.519050	0.996875
1550	0.519275	0.997250
1551	0.519175	0.997125
1552	0.519075	0.997025
1553	0.519300	0.996975
1554	0.519225	0.997050
1555	0.519250	0.997050
1556	0.519375	0.997025
1557	0.519450	0.997075
1558	0.519475	0.997225
1559	0.519250	0.997325
1560	0.519175	0.997450
1561	0.519100	0.997150
1562	0.519200	0.996875
1563	0.519150	0.996925
1564	0.519100	0.996825
1565	0.519300	0.996900
1566	0.519325	0.997150
1567	0.519350	0.997475
1568	0.519125	0.997325
1569	0.519175	0.997125
1570	0.519150	0.997050
1571	0.519150	0.996725
1572	0.519375	0.996625
1573	0.519525	0.996225
1574	0.519550	0.996150
1575	0.519450	0.995925
1576	0.519350	0.996000
1577	0.519275	0.996275
1578	0.519200	0.996225
1579	0.519425	0.996100
1580	0.519275	0.996200
1581	0.519450	0.996125
1582	0.519525	0.996000
1583	0.519375	0.996150
1584	0.519400	0.996300
1585	0.519350	0.996200
1586	0.519325	0.996150
1587	0.519525	0.995900
1588	0.519425	0.995775
1589	0.519250	0.995900
1590	0.519550	0.995975
1591	0.519225	0.995900
1592	0.519225	0.995800
1593	0.519425	0.995800
1594	0.519550	0.995875
1595	0.519300	0.996275
1596	0.519075	0.996350
1597	0.519475	0.996800
1598	0.519300	0.996750
1599	0.519100	0.996575
1600	0.519500	0.996525
1601	0.519275	0.996550
1602	0.519200	0.996300
1603	0.519425	0.996250
1604	0.519475	0.996750
1605	0.519425	0.996650
1606	0.519125	0.996650
1607	0.519175	0.997050
1608	0.519150	0.996975
1609	0.519425	0.996800
1610	0.519300	0.996950
1611	0.519400	0.996825
1612	0.519400	0.996625
1613	0.519475	0.996850
1614	0.519575	0.996950
1615	0.519525	0.996675
1616	0.519300	0.996825
1617	0.519275	0.996650
1618	0.519100	0.996925
1619	0.519300	0.996800
1620	0.519450	0.996600
1621	0.519475	0.996775
1622	0.519650	0.996725
1623	0.519600	0.996625
1624	0.519375	0.996700
1625	0.519075	0.996550
1626	0.519250	0.996325
1627	0.519325	0.996325
1628	0.519500	0.996400
1629	0.519225	0.996350
1630	0.519375	0.996375
1631	0.519400	0.996200
1632	0.519600	0.996500
1633	0.519700	0.996625
1634	0.519525	0.996550
1635	0.519450	0.996650
1636	0.519350	0.996800
1637	0.519625	0.996975
1638	0.519800	0.996925
1639	0.519875	0.996825
1640	0.519525	0.996625
1641	0.519650	0.996350
1642	0.519625	0.996400
1643	0.519575	0.996650
1644	0.519575	0.996450
1645	0.519625	0.996500
1646	0.519625	0.996400
1647	0.519800	0.996450
1648	0.519550	0.996350
1649	0.519725	0.996325
1650	0.519950	0.996575
1651	0.519675	0.996325
1652	0.519575	0.996750
1653	0.519700	0.996950
1654	0.519825	0.996525
1655	0.519500	0.997175
1656	0.519750	0.997175
1657	0.519925	0.997225
1658	0.519775	0.996975
1659	0.519825	0.997075
1660	0.519675	0.997425
1661	0.519650	0.997425
1662	0.519750	0.997375
1663	0.519525	0.997175
1664	0.519550	0.997300
1665	0.519550	0.997375
1666	0.519575	0.997625
1667	0.519750	0.997975
1668	0.519875	0.997875
1669	0.519750	0.997525
1670	0.519575	0.997350
1671	0.519450	0.997275
1672	0.519500	0.997250
1673	0.519600	0.997450
1674	0.519325	0.997500
1675	0.519650	0.997775
1676	0.519400	0.997675
1677	0.519400	0.997600
1678	0.519350	0.998000
1679	0.519425	0.997950
1680	0.519650	0.998100
1681	0.519775	0.997775
1682	0.519750	0.997700
1683	0.519775	0.997750
1684	0.519775	0.997750
1685	0.519750	0.997750
1686	0.519650	0.997900
1687	0.519525	0.997775
1688	0.519500	0.997775
1689	0.519350	0.997725
1690	0.519550	0.997950
1691	0.519700	0.997775
1692	0.519825	0.997700
1693	0.519725	0.997725
1694	0.519700	0.997675
1695	0.519575	0.997500
1696	0.519675	0.997475
1697	0.519575	0.997300
1698	0.519475	0.997200
1699	0.519625	0.997200
1700	0.519325	0.997325
1701	0.519400	0.997350
1702	0.519425	0.997250
1703	0.519675	0.997425
1704	0.519675	0.997250
1705	0.519850	0.997450
1706	0.519625	0.997225
1707	0.519575	0.997400
1708	0.519525	0.997750
1709	0.519775	0.997850
1710	0.519625	0.997800
1711	0.519600	0.997825
1712	0.519625	0.998050
1713	0.519775	0.998000
1714	0.519675	0.997925
1715	0.519600	0.997975
1716	0.519450	0.998125
1717	0.519600	0.998225
1718	0.519875	0.998175
1719	0.519425	0.998225
1720	0.519575	0.998375
1721	0.519500	0.998400
1722	0.519650	0.998125
1723	0.519450	0.998175
1724	0.519350	0.998150
1725	0.519425	0.998125
1726	0.519150	0.998300
1727	0.519475	0.998250
1728	0.519425	0.998300
1729	0.519475	0.998225
1730	0.519450	0.998150
1731	0.519450	0.997950
1732	0.519475	0.997975
1733	0.519575	0.998000
1734	0.519600	0.997975
1735	0.519625	0.997700
1736	0.519275	0.998075
1737	0.519325	0.998075
1738	0.519250	0.998475
1739	0.519350	0.998250
1740	0.519325	0.998450
1741	0.519325	0.998425
1742	0.519425	0.998450
1743	0.519450	0.998275
1744	0.519425	0.998275
1745	0.519300	0.998225
1746	0.519375	0.998225
1747	0.519350	0.998250
1748	0.519250	0.998075
1749	0.519400	0.998100
1750	0.519425	0.998150
1751	0.519475	0.998300
1752	0.519600	0.998375
1753	0.519600	0.998350
1754	0.519500	0.998500
1755	0.519450	0.998375
1756	0.519450	0.998350
1757	0.519325	0.998325
1758	0.519525	0.998350
1759	0.519525	0.998325
1760	0.519750	0.998300
1761	0.519525	0.998350
1762	0.519525	0.998475
1763	0.519825	0.998225
1764	0.519725	0.998125
1765	0.519600	0.998000
1766	0.519625	0.997975
1767	0.519500	0.997925
1768	0.519650	0.998075
1769	0.519500	0.998075
1770	0.519375	0.997925
1771	0.519500	0.997900
1772	0.519550	0.997950
1773	0.519475	0.998150
1774	0.519575	0.998200
1775	0.519550	0.998025
1776	0.519525	0.998125
1777	0.519575	0.997975
1778	0.519575	0.998000
1779	0.519350	0.997925
1780	0.519425	0.997700
1781	0.519700	0.997900
1782	0.519525	0.997875
1783	0.519575	0.997875
1784	0.519525	0.997925
1785	0.519500	0.997825
1786	0.519475	0.997675
1787	0.519550	0.997775
1788	0.519500	0.997800
1789	0.519550	0.997700
1790	0.519650	0.997600
1791	0.519575	0.997875
1792	0.519475	0.997725
1793	0.519325	0.997625
1794	0.519475	0.997925
1795	0.519600	0.997975
1796	0.519625	0.998075
1797	0.519400	0.997850
1798	0.519725	0.997800
1799	0.519425	0.998025
1800	0.519450	0.997850
1801	0.519575	0.998100
1802	0.519550	0.998025
1803	0.519400	0.998150
1804	0.519525	0.998150
1805	0.519525	0.998175
1806	0.519450	0.998375
1807	0.519400	0.998500
1808	0.519625	0.998400
1809	0.519550	0.998375
1810	0.519425	0.998225
1811	0.519475	0.998300
1812	0.519775	0.998300
1813	0.519625	0.998275
1814	0.519550	0.998200
1815	0.519650	0.998250
1816	0.519550	0.998275
1817	0.519650	0.998150
1818	0.519550	0.998325
1819	0.519400	0.998525
1820	0.519500	0.998450
1821	0.519425	0.998350
1822	0.519600	0.998375
1823	0.519650	0.998250
1824	0.519550	0.998350
1825	0.519550	0.998525
1826	0.519475	0.998475
1827	0.519675	0.998550
1828	0.519900	0.998275
1829	0.519625	0.998400
1830	0.519550	0.998200
1831	0.519625	0.998225
1832	0.519525	0.998200
1833	0.519700	0.998000
1834	0.519700	0.998075
1835	0.519675	0.997950
1836	0.519650	0.997925
1837	0.520000	0.998050
1838	0.519650	0.998250
1839	0.519600	0.998500
1840	0.519650	0.998450
1841	0.519550	0.998450
1842	0.519575	0.998350
1843	0.519500	0.998425
1844	0.519675	0.998600
1845	0.519750	0.998700
1846	0.519575	0.998700
1847	0.519675	0.998775
1848	0.519700	0.998925
1849	0.519650	0.998925
1850	0.519800	0.998950
1851	0.519725	0.998975
1852	0.519625	0.998925
1853	0.519675	0.999025
1854	0.519650	0.999175
1855	0.519600	0.999200
1856	0.519625	0.999225
1857	0.519525	0.999275
1858	0.519675	0.999150
1859	0.519550	0.999200
1860	0.519650	0.999250
1861	0.519750	0.999075
1862	0.519725	0.999200
1863	0.519625	0.999200
1864	0.519625	0.999275
1865	0.519775	0.999275
1866	0.519650	0.999100
1867	0.519625	0.999125
1868	0.519600	0.999250
1869	0.519600	0.999100
1870	0.519650	0.998975
1871	0.519650	0.999050
1872	0.519550	0.999025
1873	0.519725	0.999075
1874	0.519750	0.999025
1875	0.519675	0.999075
1876	0.519625	0.999125
1877	0.519525	0.999050
1878	0.519675	0.999150
1879	0.519675	0.999300
1880	0.519625	0.999400
1881	0.519550	0.999500
1882	0.519700	0.999350
1883	0.519600	0.999475
1884	0.519525	0.999550
1885	0.519625	0.999375
1886	0.519675	0.999375
1887	0.519625	0.999300
1888	0.519550	0.999425
1889	0.519650	0.999200
1890	0.519600	0.999375
1891	0.519700	0.999350
1892	0.519675	0.999350
1893	0.519700	0.999175
1894	0.519675	0.999125
1895	0.519700	0.999325
1896	0.519725	0.999475
1897	0.519675	0.999400
1898	0.519525	0.999450
1899	0.519600	0.999600
1900	0.519625	0.999575
1901	0.519625	0.999500
1902	0.519575	0.999600
1903	0.519575	0.999600
1904	0.519725	0.999600
1905	0.519675	0.999725
1906	0.519650	0.999825
1907	0.519675	0.999750
1908	0.519700	0.999800
1909	0.519725	0.999800
1910	0.519625	0.999775
1911	0.519650	0.999825
1912	0.519625	0.999800
1913	0.519650	0.999775
1914	0.519575	0.999800
1915	0.519550	0.999775
1916	0.519600	0.999775
1917	0.519675	0.999800
1918	0.519675	0.999825
1919	0.519650	0.999850
1920	0.519675	0.999875
1921	0.519650	0.999900
1922	0.519650	0.999950
1923	0.519675	0.999925
1924	0.519725	0.999900
1925	0.519675	0.999875
1926	0.519650	0.999825
1927	0.519675	0.999825
1928	0.519575	0.999825
1929	0.519625	0.999775
1930	0.519750	0.999800
1931	0.519700	0.999825
1932	0.519725	0.999825
1933	0.519650	0.999850
1934	0.519675	0.999875
1935	0.519700	0.999925
1936	0.519700	0.999925
1937	0.519775	0.999950
1938	0.519750	0.999900
1939	0.519725	0.999900
1940	0.519725	0.999900
1941	0.519700	0.999900
1942	0.519650	0.999900
1943	0.519650	0.999875
1944	0.519675	0.999975
1945	0.519700	0.999975
1946	0.519675	0.999925
1947	0.519725	0.999925
1948	0.519625	0.999925
1949	0.519675	0.999950
1950	0.519625	0.999925
1951	0.519625	0.999925
1952	0.519625	0.999975
1953	0.519600	0.999950
1954	0.519675	0.999900
1955	0.519700	0.999925
1956	0.519625	0.999900
1957	0.519625	0.999925
1958	0.519650	0.999950
1959	0.519625	0.999975
1960	0.519650	0.999975
1961	0.519675	0.999975
1962	0.519625	0.999950
1963	0.519675	1.000000
1964	0.519750	1.000000
1965	0.519750	1.000000
1966	0.519675	1.000000
1967	0.519700	1.000000
1968	0.519650	1.000000
1969	0.519700	1.000000
1970	0.519700	1.000000
1971	0.519675	1.000000
1972	0.519700	1.000000
1973	0.519675	1.000000
1974	0.519650	1.000000
1975	0.519650	1.000000
1976	0.519675	1.000000
1977	0.519650	1.000000
1978	0.519650	1.000000
1979	0.519625	1.000000
1980	0.519650	1.000000
1981	0.519650	1.000000
1982	0.519650	1.000000
1983	0.519675	1.000000
1984	0.519675	1.000000
1985	0.519650	1.000000
1986	0.519675	1.000000
1987	0.519675	1.000000
1988	0.519650	1.000000
1989	0.519675	1.000000
1990	0.519650	1.000000
1991	0.519650	1.000000
1992	0.519675	1.000000
1993	0.519675	1.000000
1994	0.519650	1.000000
1995	0.519650	1.000000
1996	0.519650	1.000000
1997	0.519650	1.000000
1998	0.519650	1.000000
1999	0.519650	1.000000
[truncated: 8,000 more rows]
