# Supplementary material for: Evolutionary game on mutually influenceing double-layer network
Source: PLoS One. 2025 Jan 31;20(1):e0317923. doi: 10.1371/journal.pone.0317923 (PMC11785339; doi:10.1371/journal.pone.0317923)
Supplement: S1 Data — (ZIP) [file pone.0317923.s001.zip › b=1.06_a=0.8_frequency.txt]

0	0.492525	0.439400
1	0.496300	0.406825
2	0.499150	0.385350
3	0.497725	0.373150
4	0.496725	0.366175
5	0.489275	0.360550
6	0.490300	0.354525
7	0.493075	0.351025
8	0.491225	0.348325
9	0.495225	0.348825
10	0.496425	0.347425
11	0.501900	0.347800
12	0.501650	0.348150
13	0.497800	0.347875
14	0.498450	0.343275
15	0.500800	0.344975
16	0.499375	0.343625
17	0.502400	0.344150
18	0.500800	0.346400
19	0.499350	0.344825
20	0.501975	0.348825
21	0.504775	0.351475
22	0.501800	0.355100
23	0.504700	0.356100
24	0.505175	0.354825
25	0.503800	0.356250
26	0.502300	0.355175
27	0.503925	0.359550
28	0.501600	0.363100
29	0.506525	0.367625
30	0.502450	0.369850
31	0.503000	0.373000
32	0.504200	0.376700
33	0.506200	0.379775
34	0.503775	0.384975
35	0.505025	0.388075
36	0.505125	0.390800
37	0.505325	0.394050
38	0.505375	0.396975
39	0.504525	0.400875
40	0.505650	0.405475
41	0.508850	0.408925
42	0.509300	0.410700
43	0.509500	0.414425
44	0.512300	0.421175
45	0.508450	0.424750
46	0.506200	0.428075
47	0.506575	0.431200
48	0.509750	0.437600
49	0.512275	0.442900
50	0.513875	0.447600
51	0.511600	0.451950
52	0.508625	0.456275
53	0.508775	0.459550
54	0.508225	0.462050
55	0.509600	0.464625
56	0.507050	0.467700
57	0.505875	0.471575
58	0.508950	0.475250
59	0.513975	0.477800
60	0.514050	0.478925
61	0.511525	0.484875
62	0.508625	0.490525
63	0.513725	0.494875
64	0.510400	0.499075
65	0.510700	0.502250
66	0.510975	0.503450
67	0.508025	0.505675
68	0.509100	0.509575
69	0.512225	0.516325
70	0.513675	0.520150
71	0.514600	0.521075
72	0.510325	0.526200
73	0.514950	0.528925
74	0.514175	0.532900
75	0.513475	0.538475
76	0.512200	0.542950
77	0.514050	0.546575
78	0.514625	0.549625
79	0.511400	0.557150
80	0.513875	0.559925
81	0.514925	0.561650
82	0.513775	0.566125
83	0.514875	0.570500
84	0.511625	0.575200
85	0.512800	0.579525
86	0.516450	0.582575
87	0.515125	0.586575
88	0.514400	0.591575
89	0.512375	0.595350
90	0.514300	0.596500
91	0.515125	0.600900
92	0.515450	0.603000
93	0.514425	0.608100
94	0.512650	0.609575
95	0.515875	0.610525
96	0.516525	0.615550
97	0.515350	0.620350
98	0.514600	0.622725
99	0.515800	0.623500
100	0.515725	0.629850
101	0.511800	0.632550
102	0.512700	0.635550
103	0.510000	0.640400
104	0.515125	0.640350
105	0.516325	0.643300
106	0.513775	0.644725
107	0.511175	0.646875
108	0.517000	0.653300
109	0.514825	0.655450
110	0.516475	0.658575
111	0.515700	0.660300
112	0.511725	0.662150
113	0.512850	0.665675
114	0.514800	0.669125
115	0.515600	0.672225
116	0.516175	0.675175
117	0.513775	0.679150
118	0.513475	0.682750
119	0.510725	0.687350
120	0.513225	0.689975
121	0.515600	0.693650
122	0.518175	0.698050
123	0.516825	0.700350
124	0.517125	0.701900
125	0.515875	0.704700
126	0.516000	0.709025
127	0.513400	0.713675
128	0.516675	0.716875
129	0.515675	0.718900
130	0.514150	0.722325
131	0.512675	0.723550
132	0.513575	0.725575
133	0.515100	0.726600
134	0.515575	0.728875
135	0.516500	0.730600
136	0.514650	0.733675
137	0.514100	0.737500
138	0.514850	0.739575
139	0.513550	0.742100
140	0.516250	0.746850
141	0.515075	0.750075
142	0.514575	0.752975
143	0.514900	0.754575
144	0.514650	0.759125
145	0.513925	0.761050
146	0.512925	0.764550
147	0.514225	0.768800
148	0.514000	0.771575
149	0.514550	0.773375
150	0.514400	0.774525
151	0.517850	0.776300
152	0.517450	0.778350
153	0.514725	0.780450
154	0.511025	0.784825
155	0.515375	0.787825
156	0.514400	0.791200
157	0.514125	0.793375
158	0.515475	0.795450
159	0.515475	0.798575
160	0.515650	0.801125
161	0.513500	0.805075
162	0.513100	0.807375
163	0.513400	0.810050
164	0.513900	0.813275
165	0.512375	0.816400
166	0.513350	0.818800
167	0.513775	0.821500
168	0.513375	0.825375
169	0.514150	0.826575
170	0.513575	0.829725
171	0.517025	0.831175
172	0.514275	0.831625
173	0.513700	0.833450
174	0.514250	0.835850
175	0.513675	0.834900
176	0.513500	0.836350
177	0.513125	0.838475
178	0.512475	0.839775
179	0.514000	0.840425
180	0.512225	0.841625
181	0.511750	0.843925
182	0.514475	0.844625
183	0.514175	0.845850
184	0.514000	0.848650
185	0.513975	0.852150
186	0.512750	0.853325
187	0.514750	0.854725
188	0.514300	0.855975
189	0.514475	0.859550
190	0.512925	0.861900
191	0.514125	0.861925
192	0.514750	0.863875
193	0.514800	0.865100
194	0.512800	0.867350
195	0.511350	0.868850
196	0.512850	0.872100
197	0.512225	0.874275
198	0.512950	0.874625
199	0.512950	0.876325
200	0.513050	0.877050
201	0.513100	0.877400
202	0.514500	0.878475
203	0.514500	0.881150
204	0.511875	0.881800
205	0.513175	0.882675
206	0.514325	0.883150
207	0.513450	0.885025
208	0.511375	0.885575
209	0.514000	0.887100
210	0.514175	0.887625
211	0.512625	0.890050
212	0.513750	0.890675
213	0.512825	0.894350
214	0.511475	0.895400
215	0.513550	0.896500
216	0.512525	0.895275
217	0.511750	0.896725
218	0.512550	0.898700
219	0.513625	0.900975
220	0.512100	0.902575
221	0.514300	0.903250
222	0.512925	0.906450
223	0.514375	0.909000
224	0.514825	0.910150
225	0.514575	0.913175
226	0.515650	0.913900
227	0.514350	0.915100
228	0.514675	0.915300
229	0.515425	0.916000
230	0.515025	0.917550
231	0.514100	0.918150
232	0.513250	0.920100
233	0.514775	0.920350
234	0.514775	0.920700
235	0.513900	0.922275
236	0.513850	0.923775
237	0.514675	0.926375
238	0.514800	0.926775
239	0.516000	0.927875
240	0.514975	0.927825
241	0.515325	0.930300
242	0.515600	0.930300
243	0.515750	0.931075
244	0.515600	0.932225
245	0.514775	0.932925
246	0.513875	0.934850
247	0.514725	0.935600
248	0.513375	0.936675
249	0.514075	0.936625
250	0.513800	0.936875
251	0.514225	0.938525
252	0.512575	0.939500
253	0.514125	0.941000
254	0.514300	0.941200
255	0.514100	0.942450
256	0.513075	0.943725
257	0.513475	0.944225
258	0.514875	0.945450
259	0.513525	0.946300
260	0.512850	0.947175
261	0.513625	0.949300
262	0.513925	0.950300
263	0.514175	0.949950
264	0.512925	0.950375
265	0.513425	0.950975
266	0.513650	0.951700
267	0.514000	0.951975
268	0.513700	0.952150
269	0.514050	0.952350
270	0.513500	0.952100
271	0.514725	0.951525
272	0.515025	0.953150
273	0.514150	0.954375
274	0.514400	0.954625
275	0.514175	0.954900
276	0.514000	0.955675
277	0.514400	0.956650
278	0.513875	0.957075
279	0.513175	0.958425
280	0.513225	0.959350
281	0.513200	0.959825
282	0.514150	0.960100
283	0.514575	0.959625
284	0.513325	0.960350
285	0.513325	0.961700
286	0.512900	0.962100
287	0.512475	0.961725
288	0.513500	0.962375
289	0.513775	0.963600
290	0.514025	0.964875
291	0.514050	0.965400
292	0.513000	0.965375
293	0.513125	0.966475
294	0.513000	0.967250
295	0.513600	0.968200
296	0.513200	0.968075
297	0.513450	0.968900
298	0.513375	0.969500
299	0.513625	0.970550
300	0.512750	0.971750
301	0.513900	0.972150
302	0.513600	0.972625
303	0.513325	0.973225
304	0.512975	0.973700
305	0.513375	0.973850
306	0.512925	0.974900
307	0.513175	0.974175
308	0.513950	0.974050
309	0.512600	0.974350
310	0.512900	0.975100
311	0.513350	0.975100
312	0.513475	0.974975
313	0.513300	0.975725
314	0.513200	0.976400
315	0.513575	0.976900
316	0.513350	0.977350
317	0.512950	0.977275
318	0.512650	0.977200
319	0.512600	0.977875
320	0.512825	0.978350
321	0.513375	0.978375
322	0.512075	0.978600
323	0.512475	0.979150
324	0.513200	0.979075
325	0.512975	0.979675
326	0.512725	0.979950
327	0.513000	0.979850
328	0.513075	0.979950
329	0.513275	0.981025
330	0.512900	0.980475
331	0.512500	0.980675
332	0.512650	0.980950
333	0.513050	0.981400
334	0.512625	0.980525
335	0.512950	0.981350
336	0.513150	0.980950
337	0.512600	0.981250
338	0.512850	0.981375
339	0.513050	0.981625
340	0.513375	0.981475
341	0.513800	0.981500
342	0.513550	0.981950
343	0.513200	0.982550
344	0.513000	0.982650
345	0.513250	0.982200
346	0.513775	0.982400
347	0.513250	0.982125
348	0.512900	0.982450
349	0.513175	0.982500
350	0.512975	0.982200
351	0.512900	0.982450
352	0.512700	0.983125
353	0.512875	0.984100
354	0.513200	0.983975
355	0.513450	0.983350
356	0.513450	0.983825
357	0.513375	0.984000
358	0.513050	0.984250
359	0.513625	0.984125
360	0.513500	0.984225
361	0.513450	0.983975
362	0.512925	0.985225
363	0.512950	0.984925
364	0.513450	0.984925
365	0.513775	0.984425
366	0.513525	0.984750
367	0.513050	0.984800
368	0.512850	0.985625
369	0.513025	0.985700
370	0.513225	0.985775
371	0.512950	0.985600
372	0.512850	0.986150
373	0.512850	0.986250
374	0.513400	0.986125
375	0.513175	0.986050
376	0.512800	0.985800
377	0.512875	0.986550
378	0.512950	0.987000
379	0.513025	0.986900
380	0.513375	0.987700
381	0.513425	0.987500
382	0.513525	0.987250
383	0.513050	0.986725
384	0.513325	0.987100
385	0.513500	0.987825
386	0.513075	0.986875
387	0.513500	0.986600
388	0.513525	0.987025
389	0.513400	0.986975
390	0.513375	0.987375
391	0.513650	0.987400
392	0.513350	0.986875
393	0.513375	0.987200
394	0.513775	0.987300
395	0.514000	0.987400
396	0.513675	0.988050
397	0.513650	0.988100
398	0.513800	0.987700
399	0.513275	0.987925
400	0.513225	0.988175
401	0.513650	0.988200
402	0.513725	0.988450
403	0.513350	0.988800
404	0.512950	0.989100
405	0.513825	0.989300
406	0.514000	0.989375
407	0.513950	0.989375
408	0.513350	0.989225
409	0.513550	0.989350
410	0.514325	0.989450
411	0.513400	0.990475
412	0.513825	0.990650
413	0.513825	0.990775
414	0.513875	0.991050
415	0.514125	0.990900
416	0.514000	0.991275
417	0.513850	0.991600
418	0.513800	0.991500
419	0.513475	0.991600
420	0.513400	0.992425
421	0.513400	0.992650
422	0.513400	0.992450
423	0.513250	0.992825
424	0.513675	0.992775
425	0.513750	0.992525
426	0.513900	0.992900
427	0.513700	0.993500
428	0.513675	0.993175
429	0.513100	0.993025
430	0.513075	0.993450
431	0.513525	0.993450
432	0.513450	0.993625
433	0.513475	0.993700
434	0.513625	0.993575
435	0.513575	0.993850
436	0.513525	0.993575
437	0.513925	0.993350
438	0.513575	0.993525
439	0.513400	0.993150
440	0.513900	0.993275
441	0.513750	0.993325
442	0.513975	0.993525
443	0.513625	0.993350
444	0.513850	0.993700
445	0.513800	0.993875
446	0.514025	0.993825
447	0.513675	0.994200
448	0.513575	0.994825
449	0.514050	0.994700
450	0.513950	0.994850
451	0.513875	0.994800
452	0.514000	0.994975
453	0.513825	0.995150
454	0.513525	0.995575
455	0.513625	0.995325
456	0.513725	0.995375
457	0.513525	0.995450
458	0.513900	0.995475
459	0.513700	0.995525
460	0.513675	0.995825
461	0.513500	0.995550
462	0.513900	0.996175
463	0.513775	0.996000
464	0.513825	0.996275
465	0.513825	0.996300
466	0.514000	0.996300
467	0.513625	0.996075
468	0.513775	0.996350
469	0.513900	0.996375
470	0.513775	0.996400
471	0.513875	0.996600
472	0.513925	0.996650
473	0.513925	0.996725
474	0.513800	0.996775
475	0.513950	0.996800
476	0.513800	0.997050
477	0.513975	0.996825
478	0.513850	0.996900
479	0.513800	0.997075
480	0.513750	0.996750
481	0.513850	0.996525
482	0.513675	0.996475
483	0.513750	0.996475
484	0.513500	0.996775
485	0.513550	0.996700
486	0.513825	0.996975
487	0.513825	0.997150
488	0.513700	0.996950
489	0.513425	0.997050
490	0.513700	0.997400
491	0.513675	0.997200
492	0.513825	0.997100
493	0.514025	0.997275
494	0.514000	0.997225
495	0.513625	0.997100
496	0.513500	0.997325
497	0.513625	0.997425
498	0.513650	0.997425
499	0.513800	0.997475
500	0.513675	0.997625
501	0.513750	0.997425
502	0.513550	0.997500
503	0.513575	0.997575
504	0.513575	0.997575
505	0.513500	0.997725
506	0.513575	0.997825
507	0.513300	0.997950
508	0.513450	0.997925
509	0.513575	0.997950
510	0.513575	0.998075
511	0.513675	0.998050
512	0.513675	0.997925
513	0.513575	0.998125
514	0.513525	0.998275
515	0.513500	0.998150
516	0.513725	0.998275
517	0.513550	0.998275
518	0.513650	0.998525
519	0.513475	0.998550
520	0.513400	0.998800
521	0.513400	0.998700
522	0.513325	0.998700
523	0.513525	0.998700
524	0.513525	0.998800
525	0.513400	0.998825
526	0.513400	0.998975
527	0.513175	0.999025
528	0.513275	0.999000
529	0.513425	0.998900
530	0.513425	0.998900
531	0.513450	0.998750
532	0.513325	0.998700
533	0.513425	0.998925
534	0.513550	0.998925
535	0.513300	0.998775
536	0.513250	0.998775
537	0.513250	0.998925
538	0.513375	0.998775
539	0.513500	0.998750
540	0.513475	0.998800
541	0.513475	0.998975
542	0.513300	0.999000
543	0.513275	0.998950
544	0.513400	0.999100
545	0.513450	0.999000
546	0.513675	0.998850
547	0.513525	0.998975
548	0.513375	0.998950
549	0.513250	0.998950
550	0.513375	0.999025
551	0.513325	0.998900
552	0.513325	0.998925
553	0.513400	0.998975
554	0.513425	0.999025
555	0.513375	0.999075
556	0.513425	0.999225
557	0.513375	0.999250
558	0.513375	0.999075
559	0.513375	0.999075
560	0.513300	0.999100
561	0.513225	0.999050
562	0.513400	0.999125
563	0.513450	0.999000
564	0.513525	0.999075
565	0.513425	0.998925
566	0.513350	0.998875
567	0.513275	0.999075
568	0.513200	0.999150
569	0.513425	0.999075
570	0.513475	0.999075
571	0.513575	0.998925
572	0.513475	0.998925
573	0.513525	0.999100
574	0.513425	0.999075
575	0.513400	0.999225
576	0.513525	0.999150
577	0.513525	0.999150
578	0.513475	0.999200
579	0.513525	0.999175
580	0.513475	0.999150
581	0.513550	0.999175
582	0.513600	0.999025
583	0.513575	0.998975
584	0.513525	0.999025
585	0.513400	0.999075
586	0.513575	0.999175
587	0.513500	0.998975
588	0.513425	0.998925
589	0.513325	0.999125
590	0.513525	0.999225
591	0.513500	0.999200
592	0.513475	0.999250
593	0.513525	0.999225
594	0.513500	0.999300
595	0.513425	0.999450
596	0.513500	0.999450
597	0.513525	0.999650
598	0.513375	0.999650
599	0.513400	0.999650
600	0.513400	0.999825
601	0.513450	0.999775
602	0.513450	0.999675
603	0.513550	0.999700
604	0.513575	0.999625
605	0.513475	0.999550
606	0.513500	0.999475
607	0.513475	0.999350
608	0.513525	0.999325
609	0.513575	0.999325
610	0.513575	0.999450
611	0.513500	0.999475
612	0.513500	0.999550
613	0.513425	0.999575
614	0.513325	0.999575
615	0.513325	0.999550
616	0.513300	0.999575
617	0.513400	0.999400
618	0.513400	0.999425
619	0.513375	0.999500
620	0.513475	0.999475
621	0.513375	0.999450
622	0.513425	0.999375
623	0.513475	0.999525
624	0.513400	0.999500
625	0.513375	0.999500
626	0.513400	0.999400
627	0.513375	0.999450
628	0.513400	0.999575
629	0.513375	0.999675
630	0.513475	0.999625
631	0.513425	0.999600
632	0.513425	0.999450
633	0.513450	0.999450
634	0.513425	0.999500
635	0.513450	0.999400
636	0.513450	0.999275
637	0.513375	0.999425
638	0.513375	0.999500
639	0.513425	0.999525
640	0.513350	0.999575
641	0.513250	0.999625
642	0.513350	0.999525
643	0.513400	0.999450
644	0.513425	0.999525
645	0.513425	0.999450
646	0.513450	0.999550
647	0.513450	0.999500
648	0.513475	0.999550
649	0.513350	0.999550
650	0.513300	0.999575
651	0.513400	0.999550
652	0.513450	0.999575
653	0.513400	0.999700
654	0.513350	0.999725
655	0.513450	0.999625
656	0.513400	0.999575
657	0.513450	0.999475
658	0.513475	0.999500
659	0.513525	0.999550
660	0.513450	0.999550
661	0.513425	0.999575
662	0.513375	0.999600
663	0.513425	0.999450
664	0.513400	0.999475
665	0.513425	0.999475
666	0.513400	0.999400
667	0.513425	0.999300
668	0.513400	0.999350
669	0.513525	0.999225
670	0.513450	0.999050
671	0.513300	0.999075
672	0.513350	0.999150
673	0.513400	0.999325
674	0.513300	0.999250
675	0.513425	0.999375
676	0.513500	0.999400
677	0.513425	0.999350
678	0.513450	0.999200
679	0.513475	0.999325
680	0.513425	0.999250
681	0.513375	0.999275
682	0.513275	0.999150
683	0.513325	0.999075
684	0.513475	0.998925
685	0.513500	0.998925
686	0.513350	0.998950
687	0.513400	0.999025
688	0.513500	0.999025
689	0.513475	0.999125
690	0.513450	0.999050
691	0.513475	0.999050
692	0.513375	0.999125
693	0.513375	0.999200
694	0.513350	0.999325
695	0.513500	0.999400
696	0.513450	0.999175
697	0.513475	0.999250
698	0.513475	0.999300
699	0.513450	0.999325
700	0.513350	0.999425
701	0.513500	0.999425
702	0.513550	0.999375
703	0.513475	0.999550
704	0.513450	0.999550
705	0.513550	0.999600
706	0.513475	0.999650
707	0.513450	0.999650
708	0.513350	0.999700
709	0.513400	0.999600
710	0.513475	0.999575
711	0.513500	0.999550
712	0.513450	0.999450
713	0.513350	0.999400
714	0.513425	0.999325
715	0.513500	0.999375
716	0.513450	0.999375
717	0.513425	0.999175
718	0.513400	0.999375
719	0.513475	0.999500
720	0.513550	0.999400
721	0.513525	0.999500
722	0.513625	0.999375
723	0.513500	0.999300
724	0.513500	0.999450
725	0.513400	0.999325
726	0.513475	0.999450
727	0.513525	0.999400
728	0.513525	0.999400
729	0.513425	0.999425
730	0.513450	0.999500
731	0.513425	0.999525
732	0.513450	0.999500
733	0.513450	0.999525
734	0.513425	0.999475
735	0.513425	0.999450
736	0.513425	0.999475
737	0.513425	0.999550
738	0.513425	0.999575
739	0.513500	0.999575
740	0.513475	0.999600
741	0.513450	0.999475
742	0.513450	0.999375
743	0.513450	0.999450
744	0.513425	0.999600
745	0.513450	0.999600
746	0.513425	0.999625
747	0.513450	0.999550
748	0.513450	0.999550
749	0.513450	0.999550
750	0.513325	0.999600
751	0.513375	0.999575
752	0.513525	0.999625
753	0.513450	0.999650
754	0.513475	0.999750
755	0.513500	0.999800
756	0.513400	0.999825
757	0.513350	0.999850
758	0.513400	0.999825
759	0.513400	0.999825
760	0.513400	0.999925
761	0.513400	0.999925
762	0.513375	0.999950
763	0.513425	0.999950
764	0.513425	0.999925
765	0.513425	1.000000
766	0.513400	1.000000
767	0.513400	1.000000
768	0.513375	1.000000
769	0.513400	1.000000
770	0.513375	1.000000
771	0.513375	1.000000
772	0.513375	1.000000
773	0.513375	1.000000
774	0.513400	1.000000
775	0.513400	1.000000
776	0.513400	1.000000
777	0.513375	1.000000
778	0.513375	1.000000
779	0.513375	1.000000
780	0.513375	1.000000
781	0.513375	1.000000
782	0.513375	1.000000
783	0.513375	1.000000
784	0.513375	1.000000
785	0.513375	1.000000
786	0.513375	1.000000
787	0.513375	1.000000
788	0.513375	1.000000
789	0.513375	1.000000
790	0.513375	1.000000
791	0.513375	1.000000
792	0.513375	1.000000
793	0.513375	1.000000
794	0.513375	1.000000
795	0.513375	1.000000
796	0.513375	1.000000
797	0.513375	1.000000
798	0.513375	1.000000
799	0.513375	1.000000
800	0.513375	1.000000
801	0.513375	1.000000
802	0.513375	1.000000
803	0.513375	1.000000
804	0.513375	1.000000
805	0.513375	1.000000
806	0.513375	1.000000
807	0.513375	1.000000
808	0.513375	1.000000
809	0.513375	1.000000
810	0.513375	1.000000
811	0.513375	1.000000
812	0.513375	1.000000
813	0.513375	1.000000
814	0.513375	1.000000
815	0.513375	1.000000
816	0.513375	1.000000
817	0.513375	1.000000
818	0.513375	1.000000
819	0.513375	1.000000
820	0.513375	1.000000
821	0.513375	1.000000
822	0.513375	1.000000
823	0.513375	1.000000
824	0.513375	1.000000
825	0.513375	1.000000
826	0.513375	1.000000
827	0.513375	1.000000
828	0.513375	1.000000
829	0.513375	1.000000
830	0.513375	1.000000
831	0.513375	1.000000
832	0.513375	1.000000
833	0.513375	1.000000
834	0.513375	1.000000
835	0.513375	1.000000
836	0.513375	1.000000
837	0.513375	1.000000
838	0.513375	1.000000
839	0.513375	1.000000
840	0.513375	1.000000
841	0.513375	1.000000
842	0.513375	1.000000
843	0.513375	1.000000
844	0.513375	1.000000
845	0.513375	1.000000
846	0.513375	1.000000
847	0.513375	1.000000
848	0.513375	1.000000
849	0.513375	1.000000
850	0.513375	1.000000
851	0.513375	1.000000
852	0.513375	1.000000
853	0.513375	1.000000
854	0.513375	1.000000
855	0.513375	1.000000
856	0.513375	1.000000
857	0.513375	1.000000
858	0.513375	1.000000
859	0.513375	1.000000
860	0.513375	1.000000
861	0.513375	1.000000
862	0.513375	1.000000
863	0.513375	1.000000
864	0.513375	1.000000
865	0.513375	1.000000
866	0.513375	1.000000
867	0.513375	1.000000
868	0.513375	1.000000
869	0.513375	1.000000
870	0.513375	1.000000
871	0.513375	1.000000
872	0.513375	1.000000
873	0.513375	1.000000
874	0.513375	1.000000
875	0.513375	1.000000
876	0.513375	1.000000
877	0.513375	1.000000
878	0.513375	1.000000
879	0.513375	1.000000
880	0.513375	1.000000
881	0.513375	1.000000
882	0.513375	1.000000
883	0.513375	1.000000
884	0.513375	1.000000
885	0.513375	1.000000
886	0.513375	1.000000
887	0.513375	1.000000
888	0.513375	1.000000
889	0.513375	1.000000
890	0.513375	1.000000
891	0.513375	1.000000
892	0.513375	1.000000
893	0.513375	1.000000
894	0.513375	1.000000
895	0.513375	1.000000
896	0.513375	1.000000
897	0.513375	1.000000
898	0.513375	1.000000
899	0.513375	1.000000
900	0.513375	1.000000
901	0.513375	1.000000
902	0.513375	1.000000
903	0.513375	1.000000
904	0.513375	1.000000
905	0.513375	1.000000
906	0.513375	1.000000
907	0.513375	1.000000
908	0.513375	1.000000
909	0.513375	1.000000
910	0.513375	1.000000
911	0.513375	1.000000
912	0.513375	1.000000
913	0.513375	1.000000
914	0.513375	1.000000
915	0.513375	1.000000
916	0.513375	1.000000
917	0.513375	1.000000
918	0.513375	1.000000
919	0.513375	1.000000
920	0.513375	1.000000
921	0.513375	1.000000
922	0.513375	1.000000
923	0.513375	1.000000
924	0.513375	1.000000
925	0.513375	1.000000
926	0.513375	1.000000
927	0.513375	1.000000
928	0.513375	1.000000
929	0.513375	1.000000
930	0.513375	1.000000
931	0.513375	1.000000
932	0.513375	1.000000
933	0.513375	1.000000
934	0.513375	1.000000
935	0.513375	1.000000
936	0.513375	1.000000
937	0.513375	1.000000
938	0.513375	1.000000
939	0.513375	1.000000
940	0.513375	1.000000
941	0.513375	1.000000
942	0.513375	1.000000
943	0.513375	1.000000
944	0.513375	1.000000
945	0.513375	1.000000
946	0.513375	1.000000
947	0.513375	1.000000
948	0.513375	1.000000
949	0.513375	1.000000
950	0.513375	1.000000
951	0.513375	1.000000
952	0.513375	1.000000
953	0.513375	1.000000
954	0.513375	1.000000
955	0.513375	1.000000
956	0.513375	1.000000
957	0.513375	1.000000
958	0.513375	1.000000
959	0.513375	1.000000
960	0.513375	1.000000
961	0.513375	1.000000
962	0.513375	1.000000
963	0.513375	1.000000
964	0.513375	1.000000
965	0.513375	1.000000
966	0.513375	1.000000
967	0.513375	1.000000
968	0.513375	1.000000
969	0.513375	1.000000
970	0.513375	1.000000
971	0.513375	1.000000
972	0.513375	1.000000
973	0.513375	1.000000
974	0.513375	1.000000
975	0.513375	1.000000
976	0.513375	1.000000
977	0.513375	1.000000
978	0.513375	1.000000
979	0.513375	1.000000
980	0.513375	1.000000
981	0.513375	1.000000
982	0.513375	1.000000
983	0.513375	1.000000
984	0.513375	1.000000
985	0.513375	1.000000
986	0.513375	1.000000
987	0.513375	1.000000
988	0.513375	1.000000
989	0.513375	1.000000
990	0.513375	1.000000
991	0.513375	1.000000
992	0.513375	1.000000
993	0.513375	1.000000
994	0.513375	1.000000
995	0.513375	1.000000
996	0.513375	1.000000
997	0.513375	1.000000
998	0.513375	1.000000
999	0.513375	1.000000
1000	0.513375	1.000000
1001	0.513375	1.000000
1002	0.513375	1.000000
1003	0.513375	1.000000
1004	0.513375	1.000000
1005	0.513375	1.000000
1006	0.513375	1.000000
1007	0.513375	1.000000
1008	0.513375	1.000000
1009	0.513375	1.000000
1010	0.513375	1.000000
1011	0.513375	1.000000
1012	0.513375	1.000000
1013	0.513375	1.000000
1014	0.513375	1.000000
1015	0.513375	1.000000
1016	0.513375	1.000000
1017	0.513375	1.000000
1018	0.513375	1.000000
1019	0.513375	1.000000
1020	0.513375	1.000000
1021	0.513375	1.000000
1022	0.513375	1.000000
1023	0.513375	1.000000
1024	0.513375	1.000000
1025	0.513375	1.000000
1026	0.513375	1.000000
1027	0.513375	1.000000
1028	0.513375	1.000000
1029	0.513375	1.000000
1030	0.513375	1.000000
1031	0.513375	1.000000
1032	0.513375	1.000000
1033	0.513375	1.000000
1034	0.513375	1.000000
1035	0.513375	1.000000
1036	0.513375	1.000000
1037	0.513375	1.000000
1038	0.513375	1.000000
1039	0.513375	1.000000
1040	0.513375	1.000000
1041	0.513375	1.000000
1042	0.513375	1.000000
1043	0.513375	1.000000
1044	0.513375	1.000000
1045	0.513375	1.000000
1046	0.513375	1.000000
1047	0.513375	1.000000
1048	0.513375	1.000000
1049	0.513375	1.000000
1050	0.513375	1.000000
1051	0.513375	1.000000
1052	0.513375	1.000000
1053	0.513375	1.000000
1054	0.513375	1.000000
1055	0.513375	1.000000
1056	0.513375	1.000000
1057	0.513375	1.000000
1058	0.513375	1.000000
1059	0.513375	1.000000
1060	0.513375	1.000000
1061	0.513375	1.000000
1062	0.513375	1.000000
1063	0.513375	1.000000
1064	0.513375	1.000000
1065	0.513375	1.000000
1066	0.513375	1.000000
1067	0.513375	1.000000
1068	0.513375	1.000000
1069	0.513375	1.000000
1070	0.513375	1.000000
1071	0.513375	1.000000
1072	0.513375	1.000000
1073	0.513375	1.000000
1074	0.513375	1.000000
1075	0.513375	1.000000
1076	0.513375	1.000000
1077	0.513375	1.000000
1078	0.513375	1.000000
1079	0.513375	1.000000
1080	0.513375	1.000000
1081	0.513375	1.000000
1082	0.513375	1.000000
1083	0.513375	1.000000
1084	0.513375	1.000000
1085	0.513375	1.000000
1086	0.513375	1.000000
1087	0.513375	1.000000
1088	0.513375	1.000000
1089	0.513375	1.000000
1090	0.513375	1.000000
1091	0.513375	1.000000
1092	0.513375	1.000000
1093	0.513375	1.000000
1094	0.513375	1.000000
1095	0.513375	1.000000
1096	0.513375	1.000000
1097	0.513375	1.000000
1098	0.513375	1.000000
1099	0.513375	1.000000
1100	0.513375	1.000000
1101	0.513375	1.000000
1102	0.513375	1.000000
1103	0.513375	1.000000
1104	0.513375	1.000000
1105	0.513375	1.000000
1106	0.513375	1.000000
1107	0.513375	1.000000
1108	0.513375	1.000000
1109	0.513375	1.000000
1110	0.513375	1.000000
1111	0.513375	1.000000
1112	0.513375	1.000000
1113	0.513375	1.000000
1114	0.513375	1.000000
1115	0.513375	1.000000
1116	0.513375	1.000000
1117	0.513375	1.000000
1118	0.513375	1.000000
1119	0.513375	1.000000
1120	0.513375	1.000000
1121	0.513375	1.000000
1122	0.513375	1.000000
1123	0.513375	1.000000
1124	0.513375	1.000000
1125	0.513375	1.000000
1126	0.513375	1.000000
1127	0.513375	1.000000
1128	0.513375	1.000000
1129	0.513375	1.000000
1130	0.513375	1.000000
1131	0.513375	1.000000
1132	0.513375	1.000000
1133	0.513375	1.000000
1134	0.513375	1.000000
1135	0.513375	1.000000
1136	0.513375	1.000000
1137	0.513375	1.000000
1138	0.513375	1.000000
1139	0.513375	1.000000
1140	0.513375	1.000000
1141	0.513375	1.000000
1142	0.513375	1.000000
1143	0.513375	1.000000
1144	0.513375	1.000000
1145	0.513375	1.000000
1146	0.513375	1.000000
1147	0.513375	1.000000
1148	0.513375	1.000000
1149	0.513375	1.000000
1150	0.513375	1.000000
1151	0.513375	1.000000
1152	0.513375	1.000000
1153	0.513375	1.000000
1154	0.513375	1.000000
1155	0.513375	1.000000
1156	0.513375	1.000000
1157	0.513375	1.000000
1158	0.513375	1.000000
1159	0.513375	1.000000
1160	0.513375	1.000000
1161	0.513375	1.000000
1162	0.513375	1.000000
1163	0.513375	1.000000
1164	0.513375	1.000000
1165	0.513375	1.000000
1166	0.513375	1.000000
1167	0.513375	1.000000
1168	0.513375	1.000000
1169	0.513375	1.000000
1170	0.513375	1.000000
1171	0.513375	1.000000
1172	0.513375	1.000000
1173	0.513375	1.000000
1174	0.513375	1.000000
1175	0.513375	1.000000
1176	0.513375	1.000000
1177	0.513375	1.000000
1178	0.513375	1.000000
1179	0.513375	1.000000
1180	0.513375	1.000000
1181	0.513375	1.000000
1182	0.513375	1.000000
1183	0.513375	1.000000
1184	0.513375	1.000000
1185	0.513375	1.000000
1186	0.513375	1.000000
1187	0.513375	1.000000
1188	0.513375	1.000000
1189	0.513375	1.000000
1190	0.513375	1.000000
1191	0.513375	1.000000
1192	0.513375	1.000000
1193	0.513375	1.000000
1194	0.513375	1.000000
1195	0.513375	1.000000
1196	0.513375	1.000000
1197	0.513375	1.000000
1198	0.513375	1.000000
1199	0.513375	1.000000
1200	0.513375	1.000000
1201	0.513375	1.000000
1202	0.513375	1.000000
1203	0.513375	1.000000
1204	0.513375	1.000000
1205	0.513375	1.000000
1206	0.513375	1.000000
1207	0.513375	1.000000
1208	0.513375	1.000000
1209	0.513375	1.000000
1210	0.513375	1.000000
1211	0.513375	1.000000
1212	0.513375	1.000000
1213	0.513375	1.000000
1214	0.513375	1.000000
1215	0.513375	1.000000
1216	0.513375	1.000000
1217	0.513375	1.000000
1218	0.513375	1.000000
1219	0.513375	1.000000
1220	0.513375	1.000000
1221	0.513375	1.000000
1222	0.513375	1.000000
1223	0.513375	1.000000
1224	0.513375	1.000000
1225	0.513375	1.000000
1226	0.513375	1.000000
1227	0.513375	1.000000
1228	0.513375	1.000000
1229	0.513375	1.000000
1230	0.513375	1.000000
1231	0.513375	1.000000
1232	0.513375	1.000000
1233	0.513375	1.000000
1234	0.513375	1.000000
1235	0.513375	1.000000
1236	0.513375	1.000000
1237	0.513375	1.000000
1238	0.513375	1.000000
1239	0.513375	1.000000
1240	0.513375	1.000000
1241	0.513375	1.000000
1242	0.513375	1.000000
1243	0.513375	1.000000
1244	0.513375	1.000000
1245	0.513375	1.000000
1246	0.513375	1.000000
1247	0.513375	1.000000
1248	0.513375	1.000000
1249	0.513375	1.000000
1250	0.513375	1.000000
1251	0.513375	1.000000
1252	0.513375	1.000000
1253	0.513375	1.000000
1254	0.513375	1.000000
1255	0.513375	1.000000
1256	0.513375	1.000000
1257	0.513375	1.000000
1258	0.513375	1.000000
1259	0.513375	1.000000
1260	0.513375	1.000000
1261	0.513375	1.000000
1262	0.513375	1.000000
1263	0.513375	1.000000
1264	0.513375	1.000000
1265	0.513375	1.000000
1266	0.513375	1.000000
1267	0.513375	1.000000
1268	0.513375	1.000000
1269	0.513375	1.000000
1270	0.513375	1.000000
1271	0.513375	1.000000
1272	0.513375	1.000000
1273	0.513375	1.000000
1274	0.513375	1.000000
1275	0.513375	1.000000
1276	0.513375	1.000000
1277	0.513375	1.000000
1278	0.513375	1.000000
1279	0.513375	1.000000
1280	0.513375	1.000000
1281	0.513375	1.000000
1282	0.513375	1.000000
1283	0.513375	1.000000
1284	0.513375	1.000000
1285	0.513375	1.000000
1286	0.513375	1.000000
1287	0.513375	1.000000
1288	0.513375	1.000000
1289	0.513375	1.000000
1290	0.513375	1.000000
1291	0.513375	1.000000
1292	0.513375	1.000000
1293	0.513375	1.000000
1294	0.513375	1.000000
1295	0.513375	1.000000
1296	0.513375	1.000000
1297	0.513375	1.000000
1298	0.513375	1.000000
1299	0.513375	1.000000
1300	0.513375	1.000000
1301	0.513375	1.000000
1302	0.513375	1.000000
1303	0.513375	1.000000
1304	0.513375	1.000000
1305	0.513375	1.000000
1306	0.513375	1.000000
1307	0.513375	1.000000
1308	0.513375	1.000000
1309	0.513375	1.000000
1310	0.513375	1.000000
1311	0.513375	1.000000
1312	0.513375	1.000000
1313	0.513375	1.000000
1314	0.513375	1.000000
1315	0.513375	1.000000
1316	0.513375	1.000000
1317	0.513375	1.000000
1318	0.513375	1.000000
1319	0.513375	1.000000
1320	0.513375	1.000000
1321	0.513375	1.000000
1322	0.513375	1.000000
1323	0.513375	1.000000
1324	0.513375	1.000000
1325	0.513375	1.000000
1326	0.513375	1.000000
1327	0.513375	1.000000
1328	0.513375	1.000000
1329	0.513375	1.000000
1330	0.513375	1.000000
1331	0.513375	1.000000
1332	0.513375	1.000000
1333	0.513375	1.000000
1334	0.513375	1.000000
1335	0.513375	1.000000
1336	0.513375	1.000000
1337	0.513375	1.000000
1338	0.513375	1.000000
1339	0.513375	1.000000
1340	0.513375	1.000000
1341	0.513375	1.000000
1342	0.513375	1.000000
1343	0.513375	1.000000
1344	0.513375	1.000000
1345	0.513375	1.000000
1346	0.513375	1.000000
1347	0.513375	1.000000
1348	0.513375	1.000000
1349	0.513375	1.000000
1350	0.513375	1.000000
1351	0.513375	1.000000
1352	0.513375	1.000000
1353	0.513375	1.000000
1354	0.513375	1.000000
1355	0.513375	1.000000
1356	0.513375	1.000000
1357	0.513375	1.000000
1358	0.513375	1.000000
1359	0.513375	1.000000
1360	0.513375	1.000000
1361	0.513375	1.000000
1362	0.513375	1.000000
1363	0.513375	1.000000
1364	0.513375	1.000000
1365	0.513375	1.000000
1366	0.513375	1.000000
1367	0.513375	1.000000
1368	0.513375	1.000000
1369	0.513375	1.000000
1370	0.513375	1.000000
1371	0.513375	1.000000
1372	0.513375	1.000000
1373	0.513375	1.000000
1374	0.513375	1.000000
1375	0.513375	1.000000
1376	0.513375	1.000000
1377	0.513375	1.000000
1378	0.513375	1.000000
1379	0.513375	1.000000
1380	0.513375	1.000000
1381	0.513375	1.000000
1382	0.513375	1.000000
1383	0.513375	1.000000
1384	0.513375	1.000000
1385	0.513375	1.000000
1386	0.513375	1.000000
1387	0.513375	1.000000
1388	0.513375	1.000000
1389	0.513375	1.000000
1390	0.513375	1.000000
1391	0.513375	1.000000
1392	0.513375	1.000000
1393	0.513375	1.000000
1394	0.513375	1.000000
1395	0.513375	1.000000
1396	0.513375	1.000000
1397	0.513375	1.000000
1398	0.513375	1.000000
1399	0.513375	1.000000
1400	0.513375	1.000000
1401	0.513375	1.000000
1402	0.513375	1.000000
1403	0.513375	1.000000
1404	0.513375	1.000000
1405	0.513375	1.000000
1406	0.513375	1.000000
1407	0.513375	1.000000
1408	0.513375	1.000000
1409	0.513375	1.000000
1410	0.513375	1.000000
1411	0.513375	1.000000
1412	0.513375	1.000000
1413	0.513375	1.000000
1414	0.513375	1.000000
1415	0.513375	1.000000
1416	0.513375	1.000000
1417	0.513375	1.000000
1418	0.513375	1.000000
1419	0.513375	1.000000
1420	0.513375	1.000000
1421	0.513375	1.000000
1422	0.513375	1.000000
1423	0.513375	1.000000
1424	0.513375	1.000000
1425	0.513375	1.000000
1426	0.513375	1.000000
1427	0.513375	1.000000
1428	0.513375	1.000000
1429	0.513375	1.000000
1430	0.513375	1.000000
1431	0.513375	1.000000
1432	0.513375	1.000000
1433	0.513375	1.000000
1434	0.513375	1.000000
1435	0.513375	1.000000
1436	0.513375	1.000000
1437	0.513375	1.000000
1438	0.513375	1.000000
1439	0.513375	1.000000
1440	0.513375	1.000000
1441	0.513375	1.000000
1442	0.513375	1.000000
1443	0.513375	1.000000
1444	0.513375	1.000000
1445	0.513375	1.000000
1446	0.513375	1.000000
1447	0.513375	1.000000
1448	0.513375	1.000000
1449	0.513375	1.000000
1450	0.513375	1.000000
1451	0.513375	1.000000
1452	0.513375	1.000000
1453	0.513375	1.000000
1454	0.513375	1.000000
1455	0.513375	1.000000
1456	0.513375	1.000000
1457	0.513375	1.000000
1458	0.513375	1.000000
1459	0.513375	1.000000
1460	0.513375	1.000000
1461	0.513375	1.000000
1462	0.513375	1.000000
1463	0.513375	1.000000
1464	0.513375	1.000000
1465	0.513375	1.000000
1466	0.513375	1.000000
1467	0.513375	1.000000
1468	0.513375	1.000000
1469	0.513375	1.000000
1470	0.513375	1.000000
1471	0.513375	1.000000
1472	0.513375	1.000000
1473	0.513375	1.000000
1474	0.513375	1.000000
1475	0.513375	1.000000
1476	0.513375	1.000000
1477	0.513375	1.000000
1478	0.513375	1.000000
1479	0.513375	1.000000
1480	0.513375	1.000000
1481	0.513375	1.000000
1482	0.513375	1.000000
1483	0.513375	1.000000
1484	0.513375	1.000000
1485	0.513375	1.000000
1486	0.513375	1.000000
1487	0.513375	1.000000
1488	0.513375	1.000000
1489	0.513375	1.000000
1490	0.513375	1.000000
1491	0.513375	1.000000
1492	0.513375	1.000000
1493	0.513375	1.000000
1494	0.513375	1.000000
1495	0.513375	1.000000
1496	0.513375	1.000000
1497	0.513375	1.000000
1498	0.513375	1.000000
1499	0.513375	1.000000
1500	0.513375	1.000000
1501	0.513375	1.000000
1502	0.513375	1.000000
1503	0.513375	1.000000
1504	0.513375	1.000000
1505	0.513375	1.000000
1506	0.513375	1.000000
1507	0.513375	1.000000
1508	0.513375	1.000000
1509	0.513375	1.000000
1510	0.513375	1.000000
1511	0.513375	1.000000
1512	0.513375	1.000000
1513	0.513375	1.000000
1514	0.513375	1.000000
1515	0.513375	1.000000
1516	0.513375	1.000000
1517	0.513375	1.000000
1518	0.513375	1.000000
1519	0.513375	1.000000
1520	0.513375	1.000000
1521	0.513375	1.000000
1522	0.513375	1.000000
1523	0.513375	1.000000
1524	0.513375	1.000000
1525	0.513375	1.000000
1526	0.513375	1.000000
1527	0.513375	1.000000
1528	0.513375	1.000000
1529	0.513375	1.000000
1530	0.513375	1.000000
1531	0.513375	1.000000
1532	0.513375	1.000000
1533	0.513375	1.000000
1534	0.513375	1.000000
1535	0.513375	1.000000
1536	0.513375	1.000000
1537	0.513375	1.000000
1538	0.513375	1.000000
1539	0.513375	1.000000
1540	0.513375	1.000000
1541	0.513375	1.000000
1542	0.513375	1.000000
1543	0.513375	1.000000
1544	0.513375	1.000000
1545	0.513375	1.000000
1546	0.513375	1.000000
1547	0.513375	1.000000
1548	0.513375	1.000000
1549	0.513375	1.000000
1550	0.513375	1.000000
1551	0.513375	1.000000
1552	0.513375	1.000000
1553	0.513375	1.000000
1554	0.513375	1.000000
1555	0.513375	1.000000
1556	0.513375	1.000000
1557	0.513375	1.000000
1558	0.513375	1.000000
1559	0.513375	1.000000
1560	0.513375	1.000000
1561	0.513375	1.000000
1562	0.513375	1.000000
1563	0.513375	1.000000
1564	0.513375	1.000000
1565	0.513375	1.000000
1566	0.513375	1.000000
1567	0.513375	1.000000
1568	0.513375	1.000000
1569	0.513375	1.000000
1570	0.513375	1.000000
1571	0.513375	1.000000
1572	0.513375	1.000000
1573	0.513375	1.000000
1574	0.513375	1.000000
1575	0.513375	1.000000
1576	0.513375	1.000000
1577	0.513375	1.000000
1578	0.513375	1.000000
1579	0.513375	1.000000
1580	0.513375	1.000000
1581	0.513375	1.000000
1582	0.513375	1.000000
1583	0.513375	1.000000
1584	0.513375	1.000000
1585	0.513375	1.000000
1586	0.513375	1.000000
1587	0.513375	1.000000
1588	0.513375	1.000000
1589	0.513375	1.000000
1590	0.513375	1.000000
1591	0.513375	1.000000
1592	0.513375	1.000000
1593	0.513375	1.000000
1594	0.513375	1.000000
1595	0.513375	1.000000
1596	0.513375	1.000000
1597	0.513375	1.000000
1598	0.513375	1.000000
1599	0.513375	1.000000
1600	0.513375	1.000000
1601	0.513375	1.000000
1602	0.513375	1.000000
1603	0.513375	1.000000
1604	0.513375	1.000000
1605	0.513375	1.000000
1606	0.513375	1.000000
1607	0.513375	1.000000
1608	0.513375	1.000000
1609	0.513375	1.000000
1610	0.513375	1.000000
1611	0.513375	1.000000
1612	0.513375	1.000000
1613	0.513375	1.000000
1614	0.513375	1.000000
1615	0.513375	1.000000
1616	0.513375	1.000000
1617	0.513375	1.000000
1618	0.513375	1.000000
1619	0.513375	1.000000
1620	0.513375	1.000000
1621	0.513375	1.000000
1622	0.513375	1.000000
1623	0.513375	1.000000
1624	0.513375	1.000000
1625	0.513375	1.000000
1626	0.513375	1.000000
1627	0.513375	1.000000
1628	0.513375	1.000000
1629	0.513375	1.000000
1630	0.513375	1.000000
1631	0.513375	1.000000
1632	0.513375	1.000000
1633	0.513375	1.000000
1634	0.513375	1.000000
1635	0.513375	1.000000
1636	0.513375	1.000000
1637	0.513375	1.000000
1638	0.513375	1.000000
1639	0.513375	1.000000
1640	0.513375	1.000000
1641	0.513375	1.000000
1642	0.513375	1.000000
1643	0.513375	1.000000
1644	0.513375	1.000000
1645	0.513375	1.000000
1646	0.513375	1.000000
1647	0.513375	1.000000
1648	0.513375	1.000000
1649	0.513375	1.000000
1650	0.513375	1.000000
1651	0.513375	1.000000
1652	0.513375	1.000000
1653	0.513375	1.000000
1654	0.513375	1.000000
1655	0.513375	1.000000
1656	0.513375	1.000000
1657	0.513375	1.000000
1658	0.513375	1.000000
1659	0.513375	1.000000
1660	0.513375	1.000000
1661	0.513375	1.000000
1662	0.513375	1.000000
1663	0.513375	1.000000
1664	0.513375	1.000000
1665	0.513375	1.000000
1666	0.513375	1.000000
1667	0.513375	1.000000
1668	0.513375	1.000000
1669	0.513375	1.000000
1670	0.513375	1.000000
1671	0.513375	1.000000
1672	0.513375	1.000000
1673	0.513375	1.000000
1674	0.513375	1.000000
1675	0.513375	1.000000
1676	0.513375	1.000000
1677	0.513375	1.000000
1678	0.513375	1.000000
1679	0.513375	1.000000
1680	0.513375	1.000000
1681	0.513375	1.000000
1682	0.513375	1.000000
1683	0.513375	1.000000
1684	0.513375	1.000000
1685	0.513375	1.000000
1686	0.513375	1.000000
1687	0.513375	1.000000
1688	0.513375	1.000000
1689	0.513375	1.000000
1690	0.513375	1.000000
1691	0.513375	1.000000
1692	0.513375	1.000000
1693	0.513375	1.000000
1694	0.513375	1.000000
1695	0.513375	1.000000
1696	0.513375	1.000000
1697	0.513375	1.000000
1698	0.513375	1.000000
1699	0.513375	1.000000
1700	0.513375	1.000000
1701	0.513375	1.000000
1702	0.513375	1.000000
1703	0.513375	1.000000
1704	0.513375	1.000000
1705	0.513375	1.000000
1706	0.513375	1.000000
1707	0.513375	1.000000
1708	0.513375	1.000000
1709	0.513375	1.000000
1710	0.513375	1.000000
1711	0.513375	1.000000
1712	0.513375	1.000000
1713	0.513375	1.000000
1714	0.513375	1.000000
1715	0.513375	1.000000
1716	0.513375	1.000000
1717	0.513375	1.000000
1718	0.513375	1.000000
1719	0.513375	1.000000
1720	0.513375	1.000000
1721	0.513375	1.000000
1722	0.513375	1.000000
1723	0.513375	1.000000
1724	0.513375	1.000000
1725	0.513375	1.000000
1726	0.513375	1.000000
1727	0.513375	1.000000
1728	0.513375	1.000000
1729	0.513375	1.000000
1730	0.513375	1.000000
1731	0.513375	1.000000
1732	0.513375	1.000000
1733	0.513375	1.000000
1734	0.513375	1.000000
1735	0.513375	1.000000
1736	0.513375	1.000000
1737	0.513375	1.000000
1738	0.513375	1.000000
1739	0.513375	1.000000
1740	0.513375	1.000000
1741	0.513375	1.000000
1742	0.513375	1.000000
1743	0.513375	1.000000
1744	0.513375	1.000000
1745	0.513375	1.000000
1746	0.513375	1.000000
1747	0.513375	1.000000
1748	0.513375	1.000000
1749	0.513375	1.000000
1750	0.513375	1.000000
1751	0.513375	1.000000
1752	0.513375	1.000000
1753	0.513375	1.000000
1754	0.513375	1.000000
1755	0.513375	1.000000
1756	0.513375	1.000000
1757	0.513375	1.000000
1758	0.513375	1.000000
1759	0.513375	1.000000
1760	0.513375	1.000000
1761	0.513375	1.000000
1762	0.513375	1.000000
1763	0.513375	1.000000
1764	0.513375	1.000000
1765	0.513375	1.000000
1766	0.513375	1.000000
1767	0.513375	1.000000
1768	0.513375	1.000000
1769	0.513375	1.000000
1770	0.513375	1.000000
1771	0.513375	1.000000
1772	0.513375	1.000000
1773	0.513375	1.000000
1774	0.513375	1.000000
1775	0.513375	1.000000
1776	0.513375	1.000000
1777	0.513375	1.000000
1778	0.513375	1.000000
1779	0.513375	1.000000
1780	0.513375	1.000000
1781	0.513375	1.000000
1782	0.513375	1.000000
1783	0.513375	1.000000
1784	0.513375	1.000000
1785	0.513375	1.000000
1786	0.513375	1.000000
1787	0.513375	1.000000
1788	0.513375	1.000000
1789	0.513375	1.000000
1790	0.513375	1.000000
1791	0.513375	1.000000
1792	0.513375	1.000000
1793	0.513375	1.000000
1794	0.513375	1.000000
1795	0.513375	1.000000
1796	0.513375	1.000000
1797	0.513375	1.000000
1798	0.513375	1.000000
1799	0.513375	1.000000
1800	0.513375	1.000000
1801	0.513375	1.000000
1802	0.513375	1.000000
1803	0.513375	1.000000
1804	0.513375	1.000000
1805	0.513375	1.000000
1806	0.513375	1.000000
1807	0.513375	1.000000
1808	0.513375	1.000000
1809	0.513375	1.000000
1810	0.513375	1.000000
1811	0.513375	1.000000
1812	0.513375	1.000000
1813	0.513375	1.000000
1814	0.513375	1.000000
1815	0.513375	1.000000
1816	0.513375	1.000000
1817	0.513375	1.000000
1818	0.513375	1.000000
1819	0.513375	1.000000
1820	0.513375	1.000000
1821	0.513375	1.000000
1822	0.513375	1.000000
1823	0.513375	1.000000
1824	0.513375	1.000000
1825	0.513375	1.000000
1826	0.513375	1.000000
1827	0.513375	1.000000
1828	0.513375	1.000000
1829	0.513375	1.000000
1830	0.513375	1.000000
1831	0.513375	1.000000
1832	0.513375	1.000000
1833	0.513375	1.000000
1834	0.513375	1.000000
1835	0.513375	1.000000
1836	0.513375	1.000000
1837	0.513375	1.000000
1838	0.513375	1.000000
1839	0.513375	1.000000
1840	0.513375	1.000000
1841	0.513375	1.000000
1842	0.513375	1.000000
1843	0.513375	1.000000
1844	0.513375	1.000000
1845	0.513375	1.000000
1846	0.513375	1.000000
1847	0.513375	1.000000
1848	0.513375	1.000000
1849	0.513375	1.000000
1850	0.513375	1.000000
1851	0.513375	1.000000
1852	0.513375	1.000000
1853	0.513375	1.000000
1854	0.513375	1.000000
1855	0.513375	1.000000
1856	0.513375	1.000000
1857	0.513375	1.000000
1858	0.513375	1.000000
1859	0.513375	1.000000
1860	0.513375	1.000000
1861	0.513375	1.000000
1862	0.513375	1.000000
1863	0.513375	1.000000
1864	0.513375	1.000000
1865	0.513375	1.000000
1866	0.513375	1.000000
1867	0.513375	1.000000
1868	0.513375	1.000000
1869	0.513375	1.000000
1870	0.513375	1.000000
1871	0.513375	1.000000
1872	0.513375	1.000000
1873	0.513375	1.000000
1874	0.513375	1.000000
1875	0.513375	1.000000
1876	0.513375	1.000000
1877	0.513375	1.000000
1878	0.513375	1.000000
1879	0.513375	1.000000
1880	0.513375	1.000000
1881	0.513375	1.000000
1882	0.513375	1.000000
1883	0.513375	1.000000
1884	0.513375	1.000000
1885	0.513375	1.000000
1886	0.513375	1.000000
1887	0.513375	1.000000
1888	0.513375	1.000000
1889	0.513375	1.000000
1890	0.513375	1.000000
1891	0.513375	1.000000
1892	0.513375	1.000000
1893	0.513375	1.000000
1894	0.513375	1.000000
1895	0.513375	1.000000
1896	0.513375	1.000000
1897	0.513375	1.000000
1898	0.513375	1.000000
1899	0.513375	1.000000
1900	0.513375	1.000000
1901	0.513375	1.000000
1902	0.513375	1.000000
1903	0.513375	1.000000
1904	0.513375	1.000000
1905	0.513375	1.000000
1906	0.513375	1.000000
1907	0.513375	1.000000
1908	0.513375	1.000000
1909	0.513375	1.000000
1910	0.513375	1.000000
1911	0.513375	1.000000
1912	0.513375	1.000000
1913	0.513375	1.000000
1914	0.513375	1.000000
1915	0.513375	1.000000
1916	0.513375	1.000000
1917	0.513375	1.000000
1918	0.513375	1.000000
1919	0.513375	1.000000
1920	0.513375	1.000000
1921	0.513375	1.000000
1922	0.513375	1.000000
1923	0.513375	1.000000
1924	0.513375	1.000000
1925	0.513375	1.000000
1926	0.513375	1.000000
1927	0.513375	1.000000
1928	0.513375	1.000000
1929	0.513375	1.000000
1930	0.513375	1.000000
1931	0.513375	1.000000
1932	0.513375	1.000000
1933	0.513375	1.000000
1934	0.513375	1.000000
1935	0.513375	1.000000
1936	0.513375	1.000000
1937	0.513375	1.000000
1938	0.513375	1.000000
1939	0.513375	1.000000
1940	0.513375	1.000000
1941	0.513375	1.000000
1942	0.513375	1.000000
1943	0.513375	1.000000
1944	0.513375	1.000000
1945	0.513375	1.000000
1946	0.513375	1.000000
1947	0.513375	1.000000
1948	0.513375	1.000000
1949	0.513375	1.000000
1950	0.513375	1.000000
1951	0.513375	1.000000
1952	0.513375	1.000000
1953	0.513375	1.000000
1954	0.513375	1.000000
1955	0.513375	1.000000
1956	0.513375	1.000000
1957	0.513375	1.000000
1958	0.513375	1.000000
1959	0.513375	1.000000
1960	0.513375	1.000000
1961	0.513375	1.000000
1962	0.513375	1.000000
1963	0.513375	1.000000
1964	0.513375	1.000000
1965	0.513375	1.000000
1966	0.513375	1.000000
1967	0.513375	1.000000
1968	0.513375	1.000000
1969	0.513375	1.000000
1970	0.513375	1.000000
1971	0.513375	1.000000
1972	0.513375	1.000000
1973	0.513375	1.000000
1974	0.513375	1.000000
1975	0.513375	1.000000
1976	0.513375	1.000000
1977	0.513375	1.000000
1978	0.513375	1.000000
1979	0.513375	1.000000
1980	0.513375	1.000000
1981	0.513375	1.000000
1982	0.513375	1.000000
1983	0.513375	1.000000
1984	0.513375	1.000000
1985	0.513375	1.000000
1986	0.513375	1.000000
1987	0.513375	1.000000
1988	0.513375	1.000000
1989	0.513375	1.000000
1990	0.513375	1.000000
1991	0.513375	1.000000
1992	0.513375	1.000000
1993	0.513375	1.000000
1994	0.513375	1.000000
1995	0.513375	1.000000
1996	0.513375	1.000000
1997	0.513375	1.000000
1998	0.513375	1.000000
1999	0.513375	1.000000
[truncated: 8,000 more rows]
