# Supplementary material for: Evolutionary game on mutually influenceing double-layer network
Source: PLoS One. 2025 Jan 31;20(1):e0317923. doi: 10.1371/journal.pone.0317923 (PMC11785339; doi:10.1371/journal.pone.0317923)
Supplement: S1 Data — (ZIP) [file pone.0317923.s001.zip › b=1.07_a=0.25_frequency.txt]

0	0.494875	0.384825
1	0.491275	0.318075
2	0.487525	0.277875
3	0.481300	0.247725
4	0.479275	0.227875
5	0.479350	0.212375
6	0.474725	0.200125
7	0.474925	0.189950
8	0.473425	0.180875
9	0.467225	0.171125
10	0.468400	0.168525
11	0.468150	0.162275
12	0.468375	0.159700
13	0.467975	0.157975
14	0.467225	0.156500
15	0.465375	0.152400
16	0.465000	0.147275
17	0.467600	0.145050
18	0.466825	0.142575
19	0.465425	0.139975
20	0.466375	0.137525
21	0.464425	0.136075
22	0.466950	0.134350
23	0.464975	0.133800
24	0.464275	0.133225
25	0.466025	0.131775
26	0.469450	0.132500
27	0.467225	0.131625
28	0.467150	0.130425
29	0.465800	0.128150
30	0.467875	0.125975
31	0.467500	0.124225
32	0.462975	0.123125
33	0.463800	0.120675
34	0.464875	0.119325
35	0.465725	0.117350
36	0.462100	0.117650
37	0.464625	0.117675
38	0.462950	0.115675
39	0.466325	0.116500
40	0.464100	0.114625
41	0.466950	0.114900
42	0.463550	0.114725
43	0.464175	0.112725
44	0.464800	0.112400
45	0.466675	0.109900
46	0.466175	0.108800
47	0.466550	0.108550
48	0.466825	0.108700
49	0.459625	0.108375
50	0.463500	0.107275
51	0.464775	0.106075
52	0.467875	0.106150
53	0.466800	0.103650
54	0.465725	0.102675
55	0.466125	0.100925
56	0.467425	0.101425
57	0.467625	0.100175
58	0.464200	0.099325
59	0.468675	0.100200
60	0.466875	0.098875
61	0.466475	0.098475
62	0.464175	0.096975
63	0.466675	0.096300
64	0.471200	0.096375
65	0.468850	0.093300
66	0.465775	0.091950
67	0.468900	0.090550
68	0.463825	0.090075
69	0.466250	0.090000
70	0.463825	0.087950
71	0.468450	0.087200
72	0.467525	0.087425
73	0.467650	0.086050
74	0.470325	0.086050
75	0.468200	0.084900
76	0.467050	0.083925
77	0.466550	0.084900
78	0.469025	0.083275
79	0.468450	0.082775
80	0.469700	0.082775
81	0.465475	0.083000
82	0.464025	0.082925
83	0.464500	0.083800
84	0.466150	0.083050
85	0.467250	0.082100
86	0.467725	0.080900
87	0.467925	0.081050
88	0.467300	0.079900
89	0.468700	0.080650
90	0.472650	0.080575
91	0.468800	0.081000
92	0.471025	0.080725
93	0.470350	0.082125
94	0.471775	0.081425
95	0.465575	0.081775
96	0.467175	0.081150
97	0.467975	0.080875
98	0.467525	0.078825
99	0.465075	0.079125
100	0.464675	0.078100
101	0.468650	0.077475
102	0.467675	0.077100
103	0.468300	0.077800
104	0.469350	0.078050
105	0.469425	0.078700
106	0.468250	0.079000
107	0.467925	0.078175
108	0.466075	0.078050
109	0.465700	0.077450
110	0.464700	0.078400
111	0.463825	0.078600
112	0.466375	0.077300
113	0.469700	0.078375
114	0.468850	0.075800
115	0.469875	0.076450
116	0.473350	0.075225
117	0.469025	0.075500
118	0.467500	0.075400
119	0.464100	0.076775
120	0.463375	0.077150
121	0.464800	0.078975
122	0.464325	0.077000
123	0.465300	0.076675
124	0.468075	0.076650
125	0.467500	0.077875
126	0.466225	0.076625
127	0.466775	0.076975
128	0.470175	0.077450
129	0.467100	0.078225
130	0.464725	0.077850
131	0.469350	0.079050
132	0.469550	0.078900
133	0.464325	0.078325
134	0.466625	0.078425
135	0.463850	0.077650
136	0.469650	0.077400
137	0.464275	0.077375
138	0.466250	0.077025
139	0.468425	0.075500
140	0.467650	0.076400
141	0.470450	0.076350
142	0.470700	0.077225
143	0.470325	0.079025
144	0.470475	0.078475
145	0.467650	0.079025
146	0.468725	0.078275
147	0.471450	0.077250
148	0.472825	0.076800
149	0.468125	0.075400
150	0.464650	0.075225
151	0.467550	0.075250
152	0.465950	0.075325
153	0.466250	0.075625
154	0.466600	0.074600
155	0.465325	0.074825
156	0.470150	0.074950
157	0.471350	0.074400
158	0.466975	0.073525
159	0.468600	0.072750
160	0.462700	0.072700
161	0.468500	0.072925
162	0.465725	0.071775
163	0.469150	0.071075
164	0.471725	0.071650
165	0.471550	0.072525
166	0.473075	0.072375
167	0.469900	0.073475
168	0.461500	0.073900
169	0.466675	0.073300
170	0.464975	0.072825
171	0.463150	0.074250
172	0.467500	0.073900
173	0.467200	0.071950
174	0.466425	0.072050
175	0.472250	0.072200
176	0.466850	0.071400
177	0.467900	0.070900
178	0.467675	0.069650
179	0.470750	0.067525
180	0.470675	0.066025
181	0.468400	0.064825
182	0.471025	0.064225
183	0.468050	0.064275
184	0.469725	0.064400
185	0.466775	0.063700
186	0.467250	0.063750
187	0.470225	0.064025
188	0.470275	0.063275
189	0.470800	0.062300
190	0.473225	0.061350
191	0.474500	0.061575
192	0.469100	0.062400
193	0.469825	0.061075
194	0.472125	0.062200
195	0.471375	0.061350
196	0.471150	0.061875
197	0.469500	0.062000
198	0.470550	0.061875
199	0.467800	0.062250
200	0.469875	0.062100
201	0.468850	0.062950
202	0.469975	0.062350
203	0.470275	0.060525
204	0.469975	0.061825
205	0.470600	0.062200
206	0.470725	0.062275
207	0.469050	0.063100
208	0.473100	0.063225
209	0.471675	0.063450
210	0.472600	0.064100
211	0.471375	0.064050
212	0.471050	0.065000
213	0.471800	0.064725
214	0.470825	0.063800
215	0.468150	0.064275
216	0.470875	0.064300
217	0.468000	0.065200
218	0.472925	0.063800
219	0.471950	0.062925
220	0.474725	0.062750
221	0.468975	0.063550
222	0.463325	0.063175
223	0.467075	0.062975
224	0.469650	0.061475
225	0.474300	0.061200
226	0.469225	0.060850
227	0.466025	0.062325
228	0.466950	0.061950
229	0.466025	0.062450
230	0.470000	0.062525
231	0.466500	0.062425
232	0.466225	0.061300
233	0.467900	0.062350
234	0.469275	0.061050
235	0.465200	0.060150
236	0.469575	0.061475
237	0.472350	0.060475
238	0.470825	0.061075
239	0.469500	0.060575
240	0.468350	0.060550
241	0.465900	0.060875
242	0.470075	0.059800
243	0.467925	0.060100
244	0.467400	0.059950
245	0.466200	0.058825
246	0.467725	0.059000
247	0.469600	0.059275
248	0.472425	0.060225
249	0.472325	0.059575
250	0.473800	0.059400
251	0.474100	0.059575
252	0.470500	0.059475
253	0.469475	0.059575
254	0.470450	0.060125
255	0.471150	0.059325
256	0.471350	0.059450
257	0.468925	0.058900
258	0.465125	0.058475
259	0.467600	0.058775
260	0.467750	0.057800
261	0.466575	0.056825
262	0.463825	0.057550
263	0.466625	0.057300
264	0.467600	0.056625
265	0.470025	0.055675
266	0.470225	0.055000
267	0.472425	0.055175
268	0.476150	0.055300
269	0.470000	0.055925
270	0.469650	0.056175
271	0.465625	0.055475
272	0.467050	0.055050
273	0.473975	0.055025
274	0.472050	0.053975
275	0.470700	0.054350
276	0.466825	0.054575
277	0.467550	0.055250
278	0.463400	0.054475
279	0.467250	0.054750
280	0.474600	0.053975
281	0.469700	0.054400
282	0.470850	0.055650
283	0.471700	0.055325
284	0.465950	0.055400
285	0.467525	0.055200
286	0.468900	0.054525
287	0.473975	0.053425
288	0.466900	0.052475
289	0.467400	0.051475
290	0.468125	0.051450
291	0.470100	0.052350
292	0.469275	0.051275
293	0.468800	0.051100
294	0.466525	0.050700
295	0.468750	0.049900
296	0.470450	0.049175
297	0.467300	0.048950
298	0.468750	0.048575
299	0.470025	0.047750
300	0.469975	0.048100
301	0.470300	0.048350
302	0.467700	0.048150
303	0.468400	0.047525
304	0.466650	0.047575
305	0.465675	0.047450
306	0.465775	0.047725
307	0.467850	0.048225
308	0.468425	0.046825
309	0.470225	0.045750
310	0.470350	0.044675
311	0.470475	0.045000
312	0.467900	0.044250
313	0.470825	0.044800
314	0.471025	0.044750
315	0.471900	0.044375
316	0.471875	0.044875
317	0.466850	0.043925
318	0.470675	0.044050
319	0.470875	0.044250
320	0.471450	0.044550
321	0.465825	0.044775
322	0.467775	0.043375
323	0.466950	0.044550
324	0.466925	0.044125
325	0.467425	0.043650
326	0.469600	0.043225
327	0.467125	0.042925
328	0.464800	0.043350
329	0.468750	0.041650
330	0.471050	0.040825
331	0.467925	0.039150
332	0.470250	0.038450
333	0.471025	0.037850
334	0.467050	0.037475
335	0.468350	0.037500
336	0.470975	0.037100
337	0.468600	0.037400
338	0.469650	0.038200
339	0.470925	0.037200
340	0.465300	0.036575
341	0.468250	0.036425
342	0.471950	0.035925
343	0.469025	0.034375
344	0.470750	0.034375
345	0.468750	0.032850
346	0.468875	0.032600
347	0.472775	0.033025
348	0.465775	0.033600
349	0.466825	0.032900
350	0.469625	0.033300
351	0.474450	0.033000
352	0.472600	0.032850
353	0.471075	0.032675
354	0.468725	0.032750
355	0.471325	0.032125
356	0.471275	0.032250
357	0.468275	0.031225
358	0.470150	0.030350
359	0.470575	0.029600
360	0.472900	0.029400
361	0.468925	0.029500
362	0.470625	0.029200
363	0.467925	0.028075
364	0.464600	0.027750
365	0.464075	0.027950
366	0.466025	0.027825
367	0.467250	0.028150
368	0.470000	0.029275
369	0.468675	0.029250
370	0.467825	0.029200
371	0.472650	0.029800
372	0.471250	0.029975
373	0.471000	0.029875
374	0.471975	0.029525
375	0.471175	0.029250
376	0.472025	0.029825
377	0.465050	0.029050
378	0.470150	0.029250
379	0.468350	0.029375
380	0.469225	0.029325
381	0.469975	0.028825
382	0.470700	0.028475
383	0.471425	0.028925
384	0.472000	0.029275
385	0.471950	0.029025
386	0.470325	0.028800
387	0.470575	0.028475
388	0.471450	0.028550
389	0.473575	0.027975
390	0.465925	0.027500
391	0.467725	0.027375
392	0.466525	0.027075
393	0.467700	0.026775
394	0.467675	0.026825
395	0.469400	0.025375
396	0.469575	0.025575
397	0.474625	0.024775
398	0.470675	0.024125
399	0.470750	0.024000
400	0.473200	0.023100
401	0.471600	0.023350
402	0.469675	0.023325
403	0.469400	0.023800
404	0.469175	0.023675
405	0.473750	0.023125
406	0.469550	0.023350
407	0.472725	0.023600
408	0.472200	0.024200
409	0.475100	0.023975
410	0.474800	0.023400
411	0.467725	0.022675
412	0.471350	0.022900
413	0.471575	0.022325
414	0.472250	0.022050
415	0.471975	0.021475
416	0.475650	0.021475
417	0.470775	0.021225
418	0.470750	0.021075
419	0.473475	0.021150
420	0.472400	0.021875
421	0.469975	0.022175
422	0.472675	0.021725
423	0.472650	0.021925
424	0.470350	0.020800
425	0.469975	0.021250
426	0.467775	0.020625
427	0.469550	0.020900
428	0.469550	0.021175
429	0.470200	0.021375
430	0.470675	0.021075
431	0.471675	0.021000
432	0.469275	0.021425
433	0.472100	0.020625
434	0.470325	0.019875
435	0.471325	0.019900
436	0.473950	0.019475
437	0.469150	0.019050
438	0.469000	0.019150
439	0.469225	0.019200
440	0.470050	0.018125
441	0.473350	0.017975
442	0.470850	0.018200
443	0.472800	0.018825
444	0.474500	0.018300
445	0.473100	0.017775
446	0.468375	0.017225
447	0.469650	0.016950
448	0.470450	0.017175
449	0.472225	0.017125
450	0.470000	0.016525
451	0.469775	0.016725
452	0.465750	0.016425
453	0.469250	0.016125
454	0.470225	0.016350
455	0.468775	0.016775
456	0.474625	0.017375
457	0.470100	0.016975
458	0.468275	0.016600
459	0.468400	0.016375
460	0.471000	0.016350
461	0.471625	0.016225
462	0.471200	0.016175
463	0.469500	0.016050
464	0.469900	0.015850
465	0.465950	0.016550
466	0.468450	0.016175
467	0.470425	0.016350
468	0.468075	0.016500
469	0.463725	0.017525
470	0.467725	0.018350
471	0.469200	0.017975
472	0.473275	0.017525
473	0.468725	0.017100
474	0.467750	0.016550
475	0.472475	0.016175
476	0.468025	0.016375
477	0.467375	0.016225
478	0.467375	0.016150
479	0.468125	0.015950
480	0.472500	0.014850
481	0.470675	0.014525
482	0.468425	0.014500
483	0.471100	0.014600
484	0.471250	0.014325
485	0.472700	0.013950
486	0.467450	0.013700
487	0.469825	0.012950
488	0.469625	0.013400
489	0.467075	0.013150
490	0.471300	0.013425
491	0.469025	0.013475
492	0.469150	0.013150
493	0.466800	0.013075
494	0.470950	0.012800
495	0.470600	0.012675
496	0.469875	0.012425
497	0.468125	0.012825
498	0.470650	0.012575
499	0.471650	0.011975
500	0.469150	0.011050
501	0.467525	0.010325
502	0.468175	0.010275
503	0.467800	0.010525
504	0.471150	0.010475
505	0.470450	0.010600
506	0.468600	0.011025
507	0.461400	0.011050
508	0.464625	0.011200
509	0.468425	0.012400
510	0.472600	0.012200
511	0.471575	0.011900
512	0.468400	0.011800
513	0.470825	0.012450
514	0.472525	0.012275
515	0.472175	0.012125
516	0.470750	0.012375
517	0.468250	0.012475
518	0.469500	0.012125
519	0.471575	0.011875
520	0.471850	0.011850
521	0.470325	0.011700
522	0.467750	0.011500
523	0.468575	0.010800
524	0.471825	0.010675
525	0.471175	0.010650
526	0.471950	0.010400
527	0.468125	0.009875
528	0.468750	0.009525
529	0.467925	0.009725
530	0.468225	0.009825
531	0.467700	0.009750
532	0.470500	0.009775
533	0.466675	0.010100
534	0.466650	0.010225
535	0.467850	0.009775
536	0.471600	0.009750
537	0.472175	0.010050
538	0.470225	0.010525
539	0.472325	0.010100
540	0.472400	0.009950
541	0.474000	0.009750
542	0.467925	0.009450
543	0.467125	0.009250
544	0.466425	0.009250
545	0.471550	0.009125
546	0.466725	0.009125
547	0.466125	0.008850
548	0.470075	0.008525
549	0.466650	0.008475
550	0.471500	0.008900
551	0.467625	0.008900
552	0.471050	0.009125
553	0.470050	0.009200
554	0.473000	0.009325
555	0.469625	0.008900
556	0.470625	0.008600
557	0.470725	0.008850
558	0.467225	0.008825
559	0.468975	0.008700
560	0.467750	0.008600
561	0.468000	0.008850
562	0.469450	0.008825
563	0.468250	0.009275
564	0.467325	0.009200
565	0.466925	0.008575
566	0.469500	0.008375
567	0.469175	0.008525
568	0.472925	0.008225
569	0.471650	0.008425
570	0.468700	0.008100
571	0.468150	0.007625
572	0.467025	0.007825
573	0.468050	0.008100
574	0.470300	0.008050
575	0.469550	0.008075
576	0.469500	0.007800
577	0.470075	0.007975
578	0.468025	0.007725
579	0.468725	0.007500
580	0.469700	0.007500
581	0.468575	0.007325
582	0.467475	0.007000
583	0.469025	0.007425
584	0.471325	0.008150
585	0.468675	0.007950
586	0.471625	0.008250
587	0.468500	0.008700
588	0.471525	0.008025
589	0.470600	0.007875
590	0.471275	0.008275
591	0.466450	0.008100
592	0.465550	0.007750
593	0.467825	0.008000
594	0.473825	0.008150
595	0.469350	0.008850
596	0.471175	0.008750
597	0.468275	0.008775
598	0.468275	0.009250
599	0.470650	0.009400
600	0.468900	0.009375
601	0.465900	0.009475
602	0.468075	0.009500
603	0.470400	0.009600
604	0.469825	0.009575
605	0.470725	0.009300
606	0.469200	0.009825
607	0.468125	0.010025
608	0.467675	0.010350
609	0.470700	0.010250
610	0.468925	0.010425
611	0.470725	0.010525
612	0.468575	0.010125
613	0.472525	0.009925
614	0.467025	0.009500
615	0.470775	0.009700
616	0.468850	0.009400
617	0.470750	0.009175
618	0.472800	0.009275
619	0.474750	0.009525
620	0.473700	0.009300
621	0.473975	0.009125
622	0.477875	0.009275
623	0.469325	0.009350
624	0.470650	0.009375
625	0.471650	0.008950
626	0.469600	0.009475
627	0.469300	0.009375
628	0.467425	0.009250
629	0.465125	0.009150
630	0.469600	0.008925
631	0.469725	0.008525
632	0.471750	0.008650
633	0.473125	0.008125
634	0.471175	0.008050
635	0.469000	0.008025
636	0.468950	0.008200
637	0.468300	0.007800
638	0.471175	0.007550
639	0.469050	0.007575
640	0.469875	0.007525
641	0.469725	0.007575
642	0.471425	0.007275
643	0.467225	0.007050
644	0.467500	0.007425
645	0.472025	0.007425
646	0.471125	0.007725
647	0.470100	0.007250
648	0.467325	0.007025
649	0.467225	0.006925
650	0.471425	0.007200
651	0.472725	0.007475
652	0.469750	0.007175
653	0.472025	0.007375
654	0.471225	0.007250
655	0.467400	0.007050
656	0.467375	0.007025
657	0.465650	0.007250
658	0.474075	0.007575
659	0.470775	0.007575
660	0.466650	0.007625
661	0.472250	0.007625
662	0.467025	0.007675
663	0.472475	0.007800
664	0.473725	0.008075
665	0.467750	0.007775
666	0.467475	0.007900
667	0.468700	0.007675
668	0.467025	0.007500
669	0.469700	0.007350
670	0.471375	0.007450
671	0.469325	0.007850
672	0.468400	0.007750
673	0.469650	0.007950
674	0.468950	0.007825
675	0.467475	0.008075
676	0.468400	0.007850
677	0.475725	0.007675
678	0.471375	0.007675
679	0.471475	0.008075
680	0.468350	0.007725
681	0.469875	0.007350
682	0.468000	0.007200
683	0.470000	0.007075
684	0.467975	0.006800
685	0.471325	0.007400
686	0.474500	0.007375
687	0.469350	0.007900
688	0.472150	0.008150
689	0.467800	0.008075
690	0.471975	0.007875
691	0.465150	0.007975
692	0.469350	0.007775
693	0.470925	0.007750
694	0.474450	0.007150
695	0.477300	0.007225
696	0.473025	0.006975
697	0.470550	0.006800
698	0.471400	0.006900
699	0.471575	0.006850
700	0.472175	0.006975
701	0.468550	0.007200
702	0.473150	0.006825
703	0.472175	0.006625
704	0.471225	0.006675
705	0.476100	0.006450
706	0.476050	0.006375
707	0.473350	0.006300
708	0.469700	0.006400
709	0.470125	0.006075
710	0.469475	0.005950
711	0.468575	0.005825
712	0.472500	0.005650
713	0.466950	0.005300
714	0.467900	0.004950
715	0.466000	0.004825
716	0.469050	0.004875
717	0.468725	0.005000
718	0.470400	0.004900
719	0.472000	0.005000
720	0.474675	0.004875
721	0.471775	0.004900
722	0.468850	0.004675
723	0.471825	0.004775
724	0.468625	0.004450
725	0.467925	0.004475
726	0.470925	0.004850
727	0.470325	0.004875
728	0.468975	0.004425
729	0.471750	0.004500
730	0.470000	0.004575
731	0.467225	0.004275
732	0.469800	0.004300
733	0.469625	0.003925
734	0.472600	0.003850
735	0.469375	0.003900
736	0.469200	0.004275
737	0.471550	0.004000
738	0.472025	0.004050
739	0.469225	0.003700
740	0.470300	0.003700
741	0.469275	0.003875
742	0.471025	0.003700
743	0.470175	0.003900
744	0.469425	0.003775
745	0.466825	0.003925
746	0.473800	0.003875
747	0.471775	0.004000
748	0.471925	0.003975
749	0.473425	0.003700
750	0.470550	0.003450
751	0.469050	0.003575
752	0.469575	0.003500
753	0.470150	0.003350
754	0.470300	0.003150
755	0.469575	0.003375
756	0.471725	0.003325
757	0.471225	0.003450
758	0.474525	0.003375
759	0.470225	0.003450
760	0.471550	0.003175
761	0.474700	0.003300
762	0.473600	0.003150
763	0.472200	0.003050
764	0.473750	0.003000
765	0.471125	0.002800
766	0.470550	0.002925
767	0.471225	0.002850
768	0.469000	0.002925
769	0.470775	0.003000
770	0.469350	0.002900
771	0.467675	0.003000
772	0.467450	0.003050
773	0.471325	0.002925
774	0.466625	0.002825
775	0.465400	0.002625
776	0.470225	0.002650
777	0.472700	0.002800
778	0.470125	0.002625
779	0.469800	0.002650
780	0.467700	0.002675
781	0.470625	0.002850
782	0.471575	0.002825
783	0.469075	0.002900
784	0.470825	0.002800
785	0.472375	0.002650
786	0.471175	0.002850
787	0.468200	0.002775
788	0.470300	0.002775
789	0.471900	0.002550
790	0.471925	0.002775
791	0.471250	0.002825
792	0.470125	0.003050
793	0.468550	0.003150
794	0.470725	0.002700
795	0.470350	0.002575
796	0.470150	0.002550
797	0.469300	0.002450
798	0.469675	0.002100
799	0.470525	0.001925
800	0.470525	0.001725
801	0.472725	0.001850
802	0.469675	0.001625
803	0.470450	0.001650
804	0.470975	0.001825
805	0.468000	0.001925
806	0.466825	0.002100
807	0.471150	0.002000
808	0.470525	0.002100
809	0.473475	0.002250
810	0.472550	0.002000
811	0.473100	0.001525
812	0.473125	0.001325
813	0.471225	0.001225
814	0.467925	0.001050
815	0.472375	0.001025
816	0.472725	0.000925
817	0.472850	0.000925
818	0.474175	0.000925
819	0.469250	0.001075
820	0.472575	0.000875
821	0.472800	0.000900
822	0.468000	0.000825
823	0.470025	0.000850
824	0.469900	0.000900
825	0.467825	0.000775
826	0.469475	0.000575
827	0.472875	0.000600
828	0.472500	0.000600
829	0.468875	0.000475
830	0.470500	0.000475
831	0.469900	0.000500
832	0.469825	0.000425
833	0.469325	0.000350
834	0.470350	0.000275
835	0.467050	0.000225
836	0.471650	0.000150
837	0.469975	0.000200
838	0.470350	0.000200
839	0.469800	0.000200
840	0.469925	0.000225
841	0.469525	0.000200
842	0.470950	0.000250
843	0.467650	0.000225
844	0.472350	0.000325
845	0.470675	0.000375
846	0.471800	0.000450
847	0.471950	0.000425
848	0.470550	0.000525
849	0.470425	0.000425
850	0.471375	0.000450
851	0.469400	0.000475
852	0.469725	0.000450
853	0.468900	0.000425
854	0.468950	0.000425
855	0.469100	0.000525
856	0.470850	0.000475
857	0.470250	0.000450
858	0.468525	0.000625
859	0.471075	0.000725
860	0.470025	0.000675
861	0.471875	0.000800
862	0.467700	0.000800
863	0.470375	0.000750
864	0.472200	0.000750
865	0.468175	0.000775
866	0.466525	0.000925
867	0.469250	0.000875
868	0.467900	0.000900
869	0.469150	0.000900
870	0.470125	0.001025
871	0.471750	0.001025
872	0.472050	0.000850
873	0.473325	0.000600
874	0.470350	0.000700
875	0.468850	0.000750
876	0.472125	0.000750
877	0.471225	0.000825
878	0.471850	0.000850
879	0.470400	0.000900
880	0.467550	0.000925
881	0.468650	0.000850
882	0.471275	0.000825
883	0.473475	0.000950
884	0.474175	0.001025
885	0.469000	0.001050
886	0.467000	0.001050
887	0.467750	0.001050
888	0.468275	0.001100
889	0.471550	0.001175
890	0.471850	0.001125
891	0.471500	0.001275
892	0.475300	0.001250
893	0.476400	0.001125
894	0.475875	0.001100
895	0.470850	0.000975
896	0.471825	0.001100
897	0.469875	0.001325
898	0.472750	0.001250
899	0.467125	0.001200
900	0.470725	0.001200
901	0.470575	0.001275
902	0.471950	0.001100
903	0.466100	0.001125
904	0.472225	0.001175
905	0.469900	0.001050
906	0.466850	0.001050
907	0.472375	0.001075
908	0.472325	0.001075
909	0.472450	0.000925
910	0.470350	0.000825
911	0.471225	0.000925
912	0.471150	0.000975
913	0.469875	0.000950
914	0.466175	0.000825
915	0.469200	0.000900
916	0.471325	0.000850
917	0.469350	0.001025
918	0.468375	0.001025
919	0.470900	0.001000
920	0.471600	0.000975
921	0.471325	0.000950
922	0.469025	0.001100
923	0.467250	0.001175
924	0.467975	0.001050
925	0.471025	0.000875
926	0.469200	0.000600
927	0.471000	0.000500
928	0.471900	0.000450
929	0.468200	0.000450
930	0.469950	0.000425
931	0.473175	0.000400
932	0.471700	0.000425
933	0.471625	0.000375
934	0.467550	0.000375
935	0.472725	0.000375
936	0.470300	0.000500
937	0.473325	0.000475
938	0.474475	0.000500
939	0.474475	0.000500
940	0.471225	0.000600
941	0.468075	0.000425
942	0.476150	0.000450
943	0.473575	0.000500
944	0.468200	0.000500
945	0.465875	0.000625
946	0.467275	0.000650
947	0.465325	0.000625
948	0.469250	0.000750
949	0.473025	0.000675
950	0.471325	0.000775
951	0.468825	0.000675
952	0.469425	0.000600
953	0.470850	0.000550
954	0.467875	0.000750
955	0.473125	0.000800
956	0.474950	0.000825
957	0.469300	0.000725
958	0.466125	0.000725
959	0.469900	0.000625
960	0.470225	0.000625
961	0.473700	0.000550
962	0.468900	0.000500
963	0.472050	0.000300
964	0.473000	0.000175
965	0.470625	0.000100
966	0.470125	0.000125
967	0.466875	0.000100
968	0.470750	0.000100
969	0.472250	0.000100
970	0.473775	0.000150
971	0.477475	0.000100
972	0.477625	0.000025
973	0.471900	0.000000
974	0.471400	0.000000
975	0.470575	0.000000
976	0.468925	0.000000
977	0.467075	0.000000
978	0.467575	0.000000
979	0.467125	0.000000
980	0.464875	0.000000
981	0.466350	0.000000
982	0.470825	0.000000
983	0.475425	0.000000
984	0.472075	0.000000
985	0.474200	0.000000
986	0.469150	0.000000
987	0.464525	0.000000
988	0.467875	0.000000
989	0.471700	0.000000
990	0.468600	0.000000
991	0.468225	0.000000
992	0.471525	0.000000
993	0.465825	0.000000
994	0.468475	0.000000
995	0.468275	0.000000
996	0.468400	0.000000
997	0.467550	0.000000
998	0.469650	0.000000
999	0.469275	0.000000
1000	0.470875	0.000000
1001	0.468300	0.000000
1002	0.470025	0.000000
1003	0.474075	0.000000
1004	0.474500	0.000000
1005	0.468925	0.000000
1006	0.475000	0.000000
1007	0.472125	0.000000
1008	0.470700	0.000000
1009	0.467600	0.000000
1010	0.473125	0.000000
1011	0.472900	0.000000
1012	0.475450	0.000000
1013	0.473850	0.000000
1014	0.472250	0.000000
1015	0.465300	0.000000
1016	0.466100	0.000000
1017	0.470525	0.000000
1018	0.472775	0.000000
1019	0.468150	0.000000
1020	0.468825	0.000000
1021	0.472550	0.000000
1022	0.469075	0.000000
1023	0.467800	0.000000
1024	0.469375	0.000000
1025	0.469650	0.000000
1026	0.470850	0.000000
1027	0.472925	0.000000
1028	0.470625	0.000000
1029	0.466975	0.000000
1030	0.470650	0.000000
1031	0.471000	0.000000
1032	0.468450	0.000000
1033	0.471375	0.000000
1034	0.471200	0.000000
1035	0.475025	0.000000
1036	0.471525	0.000000
1037	0.471050	0.000000
1038	0.471675	0.000000
1039	0.468600	0.000000
1040	0.466825	0.000000
1041	0.471100	0.000000
1042	0.472075	0.000000
1043	0.470250	0.000000
1044	0.466950	0.000000
1045	0.467300	0.000000
1046	0.473550	0.000000
1047	0.469350	0.000000
1048	0.472725	0.000000
1049	0.475025	0.000000
1050	0.476200	0.000000
1051	0.473575	0.000000
1052	0.469200	0.000000
1053	0.472425	0.000000
1054	0.470025	0.000000
1055	0.469900	0.000000
1056	0.469800	0.000000
1057	0.468600	0.000000
1058	0.468400	0.000000
1059	0.467650	0.000000
1060	0.473575	0.000000
1061	0.471850	0.000000
1062	0.471450	0.000000
1063	0.473425	0.000000
1064	0.477825	0.000000
1065	0.476175	0.000000
1066	0.476325	0.000000
1067	0.474675	0.000000
1068	0.472675	0.000000
1069	0.472725	0.000000
1070	0.470225	0.000000
1071	0.467275	0.000000
1072	0.468725	0.000000
1073	0.468175	0.000000
1074	0.471675	0.000000
1075	0.470725	0.000000
1076	0.473350	0.000000
1077	0.472375	0.000000
1078	0.471475	0.000000
1079	0.466750	0.000000
1080	0.470450	0.000000
1081	0.469425	0.000000
1082	0.468725	0.000000
1083	0.467925	0.000000
1084	0.467550	0.000000
1085	0.466600	0.000000
1086	0.473850	0.000000
1087	0.474000	0.000000
1088	0.469400	0.000000
1089	0.472975	0.000000
1090	0.472800	0.000000
1091	0.474050	0.000000
1092	0.475675	0.000000
1093	0.473525	0.000000
1094	0.472525	0.000000
1095	0.473500	0.000000
1096	0.470000	0.000000
1097	0.469225	0.000000
1098	0.474275	0.000000
1099	0.470400	0.000000
1100	0.468750	0.000000
1101	0.468975	0.000000
1102	0.468650	0.000000
1103	0.468575	0.000000
1104	0.470475	0.000000
1105	0.468175	0.000000
1106	0.467950	0.000000
1107	0.465875	0.000000
1108	0.470150	0.000000
1109	0.467900	0.000000
1110	0.467775	0.000000
1111	0.470550	0.000000
1112	0.471350	0.000000
1113	0.471875	0.000000
1114	0.467725	0.000000
1115	0.471875	0.000000
1116	0.467950	0.000000
1117	0.470050	0.000000
1118	0.468500	0.000000
1119	0.471900	0.000000
1120	0.466125	0.000000
1121	0.467375	0.000000
1122	0.469750	0.000000
1123	0.464925	0.000000
1124	0.465150	0.000000
1125	0.467600	0.000000
1126	0.469875	0.000000
1127	0.469900	0.000000
1128	0.467825	0.000000
1129	0.469375	0.000000
1130	0.464875	0.000000
1131	0.468475	0.000000
1132	0.472775	0.000000
1133	0.470075	0.000000
1134	0.472800	0.000000
1135	0.468350	0.000000
1136	0.468825	0.000000
1137	0.468075	0.000000
1138	0.467275	0.000000
1139	0.474775	0.000000
1140	0.471975	0.000000
1141	0.470400	0.000000
1142	0.465150	0.000000
1143	0.465800	0.000000
1144	0.467650	0.000000
1145	0.467475	0.000000
1146	0.470850	0.000000
1147	0.471125	0.000000
1148	0.468500	0.000000
1149	0.465775	0.000000
1150	0.470950	0.000000
1151	0.471600	0.000000
1152	0.470125	0.000000
1153	0.470025	0.000000
1154	0.469475	0.000000
1155	0.471850	0.000000
1156	0.470075	0.000000
1157	0.471675	0.000000
1158	0.472100	0.000000
1159	0.469300	0.000000
1160	0.472775	0.000000
1161	0.466650	0.000000
1162	0.465775	0.000000
1163	0.470625	0.000000
1164	0.470700	0.000000
1165	0.471725	0.000000
1166	0.470725	0.000000
1167	0.474975	0.000000
1168	0.472450	0.000000
1169	0.472125	0.000000
1170	0.472750	0.000000
1171	0.477150	0.000000
1172	0.473400	0.000000
1173	0.469625	0.000000
1174	0.468700	0.000000
1175	0.467875	0.000000
1176	0.473125	0.000000
1177	0.469000	0.000000
1178	0.468375	0.000000
1179	0.464475	0.000000
1180	0.467325	0.000000
1181	0.464650	0.000000
1182	0.469100	0.000000
1183	0.471400	0.000000
1184	0.469850	0.000000
1185	0.470650	0.000000
1186	0.468200	0.000000
1187	0.469475	0.000000
1188	0.471775	0.000000
1189	0.471550	0.000000
1190	0.476200	0.000000
1191	0.473575	0.000000
1192	0.471000	0.000000
1193	0.471875	0.000000
1194	0.468250	0.000000
1195	0.468075	0.000000
1196	0.471900	0.000000
1197	0.474100	0.000000
1198	0.471925	0.000000
1199	0.468400	0.000000
1200	0.470200	0.000000
1201	0.472275	0.000000
1202	0.468700	0.000000
1203	0.472625	0.000000
1204	0.470450	0.000000
1205	0.465375	0.000000
1206	0.472825	0.000000
1207	0.468650	0.000000
1208	0.467250	0.000000
1209	0.471350	0.000000
1210	0.470225	0.000000
1211	0.471400	0.000000
1212	0.472825	0.000000
1213	0.473450	0.000000
1214	0.469950	0.000000
1215	0.470050	0.000000
1216	0.472150	0.000000
1217	0.473125	0.000000
1218	0.474250	0.000000
1219	0.471850	0.000000
1220	0.473250	0.000000
1221	0.471550	0.000000
1222	0.474200	0.000000
1223	0.473500	0.000000
1224	0.469250	0.000000
1225	0.471125	0.000000
1226	0.471275	0.000000
1227	0.471150	0.000000
1228	0.469175	0.000000
1229	0.465150	0.000000
1230	0.466100	0.000000
1231	0.469600	0.000000
1232	0.470525	0.000000
1233	0.474025	0.000000
1234	0.471000	0.000000
1235	0.469975	0.000000
1236	0.467975	0.000000
1237	0.468025	0.000000
1238	0.473550	0.000000
1239	0.472025	0.000000
1240	0.471200	0.000000
1241	0.469925	0.000000
1242	0.468350	0.000000
1243	0.469175	0.000000
1244	0.470600	0.000000
1245	0.464075	0.000000
1246	0.468825	0.000000
1247	0.470050	0.000000
1248	0.473600	0.000000
1249	0.468325	0.000000
1250	0.467600	0.000000
1251	0.472575	0.000000
1252	0.471700	0.000000
1253	0.473475	0.000000
1254	0.472575	0.000000
1255	0.472250	0.000000
1256	0.465050	0.000000
1257	0.470400	0.000000
1258	0.469275	0.000000
1259	0.469075	0.000000
1260	0.471675	0.000000
1261	0.467875	0.000000
1262	0.468500	0.000000
1263	0.470125	0.000000
1264	0.468625	0.000000
1265	0.470875	0.000000
1266	0.471875	0.000000
1267	0.472125	0.000000
1268	0.472925	0.000000
1269	0.470950	0.000000
1270	0.470650	0.000000
1271	0.470150	0.000000
1272	0.466650	0.000000
1273	0.468775	0.000000
1274	0.472025	0.000000
1275	0.474025	0.000000
1276	0.467750	0.000000
1277	0.467825	0.000000
1278	0.472275	0.000000
1279	0.469400	0.000000
1280	0.468500	0.000000
1281	0.472900	0.000000
1282	0.470125	0.000000
1283	0.471050	0.000000
1284	0.473150	0.000000
1285	0.477150	0.000000
1286	0.474175	0.000000
1287	0.471225	0.000000
1288	0.468150	0.000000
1289	0.467200	0.000000
1290	0.465250	0.000000
1291	0.468825	0.000000
1292	0.472025	0.000000
1293	0.472650	0.000000
1294	0.469000	0.000000
1295	0.468800	0.000000
1296	0.476400	0.000000
1297	0.472250	0.000000
1298	0.470325	0.000000
1299	0.469000	0.000000
1300	0.467125	0.000000
1301	0.467825	0.000000
1302	0.469800	0.000000
1303	0.466175	0.000000
1304	0.466050	0.000000
1305	0.470150	0.000000
1306	0.473575	0.000000
1307	0.476625	0.000000
1308	0.470950	0.000000
1309	0.471100	0.000000
1310	0.471125	0.000000
1311	0.472925	0.000000
1312	0.476575	0.000000
1313	0.474300	0.000000
1314	0.471025	0.000000
1315	0.467775	0.000000
1316	0.469800	0.000000
1317	0.471875	0.000000
1318	0.472625	0.000000
1319	0.472700	0.000000
1320	0.464875	0.000000
1321	0.471725	0.000000
1322	0.470750	0.000000
1323	0.468075	0.000000
1324	0.468850	0.000000
1325	0.469700	0.000000
1326	0.470100	0.000000
1327	0.473650	0.000000
1328	0.470975	0.000000
1329	0.470100	0.000000
1330	0.474850	0.000000
1331	0.471625	0.000000
1332	0.471300	0.000000
1333	0.471275	0.000000
1334	0.468275	0.000000
1335	0.472100	0.000000
1336	0.472850	0.000000
1337	0.472475	0.000000
1338	0.473125	0.000000
1339	0.472250	0.000000
1340	0.473725	0.000000
1341	0.469300	0.000000
1342	0.470725	0.000000
1343	0.471900	0.000000
1344	0.474525	0.000000
1345	0.470400	0.000000
1346	0.471400	0.000000
1347	0.469525	0.000000
1348	0.466200	0.000000
1349	0.470775	0.000000
1350	0.471650	0.000000
1351	0.470975	0.000000
1352	0.474975	0.000000
1353	0.471800	0.000000
1354	0.470350	0.000000
1355	0.473200	0.000000
1356	0.470075	0.000000
1357	0.467950	0.000000
1358	0.466725	0.000000
1359	0.466550	0.000000
1360	0.470550	0.000000
1361	0.470775	0.000000
1362	0.471175	0.000000
1363	0.472200	0.000000
1364	0.468350	0.000000
1365	0.469675	0.000000
1366	0.473250	0.000000
1367	0.470825	0.000000
1368	0.473875	0.000000
1369	0.471400	0.000000
1370	0.470900	0.000000
1371	0.470950	0.000000
1372	0.474875	0.000000
1373	0.471825	0.000000
1374	0.467775	0.000000
1375	0.470000	0.000000
1376	0.469350	0.000000
1377	0.472600	0.000000
1378	0.471850	0.000000
1379	0.471275	0.000000
1380	0.466050	0.000000
1381	0.468150	0.000000
1382	0.472325	0.000000
1383	0.469850	0.000000
1384	0.468900	0.000000
1385	0.474225	0.000000
1386	0.469500	0.000000
1387	0.470100	0.000000
1388	0.471700	0.000000
1389	0.468475	0.000000
1390	0.468775	0.000000
1391	0.470975	0.000000
1392	0.473975	0.000000
1393	0.469150	0.000000
1394	0.470050	0.000000
1395	0.470200	0.000000
1396	0.468575	0.000000
1397	0.462900	0.000000
1398	0.464425	0.000000
1399	0.466750	0.000000
1400	0.471700	0.000000
1401	0.471325	0.000000
1402	0.469575	0.000000
1403	0.472200	0.000000
1404	0.467225	0.000000
1405	0.470700	0.000000
1406	0.467500	0.000000
1407	0.469400	0.000000
1408	0.469725	0.000000
1409	0.469600	0.000000
1410	0.468100	0.000000
1411	0.470050	0.000000
1412	0.471550	0.000000
1413	0.472650	0.000000
1414	0.470525	0.000000
1415	0.471800	0.000000
1416	0.468275	0.000000
1417	0.468650	0.000000
1418	0.470950	0.000000
1419	0.471650	0.000000
1420	0.471050	0.000000
1421	0.470600	0.000000
1422	0.471300	0.000000
1423	0.466125	0.000000
1424	0.466750	0.000000
1425	0.465975	0.000000
1426	0.469575	0.000000
1427	0.475775	0.000000
1428	0.470775	0.000000
1429	0.469875	0.000000
1430	0.466300	0.000000
1431	0.468675	0.000000
1432	0.470025	0.000000
1433	0.470225	0.000000
1434	0.470550	0.000000
1435	0.467575	0.000000
1436	0.464775	0.000000
1437	0.474550	0.000000
1438	0.471700	0.000000
1439	0.474025	0.000000
1440	0.475475	0.000000
1441	0.473425	0.000000
1442	0.471400	0.000000
1443	0.471725	0.000000
1444	0.469975	0.000000
1445	0.471350	0.000000
1446	0.468175	0.000000
1447	0.471125	0.000000
1448	0.467775	0.000000
1449	0.472350	0.000000
1450	0.470375	0.000000
1451	0.472000	0.000000
1452	0.467550	0.000000
1453	0.465450	0.000000
1454	0.470625	0.000000
1455	0.469000	0.000000
1456	0.468975	0.000000
1457	0.469000	0.000000
1458	0.470400	0.000000
1459	0.467375	0.000000
1460	0.466175	0.000000
1461	0.469200	0.000000
1462	0.470925	0.000000
1463	0.469000	0.000000
1464	0.470900	0.000000
1465	0.470075	0.000000
1466	0.471550	0.000000
1467	0.471750	0.000000
1468	0.473150	0.000000
1469	0.468425	0.000000
1470	0.467900	0.000000
1471	0.469150	0.000000
1472	0.468625	0.000000
1473	0.467450	0.000000
1474	0.466250	0.000000
1475	0.469650	0.000000
1476	0.472525	0.000000
1477	0.471875	0.000000
1478	0.471450	0.000000
1479	0.471300	0.000000
1480	0.468900	0.000000
1481	0.470700	0.000000
1482	0.466400	0.000000
1483	0.468150	0.000000
1484	0.472900	0.000000
1485	0.467200	0.000000
1486	0.470275	0.000000
1487	0.468075	0.000000
1488	0.471300	0.000000
1489	0.470850	0.000000
1490	0.475075	0.000000
1491	0.470625	0.000000
1492	0.473175	0.000000
1493	0.475250	0.000000
1494	0.473325	0.000000
1495	0.475325	0.000000
1496	0.471550	0.000000
1497	0.469875	0.000000
1498	0.472325	0.000000
1499	0.467650	0.000000
1500	0.471850	0.000000
1501	0.467100	0.000000
1502	0.467075	0.000000
1503	0.470950	0.000000
1504	0.470400	0.000000
1505	0.471975	0.000000
1506	0.468675	0.000000
1507	0.467750	0.000000
1508	0.470875	0.000000
1509	0.468325	0.000000
1510	0.466075	0.000000
1511	0.469200	0.000000
1512	0.469900	0.000000
1513	0.469475	0.000000
1514	0.471525	0.000000
1515	0.466625	0.000000
1516	0.469075	0.000000
1517	0.466525	0.000000
1518	0.469025	0.000000
1519	0.472075	0.000000
1520	0.471425	0.000000
1521	0.470900	0.000000
1522	0.467975	0.000000
1523	0.470800	0.000000
1524	0.473350	0.000000
1525	0.470225	0.000000
1526	0.469875	0.000000
1527	0.469725	0.000000
1528	0.470725	0.000000
1529	0.474125	0.000000
1530	0.470625	0.000000
1531	0.468950	0.000000
1532	0.470175	0.000000
1533	0.469000	0.000000
1534	0.468575	0.000000
1535	0.472325	0.000000
1536	0.472275	0.000000
1537	0.470800	0.000000
1538	0.471400	0.000000
1539	0.471350	0.000000
1540	0.467325	0.000000
1541	0.467725	0.000000
1542	0.469975	0.000000
1543	0.466700	0.000000
1544	0.469825	0.000000
1545	0.467050	0.000000
1546	0.470675	0.000000
1547	0.471425	0.000000
1548	0.465575	0.000000
1549	0.466275	0.000000
1550	0.468000	0.000000
1551	0.469875	0.000000
1552	0.475600	0.000000
1553	0.472450	0.000000
1554	0.472150	0.000000
1555	0.471850	0.000000
1556	0.470775	0.000000
1557	0.470850	0.000000
1558	0.473975	0.000000
1559	0.467575	0.000000
1560	0.469650	0.000000
1561	0.467850	0.000000
1562	0.467800	0.000000
1563	0.472025	0.000000
1564	0.470200	0.000000
1565	0.469175	0.000000
1566	0.471575	0.000000
1567	0.470150	0.000000
1568	0.467800	0.000000
1569	0.475550	0.000000
1570	0.475050	0.000000
1571	0.473525	0.000000
1572	0.472050	0.000000
1573	0.467350	0.000000
1574	0.472675	0.000000
1575	0.474700	0.000000
1576	0.472650	0.000000
1577	0.471775	0.000000
1578	0.469100	0.000000
1579	0.466325	0.000000
1580	0.469675	0.000000
1581	0.469625	0.000000
1582	0.469150	0.000000
1583	0.469025	0.000000
1584	0.471975	0.000000
1585	0.467875	0.000000
1586	0.470650	0.000000
1587	0.471650	0.000000
1588	0.474125	0.000000
1589	0.471100	0.000000
1590	0.468000	0.000000
1591	0.468750	0.000000
1592	0.469150	0.000000
1593	0.471400	0.000000
1594	0.470850	0.000000
1595	0.467900	0.000000
1596	0.468875	0.000000
1597	0.472200	0.000000
1598	0.472675	0.000000
1599	0.473275	0.000000
1600	0.472250	0.000000
1601	0.466875	0.000000
1602	0.471975	0.000000
1603	0.469250	0.000000
1604	0.467725	0.000000
1605	0.467750	0.000000
1606	0.469900	0.000000
1607	0.466275	0.000000
1608	0.467700	0.000000
1609	0.467200	0.000000
1610	0.470350	0.000000
1611	0.470575	0.000000
1612	0.474550	0.000000
1613	0.469200	0.000000
1614	0.467325	0.000000
1615	0.467850	0.000000
1616	0.469800	0.000000
1617	0.471600	0.000000
1618	0.470975	0.000000
1619	0.466075	0.000000
1620	0.468350	0.000000
1621	0.473525	0.000000
1622	0.472050	0.000000
1623	0.470975	0.000000
1624	0.468825	0.000000
1625	0.469125	0.000000
1626	0.470200	0.000000
1627	0.468375	0.000000
1628	0.469450	0.000000
1629	0.471450	0.000000
1630	0.472125	0.000000
1631	0.472375	0.000000
1632	0.469600	0.000000
1633	0.470250	0.000000
1634	0.468475	0.000000
1635	0.469450	0.000000
1636	0.472575	0.000000
1637	0.469675	0.000000
1638	0.467650	0.000000
1639	0.471550	0.000000
1640	0.471300	0.000000
1641	0.472875	0.000000
1642	0.470800	0.000000
1643	0.471750	0.000000
1644	0.471950	0.000000
1645	0.476875	0.000000
1646	0.467300	0.000000
1647	0.471000	0.000000
1648	0.469425	0.000000
1649	0.471575	0.000000
1650	0.474025	0.000000
1651	0.472025	0.000000
1652	0.470425	0.000000
1653	0.470850	0.000000
1654	0.470725	0.000000
1655	0.466550	0.000000
1656	0.467400	0.000000
1657	0.468025	0.000000
1658	0.471400	0.000000
1659	0.470650	0.000000
1660	0.470750	0.000000
1661	0.470200	0.000000
1662	0.469450	0.000000
1663	0.469350	0.000000
1664	0.470475	0.000000
1665	0.472000	0.000000
1666	0.473300	0.000000
1667	0.472125	0.000000
1668	0.469025	0.000000
1669	0.474075	0.000000
1670	0.469400	0.000000
1671	0.469975	0.000000
1672	0.471175	0.000000
1673	0.470975	0.000000
1674	0.468450	0.000000
1675	0.472450	0.000000
1676	0.469425	0.000000
1677	0.469550	0.000000
1678	0.471375	0.000000
1679	0.471575	0.000000
1680	0.470575	0.000000
1681	0.467850	0.000000
1682	0.467900	0.000000
1683	0.469025	0.000000
1684	0.468325	0.000000
1685	0.469125	0.000000
1686	0.470550	0.000000
1687	0.471750	0.000000
1688	0.467575	0.000000
1689	0.471875	0.000000
1690	0.474425	0.000000
1691	0.474425	0.000000
1692	0.469000	0.000000
1693	0.472325	0.000000
1694	0.466300	0.000000
1695	0.470250	0.000000
1696	0.471850	0.000000
1697	0.471425	0.000000
1698	0.471275	0.000000
1699	0.467550	0.000000
1700	0.469175	0.000000
1701	0.468600	0.000000
1702	0.467500	0.000000
1703	0.468150	0.000000
1704	0.468825	0.000000
1705	0.471200	0.000000
1706	0.465925	0.000000
1707	0.467875	0.000000
1708	0.466700	0.000000
1709	0.466800	0.000000
1710	0.468575	0.000000
1711	0.471475	0.000000
1712	0.467350	0.000000
1713	0.468925	0.000000
1714	0.470750	0.000000
1715	0.474600	0.000000
1716	0.473200	0.000000
1717	0.473300	0.000000
1718	0.468525	0.000000
1719	0.468450	0.000000
1720	0.469875	0.000000
1721	0.468900	0.000000
1722	0.471575	0.000000
1723	0.474525	0.000000
1724	0.470400	0.000000
1725	0.470100	0.000000
1726	0.467275	0.000000
1727	0.471250	0.000000
1728	0.472375	0.000000
1729	0.466550	0.000000
1730	0.467925	0.000000
1731	0.471525	0.000000
1732	0.469725	0.000000
1733	0.466500	0.000000
1734	0.466425	0.000000
1735	0.466550	0.000000
1736	0.468500	0.000000
1737	0.471250	0.000000
1738	0.468725	0.000000
1739	0.466775	0.000000
1740	0.465425	0.000000
1741	0.470775	0.000000
1742	0.470675	0.000000
1743	0.472925	0.000000
1744	0.467225	0.000000
1745	0.464850	0.000000
1746	0.469325	0.000000
1747	0.470175	0.000000
1748	0.467500	0.000000
1749	0.463625	0.000000
1750	0.463900	0.000000
1751	0.470125	0.000000
1752	0.472025	0.000000
1753	0.471975	0.000000
1754	0.470075	0.000000
1755	0.471625	0.000000
1756	0.469850	0.000000
1757	0.467575	0.000000
1758	0.469975	0.000000
1759	0.470075	0.000000
1760	0.475375	0.000000
1761	0.475325	0.000000
1762	0.468800	0.000000
1763	0.470575	0.000000
1764	0.471550	0.000000
1765	0.471875	0.000000
1766	0.474425	0.000000
1767	0.473800	0.000000
1768	0.474000	0.000000
1769	0.473800	0.000000
1770	0.474175	0.000000
1771	0.469800	0.000000
1772	0.469000	0.000000
1773	0.472025	0.000000
1774	0.470475	0.000000
1775	0.475075	0.000000
1776	0.472000	0.000000
1777	0.472325	0.000000
1778	0.470950	0.000000
1779	0.470500	0.000000
1780	0.470050	0.000000
1781	0.471000	0.000000
1782	0.469575	0.000000
1783	0.464925	0.000000
1784	0.468675	0.000000
1785	0.467050	0.000000
1786	0.470425	0.000000
1787	0.473925	0.000000
1788	0.464275	0.000000
1789	0.469425	0.000000
1790	0.473100	0.000000
1791	0.470100	0.000000
1792	0.469800	0.000000
1793	0.471225	0.000000
1794	0.469900	0.000000
1795	0.468400	0.000000
1796	0.470025	0.000000
1797	0.473300	0.000000
1798	0.473800	0.000000
1799	0.466625	0.000000
1800	0.472525	0.000000
1801	0.471400	0.000000
1802	0.469850	0.000000
1803	0.469250	0.000000
1804	0.466725	0.000000
1805	0.468625	0.000000
1806	0.470100	0.000000
1807	0.471125	0.000000
1808	0.468250	0.000000
1809	0.467750	0.000000
1810	0.468875	0.000000
1811	0.474225	0.000000
1812	0.466275	0.000000
1813	0.470150	0.000000
1814	0.468225	0.000000
1815	0.470750	0.000000
1816	0.468350	0.000000
1817	0.470150	0.000000
1818	0.470150	0.000000
1819	0.471200	0.000000
1820	0.468100	0.000000
1821	0.469375	0.000000
1822	0.471300	0.000000
1823	0.470775	0.000000
1824	0.470750	0.000000
1825	0.467775	0.000000
1826	0.469050	0.000000
1827	0.469525	0.000000
1828	0.473275	0.000000
1829	0.471600	0.000000
1830	0.468100	0.000000
1831	0.470500	0.000000
1832	0.472475	0.000000
1833	0.470475	0.000000
1834	0.468450	0.000000
1835	0.472500	0.000000
1836	0.473375	0.000000
1837	0.472275	0.000000
1838	0.469775	0.000000
1839	0.469875	0.000000
1840	0.469075	0.000000
1841	0.471050	0.000000
1842	0.474325	0.000000
1843	0.467650	0.000000
1844	0.471225	0.000000
1845	0.469625	0.000000
1846	0.468550	0.000000
1847	0.465400	0.000000
1848	0.464800	0.000000
1849	0.465650	0.000000
1850	0.463125	0.000000
1851	0.469675	0.000000
1852	0.470875	0.000000
1853	0.467050	0.000000
1854	0.471525	0.000000
1855	0.469825	0.000000
1856	0.471125	0.000000
1857	0.473675	0.000000
1858	0.471475	0.000000
1859	0.470600	0.000000
1860	0.474250	0.000000
1861	0.473775	0.000000
1862	0.471850	0.000000
1863	0.470900	0.000000
1864	0.464000	0.000000
1865	0.473600	0.000000
1866	0.472325	0.000000
1867	0.470825	0.000000
1868	0.468575	0.000000
1869	0.469525	0.000000
1870	0.468350	0.000000
1871	0.464975	0.000000
1872	0.467600	0.000000
1873	0.468050	0.000000
1874	0.471350	0.000000
1875	0.474100	0.000000
1876	0.471100	0.000000
1877	0.471100	0.000000
1878	0.467600	0.000000
1879	0.470675	0.000000
1880	0.469875	0.000000
1881	0.472750	0.000000
1882	0.473225	0.000000
1883	0.474850	0.000000
1884	0.473900	0.000000
1885	0.473225	0.000000
1886	0.472075	0.000000
1887	0.467350	0.000000
1888	0.470275	0.000000
1889	0.473000	0.000000
1890	0.466000	0.000000
1891	0.468475	0.000000
1892	0.466350	0.000000
1893	0.471700	0.000000
1894	0.472025	0.000000
1895	0.474050	0.000000
1896	0.474325	0.000000
1897	0.472275	0.000000
1898	0.474850	0.000000
1899	0.474625	0.000000
1900	0.469425	0.000000
1901	0.471650	0.000000
1902	0.472275	0.000000
1903	0.470675	0.000000
1904	0.471075	0.000000
1905	0.471350	0.000000
1906	0.468825	0.000000
1907	0.465625	0.000000
1908	0.468425	0.000000
1909	0.471200	0.000000
1910	0.468325	0.000000
1911	0.472125	0.000000
1912	0.469800	0.000000
1913	0.472775	0.000000
1914	0.471525	0.000000
1915	0.469925	0.000000
1916	0.474750	0.000000
1917	0.471225	0.000000
1918	0.469350	0.000000
1919	0.474275	0.000000
1920	0.470425	0.000000
1921	0.467100	0.000000
1922	0.466225	0.000000
1923	0.469325	0.000000
1924	0.478400	0.000000
1925	0.477025	0.000000
1926	0.473025	0.000000
1927	0.470325	0.000000
1928	0.469250	0.000000
1929	0.472125	0.000000
1930	0.470150	0.000000
1931	0.471350	0.000000
1932	0.467925	0.000000
1933	0.476600	0.000000
1934	0.467375	0.000000
1935	0.467075	0.000000
1936	0.471575	0.000000
1937	0.472025	0.000000
1938	0.473750	0.000000
1939	0.475775	0.000000
1940	0.470925	0.000000
1941	0.465350	0.000000
1942	0.467575	0.000000
1943	0.474150	0.000000
1944	0.473450	0.000000
1945	0.470000	0.000000
1946	0.466250	0.000000
1947	0.467650	0.000000
1948	0.473050	0.000000
1949	0.470100	0.000000
1950	0.468100	0.000000
1951	0.469000	0.000000
1952	0.470525	0.000000
1953	0.471150	0.000000
1954	0.469950	0.000000
1955	0.466625	0.000000
1956	0.466750	0.000000
1957	0.470100	0.000000
1958	0.468200	0.000000
1959	0.467850	0.000000
1960	0.464075	0.000000
1961	0.469125	0.000000
1962	0.471975	0.000000
1963	0.472175	0.000000
1964	0.472350	0.000000
1965	0.472675	0.000000
1966	0.471850	0.000000
1967	0.470400	0.000000
1968	0.471050	0.000000
1969	0.469775	0.000000
1970	0.470450	0.000000
1971	0.469675	0.000000
1972	0.472525	0.000000
1973	0.474100	0.000000
1974	0.469250	0.000000
1975	0.473600	0.000000
1976	0.471750	0.000000
1977	0.473525	0.000000
1978	0.472375	0.000000
1979	0.471050	0.000000
1980	0.471450	0.000000
1981	0.467875	0.000000
1982	0.464200	0.000000
1983	0.470375	0.000000
1984	0.469225	0.000000
1985	0.466225	0.000000
1986	0.472700	0.000000
1987	0.473025	0.000000
1988	0.473175	0.000000
1989	0.470625	0.000000
1990	0.467800	0.000000
1991	0.467600	0.000000
1992	0.465950	0.000000
1993	0.466925	0.000000
1994	0.467575	0.000000
1995	0.465025	0.000000
1996	0.468250	0.000000
1997	0.470350	0.000000
1998	0.468200	0.000000
1999	0.470025	0.000000
[truncated: 8,000 more rows]
