# Supplementary material for: Evolutionary game on mutually influenceing double-layer network
Source: PLoS One. 2025 Jan 31;20(1):e0317923. doi: 10.1371/journal.pone.0317923 (PMC11785339; doi:10.1371/journal.pone.0317923)
Supplement: S1 Data — (ZIP) [file pone.0317923.s001.zip › b=1.07_a=0.35_frequency.txt]

0	0.496100	0.390175
1	0.488350	0.327125
2	0.488575	0.287400
3	0.482275	0.265475
4	0.482400	0.250450
5	0.478750	0.237100
6	0.481875	0.227150
7	0.479300	0.222700
8	0.472200	0.214850
9	0.476050	0.211275
10	0.471450	0.208075
11	0.472525	0.207550
12	0.470375	0.205150
13	0.474000	0.202175
14	0.472975	0.200100
15	0.469575	0.197200
16	0.471275	0.196200
17	0.470300	0.195225
18	0.470400	0.193150
19	0.473200	0.191050
20	0.470675	0.191125
21	0.475625	0.189275
22	0.471950	0.187975
23	0.469650	0.188000
24	0.470275	0.186925
25	0.474100	0.186900
26	0.468350	0.187600
27	0.470450	0.188900
28	0.468075	0.188825
29	0.471525	0.189025
30	0.472550	0.188425
31	0.470500	0.188475
32	0.466475	0.188925
33	0.467675	0.190950
34	0.471925	0.191350
35	0.468050	0.190650
36	0.469500	0.191325
37	0.473175	0.188900
38	0.472125	0.188250
39	0.475200	0.186300
40	0.471375	0.188250
41	0.473875	0.188875
42	0.472825	0.184975
43	0.469925	0.184350
44	0.467050	0.184775
45	0.469575	0.186850
46	0.475675	0.185825
47	0.468950	0.185175
48	0.470725	0.183700
49	0.469475	0.184675
50	0.470125	0.183000
51	0.473750	0.184700
52	0.470325	0.186375
53	0.473425	0.187375
54	0.474650	0.188600
55	0.471675	0.187025
56	0.468350	0.187000
57	0.468525	0.187850
58	0.469425	0.188600
59	0.469600	0.189850
60	0.470875	0.187375
61	0.473125	0.190575
62	0.471525	0.189025
63	0.472600	0.186900
64	0.471450	0.187625
65	0.469875	0.187475
66	0.474300	0.188850
67	0.473025	0.188450
68	0.471125	0.187575
69	0.474350	0.190075
70	0.474475	0.188025
71	0.474200	0.190700
72	0.469700	0.189250
73	0.466750	0.188500
74	0.473900	0.188275
75	0.475200	0.189925
76	0.468125	0.189325
77	0.474650	0.190900
78	0.474800	0.190750
79	0.470500	0.190200
80	0.468625	0.192075
81	0.469125	0.191375
82	0.471300	0.191175
83	0.470750	0.190650
84	0.474775	0.189950
85	0.469700	0.190725
86	0.471450	0.189875
87	0.469875	0.188000
88	0.473625	0.189750
89	0.472825	0.188700
90	0.473825	0.188750
91	0.475675	0.190075
92	0.476050	0.192250
93	0.472400	0.192825
94	0.473925	0.194625
95	0.474425	0.194450
96	0.473850	0.195475
97	0.476325	0.194650
98	0.469725	0.193625
99	0.476075	0.192275
100	0.476100	0.191250
101	0.475375	0.190350
102	0.475275	0.189900
103	0.470250	0.190525
104	0.473775	0.191525
105	0.476250	0.190750
106	0.471250	0.190175
107	0.472725	0.188350
108	0.469125	0.187550
109	0.469975	0.186425
110	0.474925	0.186700
111	0.472075	0.186075
112	0.477175	0.185475
113	0.477250	0.184525
114	0.471100	0.184175
115	0.475200	0.183975
116	0.471950	0.182775
117	0.471625	0.183600
118	0.472975	0.185925
119	0.469450	0.185700
120	0.470875	0.184975
121	0.472900	0.186200
122	0.471825	0.187250
123	0.471525	0.186025
124	0.472675	0.183725
125	0.473350	0.183000
126	0.476725	0.181300
127	0.476600	0.179225
128	0.474475	0.179150
129	0.468675	0.178300
130	0.470950	0.180100
131	0.473600	0.180000
132	0.470125	0.179700
133	0.472375	0.179100
134	0.471500	0.178300
135	0.469925	0.179425
136	0.474650	0.177650
137	0.472875	0.176175
138	0.471975	0.175550
139	0.471925	0.176600
140	0.470800	0.174675
141	0.475275	0.176825
142	0.472275	0.179325
143	0.472375	0.177650
144	0.471025	0.177125
145	0.473575	0.176400
146	0.469525	0.177425
147	0.471875	0.176100
148	0.474225	0.175850
149	0.471775	0.175275
150	0.468775	0.175175
151	0.469575	0.176750
152	0.472525	0.175625
153	0.468600	0.175250
154	0.468400	0.174750
155	0.471200	0.176925
156	0.471800	0.176500
157	0.471225	0.175475
158	0.471475	0.176500
159	0.472600	0.175225
160	0.470025	0.174050
161	0.471250	0.176825
162	0.475550	0.176150
163	0.474100	0.175750
164	0.473075	0.174300
165	0.473450	0.175725
166	0.472300	0.174350
167	0.470400	0.176175
168	0.471450	0.175575
169	0.470000	0.179175
170	0.466050	0.179050
171	0.469675	0.179450
172	0.469525	0.180975
173	0.472950	0.182400
174	0.473275	0.180500
175	0.477375	0.180175
176	0.474325	0.179325
177	0.471500	0.178925
178	0.468450	0.176850
179	0.472250	0.177750
180	0.471900	0.178325
181	0.475875	0.176975
182	0.479000	0.177650
183	0.470925	0.178575
184	0.471725	0.178500
185	0.471250	0.177050
186	0.472100	0.177225
187	0.469500	0.176375
188	0.469900	0.176275
189	0.471000	0.175975
190	0.470325	0.176200
191	0.470150	0.174825
192	0.469600	0.175550
193	0.471100	0.175650
194	0.472350	0.174150
195	0.474100	0.173175
196	0.470900	0.172800
197	0.469500	0.172800
198	0.468775	0.175650
199	0.471200	0.173050
200	0.468750	0.173750
201	0.473825	0.173275
202	0.473900	0.173750
203	0.472350	0.173200
204	0.470525	0.175475
205	0.471825	0.174125
206	0.471500	0.172500
207	0.473600	0.171575
208	0.472000	0.172250
209	0.472575	0.170900
210	0.471950	0.171300
211	0.465200	0.173050
212	0.470225	0.173100
213	0.467650	0.172950
214	0.470825	0.173000
215	0.471875	0.170550
216	0.469725	0.169000
217	0.470250	0.167750
218	0.471650	0.166450
219	0.469875	0.166000
220	0.471900	0.165900
221	0.471600	0.165100
222	0.473975	0.165000
223	0.472825	0.165800
224	0.469750	0.164750
225	0.475150	0.164700
226	0.474175	0.165475
227	0.474850	0.166050
228	0.471800	0.164675
229	0.472250	0.163200
230	0.471125	0.163000
231	0.472925	0.164625
232	0.470850	0.163475
233	0.470725	0.164125
234	0.470525	0.164525
235	0.469775	0.163800
236	0.468175	0.164250
237	0.472300	0.164150
238	0.473300	0.164975
239	0.469950	0.164850
240	0.471325	0.165400
241	0.471575	0.164350
242	0.468750	0.165525
243	0.473925	0.166575
244	0.472725	0.165675
245	0.468150	0.165800
246	0.467925	0.165150
247	0.470350	0.166075
248	0.475575	0.166625
249	0.471350	0.166200
250	0.470525	0.167150
251	0.473375	0.167950
252	0.472375	0.167325
253	0.470925	0.169000
254	0.470750	0.168625
255	0.473025	0.169125
256	0.473425	0.170300
257	0.469700	0.169375
258	0.471300	0.169800
259	0.475225	0.170675
260	0.470000	0.169750
261	0.470875	0.169575
262	0.468950	0.171575
263	0.471575	0.169375
264	0.467875	0.167450
265	0.472900	0.165350
266	0.474825	0.164625
267	0.475100	0.163500
268	0.478500	0.164075
269	0.472700	0.164525
270	0.474775	0.162075
271	0.475825	0.163475
272	0.472950	0.163350
273	0.470700	0.163750
274	0.476550	0.162600
275	0.472000	0.162800
276	0.471575	0.162875
277	0.472725	0.161625
278	0.473575	0.162200
279	0.471350	0.163750
280	0.467800	0.164350
281	0.467600	0.163600
282	0.469350	0.165225
283	0.472925	0.163575
284	0.472475	0.163125
285	0.472400	0.162750
286	0.474100	0.163650
287	0.471025	0.163950
288	0.472325	0.161300
289	0.469475	0.162175
290	0.470700	0.164150
291	0.471200	0.163525
292	0.475225	0.164350
293	0.472475	0.163225
294	0.470350	0.164275
295	0.473800	0.164600
296	0.474750	0.163975
297	0.473650	0.163325
298	0.470200	0.162300
299	0.472750	0.161025
300	0.473175	0.162400
301	0.474475	0.160325
302	0.474025	0.160225
303	0.471950	0.159375
304	0.471400	0.159550
305	0.469650	0.160350
306	0.471425	0.160600
307	0.474325	0.160100
308	0.473150	0.161450
309	0.472125	0.161900
310	0.474875	0.161775
311	0.468750	0.161625
312	0.466275	0.161575
313	0.471800	0.160800
314	0.473625	0.159275
315	0.473125	0.159025
316	0.475625	0.160875
317	0.477325	0.162225
318	0.473525	0.163650
319	0.472500	0.164650
320	0.470100	0.164900
321	0.471650	0.165475
322	0.473150	0.165400
323	0.470000	0.164875
324	0.472400	0.163175
325	0.475200	0.163800
326	0.475075	0.162700
327	0.476650	0.161825
328	0.476950	0.160175
329	0.474025	0.160600
330	0.475475	0.160275
331	0.470175	0.159550
332	0.471375	0.161175
333	0.474450	0.162100
334	0.474225	0.160650
335	0.469525	0.160575
336	0.467900	0.161400
337	0.473175	0.159675
338	0.470800	0.160775
339	0.471850	0.160350
340	0.475000	0.160650
341	0.472525	0.161475
342	0.473550	0.159925
343	0.473850	0.159625
344	0.478300	0.161100
345	0.478450	0.162200
346	0.475025	0.162675
347	0.475075	0.162325
348	0.474200	0.161875
349	0.474375	0.160575
350	0.474250	0.161100
351	0.472350	0.161450
352	0.473125	0.161450
353	0.472650	0.161650
354	0.474925	0.162050
355	0.473575	0.162900
356	0.471575	0.164725
357	0.476125	0.165925
358	0.473200	0.163975
359	0.471600	0.162925
360	0.476300	0.166325
361	0.473050	0.166175
362	0.473725	0.166075
363	0.475075	0.164525
364	0.474525	0.162625
365	0.474300	0.162275
366	0.474075	0.162700
367	0.473775	0.162425
368	0.476375	0.162625
369	0.473550	0.163725
370	0.474225	0.165250
371	0.475350	0.166150
372	0.477150	0.167900
373	0.470675	0.169600
374	0.471800	0.169725
375	0.473025	0.170125
376	0.472925	0.170825
377	0.472425	0.171725
378	0.475725	0.170025
379	0.472025	0.170850
380	0.476950	0.170175
381	0.471575	0.171075
382	0.469175	0.170525
383	0.474600	0.170150
384	0.472775	0.169525
385	0.477175	0.169600
386	0.475125	0.171450
387	0.474850	0.170450
388	0.473525	0.169850
389	0.472900	0.169300
390	0.474375	0.169850
391	0.471050	0.170575
392	0.474600	0.170175
393	0.478950	0.169800
394	0.476950	0.169975
395	0.475200	0.169800
396	0.475675	0.167950
397	0.468450	0.169075
398	0.477600	0.167625
399	0.473400	0.167875
400	0.477400	0.167350
401	0.475925	0.166800
402	0.474825	0.166875
403	0.472900	0.167700
404	0.471975	0.167325
405	0.471825	0.167300
406	0.475350	0.166300
407	0.473275	0.165450
408	0.476000	0.167075
409	0.474125	0.165600
410	0.471600	0.163600
411	0.474825	0.158750
412	0.470275	0.159150
413	0.470200	0.157925
414	0.471300	0.155550
415	0.472775	0.155250
416	0.471750	0.156350
417	0.475525	0.155325
418	0.472850	0.156150
419	0.475050	0.156925
420	0.475300	0.154950
421	0.473250	0.153675
422	0.476825	0.154150
423	0.472675	0.153475
424	0.470850	0.152100
425	0.469650	0.153075
426	0.472825	0.152650
427	0.474575	0.152700
428	0.474600	0.150900
429	0.478000	0.151525
430	0.476075	0.149225
431	0.475650	0.147000
432	0.476450	0.147450
433	0.473300	0.146075
434	0.471700	0.145350
435	0.473725	0.144825
436	0.471875	0.144325
437	0.472975	0.144375
438	0.472525	0.143600
439	0.478275	0.142075
440	0.480375	0.142950
441	0.475425	0.144800
442	0.476350	0.145500
443	0.475475	0.145175
444	0.476325	0.144850
445	0.474350	0.143200
446	0.473175	0.143400
447	0.473925	0.142600
448	0.474000	0.143150
449	0.473125	0.143350
450	0.472975	0.144675
451	0.472425	0.145875
452	0.476675	0.147125
453	0.472100	0.147525
454	0.474150	0.148675
455	0.477725	0.146725
456	0.469375	0.146850
457	0.470250	0.146750
458	0.471175	0.145950
459	0.474975	0.144525
460	0.474900	0.145800
461	0.473050	0.146800
462	0.475075	0.146525
463	0.475750	0.147300
464	0.474050	0.145550
465	0.475625	0.146450
466	0.477325	0.145775
467	0.473525	0.144450
468	0.469075	0.142675
469	0.470350	0.142925
470	0.472750	0.142125
471	0.472775	0.142900
472	0.475525	0.143650
473	0.472150	0.144975
474	0.477325	0.146375
475	0.474275	0.145850
476	0.476400	0.147425
477	0.473075	0.149800
478	0.475100	0.149200
479	0.474000	0.149250
480	0.472150	0.148750
481	0.476300	0.149900
482	0.474200	0.148975
483	0.472025	0.149200
484	0.473400	0.149400
485	0.469825	0.147825
486	0.467050	0.146950
487	0.473125	0.147250
488	0.470175	0.146350
489	0.471400	0.145975
490	0.472550	0.146175
491	0.471650	0.146025
492	0.472225	0.144800
493	0.474700	0.144050
494	0.473225	0.144750
495	0.476800	0.143850
496	0.473750	0.143475
497	0.474100	0.142025
498	0.475975	0.142375
499	0.471250	0.142150
500	0.472200	0.143000
501	0.477075	0.145200
502	0.475250	0.144975
503	0.473050	0.144250
504	0.476150	0.144300
505	0.477175	0.143125
506	0.472775	0.143600
507	0.474950	0.145650
508	0.473500	0.147850
509	0.472175	0.148575
510	0.473025	0.149450
511	0.474175	0.150000
512	0.475725	0.150200
513	0.472025	0.151600
514	0.475825	0.153050
515	0.475200	0.151600
516	0.474925	0.150850
517	0.473000	0.153850
518	0.471725	0.153375
519	0.471550	0.153250
520	0.471700	0.152675
521	0.475450	0.152750
522	0.469750	0.153125
523	0.470775	0.151525
524	0.475000	0.149200
525	0.474650	0.149800
526	0.476725	0.149450
527	0.471800	0.148350
528	0.478375	0.148125
529	0.472725	0.149250
530	0.469900	0.151100
531	0.470850	0.151650
532	0.470375	0.151425
533	0.473525	0.151700
534	0.473425	0.150850
535	0.470275	0.151500
536	0.471050	0.152350
537	0.476075	0.152800
538	0.478250	0.154400
539	0.476200	0.155800
540	0.475550	0.155000
541	0.469450	0.155675
542	0.474175	0.156750
543	0.475275	0.156250
544	0.475300	0.156825
545	0.473150	0.155300
546	0.474175	0.156650
547	0.472400	0.157500
548	0.473125	0.158350
549	0.474700	0.158650
550	0.469700	0.158275
551	0.470625	0.156725
552	0.472750	0.157050
553	0.469975	0.155150
554	0.477825	0.154275
555	0.469550	0.152925
556	0.470275	0.153225
557	0.475000	0.153000
558	0.475600	0.151125
559	0.473125	0.152325
560	0.475450	0.151400
561	0.474650	0.151375
562	0.473200	0.149775
563	0.474775	0.149300
564	0.475325	0.148050
565	0.470900	0.146975
566	0.472650	0.146750
567	0.471725	0.145475
568	0.467925	0.145275
569	0.470625	0.142775
570	0.477050	0.141900
571	0.476350	0.142775
572	0.473525	0.141675
573	0.472975	0.142425
574	0.474775	0.142025
575	0.471100	0.140850
576	0.473175	0.141350
577	0.471875	0.141275
578	0.470075	0.139925
579	0.476150	0.138675
580	0.474225	0.138725
581	0.473700	0.138200
582	0.473725	0.138950
583	0.472425	0.140125
584	0.473725	0.138675
585	0.474175	0.139900
586	0.475325	0.138850
587	0.474325	0.139625
588	0.475825	0.138625
589	0.476825	0.139450
590	0.472750	0.139875
591	0.475025	0.140275
592	0.475775	0.139650
593	0.476150	0.138725
594	0.475475	0.140775
595	0.476675	0.141525
596	0.470850	0.142500
597	0.472125	0.145350
598	0.473825	0.145150
599	0.472675	0.145200
600	0.469350	0.146350
601	0.472975	0.146650
602	0.470725	0.145700
603	0.471425	0.147025
604	0.472025	0.147750
605	0.475600	0.147825
606	0.471175	0.145775
607	0.472625	0.146000
608	0.474075	0.147825
609	0.473025	0.145675
610	0.471375	0.145725
611	0.471025	0.146925
612	0.470700	0.147825
613	0.472650	0.145350
614	0.473550	0.146975
615	0.471575	0.145200
616	0.473575	0.145900
617	0.472100	0.146425
618	0.473350	0.147500
619	0.472400	0.148025
620	0.473200	0.146200
621	0.473950	0.146375
622	0.471675	0.144250
623	0.472575	0.144475
624	0.475025	0.146025
625	0.475425	0.148800
626	0.478525	0.149850
627	0.471000	0.148675
628	0.472650	0.148150
629	0.471875	0.147625
630	0.474550	0.147975
631	0.476850	0.146925
632	0.477550	0.147625
633	0.474425	0.147475
634	0.472175	0.148050
635	0.477600	0.146700
636	0.472200	0.145800
637	0.475475	0.144425
638	0.475200	0.142500
639	0.475275	0.141575
640	0.473400	0.141500
641	0.474050	0.142700
642	0.473600	0.143950
643	0.474050	0.145225
644	0.473400	0.143250
645	0.475325	0.140025
646	0.479075	0.140700
647	0.475550	0.139900
648	0.474375	0.140775
649	0.474000	0.141625
650	0.475925	0.141100
651	0.473900	0.142000
652	0.475075	0.142500
653	0.475625	0.141100
654	0.473000	0.139000
655	0.474750	0.139675
656	0.477875	0.139375
657	0.473550	0.141275
658	0.473775	0.140825
659	0.468625	0.140550
660	0.471700	0.140825
661	0.471525	0.142125
662	0.474150	0.143650
663	0.474775	0.143975
664	0.474325	0.143200
665	0.472125	0.144425
666	0.473400	0.142275
667	0.476850	0.142000
668	0.476450	0.142125
669	0.476050	0.142950
670	0.473575	0.143275
671	0.474950	0.145250
672	0.474050	0.146600
673	0.469225	0.146325
674	0.472875	0.145000
675	0.471825	0.143025
676	0.471850	0.142025
677	0.472000	0.143675
678	0.470650	0.141550
679	0.471850	0.141900
680	0.474700	0.141250
681	0.472275	0.140400
682	0.474875	0.140500
683	0.475425	0.140975
684	0.474375	0.140050
685	0.471475	0.140975
686	0.476225	0.140225
687	0.473400	0.138800
688	0.471850	0.138400
689	0.473475	0.139375
690	0.472650	0.138500
691	0.473200	0.138775
692	0.473025	0.139975
693	0.477425	0.139550
694	0.471250	0.139400
695	0.472575	0.139425
696	0.472775	0.139975
697	0.468575	0.140875
698	0.470950	0.141850
699	0.472600	0.142150
700	0.475900	0.141200
701	0.473700	0.141025
702	0.475350	0.140925
703	0.471750	0.141450
704	0.473275	0.140925
705	0.471550	0.142225
706	0.468725	0.143100
707	0.471200	0.142225
708	0.471350	0.141450
709	0.470625	0.142600
710	0.470350	0.142925
711	0.474200	0.142325
712	0.473950	0.142500
713	0.476025	0.141075
714	0.474525	0.139400
715	0.473925	0.141025
716	0.477125	0.138825
717	0.475400	0.139925
718	0.475700	0.141275
719	0.474900	0.139675
720	0.478100	0.140575
721	0.475825	0.140025
722	0.471525	0.140300
723	0.471100	0.139675
724	0.475475	0.139950
725	0.478400	0.140075
726	0.472050	0.140350
727	0.471300	0.140100
728	0.476175	0.141825
729	0.475350	0.141550
730	0.474500	0.141125
731	0.478025	0.140650
732	0.473050	0.141425
733	0.469125	0.141675
734	0.473875	0.141500
735	0.474225	0.140900
736	0.473300	0.141850
737	0.476650	0.141675
738	0.475625	0.144375
739	0.473075	0.145500
740	0.472225	0.144250
741	0.470575	0.144400
742	0.473925	0.143250
743	0.471000	0.144250
744	0.471975	0.145050
745	0.475875	0.145650
746	0.475650	0.144500
747	0.472325	0.143275
748	0.472575	0.142975
749	0.478325	0.140275
750	0.479725	0.139900
751	0.475500	0.140750
752	0.474325	0.142950
753	0.472100	0.143375
754	0.470950	0.141950
755	0.474975	0.142150
756	0.477250	0.143900
757	0.474275	0.142600
758	0.477500	0.142175
759	0.479925	0.141775
760	0.476375	0.143300
761	0.471475	0.143450
762	0.467825	0.143100
763	0.472350	0.142050
764	0.472925	0.144350
765	0.475775	0.145625
766	0.475300	0.146500
767	0.476425	0.147100
768	0.471600	0.145900
769	0.474725	0.145675
770	0.476250	0.145300
771	0.475025	0.146600
772	0.471625	0.147750
773	0.471525	0.147525
774	0.471450	0.146800
775	0.476600	0.147575
776	0.469700	0.148100
777	0.472525	0.148225
778	0.471975	0.149150
779	0.471900	0.151250
780	0.472150	0.151825
781	0.472875	0.151650
782	0.474650	0.152025
783	0.470200	0.152925
784	0.473250	0.151050
785	0.475975	0.149925
786	0.474350	0.149575
787	0.474575	0.148450
788	0.469550	0.149650
789	0.468700	0.149875
790	0.469850	0.149325
791	0.474600	0.150350
792	0.472825	0.150725
793	0.475200	0.149050
794	0.473725	0.149550
795	0.476025	0.148250
796	0.474775	0.148925
797	0.473800	0.150425
798	0.471400	0.150725
799	0.471825	0.149025
800	0.471875	0.149325
801	0.474225	0.150100
802	0.475150	0.150350
803	0.474950	0.151600
804	0.470675	0.151000
805	0.472950	0.150875
806	0.471825	0.150600
807	0.476400	0.149850
808	0.474925	0.151375
809	0.475025	0.149100
810	0.477425	0.151500
811	0.473450	0.150275
812	0.474025	0.152025
813	0.472975	0.153400
814	0.474525	0.152600
815	0.473400	0.152675
816	0.471250	0.151575
817	0.470850	0.151575
818	0.473275	0.150900
819	0.479050	0.149575
820	0.474175	0.149675
821	0.471900	0.148250
822	0.469675	0.148100
823	0.473050	0.148400
824	0.471675	0.148675
825	0.477775	0.147350
826	0.472050	0.146250
827	0.473425	0.147925
828	0.469400	0.146450
829	0.474075	0.147825
830	0.471325	0.147875
831	0.472950	0.147100
832	0.472225	0.147800
833	0.470500	0.146900
834	0.474100	0.145025
835	0.472875	0.144925
836	0.470550	0.144225
837	0.475575	0.145225
838	0.471050	0.146275
839	0.468900	0.146375
840	0.467975	0.147575
841	0.473875	0.148150
842	0.473925	0.146750
843	0.474750	0.146600
844	0.474125	0.148150
845	0.475375	0.147750
846	0.472350	0.148575
847	0.477025	0.148825
848	0.474425	0.148000
849	0.472350	0.148250
850	0.470750	0.148650
851	0.471425	0.151025
852	0.473950	0.152000
853	0.472725	0.151850
854	0.478100	0.151450
855	0.475125	0.150050
856	0.477350	0.150400
857	0.476125	0.151175
858	0.473525	0.149350
859	0.471200	0.150225
860	0.469975	0.149200
861	0.473125	0.149225
862	0.472225	0.149800
863	0.471925	0.150000
864	0.476875	0.151625
865	0.474250	0.153150
866	0.474775	0.153825
867	0.473275	0.152550
868	0.470900	0.152400
869	0.468100	0.150875
870	0.472100	0.150900
871	0.474225	0.153850
872	0.476275	0.155700
873	0.473200	0.155900
874	0.475475	0.156400
875	0.471250	0.156575
876	0.475850	0.155300
877	0.476400	0.155725
878	0.472850	0.154650
879	0.472950	0.155375
880	0.471775	0.156125
881	0.469875	0.156625
882	0.474475	0.156725
883	0.476400	0.154975
884	0.471050	0.155200
885	0.470950	0.154425
886	0.472200	0.154950
887	0.474425	0.155300
888	0.475700	0.155600
889	0.474450	0.156925
890	0.473050	0.157075
891	0.472300	0.154300
892	0.474925	0.155100
893	0.473925	0.157300
894	0.474025	0.156650
895	0.475350	0.156750
896	0.471025	0.158200
897	0.465725	0.158725
898	0.472525	0.159950
899	0.471225	0.159975
900	0.472525	0.160425
901	0.474700	0.159600
902	0.473375	0.160775
903	0.473650	0.160275
904	0.468500	0.159975
905	0.473550	0.160150
906	0.471925	0.162050
907	0.466900	0.161575
908	0.471475	0.161100
909	0.474075	0.160525
910	0.472675	0.158525
911	0.469450	0.155850
912	0.471875	0.156550
913	0.472525	0.157025
914	0.471850	0.158375
915	0.471600	0.157575
916	0.473900	0.154950
917	0.474175	0.154925
918	0.473575	0.153600
919	0.468425	0.152800
920	0.473175	0.151750
921	0.473250	0.152300
922	0.475500	0.151700
923	0.470375	0.150800
924	0.470275	0.152300
925	0.477250	0.151500
926	0.478025	0.151775
927	0.475350	0.150575
928	0.476900	0.150675
929	0.472975	0.152400
930	0.472600	0.152300
931	0.472975	0.152225
932	0.477075	0.152350
933	0.474875	0.152825
934	0.473100	0.153525
935	0.472150	0.154600
936	0.469000	0.155725
937	0.475850	0.156900
938	0.473125	0.157325
939	0.476650	0.157400
940	0.474650	0.157600
941	0.475625	0.156875
942	0.474100	0.157700
943	0.470950	0.158825
944	0.472125	0.158950
945	0.475800	0.158350
946	0.472150	0.158525
947	0.472875	0.158500
948	0.471500	0.159950
949	0.471700	0.158400
950	0.472800	0.157275
951	0.475325	0.157625
952	0.472800	0.159300
953	0.471700	0.160075
954	0.466700	0.159200
955	0.468750	0.159025
956	0.474050	0.159125
957	0.471425	0.157600
958	0.474425	0.159225
959	0.474875	0.157975
960	0.470225	0.157725
961	0.474800	0.156225
962	0.471250	0.156200
963	0.474250	0.156875
964	0.474600	0.156375
965	0.474475	0.156725
966	0.473400	0.155625
967	0.474400	0.156250
968	0.474475	0.155625
969	0.477100	0.156100
970	0.473875	0.155050
971	0.471625	0.154900
972	0.475575	0.154425
973	0.479650	0.152525
974	0.480625	0.152250
975	0.470825	0.152450
976	0.471550	0.151300
977	0.469325	0.153625
978	0.468325	0.152850
979	0.474200	0.152825
980	0.474525	0.153125
981	0.474325	0.153600
982	0.471250	0.155650
983	0.470675	0.156375
984	0.472275	0.157875
985	0.473700	0.158100
986	0.474325	0.160125
987	0.473400	0.158500
988	0.476375	0.158775
989	0.474600	0.157125
990	0.475575	0.157175
991	0.476000	0.158200
992	0.471725	0.158500
993	0.470900	0.157550
994	0.471475	0.157125
995	0.471375	0.156825
996	0.466075	0.155700
997	0.473625	0.156475
998	0.473575	0.159050
999	0.474250	0.157875
1000	0.473425	0.157100
1001	0.475375	0.158300
1002	0.472000	0.158175
1003	0.475550	0.158475
1004	0.475250	0.160525
1005	0.472775	0.160325
1006	0.470050	0.159400
1007	0.470625	0.159850
1008	0.476300	0.158325
1009	0.473350	0.157325
1010	0.474825	0.158325
1011	0.476325	0.156250
1012	0.472125	0.154900
1013	0.475425	0.154400
1014	0.472950	0.154575
1015	0.476500	0.154675
1016	0.469675	0.153350
1017	0.471275	0.152875
1018	0.471550	0.153175
1019	0.475400	0.151700
1020	0.474075	0.150775
1021	0.476250	0.150150
1022	0.470250	0.148100
1023	0.474150	0.149025
1024	0.473725	0.149125
1025	0.471925	0.150925
1026	0.473800	0.150525
1027	0.473700	0.150375
1028	0.473425	0.149675
1029	0.477150	0.150425
1030	0.474525	0.149375
1031	0.470775	0.149775
1032	0.473475	0.151250
1033	0.477025	0.151200
1034	0.471250	0.150500
1035	0.467475	0.150750
1036	0.468525	0.150650
1037	0.471875	0.150425
1038	0.473275	0.151450
1039	0.475275	0.151325
1040	0.473275	0.151650
1041	0.470925	0.150675
1042	0.474225	0.150400
1043	0.471000	0.151150
1044	0.473200	0.153025
1045	0.471575	0.152825
1046	0.474175	0.154175
1047	0.472100	0.154400
1048	0.474400	0.154825
1049	0.471775	0.153075
1050	0.474000	0.152725
1051	0.474600	0.150800
1052	0.476500	0.150425
1053	0.474625	0.152825
1054	0.479675	0.150425
1055	0.473250	0.149975
1056	0.471275	0.148625
1057	0.474875	0.146975
1058	0.476525	0.146400
1059	0.473725	0.146700
1060	0.469575	0.146875
1061	0.473250	0.145975
1062	0.471050	0.146100
1063	0.474850	0.145650
1064	0.477000	0.146375
1065	0.469975	0.145400
1066	0.472400	0.142975
1067	0.470925	0.142275
1068	0.473725	0.140600
1069	0.473875	0.138300
1070	0.473925	0.137350
1071	0.473150	0.138075
1072	0.471625	0.137700
1073	0.472800	0.137525
1074	0.471900	0.139025
1075	0.476450	0.138225
1076	0.475650	0.137450
1077	0.474375	0.137825
1078	0.469025	0.138425
1079	0.475250	0.138475
1080	0.481250	0.137475
1081	0.476525	0.137275
1082	0.474475	0.136400
1083	0.475775	0.137850
1084	0.475625	0.138175
1085	0.474175	0.140475
1086	0.476150	0.142225
1087	0.474450	0.142575
1088	0.476675	0.144625
1089	0.475975	0.145100
1090	0.473075	0.146050
1091	0.476150	0.145600
1092	0.473900	0.145625
1093	0.475300	0.145450
1094	0.475050	0.145500
1095	0.475125	0.144650
1096	0.475100	0.146975
1097	0.472250	0.148850
1098	0.466400	0.148100
1099	0.472925	0.148825
1100	0.475375	0.148150
1101	0.473225	0.147875
1102	0.473225	0.146800
1103	0.475325	0.144800
1104	0.471800	0.145200
1105	0.475525	0.145400
1106	0.481275	0.145750
1107	0.475125	0.146550
1108	0.473125	0.144725
1109	0.476550	0.143800
1110	0.474975	0.144000
1111	0.476450	0.144025
1112	0.474900	0.144850
1113	0.470850	0.145075
1114	0.471350	0.143750
1115	0.471850	0.142800
1116	0.473550	0.141600
1117	0.475850	0.141800
1118	0.476100	0.142050
1119	0.475675	0.140625
1120	0.474400	0.139800
1121	0.475250	0.139675
1122	0.473725	0.139825
1123	0.474050	0.138475
1124	0.470875	0.138575
1125	0.470675	0.137500
1126	0.470850	0.136200
1127	0.472575	0.135825
1128	0.474725	0.136500
1129	0.474125	0.137175
1130	0.476950	0.137100
1131	0.474150	0.137525
1132	0.475050	0.137800
1133	0.474725	0.137850
1134	0.469750	0.137250
1135	0.472050	0.137925
1136	0.473325	0.136150
1137	0.474050	0.135950
1138	0.475000	0.136225
1139	0.473225	0.135650
1140	0.473075	0.137175
1141	0.475200	0.137150
1142	0.478150	0.137775
1143	0.474675	0.137600
1144	0.473075	0.137150
1145	0.474375	0.138400
1146	0.474725	0.137650
1147	0.472725	0.139200
1148	0.477125	0.138600
1149	0.479475	0.137850
1150	0.477900	0.139025
1151	0.471650	0.137250
1152	0.473875	0.136700
1153	0.475900	0.138625
1154	0.472775	0.140950
1155	0.478900	0.141250
1156	0.477675	0.141375
1157	0.475125	0.143175
1158	0.477325	0.144425
1159	0.473500	0.146175
1160	0.472425	0.147525
1161	0.473300	0.149225
1162	0.474350	0.148475
1163	0.475200	0.149975
1164	0.476175	0.149100
1165	0.473775	0.149425
1166	0.469775	0.147325
1167	0.477575	0.148225
1168	0.475750	0.148550
1169	0.476250	0.147200
1170	0.471675	0.146800
1171	0.477700	0.146325
1172	0.473875	0.146175
1173	0.474875	0.147600
1174	0.476200	0.147275
1175	0.473075	0.146250
1176	0.473200	0.145500
1177	0.473175	0.144950
1178	0.477450	0.145175
1179	0.472700	0.145900
1180	0.471350	0.147125
1181	0.470200	0.147150
1182	0.476000	0.148050
1183	0.475675	0.149950
1184	0.473525	0.149500
1185	0.477400	0.147675
1186	0.479300	0.147925
1187	0.471075	0.146800
1188	0.474575	0.146000
1189	0.474750	0.148375
1190	0.472925	0.149275
1191	0.475500	0.150350
1192	0.470500	0.151875
1193	0.471750	0.152150
1194	0.473750	0.150975
1195	0.472675	0.152175
1196	0.475925	0.152700
1197	0.474500	0.154700
1198	0.477050	0.155725
1199	0.474075	0.155425
1200	0.468500	0.155825
1201	0.472300	0.155975
1202	0.471525	0.156300
1203	0.469975	0.156625
1204	0.467825	0.157125
1205	0.473050	0.158300
1206	0.475400	0.158025
1207	0.473725	0.159225
1208	0.477325	0.158300
1209	0.476200	0.158100
1210	0.476450	0.156050
1211	0.472950	0.157725
1212	0.473300	0.157400
1213	0.471325	0.158075
1214	0.472950	0.157700
1215	0.474775	0.157700
1216	0.472025	0.157825
1217	0.476450	0.157275
1218	0.478300	0.157550
1219	0.477325	0.157100
1220	0.474475	0.156275
1221	0.474525	0.158725
1222	0.472075	0.156450
1223	0.471300	0.156550
1224	0.472125	0.155825
1225	0.474200	0.156950
1226	0.474150	0.158700
1227	0.474250	0.158675
1228	0.470950	0.159075
1229	0.473525	0.158825
1230	0.475500	0.158575
1231	0.475150	0.158425
1232	0.480425	0.158075
1233	0.480200	0.158675
1234	0.473475	0.156225
1235	0.476650	0.157400
1236	0.476900	0.156200
1237	0.473475	0.156550
1238	0.475700	0.156150
1239	0.473875	0.159400
1240	0.480075	0.157850
1241	0.478950	0.158075
1242	0.473450	0.156275
1243	0.472650	0.154325
1244	0.473550	0.154500
1245	0.473175	0.154075
1246	0.476225	0.154250
1247	0.475375	0.154375
1248	0.475850	0.153050
1249	0.475975	0.155700
1250	0.473800	0.155400
1251	0.474425	0.156425
1252	0.474425	0.157500
1253	0.478125	0.157550
1254	0.477775	0.158500
1255	0.475775	0.159075
1256	0.475625	0.158200
1257	0.473925	0.158025
1258	0.472650	0.159825
1259	0.470050	0.159825
1260	0.472600	0.158700
1261	0.471225	0.158850
1262	0.473150	0.156000
1263	0.473050	0.155675
1264	0.473850	0.154350
1265	0.475250	0.154800
1266	0.472600	0.152175
1267	0.477325	0.152075
1268	0.481100	0.150375
1269	0.475875	0.150575
1270	0.473750	0.152025
1271	0.473975	0.152850
1272	0.473700	0.152375
1273	0.476075	0.153300
1274	0.474675	0.155000
1275	0.469400	0.155050
1276	0.473000	0.155150
1277	0.470725	0.154000
1278	0.470275	0.154275
1279	0.468600	0.153425
1280	0.475750	0.152300
1281	0.476550	0.150775
1282	0.476775	0.151950
1283	0.473600	0.153500
1284	0.474625	0.154275
1285	0.481450	0.155200
1286	0.478625	0.157575
1287	0.474275	0.158775
1288	0.473525	0.157375
1289	0.471925	0.157750
1290	0.477175	0.159375
1291	0.476625	0.158175
1292	0.473300	0.158225
1293	0.475575	0.159025
1294	0.476175	0.158875
1295	0.478675	0.160675
1296	0.474125	0.158850
1297	0.474125	0.159150
1298	0.473950	0.158925
1299	0.470900	0.159325
1300	0.470975	0.159975
1301	0.473575	0.159550
1302	0.471225	0.160175
1303	0.474250	0.161100
1304	0.474075	0.158675
1305	0.472100	0.158050
1306	0.473950	0.159000
1307	0.475225	0.159300
1308	0.475850	0.157150
1309	0.476500	0.157300
1310	0.473150	0.154850
1311	0.473475	0.154975
1312	0.475900	0.155225
1313	0.473925	0.155800
1314	0.472575	0.156775
1315	0.474975	0.156500
1316	0.476450	0.157675
1317	0.478175	0.158050
1318	0.477650	0.157950
1319	0.471225	0.158075
1320	0.475925	0.156225
1321	0.476225	0.157750
1322	0.476425	0.159425
1323	0.477625	0.158150
1324	0.473225	0.156625
1325	0.474775	0.155025
1326	0.477200	0.157275
1327	0.477775	0.156050
1328	0.481900	0.154925
1329	0.479725	0.155225
1330	0.477125	0.157700
1331	0.471450	0.158825
1332	0.467450	0.161975
1333	0.470350	0.161425
1334	0.471900	0.162275
1335	0.477100	0.164800
1336	0.474000	0.165100
1337	0.471025	0.164925
1338	0.472950	0.163025
1339	0.474800	0.161825
1340	0.472000	0.161475
1341	0.474000	0.160275
1342	0.476425	0.160000
1343	0.476600	0.161150
1344	0.478225	0.163750
1345	0.471900	0.162600
1346	0.474400	0.162875
1347	0.477700	0.164200
1348	0.474675	0.163725
1349	0.473375	0.162625
1350	0.473550	0.162225
1351	0.474900	0.162425
1352	0.477800	0.162425
1353	0.472900	0.163075
1354	0.473725	0.162650
1355	0.473350	0.162425
1356	0.473700	0.161675
1357	0.470400	0.161175
1358	0.472650	0.161050
1359	0.473375	0.161050
1360	0.472425	0.160950
1361	0.473600	0.161650
1362	0.472000	0.161600
1363	0.468425	0.159500
1364	0.471100	0.159225
1365	0.473150	0.161200
1366	0.477375	0.161575
1367	0.474100	0.162550
1368	0.471725	0.160400
1369	0.472950	0.159950
1370	0.479775	0.159700
1371	0.476325	0.160450
1372	0.477375	0.160050
1373	0.474850	0.158800
1374	0.474025	0.159100
1375	0.473075	0.159925
1376	0.474700	0.161975
1377	0.473150	0.162925
1378	0.472600	0.160900
1379	0.472775	0.161700
1380	0.472500	0.162650
1381	0.474200	0.163550
1382	0.471550	0.163950
1383	0.472675	0.163925
1384	0.470800	0.162725
1385	0.474875	0.161300
1386	0.473475	0.160225
1387	0.475125	0.158950
1388	0.473250	0.159250
1389	0.470150	0.156775
1390	0.471375	0.156250
1391	0.474050	0.157100
1392	0.473000	0.157500
1393	0.477500	0.159325
1394	0.474225	0.160325
1395	0.472800	0.159650
1396	0.469950	0.160250
1397	0.472200	0.160000
1398	0.473900	0.160500
1399	0.475775	0.159525
1400	0.476775	0.159475
1401	0.473350	0.161225
1402	0.475725	0.160150
1403	0.474675	0.159175
1404	0.473200	0.159125
1405	0.479250	0.157375
1406	0.474325	0.156475
1407	0.471550	0.154000
1408	0.472000	0.152500
1409	0.472825	0.152000
1410	0.470400	0.153050
1411	0.473150	0.153900
1412	0.476650	0.153850
1413	0.479150	0.152550
1414	0.477525	0.152275
1415	0.475875	0.150800
1416	0.478075	0.151500
1417	0.473850	0.150825
1418	0.478000	0.152325
1419	0.472650	0.153000
1420	0.474925	0.151725
1421	0.468525	0.151700
1422	0.471700	0.152225
1423	0.473625	0.152500
1424	0.472550	0.152350
1425	0.474350	0.151825
1426	0.473275	0.149600
1427	0.470750	0.150200
1428	0.475825	0.150975
1429	0.477400	0.152800
1430	0.474025	0.153375
1431	0.472700	0.155925
1432	0.473850	0.157775
1433	0.472100	0.158050
1434	0.471725	0.158900
1435	0.478125	0.160400
1436	0.478425	0.162325
1437	0.473675	0.161300
1438	0.475000	0.161950
1439	0.476650	0.161075
1440	0.473700	0.160775
1441	0.475800	0.161300
1442	0.473650	0.161675
1443	0.472800	0.160975
1444	0.470425	0.161325
1445	0.473975	0.159425
1446	0.472450	0.160600
1447	0.469800	0.160075
1448	0.474725	0.160875
1449	0.478575	0.159875
1450	0.475500	0.160625
1451	0.472675	0.160375
1452	0.472825	0.162400
1453	0.472675	0.162500
1454	0.474025	0.160975
1455	0.472300	0.162550
1456	0.473650	0.164000
1457	0.473500	0.163250
1458	0.473850	0.162600
1459	0.474950	0.163350
1460	0.475275	0.163900
1461	0.474975	0.164400
1462	0.477450	0.165700
1463	0.474925	0.165150
1464	0.472000	0.164625
1465	0.474050	0.164850
1466	0.473825	0.166425
1467	0.475825	0.166200
1468	0.473675	0.166450
1469	0.474650	0.167100
1470	0.477450	0.165050
1471	0.474575	0.164200
1472	0.476050	0.163250
1473	0.474950	0.162500
1474	0.475050	0.164350
1475	0.471875	0.163425
1476	0.474975	0.163125
1477	0.470975	0.162100
1478	0.475300	0.164275
1479	0.471925	0.162250
1480	0.474900	0.163500
1481	0.473125	0.163625
1482	0.472975	0.164700
1483	0.475475	0.166150
1484	0.469525	0.165125
1485	0.476725	0.164050
1486	0.475075	0.162400
1487	0.471575	0.163800
1488	0.473575	0.164400
1489	0.472300	0.165300
1490	0.471875	0.163700
1491	0.473575	0.163600
1492	0.470400	0.163475
1493	0.466450	0.162750
1494	0.468950	0.164225
1495	0.474375	0.164175
1496	0.470975	0.164325
1497	0.472050	0.163425
1498	0.471025	0.161050
1499	0.470875	0.160075
1500	0.471850	0.157650
1501	0.472425	0.154950
1502	0.469475	0.154275
1503	0.471050	0.152575
1504	0.472725	0.151425
1505	0.471650	0.150500
1506	0.474700	0.151500
1507	0.472650	0.151500
1508	0.474975	0.153225
1509	0.472175	0.153975
1510	0.477075	0.156425
1511	0.475100	0.158350
1512	0.474725	0.159425
1513	0.475075	0.159125
1514	0.472650	0.156475
1515	0.476550	0.156575
1516	0.473950	0.159250
1517	0.473225	0.158325
1518	0.469675	0.158000
1519	0.474825	0.157375
1520	0.474375	0.156475
1521	0.475850	0.157275
1522	0.474400	0.159125
1523	0.474800	0.159850
1524	0.472375	0.161050
1525	0.475900	0.160650
1526	0.473950	0.161925
1527	0.470500	0.163275
1528	0.470550	0.163125
1529	0.471475	0.162500
1530	0.471725	0.162625
1531	0.469775	0.162025
1532	0.475950	0.160550
1533	0.473550	0.161700
1534	0.472175	0.161075
1535	0.474325	0.162400
1536	0.476525	0.162650
1537	0.473850	0.163425
1538	0.471925	0.164050
1539	0.474325	0.164075
1540	0.473650	0.161675
1541	0.475050	0.162050
1542	0.476325	0.162475
1543	0.474050	0.163600
1544	0.474400	0.163725
1545	0.470600	0.165225
1546	0.467325	0.165475
1547	0.470175	0.165125
1548	0.469225	0.164900
1549	0.475725	0.163550
1550	0.473975	0.164300
1551	0.475050	0.163825
1552	0.472450	0.163500
1553	0.472425	0.162050
1554	0.473000	0.162325
1555	0.475475	0.161375
1556	0.472650	0.160150
1557	0.470175	0.159675
1558	0.468575	0.158225
1559	0.473725	0.158200
1560	0.472700	0.157775
1561	0.473125	0.158450
1562	0.476375	0.159200
1563	0.477725	0.161050
1564	0.474775	0.159725
1565	0.473450	0.160475
1566	0.469550	0.161400
1567	0.472575	0.161625
1568	0.472950	0.160800
1569	0.468950	0.161875
1570	0.471550	0.161325
1571	0.470975	0.161175
1572	0.471600	0.161175
1573	0.475750	0.162550
1574	0.472725	0.162850
1575	0.472075	0.160800
1576	0.465925	0.161675
1577	0.470400	0.160500
1578	0.470350	0.163125
1579	0.471450	0.162175
1580	0.470775	0.161675
1581	0.471475	0.162925
1582	0.468575	0.159650
1583	0.468550	0.158775
1584	0.470150	0.159400
1585	0.474225	0.159175
1586	0.472525	0.159850
1587	0.469425	0.159450
1588	0.472100	0.158850
1589	0.469300	0.160125
1590	0.468575	0.160050
1591	0.471100	0.160650
1592	0.472850	0.158250
1593	0.472550	0.158950
1594	0.471775	0.157900
1595	0.472450	0.156325
1596	0.472150	0.155600
1597	0.471450	0.154875
1598	0.475325	0.155200
1599	0.472825	0.152125
1600	0.472950	0.154250
1601	0.473575	0.153950
1602	0.475650	0.154425
1603	0.474350	0.154675
1604	0.474050	0.152750
1605	0.474325	0.152625
1606	0.473125	0.153250
1607	0.478775	0.153975
1608	0.471800	0.154150
1609	0.472275	0.153600
1610	0.471500	0.152625
1611	0.473500	0.151825
1612	0.471800	0.152150
1613	0.475225	0.152475
1614	0.476025	0.153175
1615	0.474500	0.153025
1616	0.472300	0.151625
1617	0.475275	0.151825
1618	0.471975	0.150575
1619	0.474200	0.149550
1620	0.473400	0.150400
1621	0.471675	0.148775
1622	0.474150	0.147525
1623	0.477875	0.146625
1624	0.479300	0.146700
1625	0.477000	0.145350
1626	0.476275	0.147225
1627	0.476025	0.148200
1628	0.474300	0.145600
1629	0.471450	0.146225
1630	0.476675	0.146950
1631	0.475525	0.147225
1632	0.473450	0.149650
1633	0.470925	0.148850
1634	0.473375	0.149975
1635	0.473075	0.150100
1636	0.474050	0.150175
1637	0.474950	0.148350
1638	0.476925	0.146125
1639	0.477050	0.146575
1640	0.476775	0.146500
1641	0.478650	0.147975
1642	0.477650	0.146825
1643	0.479225	0.144450
1644	0.472100	0.142000
1645	0.476475	0.140950
1646	0.472900	0.140425
1647	0.474125	0.139875
1648	0.470100	0.138150
1649	0.473175	0.139025
1650	0.472425	0.138100
1651	0.474725	0.137175
1652	0.472075	0.138675
1653	0.475100	0.137300
1654	0.472125	0.138050
1655	0.473950	0.140975
1656	0.473175	0.141325
1657	0.473700	0.141850
1658	0.475225	0.139575
1659	0.471875	0.140825
1660	0.473025	0.142025
1661	0.473100	0.142975
1662	0.477900	0.143675
1663	0.471925	0.142950
1664	0.469050	0.142850
1665	0.469825	0.144225
1666	0.473000	0.143325
1667	0.473175	0.142400
1668	0.472750	0.141350
1669	0.474400	0.141200
1670	0.472500	0.141175
1671	0.475275	0.142350
1672	0.472125	0.143225
1673	0.473350	0.144700
1674	0.472850	0.144450
1675	0.470675	0.143875
1676	0.469375	0.143750
1677	0.473250	0.142050
1678	0.473850	0.140200
1679	0.472100	0.140225
1680	0.471700	0.141475
1681	0.474425	0.141125
1682	0.473625	0.140150
1683	0.474450	0.140900
1684	0.477050	0.139825
1685	0.474025	0.141850
1686	0.473225	0.142350
1687	0.469950	0.140975
1688	0.471750	0.140525
1689	0.472575	0.140850
1690	0.475575	0.142800
1691	0.472975	0.141700
1692	0.470800	0.142050
1693	0.472800	0.142550
1694	0.469275	0.143750
1695	0.472125	0.144350
1696	0.471250	0.144075
1697	0.470825	0.141800
1698	0.473000	0.141075
1699	0.475450	0.143450
1700	0.472825	0.143100
1701	0.469150	0.144150
1702	0.472350	0.144350
1703	0.472175	0.145425
1704	0.472450	0.144600
1705	0.475275	0.144975
1706	0.471750	0.145100
1707	0.471675	0.144575
1708	0.476725	0.145350
1709	0.475075	0.145975
1710	0.472375	0.145500
1711	0.475925	0.145700
1712	0.474050	0.146300
1713	0.473950	0.146500
1714	0.470775	0.148025
1715	0.471950	0.149625
1716	0.470675	0.151150
1717	0.468650	0.152500
1718	0.470125	0.152625
1719	0.472825	0.152050
1720	0.473150	0.152650
1721	0.475225	0.151700
1722	0.475000	0.151225
1723	0.474400	0.150950
1724	0.474525	0.152100
1725	0.476200	0.152650
1726	0.475700	0.151150
1727	0.472025	0.152625
1728	0.472550	0.151650
1729	0.473925	0.151600
1730	0.471475	0.151750
1731	0.472625	0.152925
1732	0.475175	0.151000
1733	0.474825	0.150800
1734	0.476250	0.151300
1735	0.473725	0.151150
1736	0.475175	0.150525
1737	0.474500	0.149425
1738	0.476100	0.148725
1739	0.476350	0.148550
1740	0.474875	0.149650
1741	0.478500	0.148975
1742	0.474250	0.148325
1743	0.470425	0.148175
1744	0.474150	0.148675
1745	0.469125	0.147425
1746	0.472250	0.147425
1747	0.471250	0.147850
1748	0.472350	0.150100
1749	0.473125	0.148850
1750	0.471375	0.149775
1751	0.470775	0.151475
1752	0.474275	0.151150
1753	0.477350	0.151275
1754	0.471925	0.150050
1755	0.469700	0.152375
1756	0.471650	0.151725
1757	0.473175	0.150600
1758	0.471825	0.152425
1759	0.470950	0.153525
1760	0.471725	0.154725
1761	0.476675	0.156125
1762	0.474375	0.156550
1763	0.474725	0.156250
1764	0.472450	0.154025
1765	0.477050	0.153175
1766	0.476700	0.152550
1767	0.476400	0.152825
1768	0.471925	0.155125
1769	0.470500	0.155125
1770	0.473125	0.156225
1771	0.475050	0.156000
1772	0.475825	0.158000
1773	0.476650	0.158300
1774	0.475625	0.159125
1775	0.472825	0.159000
1776	0.474650	0.157625
1777	0.470200	0.155700
1778	0.470900	0.155575
1779	0.472775	0.155100
1780	0.471250	0.156075
1781	0.472975	0.154700
1782	0.472600	0.154225
1783	0.468100	0.153250
1784	0.471325	0.153050
1785	0.472825	0.153525
1786	0.471275	0.154075
1787	0.476800	0.153450
1788	0.472575	0.155025
1789	0.472275	0.154050
1790	0.475775	0.154400
1791	0.471225	0.152450
1792	0.470175	0.151600
1793	0.477925	0.151950
1794	0.478950	0.151425
1795	0.474425	0.151350
1796	0.475350	0.152050
1797	0.474275	0.152075
1798	0.471475	0.151075
1799	0.473400	0.152075
1800	0.470525	0.150350
1801	0.473425	0.150600
1802	0.473850	0.151275
1803	0.473075	0.151675
1804	0.474925	0.153400
1805	0.472825	0.151625
1806	0.476700	0.151500
1807	0.475675	0.151650
1808	0.475125	0.151925
1809	0.475825	0.152100
1810	0.475050	0.153450
1811	0.475225	0.151075
1812	0.471525	0.151650
1813	0.474250	0.154025
1814	0.476225	0.154425
1815	0.472600	0.153825
1816	0.472875	0.153450
1817	0.473625	0.153900
1818	0.474500	0.154250
1819	0.472975	0.153200
1820	0.472950	0.154125
1821	0.470475	0.155425
1822	0.470650	0.157225
1823	0.471250	0.157125
1824	0.474250	0.157200
1825	0.475375	0.155300
1826	0.473775	0.156025
1827	0.471500	0.154800
1828	0.471175	0.153925
1829	0.474100	0.153400
1830	0.476475	0.152475
1831	0.476625	0.150775
1832	0.473100	0.152500
1833	0.475425	0.154550
1834	0.476725	0.153050
1835	0.474675	0.153750
1836	0.472900	0.155175
1837	0.471200	0.155950
1838	0.472500	0.154825
1839	0.474350	0.154300
1840	0.475825	0.153425
1841	0.473925	0.154175
1842	0.471100	0.155900
1843	0.470275	0.156075
1844	0.474950	0.158775
1845	0.471375	0.158125
1846	0.472650	0.157150
1847	0.474675	0.156175
1848	0.472975	0.155450
1849	0.471450	0.156575
1850	0.472875	0.154575
1851	0.473825	0.156125
1852	0.473325	0.154900
1853	0.473675	0.155275
1854	0.476925	0.155500
1855	0.473375	0.154650
1856	0.475100	0.154775
1857	0.474950	0.155975
1858	0.475375	0.156025
1859	0.474450	0.156225
1860	0.477825	0.157600
1861	0.472150	0.156525
1862	0.471850	0.157400
1863	0.473050	0.157425
1864	0.473175	0.154525
1865	0.473425	0.153250
1866	0.472750	0.153550
1867	0.468825	0.154525
1868	0.471525	0.154675
1869	0.471650	0.153250
1870	0.473500	0.152400
1871	0.475625	0.152850
1872	0.481475	0.151400
1873	0.474800	0.151200
1874	0.477900	0.151300
1875	0.470625	0.149875
1876	0.475050	0.150225
1877	0.471800	0.150475
1878	0.473200	0.150650
1879	0.473575	0.151275
1880	0.473850	0.151800
1881	0.473775	0.150975
1882	0.476750	0.150775
1883	0.474900	0.151000
1884	0.476575	0.152250
1885	0.479000	0.151925
1886	0.474850	0.152100
1887	0.476900	0.150475
1888	0.476200	0.150900
1889	0.477725	0.151225
1890	0.471300	0.151050
1891	0.475400	0.151050
1892	0.471625	0.150975
1893	0.477450	0.151050
1894	0.475550	0.148650
1895	0.472925	0.148700
1896	0.471650	0.150500
1897	0.472925	0.150300
1898	0.473775	0.149650
1899	0.473250	0.150100
1900	0.478425	0.149800
1901	0.476750	0.148925
1902	0.474900	0.149100
1903	0.473775	0.148925
1904	0.478825	0.147975
1905	0.472875	0.147525
1906	0.476975	0.147575
1907	0.474475	0.144150
1908	0.476375	0.144150
1909	0.473850	0.144750
1910	0.472600	0.145275
1911	0.468725	0.145475
1912	0.474950	0.144325
1913	0.477675	0.144225
1914	0.474300	0.145975
1915	0.479225	0.146725
1916	0.475675	0.147825
1917	0.474500	0.149100
1918	0.471875	0.148175
1919	0.472625	0.148450
1920	0.475575	0.148550
1921	0.473600	0.149800
1922	0.473375	0.150475
1923	0.472350	0.150925
1924	0.467225	0.150325
1925	0.474675	0.148725
1926	0.475125	0.149075
1927	0.474800	0.149125
1928	0.474225	0.145525
1929	0.469850	0.144600
1930	0.471950	0.147225
1931	0.474000	0.147300
1932	0.471975	0.147950
1933	0.470500	0.148875
1934	0.472075	0.146875
1935	0.471775	0.146825
1936	0.470175	0.148300
1937	0.471650	0.148250
1938	0.471975	0.148975
1939	0.470475	0.148875
1940	0.474650	0.149975
1941	0.472075	0.149750
1942	0.473075	0.150325
1943	0.474075	0.151750
1944	0.476575	0.151775
1945	0.474725	0.151825
1946	0.477975	0.152200
1947	0.478000	0.152600
1948	0.472950	0.153775
1949	0.469450	0.153700
1950	0.479925	0.154550
1951	0.474525	0.153500
1952	0.473975	0.155100
1953	0.471150	0.154375
1954	0.475100	0.153200
1955	0.472850	0.152425
1956	0.473275	0.152450
1957	0.476450	0.153150
1958	0.475350	0.152975
1959	0.473100	0.153150
1960	0.475350	0.152975
1961	0.477975	0.151250
1962	0.471000	0.152550
1963	0.473500	0.153950
1964	0.474400	0.153800
1965	0.473850	0.153650
1966	0.476000	0.152325
1967	0.474925	0.152950
1968	0.476825	0.151175
1969	0.472375	0.149875
1970	0.471825	0.150125
1971	0.474375	0.149850
1972	0.476000	0.148350
1973	0.477450	0.149050
1974	0.481800	0.148575
1975	0.475100	0.148800
1976	0.474575	0.148500
1977	0.471975	0.150225
1978	0.473100	0.151525
1979	0.476750	0.151375
1980	0.476800	0.150950
1981	0.477750	0.152350
1982	0.474475	0.152175
1983	0.475125	0.151975
1984	0.475275	0.151125
1985	0.472800	0.151175
1986	0.472175	0.151375
1987	0.476650	0.150500
1988	0.474600	0.150225
1989	0.473450	0.149250
1990	0.473775	0.147925
1991	0.476800	0.146375
1992	0.474250	0.145725
1993	0.476100	0.148725
1994	0.474250	0.147025
1995	0.481575	0.147650
1996	0.475650	0.147475
1997	0.472775	0.147225
1998	0.474200	0.147025
1999	0.472525	0.145550
[truncated: 8,000 more rows]
