# Supplementary material for: Evolutionary game on mutually influenceing double-layer network
Source: PLoS One. 2025 Jan 31;20(1):e0317923. doi: 10.1371/journal.pone.0317923 (PMC11785339; doi:10.1371/journal.pone.0317923)
Supplement: S1 Data — (ZIP) [file pone.0317923.s001.zip › b=1.07_a=0.3_frequency.txt]

0	0.497775	0.380500
1	0.491125	0.312825
2	0.485575	0.274750
3	0.481800	0.246825
4	0.480650	0.227825
5	0.481425	0.213950
6	0.474275	0.203350
7	0.470175	0.195175
8	0.474800	0.189375
9	0.474325	0.185250
10	0.470125	0.183150
11	0.475325	0.181225
12	0.473525	0.179800
13	0.473375	0.177725
14	0.470400	0.174875
15	0.473675	0.172400
16	0.470600	0.171300
17	0.469975	0.169625
18	0.468475	0.166200
19	0.465950	0.163475
20	0.471275	0.163725
21	0.465950	0.163575
22	0.465950	0.163800
23	0.465075	0.161275
24	0.466775	0.161175
25	0.468275	0.159175
26	0.466900	0.157250
27	0.469625	0.156075
28	0.468575	0.153900
29	0.467375	0.155500
30	0.471975	0.153800
31	0.468550	0.151750
32	0.471800	0.151800
33	0.469600	0.151225
34	0.469475	0.150250
35	0.466750	0.151300
36	0.466550	0.150650
37	0.466900	0.150850
38	0.469325	0.153250
39	0.471625	0.153100
40	0.470875	0.150700
41	0.466500	0.149475
42	0.470575	0.150950
43	0.471825	0.150750
44	0.471425	0.150325
45	0.467225	0.149725
46	0.467750	0.148600
47	0.467625	0.147750
48	0.466675	0.146850
49	0.469275	0.147225
50	0.470875	0.145825
51	0.470725	0.143750
52	0.463725	0.145725
53	0.467850	0.146650
54	0.467650	0.146900
55	0.464675	0.147575
56	0.465100	0.147500
57	0.462400	0.146875
58	0.464375	0.146675
59	0.469700	0.146500
60	0.467600	0.146650
61	0.466575	0.145875
62	0.470700	0.147150
63	0.467325	0.148325
64	0.467800	0.148300
65	0.468725	0.147025
66	0.471700	0.148725
67	0.471150	0.148125
68	0.470150	0.150550
69	0.465950	0.148750
70	0.465875	0.146275
71	0.466175	0.145575
72	0.468250	0.145950
73	0.470850	0.146350
74	0.467450	0.145900
75	0.464575	0.144425
76	0.465225	0.145800
77	0.466325	0.146125
78	0.472625	0.146975
79	0.470150	0.147125
80	0.471775	0.145625
81	0.471725	0.146025
82	0.470525	0.143950
83	0.466125	0.143450
84	0.467300	0.142600
85	0.468050	0.141525
86	0.472975	0.139775
87	0.468875	0.140700
88	0.468600	0.139725
89	0.470700	0.140450
90	0.472750	0.141450
91	0.470875	0.141950
92	0.472175	0.140150
93	0.473325	0.141650
94	0.471600	0.140075
95	0.469625	0.140950
96	0.467250	0.138050
97	0.471450	0.137325
98	0.468425	0.135375
99	0.469600	0.134300
100	0.465450	0.133675
101	0.464275	0.132825
102	0.470275	0.130750
103	0.467200	0.129600
104	0.473400	0.130650
105	0.469800	0.128800
106	0.464000	0.130575
107	0.467075	0.132775
108	0.471900	0.131675
109	0.471700	0.131475
110	0.473600	0.131200
111	0.471375	0.130950
112	0.469200	0.130775
113	0.468500	0.131900
114	0.469600	0.132350
115	0.468925	0.132325
116	0.467425	0.129925
117	0.470125	0.130250
118	0.469125	0.130100
119	0.471950	0.130250
120	0.470200	0.129450
121	0.468275	0.127925
122	0.472075	0.128200
123	0.470775	0.129225
124	0.474500	0.130025
125	0.473700	0.127575
126	0.472475	0.128175
127	0.471950	0.129125
128	0.470500	0.128350
129	0.469775	0.126475
130	0.473725	0.126975
131	0.475075	0.126750
132	0.471950	0.125200
133	0.470750	0.124625
134	0.469575	0.121950
135	0.472450	0.120825
136	0.471250	0.120275
137	0.472225	0.119650
138	0.472350	0.119550
139	0.467225	0.118350
140	0.467025	0.119000
141	0.467250	0.119325
142	0.470150	0.118175
143	0.473150	0.118025
144	0.468175	0.117375
145	0.468700	0.116475
146	0.468675	0.114575
147	0.468775	0.113250
148	0.469800	0.113700
149	0.470625	0.114025
150	0.468925	0.113425
151	0.470950	0.113050
152	0.471000	0.111750
153	0.475850	0.111150
154	0.471725	0.111275
155	0.470275	0.111300
156	0.471475	0.111050
157	0.472100	0.111825
158	0.471825	0.111600
159	0.471350	0.108800
160	0.473725	0.106650
161	0.468200	0.106300
162	0.469650	0.106625
163	0.469300	0.107575
164	0.469175	0.107975
165	0.471200	0.108275
166	0.471325	0.106925
167	0.474875	0.107850
168	0.470650	0.107500
169	0.472400	0.107900
170	0.470000	0.108650
171	0.470175	0.106900
172	0.469375	0.107375
173	0.471050	0.106075
174	0.469350	0.105350
175	0.473075	0.105725
176	0.468100	0.105500
177	0.471425	0.105725
178	0.471550	0.106900
179	0.469425	0.106125
180	0.470025	0.105300
181	0.469350	0.106275
182	0.473425	0.105525
183	0.471075	0.105275
184	0.470825	0.104075
185	0.470250	0.104075
186	0.474675	0.104850
187	0.468675	0.105550
188	0.469450	0.106350
189	0.471150	0.104850
190	0.468875	0.104675
191	0.471950	0.103825
192	0.474200	0.104025
193	0.472425	0.103100
194	0.472300	0.103600
195	0.471525	0.103850
196	0.470100	0.103600
197	0.469375	0.102825
198	0.468025	0.102575
199	0.469350	0.102475
200	0.469600	0.100575
201	0.475400	0.099600
202	0.470425	0.098075
203	0.471775	0.097575
204	0.470975	0.097050
205	0.470000	0.095950
206	0.471850	0.095950
207	0.472375	0.095450
208	0.470100	0.094050
209	0.473100	0.094700
210	0.471750	0.095175
211	0.473800	0.094500
212	0.467450	0.094925
213	0.464875	0.096000
214	0.469975	0.096300
215	0.471900	0.096500
216	0.470750	0.096925
217	0.472650	0.096575
218	0.472100	0.096250
219	0.470325	0.096000
220	0.467475	0.096300
221	0.466825	0.095350
222	0.475575	0.095950
223	0.469250	0.095400
224	0.470400	0.096700
225	0.475225	0.095900
226	0.468425	0.097525
227	0.471775	0.096425
228	0.466950	0.094925
229	0.465375	0.094775
230	0.471625	0.093125
231	0.471025	0.094350
232	0.470300	0.094475
233	0.471075	0.093750
234	0.470700	0.093450
235	0.472250	0.092775
236	0.470825	0.092250
237	0.471800	0.092700
238	0.469725	0.093525
239	0.467775	0.092350
240	0.469900	0.090275
241	0.466600	0.090550
242	0.471000	0.089850
243	0.470550	0.089025
244	0.466850	0.089175
245	0.466950	0.089425
246	0.469600	0.089075
247	0.472225	0.088625
248	0.471050	0.087925
249	0.468000	0.088975
250	0.468925	0.088425
251	0.468675	0.089650
252	0.470625	0.088900
253	0.472575	0.090725
254	0.477550	0.090700
255	0.472800	0.091075
256	0.471675	0.091950
257	0.473025	0.090700
258	0.470350	0.090725
259	0.471125	0.090050
260	0.473100	0.090775
261	0.470600	0.091950
262	0.473650	0.091825
263	0.469925	0.090450
264	0.471700	0.090150
265	0.471650	0.089100
266	0.474700	0.090425
267	0.473150	0.089425
268	0.474525	0.088900
269	0.473250	0.089025
270	0.471650	0.090350
271	0.475450	0.089300
272	0.471450	0.088750
273	0.470050	0.088125
274	0.468675	0.087775
275	0.473375	0.088175
276	0.468675	0.088525
277	0.468800	0.088275
278	0.467475	0.087350
279	0.469925	0.085300
280	0.475000	0.085450
281	0.472675	0.085125
282	0.471050	0.084125
283	0.467875	0.084925
284	0.468875	0.083175
285	0.470900	0.082375
286	0.466925	0.083050
287	0.467600	0.084150
288	0.472525	0.082675
289	0.471350	0.083150
290	0.473925	0.083375
291	0.472900	0.084075
292	0.471075	0.084125
293	0.472050	0.085725
294	0.470950	0.085250
295	0.472425	0.085675
296	0.469300	0.085775
297	0.467600	0.086500
298	0.468875	0.087225
299	0.469550	0.087300
300	0.470750	0.087425
301	0.471800	0.087225
302	0.469775	0.087575
303	0.469600	0.088625
304	0.469625	0.088125
305	0.469775	0.088700
306	0.464175	0.089175
307	0.470500	0.089250
308	0.469575	0.088600
309	0.472875	0.087725
310	0.472075	0.087325
311	0.472775	0.086900
312	0.473475	0.086100
313	0.468300	0.087325
314	0.467325	0.087450
315	0.473850	0.086525
316	0.475675	0.085950
317	0.477675	0.086450
318	0.473875	0.085125
319	0.472775	0.083925
320	0.473150	0.083850
321	0.471800	0.082875
322	0.473000	0.081825
323	0.471750	0.081025
324	0.474125	0.080500
325	0.471225	0.080050
326	0.470925	0.079750
327	0.468350	0.080550
328	0.467175	0.079700
329	0.469225	0.080125
330	0.469475	0.080025
331	0.471150	0.078925
332	0.470325	0.078350
333	0.468350	0.077650
334	0.471700	0.076925
335	0.472800	0.076275
336	0.471900	0.075225
337	0.468375	0.073925
338	0.473225	0.073600
339	0.470900	0.073900
340	0.468750	0.073900
341	0.473000	0.074950
342	0.472100	0.074825
343	0.472250	0.074975
344	0.470175	0.073875
345	0.471850	0.075175
346	0.473925	0.075100
347	0.472525	0.075125
348	0.476575	0.074875
349	0.471450	0.073200
350	0.477000	0.074000
351	0.471225	0.073200
352	0.469150	0.073850
353	0.472475	0.073475
354	0.471300	0.073325
355	0.473800	0.071700
356	0.474350	0.070650
357	0.470550	0.071650
358	0.469300	0.072800
359	0.473675	0.072625
360	0.473625	0.071950
361	0.472650	0.072100
362	0.473825	0.071700
363	0.475925	0.071000
364	0.472125	0.071975
365	0.476625	0.072500
366	0.475425	0.073225
367	0.477075	0.073625
368	0.476775	0.074425
369	0.477125	0.075175
370	0.472400	0.073900
371	0.471925	0.074500
372	0.471275	0.073600
373	0.467350	0.074975
374	0.471375	0.073750
375	0.469975	0.074125
376	0.473750	0.072750
377	0.475575	0.072725
378	0.468100	0.071550
379	0.468100	0.071825
380	0.472275	0.070975
381	0.471350	0.070000
382	0.476150	0.070075
383	0.471350	0.070275
384	0.469400	0.069925
385	0.474075	0.069875
386	0.474175	0.069750
387	0.471675	0.070175
388	0.471150	0.070050
389	0.472700	0.068950
390	0.472050	0.068175
391	0.469700	0.068375
392	0.466025	0.067025
393	0.469525	0.067050
394	0.467400	0.066075
395	0.468875	0.065550
396	0.470100	0.065350
397	0.474875	0.065900
398	0.476950	0.066500
399	0.474625	0.068675
400	0.471100	0.068575
401	0.470275	0.068900
402	0.472550	0.068600
403	0.474150	0.066375
404	0.473700	0.066600
405	0.474975	0.067025
406	0.471625	0.066850
407	0.474925	0.067650
408	0.472600	0.065800
409	0.471250	0.065675
410	0.471100	0.065250
411	0.475550	0.065450
412	0.472525	0.063850
413	0.472475	0.063425
414	0.470800	0.062875
415	0.476300	0.063650
416	0.474300	0.062350
417	0.476725	0.061525
418	0.476300	0.061700
419	0.476750	0.061050
420	0.477125	0.060775
421	0.472475	0.059950
422	0.472725	0.060175
423	0.474675	0.061475
424	0.476350	0.061850
425	0.474975	0.061525
426	0.475600	0.062100
427	0.474875	0.062200
428	0.478175	0.061625
429	0.473150	0.061350
430	0.472175	0.060050
431	0.474375	0.060750
432	0.472550	0.060650
433	0.474125	0.060950
434	0.472175	0.060575
435	0.471925	0.062275
436	0.475225	0.062025
437	0.477225	0.062400
438	0.476425	0.062700
439	0.473800	0.062550
440	0.469375	0.062600
441	0.468500	0.062750
442	0.473925	0.062750
443	0.474800	0.061825
444	0.475825	0.063075
445	0.472225	0.062900
446	0.472925	0.062325
447	0.469750	0.063250
448	0.475400	0.062675
449	0.471900	0.062675
450	0.469075	0.062200
451	0.474625	0.061575
452	0.476175	0.062100
453	0.474675	0.061925
454	0.472400	0.062100
455	0.474025	0.063900
456	0.472350	0.064250
457	0.477850	0.063450
458	0.475075	0.064000
459	0.472675	0.063725
460	0.473425	0.064050
461	0.473850	0.063775
462	0.472775	0.064000
463	0.474650	0.063425
464	0.475575	0.064625
465	0.473450	0.064050
466	0.473525	0.063775
467	0.475100	0.063275
468	0.471900	0.062475
469	0.474075	0.063075
470	0.471150	0.063000
471	0.472850	0.062300
472	0.474800	0.061925
473	0.473575	0.061275
474	0.477850	0.061075
475	0.477250	0.060125
476	0.471575	0.060775
477	0.472500	0.060050
478	0.470375	0.059475
479	0.473700	0.059100
480	0.473300	0.058600
481	0.472675	0.058275
482	0.475250	0.058500
483	0.472325	0.058375
484	0.471150	0.057600
485	0.477875	0.056825
486	0.477350	0.057050
487	0.473525	0.057875
488	0.473525	0.057175
489	0.471975	0.056925
490	0.473800	0.056450
491	0.473975	0.056575
492	0.470900	0.056175
493	0.471225	0.056475
494	0.471275	0.056500
495	0.468800	0.056000
496	0.470150	0.056300
497	0.475775	0.056175
498	0.473275	0.056975
499	0.471150	0.057350
500	0.477600	0.057750
501	0.472075	0.057900
502	0.470450	0.057525
503	0.472500	0.056950
504	0.475025	0.057375
505	0.472125	0.057350
506	0.476950	0.057475
507	0.475250	0.057500
508	0.474025	0.057900
509	0.475500	0.056800
510	0.474925	0.056200
511	0.473150	0.055825
512	0.475400	0.054475
513	0.476600	0.053225
514	0.469600	0.053700
515	0.471675	0.053400
516	0.472075	0.055025
517	0.473650	0.055550
518	0.471250	0.056175
519	0.467675	0.055050
520	0.471875	0.055025
521	0.471025	0.056050
522	0.471550	0.056625
523	0.476675	0.056225
524	0.477675	0.056575
525	0.475625	0.057275
526	0.476350	0.056400
527	0.476625	0.056250
528	0.473000	0.056900
529	0.472125	0.057800
530	0.472100	0.058150
531	0.472925	0.057950
532	0.474275	0.059475
533	0.474625	0.060400
534	0.473875	0.059750
535	0.475650	0.060225
536	0.472200	0.060075
537	0.474625	0.061850
538	0.473675	0.062225
539	0.472575	0.062000
540	0.472875	0.061575
541	0.472400	0.061525
542	0.472000	0.060875
543	0.472575	0.061150
544	0.473025	0.060075
545	0.473275	0.059925
546	0.476025	0.059625
547	0.474650	0.060825
548	0.476700	0.060850
549	0.474400	0.061600
550	0.474175	0.060925
551	0.472425	0.060925
552	0.471925	0.060700
553	0.472225	0.060425
554	0.475775	0.060050
555	0.472350	0.060075
556	0.470650	0.059600
557	0.472700	0.059400
558	0.474500	0.059825
559	0.475900	0.060150
560	0.474125	0.059700
561	0.471525	0.060600
562	0.471625	0.060800
563	0.471700	0.061025
564	0.474025	0.062175
565	0.470225	0.063200
566	0.471950	0.063275
567	0.469725	0.064475
568	0.469875	0.064500
569	0.471150	0.064750
570	0.473850	0.064150
571	0.475400	0.063425
572	0.473500	0.063200
573	0.477775	0.064225
574	0.473375	0.064525
575	0.471650	0.065325
576	0.473025	0.065300
577	0.473175	0.065475
578	0.474225	0.064825
579	0.471200	0.065475
580	0.473475	0.064825
581	0.471400	0.065325
582	0.475725	0.065525
583	0.469900	0.065525
584	0.470225	0.064775
585	0.470800	0.065500
586	0.473700	0.065900
587	0.474975	0.064925
588	0.469475	0.065525
589	0.470825	0.066125
590	0.468775	0.065650
591	0.469325	0.065175
592	0.470475	0.065625
593	0.468775	0.065850
594	0.472750	0.065875
595	0.472675	0.066075
596	0.476075	0.066075
597	0.475600	0.066900
598	0.476075	0.066525
599	0.473750	0.066475
600	0.475175	0.066525
601	0.471175	0.065900
602	0.470375	0.065250
603	0.474050	0.065225
604	0.475725	0.065050
605	0.477200	0.064800
606	0.470275	0.063350
607	0.473175	0.063400
608	0.470300	0.064100
609	0.467725	0.062525
610	0.475050	0.062100
611	0.475475	0.060325
612	0.468275	0.059750
613	0.476325	0.059725
614	0.475975	0.059725
615	0.470450	0.060350
616	0.467800	0.061375
617	0.468275	0.061550
618	0.471000	0.062025
619	0.471225	0.062150
620	0.474100	0.062825
621	0.474525	0.062250
622	0.472275	0.061575
623	0.471050	0.062125
624	0.473100	0.062625
625	0.472575	0.063400
626	0.473075	0.062375
627	0.473300	0.061875
628	0.475200	0.061525
629	0.476350	0.061250
630	0.473150	0.061900
631	0.466875	0.062425
632	0.468775	0.062025
633	0.472025	0.061750
634	0.469875	0.060425
635	0.469800	0.061325
636	0.468325	0.061825
637	0.469150	0.062625
638	0.468000	0.062925
639	0.470575	0.063075
640	0.471400	0.062725
641	0.468750	0.062775
642	0.470325	0.063500
643	0.472475	0.064250
644	0.476100	0.063475
645	0.473525	0.065200
646	0.471850	0.064725
647	0.475175	0.063850
648	0.474175	0.065100
649	0.475175	0.065125
650	0.471650	0.065350
651	0.472600	0.065675
652	0.475175	0.064750
653	0.473725	0.064125
654	0.467825	0.064475
655	0.467925	0.064125
656	0.469125	0.063775
657	0.473975	0.064250
658	0.474950	0.063325
659	0.477275	0.064625
660	0.474625	0.063400
661	0.471150	0.064300
662	0.475275	0.064500
663	0.474300	0.064325
664	0.475775	0.063950
665	0.477275	0.063950
666	0.475650	0.064450
667	0.474950	0.065300
668	0.474450	0.064200
669	0.473125	0.064800
670	0.469725	0.064250
671	0.472425	0.064325
672	0.472475	0.063850
673	0.476125	0.064875
674	0.475850	0.064125
675	0.472575	0.062725
676	0.474350	0.061975
677	0.474525	0.062125
678	0.476100	0.061800
679	0.469200	0.062300
680	0.470875	0.061700
681	0.475150	0.061700
682	0.476850	0.062075
683	0.475725	0.062950
684	0.473550	0.063450
685	0.465225	0.063300
686	0.467275	0.063750
687	0.472650	0.063500
688	0.474325	0.062925
689	0.478650	0.060950
690	0.473825	0.062250
691	0.471000	0.062250
692	0.472075	0.062350
693	0.472150	0.061350
694	0.470375	0.063775
695	0.472850	0.062625
696	0.469550	0.063050
697	0.470525	0.063250
698	0.468050	0.064100
699	0.470625	0.063375
700	0.473300	0.063275
701	0.475475	0.063400
702	0.474075	0.063800
703	0.474600	0.063400
704	0.470250	0.063350
705	0.474950	0.062450
706	0.473800	0.063150
707	0.472175	0.063450
708	0.472050	0.062825
709	0.471600	0.063250
710	0.472575	0.062000
711	0.473250	0.062425
712	0.473625	0.061875
713	0.471300	0.061075
714	0.471450	0.061250
715	0.472600	0.061950
716	0.468675	0.061700
717	0.472925	0.060700
718	0.473150	0.061325
719	0.470850	0.061575
720	0.467825	0.060425
721	0.469075	0.059250
722	0.471900	0.059050
723	0.472675	0.059825
724	0.469875	0.058800
725	0.471250	0.058325
726	0.475800	0.058800
727	0.474600	0.058125
728	0.469825	0.057900
729	0.472975	0.058075
730	0.474850	0.058225
731	0.475725	0.057900
732	0.470600	0.058325
733	0.468400	0.058900
734	0.467725	0.059400
735	0.469575	0.059225
736	0.474875	0.058800
737	0.471925	0.058425
738	0.471650	0.058300
739	0.469300	0.059050
740	0.468675	0.059125
741	0.472050	0.057925
742	0.474500	0.057825
743	0.474125	0.057300
744	0.473950	0.056650
745	0.470800	0.056825
746	0.472550	0.055450
747	0.468800	0.055500
748	0.472200	0.056800
749	0.472375	0.056175
750	0.468650	0.056175
751	0.468000	0.057250
752	0.472500	0.057775
753	0.478000	0.057675
754	0.473100	0.058175
755	0.470525	0.058350
756	0.471275	0.057700
757	0.475825	0.057000
758	0.473225	0.057325
759	0.476375	0.056175
760	0.472025	0.055425
761	0.475675	0.054375
762	0.472950	0.054600
763	0.475000	0.055075
764	0.475725	0.055200
765	0.475400	0.054725
766	0.473100	0.054675
767	0.471325	0.055725
768	0.479100	0.055200
769	0.475325	0.055975
770	0.475225	0.056475
771	0.473825	0.054950
772	0.472275	0.055050
773	0.470550	0.055450
774	0.472900	0.056275
775	0.478800	0.055425
776	0.473600	0.055200
777	0.471625	0.055775
778	0.469450	0.055775
779	0.472450	0.055650
780	0.474925	0.055275
781	0.473625	0.056575
782	0.473875	0.057075
783	0.472275	0.058125
784	0.473075	0.057525
785	0.473850	0.057250
786	0.474250	0.056700
787	0.473475	0.056750
788	0.472850	0.057050
789	0.478825	0.056450
790	0.474175	0.055625
791	0.474875	0.054625
792	0.471250	0.055000
793	0.473500	0.054600
794	0.469825	0.054650
795	0.472300	0.054425
796	0.474950	0.054750
797	0.466250	0.054775
798	0.468500	0.054825
799	0.471650	0.055375
800	0.471675	0.055425
801	0.471550	0.054925
802	0.473825	0.055600
803	0.474325	0.055800
804	0.473025	0.056525
805	0.473725	0.056650
806	0.476300	0.057075
807	0.472775	0.056850
808	0.475575	0.056825
809	0.474025	0.057525
810	0.474175	0.057525
811	0.473100	0.057825
812	0.473575	0.056950
813	0.474275	0.056350
814	0.474500	0.056750
815	0.477500	0.056225
816	0.477350	0.058175
817	0.472950	0.059000
818	0.471000	0.058825
819	0.471375	0.057975
820	0.469975	0.058650
821	0.469700	0.058700
822	0.474450	0.058200
823	0.475000	0.058250
824	0.475375	0.059600
825	0.474000	0.059900
826	0.473625	0.059600
827	0.472525	0.058700
828	0.475200	0.058825
829	0.475850	0.058625
830	0.473500	0.059225
831	0.471225	0.058800
832	0.470650	0.058775
833	0.473400	0.058700
834	0.472100	0.058725
835	0.474000	0.058275
836	0.472800	0.058175
837	0.475450	0.057250
838	0.476475	0.056750
839	0.473700	0.056575
840	0.470825	0.057125
841	0.471650	0.057350
842	0.472050	0.057025
843	0.471150	0.057375
844	0.468975	0.056600
845	0.472525	0.056050
846	0.473925	0.055675
847	0.474575	0.056375
848	0.473400	0.057000
849	0.474700	0.057225
850	0.475600	0.058150
851	0.474300	0.057550
852	0.475625	0.058225
853	0.474350	0.058050
854	0.471300	0.057100
855	0.471175	0.056275
856	0.470900	0.057175
857	0.471200	0.057325
858	0.475000	0.056550
859	0.479300	0.057000
860	0.473500	0.058750
861	0.474025	0.059375
862	0.474450	0.058975
863	0.473100	0.059575
864	0.477500	0.060075
865	0.473000	0.060325
866	0.472600	0.060575
867	0.468600	0.061400
868	0.471800	0.061225
869	0.474775	0.060850
870	0.473175	0.061750
871	0.475500	0.060775
872	0.482000	0.060750
873	0.477750	0.061525
874	0.475175	0.061075
875	0.476100	0.059875
876	0.479675	0.061350
877	0.473750	0.059700
878	0.475825	0.059525
879	0.469775	0.059350
880	0.474475	0.059650
881	0.473725	0.059625
882	0.473050	0.058950
883	0.473575	0.059325
884	0.476350	0.059075
885	0.473875	0.057675
886	0.473050	0.057325
887	0.470825	0.057450
888	0.476950	0.055575
889	0.474400	0.055725
890	0.472250	0.054225
891	0.472650	0.054225
892	0.474525	0.053250
893	0.476275	0.053025
894	0.478050	0.052375
895	0.474375	0.053000
896	0.474250	0.052450
897	0.471800	0.052875
898	0.472525	0.053125
899	0.472400	0.052825
900	0.476650	0.052700
901	0.472925	0.052475
902	0.476625	0.053025
903	0.474175	0.052650
904	0.471800	0.052275
905	0.473375	0.052075
906	0.470025	0.052050
907	0.473450	0.052150
908	0.476075	0.052225
909	0.471700	0.052975
910	0.471500	0.052500
911	0.474125	0.052350
912	0.474000	0.052675
913	0.478800	0.052050
914	0.474725	0.052625
915	0.474375	0.053075
916	0.476200	0.053700
917	0.472100	0.053575
918	0.472575	0.051650
919	0.469700	0.051375
920	0.472525	0.051650
921	0.476975	0.051900
922	0.472650	0.051275
923	0.475350	0.052250
924	0.474150	0.052700
925	0.477775	0.053000
926	0.473550	0.053475
927	0.470375	0.053675
928	0.471175	0.054000
929	0.474925	0.054100
930	0.473550	0.054025
931	0.475875	0.054525
932	0.471800	0.055650
933	0.474775	0.055275
934	0.475575	0.056125
935	0.473525	0.056525
936	0.472975	0.056300
937	0.472425	0.057225
938	0.472375	0.057775
939	0.479950	0.057350
940	0.472725	0.057025
941	0.473450	0.056675
942	0.474800	0.056425
943	0.475325	0.057375
944	0.472000	0.056750
945	0.474175	0.057250
946	0.473725	0.056775
947	0.477550	0.055775
948	0.473325	0.055775
949	0.470475	0.054675
950	0.471850	0.055025
951	0.471500	0.053825
952	0.471175	0.053325
953	0.470775	0.053775
954	0.473525	0.053975
955	0.473675	0.054175
956	0.469075	0.054100
957	0.471950	0.053875
958	0.472600	0.053250
959	0.468900	0.054475
960	0.468300	0.055875
961	0.473900	0.055950
962	0.473375	0.056375
963	0.476925	0.056825
964	0.479450	0.057450
965	0.477025	0.057400
966	0.473650	0.057250
967	0.471300	0.057925
968	0.472850	0.057300
969	0.474825	0.056500
970	0.471050	0.056875
971	0.474625	0.057600
972	0.472925	0.058300
973	0.469325	0.058525
974	0.472050	0.057975
975	0.473825	0.058975
976	0.470825	0.058225
977	0.474725	0.057700
978	0.472025	0.057775
979	0.473375	0.057300
980	0.473425	0.057625
981	0.474275	0.057225
982	0.469300	0.057625
983	0.471800	0.058025
984	0.467900	0.058150
985	0.471775	0.057875
986	0.471575	0.056325
987	0.469575	0.055750
988	0.472150	0.056025
989	0.470975	0.054650
990	0.474425	0.055075
991	0.474050	0.054350
992	0.473425	0.055600
993	0.471300	0.056125
994	0.476050	0.055225
995	0.473275	0.054925
996	0.471900	0.053950
997	0.472275	0.053700
998	0.474200	0.054400
999	0.475425	0.053900
1000	0.473050	0.052775
1001	0.472450	0.053325
1002	0.472350	0.051850
1003	0.467775	0.051000
1004	0.471375	0.051250
1005	0.474250	0.051700
1006	0.473025	0.051475
1007	0.473325	0.051225
1008	0.473300	0.052100
1009	0.472325	0.052325
1010	0.473925	0.052550
1011	0.472375	0.051350
1012	0.473200	0.050950
1013	0.472950	0.051200
1014	0.473350	0.052250
1015	0.473525	0.052100
1016	0.475125	0.053125
1017	0.473475	0.052200
1018	0.471425	0.051775
1019	0.474625	0.051350
1020	0.470825	0.050900
1021	0.473275	0.051300
1022	0.473300	0.051050
1023	0.473300	0.051425
1024	0.470125	0.051950
1025	0.472500	0.053100
1026	0.476300	0.052025
1027	0.476350	0.051525
1028	0.474975	0.051100
1029	0.475950	0.051050
1030	0.477450	0.050600
1031	0.475200	0.050250
1032	0.470275	0.050275
1033	0.470250	0.050525
1034	0.470300	0.050575
1035	0.471875	0.049225
1036	0.472475	0.049650
1037	0.475050	0.049625
1038	0.473775	0.048700
1039	0.474125	0.048675
1040	0.472625	0.048975
1041	0.472425	0.048425
1042	0.472225	0.047575
1043	0.476400	0.047750
1044	0.476025	0.048500
1045	0.472700	0.049325
1046	0.472625	0.049575
1047	0.470575	0.050025
1048	0.471725	0.050150
1049	0.473250	0.050800
1050	0.473325	0.050100
1051	0.473675	0.050525
1052	0.478325	0.051175
1053	0.477500	0.052200
1054	0.474600	0.052450
1055	0.474550	0.051550
1056	0.474300	0.051575
1057	0.475650	0.051500
1058	0.474750	0.050950
1059	0.473350	0.050725
1060	0.472450	0.050550
1061	0.474600	0.050000
1062	0.474925	0.050350
1063	0.471775	0.050350
1064	0.474000	0.050425
1065	0.475100	0.050775
1066	0.473250	0.049525
1067	0.474700	0.049575
1068	0.475900	0.049550
1069	0.469700	0.048550
1070	0.472125	0.048050
1071	0.475850	0.047800
1072	0.476550	0.047800
1073	0.477800	0.048100
1074	0.476275	0.047900
1075	0.474400	0.047525
1076	0.476625	0.046575
1077	0.475150	0.046500
1078	0.474600	0.045500
1079	0.473525	0.046150
1080	0.475625	0.044900
1081	0.475700	0.044925
1082	0.477025	0.044575
1083	0.474125	0.043975
1084	0.473725	0.044225
1085	0.469525	0.043625
1086	0.472850	0.043650
1087	0.475600	0.044050
1088	0.473625	0.044100
1089	0.469875	0.043025
1090	0.473425	0.042625
1091	0.471075	0.043025
1092	0.469325	0.042725
1093	0.470575	0.042700
1094	0.469200	0.042450
1095	0.472025	0.043000
1096	0.471450	0.041825
1097	0.471175	0.041575
1098	0.476825	0.041675
1099	0.475600	0.041550
1100	0.471800	0.041025
1101	0.471250	0.040750
1102	0.473875	0.040850
1103	0.475150	0.040725
1104	0.476075	0.041775
1105	0.474175	0.041600
1106	0.473300	0.041750
1107	0.469800	0.041475
1108	0.473850	0.042275
1109	0.471875	0.043250
1110	0.472850	0.041575
1111	0.471950	0.041325
1112	0.469025	0.041575
1113	0.477175	0.041800
1114	0.473125	0.041325
1115	0.476000	0.041050
1116	0.478700	0.040100
1117	0.478600	0.039200
1118	0.474725	0.038375
1119	0.474125	0.038500
1120	0.473500	0.038100
1121	0.475225	0.038025
1122	0.474250	0.037575
1123	0.473875	0.036775
1124	0.474275	0.036275
1125	0.475700	0.036775
1126	0.472400	0.036400
1127	0.476725	0.036175
1128	0.478250	0.036700
1129	0.474375	0.036575
1130	0.476600	0.036550
1131	0.476500	0.037325
1132	0.471850	0.037350
1133	0.469975	0.036700
1134	0.469900	0.036225
1135	0.474300	0.036675
1136	0.475350	0.036950
1137	0.469800	0.037250
1138	0.474300	0.036425
1139	0.470800	0.036225
1140	0.471400	0.036325
1141	0.473500	0.035325
1142	0.473450	0.035475
1143	0.476050	0.034975
1144	0.474350	0.034600
1145	0.474100	0.033375
1146	0.469875	0.033575
1147	0.475175	0.034050
1148	0.471700	0.034350
1149	0.475100	0.034725
1150	0.474925	0.034400
1151	0.475200	0.032975
1152	0.472675	0.032625
1153	0.476025	0.033225
1154	0.475575	0.032750
1155	0.478200	0.032725
1156	0.474900	0.032800
1157	0.471900	0.032525
1158	0.472825	0.033150
1159	0.472675	0.033125
1160	0.471175	0.033475
1161	0.472075	0.033500
1162	0.473875	0.033125
1163	0.472300	0.032100
1164	0.472800	0.032300
1165	0.470325	0.032175
1166	0.470275	0.032100
1167	0.470225	0.033075
1168	0.471325	0.033425
1169	0.473350	0.032900
1170	0.471500	0.032450
1171	0.475700	0.033050
1172	0.472550	0.033200
1173	0.470800	0.032950
1174	0.471775	0.033925
1175	0.473075	0.034125
1176	0.473075	0.034750
1177	0.470725	0.035450
1178	0.467825	0.035075
1179	0.466975	0.034750
1180	0.473900	0.034975
1181	0.472175	0.034600
1182	0.469800	0.034625
1183	0.473550	0.034525
1184	0.473425	0.034400
1185	0.477150	0.034250
1186	0.476875	0.034325
1187	0.477725	0.034400
1188	0.473850	0.034675
1189	0.474175	0.034725
1190	0.470825	0.033675
1191	0.473300	0.032325
1192	0.477575	0.032300
1193	0.477600	0.032225
1194	0.474050	0.032000
1195	0.475575	0.031925
1196	0.474100	0.031750
1197	0.472950	0.030675
1198	0.475725	0.030600
1199	0.471000	0.030550
1200	0.474175	0.030225
1201	0.474650	0.030150
1202	0.474625	0.030450
1203	0.476725	0.030600
1204	0.474425	0.030500
1205	0.474000	0.029725
1206	0.471600	0.030375
1207	0.468375	0.029825
1208	0.471625	0.029950
1209	0.473300	0.028800
1210	0.468725	0.029350
1211	0.468375	0.029100
1212	0.472775	0.030125
1213	0.472025	0.029925
1214	0.471000	0.029825
1215	0.473475	0.029425
1216	0.474850	0.030025
1217	0.472250	0.030675
1218	0.471750	0.030300
1219	0.470325	0.029350
1220	0.473525	0.030050
1221	0.474625	0.029875
1222	0.473150	0.030025
1223	0.473850	0.029650
1224	0.476275	0.029400
1225	0.475175	0.029900
1226	0.475850	0.029150
1227	0.474200	0.028575
1228	0.476375	0.028425
1229	0.476300	0.027350
1230	0.476850	0.026425
1231	0.473000	0.026575
1232	0.473800	0.027125
1233	0.470850	0.027400
1234	0.469125	0.028325
1235	0.470975	0.028350
1236	0.469900	0.028750
1237	0.474350	0.029425
1238	0.469250	0.029500
1239	0.470825	0.029550
1240	0.472600	0.029050
1241	0.475525	0.028925
1242	0.469925	0.029075
1243	0.476325	0.028800
1244	0.473800	0.028975
1245	0.470025	0.028625
1246	0.472975	0.029375
1247	0.474325	0.029925
1248	0.477125	0.030425
1249	0.474200	0.029775
1250	0.475400	0.029250
1251	0.474375	0.028850
1252	0.474725	0.029500
1253	0.471725	0.029025
1254	0.469825	0.029150
1255	0.474400	0.029500
1256	0.473050	0.028475
1257	0.472800	0.028150
1258	0.473325	0.028800
1259	0.473375	0.028225
1260	0.471375	0.028100
1261	0.476000	0.028875
1262	0.472775	0.028325
1263	0.472275	0.028025
1264	0.478775	0.027825
1265	0.475375	0.027700
1266	0.472350	0.027600
1267	0.474425	0.027325
1268	0.475250	0.027875
1269	0.473225	0.027975
1270	0.471050	0.029350
1271	0.474475	0.029575
1272	0.476875	0.029650
1273	0.476200	0.029150
1274	0.473375	0.029600
1275	0.475200	0.030225
1276	0.475400	0.030325
1277	0.472850	0.030450
1278	0.477575	0.031225
1279	0.474375	0.031125
1280	0.471975	0.031050
1281	0.470925	0.030650
1282	0.474825	0.031075
1283	0.473075	0.031250
1284	0.476125	0.031575
1285	0.472700	0.030725
1286	0.475325	0.029825
1287	0.472450	0.029900
1288	0.477375	0.030725
1289	0.468225	0.031450
1290	0.473325	0.030525
1291	0.475450	0.030350
1292	0.471600	0.029925
1293	0.469400	0.030350
1294	0.474025	0.030600
1295	0.473775	0.031400
1296	0.472425	0.031425
1297	0.479075	0.031225
1298	0.473325	0.031000
1299	0.476100	0.030625
1300	0.474250	0.031675
1301	0.477775	0.031650
1302	0.475225	0.031725
1303	0.472850	0.031750
1304	0.476475	0.031525
1305	0.474400	0.031100
1306	0.471500	0.031150
1307	0.471825	0.031200
1308	0.475500	0.030550
1309	0.473600	0.031050
1310	0.473875	0.030825
1311	0.474100	0.030800
1312	0.471850	0.030600
1313	0.470475	0.030950
1314	0.470450	0.029800
1315	0.472800	0.030000
1316	0.476750	0.029725
1317	0.474750	0.030225
1318	0.472725	0.030175
1319	0.473100	0.030300
1320	0.479025	0.030725
1321	0.475200	0.031275
1322	0.476675	0.031425
1323	0.473500	0.030650
1324	0.473750	0.030300
1325	0.470550	0.029900
1326	0.474725	0.030400
1327	0.476575	0.030450
1328	0.476125	0.030475
1329	0.477050	0.031475
1330	0.474800	0.031675
1331	0.472650	0.031400
1332	0.477250	0.031850
1333	0.474625	0.031575
1334	0.476100	0.031725
1335	0.473175	0.030600
1336	0.476650	0.030725
1337	0.474075	0.030575
1338	0.481425	0.030525
1339	0.474775	0.030350
1340	0.472325	0.030225
1341	0.477200	0.029850
1342	0.475125	0.029750
1343	0.477425	0.029650
1344	0.476075	0.029700
1345	0.472550	0.029675
1346	0.472100	0.030325
1347	0.472500	0.030025
1348	0.472525	0.030025
1349	0.476300	0.030175
1350	0.469850	0.030300
1351	0.472275	0.030175
1352	0.474700	0.029675
1353	0.473325	0.029100
1354	0.468650	0.028775
1355	0.474700	0.028650
1356	0.477425	0.028850
1357	0.476250	0.028325
1358	0.475425	0.028525
1359	0.476650	0.028750
1360	0.476900	0.029550
1361	0.477750	0.029675
1362	0.473175	0.028800
1363	0.474950	0.028925
1364	0.475475	0.029600
1365	0.477350	0.029850
1366	0.472900	0.028950
1367	0.473775	0.028975
1368	0.470600	0.029125
1369	0.472150	0.029125
1370	0.474850	0.029200
1371	0.473500	0.029350
1372	0.473175	0.028975
1373	0.472125	0.028850
1374	0.471775	0.029325
1375	0.470925	0.029750
1376	0.472850	0.030525
1377	0.476150	0.030325
1378	0.475475	0.029750
1379	0.472325	0.029450
1380	0.471900	0.029925
1381	0.472725	0.029975
1382	0.474100	0.030375
1383	0.475975	0.030150
1384	0.475550	0.029950
1385	0.472950	0.029050
1386	0.478025	0.028725
1387	0.475050	0.028575
1388	0.474550	0.028775
1389	0.475050	0.028125
1390	0.474750	0.029125
1391	0.471475	0.028925
1392	0.470775	0.028725
1393	0.470575	0.029225
1394	0.469400	0.028500
1395	0.470450	0.028975
1396	0.475700	0.029225
1397	0.474800	0.028525
1398	0.474275	0.028425
1399	0.472150	0.027700
1400	0.473475	0.027400
1401	0.475875	0.027200
1402	0.471500	0.027200
1403	0.472625	0.027050
1404	0.471025	0.027725
1405	0.470150	0.028000
1406	0.468700	0.027525
1407	0.474725	0.027750
1408	0.472000	0.027325
1409	0.477050	0.027100
1410	0.475900	0.026775
1411	0.476425	0.027050
1412	0.477050	0.026725
1413	0.473175	0.026525
1414	0.475850	0.026575
1415	0.474975	0.026550
1416	0.476900	0.026350
1417	0.478225	0.026350
1418	0.473375	0.026750
1419	0.472825	0.026275
1420	0.477300	0.026450
1421	0.476725	0.026400
1422	0.474050	0.027000
1423	0.472600	0.026325
1424	0.467625	0.026800
1425	0.473675	0.026800
1426	0.476925	0.026750
1427	0.476700	0.025575
1428	0.474075	0.025375
1429	0.473125	0.026550
1430	0.473075	0.026375
1431	0.473025	0.026250
1432	0.469875	0.026700
1433	0.474675	0.026900
1434	0.474075	0.027200
1435	0.473075	0.027775
1436	0.472475	0.028600
1437	0.475175	0.028950
1438	0.467075	0.029150
1439	0.472875	0.029075
1440	0.472225	0.028650
1441	0.472025	0.028900
1442	0.475425	0.029300
1443	0.478125	0.029000
1444	0.475150	0.028525
1445	0.473825	0.029450
1446	0.474325	0.029350
1447	0.478500	0.029375
1448	0.472575	0.029725
1449	0.470150	0.030375
1450	0.476075	0.030150
1451	0.475550	0.030100
1452	0.474925	0.030050
1453	0.474600	0.030025
1454	0.475675	0.030525
1455	0.479000	0.031175
1456	0.472900	0.030850
1457	0.474825	0.031550
1458	0.468000	0.031475
1459	0.473775	0.031675
1460	0.478850	0.032150
1461	0.472050	0.031950
1462	0.472650	0.032675
1463	0.475250	0.032675
1464	0.471175	0.032425
1465	0.473750	0.032550
1466	0.476300	0.032275
1467	0.473775	0.032600
1468	0.475575	0.032325
1469	0.474275	0.032300
1470	0.476825	0.032000
1471	0.475950	0.031475
1472	0.470175	0.030975
1473	0.472175	0.030700
1474	0.476975	0.031250
1475	0.473050	0.032100
1476	0.473050	0.032025
1477	0.475450	0.031750
1478	0.476725	0.031600
1479	0.475725	0.031550
1480	0.473775	0.031850
1481	0.475175	0.032400
1482	0.473875	0.032925
1483	0.476525	0.033250
1484	0.479125	0.033350
1485	0.478125	0.033375
1486	0.474950	0.033975
1487	0.473500	0.033475
1488	0.471975	0.033600
1489	0.474125	0.033375
1490	0.473475	0.033625
1491	0.473125	0.033700
1492	0.472025	0.034675
1493	0.474400	0.034800
1494	0.470425	0.034925
1495	0.466925	0.034825
1496	0.469325	0.035775
1497	0.468750	0.035650
1498	0.471650	0.036500
1499	0.473975	0.035575
1500	0.471625	0.036475
1501	0.474900	0.036275
1502	0.476675	0.036550
1503	0.473400	0.036250
1504	0.473175	0.035575
1505	0.472925	0.035525
1506	0.471950	0.035500
1507	0.474275	0.036100
1508	0.474850	0.036150
1509	0.475300	0.034950
1510	0.475350	0.035000
1511	0.475875	0.033975
1512	0.473675	0.034075
1513	0.471125	0.034175
1514	0.470800	0.034950
1515	0.473675	0.034875
1516	0.474125	0.034025
1517	0.475025	0.033475
1518	0.475100	0.033325
1519	0.477050	0.033450
1520	0.476000	0.033025
1521	0.473375	0.033125
1522	0.474850	0.033175
1523	0.475225	0.032775
1524	0.473400	0.032450
1525	0.469425	0.031600
1526	0.471950	0.031450
1527	0.471775	0.032225
1528	0.473000	0.032050
1529	0.471325	0.031525
1530	0.469750	0.031450
1531	0.470850	0.031225
1532	0.473175	0.032375
1533	0.477575	0.032500
1534	0.473550	0.032350
1535	0.478525	0.031775
1536	0.473425	0.031675
1537	0.472800	0.031200
1538	0.472825	0.030900
1539	0.475125	0.030850
1540	0.475200	0.030775
1541	0.474575	0.030175
1542	0.473575	0.030325
1543	0.475500	0.030100
1544	0.472925	0.030650
1545	0.470550	0.030125
1546	0.470625	0.030475
1547	0.472575	0.030800
1548	0.471450	0.031400
1549	0.477875	0.031900
1550	0.476800	0.031775
1551	0.473925	0.031700
1552	0.473400	0.032475
1553	0.471150	0.032925
1554	0.475025	0.033525
1555	0.474225	0.033875
1556	0.470375	0.033275
1557	0.469725	0.032250
1558	0.471375	0.032300
1559	0.472100	0.032400
1560	0.470450	0.032275
1561	0.473925	0.032450
1562	0.474275	0.032575
1563	0.470525	0.032850
1564	0.474425	0.032625
1565	0.472475	0.032400
1566	0.478525	0.032300
1567	0.474375	0.032000
1568	0.471375	0.031750
1569	0.474125	0.032150
1570	0.476850	0.031725
1571	0.474125	0.031425
1572	0.473475	0.031225
1573	0.470950	0.031775
1574	0.474525	0.031100
1575	0.472775	0.031750
1576	0.474875	0.032325
1577	0.475175	0.032000
1578	0.472300	0.031875
1579	0.474325	0.031450
1580	0.473125	0.031175
1581	0.475750	0.032125
1582	0.472950	0.032025
1583	0.469675	0.031325
1584	0.469975	0.031475
1585	0.470775	0.031625
1586	0.471975	0.033275
1587	0.471725	0.032450
1588	0.474350	0.032375
1589	0.475175	0.032250
1590	0.470950	0.032700
1591	0.472925	0.032550
1592	0.475500	0.032425
1593	0.468975	0.032700
1594	0.468550	0.032925
1595	0.472675	0.033525
1596	0.474975	0.033450
1597	0.476300	0.033600
1598	0.473600	0.033000
1599	0.472550	0.032075
1600	0.477475	0.032025
1601	0.475125	0.032200
1602	0.474625	0.031875
1603	0.477425	0.032150
1604	0.476375	0.032075
1605	0.469550	0.033050
1606	0.468725	0.032200
1607	0.472725	0.032075
1608	0.470800	0.031675
1609	0.472150	0.031750
1610	0.471825	0.031650
1611	0.474525	0.032275
1612	0.476125	0.032050
1613	0.472375	0.032600
1614	0.474475	0.033150
1615	0.478200	0.033300
1616	0.477850	0.033025
1617	0.474025	0.032900
1618	0.473525	0.032500
1619	0.468550	0.032675
1620	0.474300	0.032025
1621	0.473100	0.033075
1622	0.472525	0.032775
1623	0.472175	0.033075
1624	0.471425	0.032975
1625	0.471825	0.033100
1626	0.475825	0.033250
1627	0.476950	0.033000
1628	0.476800	0.033450
1629	0.470500	0.033500
1630	0.471450	0.033175
1631	0.471525	0.033625
1632	0.479750	0.033600
1633	0.475650	0.034525
1634	0.474775	0.034625
1635	0.473675	0.034225
1636	0.475900	0.034600
1637	0.478025	0.034250
1638	0.475475	0.034075
1639	0.474900	0.034275
1640	0.474900	0.034575
1641	0.474525	0.035625
1642	0.475750	0.036500
1643	0.475525	0.036700
1644	0.475325	0.037025
1645	0.475900	0.037425
1646	0.469875	0.037850
1647	0.473850	0.038075
1648	0.475150	0.037300
1649	0.474825	0.036925
1650	0.477100	0.037550
1651	0.477300	0.036675
1652	0.473100	0.035975
1653	0.479975	0.035775
1654	0.475450	0.036050
1655	0.477200	0.036050
1656	0.475900	0.035600
1657	0.478975	0.035800
1658	0.475850	0.035350
1659	0.473350	0.035250
1660	0.472950	0.034700
1661	0.471575	0.033950
1662	0.471475	0.034975
1663	0.475600	0.033875
1664	0.476975	0.034125
1665	0.475125	0.034900
1666	0.473850	0.035950
1667	0.471525	0.036700
1668	0.473375	0.036400
1669	0.474350	0.036800
1670	0.477700	0.037225
1671	0.475350	0.037175
1672	0.470550	0.037000
1673	0.474375	0.036750
1674	0.473775	0.037300
1675	0.479950	0.037375
1676	0.473400	0.036875
1677	0.472975	0.037375
1678	0.472750	0.037150
1679	0.476150	0.038150
1680	0.475775	0.038525
1681	0.476500	0.038350
1682	0.471300	0.038400
1683	0.474100	0.038275
1684	0.473625	0.037650
1685	0.471600	0.038450
1686	0.471675	0.038125
1687	0.474400	0.037250
1688	0.472825	0.037875
1689	0.475600	0.037175
1690	0.472050	0.036775
1691	0.471250	0.036350
1692	0.469950	0.036575
1693	0.467200	0.036100
1694	0.473800	0.035375
1695	0.472925	0.035225
1696	0.472250	0.035275
1697	0.472500	0.034075
1698	0.474275	0.034025
1699	0.472475	0.034900
1700	0.470075	0.035275
1701	0.471050	0.034775
1702	0.475750	0.034225
1703	0.475375	0.034500
1704	0.475700	0.034675
1705	0.477450	0.034975
1706	0.476975	0.034500
1707	0.475475	0.034425
1708	0.472425	0.034725
1709	0.477825	0.035100
1710	0.474225	0.035925
1711	0.474225	0.035450
1712	0.476200	0.036200
1713	0.475325	0.035400
1714	0.472825	0.035825
1715	0.470550	0.035850
1716	0.471100	0.035950
1717	0.474450	0.035150
1718	0.472300	0.033975
1719	0.471275	0.033975
1720	0.470775	0.034050
1721	0.471975	0.034050
1722	0.472100	0.034175
1723	0.471275	0.034325
1724	0.472075	0.034500
1725	0.471225	0.034125
1726	0.471400	0.033250
1727	0.472850	0.033275
1728	0.472900	0.032475
1729	0.470425	0.032500
1730	0.469150	0.032500
1731	0.470275	0.032125
1732	0.471325	0.032425
1733	0.475900	0.032825
1734	0.476150	0.031850
1735	0.473100	0.032800
1736	0.474875	0.032450
1737	0.476000	0.031975
1738	0.478900	0.031750
1739	0.475800	0.031800
1740	0.476250	0.032075
1741	0.475675	0.032575
1742	0.470900	0.032000
1743	0.473550	0.032675
1744	0.470575	0.031575
1745	0.474350	0.032525
1746	0.472425	0.031625
1747	0.473900	0.030975
1748	0.476150	0.030100
1749	0.474050	0.029625
1750	0.474450	0.030100
1751	0.472775	0.029800
1752	0.474200	0.030175
1753	0.472850	0.029675
1754	0.477475	0.030450
1755	0.474950	0.030600
1756	0.472125	0.030725
1757	0.471125	0.030600
1758	0.474100	0.030750
1759	0.474850	0.030950
1760	0.474250	0.030625
1761	0.476275	0.031025
1762	0.472250	0.030525
1763	0.472950	0.030575
1764	0.473425	0.030725
1765	0.472250	0.030800
1766	0.470650	0.030125
1767	0.476500	0.030350
1768	0.475250	0.031000
1769	0.472825	0.031075
1770	0.475225	0.031975
1771	0.475350	0.031875
1772	0.469175	0.031800
1773	0.472250	0.031450
1774	0.472200	0.031350
1775	0.475475	0.030875
1776	0.470025	0.031200
1777	0.473050	0.031075
1778	0.468900	0.030475
1779	0.470300	0.030250
1780	0.465725	0.030325
1781	0.475875	0.029700
1782	0.475400	0.029450
1783	0.472175	0.029475
1784	0.473400	0.028925
1785	0.473325	0.029900
1786	0.473875	0.030300
1787	0.475675	0.030300
1788	0.474875	0.031075
1789	0.476225	0.031500
1790	0.473000	0.031575
1791	0.473150	0.031250
1792	0.478125	0.031450
1793	0.477350	0.031325
1794	0.473875	0.030725
1795	0.474425	0.031375
1796	0.475875	0.032100
1797	0.475700	0.032225
1798	0.480175	0.033025
1799	0.480625	0.033525
1800	0.474650	0.033475
1801	0.474550	0.033950
1802	0.472125	0.034750
1803	0.473225	0.034400
1804	0.476100	0.033825
1805	0.474975	0.033200
1806	0.477075	0.032500
1807	0.472550	0.032200
1808	0.473050	0.031700
1809	0.474050	0.032250
1810	0.477525	0.032275
1811	0.475825	0.032375
1812	0.475125	0.031600
1813	0.475600	0.031825
1814	0.472750	0.032550
1815	0.478000	0.032400
1816	0.474300	0.032750
1817	0.472700	0.032975
1818	0.470650	0.033250
1819	0.473275	0.032900
1820	0.475800	0.033175
1821	0.477325	0.032850
1822	0.474150	0.032650
1823	0.471200	0.033400
1824	0.475300	0.033950
1825	0.473325	0.032950
1826	0.475450	0.033300
1827	0.469250	0.033425
1828	0.469425	0.032525
1829	0.471375	0.033125
1830	0.471550	0.033875
1831	0.481175	0.034425
1832	0.478500	0.034750
1833	0.474100	0.035375
1834	0.473425	0.034900
1835	0.473425	0.035225
1836	0.473850	0.035625
1837	0.472775	0.035800
1838	0.472850	0.035825
1839	0.475975	0.035500
1840	0.473375	0.034700
1841	0.471100	0.034350
1842	0.472975	0.034375
1843	0.470000	0.033950
1844	0.472050	0.032950
1845	0.473675	0.032375
1846	0.470000	0.031775
1847	0.472425	0.031275
1848	0.473625	0.031500
1849	0.470600	0.031850
1850	0.471025	0.030575
1851	0.467800	0.030500
1852	0.466925	0.030275
1853	0.470775	0.030925
1854	0.476875	0.031625
1855	0.475225	0.031625
1856	0.468600	0.031125
1857	0.471700	0.030400
1858	0.470825	0.030075
1859	0.473075	0.030550
1860	0.470750	0.030750
1861	0.468550	0.031000
1862	0.470525	0.030875
1863	0.477500	0.031175
1864	0.475175	0.031375
1865	0.477950	0.030900
1866	0.475175	0.030600
1867	0.473450	0.031425
1868	0.478775	0.031225
1869	0.472000	0.031850
1870	0.477875	0.030975
1871	0.474450	0.030825
1872	0.473875	0.030275
1873	0.473525	0.030175
1874	0.474425	0.029825
1875	0.472300	0.030200
1876	0.473675	0.030025
1877	0.476150	0.030325
1878	0.474250	0.030725
1879	0.472250	0.030100
1880	0.472325	0.029400
1881	0.473950	0.029825
1882	0.473150	0.029900
1883	0.474625	0.029500
1884	0.478925	0.029150
1885	0.476725	0.029175
1886	0.475525	0.028950
1887	0.475275	0.028275
1888	0.477800	0.027175
1889	0.470400	0.026925
1890	0.471875	0.026375
1891	0.473750	0.026825
1892	0.471925	0.026650
1893	0.473350	0.025825
1894	0.474050	0.026625
1895	0.476400	0.026200
1896	0.475975	0.025975
1897	0.473475	0.026300
1898	0.475925	0.025725
1899	0.478175	0.025850
1900	0.478375	0.025900
1901	0.478375	0.026450
1902	0.472150	0.025900
1903	0.473700	0.025675
1904	0.474125	0.026125
1905	0.474425	0.026575
1906	0.471650	0.026425
1907	0.473125	0.025625
1908	0.473950	0.025800
1909	0.469650	0.026075
1910	0.473825	0.026625
1911	0.472775	0.026475
1912	0.473075	0.026225
1913	0.472950	0.027100
1914	0.471725	0.026900
1915	0.473175	0.026950
1916	0.477650	0.027300
1917	0.478925	0.026850
1918	0.474600	0.027375
1919	0.472850	0.027825
1920	0.472750	0.028125
1921	0.471000	0.028925
1922	0.471650	0.029550
1923	0.474900	0.029525
1924	0.471900	0.029775
1925	0.474200	0.029475
1926	0.474525	0.029350
1927	0.473600	0.029000
1928	0.475025	0.029000
1929	0.472825	0.028900
1930	0.475925	0.029175
1931	0.473275	0.029675
1932	0.470150	0.029050
1933	0.471250	0.028075
1934	0.473125	0.027900
1935	0.477500	0.027125
1936	0.471275	0.026600
1937	0.473350	0.026325
1938	0.477800	0.025500
1939	0.475525	0.025200
1940	0.476300	0.025000
1941	0.473450	0.025025
1942	0.475150	0.024825
1943	0.476800	0.025000
1944	0.476300	0.024725
1945	0.476275	0.024600
1946	0.474425	0.024875
1947	0.471550	0.025525
1948	0.474125	0.026000
1949	0.472200	0.025450
1950	0.467925	0.025225
1951	0.470450	0.024675
1952	0.470750	0.024600
1953	0.472900	0.024075
1954	0.472800	0.023350
1955	0.472725	0.023050
1956	0.472675	0.022800
1957	0.472875	0.023100
1958	0.477150	0.023750
1959	0.469350	0.024375
1960	0.474025	0.024075
1961	0.477850	0.023375
1962	0.476125	0.023350
1963	0.474325	0.023425
1964	0.476475	0.022850
1965	0.474850	0.023150
1966	0.474725	0.022550
1967	0.475675	0.022675
1968	0.476325	0.022525
1969	0.475925	0.023100
1970	0.473275	0.023350
1971	0.470975	0.022975
1972	0.474400	0.023050
1973	0.471600	0.023400
1974	0.472325	0.023225
1975	0.474775	0.024400
1976	0.474225	0.024375
1977	0.478300	0.024075
1978	0.474050	0.023650
1979	0.475375	0.023750
1980	0.475050	0.023675
1981	0.471175	0.024050
1982	0.474575	0.024350
1983	0.474400	0.024700
1984	0.472275	0.024775
1985	0.475675	0.024875
1986	0.472175	0.024200
1987	0.474700	0.024225
1988	0.473500	0.024250
1989	0.476800	0.024150
1990	0.471975	0.024625
1991	0.472375	0.024475
1992	0.473150	0.024500
1993	0.476725	0.025225
1994	0.473000	0.025025
1995	0.473275	0.025500
1996	0.475025	0.025900
1997	0.472650	0.025125
1998	0.476300	0.024975
1999	0.476950	0.025325
[truncated: 8,000 more rows]
