# Supplementary material for: Evolutionary game on mutually influenceing double-layer network
Source: PLoS One. 2025 Jan 31;20(1):e0317923. doi: 10.1371/journal.pone.0317923 (PMC11785339; doi:10.1371/journal.pone.0317923)
Supplement: S1 Data — (ZIP) [file pone.0317923.s001.zip › b=1.07_a=0.45_frequency.txt]

0	0.495400	0.399000
1	0.492375	0.341875
2	0.487850	0.306475
3	0.483975	0.282825
4	0.485325	0.266800
5	0.482125	0.255450
6	0.481775	0.246825
7	0.477400	0.242025
8	0.480725	0.236725
9	0.479725	0.232150
10	0.478000	0.229225
11	0.482225	0.227225
12	0.478325	0.227900
13	0.480075	0.228000
14	0.480050	0.227625
15	0.482800	0.225225
16	0.475625	0.224925
17	0.478025	0.223700
18	0.472200	0.223925
19	0.471575	0.224300
20	0.475600	0.223825
21	0.479225	0.220975
22	0.478775	0.219450
23	0.476825	0.222225
24	0.474100	0.222900
25	0.474500	0.221825
26	0.472400	0.222025
27	0.473275	0.219950
28	0.476600	0.218575
29	0.479200	0.217925
30	0.484675	0.218625
31	0.483600	0.220775
32	0.479425	0.223300
33	0.480775	0.222225
34	0.478325	0.223325
35	0.475425	0.225825
36	0.476450	0.228575
37	0.480050	0.230000
38	0.480975	0.228725
39	0.480000	0.231900
40	0.478125	0.236325
41	0.476800	0.236125
42	0.476550	0.237950
43	0.476975	0.238225
44	0.480300	0.237375
45	0.477100	0.239600
46	0.476525	0.240025
47	0.479125	0.240725
48	0.478675	0.242700
49	0.477550	0.244925
50	0.477125	0.244925
51	0.476075	0.246100
52	0.482250	0.247725
53	0.477975	0.249600
54	0.480425	0.248000
55	0.476525	0.248125
56	0.480800	0.247475
57	0.481125	0.247950
58	0.480425	0.251125
59	0.482550	0.250325
60	0.480450	0.251325
61	0.476125	0.253275
62	0.477675	0.254825
63	0.480075	0.254100
64	0.475775	0.255600
65	0.476900	0.253425
66	0.475275	0.254675
67	0.476375	0.254350
68	0.479000	0.254875
69	0.479300	0.255700
70	0.475750	0.254475
71	0.471575	0.255850
72	0.474000	0.255200
73	0.478425	0.254625
74	0.480200	0.253350
75	0.478150	0.253075
76	0.474700	0.255250
77	0.477225	0.254225
78	0.479400	0.255075
79	0.476850	0.254175
80	0.479700	0.255325
81	0.478725	0.256400
82	0.478875	0.256250
83	0.479575	0.258450
84	0.476225	0.259000
85	0.472725	0.257775
86	0.478500	0.259750
87	0.476800	0.259350
88	0.478100	0.259575
89	0.484000	0.261075
90	0.479075	0.260350
91	0.478875	0.260725
92	0.482650	0.262350
93	0.480675	0.262000
94	0.475900	0.264050
95	0.479625	0.263700
96	0.478300	0.260150
97	0.481075	0.261425
98	0.477700	0.262475
99	0.477350	0.262075
100	0.476300	0.264050
101	0.478725	0.264925
102	0.477875	0.265125
103	0.477500	0.264625
104	0.475875	0.263550
105	0.476500	0.268450
106	0.475175	0.268400
107	0.474475	0.269725
108	0.475850	0.269300
109	0.473200	0.268800
110	0.476750	0.267875
111	0.479975	0.267150
112	0.476675	0.265350
113	0.477525	0.264400
114	0.483650	0.264375
115	0.481450	0.264950
116	0.476300	0.266325
117	0.479625	0.265575
118	0.479600	0.268050
119	0.481475	0.267175
120	0.478600	0.268400
121	0.479900	0.266375
122	0.478025	0.262875
123	0.478750	0.263875
124	0.478700	0.264425
125	0.475825	0.265975
126	0.479850	0.265225
127	0.479475	0.265125
128	0.479200	0.266275
129	0.477625	0.266450
130	0.474600	0.267700
131	0.476550	0.267575
132	0.473325	0.268850
133	0.476225	0.269850
134	0.477475	0.269300
135	0.477650	0.268800
136	0.478950	0.271100
137	0.476750	0.270800
138	0.475025	0.270725
139	0.478900	0.273850
140	0.474675	0.275075
141	0.476850	0.276225
142	0.476825	0.274450
143	0.475700	0.274000
144	0.474575	0.275850
145	0.474775	0.274375
146	0.477475	0.273950
147	0.479250	0.274400
148	0.476700	0.271725
149	0.478825	0.270750
150	0.476050	0.270925
151	0.477500	0.270900
152	0.480100	0.270025
153	0.477625	0.269950
154	0.475625	0.271375
155	0.477150	0.270125
156	0.473575	0.269150
157	0.476450	0.269800
158	0.481400	0.268400
159	0.483325	0.267750
160	0.482925	0.267625
161	0.483425	0.267975
162	0.484050	0.270600
163	0.477525	0.269725
164	0.478050	0.270650
165	0.477675	0.272200
166	0.482925	0.271425
167	0.480050	0.271650
168	0.479725	0.271725
169	0.481175	0.272800
170	0.477300	0.269575
171	0.483275	0.271675
172	0.476750	0.272500
173	0.481250	0.271600
174	0.481825	0.271500
175	0.476625	0.271200
176	0.479425	0.267450
177	0.481925	0.268500
178	0.482700	0.268975
179	0.480050	0.267800
180	0.485300	0.267625
181	0.485100	0.268900
182	0.485850	0.270575
183	0.479775	0.271300
184	0.479825	0.269600
185	0.481125	0.270725
186	0.479825	0.270000
187	0.482925	0.269325
188	0.478175	0.268000
189	0.481050	0.267775
190	0.481550	0.267775
191	0.479000	0.268650
192	0.477875	0.267200
193	0.479400	0.268475
194	0.480600	0.268250
195	0.483000	0.271375
196	0.481700	0.272575
197	0.486050	0.274575
198	0.486250	0.273425
199	0.481500	0.273375
200	0.478675	0.275750
201	0.474375	0.275125
202	0.475525	0.275450
203	0.478950	0.277000
204	0.481400	0.278525
205	0.478925	0.278700
206	0.477300	0.278875
207	0.477325	0.280750
208	0.475325	0.280550
209	0.479450	0.278475
210	0.477175	0.278450
211	0.476200	0.278475
212	0.477100	0.279875
213	0.476425	0.277850
214	0.480175	0.275300
215	0.480300	0.274525
216	0.482300	0.273775
217	0.480325	0.270700
218	0.477600	0.270425
219	0.475550	0.272825
220	0.479600	0.270800
221	0.480150	0.270350
222	0.479925	0.271425
223	0.478525	0.271275
224	0.479925	0.272050
225	0.482325	0.273375
226	0.477650	0.270275
227	0.480000	0.270175
228	0.479875	0.271125
229	0.480825	0.271200
230	0.479150	0.268600
231	0.479300	0.269450
232	0.479675	0.266275
233	0.479975	0.267975
234	0.479000	0.270175
235	0.484700	0.269150
236	0.480550	0.271050
237	0.480500	0.272900
238	0.479800	0.271125
239	0.476975	0.268900
240	0.477775	0.270075
241	0.483025	0.267575
242	0.477075	0.267350
243	0.476475	0.267125
244	0.481975	0.266550
245	0.479125	0.265875
246	0.478750	0.268100
247	0.479825	0.267375
248	0.477850	0.266450
249	0.483075	0.266650
250	0.481650	0.266350
251	0.477850	0.265075
252	0.482075	0.263050
253	0.481450	0.261125
254	0.480025	0.261725
255	0.483000	0.262575
256	0.478075	0.263600
257	0.476675	0.261700
258	0.481025	0.262900
259	0.479825	0.263600
260	0.479425	0.260950
261	0.478975	0.261600
262	0.475650	0.261050
263	0.482650	0.263525
264	0.480000	0.263125
265	0.478200	0.261800
266	0.478075	0.260550
267	0.478875	0.260450
268	0.475250	0.260775
269	0.478800	0.260625
270	0.477875	0.260275
271	0.481450	0.260400
272	0.478725	0.261175
273	0.478125	0.261825
274	0.481225	0.262075
275	0.482175	0.262350
276	0.481625	0.262225
277	0.482325	0.263100
278	0.478525	0.259225
279	0.478425	0.261675
280	0.479175	0.260625
281	0.480275	0.260425
282	0.477050	0.260900
283	0.478225	0.262025
284	0.479875	0.261850
285	0.479175	0.262325
286	0.479400	0.261300
287	0.478050	0.261050
288	0.477600	0.262200
289	0.479025	0.260425
290	0.484000	0.260400
291	0.479725	0.261725
292	0.479925	0.261475
293	0.479975	0.263650
294	0.477100	0.265000
295	0.477900	0.263225
296	0.478425	0.264350
297	0.479275	0.265250
298	0.478550	0.265750
299	0.479600	0.265925
300	0.478925	0.264975
301	0.480900	0.266000
302	0.480550	0.266800
303	0.480350	0.267075
304	0.482250	0.265825
305	0.478850	0.267350
306	0.478550	0.270825
307	0.478200	0.271700
308	0.477275	0.272550
309	0.476725	0.274250
310	0.479375	0.272675
311	0.480425	0.276200
312	0.482050	0.279375
313	0.483375	0.278275
314	0.479675	0.275975
315	0.479525	0.277875
316	0.483225	0.277700
317	0.479400	0.276450
318	0.478500	0.278200
319	0.480050	0.279125
320	0.479100	0.279325
321	0.477750	0.277975
322	0.482575	0.279525
323	0.478600	0.278625
324	0.477950	0.278575
325	0.477600	0.278475
326	0.477775	0.279125
327	0.475575	0.277525
328	0.475675	0.276875
329	0.478025	0.277975
330	0.477925	0.279375
331	0.478550	0.279700
332	0.479225	0.278000
333	0.476850	0.279125
334	0.478600	0.277775
335	0.478450	0.278125
336	0.478675	0.279575
337	0.478750	0.278575
338	0.475525	0.279225
339	0.480700	0.278500
340	0.483675	0.279425
341	0.481250	0.277950
342	0.478975	0.277750
343	0.479100	0.277200
344	0.478400	0.278000
345	0.479425	0.275325
346	0.479150	0.275375
347	0.476625	0.277325
348	0.474400	0.276525
349	0.470550	0.276700
350	0.475325	0.277175
351	0.481525	0.276650
352	0.484500	0.277300
353	0.479000	0.278225
354	0.475650	0.281200
355	0.478975	0.278850
356	0.477375	0.281150
357	0.479650	0.281925
358	0.480200	0.282725
359	0.476100	0.284525
360	0.476675	0.284425
361	0.477750	0.283225
362	0.478175	0.284225
363	0.477000	0.282950
364	0.480025	0.284450
365	0.479450	0.285425
366	0.478525	0.286050
367	0.478100	0.287325
368	0.477650	0.288075
369	0.479125	0.288500
370	0.477350	0.288425
371	0.479550	0.289250
372	0.480300	0.288700
373	0.481300	0.290850
374	0.477800	0.291000
375	0.476625	0.292200
376	0.474325	0.290775
377	0.479050	0.289525
378	0.482150	0.291950
379	0.480700	0.293050
380	0.475275	0.295000
381	0.476225	0.297900
382	0.476000	0.297075
383	0.476375	0.298025
384	0.478950	0.299150
385	0.480650	0.298825
386	0.481425	0.299450
387	0.478250	0.300875
388	0.481250	0.300025
389	0.478850	0.299075
390	0.479200	0.297700
391	0.480450	0.298025
392	0.482000	0.298725
393	0.476500	0.296925
394	0.477900	0.298650
395	0.479850	0.297775
396	0.476475	0.299200
397	0.475725	0.301000
398	0.477850	0.300225
399	0.480325	0.298325
400	0.480575	0.298675
401	0.479275	0.299000
402	0.476250	0.301175
403	0.473775	0.302225
404	0.476875	0.303825
405	0.475450	0.305225
406	0.477650	0.305775
407	0.475175	0.306325
408	0.477125	0.303700
409	0.477875	0.305300
410	0.480475	0.303900
411	0.480875	0.301500
412	0.479850	0.300700
413	0.481750	0.299150
414	0.481550	0.300700
415	0.478325	0.300200
416	0.476075	0.303700
417	0.480775	0.304400
418	0.480075	0.305200
419	0.478675	0.304150
420	0.480475	0.303575
421	0.480875	0.303275
422	0.484250	0.303700
423	0.481150	0.303225
424	0.482350	0.300625
425	0.478500	0.301675
426	0.479150	0.301450
427	0.479125	0.302575
428	0.480100	0.302375
429	0.479725	0.303700
430	0.476550	0.304400
431	0.478075	0.303550
432	0.479200	0.301125
433	0.478375	0.301500
434	0.476650	0.303675
435	0.484575	0.301125
436	0.477550	0.301500
437	0.478400	0.303400
438	0.480750	0.304700
439	0.482275	0.305150
440	0.483225	0.307150
441	0.480225	0.306950
442	0.480975	0.306350
443	0.479075	0.310725
444	0.482400	0.310125
445	0.479900	0.310125
446	0.480325	0.309850
447	0.483300	0.309350
448	0.479650	0.310250
449	0.480325	0.309600
450	0.481700	0.308800
451	0.476900	0.307900
452	0.483825	0.307525
453	0.481225	0.307125
454	0.478825	0.307800
455	0.480250	0.308000
456	0.481125	0.310775
457	0.477725	0.312250
458	0.477400	0.313075
459	0.479875	0.313300
460	0.479975	0.313775
461	0.477100	0.313050
462	0.477775	0.314475
463	0.478250	0.314250
464	0.477175	0.313325
465	0.480325	0.312700
466	0.481725	0.310950
467	0.482250	0.310350
468	0.481700	0.311500
469	0.480775	0.312225
470	0.477050	0.313050
471	0.478900	0.314825
472	0.485725	0.314750
473	0.480975	0.314050
474	0.477900	0.314625
475	0.479475	0.315300
476	0.479100	0.316150
477	0.480050	0.315075
478	0.478175	0.314575
479	0.479900	0.313650
480	0.479375	0.313975
481	0.480425	0.314075
482	0.479900	0.313875
483	0.479975	0.313850
484	0.476350	0.316550
485	0.477000	0.315325
486	0.478200	0.314925
487	0.474700	0.314900
488	0.479300	0.315375
489	0.479075	0.317200
490	0.479925	0.317100
491	0.477225	0.317925
492	0.481425	0.317150
493	0.481325	0.315825
494	0.479300	0.316475
495	0.480700	0.316875
496	0.478000	0.316125
497	0.477400	0.319250
498	0.481375	0.319125
499	0.479925	0.319175
500	0.480400	0.319000
501	0.482600	0.317200
502	0.482175	0.315875
503	0.480125	0.312500
504	0.477525	0.312625
505	0.475825	0.309275
506	0.477275	0.310400
507	0.477275	0.309925
508	0.475825	0.310075
509	0.483400	0.310550
510	0.480500	0.311125
511	0.479550	0.309625
512	0.477450	0.310425
513	0.479575	0.306825
514	0.481075	0.306275
515	0.477650	0.305525
516	0.479875	0.305200
517	0.478625	0.302000
518	0.482100	0.303500
519	0.483600	0.303625
520	0.478100	0.302675
521	0.482425	0.305100
522	0.481275	0.304250
523	0.482675	0.304500
524	0.480425	0.303425
525	0.480050	0.302575
526	0.479650	0.303600
527	0.481575	0.305200
528	0.480800	0.303625
529	0.484950	0.303525
530	0.484750	0.304225
531	0.484375	0.306450
532	0.479775	0.307600
533	0.482200	0.307950
534	0.482575	0.308975
535	0.481775	0.308875
536	0.480500	0.309650
537	0.483075	0.308650
538	0.479750	0.307075
539	0.476325	0.307500
540	0.482600	0.307050
541	0.486750	0.309100
542	0.484300	0.307500
543	0.481325	0.307700
544	0.479125	0.308800
545	0.477350	0.308300
546	0.476125	0.308650
547	0.478400	0.310675
548	0.479425	0.311900
549	0.479950	0.310400
550	0.479825	0.308375
551	0.479175	0.306550
552	0.483675	0.306575
553	0.481150	0.305150
554	0.480450	0.304175
555	0.480025	0.305725
556	0.477700	0.307550
557	0.475800	0.311100
558	0.481875	0.312575
559	0.475975	0.310600
560	0.481225	0.310550
561	0.482050	0.310875
562	0.476950	0.313475
563	0.477475	0.312575
564	0.479475	0.313325
565	0.476775	0.316900
566	0.480350	0.316550
567	0.478575	0.319200
568	0.478175	0.318225
569	0.478850	0.318550
570	0.481325	0.318425
571	0.478500	0.316475
572	0.484025	0.317275
573	0.483275	0.316675
574	0.478500	0.317325
575	0.478775	0.317725
576	0.481650	0.317375
577	0.479700	0.318775
578	0.477250	0.317575
579	0.480275	0.316850
580	0.480300	0.315025
581	0.481875	0.314525
582	0.484050	0.315075
583	0.481275	0.315925
584	0.479075	0.315850
585	0.482750	0.314750
586	0.480400	0.315075
587	0.476050	0.313975
588	0.478925	0.316400
589	0.478450	0.313600
590	0.479175	0.312475
591	0.479325	0.310800
592	0.477075	0.312925
593	0.477250	0.311425
594	0.477025	0.308525
595	0.478925	0.310350
596	0.475700	0.309450
597	0.477275	0.309025
598	0.476975	0.308950
599	0.478050	0.308400
600	0.479925	0.305775
601	0.481325	0.305175
602	0.480100	0.301150
603	0.481550	0.299975
604	0.481050	0.299050
605	0.485775	0.297950
606	0.479725	0.296875
607	0.481350	0.295125
608	0.479725	0.296275
609	0.479675	0.297425
610	0.477550	0.297725
611	0.477675	0.298400
612	0.477675	0.299675
613	0.480625	0.300625
614	0.482100	0.299650
615	0.483225	0.299975
616	0.486475	0.300775
617	0.482050	0.300050
618	0.478725	0.300175
619	0.482325	0.298975
620	0.481775	0.297250
621	0.477900	0.296725
622	0.478875	0.294575
623	0.472575	0.294700
624	0.478875	0.297425
625	0.480900	0.296175
626	0.479075	0.294600
627	0.480050	0.293000
628	0.481500	0.292200
629	0.481350	0.292525
630	0.479250	0.294000
631	0.475175	0.294200
632	0.478375	0.292325
633	0.484050	0.295725
634	0.483775	0.296575
635	0.483125	0.296225
636	0.482250	0.296050
637	0.480500	0.297975
638	0.482650	0.295800
639	0.482200	0.295950
640	0.477400	0.298900
641	0.477775	0.298750
642	0.477675	0.297825
643	0.482875	0.299075
644	0.481500	0.301300
645	0.478475	0.300325
646	0.478675	0.298625
647	0.479775	0.298600
648	0.477575	0.299000
649	0.481900	0.300125
650	0.482950	0.299025
651	0.480825	0.302450
652	0.478325	0.301975
653	0.480450	0.304100
654	0.482000	0.302025
655	0.478800	0.301750
656	0.480525	0.300425
657	0.480875	0.301975
658	0.483575	0.301575
659	0.481800	0.300750
660	0.477175	0.301500
661	0.473625	0.300325
662	0.474750	0.300725
663	0.475200	0.299575
664	0.477500	0.301775
665	0.477550	0.298925
666	0.478150	0.297700
667	0.479075	0.300925
668	0.477125	0.300550
669	0.480625	0.300950
670	0.482375	0.300725
671	0.481750	0.299025
672	0.480275	0.299100
673	0.481450	0.298900
674	0.480275	0.298825
675	0.480150	0.299575
676	0.484425	0.302025
677	0.479625	0.302200
678	0.481450	0.300700
679	0.481475	0.300625
680	0.476250	0.302825
681	0.477650	0.303225
682	0.480175	0.303100
683	0.484725	0.301675
684	0.482025	0.302975
685	0.479150	0.303875
686	0.479600	0.302800
687	0.480125	0.302375
688	0.480875	0.304275
689	0.483975	0.303500
690	0.481475	0.302225
691	0.481325	0.303200
692	0.479175	0.303000
693	0.478400	0.302075
694	0.476075	0.301550
695	0.480375	0.301175
696	0.480400	0.298900
697	0.478950	0.298475
698	0.478675	0.299675
699	0.480425	0.300900
700	0.480425	0.301725
701	0.478625	0.301475
702	0.478475	0.302125
703	0.477725	0.298850
704	0.476775	0.299350
705	0.480425	0.299500
706	0.482400	0.301525
707	0.478500	0.301125
708	0.481175	0.301575
709	0.479550	0.301725
710	0.481200	0.302250
711	0.476875	0.303375
712	0.478725	0.302425
713	0.480650	0.300975
714	0.477525	0.301000
715	0.477775	0.299775
716	0.479650	0.299175
717	0.477125	0.297600
718	0.475700	0.293125
719	0.477625	0.293625
720	0.478925	0.295450
721	0.473950	0.295725
722	0.476100	0.297175
723	0.480250	0.296775
724	0.478850	0.293975
725	0.481275	0.292625
726	0.481725	0.292175
727	0.481550	0.291975
728	0.477550	0.290850
729	0.479100	0.290725
730	0.481600	0.289450
731	0.480150	0.289725
732	0.478200	0.290550
733	0.478925	0.289400
734	0.479350	0.288925
735	0.478100	0.291725
736	0.483350	0.290650
737	0.482300	0.289000
738	0.480875	0.290300
739	0.480100	0.290075
740	0.480150	0.291925
741	0.478600	0.294600
742	0.477325	0.296600
743	0.476750	0.295600
744	0.477775	0.294425
745	0.478325	0.297050
746	0.482000	0.298375
747	0.480650	0.299250
748	0.478275	0.300525
749	0.476125	0.301425
750	0.480175	0.304100
751	0.479275	0.303300
752	0.479850	0.300125
753	0.475200	0.298750
754	0.475700	0.300850
755	0.480725	0.300075
756	0.479275	0.299925
757	0.478225	0.299550
758	0.479000	0.299775
759	0.477350	0.298575
760	0.479650	0.302125
761	0.481975	0.302650
762	0.479450	0.301375
763	0.480125	0.300975
764	0.480375	0.300825
765	0.483350	0.299750
766	0.480350	0.300025
767	0.475725	0.299025
768	0.482425	0.296050
769	0.476600	0.296175
770	0.478700	0.297175
771	0.478775	0.297125
772	0.480125	0.298350
773	0.478675	0.298700
774	0.482050	0.297275
775	0.479850	0.295900
776	0.480725	0.294725
777	0.481525	0.294975
778	0.477925	0.295750
779	0.474725	0.297550
780	0.481875	0.295750
781	0.480800	0.295775
782	0.477250	0.296975
783	0.477800	0.295350
784	0.480400	0.298325
785	0.475775	0.297325
786	0.474650	0.295350
787	0.479750	0.294100
788	0.476625	0.298000
789	0.477950	0.300350
790	0.475925	0.300225
791	0.481475	0.299025
792	0.480100	0.299275
793	0.482100	0.297675
794	0.479875	0.300375
795	0.477675	0.301525
796	0.480075	0.301775
797	0.475025	0.301350
798	0.477825	0.300825
799	0.477100	0.299250
800	0.480625	0.301025
801	0.477100	0.301325
802	0.480425	0.299800
803	0.479675	0.298125
804	0.478825	0.300950
805	0.475475	0.300750
806	0.481775	0.301225
807	0.479475	0.298475
808	0.480200	0.297225
809	0.479125	0.296825
810	0.478450	0.296700
811	0.482050	0.295550
812	0.480900	0.296825
813	0.481525	0.297425
814	0.479125	0.296325
815	0.479225	0.295850
816	0.480500	0.294950
817	0.478800	0.294050
818	0.481500	0.294100
819	0.477800	0.293300
820	0.477025	0.295025
821	0.478325	0.295600
822	0.478175	0.294300
823	0.476025	0.293450
824	0.481825	0.295525
825	0.476925	0.295225
826	0.475475	0.297325
827	0.479000	0.295175
828	0.479650	0.292200
829	0.480100	0.292500
830	0.482775	0.292500
831	0.485100	0.290025
832	0.479875	0.291250
833	0.479025	0.290925
834	0.479675	0.288625
835	0.480100	0.291475
836	0.483775	0.286750
837	0.482325	0.287350
838	0.483125	0.289275
839	0.483225	0.289075
840	0.479150	0.287625
841	0.479700	0.287400
842	0.479975	0.287425
843	0.479100	0.287050
844	0.478725	0.284675
845	0.481525	0.286650
846	0.484625	0.286925
847	0.484900	0.289750
848	0.483175	0.287975
849	0.481675	0.286000
850	0.484025	0.286525
851	0.479525	0.286525
852	0.480600	0.286100
853	0.475300	0.287175
854	0.476325	0.285700
855	0.477800	0.285275
856	0.475950	0.283900
857	0.479425	0.285025
858	0.480125	0.285925
859	0.475800	0.284675
860	0.476050	0.285675
861	0.478425	0.284000
862	0.476700	0.284625
863	0.479850	0.286625
864	0.480025	0.285675
865	0.481350	0.286875
866	0.479525	0.288450
867	0.486600	0.285375
868	0.483650	0.286675
869	0.481000	0.288400
870	0.482475	0.288375
871	0.481900	0.286775
872	0.481075	0.286825
873	0.479250	0.288700
874	0.479975	0.287900
875	0.479275	0.289700
876	0.476825	0.290175
877	0.480175	0.287500
878	0.477600	0.286150
879	0.483800	0.285575
880	0.480900	0.284850
881	0.481075	0.284775
882	0.484475	0.285225
883	0.486525	0.287900
884	0.479775	0.289150
885	0.480200	0.287225
886	0.482325	0.286100
887	0.482475	0.285100
888	0.483225	0.284975
889	0.483175	0.285075
890	0.477450	0.286175
891	0.482250	0.285400
892	0.482150	0.288425
893	0.479575	0.289450
894	0.479000	0.290075
895	0.481575	0.290550
896	0.475375	0.292925
897	0.477575	0.292675
898	0.475725	0.291200
899	0.472700	0.289525
900	0.480775	0.290100
901	0.481900	0.290725
902	0.483425	0.290150
903	0.481575	0.290225
904	0.481950	0.290125
905	0.478850	0.288800
906	0.477475	0.286650
907	0.479100	0.284850
908	0.481650	0.285275
909	0.479450	0.284050
910	0.483375	0.283675
911	0.479675	0.282100
912	0.478600	0.282175
913	0.475275	0.283725
914	0.480800	0.285350
915	0.478325	0.285825
916	0.478100	0.287025
917	0.480175	0.288025
918	0.477400	0.286950
919	0.475250	0.288375
920	0.477350	0.286975
921	0.476125	0.287400
922	0.476950	0.284825
923	0.475700	0.287325
924	0.474350	0.289225
925	0.476350	0.288025
926	0.480500	0.288300
927	0.480600	0.289650
928	0.476725	0.289400
929	0.476100	0.289850
930	0.474350	0.291200
931	0.474475	0.292175
932	0.478650	0.289875
933	0.480900	0.287650
934	0.479950	0.286300
935	0.480050	0.287475
936	0.480900	0.286025
937	0.479775	0.288225
938	0.478925	0.288075
939	0.479725	0.290975
940	0.478925	0.293600
941	0.481525	0.293600
942	0.477900	0.292300
943	0.476225	0.291775
944	0.479050	0.292625
945	0.480050	0.290600
946	0.479900	0.290725
947	0.480950	0.291625
948	0.478650	0.289675
949	0.478325	0.286175
950	0.481225	0.287500
951	0.480350	0.286400
952	0.477775	0.285000
953	0.476200	0.282825
954	0.479800	0.280975
955	0.476625	0.281050
956	0.480725	0.280750
957	0.484050	0.280200
958	0.481575	0.279175
959	0.481025	0.279650
960	0.480225	0.279125
961	0.480950	0.280475
962	0.482275	0.278475
963	0.477275	0.280150
964	0.480575	0.280250
965	0.481550	0.278325
966	0.480400	0.276025
967	0.481275	0.274975
968	0.477800	0.275125
969	0.479175	0.275650
970	0.477275	0.274050
971	0.478825	0.276825
972	0.478925	0.277000
973	0.478000	0.275625
974	0.478475	0.275850
975	0.481750	0.277200
976	0.480025	0.277300
977	0.482450	0.276950
978	0.481400	0.277450
979	0.480400	0.281900
980	0.482725	0.282825
981	0.479900	0.285550
982	0.479375	0.287650
983	0.479675	0.288850
984	0.478750	0.287725
985	0.477900	0.287450
986	0.477725	0.287800
987	0.472550	0.288975
988	0.473800	0.288250
989	0.478950	0.288775
990	0.480550	0.286900
991	0.476875	0.284975
992	0.479900	0.283800
993	0.482450	0.286800
994	0.480150	0.288875
995	0.481400	0.289275
996	0.482175	0.287425
997	0.477650	0.286100
998	0.477075	0.288300
999	0.479250	0.289450
1000	0.481575	0.289425
1001	0.479100	0.290625
1002	0.475050	0.289825
1003	0.474450	0.290900
1004	0.476725	0.291225
1005	0.475325	0.292050
1006	0.479475	0.293325
1007	0.477925	0.291825
1008	0.476775	0.291800
1009	0.476825	0.294625
1010	0.480000	0.296325
1011	0.481350	0.299425
1012	0.477075	0.300750
1013	0.478700	0.300425
1014	0.477925	0.299650
1015	0.477000	0.298925
1016	0.476475	0.298000
1017	0.481200	0.297525
1018	0.481925	0.296350
1019	0.479825	0.294050
1020	0.477850	0.294550
1021	0.479700	0.292975
1022	0.475050	0.295275
1023	0.479200	0.293250
1024	0.475725	0.290700
1025	0.476925	0.289300
1026	0.479300	0.290125
1027	0.481750	0.290975
1028	0.480425	0.290725
1029	0.483300	0.288400
1030	0.481700	0.287350
1031	0.477350	0.288025
1032	0.477325	0.288400
1033	0.479250	0.287725
1034	0.477000	0.286975
1035	0.476300	0.284225
1036	0.476175	0.285500
1037	0.476350	0.288700
1038	0.481175	0.285700
1039	0.479375	0.286875
1040	0.477900	0.286325
1041	0.478150	0.288775
1042	0.482925	0.287950
1043	0.481750	0.288575
1044	0.478825	0.289075
1045	0.478050	0.289975
1046	0.476675	0.289625
1047	0.477325	0.289425
1048	0.482550	0.288750
1049	0.483500	0.287550
1050	0.482100	0.287275
1051	0.481950	0.285825
1052	0.479875	0.286500
1053	0.478275	0.287150
1054	0.477175	0.285900
1055	0.476225	0.285300
1056	0.476950	0.286975
1057	0.478850	0.288150
1058	0.478425	0.290900
1059	0.476600	0.293025
1060	0.476750	0.293050
1061	0.475825	0.295025
1062	0.481875	0.296900
1063	0.479475	0.297675
1064	0.478375	0.296175
1065	0.479900	0.294325
1066	0.481075	0.294325
1067	0.478800	0.295500
1068	0.476600	0.292725
1069	0.480275	0.292550
1070	0.480625	0.290850
1071	0.478900	0.292400
1072	0.477850	0.291875
1073	0.478925	0.292750
1074	0.477450	0.292125
1075	0.477950	0.291925
1076	0.476300	0.292725
1077	0.477675	0.292900
1078	0.476875	0.292150
1079	0.475200	0.293350
1080	0.476375	0.292900
1081	0.474625	0.292550
1082	0.474400	0.290825
1083	0.480950	0.287825
1084	0.480175	0.287450
1085	0.480200	0.288050
1086	0.479325	0.286450
1087	0.479650	0.287075
1088	0.478950	0.287950
1089	0.478500	0.290700
1090	0.476025	0.290975
1091	0.479625	0.290700
1092	0.478800	0.293050
1093	0.482525	0.295075
1094	0.481075	0.296050
1095	0.480850	0.297825
1096	0.477125	0.295300
1097	0.476700	0.296450
1098	0.476800	0.295400
1099	0.478150	0.296625
1100	0.475400	0.297425
1101	0.475975	0.299075
1102	0.479200	0.298350
1103	0.481300	0.295500
1104	0.478975	0.295125
1105	0.479100	0.296125
1106	0.476650	0.297900
1107	0.477225	0.299225
1108	0.478225	0.300700
1109	0.481900	0.297650
1110	0.482575	0.295850
1111	0.481075	0.293150
1112	0.476625	0.291900
1113	0.478675	0.293250
1114	0.482075	0.292625
1115	0.479125	0.292325
1116	0.478950	0.291575
1117	0.482925	0.296475
1118	0.479200	0.294625
1119	0.477150	0.290950
1120	0.476950	0.291775
1121	0.476900	0.290525
1122	0.480100	0.290625
1123	0.481975	0.292050
1124	0.479950	0.289975
1125	0.477475	0.288750
1126	0.475875	0.288725
1127	0.476600	0.287175
1128	0.480525	0.285925
1129	0.479225	0.285400
1130	0.482425	0.286700
1131	0.481675	0.286775
1132	0.481900	0.284775
1133	0.480200	0.284350
1134	0.477875	0.285475
1135	0.480250	0.285375
1136	0.480600	0.286750
1137	0.479125	0.285250
1138	0.479900	0.285350
1139	0.480500	0.285625
1140	0.484275	0.284050
1141	0.483275	0.284275
1142	0.481500	0.283425
1143	0.482600	0.283075
1144	0.480725	0.282550
1145	0.479425	0.282800
1146	0.476550	0.281550
1147	0.479875	0.280125
1148	0.478975	0.281800
1149	0.479200	0.280375
1150	0.478400	0.280550
1151	0.478750	0.278875
1152	0.481825	0.276350
1153	0.482625	0.277100
1154	0.482850	0.275575
1155	0.485250	0.274500
1156	0.483250	0.274400
1157	0.479450	0.275150
1158	0.478075	0.275600
1159	0.477000	0.276275
1160	0.477475	0.278575
1161	0.481125	0.281100
1162	0.479475	0.282850
1163	0.481075	0.283475
1164	0.484275	0.284400
1165	0.486575	0.283975
1166	0.480200	0.283950
1167	0.480600	0.284575
1168	0.480325	0.284775
1169	0.478900	0.281875
1170	0.477675	0.284550
1171	0.482275	0.284900
1172	0.482475	0.283050
1173	0.478700	0.284200
1174	0.480550	0.284075
1175	0.483550	0.282750
1176	0.479475	0.281400
1177	0.480150	0.281725
1178	0.482325	0.285100
1179	0.482375	0.285225
1180	0.479350	0.284725
1181	0.478700	0.287500
1182	0.477950	0.285900
1183	0.478850	0.286750
1184	0.480625	0.288175
1185	0.482000	0.287275
1186	0.481300	0.286975
1187	0.479900	0.287375
1188	0.479000	0.288125
1189	0.483750	0.290000
1190	0.482100	0.291600
1191	0.481625	0.291700
1192	0.479175	0.291750
1193	0.481425	0.289450
1194	0.478225	0.288300
1195	0.478400	0.289775
1196	0.482875	0.292700
1197	0.480600	0.292575
1198	0.482100	0.293150
1199	0.481475	0.294075
1200	0.481050	0.293800
1201	0.476625	0.295475
1202	0.477675	0.296300
1203	0.479575	0.298400
1204	0.475750	0.298550
1205	0.476550	0.296975
1206	0.476500	0.295750
1207	0.478250	0.292675
1208	0.480125	0.291525
1209	0.479975	0.292250
1210	0.478150	0.290100
1211	0.477925	0.290600
1212	0.479275	0.293675
1213	0.478875	0.292075
1214	0.483500	0.295150
1215	0.484600	0.295975
1216	0.477000	0.296675
1217	0.476175	0.298025
1218	0.480275	0.298050
1219	0.477525	0.295825
1220	0.477375	0.294300
1221	0.479925	0.294175
1222	0.479350	0.291775
1223	0.475575	0.295250
1224	0.476350	0.295200
1225	0.480100	0.294275
1226	0.481550	0.295375
1227	0.480125	0.298400
1228	0.474125	0.301475
1229	0.478625	0.299050
1230	0.480775	0.298600
1231	0.482100	0.301525
1232	0.476450	0.301325
1233	0.475825	0.300300
1234	0.476975	0.303675
1235	0.480250	0.301525
1236	0.480225	0.304450
1237	0.480200	0.303525
1238	0.478525	0.302850
1239	0.481200	0.299900
1240	0.482875	0.300200
1241	0.480950	0.299100
1242	0.480425	0.298725
1243	0.479375	0.298400
1244	0.480250	0.299750
1245	0.479100	0.301150
1246	0.479475	0.299825
1247	0.480050	0.302025
1248	0.478250	0.300825
1249	0.479800	0.302000
1250	0.478850	0.304150
1251	0.480575	0.303325
1252	0.480650	0.301425
1253	0.476650	0.301800
1254	0.483725	0.300725
1255	0.476025	0.300675
1256	0.478475	0.300350
1257	0.477125	0.300250
1258	0.480650	0.297600
1259	0.480725	0.297575
1260	0.476425	0.296375
1261	0.478425	0.296575
1262	0.477775	0.295075
1263	0.479875	0.297175
1264	0.479100	0.298075
1265	0.476250	0.297025
1266	0.481250	0.297375
1267	0.480075	0.298250
1268	0.479775	0.296350
1269	0.481325	0.297775
1270	0.484250	0.298900
1271	0.479875	0.295800
1272	0.479050	0.294675
1273	0.480075	0.295000
1274	0.478625	0.295675
1275	0.480925	0.297475
1276	0.475850	0.297075
1277	0.482025	0.296900
1278	0.482075	0.297775
1279	0.479850	0.297825
1280	0.477300	0.297975
1281	0.479500	0.295375
1282	0.478125	0.293925
1283	0.478375	0.293300
1284	0.475325	0.294175
1285	0.481400	0.294050
1286	0.479700	0.292325
1287	0.480150	0.293900
1288	0.478925	0.295300
1289	0.480225	0.295400
1290	0.480125	0.296250
1291	0.480475	0.293300
1292	0.481150	0.291125
1293	0.484850	0.290625
1294	0.481075	0.291125
1295	0.480125	0.289925
1296	0.479475	0.291675
1297	0.479225	0.293650
1298	0.478250	0.294500
1299	0.479650	0.292950
1300	0.483625	0.294675
1301	0.481700	0.295550
1302	0.478525	0.294025
1303	0.480100	0.293975
1304	0.480725	0.291175
1305	0.476700	0.289725
1306	0.479750	0.289350
1307	0.484075	0.291375
1308	0.481175	0.292750
1309	0.476375	0.295450
1310	0.478600	0.296025
1311	0.481850	0.295525
1312	0.482325	0.295300
1313	0.480200	0.296325
1314	0.478150	0.294100
1315	0.479075	0.295200
1316	0.480850	0.293550
1317	0.480150	0.293375
1318	0.480950	0.293675
1319	0.484925	0.291875
1320	0.479850	0.292550
1321	0.476750	0.290600
1322	0.476075	0.291550
1323	0.483025	0.290225
1324	0.479175	0.290075
1325	0.476250	0.290000
1326	0.482900	0.291850
1327	0.478525	0.291175
1328	0.478925	0.291275
1329	0.477175	0.289475
1330	0.475700	0.289950
1331	0.480725	0.287300
1332	0.480225	0.287700
1333	0.483300	0.289300
1334	0.480600	0.291025
1335	0.479550	0.292625
1336	0.483000	0.291775
1337	0.480925	0.292175
1338	0.477075	0.290725
1339	0.477275	0.289400
1340	0.476750	0.287950
1341	0.479700	0.287825
1342	0.478150	0.289925
1343	0.477125	0.290925
1344	0.483275	0.291675
1345	0.485625	0.292325
1346	0.487325	0.292175
1347	0.485250	0.291275
1348	0.481275	0.291900
1349	0.481800	0.292875
1350	0.480900	0.293650
1351	0.481875	0.291625
1352	0.482775	0.292150
1353	0.480825	0.292200
1354	0.479025	0.291775
1355	0.480275	0.290800
1356	0.483050	0.289800
1357	0.480925	0.286850
1358	0.482325	0.288150
1359	0.485275	0.288250
1360	0.484325	0.283800
1361	0.483450	0.284950
1362	0.478525	0.283050
1363	0.485200	0.282700
1364	0.485450	0.283125
1365	0.484225	0.281625
1366	0.482900	0.282575
1367	0.483300	0.281600
1368	0.481350	0.283375
1369	0.482800	0.282375
1370	0.481775	0.282575
1371	0.485100	0.285400
1372	0.481075	0.284675
1373	0.481925	0.286650
1374	0.476875	0.287600
1375	0.479725	0.287175
1376	0.481675	0.288925
1377	0.483025	0.289675
1378	0.487825	0.287425
1379	0.482500	0.288100
1380	0.480000	0.288150
1381	0.483750	0.289400
1382	0.481375	0.290300
1383	0.477800	0.290175
1384	0.478450	0.290025
1385	0.477600	0.291450
1386	0.480800	0.293775
1387	0.481700	0.292900
1388	0.478450	0.293175
1389	0.479150	0.293725
1390	0.482200	0.294125
1391	0.480725	0.294675
1392	0.480325	0.294325
1393	0.481950	0.294450
1394	0.483500	0.294950
1395	0.483525	0.294475
1396	0.481675	0.294725
1397	0.479025	0.293850
1398	0.478650	0.291550
1399	0.478725	0.293125
1400	0.482725	0.293350
1401	0.476875	0.294275
1402	0.482000	0.292300
1403	0.480900	0.291850
1404	0.482400	0.293150
1405	0.478900	0.293275
1406	0.476350	0.290550
1407	0.478800	0.289850
1408	0.478625	0.288800
1409	0.480300	0.287700
1410	0.480675	0.285300
1411	0.476625	0.285625
1412	0.477975	0.284600
1413	0.485400	0.282325
1414	0.482800	0.279500
1415	0.481875	0.277675
1416	0.479700	0.277350
1417	0.478700	0.279550
1418	0.479025	0.277200
1419	0.479800	0.278350
1420	0.482425	0.278500
1421	0.483000	0.279575
1422	0.478900	0.278900
1423	0.480850	0.278150
1424	0.482450	0.278250
1425	0.483500	0.278350
1426	0.484225	0.276450
1427	0.484425	0.277800
1428	0.480200	0.278425
1429	0.483100	0.278150
1430	0.478075	0.278100
1431	0.483350	0.276300
1432	0.481375	0.277475
1433	0.481150	0.277900
1434	0.484925	0.278975
1435	0.483375	0.275450
1436	0.484225	0.275050
1437	0.484475	0.275175
1438	0.482900	0.275525
1439	0.483250	0.277150
1440	0.476975	0.276850
1441	0.480800	0.277400
1442	0.481500	0.277750
1443	0.484300	0.279750
1444	0.483150	0.279850
1445	0.482525	0.280200
1446	0.480375	0.279950
1447	0.482625	0.278875
1448	0.481525	0.279075
1449	0.479675	0.277575
1450	0.481350	0.275275
1451	0.480750	0.278200
1452	0.479575	0.280375
1453	0.480775	0.281125
1454	0.480375	0.279775
1455	0.481225	0.278450
1456	0.481725	0.280325
1457	0.482300	0.282925
1458	0.479400	0.283750
1459	0.482675	0.285625
1460	0.483750	0.286475
1461	0.485325	0.286225
1462	0.481175	0.285850
1463	0.483750	0.284475
1464	0.477525	0.283950
1465	0.478350	0.283950
1466	0.478275	0.283975
1467	0.480675	0.287175
1468	0.482475	0.287475
1469	0.485475	0.288050
1470	0.485050	0.286975
1471	0.482300	0.286125
1472	0.481500	0.286000
1473	0.482250	0.286275
1474	0.475925	0.285550
1475	0.473725	0.285000
1476	0.480325	0.280725
1477	0.476950	0.281375
1478	0.479700	0.279475
1479	0.478625	0.279450
1480	0.481250	0.281350
1481	0.479925	0.281325
1482	0.478500	0.281550
1483	0.481225	0.282800
1484	0.478725	0.282950
1485	0.479575	0.285200
1486	0.478475	0.284500
1487	0.483775	0.282675
1488	0.477850	0.280725
1489	0.482550	0.281500
1490	0.476950	0.282225
1491	0.478850	0.281525
1492	0.480375	0.281750
1493	0.483625	0.280475
1494	0.478500	0.281825
1495	0.479550	0.283600
1496	0.476925	0.282725
1497	0.477250	0.283100
1498	0.480325	0.282625
1499	0.481950	0.282500
1500	0.479725	0.279775
1501	0.478425	0.280675
1502	0.482475	0.283450
1503	0.479325	0.282875
1504	0.482325	0.282675
1505	0.481125	0.285525
1506	0.483750	0.287575
1507	0.482025	0.286500
1508	0.481175	0.286925
1509	0.481275	0.286775
1510	0.479750	0.285800
1511	0.482625	0.284775
1512	0.480075	0.284700
1513	0.479225	0.285675
1514	0.478725	0.284250
1515	0.481175	0.281900
1516	0.480525	0.283650
1517	0.482400	0.284325
1518	0.480050	0.283800
1519	0.477925	0.284550
1520	0.477350	0.284200
1521	0.484475	0.284375
1522	0.482450	0.285125
1523	0.482150	0.284475
1524	0.482350	0.284350
1525	0.480275	0.283925
1526	0.483550	0.282400
1527	0.479400	0.281375
1528	0.477850	0.280725
1529	0.478625	0.282875
1530	0.481175	0.281725
1531	0.481075	0.285600
1532	0.476975	0.285475
1533	0.482525	0.283275
1534	0.483000	0.284825
1535	0.483650	0.282150
1536	0.482250	0.280700
1537	0.483175	0.281850
1538	0.480025	0.281650
1539	0.480775	0.281875
1540	0.481075	0.280975
1541	0.480825	0.277975
1542	0.478500	0.278550
1543	0.479100	0.279300
1544	0.480450	0.278425
1545	0.479350	0.277525
1546	0.482800	0.279000
1547	0.484200	0.278000
1548	0.478700	0.278050
1549	0.477325	0.275900
1550	0.481100	0.278300
1551	0.479200	0.276250
1552	0.482375	0.277700
1553	0.477400	0.280075
1554	0.477225	0.281975
1555	0.477475	0.278875
1556	0.479600	0.280925
1557	0.481275	0.279400
1558	0.478250	0.278800
1559	0.480900	0.279775
1560	0.481150	0.280200
1561	0.480725	0.282300
1562	0.482125	0.280900
1563	0.482100	0.278325
1564	0.477550	0.276600
1565	0.479025	0.279075
1566	0.482600	0.279900
1567	0.483725	0.281800
1568	0.482975	0.280175
1569	0.477525	0.280725
1570	0.481350	0.280850
1571	0.481725	0.281000
1572	0.480575	0.281375
1573	0.483225	0.281750
1574	0.481100	0.283050
1575	0.480125	0.283575
1576	0.480400	0.283000
1577	0.478625	0.281225
1578	0.479225	0.280975
1579	0.480850	0.279925
1580	0.479275	0.277200
1581	0.479800	0.277500
1582	0.480300	0.278125
1583	0.480625	0.281625
1584	0.478575	0.283625
1585	0.478925	0.283650
1586	0.477725	0.283275
1587	0.478675	0.285975
1588	0.478450	0.285500
1589	0.477425	0.282675
1590	0.479525	0.284425
1591	0.479575	0.284975
1592	0.482125	0.284850
1593	0.478725	0.285450
1594	0.480400	0.287550
1595	0.475375	0.286875
1596	0.480900	0.287800
1597	0.478725	0.287725
1598	0.483325	0.289225
1599	0.477075	0.290475
1600	0.484775	0.289950
1601	0.483775	0.290800
1602	0.485325	0.293825
1603	0.478125	0.292850
1604	0.483375	0.294675
1605	0.481175	0.295125
1606	0.481125	0.295350
1607	0.480425	0.298650
1608	0.483750	0.296850
1609	0.479350	0.297725
1610	0.480325	0.298550
1611	0.482300	0.298750
1612	0.479200	0.299025
1613	0.482125	0.297125
1614	0.479825	0.296775
1615	0.481700	0.295050
1616	0.480175	0.293875
1617	0.481325	0.297125
1618	0.481125	0.295900
1619	0.479650	0.294900
1620	0.482600	0.296425
1621	0.483750	0.292900
1622	0.482375	0.293025
1623	0.479750	0.294000
1624	0.480650	0.292725
1625	0.478100	0.295450
1626	0.480400	0.297725
1627	0.481500	0.297525
1628	0.481975	0.298300
1629	0.478375	0.297225
1630	0.485475	0.298800
1631	0.480725	0.297825
1632	0.479825	0.296850
1633	0.484250	0.298200
1634	0.479350	0.297500
1635	0.482050	0.295825
1636	0.482525	0.295725
1637	0.482375	0.293875
1638	0.480825	0.292125
1639	0.483375	0.293050
1640	0.481550	0.291125
1641	0.480750	0.291400
1642	0.484225	0.288225
1643	0.482625	0.290000
1644	0.481275	0.288375
1645	0.480050	0.290075
1646	0.481325	0.288975
1647	0.483100	0.289050
1648	0.484925	0.290350
1649	0.481575	0.289525
1650	0.480850	0.289825
1651	0.481600	0.288225
1652	0.484375	0.287475
1653	0.480225	0.286600
1654	0.481450	0.285100
1655	0.477800	0.284250
1656	0.482350	0.284575
1657	0.478800	0.287050
1658	0.483000	0.287075
1659	0.485000	0.286800
1660	0.479200	0.286200
1661	0.477550	0.287400
1662	0.479725	0.289250
1663	0.479050	0.288900
1664	0.478900	0.287475
1665	0.480050	0.286925
1666	0.482350	0.286400
1667	0.483850	0.288400
1668	0.481400	0.292450
1669	0.482300	0.293275
1670	0.476675	0.294000
1671	0.480000	0.294450
1672	0.481450	0.292950
1673	0.482050	0.292750
1674	0.482450	0.293475
1675	0.478525	0.292175
1676	0.481975	0.292300
1677	0.479300	0.291650
1678	0.479650	0.289150
1679	0.481400	0.288100
1680	0.480675	0.288850
1681	0.482850	0.288175
1682	0.485000	0.289575
1683	0.481225	0.289575
1684	0.482625	0.289075
1685	0.485275	0.287775
1686	0.483450	0.287225
1687	0.482475	0.286475
1688	0.481925	0.285550
1689	0.480325	0.284700
1690	0.476200	0.282975
1691	0.479700	0.282600
1692	0.480775	0.283675
1693	0.483000	0.284550
1694	0.481175	0.283975
1695	0.482325	0.284950
1696	0.480050	0.283775
1697	0.479475	0.285150
1698	0.480500	0.285375
1699	0.480800	0.286025
1700	0.479875	0.288425
1701	0.485100	0.287350
1702	0.486400	0.286250
1703	0.486400	0.290075
1704	0.481600	0.289100
1705	0.476725	0.289575
1706	0.482150	0.289100
1707	0.478100	0.288775
1708	0.479900	0.287975
1709	0.483800	0.287850
1710	0.480200	0.287700
1711	0.483650	0.290650
1712	0.483225	0.292725
1713	0.482400	0.293800
1714	0.481825	0.295350
1715	0.481425	0.295725
1716	0.482150	0.298550
1717	0.482350	0.300850
1718	0.485175	0.300550
1719	0.486775	0.300500
1720	0.480950	0.299875
1721	0.478000	0.297325
1722	0.480050	0.300400
1723	0.477225	0.297975
1724	0.475625	0.299050
1725	0.480825	0.298775
1726	0.482675	0.299850
1727	0.481875	0.301650
1728	0.481625	0.299925
1729	0.484700	0.298375
1730	0.484300	0.299750
1731	0.481150	0.300325
1732	0.481900	0.300700
1733	0.480775	0.300400
1734	0.481625	0.297400
1735	0.479950	0.295900
1736	0.482050	0.294750
1737	0.480300	0.295625
1738	0.478475	0.296750
1739	0.483575	0.298100
1740	0.477450	0.297700
1741	0.478450	0.296650
1742	0.479750	0.297475
1743	0.481400	0.296900
1744	0.480150	0.296350
1745	0.480025	0.295900
1746	0.481250	0.295550
1747	0.483775	0.296750
1748	0.481775	0.297450
1749	0.482675	0.298225
1750	0.479900	0.298550
1751	0.481000	0.299750
1752	0.478425	0.300050
1753	0.478975	0.298175
1754	0.482525	0.298525
1755	0.480675	0.299900
1756	0.481125	0.300050
1757	0.482625	0.302375
1758	0.480725	0.303025
1759	0.478425	0.300550
1760	0.479275	0.301450
1761	0.478575	0.299800
1762	0.478175	0.297725
1763	0.478325	0.296600
1764	0.480500	0.297225
1765	0.480325	0.294975
1766	0.481650	0.294425
1767	0.482350	0.295875
1768	0.482450	0.295350
1769	0.479500	0.295675
1770	0.482675	0.296550
1771	0.487550	0.296400
1772	0.483975	0.296225
1773	0.482850	0.296750
1774	0.480925	0.296200
1775	0.479325	0.297325
1776	0.480075	0.297200
1777	0.480000	0.297975
1778	0.480275	0.295975
1779	0.478450	0.292400
1780	0.480200	0.291525
1781	0.480175	0.290100
1782	0.480000	0.288875
1783	0.477150	0.291225
1784	0.478925	0.290725
1785	0.482450	0.289925
1786	0.482075	0.290400
1787	0.479800	0.291125
1788	0.479275	0.292700
1789	0.481800	0.292800
1790	0.481800	0.294375
1791	0.480800	0.295750
1792	0.478600	0.295100
1793	0.481300	0.295500
1794	0.479950	0.297025
1795	0.479500	0.296100
1796	0.478575	0.297700
1797	0.478050	0.298725
1798	0.481800	0.298475
1799	0.477550	0.299925
1800	0.480475	0.301500
1801	0.481725	0.300400
1802	0.482925	0.300050
1803	0.482625	0.299900
1804	0.482850	0.299725
1805	0.479650	0.300300
1806	0.483950	0.300650
1807	0.479925	0.298450
1808	0.478325	0.298575
1809	0.479275	0.298800
1810	0.476800	0.299050
1811	0.480775	0.297400
1812	0.484875	0.298400
1813	0.486150	0.300825
1814	0.483475	0.301575
1815	0.478800	0.300925
1816	0.481825	0.301725
1817	0.475150	0.301600
1818	0.473900	0.300350
1819	0.479400	0.302425
1820	0.481350	0.302800
1821	0.481000	0.302575
1822	0.483250	0.304325
1823	0.483850	0.304725
1824	0.483375	0.303025
1825	0.481325	0.300575
1826	0.482500	0.301400
1827	0.480925	0.300900
1828	0.481525	0.303475
1829	0.481400	0.303900
1830	0.480350	0.302850
1831	0.485375	0.303300
1832	0.484100	0.302150
1833	0.484625	0.302350
1834	0.481675	0.302075
1835	0.478400	0.305625
1836	0.477425	0.305625
1837	0.480875	0.306850
1838	0.482850	0.306850
1839	0.479425	0.306300
1840	0.479575	0.308525
1841	0.480450	0.308250
1842	0.479975	0.310400
1843	0.483250	0.309150
1844	0.480875	0.303875
1845	0.477400	0.304100
1846	0.483650	0.302200
1847	0.482075	0.302400
1848	0.480900	0.302275
1849	0.480275	0.300875
1850	0.479400	0.302150
1851	0.477275	0.303725
1852	0.483275	0.306825
1853	0.482275	0.304500
1854	0.477500	0.302600
1855	0.479100	0.302250
1856	0.484350	0.301800
1857	0.485325	0.302450
1858	0.483650	0.302400
1859	0.483275	0.304175
1860	0.481475	0.303350
1861	0.478750	0.303950
1862	0.477100	0.303050
1863	0.476250	0.301425
1864	0.480900	0.302400
1865	0.482325	0.305275
1866	0.480175	0.303725
1867	0.476200	0.302775
1868	0.479875	0.302100
1869	0.477000	0.302575
1870	0.474775	0.301825
1871	0.478950	0.303350
1872	0.475100	0.301375
1873	0.476150	0.301975
1874	0.480325	0.303175
1875	0.483675	0.300550
1876	0.485800	0.300725
1877	0.483800	0.298400
1878	0.479125	0.300275
1879	0.479400	0.299925
1880	0.478525	0.298000
1881	0.477775	0.296850
1882	0.477050	0.297375
1883	0.478525	0.297150
1884	0.479050	0.298375
1885	0.476975	0.298200
1886	0.480750	0.301200
1887	0.480000	0.301825
1888	0.481800	0.299650
1889	0.473450	0.297150
1890	0.481525	0.294875
1891	0.474975	0.294250
1892	0.477400	0.294625
1893	0.479350	0.294200
1894	0.481525	0.296300
1895	0.478875	0.296025
1896	0.483425	0.296650
1897	0.483600	0.298475
1898	0.477300	0.295525
1899	0.480250	0.293175
1900	0.476850	0.293975
1901	0.481800	0.294400
1902	0.477725	0.295425
1903	0.479000	0.298625
1904	0.480125	0.299100
1905	0.478325	0.298100
1906	0.481150	0.298675
1907	0.479125	0.298525
1908	0.478100	0.295700
1909	0.482900	0.295600
1910	0.480625	0.292375
1911	0.479975	0.292300
1912	0.480700	0.294075
1913	0.483600	0.293100
1914	0.478200	0.295075
1915	0.480900	0.293875
1916	0.480350	0.294800
1917	0.483775	0.295425
1918	0.475050	0.295825
1919	0.480300	0.294900
1920	0.480575	0.297725
1921	0.475050	0.298975
1922	0.480175	0.297500
1923	0.479750	0.299025
1924	0.478975	0.296025
1925	0.479475	0.297525
1926	0.477600	0.300175
1927	0.479500	0.298500
1928	0.478750	0.299150
1929	0.481225	0.299650
1930	0.475800	0.300325
1931	0.475675	0.298925
1932	0.477725	0.298325
1933	0.478975	0.296750
1934	0.478675	0.297250
1935	0.480500	0.296775
1936	0.478075	0.297925
1937	0.480400	0.297950
1938	0.482375	0.298400
1939	0.476975	0.298550
1940	0.478350	0.295925
1941	0.478025	0.295975
1942	0.478575	0.295875
1943	0.478875	0.296675
1944	0.475625	0.296825
1945	0.478650	0.296100
1946	0.480150	0.295175
1947	0.479925	0.293725
1948	0.475475	0.293200
1949	0.475550	0.291550
1950	0.478825	0.291350
1951	0.482650	0.291450
1952	0.484400	0.293300
1953	0.477825	0.294000
1954	0.477050	0.295125
1955	0.477700	0.293550
1956	0.475650	0.294750
1957	0.473450	0.296775
1958	0.479350	0.296650
1959	0.478500	0.297175
1960	0.477700	0.299050
1961	0.478375	0.300000
1962	0.483900	0.300425
1963	0.481425	0.300800
1964	0.482125	0.298900
1965	0.483325	0.297750
1966	0.480550	0.296225
1967	0.473225	0.296975
1968	0.479475	0.297200
1969	0.479850	0.299475
1970	0.482100	0.297050
1971	0.475200	0.295475
1972	0.482375	0.296625
1973	0.479525	0.297750
1974	0.478750	0.297875
1975	0.480375	0.298775
1976	0.478675	0.298350
1977	0.480150	0.297725
1978	0.476975	0.297200
1979	0.479375	0.296450
1980	0.481800	0.295625
1981	0.478975	0.294750
1982	0.479550	0.292075
1983	0.480950	0.291225
1984	0.482000	0.289675
1985	0.475525	0.290325
1986	0.480050	0.290825
1987	0.480225	0.293350
1988	0.482100	0.292250
1989	0.481200	0.295850
1990	0.482400	0.297600
1991	0.481375	0.297225
1992	0.479975	0.295700
1993	0.479950	0.296525
1994	0.475925	0.299025
1995	0.476975	0.299450
1996	0.479500	0.300300
1997	0.476025	0.300350
1998	0.476100	0.301000
1999	0.479025	0.300950
[truncated: 8,000 more rows]
