# Supplementary material for: Evolutionary game on mutually influenceing double-layer network
Source: PLoS One. 2025 Jan 31;20(1):e0317923. doi: 10.1371/journal.pone.0317923 (PMC11785339; doi:10.1371/journal.pone.0317923)
Supplement: S1 Data — (ZIP) [file pone.0317923.s001.zip › b=1.07_a=0.4_frequency.txt]

0	0.502725	0.386100
1	0.490925	0.325775
2	0.484750	0.289175
3	0.485475	0.266575
4	0.483325	0.250950
5	0.477125	0.237200
6	0.480175	0.226400
7	0.476275	0.221325
8	0.476600	0.218100
9	0.475850	0.215750
10	0.476075	0.213600
11	0.475825	0.211375
12	0.474825	0.208925
13	0.474350	0.205825
14	0.472925	0.204125
15	0.474450	0.205250
16	0.474150	0.204150
17	0.474550	0.202975
18	0.474900	0.202150
19	0.475400	0.202775
20	0.475650	0.204875
21	0.473450	0.207975
22	0.474450	0.210275
23	0.469050	0.210550
24	0.473050	0.211800
25	0.477175	0.211875
26	0.475300	0.211700
27	0.476425	0.212200
28	0.472025	0.212325
29	0.474750	0.213075
30	0.474175	0.212350
31	0.475650	0.213525
32	0.474625	0.215075
33	0.470875	0.215850
34	0.470025	0.216925
35	0.474600	0.217375
36	0.473750	0.216850
37	0.474600	0.218225
38	0.478000	0.220300
39	0.475900	0.219875
40	0.471400	0.219175
41	0.473500	0.220050
42	0.470900	0.222225
43	0.475150	0.222350
44	0.473475	0.223050
45	0.471425	0.223200
46	0.471200	0.224075
47	0.469825	0.225625
48	0.477450	0.224775
49	0.476000	0.225925
50	0.471900	0.225600
51	0.473925	0.225650
52	0.469850	0.227175
53	0.471225	0.227625
54	0.474900	0.226325
55	0.472450	0.225350
56	0.473750	0.225200
57	0.475975	0.226350
58	0.473025	0.228300
59	0.471025	0.228125
60	0.475875	0.228950
61	0.472325	0.229575
62	0.472975	0.230925
63	0.473825	0.232275
64	0.473175	0.231675
65	0.473700	0.229875
66	0.474100	0.229550
67	0.472900	0.227400
68	0.478050	0.226675
69	0.476900	0.227825
70	0.476400	0.229625
71	0.474675	0.229875
72	0.470600	0.232000
73	0.473425	0.231925
74	0.472775	0.232050
75	0.472600	0.231950
76	0.479000	0.233625
77	0.474950	0.233600
78	0.480075	0.235575
79	0.476600	0.235600
80	0.476100	0.236400
81	0.474225	0.237625
82	0.476925	0.239075
83	0.473275	0.239075
84	0.473025	0.237600
85	0.469600	0.239850
86	0.472875	0.240500
87	0.474925	0.238425
88	0.475425	0.238075
89	0.473025	0.241400
90	0.478075	0.240075
91	0.476725	0.238825
92	0.477825	0.237625
93	0.476975	0.236600
94	0.477000	0.236575
95	0.475000	0.237525
96	0.478150	0.237650
97	0.475625	0.235750
98	0.478825	0.236950
99	0.474150	0.237075
100	0.475450	0.237700
101	0.472400	0.239900
102	0.473650	0.238225
103	0.471600	0.238450
104	0.473300	0.238875
105	0.475575	0.237950
106	0.471575	0.236950
107	0.474050	0.240325
108	0.473450	0.237450
109	0.474675	0.239550
110	0.477725	0.239325
111	0.475000	0.236975
112	0.475450	0.237200
113	0.474250	0.238500
114	0.478425	0.240625
115	0.477700	0.238600
116	0.474575	0.237400
117	0.479600	0.237500
118	0.476350	0.236225
119	0.479350	0.238875
120	0.475825	0.237700
121	0.475325	0.238325
122	0.476500	0.239025
123	0.475300	0.239600
124	0.471175	0.239500
125	0.476650	0.238700
126	0.477275	0.237075
127	0.477550	0.236250
128	0.476850	0.236300
129	0.478725	0.236550
130	0.477225	0.235350
131	0.475550	0.235175
132	0.479550	0.236875
133	0.474225	0.237875
134	0.475075	0.237275
135	0.472425	0.237450
136	0.470850	0.236200
137	0.475925	0.236850
138	0.473175	0.238150
139	0.479325	0.239575
140	0.475950	0.240075
141	0.473900	0.240625
142	0.471000	0.242250
143	0.475475	0.244375
144	0.472150	0.243575
145	0.476075	0.244700
146	0.475375	0.243975
147	0.475550	0.245700
148	0.472325	0.247950
149	0.477550	0.248550
150	0.475125	0.249925
151	0.473950	0.250075
152	0.475850	0.251625
153	0.471800	0.252500
154	0.473500	0.253375
155	0.474000	0.253250
156	0.476225	0.252725
157	0.475075	0.251600
158	0.475475	0.251275
159	0.470575	0.249450
160	0.472825	0.248025
161	0.473575	0.247675
162	0.475750	0.248250
163	0.472875	0.248300
164	0.469950	0.247500
165	0.476400	0.246200
166	0.474950	0.245275
167	0.473075	0.243850
168	0.477050	0.242850
169	0.475450	0.243300
170	0.474300	0.245075
171	0.475900	0.245550
172	0.474825	0.245350
173	0.474475	0.244300
174	0.474625	0.243550
175	0.476525	0.244575
176	0.476500	0.243150
177	0.476800	0.242500
178	0.475700	0.241225
179	0.475500	0.241800
180	0.476275	0.240725
181	0.479075	0.239300
182	0.475875	0.237375
183	0.481875	0.236300
184	0.478650	0.235000
185	0.469475	0.235775
186	0.476075	0.237200
187	0.478575	0.238700
188	0.478275	0.237275
189	0.474225	0.238150
190	0.476400	0.239750
191	0.478300	0.242700
192	0.479275	0.245050
193	0.479425	0.243500
194	0.478750	0.242500
195	0.476425	0.242325
196	0.473950	0.242125
197	0.474650	0.241800
198	0.471425	0.242175
199	0.479100	0.243000
200	0.470525	0.242475
201	0.475925	0.240625
202	0.474125	0.239850
203	0.474950	0.241375
204	0.475450	0.241725
205	0.473150	0.241800
206	0.473000	0.240600
207	0.473500	0.241100
208	0.474675	0.241625
209	0.474675	0.242675
210	0.473925	0.242750
211	0.477625	0.244225
212	0.477600	0.241750
213	0.476375	0.241475
214	0.476350	0.241500
215	0.477575	0.240250
216	0.472950	0.241750
217	0.473250	0.238350
218	0.477950	0.238325
219	0.478125	0.240650
220	0.474800	0.242025
221	0.476850	0.241075
222	0.475500	0.239625
223	0.477300	0.238500
224	0.475425	0.239700
225	0.472075	0.239150
226	0.471600	0.236450
227	0.472975	0.237600
228	0.472250	0.237575
229	0.472725	0.237925
230	0.474800	0.237475
231	0.478125	0.235800
232	0.474425	0.237650
233	0.471175	0.238075
234	0.474050	0.240125
235	0.478775	0.238350
236	0.476925	0.239300
237	0.476075	0.239725
238	0.477025	0.240050
239	0.474425	0.239500
240	0.476025	0.239200
241	0.475725	0.241375
242	0.477050	0.241975
243	0.476200	0.239650
244	0.477600	0.240300
245	0.475000	0.241925
246	0.475225	0.241150
247	0.475550	0.241975
248	0.478750	0.239675
249	0.474925	0.238400
250	0.475475	0.240225
251	0.477575	0.240250
252	0.476875	0.239450
253	0.475650	0.236475
254	0.476425	0.235325
255	0.476175	0.235950
256	0.479325	0.235150
257	0.479200	0.236325
258	0.474500	0.237825
259	0.473525	0.238350
260	0.474775	0.238450
261	0.475500	0.237550
262	0.474250	0.238625
263	0.477250	0.239000
264	0.475675	0.241425
265	0.471800	0.240600
266	0.474675	0.238600
267	0.475475	0.238325
268	0.474250	0.239900
269	0.471425	0.241600
270	0.474225	0.243075
271	0.476050	0.243400
272	0.475125	0.245125
273	0.473525	0.247450
274	0.475675	0.246350
275	0.477075	0.246775
276	0.480325	0.247675
277	0.475900	0.248950
278	0.473950	0.249300
279	0.474875	0.249375
280	0.475625	0.248100
281	0.476575	0.246600
282	0.473575	0.247525
283	0.473000	0.244625
284	0.471775	0.245375
285	0.472125	0.246525
286	0.473400	0.248075
287	0.478775	0.247100
288	0.479200	0.247275
289	0.474625	0.247475
290	0.478525	0.248950
291	0.473475	0.250250
292	0.474025	0.248400
293	0.475925	0.249775
294	0.477600	0.249100
295	0.480425	0.249125
296	0.477725	0.248075
297	0.476425	0.250950
298	0.475825	0.253400
299	0.481075	0.253675
300	0.476625	0.253550
301	0.478400	0.254250
302	0.478125	0.255000
303	0.478375	0.256500
304	0.475725	0.256200
305	0.474300	0.255650
306	0.475775	0.255300
307	0.474025	0.257825
308	0.475500	0.258650
309	0.473825	0.260150
310	0.476050	0.259925
311	0.473825	0.262975
312	0.475250	0.264275
313	0.475150	0.262475
314	0.474550	0.263500
315	0.474750	0.264300
316	0.473025	0.264725
317	0.471650	0.263350
318	0.472050	0.264550
319	0.473100	0.262600
320	0.473725	0.261300
321	0.471025	0.261025
322	0.469025	0.263900
323	0.476250	0.263925
324	0.476875	0.262550
325	0.473550	0.261350
326	0.470825	0.259800
327	0.471350	0.257100
328	0.478950	0.254725
329	0.477100	0.253325
330	0.477150	0.255200
331	0.478750	0.255525
332	0.474275	0.254575
333	0.478275	0.252375
334	0.473525	0.254350
335	0.477725	0.255025
336	0.474050	0.252250
337	0.476575	0.252300
338	0.473700	0.251100
339	0.470000	0.250100
340	0.476175	0.248950
341	0.474700	0.250100
342	0.472475	0.252975
343	0.470975	0.253950
344	0.473550	0.254050
345	0.474825	0.253800
346	0.476550	0.250950
347	0.474800	0.249300
348	0.478100	0.247650
349	0.475400	0.247400
350	0.475400	0.250250
351	0.475525	0.251775
352	0.476475	0.253275
353	0.472800	0.252900
354	0.477575	0.253775
355	0.474725	0.254175
356	0.478825	0.254575
357	0.477000	0.255125
358	0.474225	0.254600
359	0.476875	0.255600
360	0.475650	0.254500
361	0.475725	0.254300
362	0.473500	0.253650
363	0.472450	0.253675
364	0.469850	0.253250
365	0.472725	0.251400
366	0.475225	0.251075
367	0.478175	0.249300
368	0.476250	0.248750
369	0.475675	0.249925
370	0.479350	0.250800
371	0.479050	0.250950
372	0.475250	0.253400
373	0.477650	0.253600
374	0.475875	0.252725
375	0.477825	0.254100
376	0.475625	0.256175
377	0.474375	0.256925
378	0.471875	0.258500
379	0.474475	0.259400
380	0.476550	0.258800
381	0.475125	0.260200
382	0.476575	0.260175
383	0.474600	0.261100
384	0.473575	0.259350
385	0.474825	0.257975
386	0.481375	0.257600
387	0.477150	0.256325
388	0.478175	0.256950
389	0.477250	0.255900
390	0.476675	0.255900
391	0.476550	0.255775
392	0.477625	0.255200
393	0.474625	0.255850
394	0.481025	0.256300
395	0.478400	0.256875
396	0.478375	0.255975
397	0.479025	0.255225
398	0.474800	0.252900
399	0.476000	0.252750
400	0.476075	0.250725
401	0.475625	0.248325
402	0.475375	0.248300
403	0.473950	0.248950
404	0.475250	0.251025
405	0.476450	0.251125
406	0.477275	0.248275
407	0.474950	0.248825
408	0.474325	0.249950
409	0.476575	0.251125
410	0.480575	0.251500
411	0.478050	0.251250
412	0.474125	0.252150
413	0.476675	0.251325
414	0.477800	0.250475
415	0.476325	0.252225
416	0.478175	0.251525
417	0.476900	0.253600
418	0.475975	0.254975
419	0.475675	0.255225
420	0.474375	0.253675
421	0.478150	0.252025
422	0.476200	0.252675
423	0.477000	0.254075
424	0.473600	0.252450
425	0.474325	0.250825
426	0.475050	0.250100
427	0.475150	0.251200
428	0.476900	0.252925
429	0.475950	0.250875
430	0.475375	0.251675
431	0.474450	0.251975
432	0.472075	0.252200
433	0.474075	0.253075
434	0.476250	0.251925
435	0.474300	0.251000
436	0.475450	0.250875
437	0.476675	0.251800
438	0.479650	0.252250
439	0.474575	0.252975
440	0.472300	0.254000
441	0.475750	0.251175
442	0.479750	0.248625
443	0.474450	0.250200
444	0.476000	0.249325
445	0.476075	0.248925
446	0.473125	0.249825
447	0.473925	0.250450
448	0.478775	0.249925
449	0.480125	0.251325
450	0.478450	0.251625
451	0.475975	0.252425
452	0.474475	0.249675
453	0.477275	0.249850
454	0.481025	0.249775
455	0.476500	0.249625
456	0.474175	0.247650
457	0.477950	0.247525
458	0.478250	0.245900
459	0.472150	0.246375
460	0.474525	0.247650
461	0.477650	0.248300
462	0.472350	0.248225
463	0.478400	0.247475
464	0.478950	0.250550
465	0.477000	0.249725
466	0.475825	0.249800
467	0.476550	0.251500
468	0.476475	0.250975
469	0.480975	0.251725
470	0.479525	0.252000
471	0.473950	0.251550
472	0.476575	0.251375
473	0.476875	0.253625
474	0.474050	0.253050
475	0.472550	0.250875
476	0.474575	0.253575
477	0.477025	0.252450
478	0.477575	0.252525
479	0.475800	0.253450
480	0.475625	0.252200
481	0.480925	0.251875
482	0.478925	0.250650
483	0.473125	0.249750
484	0.476675	0.247975
485	0.477500	0.247450
486	0.475250	0.246700
487	0.475700	0.246650
488	0.476625	0.247975
489	0.472800	0.247750
490	0.473500	0.247375
491	0.474150	0.249075
492	0.471075	0.248600
493	0.475400	0.249875
494	0.477100	0.250950
495	0.475600	0.251700
496	0.472075	0.251125
497	0.472875	0.249800
498	0.477700	0.249750
499	0.474000	0.250800
500	0.473250	0.251300
501	0.475500	0.250150
502	0.477750	0.250850
503	0.471900	0.252000
504	0.471525	0.249900
505	0.476925	0.249200
506	0.473125	0.248300
507	0.475475	0.244800
508	0.474150	0.244575
509	0.472250	0.245925
510	0.473125	0.244700
511	0.475650	0.244700
512	0.471550	0.244275
513	0.477275	0.245075
514	0.474150	0.245200
515	0.472925	0.245900
516	0.471725	0.246675
517	0.471425	0.246900
518	0.472675	0.247450
519	0.475625	0.245575
520	0.475000	0.246150
521	0.474275	0.248125
522	0.473175	0.249275
523	0.473550	0.250650
524	0.477775	0.249100
525	0.475800	0.248700
526	0.472400	0.247350
527	0.470850	0.247700
528	0.470775	0.245700
529	0.475275	0.245775
530	0.472050	0.245175
531	0.471825	0.245700
532	0.473325	0.246300
533	0.469975	0.247200
534	0.472875	0.245525
535	0.474225	0.245300
536	0.481325	0.244200
537	0.478375	0.243825
538	0.475675	0.245425
539	0.476775	0.245375
540	0.477475	0.245800
541	0.474225	0.245900
542	0.476375	0.248275
543	0.476100	0.249625
544	0.471650	0.247800
545	0.469725	0.248325
546	0.473750	0.247325
547	0.473625	0.247950
548	0.473750	0.249650
549	0.481450	0.248575
550	0.475275	0.249450
551	0.472075	0.251025
552	0.473150	0.252725
553	0.475475	0.254275
554	0.474150	0.252700
555	0.475875	0.255800
556	0.475050	0.255625
557	0.477225	0.256525
558	0.476150	0.255450
559	0.476875	0.256325
560	0.475900	0.260225
561	0.474225	0.261425
562	0.470675	0.261525
563	0.471000	0.261050
564	0.476250	0.262275
565	0.476175	0.259700
566	0.476975	0.261875
567	0.476000	0.263825
568	0.477150	0.263450
569	0.474450	0.264450
570	0.476825	0.263175
571	0.475275	0.262750
572	0.477700	0.263275
573	0.472275	0.263575
574	0.469000	0.263925
575	0.472725	0.263375
576	0.475050	0.263500
577	0.472850	0.263575
578	0.470825	0.263900
579	0.474150	0.262200
580	0.475100	0.262125
581	0.475350	0.261100
582	0.474450	0.260075
583	0.473000	0.263275
584	0.476900	0.263825
585	0.473425	0.264350
586	0.475350	0.265900
587	0.468700	0.264700
588	0.472425	0.264300
589	0.474075	0.266400
590	0.477475	0.264775
591	0.475050	0.265975
592	0.469350	0.267475
593	0.472000	0.268550
594	0.475075	0.268050
595	0.469500	0.268475
596	0.472725	0.266350
597	0.472700	0.267425
598	0.475000	0.265200
599	0.473900	0.263075
600	0.472000	0.264850
601	0.473300	0.262575
602	0.471875	0.261325
603	0.471875	0.261325
604	0.476275	0.262425
605	0.472900	0.261175
606	0.472025	0.262375
607	0.472175	0.261525
608	0.471275	0.260875
609	0.471350	0.261875
610	0.470925	0.261275
611	0.472775	0.262350
612	0.471200	0.261775
613	0.476925	0.261950
614	0.476475	0.261550
615	0.478550	0.261750
616	0.477225	0.263375
617	0.477375	0.260500
618	0.473250	0.259650
619	0.473125	0.258025
620	0.472100	0.258550
621	0.474700	0.257225
622	0.478600	0.257225
623	0.477025	0.254725
624	0.477750	0.256500
625	0.471850	0.254625
626	0.472750	0.254150
627	0.474225	0.252450
628	0.477925	0.251300
629	0.478800	0.251100
630	0.475775	0.248625
631	0.478775	0.244300
632	0.477850	0.245300
633	0.472600	0.245750
634	0.473600	0.247400
635	0.475825	0.247750
636	0.475250	0.248825
637	0.480450	0.251025
638	0.479675	0.253475
639	0.472375	0.252425
640	0.474550	0.254050
641	0.476475	0.254550
642	0.476225	0.255475
643	0.477925	0.255825
644	0.471325	0.255975
645	0.471725	0.256200
646	0.473025	0.252300
647	0.473525	0.253675
648	0.477775	0.254550
649	0.478575	0.254250
650	0.476925	0.254300
651	0.477175	0.255850
652	0.477100	0.255125
653	0.478675	0.256400
654	0.480375	0.256150
655	0.476525	0.255175
656	0.476000	0.254925
657	0.480475	0.255475
658	0.472875	0.254925
659	0.471900	0.255975
660	0.474575	0.257025
661	0.472675	0.257650
662	0.474275	0.257225
663	0.473425	0.253225
664	0.480325	0.253300
665	0.475600	0.255350
666	0.476225	0.256150
667	0.473500	0.254550
668	0.470425	0.251700
669	0.473175	0.251725
670	0.474550	0.251475
671	0.476125	0.251400
672	0.475200	0.249750
673	0.473625	0.249950
674	0.473675	0.251225
675	0.473650	0.252375
676	0.474450	0.251800
677	0.474550	0.252575
678	0.476000	0.253850
679	0.469975	0.252325
680	0.476125	0.253700
681	0.475050	0.255775
682	0.474875	0.254625
683	0.473050	0.253975
684	0.472525	0.253200
685	0.476200	0.253650
686	0.476550	0.254225
687	0.473275	0.252275
688	0.470475	0.254025
689	0.473350	0.254425
690	0.472300	0.253800
691	0.477550	0.254150
692	0.472950	0.251925
693	0.473300	0.251075
694	0.475925	0.251250
695	0.474175	0.250050
696	0.476100	0.249425
697	0.477850	0.247900
698	0.477025	0.247850
699	0.474850	0.246450
700	0.474675	0.247125
701	0.474150	0.247775
702	0.474750	0.246375
703	0.477000	0.248825
704	0.474375	0.247200
705	0.474250	0.249375
706	0.474075	0.250250
707	0.470725	0.250550
708	0.475125	0.251325
709	0.473975	0.253175
710	0.473500	0.252725
711	0.477375	0.251525
712	0.476550	0.252700
713	0.478800	0.252225
714	0.477800	0.251750
715	0.476375	0.252550
716	0.475550	0.252250
717	0.473575	0.252600
718	0.475650	0.251650
719	0.472450	0.251350
720	0.475875	0.251175
721	0.474925	0.250000
722	0.479025	0.249475
723	0.478575	0.250275
724	0.478900	0.250600
725	0.475300	0.249300
726	0.478175	0.247325
727	0.476100	0.248400
728	0.472675	0.249575
729	0.475075	0.248475
730	0.476175	0.249500
731	0.480625	0.249150
732	0.480700	0.250250
733	0.477775	0.248400
734	0.474150	0.248050
735	0.477075	0.249900
736	0.475475	0.251375
737	0.478475	0.250475
738	0.474950	0.249450
739	0.478350	0.248375
740	0.477225	0.247375
741	0.478175	0.248050
742	0.476325	0.246450
743	0.476125	0.246650
744	0.473150	0.243750
745	0.475475	0.244525
746	0.476625	0.245925
747	0.473125	0.245150
748	0.473750	0.245300
749	0.475475	0.247375
750	0.474400	0.246100
751	0.475200	0.247250
752	0.473550	0.249575
753	0.472375	0.249350
754	0.478000	0.251150
755	0.478900	0.252925
756	0.478925	0.254725
757	0.476700	0.254950
758	0.475425	0.255525
759	0.476975	0.251675
760	0.478100	0.255675
761	0.477450	0.256550
762	0.479200	0.255975
763	0.477250	0.255700
764	0.475675	0.256925
765	0.477375	0.256525
766	0.477450	0.257400
767	0.476700	0.259050
768	0.475075	0.259000
769	0.475500	0.260500
770	0.478525	0.263775
771	0.479125	0.262975
772	0.475200	0.262550
773	0.476350	0.265375
774	0.475275	0.265100
775	0.475975	0.264000
776	0.476275	0.267500
777	0.473950	0.266075
778	0.477075	0.266625
779	0.472725	0.265600
780	0.477550	0.266175
781	0.473525	0.264900
782	0.473575	0.266675
783	0.470950	0.268875
784	0.471200	0.269400
785	0.474500	0.268950
786	0.474325	0.270200
787	0.474675	0.273575
788	0.472375	0.273200
789	0.475100	0.271175
790	0.470975	0.272350
791	0.474625	0.273575
792	0.474525	0.272500
793	0.480675	0.273050
794	0.473550	0.272700
795	0.474925	0.272025
796	0.475725	0.273100
797	0.474000	0.270100
798	0.478250	0.268975
799	0.475875	0.267900
800	0.474150	0.269600
801	0.474475	0.269100
802	0.473925	0.268900
803	0.470950	0.270150
804	0.472750	0.268100
805	0.470700	0.266800
806	0.473475	0.266350
807	0.471200	0.263975
808	0.472650	0.265475
809	0.475200	0.265000
810	0.480550	0.264975
811	0.471525	0.263375
812	0.478000	0.262900
813	0.475625	0.263375
814	0.478650	0.264075
815	0.477200	0.265050
816	0.472350	0.266800
817	0.473600	0.267425
818	0.477000	0.265525
819	0.475300	0.266775
820	0.473900	0.265400
821	0.476825	0.265475
822	0.480825	0.264475
823	0.480350	0.265700
824	0.479875	0.264300
825	0.479575	0.264400
826	0.474675	0.262700
827	0.473925	0.262900
828	0.473950	0.266650
829	0.480025	0.263675
830	0.476225	0.263800
831	0.478275	0.260675
832	0.476700	0.259175
833	0.473825	0.259725
834	0.476250	0.259775
835	0.471925	0.259525
836	0.470225	0.261400
837	0.474650	0.260925
838	0.475075	0.261400
839	0.471725	0.261450
840	0.471150	0.261450
841	0.476225	0.261075
842	0.472075	0.258625
843	0.473650	0.258725
844	0.473325	0.257150
845	0.473525	0.258025
846	0.476775	0.257750
847	0.477225	0.256500
848	0.477950	0.252425
849	0.475700	0.251375
850	0.474225	0.249975
851	0.479900	0.248275
852	0.479800	0.246750
853	0.478225	0.246325
854	0.470900	0.245000
855	0.471100	0.244075
856	0.478700	0.242850
857	0.478225	0.243150
858	0.476275	0.245275
859	0.473875	0.245825
860	0.476550	0.245500
861	0.476875	0.246475
862	0.479825	0.247750
863	0.476325	0.249250
864	0.473750	0.249825
865	0.476750	0.250750
866	0.478775	0.252850
867	0.479225	0.253675
868	0.480775	0.256825
869	0.476775	0.256625
870	0.476775	0.256575
871	0.478925	0.257775
872	0.481300	0.257325
873	0.479450	0.255575
874	0.477000	0.255950
875	0.475800	0.255550
876	0.475600	0.254250
877	0.472500	0.254800
878	0.477100	0.254725
879	0.476350	0.253075
880	0.477075	0.253325
881	0.470650	0.253250
882	0.470325	0.253725
883	0.473500	0.255900
884	0.477275	0.255375
885	0.481100	0.256550
886	0.479175	0.258125
887	0.476500	0.258750
888	0.474375	0.257250
889	0.473600	0.258825
890	0.475350	0.260100
891	0.472625	0.260525
892	0.475675	0.262225
893	0.475850	0.264350
894	0.476325	0.264850
895	0.475325	0.264975
896	0.474925	0.265225
897	0.469600	0.266800
898	0.472125	0.264850
899	0.477350	0.265325
900	0.477575	0.266750
901	0.472325	0.267075
902	0.474725	0.267500
903	0.470525	0.267300
904	0.472000	0.266425
905	0.473225	0.267500
906	0.474000	0.267100
907	0.473625	0.266725
908	0.476775	0.264250
909	0.477425	0.266475
910	0.479625	0.266250
911	0.477325	0.265650
912	0.476200	0.267300
913	0.478250	0.267175
914	0.474775	0.265425
915	0.476800	0.267425
916	0.478200	0.267425
917	0.475050	0.268150
918	0.475825	0.267125
919	0.476175	0.269100
920	0.479750	0.268075
921	0.472725	0.268300
922	0.473850	0.268875
923	0.471225	0.267625
924	0.471650	0.269375
925	0.476425	0.268150
926	0.474125	0.267225
927	0.472925	0.265850
928	0.471850	0.264300
929	0.476850	0.261050
930	0.475575	0.260600
931	0.476250	0.260625
932	0.475400	0.260525
933	0.479075	0.260875
934	0.476600	0.259250
935	0.478650	0.257850
936	0.472425	0.257800
937	0.473075	0.258600
938	0.476775	0.258575
939	0.475825	0.259325
940	0.478975	0.260725
941	0.473400	0.262025
942	0.472300	0.262175
943	0.472925	0.262550
944	0.475450	0.263000
945	0.477350	0.259850
946	0.475500	0.260075
947	0.473025	0.261825
948	0.472200	0.259700
949	0.471775	0.258675
950	0.475775	0.256600
951	0.473725	0.256925
952	0.472225	0.259975
953	0.475650	0.259100
954	0.476875	0.257875
955	0.473925	0.258000
956	0.477575	0.258800
957	0.476550	0.258250
958	0.478150	0.255600
959	0.475450	0.255875
960	0.479350	0.256225
961	0.474700	0.258725
962	0.478975	0.258475
963	0.477975	0.258050
964	0.477525	0.258425
965	0.478475	0.257850
966	0.477075	0.259150
967	0.476725	0.258725
968	0.481175	0.258925
969	0.479400	0.259875
970	0.476575	0.259650
971	0.475000	0.259450
972	0.478475	0.261075
973	0.479550	0.260475
974	0.476225	0.260250
975	0.471175	0.261975
976	0.477050	0.263750
977	0.474975	0.264700
978	0.476625	0.263950
979	0.472975	0.263425
980	0.475450	0.261525
981	0.477850	0.260900
982	0.477750	0.259425
983	0.477050	0.256725
984	0.475650	0.256600
985	0.481000	0.258500
986	0.478125	0.259275
987	0.476100	0.259100
988	0.475800	0.259225
989	0.475175	0.258525
990	0.476350	0.256150
991	0.477725	0.255050
992	0.472225	0.254925
993	0.477000	0.256375
994	0.476375	0.255150
995	0.479100	0.255700
996	0.474550	0.257975
997	0.474775	0.255350
998	0.472850	0.254575
999	0.475025	0.253175
1000	0.474250	0.249200
1001	0.476150	0.247600
1002	0.477125	0.248450
1003	0.475250	0.247725
1004	0.474750	0.247300
1005	0.474350	0.247525
1006	0.477825	0.248400
1007	0.474675	0.248725
1008	0.471700	0.251850
1009	0.474425	0.251350
1010	0.474950	0.250475
1011	0.476075	0.252325
1012	0.476075	0.251100
1013	0.476825	0.249600
1014	0.475825	0.249325
1015	0.480375	0.248925
1016	0.478550	0.249475
1017	0.475950	0.248950
1018	0.471925	0.249325
1019	0.473950	0.247950
1020	0.471975	0.246875
1021	0.472100	0.246075
1022	0.471825	0.244500
1023	0.473025	0.241500
1024	0.475925	0.241325
1025	0.476400	0.241100
1026	0.475975	0.240800
1027	0.477725	0.240550
1028	0.478550	0.242225
1029	0.475925	0.243550
1030	0.475825	0.244550
1031	0.476825	0.246375
1032	0.476725	0.244725
1033	0.473600	0.245225
1034	0.481475	0.246650
1035	0.474500	0.244525
1036	0.473725	0.244350
1037	0.476625	0.245650
1038	0.484025	0.246775
1039	0.482200	0.248000
1040	0.479550	0.249650
1041	0.478875	0.249500
1042	0.475450	0.252625
1043	0.474900	0.250975
1044	0.475650	0.248300
1045	0.476800	0.249925
1046	0.476850	0.251325
1047	0.476000	0.249100
1048	0.478125	0.249000
1049	0.476050	0.248375
1050	0.476950	0.247150
1051	0.473300	0.247775
1052	0.473500	0.246275
1053	0.473400	0.246375
1054	0.474225	0.246900
1055	0.473200	0.245175
1056	0.471750	0.243225
1057	0.473300	0.241275
1058	0.474300	0.240225
1059	0.471325	0.239975
1060	0.472750	0.238250
1061	0.475250	0.238250
1062	0.474275	0.237775
1063	0.474625	0.236625
1064	0.475225	0.237550
1065	0.474900	0.239725
1066	0.476150	0.237475
1067	0.474175	0.238475
1068	0.474775	0.238100
1069	0.476200	0.237925
1070	0.475825	0.239025
1071	0.475275	0.242225
1072	0.475150	0.243175
1073	0.475400	0.243550
1074	0.476800	0.245150
1075	0.474100	0.244575
1076	0.475850	0.245475
1077	0.476975	0.247875
1078	0.480825	0.250100
1079	0.481375	0.248325
1080	0.475875	0.247475
1081	0.474875	0.248750
1082	0.475250	0.249550
1083	0.473300	0.248100
1084	0.474075	0.247400
1085	0.474600	0.249400
1086	0.469575	0.248525
1087	0.471575	0.249475
1088	0.476075	0.247775
1089	0.473775	0.247350
1090	0.469100	0.247550
1091	0.473775	0.247075
1092	0.475050	0.248150
1093	0.474425	0.246325
1094	0.476150	0.246975
1095	0.475800	0.247050
1096	0.475050	0.245475
1097	0.475400	0.243850
1098	0.473450	0.243525
1099	0.470775	0.242325
1100	0.476325	0.241825
1101	0.471850	0.241175
1102	0.472175	0.240300
1103	0.469000	0.239900
1104	0.472100	0.241100
1105	0.478625	0.240800
1106	0.476775	0.241050
1107	0.474250	0.240225
1108	0.472700	0.240425
1109	0.477975	0.239175
1110	0.473875	0.239650
1111	0.476200	0.237250
1112	0.476750	0.236600
1113	0.473025	0.237050
1114	0.473225	0.237775
1115	0.472250	0.237275
1116	0.475775	0.236100
1117	0.473700	0.235575
1118	0.472550	0.236175
1119	0.476275	0.235725
1120	0.473750	0.235425
1121	0.473575	0.234875
1122	0.475150	0.234000
1123	0.472425	0.233350
1124	0.473375	0.233550
1125	0.476175	0.231575
1126	0.473300	0.232775
1127	0.474750	0.232750
1128	0.470325	0.232975
1129	0.473225	0.233925
1130	0.476575	0.234000
1131	0.473725	0.234650
1132	0.475600	0.235600
1133	0.475550	0.237100
1134	0.477650	0.237975
1135	0.473025	0.236850
1136	0.473625	0.238800
1137	0.472550	0.239550
1138	0.475450	0.238350
1139	0.472750	0.235625
1140	0.476350	0.235500
1141	0.479000	0.238100
1142	0.477075	0.237450
1143	0.476575	0.235800
1144	0.472225	0.235125
1145	0.473675	0.234750
1146	0.477450	0.233175
1147	0.475300	0.235875
1148	0.473225	0.237400
1149	0.471725	0.238900
1150	0.473075	0.238825
1151	0.471100	0.238000
1152	0.479100	0.238050
1153	0.477950	0.238950
1154	0.475775	0.240850
1155	0.477575	0.242550
1156	0.478950	0.239525
1157	0.472850	0.239100
1158	0.471150	0.241775
1159	0.472100	0.242175
1160	0.478025	0.242100
1161	0.470000	0.243750
1162	0.469525	0.245075
1163	0.473650	0.244825
1164	0.475000	0.241925
1165	0.471025	0.242700
1166	0.472725	0.245175
1167	0.470850	0.244675
1168	0.469450	0.245900
1169	0.470225	0.246100
1170	0.472625	0.246725
1171	0.474250	0.245050
1172	0.471525	0.245850
1173	0.475425	0.244900
1174	0.475350	0.245150
1175	0.472525	0.244400
1176	0.473150	0.244725
1177	0.476725	0.243725
1178	0.471950	0.245175
1179	0.473825	0.243500
1180	0.476350	0.242500
1181	0.471800	0.242650
1182	0.473050	0.243850
1183	0.477250	0.242325
1184	0.476500	0.241200
1185	0.474775	0.240775
1186	0.473850	0.240950
1187	0.475275	0.239450
1188	0.477175	0.240375
1189	0.474350	0.242200
1190	0.472925	0.241300
1191	0.474925	0.241825
1192	0.475800	0.244375
1193	0.473275	0.245175
1194	0.474325	0.244150
1195	0.469400	0.246325
1196	0.472475	0.246075
1197	0.474650	0.247625
1198	0.471900	0.248975
1199	0.474150	0.247475
1200	0.474600	0.248475
1201	0.471300	0.248675
1202	0.469350	0.251600
1203	0.471275	0.252725
1204	0.473000	0.250825
1205	0.471975	0.248500
1206	0.473450	0.247100
1207	0.471850	0.247475
1208	0.475250	0.246600
1209	0.476850	0.245800
1210	0.475950	0.245400
1211	0.474400	0.247175
1212	0.471525	0.245800
1213	0.473625	0.245475
1214	0.473500	0.245750
1215	0.470275	0.245550
1216	0.469575	0.243625
1217	0.474225	0.245825
1218	0.471125	0.245875
1219	0.474125	0.246925
1220	0.474450	0.244025
1221	0.474050	0.244950
1222	0.477750	0.243875
1223	0.477400	0.244325
1224	0.475225	0.243075
1225	0.477025	0.244175
1226	0.476750	0.242825
1227	0.474550	0.240475
1228	0.474450	0.241300
1229	0.478050	0.238950
1230	0.475425	0.236850
1231	0.476225	0.234400
1232	0.476975	0.234925
1233	0.475450	0.234000
1234	0.473600	0.233900
1235	0.474250	0.235325
1236	0.476650	0.236000
1237	0.475875	0.236575
1238	0.474750	0.235500
1239	0.472850	0.235550
1240	0.474575	0.233800
1241	0.471525	0.235575
1242	0.472050	0.234800
1243	0.473925	0.236375
1244	0.477350	0.235975
1245	0.474750	0.236775
1246	0.477700	0.235125
1247	0.476125	0.236900
1248	0.472050	0.236725
1249	0.475725	0.235900
1250	0.476700	0.237450
1251	0.474475	0.237625
1252	0.476175	0.238725
1253	0.479100	0.238750
1254	0.480700	0.239400
1255	0.481000	0.238725
1256	0.478025	0.235325
1257	0.476325	0.233250
1258	0.474150	0.233825
1259	0.476400	0.232400
1260	0.473175	0.231800
1261	0.475550	0.232350
1262	0.475600	0.232350
1263	0.476575	0.235300
1264	0.474850	0.236400
1265	0.473300	0.236000
1266	0.470325	0.234200
1267	0.472500	0.235050
1268	0.477150	0.237000
1269	0.475600	0.237125
1270	0.478450	0.238975
1271	0.477500	0.238425
1272	0.478550	0.237300
1273	0.478825	0.238625
1274	0.477350	0.238150
1275	0.478700	0.237900
1276	0.477800	0.238500
1277	0.475525	0.239175
1278	0.473400	0.240450
1279	0.475325	0.240225
1280	0.476775	0.239750
1281	0.474000	0.239475
1282	0.474125	0.239925
1283	0.475375	0.239675
1284	0.472175	0.241700
1285	0.474000	0.241425
1286	0.473175	0.242025
1287	0.475675	0.242500
1288	0.473575	0.244350
1289	0.480275	0.245200
1290	0.476275	0.244750
1291	0.476600	0.244100
1292	0.474125	0.241900
1293	0.474525	0.241075
1294	0.475875	0.241725
1295	0.476750	0.240650
1296	0.477500	0.242050
1297	0.472975	0.243350
1298	0.473600	0.244775
1299	0.476050	0.243550
1300	0.477750	0.241950
1301	0.476700	0.242650
1302	0.475475	0.242200
1303	0.473275	0.241275
1304	0.477150	0.240625
1305	0.475575	0.239250
1306	0.474200	0.238075
1307	0.477050	0.238475
1308	0.475175	0.239925
1309	0.474325	0.239400
1310	0.474675	0.239075
1311	0.476275	0.237775
1312	0.472600	0.237025
1313	0.474050	0.237700
1314	0.475700	0.238975
1315	0.475925	0.237350
1316	0.476300	0.237175
1317	0.478325	0.239650
1318	0.479400	0.239575
1319	0.475325	0.240575
1320	0.477550	0.240475
1321	0.479425	0.239475
1322	0.476600	0.240200
1323	0.474375	0.241050
1324	0.472725	0.239925
1325	0.474100	0.243950
1326	0.473850	0.244075
1327	0.474975	0.241425
1328	0.473650	0.241725
1329	0.474875	0.242400
1330	0.477300	0.242050
1331	0.474050	0.242150
1332	0.471950	0.240550
1333	0.475900	0.239250
1334	0.473775	0.239250
1335	0.477925	0.238825
1336	0.474450	0.240075
1337	0.475475	0.242300
1338	0.474050	0.243750
1339	0.476300	0.243500
1340	0.481225	0.243550
1341	0.476300	0.243525
1342	0.479575	0.245925
1343	0.478575	0.246200
1344	0.479750	0.246525
1345	0.477275	0.244350
1346	0.479400	0.244425
1347	0.473350	0.244150
1348	0.474350	0.244050
1349	0.474775	0.245175
1350	0.473000	0.246625
1351	0.475925	0.246125
1352	0.479250	0.245850
1353	0.477300	0.245200
1354	0.479500	0.241950
1355	0.477900	0.241150
1356	0.476000	0.239750
1357	0.475425	0.237025
1358	0.474400	0.236550
1359	0.473375	0.238025
1360	0.475250	0.235600
1361	0.475775	0.234425
1362	0.470450	0.231800
1363	0.474950	0.230925
1364	0.479500	0.231700
1365	0.479650	0.230550
1366	0.476550	0.228675
1367	0.475075	0.230175
1368	0.475800	0.232850
1369	0.477100	0.232550
1370	0.475125	0.233375
1371	0.478625	0.233825
1372	0.476050	0.233075
1373	0.478750	0.233200
1374	0.480225	0.232350
1375	0.474700	0.230375
1376	0.477300	0.229025
1377	0.477725	0.227225
1378	0.477100	0.227950
1379	0.477825	0.229750
1380	0.478325	0.228600
1381	0.475500	0.227450
1382	0.475750	0.228175
1383	0.480600	0.230275
1384	0.478325	0.230700
1385	0.475800	0.230000
1386	0.479125	0.229350
1387	0.476375	0.230350
1388	0.475600	0.229275
1389	0.477175	0.230300
1390	0.476925	0.233050
1391	0.474300	0.235125
1392	0.477450	0.234500
1393	0.476875	0.233000
1394	0.475375	0.233925
1395	0.478975	0.231750
1396	0.477500	0.232675
1397	0.479450	0.232500
1398	0.480525	0.233000
1399	0.474175	0.232850
1400	0.472025	0.233500
1401	0.473975	0.233050
1402	0.477250	0.232450
1403	0.479800	0.232800
1404	0.479075	0.233175
1405	0.479050	0.235750
1406	0.478750	0.234200
1407	0.479150	0.232925
1408	0.475400	0.233800
1409	0.473200	0.235050
1410	0.479450	0.236550
1411	0.474600	0.237500
1412	0.473700	0.237400
1413	0.478950	0.238750
1414	0.478750	0.237125
1415	0.476500	0.235025
1416	0.480825	0.233075
1417	0.479725	0.233875
1418	0.475725	0.233550
1419	0.475850	0.235325
1420	0.474000	0.235350
1421	0.474850	0.234925
1422	0.475175	0.233775
1423	0.473250	0.233575
1424	0.477150	0.234400
1425	0.474450	0.233425
1426	0.473225	0.234900
1427	0.474925	0.234175
1428	0.475325	0.233300
1429	0.478450	0.234500
1430	0.474050	0.234950
1431	0.472200	0.237200
1432	0.472800	0.237400
1433	0.475650	0.236250
1434	0.473100	0.237825
1435	0.476800	0.236200
1436	0.479550	0.236200
1437	0.473100	0.234525
1438	0.473950	0.238400
1439	0.475475	0.238625
1440	0.474525	0.235975
1441	0.475950	0.235575
1442	0.472525	0.234475
1443	0.476400	0.233350
1444	0.478150	0.232200
1445	0.482175	0.230450
1446	0.473650	0.229650
1447	0.475200	0.227650
1448	0.476050	0.230200
1449	0.475675	0.229950
1450	0.476700	0.232150
1451	0.475750	0.233200
1452	0.476275	0.233950
1453	0.477950	0.233825
1454	0.478225	0.235775
1455	0.477550	0.236150
1456	0.475950	0.234550
1457	0.476400	0.235400
1458	0.474375	0.235025
1459	0.474025	0.234875
1460	0.477475	0.234900
1461	0.474325	0.234675
1462	0.474925	0.235550
1463	0.477150	0.235500
1464	0.476950	0.237500
1465	0.473925	0.239700
1466	0.473875	0.238575
1467	0.474600	0.239750
1468	0.473775	0.241675
1469	0.473300	0.241150
1470	0.474800	0.240575
1471	0.473550	0.239500
1472	0.474325	0.238175
1473	0.474750	0.237475
1474	0.476950	0.237925
1475	0.472950	0.237175
1476	0.476250	0.238425
1477	0.473225	0.238100
1478	0.471450	0.238200
1479	0.476650	0.237075
1480	0.476375	0.237800
1481	0.472350	0.238675
1482	0.469750	0.239650
1483	0.471225	0.238775
1484	0.473150	0.238950
1485	0.474375	0.238625
1486	0.476400	0.236850
1487	0.477250	0.235850
1488	0.476650	0.234675
1489	0.479625	0.235550
1490	0.481975	0.233800
1491	0.476650	0.233975
1492	0.475925	0.233025
1493	0.477950	0.234700
1494	0.473700	0.235150
1495	0.475625	0.235375
1496	0.473400	0.236775
1497	0.478400	0.238225
1498	0.480650	0.238350
1499	0.480650	0.236325
1500	0.481075	0.236875
1501	0.476125	0.239450
1502	0.475900	0.242900
1503	0.476300	0.244950
1504	0.474275	0.243275
1505	0.475250	0.244925
1506	0.474200	0.243800
1507	0.478900	0.243450
1508	0.475775	0.243900
1509	0.479850	0.240950
1510	0.480200	0.241600
1511	0.474600	0.239250
1512	0.478350	0.240775
1513	0.479625	0.240825
1514	0.476200	0.241475
1515	0.476575	0.241975
1516	0.476175	0.243725
1517	0.474725	0.242375
1518	0.474600	0.243150
1519	0.476250	0.241025
1520	0.479125	0.239350
1521	0.479850	0.238850
1522	0.478975	0.235900
1523	0.475700	0.236875
1524	0.473175	0.237900
1525	0.475075	0.238425
1526	0.474450	0.238275
1527	0.473400	0.238900
1528	0.472325	0.238650
1529	0.475025	0.239075
1530	0.474875	0.239575
1531	0.474450	0.239400
1532	0.477975	0.241450
1533	0.482775	0.240375
1534	0.474725	0.240575
1535	0.472025	0.240000
1536	0.472550	0.239625
1537	0.476175	0.241325
1538	0.478550	0.243925
1539	0.477325	0.246850
1540	0.473275	0.245600
1541	0.474750	0.244875
1542	0.474900	0.242325
1543	0.474425	0.241500
1544	0.472750	0.240700
1545	0.474075	0.241050
1546	0.473775	0.241950
1547	0.479400	0.243200
1548	0.479525	0.242025
1549	0.474975	0.240200
1550	0.475125	0.241450
1551	0.476875	0.242350
1552	0.482500	0.246050
1553	0.481675	0.245350
1554	0.476250	0.243200
1555	0.475975	0.242575
1556	0.477050	0.243175
1557	0.477850	0.244175
1558	0.481925	0.246550
1559	0.482675	0.244750
1560	0.475525	0.244125
1561	0.474100	0.244125
1562	0.475050	0.243025
1563	0.473300	0.245050
1564	0.473900	0.243875
1565	0.477025	0.243075
1566	0.473250	0.241550
1567	0.477275	0.243625
1568	0.477500	0.243800
1569	0.479275	0.245200
1570	0.479375	0.243625
1571	0.479050	0.243350
1572	0.474575	0.243175
1573	0.472550	0.243800
1574	0.476500	0.243075
1575	0.475250	0.242650
1576	0.474025	0.238425
1577	0.476150	0.240175
1578	0.474425	0.239250
1579	0.477275	0.239900
1580	0.477625	0.239025
1581	0.477200	0.239375
1582	0.472650	0.240175
1583	0.473000	0.240550
1584	0.477275	0.239175
1585	0.479025	0.236525
1586	0.480600	0.235425
1587	0.480450	0.234050
1588	0.476025	0.234050
1589	0.471025	0.232925
1590	0.474500	0.233775
1591	0.474450	0.235800
1592	0.474500	0.235375
1593	0.472875	0.235800
1594	0.475375	0.235850
1595	0.479700	0.234550
1596	0.473875	0.234575
1597	0.475875	0.233100
1598	0.474400	0.232325
1599	0.475625	0.233925
1600	0.476250	0.231850
1601	0.473275	0.232225
1602	0.474125	0.231450
1603	0.475525	0.231300
1604	0.477350	0.233025
1605	0.474225	0.233950
1606	0.476950	0.234875
1607	0.474925	0.234325
1608	0.477675	0.236400
1609	0.476250	0.236275
1610	0.474650	0.236950
1611	0.477250	0.237100
1612	0.475350	0.238700
1613	0.472175	0.241575
1614	0.476975	0.240825
1615	0.477325	0.241725
1616	0.472400	0.241200
1617	0.476175	0.242025
1618	0.476675	0.242175
1619	0.472800	0.243075
1620	0.474275	0.242375
1621	0.476700	0.241375
1622	0.475825	0.242375
1623	0.477375	0.243450
1624	0.479900	0.242275
1625	0.476250	0.240900
1626	0.474575	0.241225
1627	0.473000	0.242125
1628	0.476300	0.242325
1629	0.476775	0.242650
1630	0.476125	0.243100
1631	0.472525	0.242775
1632	0.472200	0.243175
1633	0.475925	0.242425
1634	0.472975	0.242875
1635	0.475650	0.240275
1636	0.475375	0.239900
1637	0.474600	0.241050
1638	0.478675	0.240500
1639	0.474400	0.239425
1640	0.475975	0.241050
1641	0.478600	0.239475
1642	0.481750	0.240450
1643	0.479100	0.239400
1644	0.472200	0.239525
1645	0.476975	0.238900
1646	0.477375	0.237400
1647	0.474250	0.237100
1648	0.471675	0.236225
1649	0.472325	0.236100
1650	0.470150	0.237725
1651	0.474625	0.238500
1652	0.473375	0.239475
1653	0.476250	0.239900
1654	0.475300	0.237200
1655	0.474050	0.236350
1656	0.471775	0.237875
1657	0.476050	0.236400
1658	0.478550	0.236950
1659	0.473525	0.234350
1660	0.472475	0.235975
1661	0.474700	0.236425
1662	0.476500	0.237200
1663	0.477550	0.238575
1664	0.475225	0.238450
1665	0.472175	0.238575
1666	0.474100	0.238800
1667	0.478575	0.236575
1668	0.478400	0.238375
1669	0.478650	0.237975
1670	0.475825	0.237975
1671	0.475225	0.238850
1672	0.475850	0.239300
1673	0.475175	0.238400
1674	0.472450	0.237400
1675	0.473625	0.239200
1676	0.475075	0.238850
1677	0.475600	0.239850
1678	0.473525	0.240825
1679	0.473175	0.241275
1680	0.470725	0.244175
1681	0.473875	0.241975
1682	0.471900	0.242200
1683	0.472425	0.241375
1684	0.470925	0.241150
1685	0.475100	0.241075
1686	0.478275	0.244525
1687	0.478475	0.246225
1688	0.475550	0.246300
1689	0.472925	0.246675
1690	0.473625	0.244875
1691	0.474525	0.246750
1692	0.475075	0.247075
1693	0.472425	0.248325
1694	0.471175	0.247650
1695	0.471100	0.250700
1696	0.470200	0.250100
1697	0.471875	0.249700
1698	0.473975	0.251750
1699	0.471950	0.253900
1700	0.475850	0.251275
1701	0.474475	0.251900
1702	0.478750	0.249400
1703	0.476650	0.247700
1704	0.478925	0.246100
1705	0.476700	0.245775
1706	0.476225	0.243000
1707	0.476200	0.244400
1708	0.474800	0.245925
1709	0.473350	0.245700
1710	0.473325	0.246500
1711	0.479350	0.245800
1712	0.474425	0.244300
1713	0.475550	0.244125
1714	0.473525	0.243100
1715	0.475775	0.241750
1716	0.477300	0.237950
1717	0.474850	0.238250
1718	0.475725	0.241525
1719	0.474325	0.240225
1720	0.475175	0.237625
1721	0.473550	0.238675
1722	0.474825	0.239850
1723	0.472850	0.237575
1724	0.473550	0.238025
1725	0.472425	0.235975
1726	0.474625	0.236525
1727	0.477650	0.235925
1728	0.477700	0.234825
1729	0.479925	0.234775
1730	0.480150	0.234800
1731	0.473475	0.237800
1732	0.475075	0.237175
1733	0.472300	0.236050
1734	0.474900	0.237275
1735	0.477875	0.238500
1736	0.475500	0.237875
1737	0.473325	0.238475
1738	0.472750	0.237175
1739	0.474650	0.235525
1740	0.476175	0.238050
1741	0.473750	0.237200
1742	0.473850	0.237525
1743	0.475050	0.234575
1744	0.476100	0.233750
1745	0.474175	0.235350
1746	0.475700	0.236750
1747	0.474575	0.238150
1748	0.476175	0.238475
1749	0.478225	0.236775
1750	0.477650	0.236025
1751	0.475275	0.235350
1752	0.474450	0.236350
1753	0.476000	0.236475
1754	0.478950	0.235250
1755	0.477250	0.235625
1756	0.472850	0.236275
1757	0.473675	0.235800
1758	0.473925	0.236925
1759	0.472600	0.235250
1760	0.475875	0.234800
1761	0.473225	0.235100
1762	0.473375	0.233875
1763	0.470250	0.234925
1764	0.470750	0.235525
1765	0.472650	0.236750
1766	0.477075	0.235275
1767	0.476850	0.232575
1768	0.476350	0.232925
1769	0.472475	0.235850
1770	0.474650	0.234075
1771	0.477650	0.234200
1772	0.475175	0.235125
1773	0.474850	0.233525
1774	0.474700	0.233400
1775	0.476825	0.234925
1776	0.476975	0.235550
1777	0.477750	0.237525
1778	0.473450	0.237425
1779	0.477050	0.237450
1780	0.477500	0.238225
1781	0.479000	0.241650
1782	0.477200	0.242800
1783	0.469750	0.241375
1784	0.472350	0.241825
1785	0.475200	0.243450
1786	0.473475	0.243900
1787	0.471100	0.243750
1788	0.472700	0.245375
1789	0.470575	0.242825
1790	0.473000	0.246475
1791	0.474275	0.247025
1792	0.470900	0.246700
1793	0.474525	0.248250
1794	0.473450	0.247525
1795	0.468025	0.251925
1796	0.471200	0.252100
1797	0.470475	0.249500
1798	0.476450	0.248500
1799	0.475200	0.247950
1800	0.477675	0.250550
1801	0.480600	0.248950
1802	0.480025	0.249975
1803	0.478950	0.250425
1804	0.474100	0.252925
1805	0.476200	0.252775
1806	0.482025	0.252375
1807	0.477550	0.250700
1808	0.480250	0.248925
1809	0.476275	0.251050
1810	0.476450	0.250650
1811	0.476400	0.251200
1812	0.474750	0.249525
1813	0.475525	0.247750
1814	0.473125	0.248500
1815	0.476200	0.248675
1816	0.472900	0.250900
1817	0.475250	0.250875
1818	0.475550	0.249250
1819	0.481050	0.248425
1820	0.480225	0.250225
1821	0.478575	0.250625
1822	0.477700	0.252175
1823	0.475175	0.251775
1824	0.475500	0.249175
1825	0.479575	0.249275
1826	0.475700	0.249725
1827	0.478050	0.250250
1828	0.477275	0.249200
1829	0.477975	0.249675
1830	0.476975	0.252450
1831	0.477825	0.251650
1832	0.475300	0.252775
1833	0.478800	0.251125
1834	0.474975	0.250050
1835	0.476225	0.250100
1836	0.472975	0.248200
1837	0.474975	0.247300
1838	0.476750	0.247175
1839	0.477600	0.249675
1840	0.477700	0.249850
1841	0.478200	0.251475
1842	0.476450	0.250725
1843	0.477900	0.251575
1844	0.478750	0.252200
1845	0.477925	0.252750
1846	0.476600	0.250875
1847	0.475850	0.250700
1848	0.476300	0.249225
1849	0.480125	0.250825
1850	0.482200	0.253550
1851	0.475625	0.251850
1852	0.472575	0.251500
1853	0.474250	0.252850
1854	0.477275	0.253150
1855	0.475900	0.252475
1856	0.475175	0.252900
1857	0.478450	0.251000
1858	0.478475	0.251725
1859	0.473475	0.252375
1860	0.476475	0.253425
1861	0.478300	0.255075
1862	0.481650	0.255825
1863	0.479575	0.253325
1864	0.477425	0.251575
1865	0.475825	0.251775
1866	0.475650	0.251975
1867	0.475700	0.250825
1868	0.478375	0.252600
1869	0.477375	0.251900
1870	0.474950	0.251150
1871	0.475375	0.250700
1872	0.473450	0.250800
1873	0.478775	0.252250
1874	0.476325	0.253550
1875	0.477675	0.254625
1876	0.475125	0.254075
1877	0.472100	0.251300
1878	0.474625	0.253150
1879	0.476100	0.255175
1880	0.475375	0.254075
1881	0.475050	0.254625
1882	0.474700	0.252450
1883	0.474600	0.249775
1884	0.473750	0.250975
1885	0.475850	0.250850
1886	0.474325	0.249900
1887	0.479150	0.249500
1888	0.481100	0.249800
1889	0.476675	0.249825
1890	0.475850	0.247625
1891	0.474825	0.248200
1892	0.476025	0.246650
1893	0.473875	0.246700
1894	0.477000	0.245850
1895	0.477725	0.243450
1896	0.477275	0.244075
1897	0.476450	0.245175
1898	0.476625	0.245500
1899	0.475500	0.246700
1900	0.471625	0.247375
1901	0.478250	0.247175
1902	0.478000	0.246975
1903	0.477150	0.244700
1904	0.475850	0.242275
1905	0.478300	0.242625
1906	0.477575	0.242700
1907	0.477575	0.244850
1908	0.476800	0.244200
1909	0.477275	0.246050
1910	0.473850	0.246525
1911	0.474350	0.246525
1912	0.473925	0.245475
1913	0.477000	0.245875
1914	0.479125	0.246250
1915	0.478175	0.245775
1916	0.474975	0.244975
1917	0.478725	0.245075
1918	0.480500	0.244775
1919	0.479725	0.247250
1920	0.482925	0.246675
1921	0.474450	0.247250
1922	0.473575	0.246875
1923	0.476975	0.247500
1924	0.476250	0.248425
1925	0.475075	0.248350
1926	0.480075	0.247975
1927	0.474325	0.246775
1928	0.472050	0.246050
1929	0.474875	0.245050
1930	0.475925	0.246725
1931	0.474650	0.244225
1932	0.476625	0.242825
1933	0.474425	0.242175
1934	0.475675	0.242150
1935	0.476600	0.241550
1936	0.477825	0.242675
1937	0.478225	0.244225
1938	0.475725	0.243050
1939	0.475175	0.243950
1940	0.474450	0.243900
1941	0.475350	0.243475
1942	0.479250	0.243600
1943	0.478175	0.239675
1944	0.478525	0.239250
1945	0.477275	0.238825
1946	0.475525	0.240800
1947	0.471050	0.240175
1948	0.471175	0.238575
1949	0.472675	0.237650
1950	0.473750	0.238150
1951	0.475925	0.237925
1952	0.473950	0.237825
1953	0.474925	0.238050
1954	0.474500	0.241425
1955	0.476600	0.239775
1956	0.480625	0.237125
1957	0.480425	0.235125
1958	0.480275	0.233800
1959	0.474650	0.234575
1960	0.473700	0.237750
1961	0.475075	0.237650
1962	0.476700	0.238925
1963	0.476150	0.237775
1964	0.473900	0.236625
1965	0.475825	0.236100
1966	0.477375	0.237400
1967	0.473825	0.238525
1968	0.471225	0.238425
1969	0.475450	0.237850
1970	0.478000	0.240350
1971	0.472250	0.240050
1972	0.473650	0.240200
1973	0.478075	0.240500
1974	0.476425	0.240550
1975	0.477300	0.239900
1976	0.478750	0.241575
1977	0.477025	0.242375
1978	0.475725	0.242700
1979	0.474075	0.245100
1980	0.475825	0.244925
1981	0.476600	0.245400
1982	0.474900	0.246425
1983	0.474100	0.247300
1984	0.474475	0.245350
1985	0.473150	0.245850
1986	0.475475	0.243300
1987	0.473800	0.243450
1988	0.477225	0.239875
1989	0.477850	0.241700
1990	0.474700	0.240425
1991	0.472525	0.239550
1992	0.471175	0.237125
1993	0.468625	0.235625
1994	0.475500	0.235400
1995	0.475175	0.236500
1996	0.473875	0.238175
1997	0.472825	0.237300
1998	0.474425	0.239375
1999	0.469500	0.239325
[truncated: 8,000 more rows]
