# Supplementary material for: Evolutionary game on mutually influenceing double-layer network
Source: PLoS One. 2025 Jan 31;20(1):e0317923. doi: 10.1371/journal.pone.0317923 (PMC11785339; doi:10.1371/journal.pone.0317923)
Supplement: S1 Data — (ZIP) [file pone.0317923.s001.zip › b=1.07_a=0.55_frequency.txt]

0	0.500025	0.393450
1	0.493800	0.335625
2	0.490750	0.302375
3	0.485425	0.281500
4	0.486500	0.267800
5	0.484850	0.256100
6	0.485775	0.248850
7	0.486450	0.242500
8	0.484550	0.237450
9	0.485775	0.233550
10	0.488425	0.230100
11	0.485900	0.228500
12	0.481250	0.228150
13	0.489000	0.227050
14	0.489625	0.225925
15	0.486650	0.225800
16	0.482400	0.229000
17	0.483525	0.228550
18	0.484750	0.226025
19	0.488075	0.225325
20	0.483925	0.224625
21	0.482525	0.223875
22	0.480400	0.224750
23	0.483475	0.225950
24	0.486975	0.225150
25	0.483050	0.229725
26	0.486900	0.230000
27	0.483450	0.228700
28	0.487650	0.229025
29	0.484825	0.227400
30	0.483450	0.228275
31	0.482175	0.230175
32	0.484175	0.232925
33	0.481325	0.232325
34	0.484725	0.230025
35	0.486525	0.229350
36	0.484675	0.230425
37	0.483425	0.230575
38	0.484600	0.232250
39	0.482800	0.236075
40	0.487800	0.237325
41	0.485975	0.237350
42	0.486575	0.238975
43	0.487275	0.242100
44	0.490325	0.243875
45	0.486500	0.244925
46	0.490350	0.243500
47	0.488875	0.246175
48	0.484400	0.247325
49	0.482825	0.249350
50	0.482175	0.250100
51	0.485725	0.250925
52	0.486900	0.254275
53	0.488525	0.253025
54	0.487175	0.256125
55	0.486275	0.256675
56	0.484275	0.259025
57	0.488500	0.260550
58	0.487375	0.260650
59	0.485325	0.261900
60	0.488950	0.260000
61	0.482225	0.260650
62	0.482675	0.261375
63	0.487200	0.262475
64	0.488500	0.262950
65	0.487350	0.263500
66	0.485550	0.264500
67	0.486600	0.264375
68	0.481525	0.265350
69	0.486650	0.265775
70	0.487750	0.266975
71	0.485600	0.268600
72	0.485725	0.270425
73	0.487800	0.270400
74	0.488425	0.269125
75	0.486525	0.270425
76	0.486750	0.268575
77	0.484350	0.270050
78	0.486300	0.270350
79	0.486900	0.270225
80	0.485725	0.269675
81	0.484150	0.271725
82	0.484475	0.272625
83	0.485150	0.271950
84	0.486600	0.273525
85	0.484700	0.276500
86	0.482200	0.276900
87	0.484675	0.277200
88	0.487300	0.279200
89	0.489225	0.279875
90	0.483250	0.281100
91	0.484825	0.282000
92	0.485400	0.283400
93	0.483500	0.284650
94	0.487225	0.285125
95	0.486000	0.286925
96	0.489200	0.289850
97	0.487450	0.292650
98	0.490150	0.292850
99	0.489800	0.292525
100	0.492425	0.294375
101	0.490050	0.295575
102	0.489825	0.294100
103	0.489825	0.296675
104	0.487725	0.295900
105	0.488675	0.293200
106	0.488750	0.292050
107	0.490500	0.294300
108	0.492750	0.296200
109	0.486575	0.298700
110	0.487000	0.299700
111	0.488975	0.300275
112	0.490575	0.300825
113	0.490075	0.303925
114	0.487825	0.300675
115	0.487600	0.303275
116	0.488625	0.302400
117	0.489175	0.306400
118	0.483800	0.307900
119	0.492325	0.310200
120	0.491975	0.309250
121	0.490500	0.309550
122	0.491925	0.310675
123	0.488700	0.311525
124	0.483525	0.313625
125	0.482300	0.312700
126	0.486625	0.312950
127	0.488875	0.312150
128	0.487325	0.311825
129	0.488075	0.314650
130	0.485150	0.313650
131	0.491700	0.313500
132	0.487275	0.312350
133	0.487075	0.312550
134	0.489575	0.314625
135	0.487575	0.314400
136	0.486000	0.312700
137	0.486475	0.311600
138	0.483375	0.311450
139	0.487775	0.310550
140	0.488250	0.310975
141	0.486900	0.311700
142	0.487025	0.312625
143	0.485700	0.314425
144	0.484025	0.315775
145	0.487625	0.316450
146	0.490025	0.318925
147	0.492500	0.319700
148	0.492200	0.319750
149	0.488575	0.319275
150	0.485275	0.320650
151	0.485225	0.323075
152	0.487425	0.322525
153	0.487100	0.324125
154	0.487325	0.326125
155	0.487900	0.326050
156	0.487425	0.324650
157	0.489600	0.324600
158	0.487725	0.325100
159	0.491375	0.324975
160	0.490800	0.326625
161	0.490000	0.328025
162	0.488850	0.327300
163	0.489925	0.327150
164	0.488225	0.331025
165	0.487400	0.330425
166	0.486200	0.330075
167	0.484075	0.328100
168	0.486050	0.330600
169	0.488400	0.329900
170	0.487725	0.330800
171	0.481650	0.331650
172	0.482375	0.330950
173	0.487800	0.331650
174	0.490700	0.330375
175	0.488125	0.330175
176	0.486525	0.328175
177	0.483125	0.328925
178	0.486150	0.329300
179	0.487050	0.329800
180	0.490100	0.331200
181	0.488525	0.332850
182	0.487725	0.333350
183	0.485700	0.334775
184	0.486100	0.331250
185	0.487525	0.334725
186	0.490525	0.335400
187	0.488775	0.335225
188	0.486300	0.336250
189	0.492425	0.338400
190	0.488900	0.340225
191	0.486600	0.338375
192	0.488725	0.340725
193	0.486825	0.339550
194	0.492100	0.341900
195	0.487575	0.342975
196	0.486675	0.342725
197	0.486275	0.345675
198	0.487850	0.343800
199	0.483500	0.342650
200	0.485250	0.345975
201	0.484425	0.347475
202	0.489125	0.345950
203	0.489100	0.347800
204	0.486250	0.348900
205	0.485000	0.347300
206	0.487875	0.346925
207	0.489175	0.345250
208	0.489725	0.344750
209	0.486200	0.344300
210	0.491925	0.346900
211	0.488375	0.349025
212	0.488950	0.348150
213	0.486375	0.351225
214	0.491625	0.353300
215	0.490675	0.354475
216	0.491300	0.351900
217	0.490925	0.352300
218	0.490525	0.354600
219	0.488675	0.352475
220	0.486175	0.352600
221	0.490450	0.352700
222	0.490725	0.350600
223	0.488800	0.350100
224	0.488225	0.353500
225	0.490700	0.352875
226	0.490625	0.354400
227	0.488625	0.353825
228	0.490375	0.352150
229	0.490375	0.354575
230	0.489100	0.354050
231	0.492175	0.353750
232	0.491150	0.352650
233	0.489825	0.352125
234	0.490250	0.350875
235	0.495125	0.350950
236	0.497875	0.350125
237	0.493575	0.349125
238	0.494600	0.349975
239	0.491600	0.352125
240	0.490300	0.353300
241	0.491125	0.354975
242	0.494475	0.356875
243	0.489575	0.355825
244	0.488775	0.357475
245	0.490675	0.360900
246	0.488900	0.359675
247	0.490225	0.361850
248	0.489550	0.361775
249	0.489500	0.367425
250	0.492150	0.366975
251	0.492700	0.367450
252	0.488225	0.367000
253	0.491600	0.368200
254	0.492400	0.369325
255	0.493650	0.370625
256	0.496900	0.372525
257	0.492150	0.375725
258	0.493000	0.376825
259	0.490975	0.378500
260	0.488400	0.377750
261	0.492375	0.380650
262	0.488950	0.380150
263	0.485775	0.378700
264	0.490250	0.377500
265	0.494100	0.378900
266	0.492925	0.378125
267	0.492350	0.381375
268	0.491275	0.383775
269	0.490925	0.385225
270	0.489900	0.386000
271	0.493150	0.387275
272	0.491075	0.384775
273	0.489625	0.386050
274	0.491575	0.382200
275	0.488600	0.382325
276	0.490125	0.381400
277	0.489400	0.381325
278	0.489125	0.383100
279	0.489200	0.384850
280	0.488175	0.383725
281	0.491550	0.381800
282	0.489650	0.385425
283	0.493175	0.385650
284	0.490850	0.385450
285	0.492700	0.385175
286	0.492775	0.385700
287	0.488700	0.385875
288	0.493600	0.387450
289	0.490775	0.386300
290	0.490000	0.386300
291	0.489600	0.388100
292	0.494225	0.389475
293	0.489525	0.391850
294	0.491450	0.388575
295	0.491925	0.389175
296	0.494725	0.388475
297	0.491950	0.388625
298	0.492100	0.390200
299	0.490950	0.390750
300	0.488150	0.391375
301	0.487000	0.390875
302	0.489950	0.391825
303	0.492600	0.391125
304	0.490125	0.392000
305	0.493025	0.391575
306	0.491900	0.394425
307	0.489050	0.392775
308	0.489575	0.394075
309	0.494700	0.395750
310	0.492450	0.396200
311	0.492125	0.397100
312	0.495025	0.400225
313	0.495275	0.402275
314	0.493575	0.399075
315	0.493850	0.399275
316	0.489875	0.396800
317	0.493050	0.395200
318	0.494500	0.394750
319	0.491125	0.394075
320	0.494000	0.395250
321	0.492525	0.392525
322	0.492775	0.395400
323	0.494875	0.394150
324	0.491875	0.395900
325	0.489975	0.397075
326	0.489800	0.396575
327	0.491100	0.396925
328	0.494500	0.397600
329	0.494075	0.397125
330	0.493850	0.394900
331	0.493525	0.395925
332	0.488800	0.397475
333	0.490050	0.399275
334	0.491950	0.396975
335	0.489250	0.397250
336	0.489350	0.398300
337	0.490125	0.397750
338	0.491800	0.396075
339	0.494525	0.395350
340	0.494075	0.394400
341	0.493550	0.396600
342	0.494850	0.395500
343	0.489075	0.395300
344	0.490350	0.394675
345	0.490525	0.395200
346	0.489300	0.396750
347	0.494150	0.395575
348	0.493500	0.393850
349	0.490050	0.395850
350	0.490700	0.398325
351	0.491875	0.399375
352	0.489150	0.401225
353	0.491500	0.402075
354	0.490825	0.401150
355	0.488625	0.400125
356	0.489150	0.399725
357	0.495975	0.400400
358	0.486750	0.402225
359	0.489350	0.400475
360	0.488400	0.400800
361	0.490850	0.399900
362	0.491325	0.397675
363	0.488025	0.398125
364	0.489350	0.398525
365	0.489550	0.399800
366	0.493150	0.397900
367	0.495650	0.398425
368	0.494400	0.398725
369	0.490075	0.397600
370	0.488450	0.395025
371	0.488450	0.395325
372	0.489525	0.396700
373	0.493725	0.396075
374	0.487950	0.394975
375	0.486200	0.395075
376	0.489000	0.394600
377	0.487775	0.396525
378	0.487050	0.393625
379	0.491325	0.394425
380	0.489800	0.397850
381	0.491425	0.398050
382	0.493375	0.397750
383	0.494475	0.396325
384	0.496500	0.396400
385	0.493525	0.398600
386	0.488925	0.397100
387	0.492375	0.397950
388	0.491875	0.398300
389	0.487525	0.396550
390	0.488500	0.394750
391	0.492775	0.394250
392	0.490700	0.391425
393	0.489900	0.391800
394	0.493725	0.393350
395	0.495925	0.394975
396	0.493200	0.392600
397	0.490675	0.392300
398	0.492250	0.392625
399	0.491175	0.391775
400	0.487350	0.391300
401	0.488450	0.390575
402	0.490325	0.392500
403	0.493100	0.391075
404	0.490550	0.390625
405	0.493575	0.390000
406	0.491925	0.391775
407	0.494550	0.393175
408	0.492625	0.392900
409	0.492450	0.393650
410	0.491650	0.391875
411	0.492350	0.391575
412	0.493425	0.391700
413	0.493500	0.394575
414	0.493750	0.395350
415	0.487175	0.396400
416	0.490350	0.399025
417	0.490075	0.398450
418	0.493250	0.396725
419	0.493000	0.396475
420	0.495650	0.394475
421	0.494075	0.396725
422	0.495750	0.398275
423	0.492450	0.398950
424	0.492400	0.400375
425	0.492900	0.402275
426	0.493950	0.400650
427	0.490875	0.399550
428	0.491800	0.399525
429	0.492350	0.397125
430	0.491050	0.397250
431	0.491100	0.397550
432	0.490475	0.397625
433	0.488300	0.399875
434	0.488250	0.399950
435	0.488575	0.401625
436	0.490125	0.400675
437	0.493625	0.399400
438	0.492700	0.400300
439	0.495050	0.398725
440	0.492500	0.400600
441	0.491200	0.405125
442	0.494725	0.404250
443	0.492550	0.401725
444	0.494675	0.400075
445	0.494325	0.398775
446	0.492050	0.398950
447	0.490800	0.402300
448	0.494325	0.403025
449	0.495275	0.404925
450	0.492400	0.403900
451	0.492850	0.404525
452	0.492200	0.406300
453	0.492000	0.407650
454	0.494850	0.409350
455	0.493250	0.411875
456	0.493950	0.413875
457	0.490125	0.413575
458	0.490350	0.416500
459	0.492500	0.416125
460	0.490375	0.418125
461	0.491425	0.417225
462	0.487875	0.417000
463	0.490575	0.416425
464	0.491250	0.417425
465	0.491050	0.414825
466	0.490300	0.415275
467	0.490300	0.413600
468	0.488925	0.413975
469	0.492725	0.414800
470	0.491175	0.414550
471	0.490550	0.415350
472	0.493525	0.416250
473	0.491400	0.415675
474	0.493700	0.416975
475	0.492800	0.416200
476	0.495825	0.418875
477	0.496700	0.418700
478	0.494250	0.420050
479	0.494500	0.421450
480	0.492125	0.418375
481	0.491000	0.416875
482	0.496200	0.416175
483	0.493475	0.416800
484	0.493800	0.419400
485	0.490875	0.418550
486	0.492325	0.418875
487	0.494225	0.418625
488	0.488550	0.418025
489	0.488275	0.420650
490	0.495125	0.420675
491	0.491025	0.422650
492	0.490675	0.422025
493	0.487025	0.421425
494	0.488700	0.419150
495	0.488300	0.419750
496	0.493125	0.416575
497	0.492025	0.415650
498	0.491550	0.417500
499	0.491425	0.421000
500	0.493875	0.420175
501	0.494225	0.420775
502	0.491925	0.420675
503	0.493400	0.421950
504	0.491900	0.423725
505	0.493100	0.424100
506	0.494675	0.423675
507	0.489725	0.424400
508	0.490575	0.427350
509	0.491550	0.425300
510	0.489125	0.426125
511	0.490350	0.426650
512	0.496350	0.424975
513	0.491050	0.423775
514	0.491400	0.426125
515	0.490775	0.425000
516	0.492900	0.423025
517	0.491475	0.420400
518	0.493850	0.418350
519	0.493650	0.418875
520	0.495600	0.420125
521	0.493875	0.421550
522	0.492400	0.420525
523	0.493750	0.418325
524	0.496150	0.415725
525	0.492800	0.420225
526	0.488275	0.420425
527	0.489325	0.421175
528	0.490725	0.420525
529	0.491300	0.420700
530	0.488600	0.421825
531	0.492525	0.422075
532	0.493600	0.422550
533	0.494475	0.424075
534	0.494175	0.424075
535	0.494275	0.425175
536	0.493575	0.424325
537	0.490125	0.424125
538	0.491350	0.423450
539	0.488775	0.426325
540	0.489325	0.427275
541	0.492600	0.426550
542	0.491875	0.426875
543	0.490525	0.427650
544	0.488575	0.424975
545	0.490900	0.429125
546	0.491600	0.429050
547	0.493000	0.428675
548	0.491125	0.429500
549	0.490400	0.429750
550	0.490750	0.429275
551	0.485550	0.426750
552	0.488650	0.427050
553	0.487750	0.426075
554	0.488025	0.424100
555	0.490175	0.423875
556	0.488400	0.424525
557	0.486650	0.423550
558	0.490475	0.424575
559	0.489175	0.425525
560	0.489100	0.426600
561	0.494750	0.428975
562	0.492825	0.430050
563	0.492600	0.430350
564	0.493100	0.428100
565	0.494100	0.427275
566	0.491725	0.425125
567	0.493150	0.428350
568	0.494800	0.425200
569	0.490300	0.426175
570	0.491975	0.424125
571	0.495625	0.423525
572	0.492025	0.425225
573	0.491125	0.427400
574	0.493325	0.426875
575	0.493025	0.428550
576	0.492250	0.430400
577	0.494300	0.433775
578	0.495800	0.432275
579	0.495775	0.429725
580	0.489725	0.426850
581	0.491975	0.427000
582	0.490300	0.425950
583	0.491200	0.425400
584	0.488350	0.425050
585	0.491325	0.425350
586	0.492650	0.426525
587	0.493250	0.424100
588	0.494075	0.422025
589	0.494425	0.423300
590	0.493275	0.423675
591	0.495325	0.425900
592	0.487700	0.426400
593	0.490150	0.423875
594	0.488950	0.423600
595	0.487525	0.422425
596	0.492900	0.423200
597	0.492250	0.422425
598	0.491700	0.422175
599	0.492150	0.421925
600	0.494950	0.421650
601	0.494650	0.422325
602	0.496300	0.425250
603	0.494375	0.427375
604	0.494625	0.424925
605	0.492650	0.420600
606	0.494150	0.422500
607	0.493425	0.423950
608	0.489775	0.422800
609	0.492775	0.421550
610	0.491200	0.422225
611	0.490800	0.420500
612	0.492725	0.419450
613	0.491925	0.417650
614	0.493800	0.417000
615	0.493325	0.419575
616	0.492050	0.421375
617	0.491425	0.422300
618	0.494600	0.422000
619	0.494225	0.421975
620	0.492350	0.419675
621	0.494650	0.420350
622	0.490875	0.419825
623	0.489400	0.420800
624	0.487800	0.418925
625	0.485275	0.419625
626	0.488125	0.417725
627	0.492925	0.418425
628	0.495075	0.417200
629	0.490525	0.419550
630	0.496625	0.422400
631	0.492425	0.421500
632	0.490175	0.422950
633	0.493825	0.423075
634	0.491500	0.423350
635	0.494950	0.426425
636	0.490525	0.427600
637	0.492775	0.427100
638	0.492325	0.427375
639	0.495475	0.427700
640	0.495575	0.425925
641	0.494400	0.425050
642	0.491475	0.425425
643	0.491225	0.424725
644	0.495625	0.422025
645	0.493700	0.420200
646	0.496300	0.422475
647	0.495775	0.423175
648	0.496650	0.422750
649	0.492475	0.425575
650	0.495250	0.425775
651	0.493900	0.425600
652	0.494025	0.425800
653	0.492875	0.424975
654	0.494100	0.426750
655	0.493625	0.427450
656	0.493025	0.428350
657	0.497250	0.429325
658	0.498425	0.429000
659	0.497275	0.429950
660	0.497950	0.428100
661	0.496650	0.428050
662	0.493775	0.428100
663	0.496300	0.428850
664	0.497250	0.427575
665	0.496875	0.429675
666	0.496725	0.427950
667	0.497800	0.427350
668	0.499850	0.428200
669	0.495150	0.429125
670	0.491450	0.429700
671	0.493900	0.432025
672	0.495300	0.431600
673	0.493825	0.430675
674	0.497275	0.430150
675	0.494625	0.428275
676	0.494550	0.429250
677	0.495900	0.426225
678	0.493500	0.428025
679	0.497150	0.428275
680	0.494325	0.426050
681	0.491200	0.428500
682	0.492400	0.425825
683	0.492025	0.428175
684	0.493150	0.429825
685	0.493625	0.429275
686	0.494050	0.431225
687	0.492725	0.428225
688	0.492050	0.427525
689	0.492250	0.427575
690	0.492225	0.428300
691	0.492525	0.427850
692	0.493125	0.427075
693	0.494400	0.428275
694	0.493450	0.425325
695	0.489700	0.424400
696	0.493125	0.423175
697	0.496275	0.425000
698	0.495950	0.426250
699	0.492250	0.425875
700	0.495575	0.426675
701	0.493225	0.422925
702	0.494450	0.424725
703	0.494100	0.425225
704	0.492525	0.425475
705	0.491475	0.427275
706	0.494750	0.426450
707	0.493700	0.424750
708	0.495425	0.425525
709	0.490500	0.423925
710	0.492675	0.420825
711	0.496125	0.419750
712	0.494850	0.420275
713	0.496425	0.421900
714	0.492725	0.420550
715	0.489575	0.422325
716	0.498475	0.422650
717	0.498250	0.423025
718	0.497525	0.423575
719	0.497475	0.422150
720	0.500725	0.423125
721	0.496850	0.421225
722	0.495075	0.422125
723	0.493850	0.423550
724	0.494925	0.424475
725	0.494625	0.424800
726	0.492525	0.425775
727	0.493700	0.425200
728	0.497025	0.426175
729	0.492675	0.423325
730	0.491950	0.425475
731	0.494825	0.427275
732	0.496925	0.430150
733	0.494575	0.430250
734	0.491025	0.428325
735	0.490175	0.430850
736	0.493325	0.433775
737	0.496475	0.433425
738	0.495000	0.433425
739	0.495850	0.433400
740	0.496425	0.432650
741	0.495925	0.432625
742	0.493875	0.431525
743	0.494325	0.429025
744	0.492875	0.426550
745	0.492250	0.428075
746	0.494900	0.428275
747	0.495025	0.430125
748	0.494300	0.429525
749	0.494725	0.427325
750	0.495525	0.427100
751	0.495675	0.425300
752	0.497600	0.426175
753	0.498625	0.426275
754	0.495675	0.425350
755	0.496775	0.423750
756	0.494775	0.425000
757	0.496300	0.422350
758	0.494750	0.423200
759	0.495575	0.424450
760	0.493150	0.425850
761	0.495825	0.426650
762	0.495725	0.429275
763	0.496425	0.431025
764	0.493250	0.431475
765	0.497775	0.435475
766	0.494450	0.437275
767	0.494800	0.436150
768	0.496525	0.436925
769	0.497225	0.434700
770	0.498500	0.434150
771	0.498250	0.434825
772	0.497525	0.435525
773	0.494000	0.434125
774	0.494850	0.433225
775	0.496275	0.431400
776	0.494350	0.433825
777	0.494475	0.434000
778	0.495975	0.433375
779	0.495725	0.433325
780	0.496125	0.432950
781	0.496750	0.434725
782	0.498250	0.434000
783	0.499125	0.431625
784	0.492575	0.433175
785	0.493675	0.432650
786	0.494425	0.433450
787	0.492150	0.435675
788	0.493450	0.434700
789	0.495050	0.433025
790	0.491250	0.430075
791	0.491575	0.428775
792	0.495425	0.428550
793	0.494675	0.429675
794	0.493150	0.429300
795	0.492400	0.429925
796	0.491400	0.430475
797	0.493075	0.430075
798	0.497600	0.430800
799	0.494250	0.432700
800	0.493225	0.430525
801	0.494725	0.431925
802	0.497600	0.432700
803	0.494750	0.432775
804	0.496850	0.433650
805	0.497450	0.435075
806	0.500425	0.434925
807	0.493525	0.433100
808	0.493175	0.434725
809	0.497700	0.433650
810	0.495950	0.431800
811	0.493250	0.433375
812	0.496450	0.432525
813	0.493325	0.432050
814	0.495700	0.433350
815	0.495925	0.433650
816	0.495575	0.434775
817	0.494400	0.434950
818	0.497700	0.437925
819	0.493350	0.436800
820	0.498450	0.434075
821	0.499500	0.435100
822	0.497125	0.433375
823	0.492875	0.434450
824	0.495400	0.433350
825	0.497600	0.432125
826	0.498475	0.433050
827	0.501175	0.433625
828	0.498425	0.433975
829	0.494275	0.432275
830	0.494875	0.431900
831	0.498075	0.432475
832	0.495150	0.431275
833	0.496375	0.431275
834	0.499350	0.432400
835	0.501200	0.432400
836	0.498775	0.432275
837	0.494100	0.432975
838	0.498600	0.431575
839	0.502550	0.429800
840	0.503075	0.433775
841	0.503600	0.436775
842	0.499900	0.437625
843	0.494950	0.439300
844	0.493250	0.438450
845	0.495125	0.438225
846	0.498875	0.438250
847	0.497525	0.438600
848	0.497500	0.438725
849	0.497975	0.437000
850	0.496400	0.436900
851	0.498475	0.436975
852	0.497375	0.435300
853	0.496525	0.433850
854	0.495775	0.432100
855	0.496450	0.435000
856	0.499250	0.434425
857	0.499925	0.435025
858	0.497150	0.435225
859	0.499625	0.435925
860	0.497850	0.433825
861	0.494300	0.434275
862	0.496375	0.431975
863	0.495150	0.431900
864	0.498075	0.432475
865	0.497500	0.431550
866	0.494700	0.432175
867	0.497150	0.432425
868	0.496600	0.432250
869	0.499400	0.434900
870	0.499975	0.436050
871	0.495800	0.435850
872	0.494475	0.435750
873	0.499200	0.435150
874	0.496125	0.434550
875	0.497200	0.435500
876	0.492950	0.434375
877	0.496525	0.438000
878	0.492675	0.437475
879	0.494825	0.435375
880	0.495450	0.433775
881	0.492250	0.433600
882	0.494450	0.436875
883	0.498925	0.434975
884	0.497800	0.434100
885	0.494525	0.432425
886	0.493475	0.432100
887	0.496550	0.433475
888	0.494675	0.435500
889	0.495850	0.437425
890	0.492575	0.437950
891	0.492750	0.436475
892	0.492775	0.438325
893	0.491725	0.441625
894	0.493700	0.441325
895	0.491900	0.441725
896	0.497325	0.441925
897	0.496200	0.440700
898	0.494325	0.441200
899	0.496425	0.440525
900	0.494150	0.440400
901	0.495150	0.440400
902	0.497250	0.440925
903	0.493900	0.439675
904	0.493550	0.437550
905	0.496425	0.436925
906	0.498775	0.438250
907	0.497975	0.438225
908	0.494275	0.439225
909	0.495625	0.438075
910	0.495400	0.442050
911	0.493525	0.440225
912	0.491150	0.439650
913	0.495500	0.440850
914	0.492250	0.442125
915	0.494350	0.441150
916	0.493000	0.439475
917	0.494600	0.438050
918	0.494600	0.437475
919	0.497775	0.439800
920	0.497925	0.441350
921	0.498875	0.443475
922	0.499250	0.443050
923	0.498025	0.444575
924	0.500650	0.443550
925	0.496700	0.442100
926	0.498625	0.442325
927	0.499475	0.444400
928	0.494700	0.442825
929	0.496100	0.442750
930	0.494375	0.443225
931	0.496800	0.444875
932	0.496075	0.445350
933	0.494825	0.446225
934	0.491675	0.444500
935	0.499225	0.443400
936	0.500600	0.443700
937	0.500125	0.442175
938	0.496200	0.443850
939	0.496675	0.444175
940	0.494775	0.444075
941	0.497250	0.445025
942	0.498250	0.446925
943	0.495700	0.446875
944	0.494550	0.447825
945	0.496325	0.448100
946	0.493725	0.447175
947	0.498375	0.446675
948	0.497750	0.444025
949	0.496075	0.444750
950	0.495125	0.447300
951	0.492475	0.448975
952	0.490725	0.447875
953	0.491050	0.449850
954	0.495000	0.450150
955	0.497775	0.447950
956	0.497050	0.447350
957	0.499725	0.446675
958	0.494125	0.444000
959	0.494475	0.444050
960	0.497825	0.443950
961	0.499225	0.442925
962	0.494950	0.441725
963	0.498625	0.445400
964	0.497250	0.444450
965	0.497750	0.443525
966	0.497550	0.446700
967	0.495725	0.450375
968	0.493575	0.453425
969	0.495525	0.452500
970	0.496400	0.450550
971	0.498950	0.450675
972	0.493200	0.450950
973	0.496675	0.450175
974	0.498275	0.449825
975	0.500375	0.448950
976	0.495250	0.449150
977	0.499675	0.448925
978	0.498000	0.448825
979	0.494625	0.448675
980	0.497850	0.448650
981	0.495250	0.448875
982	0.498575	0.446950
983	0.498375	0.446375
984	0.497525	0.450425
985	0.497700	0.451075
986	0.500900	0.454100
987	0.498775	0.454950
988	0.500175	0.454250
989	0.502400	0.454175
990	0.497725	0.453375
991	0.499425	0.452500
992	0.502750	0.453875
993	0.499450	0.451775
994	0.496525	0.449700
995	0.499100	0.451700
996	0.498400	0.452075
997	0.498900	0.451600
998	0.502225	0.451500
999	0.497500	0.451925
1000	0.494700	0.450425
1001	0.497300	0.449775
1002	0.499450	0.448400
1003	0.496725	0.448825
1004	0.497900	0.447225
1005	0.496800	0.444850
1006	0.497025	0.444225
1007	0.495700	0.444000
1008	0.499500	0.442250
1009	0.496875	0.440300
1010	0.494900	0.440550
1011	0.493350	0.440875
1012	0.496250	0.442275
1013	0.495675	0.440875
1014	0.495125	0.440225
1015	0.496975	0.440350
1016	0.497925	0.439550
1017	0.495975	0.436700
1018	0.499025	0.436575
1019	0.496775	0.435825
1020	0.495500	0.435550
1021	0.496950	0.435850
1022	0.498350	0.436550
1023	0.498700	0.438250
1024	0.499300	0.437675
1025	0.495500	0.439100
1026	0.497400	0.439325
1027	0.494000	0.441375
1028	0.494225	0.442200
1029	0.497450	0.441775
1030	0.497075	0.440200
1031	0.499075	0.440650
1032	0.500750	0.439400
1033	0.501050	0.438925
1034	0.498100	0.439925
1035	0.501525	0.440325
1036	0.500650	0.442300
1037	0.499925	0.442325
1038	0.496175	0.442050
1039	0.496475	0.441500
1040	0.494375	0.442650
1041	0.500125	0.444925
1042	0.497500	0.445200
1043	0.498100	0.444150
1044	0.496275	0.445900
1045	0.496025	0.446250
1046	0.501775	0.444700
1047	0.499350	0.444150
1048	0.500400	0.449700
1049	0.496325	0.450125
1050	0.495950	0.450325
1051	0.499350	0.451325
1052	0.497675	0.453350
1053	0.499075	0.452375
1054	0.495675	0.452425
1055	0.496800	0.451275
1056	0.500350	0.451875
1057	0.497325	0.453625
1058	0.499725	0.454050
1059	0.496250	0.453550
1060	0.493025	0.454925
1061	0.492575	0.454900
1062	0.497875	0.455000
1063	0.495325	0.454825
1064	0.496150	0.454300
1065	0.499375	0.451950
1066	0.500175	0.452750
1067	0.500600	0.451325
1068	0.496000	0.452400
1069	0.497775	0.451500
1070	0.494700	0.452475
1071	0.496025	0.453650
1072	0.498625	0.454175
1073	0.498700	0.452275
1074	0.499625	0.451850
1075	0.497100	0.452025
1076	0.498500	0.451925
1077	0.499525	0.454250
1078	0.498100	0.452975
1079	0.495925	0.453875
1080	0.494125	0.455025
1081	0.495200	0.453050
1082	0.495425	0.454025
1083	0.497925	0.452250
1084	0.498125	0.453175
1085	0.497075	0.451925
1086	0.496600	0.450800
1087	0.493250	0.452275
1088	0.494875	0.450675
1089	0.495425	0.452175
1090	0.496925	0.450050
1091	0.496100	0.448450
1092	0.493825	0.449125
1093	0.495500	0.449275
1094	0.492175	0.449650
1095	0.495375	0.446175
1096	0.498650	0.446275
1097	0.495000	0.446900
1098	0.499500	0.449550
1099	0.495100	0.446725
1100	0.493500	0.446400
1101	0.497750	0.447675
1102	0.494775	0.449050
1103	0.495275	0.446950
1104	0.496350	0.445050
1105	0.496550	0.444950
1106	0.496150	0.445000
1107	0.493600	0.443650
1108	0.495575	0.443550
1109	0.494500	0.443550
1110	0.495450	0.444325
1111	0.497375	0.446400
1112	0.497850	0.445000
1113	0.494075	0.445425
1114	0.497875	0.444550
1115	0.494900	0.442625
1116	0.496650	0.443425
1117	0.498700	0.443675
1118	0.496575	0.442500
1119	0.491950	0.442325
1120	0.492300	0.441850
1121	0.497700	0.442375
1122	0.500125	0.444700
1123	0.498250	0.444275
1124	0.500275	0.446575
1125	0.500775	0.447450
1126	0.496250	0.447150
1127	0.497675	0.447625
1128	0.500650	0.451375
1129	0.495125	0.451700
1130	0.496550	0.452900
1131	0.499575	0.455350
1132	0.497600	0.454525
1133	0.495225	0.453575
1134	0.495375	0.453375
1135	0.496825	0.451725
1136	0.500850	0.452850
1137	0.496525	0.451300
1138	0.492300	0.449075
1139	0.496325	0.450775
1140	0.495050	0.452300
1141	0.494950	0.451375
1142	0.492950	0.450900
1143	0.495325	0.449475
1144	0.494050	0.448475
1145	0.495050	0.448725
1146	0.496725	0.452200
1147	0.495175	0.452350
1148	0.495050	0.452250
1149	0.499875	0.453175
1150	0.499250	0.453975
1151	0.495475	0.454925
1152	0.496725	0.456200
1153	0.496775	0.459150
1154	0.494575	0.462100
1155	0.495975	0.461675
1156	0.491650	0.460800
1157	0.492425	0.461800
1158	0.495925	0.460025
1159	0.497725	0.458500
1160	0.498000	0.458225
1161	0.499675	0.456425
1162	0.493625	0.456475
1163	0.493350	0.458050
1164	0.494775	0.454800
1165	0.499300	0.455600
1166	0.492625	0.453900
1167	0.495025	0.453825
1168	0.494250	0.451425
1169	0.493725	0.449300
1170	0.493950	0.447800
1171	0.499400	0.448475
1172	0.501725	0.446125
1173	0.500275	0.443825
1174	0.499525	0.444750
1175	0.496475	0.444575
1176	0.494400	0.445450
1177	0.495250	0.445900
1178	0.496725	0.446775
1179	0.497275	0.448500
1180	0.493750	0.448125
1181	0.497350	0.447900
1182	0.499425	0.448400
1183	0.495175	0.446875
1184	0.498925	0.447300
1185	0.496125	0.447675
1186	0.495725	0.447550
1187	0.492975	0.447400
1188	0.494800	0.448375
1189	0.496400	0.447950
1190	0.495975	0.445225
1191	0.495325	0.445975
1192	0.495850	0.444925
1193	0.495175	0.447575
1194	0.495050	0.446800
1195	0.497725	0.447575
1196	0.497950	0.447800
1197	0.495825	0.447925
1198	0.492500	0.446850
1199	0.493800	0.447200
1200	0.497825	0.447675
1201	0.499575	0.447350
1202	0.497150	0.447550
1203	0.496850	0.447975
1204	0.498000	0.448800
1205	0.497600	0.451850
1206	0.495450	0.450175
1207	0.495725	0.449325
1208	0.491775	0.446475
1209	0.499000	0.449500
1210	0.492725	0.447900
1211	0.494600	0.449025
1212	0.498150	0.449400
1213	0.498625	0.451125
1214	0.500700	0.455100
1215	0.497450	0.454975
1216	0.496725	0.453600
1217	0.494375	0.450850
1218	0.497775	0.452825
1219	0.500125	0.452325
1220	0.495450	0.453400
1221	0.497850	0.452800
1222	0.494150	0.451750
1223	0.496975	0.452225
1224	0.499875	0.455350
1225	0.499500	0.454300
1226	0.498550	0.454775
1227	0.500100	0.452600
1228	0.493625	0.453775
1229	0.500700	0.453975
1230	0.498200	0.456175
1231	0.496975	0.457625
1232	0.500075	0.456600
1233	0.498375	0.454950
1234	0.500425	0.455750
1235	0.498175	0.456900
1236	0.496400	0.457450
1237	0.495700	0.457400
1238	0.498525	0.459250
1239	0.495575	0.458850
1240	0.495600	0.461475
1241	0.499000	0.458950
1242	0.495325	0.458650
1243	0.495425	0.456450
1244	0.497125	0.460350
1245	0.495400	0.459775
1246	0.499400	0.459750
1247	0.498025	0.461725
1248	0.500200	0.461975
1249	0.495425	0.462425
1250	0.496625	0.460650
1251	0.499250	0.462850
1252	0.497975	0.464750
1253	0.493800	0.464250
1254	0.492775	0.465400
1255	0.493225	0.466250
1256	0.496775	0.465750
1257	0.496550	0.467125
1258	0.493075	0.466475
1259	0.494575	0.465475
1260	0.494500	0.462825
1261	0.495600	0.460700
1262	0.496125	0.459675
1263	0.495400	0.457275
1264	0.494575	0.453700
1265	0.494925	0.455525
1266	0.498825	0.454450
1267	0.496250	0.451975
1268	0.497775	0.452100
1269	0.498850	0.453150
1270	0.497500	0.450825
1271	0.499050	0.454100
1272	0.500175	0.455200
1273	0.497150	0.457550
1274	0.496300	0.457350
1275	0.499500	0.457525
1276	0.497150	0.458125
1277	0.494825	0.457000
1278	0.496250	0.459250
1279	0.497900	0.459025
1280	0.493225	0.457600
1281	0.495500	0.457675
1282	0.495725	0.459025
1283	0.498150	0.458025
1284	0.498325	0.457900
1285	0.498000	0.458925
1286	0.498875	0.461000
1287	0.500375	0.462350
1288	0.496575	0.459550
1289	0.494100	0.461600
1290	0.497750	0.460925
1291	0.501725	0.460900
1292	0.498150	0.464575
1293	0.498500	0.466075
1294	0.498400	0.462175
1295	0.495725	0.463850
1296	0.497175	0.465000
1297	0.496500	0.462075
1298	0.495175	0.462800
1299	0.495425	0.459100
1300	0.495300	0.459525
1301	0.495850	0.459550
1302	0.499800	0.460325
1303	0.497550	0.459600
1304	0.499025	0.458375
1305	0.496725	0.460750
1306	0.494350	0.459450
1307	0.495525	0.459050
1308	0.493850	0.459175
1309	0.493800	0.458700
1310	0.496075	0.458275
1311	0.497625	0.456325
1312	0.494275	0.457075
1313	0.494125	0.455650
1314	0.493825	0.454675
1315	0.497125	0.456325
1316	0.495725	0.455975
1317	0.500700	0.456025
1318	0.498250	0.457200
1319	0.497225	0.458250
1320	0.498000	0.458775
1321	0.496975	0.457525
1322	0.497000	0.455625
1323	0.496275	0.456875
1324	0.496500	0.458800
1325	0.494900	0.460375
1326	0.496950	0.461500
1327	0.497575	0.460175
1328	0.496050	0.461175
1329	0.493325	0.458975
1330	0.499700	0.460200
1331	0.496275	0.462875
1332	0.496425	0.464525
1333	0.495125	0.465625
1334	0.494625	0.462725
1335	0.495750	0.463800
1336	0.494150	0.463850
1337	0.493975	0.462475
1338	0.497950	0.460525
1339	0.498125	0.459275
1340	0.497625	0.457375
1341	0.497875	0.457650
1342	0.500875	0.457375
1343	0.498400	0.458875
1344	0.496100	0.457150
1345	0.495250	0.455625
1346	0.492425	0.455725
1347	0.494050	0.456100
1348	0.495375	0.458175
1349	0.494975	0.456775
1350	0.495850	0.454850
1351	0.497325	0.452000
1352	0.498800	0.450325
1353	0.498300	0.451275
1354	0.496050	0.452450
1355	0.495025	0.452350
1356	0.495600	0.453125
1357	0.491400	0.454350
1358	0.493000	0.456500
1359	0.493925	0.458150
1360	0.497650	0.460650
1361	0.496225	0.461350
1362	0.494575	0.462075
1363	0.494475	0.461850
1364	0.493475	0.461225
1365	0.494100	0.460925
1366	0.498875	0.457700
1367	0.502650	0.457225
1368	0.503125	0.459350
1369	0.500875	0.460350
1370	0.495600	0.460475
1371	0.499025	0.460800
1372	0.496900	0.461450
1373	0.498350	0.460425
1374	0.498275	0.462125
1375	0.498275	0.463725
1376	0.496325	0.465025
1377	0.497775	0.463150
1378	0.495000	0.462875
1379	0.494750	0.462525
1380	0.498075	0.462800
1381	0.498750	0.462975
1382	0.500225	0.461100
1383	0.498200	0.459800
1384	0.495500	0.459350
1385	0.495375	0.459025
1386	0.495500	0.461275
1387	0.496875	0.460225
1388	0.500675	0.458525
1389	0.495800	0.460600
1390	0.494675	0.458625
1391	0.495525	0.457725
1392	0.500250	0.462775
1393	0.494750	0.463225
1394	0.497600	0.462975
1395	0.499475	0.459325
1396	0.498750	0.459625
1397	0.495850	0.460200
1398	0.493750	0.461975
1399	0.497200	0.462225
1400	0.500300	0.463425
1401	0.499400	0.464000
1402	0.499600	0.460425
1403	0.497425	0.463350
1404	0.497850	0.466050
1405	0.498225	0.468850
1406	0.500850	0.471025
1407	0.497450	0.469750
1408	0.495650	0.472500
1409	0.498125	0.471400
1410	0.497375	0.470175
1411	0.495250	0.470375
1412	0.497650	0.470050
1413	0.500250	0.473125
1414	0.499925	0.472925
1415	0.496300	0.475250
1416	0.493200	0.476050
1417	0.496375	0.474200
1418	0.497400	0.473275
1419	0.499500	0.473525
1420	0.498200	0.473675
1421	0.497775	0.470350
1422	0.495700	0.471475
1423	0.497375	0.471025
1424	0.498600	0.471375
1425	0.498200	0.469800
1426	0.497550	0.468500
1427	0.494850	0.466775
1428	0.496225	0.464175
1429	0.492875	0.462525
1430	0.496100	0.461125
1431	0.496000	0.462050
1432	0.494925	0.461600
1433	0.497600	0.461550
1434	0.497450	0.463625
1435	0.498175	0.465000
1436	0.499950	0.462650
1437	0.500575	0.463550
1438	0.501025	0.462125
1439	0.498300	0.461700
1440	0.497300	0.463825
1441	0.495900	0.462500
1442	0.498525	0.463875
1443	0.496625	0.463975
1444	0.497675	0.463950
1445	0.499350	0.463475
1446	0.496825	0.465375
1447	0.496375	0.462725
1448	0.497475	0.463425
1449	0.496875	0.462275
1450	0.499125	0.461275
1451	0.495225	0.462350
1452	0.497550	0.463750
1453	0.498825	0.463700
1454	0.496400	0.466100
1455	0.496050	0.467600
1456	0.495700	0.468325
1457	0.499700	0.465550
1458	0.497575	0.464050
1459	0.496025	0.463400
1460	0.496150	0.465775
1461	0.493800	0.465025
1462	0.492175	0.465000
1463	0.496450	0.463650
1464	0.496775	0.462650
1465	0.497400	0.463025
1466	0.492700	0.462150
1467	0.494050	0.463475
1468	0.496200	0.463950
1469	0.497675	0.463375
1470	0.495425	0.463075
1471	0.494325	0.463400
1472	0.496525	0.461250
1473	0.494675	0.459700
1474	0.493425	0.461375
1475	0.496075	0.462325
1476	0.495075	0.463450
1477	0.495375	0.464850
1478	0.495625	0.465000
1479	0.498050	0.465575
1480	0.500225	0.465400
1481	0.497075	0.464125
1482	0.497200	0.464925
1483	0.497575	0.464775
1484	0.496600	0.463400
1485	0.496675	0.460575
1486	0.493350	0.458975
1487	0.497900	0.458650
1488	0.498575	0.460850
1489	0.499825	0.462200
1490	0.494150	0.460300
1491	0.494525	0.459825
1492	0.496425	0.463725
1493	0.495125	0.465525
1494	0.493825	0.467875
1495	0.496900	0.468425
1496	0.494025	0.464950
1497	0.494350	0.465250
1498	0.492150	0.465800
1499	0.492800	0.462625
1500	0.495775	0.465275
1501	0.497200	0.467650
1502	0.499300	0.468600
1503	0.496100	0.468325
1504	0.497175	0.467350
1505	0.494500	0.465350
1506	0.494925	0.462600
1507	0.496350	0.465225
1508	0.495800	0.463725
1509	0.493425	0.464150
1510	0.496700	0.465450
1511	0.497775	0.466150
1512	0.495050	0.468925
1513	0.493100	0.468550
1514	0.492325	0.467750
1515	0.493650	0.469300
1516	0.493000	0.468775
1517	0.493425	0.466375
1518	0.497300	0.465675
1519	0.493425	0.462900
1520	0.493350	0.465950
1521	0.497550	0.465800
1522	0.496350	0.464225
1523	0.496350	0.466475
1524	0.494200	0.466600
1525	0.496250	0.468400
1526	0.495575	0.467875
1527	0.498625	0.468400
1528	0.492000	0.468400
1529	0.493350	0.467600
1530	0.492400	0.466650
1531	0.490425	0.466550
1532	0.492150	0.467725
1533	0.492950	0.466925
1534	0.494725	0.467950
1535	0.492825	0.468550
1536	0.493450	0.471550
1537	0.497425	0.472025
1538	0.497175	0.472975
1539	0.497200	0.474775
1540	0.495000	0.474900
1541	0.497200	0.474125
1542	0.495200	0.473150
1543	0.498375	0.472725
1544	0.497525	0.469875
1545	0.496400	0.467075
1546	0.495250	0.467825
1547	0.492775	0.467950
1548	0.495325	0.467825
1549	0.495000	0.466700
1550	0.496400	0.466575
1551	0.496350	0.467850
1552	0.497100	0.465675
1553	0.496600	0.468975
1554	0.494475	0.468175
1555	0.493775	0.467500
1556	0.495700	0.469675
1557	0.494875	0.469875
1558	0.497550	0.471000
1559	0.497650	0.469100
1560	0.497400	0.467175
1561	0.493100	0.466975
1562	0.496550	0.466125
1563	0.500700	0.465600
1564	0.494675	0.466725
1565	0.495000	0.466650
1566	0.495725	0.467425
1567	0.496850	0.469200
1568	0.495300	0.470325
1569	0.492850	0.467350
1570	0.492975	0.463925
1571	0.495825	0.467150
1572	0.500275	0.467525
1573	0.501800	0.467325
1574	0.497125	0.468325
1575	0.497550	0.468625
1576	0.498025	0.467450
1577	0.494275	0.469275
1578	0.495675	0.469350
1579	0.499025	0.468450
1580	0.494775	0.468400
1581	0.499625	0.466825
1582	0.496225	0.468225
1583	0.496375	0.468600
1584	0.497900	0.467800
1585	0.501750	0.464650
1586	0.499425	0.463875
1587	0.499250	0.460850
1588	0.495675	0.460175
1589	0.492700	0.458825
1590	0.496025	0.460475
1591	0.492225	0.459675
1592	0.492075	0.459450
1593	0.493350	0.456025
1594	0.494850	0.457125
1595	0.496700	0.459700
1596	0.494850	0.460325
1597	0.499525	0.462975
1598	0.497875	0.464100
1599	0.496725	0.463350
1600	0.497325	0.463225
1601	0.497725	0.461875
1602	0.492200	0.458800
1603	0.493200	0.461175
1604	0.495800	0.458825
1605	0.496950	0.458625
1606	0.498050	0.460600
1607	0.495075	0.460925
1608	0.494425	0.460575
1609	0.491200	0.461725
1610	0.494200	0.459925
1611	0.495350	0.457875
1612	0.498125	0.457725
1613	0.494425	0.457325
1614	0.493850	0.457550
1615	0.492875	0.458150
1616	0.490650	0.458600
1617	0.496775	0.457200
1618	0.496125	0.458350
1619	0.499000	0.459150
1620	0.505100	0.458775
1621	0.499775	0.459550
1622	0.494950	0.457750
1623	0.501000	0.457900
1624	0.496650	0.461150
1625	0.493875	0.460000
1626	0.497350	0.461275
1627	0.494525	0.459175
1628	0.490550	0.457725
1629	0.494650	0.456750
1630	0.497800	0.456050
1631	0.496100	0.456850
1632	0.493550	0.459375
1633	0.500575	0.461150
1634	0.499250	0.459500
1635	0.499625	0.461800
1636	0.496175	0.462900
1637	0.497900	0.463700
1638	0.498100	0.464600
1639	0.493900	0.463650
1640	0.497000	0.462250
1641	0.497025	0.465250
1642	0.497325	0.464275
1643	0.495150	0.461200
1644	0.495500	0.461925
1645	0.495175	0.462400
1646	0.496325	0.462825
1647	0.497825	0.459075
1648	0.497275	0.460300
1649	0.498325	0.460250
1650	0.496900	0.459350
1651	0.496850	0.458550
1652	0.500625	0.458000
1653	0.502175	0.458275
1654	0.498350	0.460725
1655	0.498175	0.458975
1656	0.499175	0.458925
1657	0.497475	0.458925
1658	0.494650	0.460600
1659	0.495425	0.460050
1660	0.494850	0.459775
1661	0.496625	0.460000
1662	0.496500	0.458250
1663	0.493625	0.460025
1664	0.493900	0.463750
1665	0.495225	0.462950
1666	0.495600	0.465300
1667	0.498500	0.467975
1668	0.495725	0.469900
1669	0.493375	0.469375
1670	0.492900	0.470200
1671	0.493450	0.466525
1672	0.498050	0.467250
1673	0.502275	0.468925
1674	0.500100	0.468800
1675	0.495175	0.470275
1676	0.494000	0.473575
1677	0.497975	0.470700
1678	0.498175	0.468500
1679	0.497075	0.469075
1680	0.491775	0.469150
1681	0.496450	0.468150
1682	0.496425	0.467675
1683	0.497050	0.466175
1684	0.499250	0.466225
1685	0.499275	0.467650
1686	0.497975	0.467650
1687	0.494700	0.470600
1688	0.496250	0.470725
1689	0.500725	0.469825
1690	0.500475	0.468500
1691	0.499450	0.467175
1692	0.499025	0.468575
1693	0.497500	0.469650
1694	0.497000	0.468350
1695	0.493925	0.468700
1696	0.496550	0.467500
1697	0.499900	0.470275
1698	0.496300	0.471675
1699	0.497000	0.468400
1700	0.499375	0.468650
1701	0.497250	0.468700
1702	0.499400	0.467450
1703	0.497775	0.467600
1704	0.498525	0.468825
1705	0.498950	0.468450
1706	0.498575	0.467900
1707	0.498025	0.465600
1708	0.497250	0.466075
1709	0.499525	0.466700
1710	0.496700	0.466825
1711	0.497200	0.468600
1712	0.500875	0.468650
1713	0.498700	0.469625
1714	0.495800	0.468725
1715	0.501250	0.468625
1716	0.497750	0.469175
1717	0.498625	0.467700
1718	0.496675	0.468475
1719	0.496275	0.468250
1720	0.499250	0.467700
1721	0.496825	0.466975
1722	0.495250	0.463125
1723	0.499550	0.463225
1724	0.499325	0.464800
1725	0.498375	0.462275
1726	0.496875	0.461450
1727	0.498350	0.459925
1728	0.496525	0.461925
1729	0.497100	0.461500
1730	0.495225	0.461925
1731	0.499025	0.459950
1732	0.498000	0.461150
1733	0.494325	0.459525
1734	0.500525	0.463450
1735	0.499175	0.462675
1736	0.495900	0.465050
1737	0.498500	0.465150
1738	0.499450	0.467700
1739	0.496100	0.466200
1740	0.495050	0.464450
1741	0.496125	0.464975
1742	0.496825	0.465150
1743	0.495425	0.465100
1744	0.497825	0.463900
1745	0.499650	0.464025
1746	0.495825	0.465325
1747	0.493775	0.464950
1748	0.494425	0.467475
1749	0.496775	0.465850
1750	0.498675	0.463175
1751	0.498325	0.461700
1752	0.494925	0.460675
1753	0.496200	0.461500
1754	0.493800	0.461050
1755	0.495925	0.462225
1756	0.491775	0.460600
1757	0.492800	0.459975
1758	0.491825	0.457425
1759	0.492450	0.455975
1760	0.494625	0.455100
1761	0.494600	0.455850
1762	0.493050	0.453750
1763	0.495475	0.454975
1764	0.494525	0.456225
1765	0.491650	0.456525
1766	0.497600	0.455375
1767	0.495525	0.454825
1768	0.492000	0.454750
1769	0.489575	0.451425
1770	0.493600	0.451725
1771	0.496600	0.450325
1772	0.496300	0.449050
1773	0.493650	0.450300
1774	0.496250	0.452250
1775	0.496625	0.450775
1776	0.494875	0.450275
1777	0.496550	0.448650
1778	0.495575	0.448650
1779	0.495200	0.449350
1780	0.494250	0.449600
1781	0.496275	0.449075
1782	0.497525	0.448800
1783	0.497375	0.450775
1784	0.496575	0.449725
1785	0.495175	0.452150
1786	0.500375	0.451825
1787	0.499975	0.452125
1788	0.494575	0.453675
1789	0.494400	0.452175
1790	0.497725	0.449600
1791	0.497000	0.447800
1792	0.497225	0.447875
1793	0.497550	0.445225
1794	0.498325	0.446225
1795	0.497775	0.445750
1796	0.495250	0.448025
1797	0.496525	0.447625
1798	0.495325	0.448675
1799	0.500050	0.447825
1800	0.499850	0.446850
1801	0.498950	0.447950
1802	0.496050	0.449600
1803	0.496300	0.450850
1804	0.494900	0.451800
1805	0.496375	0.452375
1806	0.495900	0.451000
1807	0.499850	0.450500
1808	0.500800	0.450650
1809	0.497725	0.451250
1810	0.498300	0.453475
1811	0.494650	0.454500
1812	0.496425	0.455200
1813	0.492400	0.452900
1814	0.493850	0.453850
1815	0.496725	0.454275
1816	0.495850	0.452925
1817	0.496000	0.453675
1818	0.499000	0.451150
1819	0.498175	0.450025
1820	0.497200	0.450250
1821	0.502350	0.448925
1822	0.496900	0.449450
1823	0.496000	0.448525
1824	0.498000	0.446725
1825	0.497700	0.448375
1826	0.496125	0.448500
1827	0.497925	0.448750
1828	0.498300	0.447550
1829	0.495700	0.448925
1830	0.497450	0.451375
1831	0.495650	0.452800
1832	0.499350	0.450575
1833	0.498475	0.452700
1834	0.494000	0.450750
1835	0.495750	0.450825
1836	0.495500	0.449975
1837	0.495700	0.450375
1838	0.494525	0.451150
1839	0.496750	0.449450
1840	0.495625	0.452600
1841	0.491025	0.454300
1842	0.494350	0.454650
1843	0.494950	0.452075
1844	0.501125	0.451750
1845	0.496075	0.451750
1846	0.491700	0.450650
1847	0.493175	0.451100
1848	0.493275	0.451700
1849	0.492550	0.450450
1850	0.494475	0.452800
1851	0.497600	0.452325
1852	0.498125	0.453450
1853	0.494125	0.455725
1854	0.496050	0.456675
1855	0.496350	0.454125
1856	0.498700	0.454925
1857	0.496250	0.452925
1858	0.495375	0.453550
1859	0.495775	0.455250
1860	0.499700	0.456975
1861	0.495725	0.456425
1862	0.494900	0.457925
1863	0.494050	0.454050
1864	0.496200	0.456625
1865	0.494425	0.455400
1866	0.497825	0.455925
1867	0.495525	0.459950
1868	0.498100	0.460900
1869	0.496775	0.460225
1870	0.496425	0.462250
1871	0.498550	0.463800
1872	0.500825	0.461775
1873	0.498100	0.462375
1874	0.495775	0.462025
1875	0.495625	0.461250
1876	0.497050	0.459675
1877	0.497225	0.458700
1878	0.496625	0.457100
1879	0.494275	0.455925
1880	0.496275	0.457200
1881	0.493550	0.457750
1882	0.496250	0.456200
1883	0.496000	0.457800
1884	0.493900	0.459400
1885	0.490125	0.457100
1886	0.491100	0.455275
1887	0.498800	0.455675
1888	0.499600	0.453575
1889	0.494775	0.453550
1890	0.496000	0.454450
1891	0.493600	0.452875
1892	0.495625	0.452125
1893	0.496475	0.452200
1894	0.497075	0.456000
1895	0.495350	0.452675
1896	0.497475	0.453000
1897	0.497650	0.452475
1898	0.500200	0.449700
1899	0.498025	0.453100
1900	0.498225	0.451125
1901	0.495700	0.450750
1902	0.494575	0.449400
1903	0.495650	0.448950
1904	0.498125	0.452900
1905	0.497325	0.452150
1906	0.494900	0.450975
1907	0.495000	0.452600
1908	0.493375	0.449000
1909	0.492350	0.450250
1910	0.493875	0.449125
1911	0.494750	0.450325
1912	0.496000	0.452550
1913	0.496600	0.449300
1914	0.494850	0.450200
1915	0.497200	0.448675
1916	0.497125	0.449475
1917	0.492750	0.447550
1918	0.493475	0.445950
1919	0.496750	0.443600
1920	0.497300	0.442500
1921	0.497675	0.441200
1922	0.495725	0.441125
1923	0.493775	0.443975
1924	0.495500	0.442325
1925	0.497750	0.443875
1926	0.497400	0.443325
1927	0.497225	0.441400
1928	0.498200	0.444175
1929	0.500150	0.445975
1930	0.498350	0.443725
1931	0.496700	0.446500
1932	0.496125	0.446925
1933	0.495975	0.449500
1934	0.493650	0.450175
1935	0.494175	0.449050
1936	0.493775	0.447275
1937	0.499375	0.445725
1938	0.500850	0.443975
1939	0.496950	0.446900
1940	0.497575	0.446875
1941	0.492900	0.444250
1942	0.495200	0.441600
1943	0.497050	0.442300
1944	0.499975	0.444575
1945	0.494150	0.442600
1946	0.495225	0.443350
1947	0.494450	0.443300
1948	0.497925	0.440175
1949	0.493300	0.440475
1950	0.495225	0.441800
1951	0.495100	0.441050
1952	0.495400	0.440750
1953	0.493150	0.439925
1954	0.495675	0.441925
1955	0.493375	0.441100
1956	0.496175	0.440525
1957	0.494850	0.444975
1958	0.495575	0.446175
1959	0.498725	0.446400
1960	0.496000	0.443375
1961	0.492875	0.441250
1962	0.495475	0.440950
1963	0.497125	0.443950
1964	0.495175	0.442100
1965	0.494400	0.443850
1966	0.495525	0.441850
1967	0.496850	0.441700
1968	0.494150	0.440500
1969	0.495825	0.441150
1970	0.491575	0.442425
1971	0.490825	0.441500
1972	0.489700	0.442275
1973	0.493525	0.442125
1974	0.492000	0.441275
1975	0.493000	0.440450
1976	0.492650	0.438775
1977	0.496125	0.439075
1978	0.496000	0.437425
1979	0.496400	0.437275
1980	0.497200	0.437025
1981	0.493900	0.438925
1982	0.492500	0.437875
1983	0.492600	0.437400
1984	0.492800	0.436850
1985	0.492925	0.438175
1986	0.492600	0.440500
1987	0.492450	0.439025
1988	0.494350	0.440825
1989	0.492975	0.441000
1990	0.493575	0.439650
1991	0.497625	0.438375
1992	0.496175	0.437600
1993	0.499000	0.441700
1994	0.495350	0.441900
1995	0.493850	0.442750
1996	0.495650	0.442175
1997	0.493975	0.442675
1998	0.493800	0.442275
1999	0.492250	0.440375
[truncated: 8,000 more rows]
