# Supplementary material for: Evolutionary game on mutually influenceing double-layer network
Source: PLoS One. 2025 Jan 31;20(1):e0317923. doi: 10.1371/journal.pone.0317923 (PMC11785339; doi:10.1371/journal.pone.0317923)
Supplement: S1 Data — (ZIP) [file pone.0317923.s001.zip › b=1.07_a=0.5_frequency.txt]

0	0.492750	0.394775
1	0.496250	0.334100
2	0.490700	0.300700
3	0.488000	0.279575
4	0.483650	0.263000
5	0.481625	0.252650
6	0.483300	0.244625
7	0.478000	0.237700
8	0.479975	0.231600
9	0.480250	0.227825
10	0.480400	0.224975
11	0.477775	0.225050
12	0.480550	0.224050
13	0.480525	0.222600
14	0.481750	0.220325
15	0.482850	0.220275
16	0.482200	0.218825
17	0.483075	0.218525
18	0.485025	0.218100
19	0.480225	0.217300
20	0.478200	0.215225
21	0.481375	0.217875
22	0.481150	0.218200
23	0.481150	0.218600
24	0.483975	0.220575
25	0.482125	0.221300
26	0.485725	0.222900
27	0.480175	0.223725
28	0.484250	0.226750
29	0.481175	0.225500
30	0.477850	0.225200
31	0.480850	0.225975
32	0.480325	0.227425
33	0.482250	0.228975
34	0.482350	0.231625
35	0.481400	0.232325
36	0.483325	0.232550
37	0.483325	0.235050
38	0.484625	0.236125
39	0.483250	0.238600
40	0.481025	0.240550
41	0.478425	0.241325
42	0.481725	0.243775
43	0.483850	0.244650
44	0.481325	0.243375
45	0.481375	0.242575
46	0.481950	0.239900
47	0.479975	0.240700
48	0.484600	0.240800
49	0.481025	0.242950
50	0.478975	0.242550
51	0.478950	0.243500
52	0.486000	0.242475
53	0.484375	0.241675
54	0.480125	0.242825
55	0.481775	0.242350
56	0.482250	0.243150
57	0.484325	0.244625
58	0.483150	0.245000
59	0.484275	0.245700
60	0.482225	0.246875
61	0.483425	0.246475
62	0.484925	0.245500
63	0.485700	0.245575
64	0.483600	0.248025
65	0.485550	0.247725
66	0.480625	0.249700
67	0.483300	0.250425
68	0.485450	0.252325
69	0.488350	0.254000
70	0.486800	0.253825
71	0.483525	0.253725
72	0.485050	0.255550
73	0.485300	0.254975
74	0.481350	0.258600
75	0.484950	0.257950
76	0.482300	0.257650
77	0.481325	0.260600
78	0.480250	0.260650
79	0.480475	0.262950
80	0.483450	0.264675
81	0.484450	0.267625
82	0.486850	0.267275
83	0.488325	0.268575
84	0.485900	0.269500
85	0.488500	0.272675
86	0.481525	0.274800
87	0.486500	0.275250
88	0.482525	0.275125
89	0.479550	0.274550
90	0.482100	0.273450
91	0.477775	0.274600
92	0.481300	0.275850
93	0.485325	0.276900
94	0.479900	0.277550
95	0.481300	0.279800
96	0.482875	0.282325
97	0.485075	0.281600
98	0.482900	0.281650
99	0.479875	0.280350
100	0.481800	0.280125
101	0.481900	0.281200
102	0.482050	0.282075
103	0.478100	0.282425
104	0.483425	0.283550
105	0.481175	0.281875
106	0.474925	0.284075
107	0.476600	0.283375
108	0.485300	0.283350
109	0.484450	0.283875
110	0.483125	0.284250
111	0.480375	0.283500
112	0.477900	0.283850
113	0.481925	0.282750
114	0.480650	0.282200
115	0.478575	0.284700
116	0.481775	0.284175
117	0.481475	0.284750
118	0.478200	0.284325
119	0.480275	0.281800
120	0.478500	0.282825
121	0.478850	0.284600
122	0.485900	0.285700
123	0.482450	0.286500
124	0.482450	0.288500
125	0.484575	0.290200
126	0.482975	0.291650
127	0.483175	0.291025
128	0.480200	0.291825
129	0.483550	0.293850
130	0.486600	0.294875
131	0.484050	0.295150
132	0.482225	0.296100
133	0.479275	0.297325
134	0.479000	0.295525
135	0.482875	0.295000
136	0.482250	0.293950
137	0.485825	0.293850
138	0.482900	0.293775
139	0.482200	0.292300
140	0.482825	0.291075
141	0.484950	0.293400
142	0.483250	0.291825
143	0.482075	0.290075
144	0.482100	0.290225
145	0.479300	0.289100
146	0.484400	0.290725
147	0.482250	0.290950
148	0.481475	0.292900
149	0.483550	0.295625
150	0.483425	0.296250
151	0.477075	0.294075
152	0.480325	0.295150
153	0.481325	0.296025
154	0.482350	0.297400
155	0.481100	0.298900
156	0.480900	0.299250
157	0.479725	0.297525
158	0.481825	0.298750
159	0.482575	0.298525
160	0.481950	0.297100
161	0.478275	0.298425
162	0.478550	0.297450
163	0.479525	0.298925
164	0.479500	0.295700
165	0.487000	0.293875
166	0.485625	0.293825
167	0.482125	0.297525
168	0.479350	0.298775
169	0.482475	0.301125
170	0.485475	0.297475
171	0.480450	0.295825
172	0.479375	0.297025
173	0.483250	0.296675
174	0.482075	0.298400
175	0.481475	0.297875
176	0.481100	0.298125
177	0.479250	0.297600
178	0.483300	0.299800
179	0.485075	0.302000
180	0.485625	0.301550
181	0.484775	0.302500
182	0.485125	0.300600
183	0.481625	0.300775
184	0.481575	0.301725
185	0.481725	0.303800
186	0.479600	0.304075
187	0.484450	0.306100
188	0.483200	0.303675
189	0.484900	0.304375
190	0.483100	0.303275
191	0.483325	0.303450
192	0.483950	0.302075
193	0.481000	0.300875
194	0.480025	0.300750
195	0.480250	0.300975
196	0.479300	0.299550
197	0.480625	0.299450
198	0.484225	0.298725
199	0.484125	0.298400
200	0.481525	0.299000
201	0.483850	0.303575
202	0.482900	0.303525
203	0.481600	0.303750
204	0.481775	0.304725
205	0.480000	0.304475
206	0.485025	0.305675
207	0.482050	0.304850
208	0.482275	0.305600
209	0.481625	0.307950
210	0.481000	0.306925
211	0.482075	0.310600
212	0.482250	0.311650
213	0.480900	0.315075
214	0.482100	0.312500
215	0.481175	0.312500
216	0.482500	0.312125
217	0.480650	0.313900
218	0.481450	0.313425
219	0.480750	0.311325
220	0.482500	0.310450
221	0.484450	0.310525
222	0.485550	0.310750
223	0.481325	0.312850
224	0.482175	0.310625
225	0.479600	0.309650
226	0.479850	0.309625
227	0.479750	0.310950
228	0.483600	0.309750
229	0.486275	0.308900
230	0.488625	0.308550
231	0.481950	0.308350
232	0.483125	0.306900
233	0.483475	0.308250
234	0.485575	0.305450
235	0.486375	0.304000
236	0.480850	0.304675
237	0.481775	0.305450
238	0.483575	0.302550
239	0.485225	0.302525
240	0.482125	0.303225
241	0.482200	0.304025
242	0.484625	0.305850
243	0.482650	0.305450
244	0.486500	0.304325
245	0.483550	0.303225
246	0.483775	0.304725
247	0.487075	0.304550
248	0.489900	0.304675
249	0.486450	0.306500
250	0.484650	0.307850
251	0.486100	0.306725
252	0.482700	0.309125
253	0.486100	0.306875
254	0.483525	0.305825
255	0.485200	0.305725
256	0.489575	0.306125
257	0.487525	0.305525
258	0.485900	0.304250
259	0.482075	0.306350
260	0.483750	0.306700
261	0.487150	0.307125
262	0.485775	0.306600
263	0.483125	0.307150
264	0.485650	0.306275
265	0.485650	0.306525
266	0.483900	0.306525
267	0.485075	0.308025
268	0.483550	0.309800
269	0.483450	0.310300
270	0.480850	0.311675
271	0.478000	0.311525
272	0.487550	0.310325
273	0.483925	0.312975
274	0.482675	0.313325
275	0.483625	0.316375
276	0.482175	0.314275
277	0.483550	0.313350
278	0.485275	0.310800
279	0.484550	0.310225
280	0.483825	0.310175
281	0.480650	0.311150
282	0.479950	0.311400
283	0.477825	0.309900
284	0.483850	0.308825
285	0.483175	0.309150
286	0.482900	0.309675
287	0.485625	0.310800
288	0.481000	0.309350
289	0.480475	0.310950
290	0.481050	0.312800
291	0.482525	0.312800
292	0.484850	0.311000
293	0.483350	0.312800
294	0.483200	0.314150
295	0.486150	0.315875
296	0.485700	0.316250
297	0.488925	0.315775
298	0.483450	0.314475
299	0.486775	0.314350
300	0.485800	0.314700
301	0.483475	0.316325
302	0.485475	0.314175
303	0.486050	0.313575
304	0.484425	0.312425
305	0.484450	0.313475
306	0.482925	0.313525
307	0.483975	0.313150
308	0.484625	0.310600
309	0.483050	0.308575
310	0.481825	0.310575
311	0.481450	0.310675
312	0.485150	0.309875
313	0.486525	0.309850
314	0.484075	0.310600
315	0.488450	0.311450
316	0.487975	0.314500
317	0.487675	0.315375
318	0.485300	0.317600
319	0.486775	0.316500
320	0.486925	0.317875
321	0.487975	0.318725
322	0.490500	0.317825
323	0.487950	0.320450
324	0.484375	0.319325
325	0.488250	0.318250
326	0.491600	0.317950
327	0.489200	0.315100
328	0.488725	0.314975
329	0.485650	0.315700
330	0.483050	0.314100
331	0.488025	0.316725
332	0.486375	0.319450
333	0.487750	0.317400
334	0.481450	0.319000
335	0.484950	0.317550
336	0.482475	0.318225
337	0.485150	0.318150
338	0.484475	0.318675
339	0.487275	0.319925
340	0.487325	0.320150
341	0.485875	0.321300
342	0.485400	0.320725
343	0.487875	0.319675
344	0.486575	0.319550
345	0.484450	0.317100
346	0.483050	0.317325
347	0.479500	0.320000
348	0.483100	0.321575
349	0.483775	0.322750
350	0.482100	0.321725
351	0.483975	0.321225
352	0.485475	0.321225
353	0.483950	0.322200
354	0.483525	0.323625
355	0.481800	0.324575
356	0.482425	0.325650
357	0.482925	0.323275
358	0.481900	0.323750
359	0.484650	0.323100
360	0.482700	0.323825
361	0.482575	0.324000
362	0.483875	0.326950
363	0.486175	0.326200
364	0.482975	0.326425
365	0.482575	0.325425
366	0.482775	0.321750
367	0.485325	0.321175
368	0.482925	0.321700
369	0.485325	0.323050
370	0.485375	0.326925
371	0.486925	0.326900
372	0.480325	0.323325
373	0.484275	0.322100
374	0.480900	0.323575
375	0.480825	0.324925
376	0.484375	0.322750
377	0.489700	0.322625
378	0.487275	0.324150
379	0.488600	0.326775
380	0.484300	0.328375
381	0.480225	0.329050
382	0.481650	0.329400
383	0.482850	0.330975
384	0.483450	0.328375
385	0.483050	0.328575
386	0.486450	0.330425
387	0.487300	0.332000
388	0.484800	0.332700
389	0.487825	0.333925
390	0.488875	0.333275
391	0.486325	0.333600
392	0.487625	0.332525
393	0.486025	0.333150
394	0.485250	0.335625
395	0.482050	0.337500
396	0.483400	0.338375
397	0.488300	0.337225
398	0.483675	0.337475
399	0.484400	0.336875
400	0.487100	0.336225
401	0.488625	0.334825
402	0.488225	0.331750
403	0.488075	0.332200
404	0.483325	0.332350
405	0.490050	0.333125
406	0.485950	0.335100
407	0.487400	0.337025
408	0.482925	0.337050
409	0.487075	0.337975
410	0.488150	0.335000
411	0.484300	0.334850
412	0.487100	0.335925
413	0.484450	0.333600
414	0.488875	0.333650
415	0.486775	0.336000
416	0.481200	0.335800
417	0.482725	0.336825
418	0.486275	0.334750
419	0.486675	0.338025
420	0.482975	0.339325
421	0.481050	0.340400
422	0.479750	0.339400
423	0.481400	0.339800
424	0.486775	0.340100
425	0.488325	0.344725
426	0.487450	0.343025
427	0.486600	0.344100
428	0.484075	0.342100
429	0.485675	0.342000
430	0.488350	0.341875
431	0.484750	0.342675
432	0.486075	0.340625
433	0.482975	0.337350
434	0.482800	0.336950
435	0.483550	0.337650
436	0.484600	0.335600
437	0.486950	0.336850
438	0.483425	0.338325
439	0.484150	0.340700
440	0.485950	0.337625
441	0.489750	0.335800
442	0.491225	0.336550
443	0.486725	0.337650
444	0.481850	0.336075
445	0.487150	0.335650
446	0.486100	0.332950
447	0.486050	0.330375
448	0.484825	0.328300
449	0.483500	0.331100
450	0.486200	0.332125
451	0.485625	0.332975
452	0.483300	0.327925
453	0.485375	0.327975
454	0.486875	0.329425
455	0.490900	0.329925
456	0.486625	0.331075
457	0.483675	0.333125
458	0.484600	0.331800
459	0.486850	0.334150
460	0.483075	0.333850
461	0.483825	0.334875
462	0.488600	0.337400
463	0.486975	0.339600
464	0.489450	0.337900
465	0.485175	0.338475
466	0.482325	0.341600
467	0.483900	0.344275
468	0.482150	0.346075
469	0.482850	0.345675
470	0.484575	0.346750
471	0.484925	0.347850
472	0.485825	0.347675
473	0.484975	0.347325
474	0.486075	0.344200
475	0.479075	0.344275
476	0.485175	0.347150
477	0.481500	0.347250
478	0.483625	0.345275
479	0.480375	0.344150
480	0.480350	0.345050
481	0.479550	0.344900
482	0.479650	0.347675
483	0.483850	0.346625
484	0.482550	0.345200
485	0.483725	0.348050
486	0.488500	0.349400
487	0.487850	0.347800
488	0.488125	0.347550
489	0.482975	0.349525
490	0.484100	0.351875
491	0.485925	0.351525
492	0.484200	0.352475
493	0.484800	0.350975
494	0.480850	0.352675
495	0.479950	0.351675
496	0.482950	0.351500
497	0.486675	0.350750
498	0.489350	0.352725
499	0.483025	0.355225
500	0.481950	0.355975
501	0.476800	0.355750
502	0.480750	0.358425
503	0.486250	0.357900
504	0.486300	0.357750
505	0.489825	0.359000
506	0.484800	0.359675
507	0.486925	0.358800
508	0.486425	0.357475
509	0.481475	0.357850
510	0.485650	0.357550
511	0.484300	0.356850
512	0.483175	0.358650
513	0.482575	0.358675
514	0.485875	0.359725
515	0.485050	0.358825
516	0.484900	0.357275
517	0.488325	0.359600
518	0.487725	0.360925
519	0.484600	0.359700
520	0.485175	0.360800
521	0.487975	0.360425
522	0.485900	0.359625
523	0.485325	0.359900
524	0.483750	0.362025
525	0.483625	0.357700
526	0.485500	0.357750
527	0.487675	0.359500
528	0.482700	0.361000
529	0.481175	0.366175
530	0.488350	0.366350
531	0.491700	0.366950
532	0.486975	0.369450
533	0.486975	0.368450
534	0.483925	0.367300
535	0.485625	0.370375
536	0.483075	0.369875
537	0.481075	0.368900
538	0.487100	0.368975
539	0.487475	0.371675
540	0.484000	0.370425
541	0.484700	0.372575
542	0.483950	0.373125
543	0.483175	0.373675
544	0.486750	0.373100
545	0.484275	0.371975
546	0.488350	0.370250
547	0.480900	0.370625
548	0.485725	0.371325
549	0.489700	0.373725
550	0.487275	0.375925
551	0.487350	0.375250
552	0.484900	0.375975
553	0.485925	0.376000
554	0.482075	0.375325
555	0.486600	0.374875
556	0.484650	0.374600
557	0.487650	0.375225
558	0.486050	0.376300
559	0.487675	0.373800
560	0.487100	0.369525
561	0.486675	0.368700
562	0.483650	0.370550
563	0.486225	0.370775
564	0.484975	0.370750
565	0.486175	0.369025
566	0.483400	0.369725
567	0.488300	0.368200
568	0.489150	0.369500
569	0.486625	0.369250
570	0.486450	0.370175
571	0.486050	0.369425
572	0.490200	0.367475
573	0.485400	0.365200
574	0.482350	0.362625
575	0.486950	0.363050
576	0.485575	0.364800
577	0.486625	0.366500
578	0.485850	0.364600
579	0.487750	0.363725
580	0.491375	0.363375
581	0.490900	0.365700
582	0.486625	0.364125
583	0.487475	0.364600
584	0.487150	0.363750
585	0.487825	0.364475
586	0.486575	0.365350
587	0.486350	0.363775
588	0.486525	0.366425
589	0.487075	0.365075
590	0.487675	0.364050
591	0.486725	0.361675
592	0.486150	0.360450
593	0.484525	0.360350
594	0.487200	0.360250
595	0.483875	0.359550
596	0.487350	0.360225
597	0.486475	0.358600
598	0.487300	0.356600
599	0.483575	0.357350
600	0.485250	0.354400
601	0.486425	0.354500
602	0.486500	0.353725
603	0.486800	0.353425
604	0.486400	0.354250
605	0.488950	0.357125
606	0.489475	0.356475
607	0.487525	0.358125
608	0.488200	0.357875
609	0.488000	0.357050
610	0.490125	0.357050
611	0.490275	0.357800
612	0.488750	0.358800
613	0.483500	0.357350
614	0.484625	0.357575
615	0.490125	0.358050
616	0.484225	0.359650
617	0.484650	0.363975
618	0.487650	0.363600
619	0.486750	0.363900
620	0.487475	0.363750
621	0.488100	0.363700
622	0.485700	0.363725
623	0.492200	0.365300
624	0.490500	0.363050
625	0.494050	0.364050
626	0.492225	0.362575
627	0.488225	0.363875
628	0.485875	0.368475
629	0.484250	0.366200
630	0.487700	0.367800
631	0.489775	0.368775
632	0.485800	0.367325
633	0.490175	0.367625
634	0.487100	0.367175
635	0.483175	0.365250
636	0.482275	0.364975
637	0.490225	0.366900
638	0.490550	0.366000
639	0.492575	0.366500
640	0.491400	0.367050
641	0.489175	0.367650
642	0.489075	0.366275
643	0.488425	0.368050
644	0.488225	0.368225
645	0.488325	0.367950
646	0.486200	0.369975
647	0.484700	0.369700
648	0.485075	0.367450
649	0.485175	0.367500
650	0.485075	0.370025
651	0.488850	0.371100
652	0.488375	0.373400
653	0.487175	0.375600
654	0.486425	0.374600
655	0.485025	0.373975
656	0.483825	0.374175
657	0.480975	0.374925
658	0.485275	0.375100
659	0.484125	0.376075
660	0.486675	0.376725
661	0.489225	0.374975
662	0.485750	0.375175
663	0.490275	0.375325
664	0.488225	0.374675
665	0.483025	0.373150
666	0.487600	0.372450
667	0.484675	0.372250
668	0.488050	0.371875
669	0.487950	0.370625
670	0.490650	0.370550
671	0.490525	0.370225
672	0.487775	0.372875
673	0.487000	0.372900
674	0.484925	0.373300
675	0.486225	0.374750
676	0.489900	0.375400
677	0.487375	0.374075
678	0.486450	0.375250
679	0.489375	0.374925
680	0.489150	0.373700
681	0.485325	0.374725
682	0.483425	0.371100
683	0.485525	0.370200
684	0.488625	0.371200
685	0.483650	0.374050
686	0.487350	0.375675
687	0.485925	0.376250
688	0.488800	0.374000
689	0.487225	0.371975
690	0.485950	0.373025
691	0.484175	0.371625
692	0.487825	0.370950
693	0.485925	0.372975
694	0.486850	0.371100
695	0.490125	0.370750
696	0.490500	0.372050
697	0.488725	0.372800
698	0.486175	0.374150
699	0.486150	0.373225
700	0.483925	0.373350
701	0.486025	0.372225
702	0.486050	0.369400
703	0.485750	0.368725
704	0.485300	0.369475
705	0.488700	0.369425
706	0.486000	0.370825
707	0.483350	0.370125
708	0.483550	0.371125
709	0.488475	0.371850
710	0.488725	0.375675
711	0.488400	0.376200
712	0.488000	0.373800
713	0.488725	0.374025
714	0.487925	0.374800
715	0.485125	0.372925
716	0.484225	0.375350
717	0.488275	0.375325
718	0.490200	0.374600
719	0.488600	0.375250
720	0.487000	0.373925
721	0.487500	0.372550
722	0.488550	0.369450
723	0.488075	0.371300
724	0.486450	0.370975
725	0.488700	0.372400
726	0.485475	0.371500
727	0.489750	0.372400
728	0.484700	0.371375
729	0.481375	0.370700
730	0.482875	0.367575
731	0.486875	0.368525
732	0.487400	0.367950
733	0.487175	0.367225
734	0.488900	0.365425
735	0.483925	0.365375
736	0.483350	0.364450
737	0.486500	0.366450
738	0.482775	0.366625
739	0.488875	0.366725
740	0.490075	0.367775
741	0.486600	0.368225
742	0.486850	0.369400
743	0.490975	0.367675
744	0.487925	0.367775
745	0.486375	0.369425
746	0.488025	0.369800
747	0.488050	0.370525
748	0.488525	0.370575
749	0.486700	0.367475
750	0.484325	0.366550
751	0.485850	0.367875
752	0.485600	0.367925
753	0.486900	0.370000
754	0.482875	0.372050
755	0.484750	0.371325
756	0.488300	0.372350
757	0.484650	0.374525
758	0.484925	0.376625
759	0.490700	0.376100
760	0.487150	0.374625
761	0.489950	0.373975
762	0.490575	0.374025
763	0.490125	0.375075
764	0.484850	0.375700
765	0.483625	0.378075
766	0.485650	0.374775
767	0.484025	0.374525
768	0.484250	0.375250
769	0.484550	0.374675
770	0.485525	0.376100
771	0.485450	0.375275
772	0.483075	0.377875
773	0.487050	0.377150
774	0.486050	0.377275
775	0.485300	0.374750
776	0.484900	0.375875
777	0.484425	0.376725
778	0.488300	0.375000
779	0.487550	0.374325
780	0.489450	0.373125
781	0.488050	0.375625
782	0.488425	0.373700
783	0.489325	0.372575
784	0.485975	0.374075
785	0.485725	0.372375
786	0.486000	0.373950
787	0.488600	0.372500
788	0.486475	0.371850
789	0.480500	0.370150
790	0.480850	0.370875
791	0.483225	0.370925
792	0.486075	0.369150
793	0.485125	0.369525
794	0.487075	0.370225
795	0.485375	0.371850
796	0.486025	0.372675
797	0.486500	0.372900
798	0.487700	0.371650
799	0.489325	0.370875
800	0.489400	0.370350
801	0.488700	0.371775
802	0.486800	0.371500
803	0.487500	0.371375
804	0.486450	0.372675
805	0.487900	0.372025
806	0.489175	0.370125
807	0.482725	0.368275
808	0.487700	0.368475
809	0.486550	0.367650
810	0.485450	0.368350
811	0.488000	0.368475
812	0.486875	0.369425
813	0.485850	0.367950
814	0.484350	0.368650
815	0.482900	0.365775
816	0.482725	0.365700
817	0.481625	0.366725
818	0.483125	0.367600
819	0.485400	0.369550
820	0.486725	0.371425
821	0.482425	0.372425
822	0.484075	0.370050
823	0.486600	0.369875
824	0.484725	0.370075
825	0.486775	0.370175
826	0.484875	0.369400
827	0.488025	0.368275
828	0.485250	0.368600
829	0.487225	0.371150
830	0.483225	0.373475
831	0.483725	0.370075
832	0.483350	0.370625
833	0.485900	0.365600
834	0.485675	0.364075
835	0.485375	0.365750
836	0.486775	0.366975
837	0.487475	0.366975
838	0.486675	0.365950
839	0.488350	0.366625
840	0.487600	0.368100
841	0.485600	0.367200
842	0.489375	0.366250
843	0.487000	0.366025
844	0.485975	0.367275
845	0.486325	0.365450
846	0.488500	0.365700
847	0.487325	0.368450
848	0.488050	0.367400
849	0.486025	0.368350
850	0.487250	0.368300
851	0.486675	0.369200
852	0.487775	0.368150
853	0.493200	0.367925
854	0.487550	0.367575
855	0.487100	0.366650
856	0.487200	0.366325
857	0.487650	0.366825
858	0.484300	0.367725
859	0.485475	0.368775
860	0.488725	0.367325
861	0.489550	0.368950
862	0.485900	0.368900
863	0.485150	0.368775
864	0.481675	0.371650
865	0.485550	0.373150
866	0.484275	0.373650
867	0.488075	0.375850
868	0.484075	0.374175
869	0.482675	0.376325
870	0.484375	0.374250
871	0.484275	0.374775
872	0.485350	0.374475
873	0.488650	0.373775
874	0.489375	0.375675
875	0.489950	0.373575
876	0.487350	0.374200
877	0.486575	0.374100
878	0.487850	0.375150
879	0.489825	0.377125
880	0.489750	0.377725
881	0.486750	0.377200
882	0.488375	0.379975
883	0.485500	0.380275
884	0.485450	0.378475
885	0.484675	0.380075
886	0.485725	0.379475
887	0.488225	0.381750
888	0.492700	0.381725
889	0.490700	0.381025
890	0.489425	0.379875
891	0.487600	0.379275
892	0.485550	0.378675
893	0.488475	0.376775
894	0.485225	0.376175
895	0.487725	0.377300
896	0.487475	0.375875
897	0.486150	0.374750
898	0.487050	0.374750
899	0.485550	0.372600
900	0.488300	0.369900
901	0.487775	0.368875
902	0.487125	0.366000
903	0.486925	0.364800
904	0.492550	0.366700
905	0.493950	0.365700
906	0.492150	0.364325
907	0.488225	0.364850
908	0.487875	0.365750
909	0.490025	0.367225
910	0.488750	0.367700
911	0.489800	0.365950
912	0.486350	0.365775
913	0.488500	0.365600
914	0.491400	0.365250
915	0.490175	0.365100
916	0.485675	0.367450
917	0.484425	0.367225
918	0.486650	0.368225
919	0.486925	0.370850
920	0.487575	0.370600
921	0.490700	0.372075
922	0.488900	0.372825
923	0.486925	0.370250
924	0.488925	0.368525
925	0.488425	0.368100
926	0.488950	0.367575
927	0.486075	0.367575
928	0.487075	0.370025
929	0.486950	0.366600
930	0.486100	0.365150
931	0.483675	0.363450
932	0.482700	0.361675
933	0.482600	0.362500
934	0.481850	0.362550
935	0.486050	0.363175
936	0.486375	0.363625
937	0.485300	0.364625
938	0.484625	0.364650
939	0.483425	0.365100
940	0.486075	0.365600
941	0.484025	0.366850
942	0.485800	0.367750
943	0.486675	0.367800
944	0.489575	0.366850
945	0.487425	0.367925
946	0.481950	0.370875
947	0.484475	0.371525
948	0.487925	0.370100
949	0.489975	0.370900
950	0.485950	0.373850
951	0.486900	0.374700
952	0.487500	0.373675
953	0.484475	0.371925
954	0.484125	0.369800
955	0.482900	0.371125
956	0.483375	0.370875
957	0.485100	0.371725
958	0.483600	0.375925
959	0.480600	0.373675
960	0.484350	0.371225
961	0.485100	0.371400
962	0.486175	0.372550
963	0.486025	0.372875
964	0.483500	0.372675
965	0.483625	0.372350
966	0.483650	0.373200
967	0.486900	0.373425
968	0.484575	0.371550
969	0.486750	0.370875
970	0.485125	0.368975
971	0.486700	0.369850
972	0.487075	0.371225
973	0.491125	0.370200
974	0.487575	0.367725
975	0.488125	0.365850
976	0.488725	0.365100
977	0.487900	0.366800
978	0.486200	0.368975
979	0.487225	0.366875
980	0.487750	0.365725
981	0.486225	0.364950
982	0.487125	0.365475
983	0.487875	0.362275
984	0.484750	0.362100
985	0.484400	0.362900
986	0.490325	0.363675
987	0.488100	0.361725
988	0.490975	0.361175
989	0.487550	0.361975
990	0.485450	0.363875
991	0.488100	0.363275
992	0.486600	0.361875
993	0.486050	0.363225
994	0.486100	0.361350
995	0.485700	0.360825
996	0.485050	0.358825
997	0.488550	0.357825
998	0.485200	0.358425
999	0.486100	0.360725
1000	0.487200	0.361750
1001	0.488675	0.361075
1002	0.485925	0.360475
1003	0.483500	0.361125
1004	0.486350	0.360250
1005	0.483350	0.362100
1006	0.487375	0.362025
1007	0.490100	0.360575
1008	0.491250	0.360100
1009	0.487125	0.360250
1010	0.492150	0.358750
1011	0.487775	0.358475
1012	0.488050	0.359250
1013	0.490150	0.361975
1014	0.486175	0.364350
1015	0.489125	0.363525
1016	0.489650	0.363825
1017	0.491000	0.364625
1018	0.485600	0.364450
1019	0.491075	0.361275
1020	0.488850	0.357575
1021	0.485025	0.357000
1022	0.486475	0.359475
1023	0.483425	0.356325
1024	0.485050	0.353525
1025	0.483475	0.354650
1026	0.485050	0.353900
1027	0.489300	0.352625
1028	0.483875	0.355700
1029	0.489200	0.354475
1030	0.490175	0.354900
1031	0.486850	0.352700
1032	0.488100	0.356275
1033	0.486650	0.353825
1034	0.489500	0.353050
1035	0.485225	0.355950
1036	0.486225	0.355275
1037	0.483100	0.354850
1038	0.487500	0.352275
1039	0.486100	0.352125
1040	0.485650	0.353350
1041	0.487375	0.353475
1042	0.488375	0.352125
1043	0.483625	0.353950
1044	0.488350	0.353375
1045	0.486650	0.353150
1046	0.485325	0.352550
1047	0.486175	0.351975
1048	0.487975	0.354000
1049	0.486875	0.353325
1050	0.485025	0.356975
1051	0.486600	0.358425
1052	0.489000	0.357900
1053	0.484175	0.359525
1054	0.485300	0.359350
1055	0.486075	0.359225
1056	0.485675	0.359600
1057	0.488600	0.361525
1058	0.486925	0.362075
1059	0.487175	0.360775
1060	0.487250	0.360850
1061	0.482375	0.360075
1062	0.486250	0.362075
1063	0.487175	0.359650
1064	0.486325	0.360250
1065	0.485100	0.362925
1066	0.486300	0.360750
1067	0.488200	0.363850
1068	0.489025	0.361625
1069	0.487075	0.360300
1070	0.483625	0.359300
1071	0.485875	0.358225
1072	0.489600	0.357325
1073	0.483350	0.357275
1074	0.483025	0.356950
1075	0.482675	0.356300
1076	0.482450	0.356375
1077	0.484775	0.356025
1078	0.487900	0.358275
1079	0.486950	0.358850
1080	0.485950	0.358300
1081	0.486300	0.358600
1082	0.485825	0.357450
1083	0.486050	0.355050
1084	0.483150	0.355075
1085	0.482925	0.354775
1086	0.484575	0.351650
1087	0.487050	0.351600
1088	0.489400	0.351700
1089	0.486075	0.353850
1090	0.482975	0.355050
1091	0.487375	0.357150
1092	0.486450	0.355475
1093	0.488825	0.355125
1094	0.487425	0.354275
1095	0.482825	0.354300
1096	0.484250	0.354175
1097	0.489550	0.356200
1098	0.487500	0.358825
1099	0.486525	0.359325
1100	0.487250	0.361800
1101	0.487250	0.364250
1102	0.491825	0.365125
1103	0.488350	0.364125
1104	0.487650	0.365075
1105	0.485175	0.363250
1106	0.487675	0.361350
1107	0.486750	0.359275
1108	0.486275	0.359225
1109	0.485125	0.361150
1110	0.484375	0.358550
1111	0.486025	0.357525
1112	0.485550	0.358075
1113	0.488675	0.358075
1114	0.489775	0.360950
1115	0.486900	0.363425
1116	0.485350	0.361475
1117	0.487550	0.362425
1118	0.489625	0.362525
1119	0.488250	0.364500
1120	0.485150	0.364225
1121	0.485125	0.365100
1122	0.484725	0.365125
1123	0.486375	0.368100
1124	0.489725	0.370275
1125	0.485550	0.371525
1126	0.485825	0.370650
1127	0.486850	0.372275
1128	0.488550	0.372200
1129	0.488950	0.369600
1130	0.486175	0.369075
1131	0.486675	0.369400
1132	0.489175	0.369850
1133	0.485000	0.370525
1134	0.489375	0.369150
1135	0.487450	0.370450
1136	0.485250	0.370925
1137	0.486925	0.371275
1138	0.488200	0.369000
1139	0.483175	0.367625
1140	0.484625	0.370200
1141	0.485725	0.372150
1142	0.485000	0.370950
1143	0.487725	0.369575
1144	0.484675	0.368700
1145	0.488500	0.368625
1146	0.487350	0.372200
1147	0.485775	0.372825
1148	0.485650	0.372550
1149	0.487100	0.373075
1150	0.484450	0.372050
1151	0.487625	0.372250
1152	0.486900	0.371325
1153	0.486000	0.370400
1154	0.488000	0.372225
1155	0.487575	0.372375
1156	0.486100	0.374625
1157	0.486300	0.374900
1158	0.488850	0.376525
1159	0.486900	0.376525
1160	0.483800	0.376625
1161	0.485525	0.376375
1162	0.488925	0.374325
1163	0.490125	0.375500
1164	0.485050	0.374325
1165	0.486775	0.376375
1166	0.488600	0.374225
1167	0.485300	0.373725
1168	0.489275	0.373375
1169	0.488400	0.375300
1170	0.487625	0.373925
1171	0.482950	0.373675
1172	0.486475	0.371700
1173	0.489400	0.368875
1174	0.487550	0.370250
1175	0.487600	0.370075
1176	0.486275	0.373225
1177	0.487975	0.373400
1178	0.487800	0.370600
1179	0.488900	0.370625
1180	0.492050	0.368575
1181	0.491275	0.369925
1182	0.489575	0.372000
1183	0.483475	0.371400
1184	0.490625	0.373450
1185	0.483500	0.372750
1186	0.480275	0.372575
1187	0.485125	0.374450
1188	0.484975	0.373100
1189	0.487200	0.374325
1190	0.486700	0.373675
1191	0.488100	0.374975
1192	0.482825	0.373850
1193	0.485425	0.374425
1194	0.489825	0.375700
1195	0.490800	0.376025
1196	0.490200	0.375450
1197	0.486125	0.376875
1198	0.484950	0.377875
1199	0.491575	0.378050
1200	0.487425	0.380300
1201	0.484475	0.382125
1202	0.486000	0.381875
1203	0.486550	0.383175
1204	0.484650	0.384675
1205	0.484275	0.385750
1206	0.485175	0.384600
1207	0.486975	0.383250
1208	0.487250	0.381675
1209	0.488600	0.380550
1210	0.484825	0.379575
1211	0.485875	0.377275
1212	0.485025	0.375925
1213	0.483500	0.376250
1214	0.486875	0.376925
1215	0.486650	0.378425
1216	0.489800	0.381100
1217	0.487025	0.383250
1218	0.485175	0.383875
1219	0.489025	0.384775
1220	0.488925	0.382800
1221	0.488725	0.383100
1222	0.484550	0.382250
1223	0.483175	0.380975
1224	0.485175	0.379725
1225	0.488325	0.379775
1226	0.486400	0.379875
1227	0.487175	0.378325
1228	0.487475	0.375175
1229	0.485625	0.375250
1230	0.483325	0.376950
1231	0.485075	0.374550
1232	0.486900	0.373075
1233	0.488675	0.373525
1234	0.490025	0.375125
1235	0.490875	0.376350
1236	0.487050	0.374975
1237	0.491275	0.376475
1238	0.490500	0.376025
1239	0.486175	0.376875
1240	0.487475	0.379550
1241	0.489975	0.379300
1242	0.492350	0.377700
1243	0.489325	0.375725
1244	0.487425	0.371925
1245	0.488675	0.374000
1246	0.489175	0.376075
1247	0.489325	0.376550
1248	0.486350	0.376850
1249	0.487350	0.375700
1250	0.491325	0.376425
1251	0.488150	0.376925
1252	0.485450	0.375900
1253	0.485175	0.374250
1254	0.487100	0.370775
1255	0.493000	0.370400
1256	0.488475	0.369550
1257	0.486275	0.371550
1258	0.487650	0.371750
1259	0.484200	0.371600
1260	0.485650	0.371075
1261	0.486875	0.371975
1262	0.484925	0.371825
1263	0.487525	0.370775
1264	0.491375	0.370575
1265	0.490250	0.368125
1266	0.490525	0.370650
1267	0.486000	0.369200
1268	0.489075	0.368250
1269	0.490000	0.367400
1270	0.485175	0.365850
1271	0.489900	0.366450
1272	0.489575	0.364500
1273	0.491750	0.367100
1274	0.490900	0.367475
1275	0.490825	0.370150
1276	0.487350	0.371025
1277	0.489750	0.372700
1278	0.488225	0.375300
1279	0.488825	0.377975
1280	0.489975	0.377400
1281	0.488775	0.376950
1282	0.489000	0.377125
1283	0.490225	0.379000
1284	0.488650	0.378100
1285	0.484900	0.379625
1286	0.487750	0.383725
1287	0.485650	0.381975
1288	0.490575	0.382275
1289	0.489875	0.381325
1290	0.492050	0.379925
1291	0.489375	0.380300
1292	0.488150	0.379275
1293	0.489425	0.380975
1294	0.492375	0.380400
1295	0.488000	0.379675
1296	0.487675	0.380250
1297	0.489825	0.381500
1298	0.485950	0.380450
1299	0.488925	0.378650
1300	0.485850	0.377400
1301	0.487225	0.380550
1302	0.486300	0.381350
1303	0.487475	0.382250
1304	0.482550	0.379950
1305	0.485650	0.382450
1306	0.485550	0.382575
1307	0.490800	0.381425
1308	0.488525	0.384500
1309	0.487500	0.386050
1310	0.490200	0.385225
1311	0.488750	0.384325
1312	0.487100	0.384100
1313	0.489400	0.383025
1314	0.491175	0.382100
1315	0.488775	0.383175
1316	0.487500	0.380775
1317	0.485325	0.380150
1318	0.487100	0.380050
1319	0.488725	0.377775
1320	0.489750	0.376850
1321	0.485275	0.377700
1322	0.487775	0.377050
1323	0.485900	0.376900
1324	0.487375	0.377675
1325	0.487575	0.376925
1326	0.489100	0.377025
1327	0.490775	0.376275
1328	0.486825	0.375000
1329	0.489825	0.376725
1330	0.490750	0.376550
1331	0.487675	0.378225
1332	0.486925	0.379475
1333	0.490200	0.377475
1334	0.488600	0.376575
1335	0.488325	0.378175
1336	0.484000	0.376975
1337	0.482775	0.376950
1338	0.487950	0.379300
1339	0.485700	0.379450
1340	0.486425	0.380000
1341	0.490300	0.377075
1342	0.490375	0.374500
1343	0.491150	0.373300
1344	0.492350	0.376150
1345	0.491250	0.374975
1346	0.489375	0.374800
1347	0.486925	0.376425
1348	0.486450	0.378400
1349	0.488350	0.379450
1350	0.491325	0.378875
1351	0.493450	0.379850
1352	0.491725	0.383400
1353	0.490675	0.383425
1354	0.487775	0.384025
1355	0.491450	0.382300
1356	0.491000	0.383075
1357	0.486300	0.382350
1358	0.490125	0.381800
1359	0.490225	0.382100
1360	0.489475	0.383225
1361	0.490525	0.383825
1362	0.491100	0.381875
1363	0.490375	0.382075
1364	0.485375	0.382175
1365	0.489100	0.381250
1366	0.489775	0.379000
1367	0.486700	0.382275
1368	0.487775	0.382525
1369	0.491275	0.382600
1370	0.490100	0.381075
1371	0.489000	0.381675
1372	0.490450	0.382400
1373	0.492500	0.382300
1374	0.489075	0.383975
1375	0.491000	0.385275
1376	0.488075	0.386650
1377	0.489075	0.386775
1378	0.490900	0.386450
1379	0.485675	0.386900
1380	0.487975	0.385850
1381	0.483650	0.386900
1382	0.486425	0.386250
1383	0.486650	0.384600
1384	0.485800	0.384150
1385	0.485950	0.387625
1386	0.488050	0.387050
1387	0.490050	0.386325
1388	0.488025	0.388325
1389	0.483225	0.386825
1390	0.483925	0.387450
1391	0.485975	0.386650
1392	0.489700	0.385775
1393	0.489725	0.383975
1394	0.488550	0.380650
1395	0.487050	0.381800
1396	0.484950	0.381600
1397	0.486875	0.382825
1398	0.486575	0.381450
1399	0.486050	0.382975
1400	0.485100	0.382700
1401	0.485100	0.383150
1402	0.482675	0.384025
1403	0.482625	0.384350
1404	0.487525	0.384400
1405	0.485550	0.382275
1406	0.489950	0.379425
1407	0.486150	0.379000
1408	0.489625	0.378400
1409	0.489550	0.378825
1410	0.488825	0.379050
1411	0.486950	0.376325
1412	0.485775	0.378000
1413	0.488350	0.377750
1414	0.488950	0.378275
1415	0.489025	0.377275
1416	0.490200	0.378100
1417	0.490550	0.379375
1418	0.483975	0.381425
1419	0.482925	0.380075
1420	0.489750	0.382650
1421	0.489750	0.382125
1422	0.486125	0.381625
1423	0.485350	0.381000
1424	0.485550	0.379950
1425	0.483925	0.380275
1426	0.487200	0.381375
1427	0.483425	0.382500
1428	0.484875	0.383525
1429	0.481650	0.385450
1430	0.482875	0.386675
1431	0.485400	0.388750
1432	0.485025	0.389575
1433	0.483900	0.386350
1434	0.485475	0.386225
1435	0.488300	0.387350
1436	0.487775	0.385600
1437	0.491700	0.383400
1438	0.486600	0.384825
1439	0.485600	0.387375
1440	0.483300	0.389425
1441	0.485375	0.388025
1442	0.485675	0.387250
1443	0.483500	0.386400
1444	0.486850	0.384350
1445	0.484650	0.383375
1446	0.487975	0.383025
1447	0.487025	0.382700
1448	0.487250	0.382025
1449	0.486500	0.381450
1450	0.487825	0.383425
1451	0.486375	0.383125
1452	0.486475	0.382400
1453	0.486675	0.381475
1454	0.489050	0.382050
1455	0.484950	0.383025
1456	0.487350	0.384250
1457	0.487650	0.382300
1458	0.488075	0.381775
1459	0.483650	0.380675
1460	0.484350	0.379850
1461	0.483450	0.379750
1462	0.483050	0.379975
1463	0.486250	0.380475
1464	0.485625	0.380450
1465	0.488250	0.383250
1466	0.481975	0.382475
1467	0.486025	0.383250
1468	0.486275	0.380675
1469	0.487400	0.382900
1470	0.485875	0.380275
1471	0.485150	0.378525
1472	0.487750	0.378000
1473	0.490175	0.377750
1474	0.488150	0.378175
1475	0.485375	0.376375
1476	0.484000	0.374025
1477	0.484675	0.376825
1478	0.489675	0.374200
1479	0.488725	0.371825
1480	0.489400	0.372175
1481	0.484650	0.372875
1482	0.483425	0.372775
1483	0.482925	0.371750
1484	0.482975	0.372675
1485	0.485350	0.372425
1486	0.489000	0.376250
1487	0.488475	0.377100
1488	0.492350	0.377400
1489	0.486725	0.376950
1490	0.486275	0.379000
1491	0.488450	0.377450
1492	0.491625	0.376450
1493	0.486800	0.374525
1494	0.488425	0.372125
1495	0.485350	0.374525
1496	0.487450	0.374625
1497	0.485275	0.374450
1498	0.484125	0.371725
1499	0.488375	0.373375
1500	0.487800	0.373200
1501	0.487325	0.372225
1502	0.487975	0.371550
1503	0.487400	0.374975
1504	0.488275	0.374550
1505	0.486000	0.369950
1506	0.490250	0.372850
1507	0.490700	0.372300
1508	0.491650	0.369275
1509	0.485025	0.369275
1510	0.485325	0.368775
1511	0.482675	0.369625
1512	0.486325	0.368600
1513	0.486050	0.366150
1514	0.486750	0.364975
1515	0.488600	0.365100
1516	0.488500	0.362225
1517	0.485550	0.360400
1518	0.485750	0.359050
1519	0.485900	0.358150
1520	0.485375	0.358625
1521	0.486850	0.357775
1522	0.491225	0.358575
1523	0.491550	0.359800
1524	0.491975	0.359000
1525	0.490400	0.358850
1526	0.492175	0.358750
1527	0.487450	0.359175
1528	0.488100	0.361200
1529	0.493175	0.359525
1530	0.489400	0.361625
1531	0.487025	0.362875
1532	0.485575	0.363275
1533	0.487050	0.363375
1534	0.486625	0.363375
1535	0.489225	0.361700
1536	0.488700	0.362700
1537	0.485950	0.363400
1538	0.485375	0.363075
1539	0.483875	0.363425
1540	0.483850	0.364175
1541	0.491200	0.362600
1542	0.490675	0.361225
1543	0.488000	0.361725
1544	0.485625	0.359925
1545	0.490225	0.359900
1546	0.487675	0.363225
1547	0.487400	0.360575
1548	0.484775	0.361950
1549	0.488650	0.361625
1550	0.490400	0.362800
1551	0.487175	0.362000
1552	0.485950	0.361775
1553	0.485650	0.362175
1554	0.486425	0.362350
1555	0.488350	0.363575
1556	0.490375	0.363850
1557	0.491925	0.363350
1558	0.489300	0.361800
1559	0.487800	0.363375
1560	0.486700	0.363575
1561	0.486650	0.365775
1562	0.488750	0.365125
1563	0.487175	0.366275
1564	0.488300	0.366850
1565	0.484000	0.367700
1566	0.486875	0.366575
1567	0.486075	0.366400
1568	0.487325	0.366000
1569	0.485925	0.365975
1570	0.487100	0.363800
1571	0.486375	0.366475
1572	0.489650	0.366900
1573	0.487275	0.366950
1574	0.489875	0.367625
1575	0.488575	0.366975
1576	0.489425	0.367000
1577	0.491550	0.368425
1578	0.491925	0.366925
1579	0.487975	0.364625
1580	0.483625	0.363100
1581	0.488600	0.360950
1582	0.485250	0.362450
1583	0.485800	0.362500
1584	0.488200	0.362950
1585	0.486550	0.362125
1586	0.484850	0.360250
1587	0.488550	0.362525
1588	0.487550	0.363650
1589	0.489075	0.365625
1590	0.488300	0.364800
1591	0.486425	0.366250
1592	0.491775	0.367500
1593	0.488750	0.367825
1594	0.486475	0.365950
1595	0.486350	0.367375
1596	0.488475	0.366100
1597	0.486700	0.369125
1598	0.486825	0.369025
1599	0.491425	0.367400
1600	0.490475	0.369250
1601	0.486900	0.368250
1602	0.487700	0.370600
1603	0.488425	0.370525
1604	0.486825	0.371700
1605	0.485500	0.372825
1606	0.483925	0.376075
1607	0.479850	0.371075
1608	0.483400	0.369750
1609	0.484775	0.366125
1610	0.493325	0.368200
1611	0.491925	0.367325
1612	0.486350	0.367475
1613	0.484050	0.365850
1614	0.489200	0.364200
1615	0.486525	0.366625
1616	0.489950	0.366975
1617	0.487850	0.366900
1618	0.488450	0.365675
1619	0.483100	0.366325
1620	0.483175	0.366550
1621	0.482550	0.365550
1622	0.486425	0.365650
1623	0.490550	0.365375
1624	0.487800	0.363975
1625	0.485275	0.361900
1626	0.480350	0.362950
1627	0.484000	0.363450
1628	0.486125	0.362975
1629	0.485125	0.362775
1630	0.486675	0.363125
1631	0.486400	0.363175
1632	0.486300	0.363375
1633	0.488175	0.361475
1634	0.483275	0.361100
1635	0.486900	0.364000
1636	0.485450	0.364875
1637	0.488750	0.368550
1638	0.489000	0.368000
1639	0.492150	0.365175
1640	0.481750	0.365575
1641	0.488400	0.364575
1642	0.486000	0.363825
1643	0.484300	0.363050
1644	0.485075	0.363425
1645	0.486125	0.363475
1646	0.490725	0.362850
1647	0.487900	0.363825
1648	0.489250	0.365275
1649	0.484525	0.368325
1650	0.487025	0.368675
1651	0.486900	0.367975
1652	0.481900	0.367475
1653	0.484200	0.367450
1654	0.483525	0.365325
1655	0.484700	0.366025
1656	0.489025	0.364600
1657	0.486125	0.364925
1658	0.487350	0.363825
1659	0.487025	0.364775
1660	0.485000	0.365350
1661	0.488350	0.364025
1662	0.486050	0.364075
1663	0.486000	0.362575
1664	0.487500	0.363750
1665	0.486250	0.364375
1666	0.485375	0.362950
1667	0.480350	0.364275
1668	0.486025	0.365175
1669	0.486750	0.365750
1670	0.488825	0.364725
1671	0.487250	0.364775
1672	0.488075	0.365875
1673	0.488900	0.364300
1674	0.486000	0.364850
1675	0.484600	0.362525
1676	0.486075	0.364825
1677	0.485925	0.365475
1678	0.490675	0.366725
1679	0.483575	0.364775
1680	0.483775	0.363725
1681	0.487225	0.361875
1682	0.487425	0.362050
1683	0.487975	0.361075
1684	0.486950	0.358575
1685	0.483700	0.358150
1686	0.486975	0.355900
1687	0.488725	0.355850
1688	0.487550	0.355250
1689	0.486875	0.357225
1690	0.489700	0.359100
1691	0.490375	0.357650
1692	0.487675	0.357850
1693	0.488950	0.358175
1694	0.488500	0.359800
1695	0.483500	0.361625
1696	0.483425	0.359850
1697	0.484625	0.357525
1698	0.481500	0.355900
1699	0.485850	0.357750
1700	0.487075	0.357375
1701	0.488025	0.355225
1702	0.486875	0.357850
1703	0.483775	0.356875
1704	0.486650	0.355050
1705	0.488975	0.357300
1706	0.486800	0.357500
1707	0.487275	0.357450
1708	0.485725	0.356425
1709	0.485450	0.357450
1710	0.484975	0.357300
1711	0.485050	0.355300
1712	0.487675	0.355600
1713	0.488825	0.356225
1714	0.490750	0.353350
1715	0.489400	0.352900
1716	0.488000	0.351850
1717	0.485775	0.352925
1718	0.488125	0.354425
1719	0.485600	0.351675
1720	0.486725	0.352450
1721	0.487525	0.354050
1722	0.490850	0.355475
1723	0.488675	0.354425
1724	0.488375	0.355650
1725	0.486375	0.357325
1726	0.489700	0.357125
1727	0.487625	0.357425
1728	0.484425	0.357000
1729	0.486050	0.356625
1730	0.488250	0.357725
1731	0.487575	0.359850
1732	0.486775	0.359875
1733	0.486050	0.360900
1734	0.483725	0.361175
1735	0.488625	0.362175
1736	0.489425	0.363525
1737	0.484875	0.362650
1738	0.488700	0.363825
1739	0.482875	0.363350
1740	0.486250	0.364425
1741	0.485550	0.364725
1742	0.486000	0.366775
1743	0.484675	0.365450
1744	0.487775	0.365575
1745	0.485975	0.364075
1746	0.487725	0.362875
1747	0.488750	0.363275
1748	0.484575	0.360500
1749	0.486200	0.360075
1750	0.485000	0.359900
1751	0.484875	0.361200
1752	0.486850	0.360275
1753	0.487425	0.362125
1754	0.488075	0.363425
1755	0.486275	0.362950
1756	0.483050	0.362875
1757	0.483275	0.360775
1758	0.485025	0.361375
1759	0.488825	0.358900
1760	0.483600	0.358675
1761	0.484575	0.359250
1762	0.485800	0.357525
1763	0.489825	0.357850
1764	0.487150	0.358950
1765	0.492425	0.360850
1766	0.490575	0.362250
1767	0.494050	0.361750
1768	0.489150	0.364500
1769	0.488075	0.362825
1770	0.486350	0.363475
1771	0.488050	0.362125
1772	0.485200	0.364500
1773	0.486400	0.367950
1774	0.486900	0.367700
1775	0.487925	0.366500
1776	0.485125	0.366075
1777	0.485100	0.367350
1778	0.484275	0.368325
1779	0.485250	0.370850
1780	0.483050	0.370825
1781	0.487650	0.371075
1782	0.486350	0.372750
1783	0.485175	0.374525
1784	0.486425	0.373750
1785	0.485075	0.374225
1786	0.486550	0.376575
1787	0.487175	0.374300
1788	0.485400	0.373375
1789	0.484175	0.375225
1790	0.480650	0.377375
1791	0.482075	0.375925
1792	0.479400	0.374125
1793	0.485300	0.372875
1794	0.483950	0.373600
1795	0.482275	0.374350
1796	0.486825	0.373050
1797	0.490125	0.371650
1798	0.487775	0.373100
1799	0.488700	0.372200
1800	0.489525	0.371025
1801	0.483825	0.372400
1802	0.486525	0.371750
1803	0.486175	0.371325
1804	0.488475	0.373100
1805	0.482175	0.377225
1806	0.481350	0.378825
1807	0.483825	0.377475
1808	0.489375	0.378100
1809	0.485075	0.376925
1810	0.484250	0.376050
1811	0.481125	0.375825
1812	0.486050	0.374250
1813	0.483250	0.372725
1814	0.482650	0.371650
1815	0.480775	0.371150
1816	0.485350	0.370575
1817	0.484500	0.369100
1818	0.484750	0.371875
1819	0.485575	0.373800
1820	0.487100	0.373600
1821	0.487625	0.375550
1822	0.488075	0.377300
1823	0.485325	0.374850
1824	0.482825	0.373850
1825	0.484100	0.369875
1826	0.486075	0.369425
1827	0.486075	0.369725
1828	0.487750	0.368900
1829	0.485325	0.369975
1830	0.488625	0.371700
1831	0.487300	0.373100
1832	0.486925	0.373800
1833	0.483250	0.371450
1834	0.483525	0.369675
1835	0.481150	0.369225
1836	0.483325	0.369975
1837	0.482950	0.370200
1838	0.483325	0.372050
1839	0.486575	0.370400
1840	0.484450	0.371750
1841	0.482525	0.371275
1842	0.484800	0.371925
1843	0.486325	0.372575
1844	0.483150	0.372375
1845	0.482775	0.369475
1846	0.482125	0.373050
1847	0.483675	0.371650
1848	0.478925	0.368875
1849	0.484025	0.367525
1850	0.485925	0.367950
1851	0.487175	0.366300
1852	0.485650	0.362475
1853	0.486100	0.360875
1854	0.486800	0.362050
1855	0.487250	0.363300
1856	0.486975	0.365075
1857	0.486100	0.365225
1858	0.485825	0.364725
1859	0.486075	0.361350
1860	0.492150	0.362425
1861	0.489275	0.364350
1862	0.488875	0.363225
1863	0.488100	0.365350
1864	0.487075	0.364950
1865	0.489925	0.366450
1866	0.487675	0.365250
1867	0.487675	0.365000
1868	0.486950	0.361725
1869	0.487225	0.360225
1870	0.484800	0.359025
1871	0.486825	0.359625
1872	0.486650	0.360450
1873	0.483850	0.360750
1874	0.488850	0.360075
1875	0.488475	0.361375
1876	0.487025	0.360875
1877	0.488800	0.363575
1878	0.485625	0.363875
1879	0.486300	0.364650
1880	0.487825	0.365625
1881	0.485800	0.364550
1882	0.484500	0.365375
1883	0.482850	0.365575
1884	0.485250	0.365775
1885	0.488775	0.368225
1886	0.487175	0.367700
1887	0.486775	0.370050
1888	0.488550	0.370450
1889	0.486150	0.369825
1890	0.486825	0.371550
1891	0.486650	0.373050
1892	0.486075	0.373200
1893	0.487650	0.372475
1894	0.485850	0.372900
1895	0.484150	0.371525
1896	0.486425	0.372000
1897	0.485675	0.372075
1898	0.484575	0.372750
1899	0.481925	0.370075
1900	0.481300	0.372975
1901	0.482300	0.375575
1902	0.486800	0.376950
1903	0.485475	0.374200
1904	0.489850	0.375525
1905	0.483500	0.375175
1906	0.482200	0.376425
1907	0.483150	0.375925
1908	0.483150	0.374825
1909	0.485175	0.375500
1910	0.483100	0.375375
1911	0.483475	0.375375
1912	0.485350	0.373475
1913	0.484475	0.374350
1914	0.487475	0.375150
1915	0.481800	0.373925
1916	0.482200	0.372600
1917	0.484575	0.373100
1918	0.486350	0.373650
1919	0.487050	0.371600
1920	0.483025	0.371750
1921	0.485875	0.374400
1922	0.482450	0.374400
1923	0.481950	0.375075
1924	0.480825	0.375125
1925	0.483825	0.372775
1926	0.485375	0.373350
1927	0.483175	0.369475
1928	0.486825	0.368025
1929	0.485775	0.364450
1930	0.485950	0.364975
1931	0.485650	0.366325
1932	0.487100	0.366625
1933	0.482325	0.367125
1934	0.482750	0.368825
1935	0.486825	0.368075
1936	0.488875	0.367725
1937	0.487950	0.368525
1938	0.490700	0.368375
1939	0.486100	0.367600
1940	0.483600	0.368950
1941	0.483450	0.367800
1942	0.484350	0.368575
1943	0.481550	0.366600
1944	0.486000	0.369225
1945	0.489000	0.368650
1946	0.490750	0.368925
1947	0.488375	0.365750
1948	0.483150	0.367375
1949	0.483375	0.368100
1950	0.484450	0.368650
1951	0.487650	0.368025
1952	0.485275	0.367900
1953	0.486725	0.366575
1954	0.484650	0.367800
1955	0.484975	0.368925
1956	0.485375	0.371800
1957	0.484475	0.374400
1958	0.487625	0.375950
1959	0.485350	0.374575
1960	0.484400	0.374200
1961	0.482200	0.373375
1962	0.486725	0.371450
1963	0.485000	0.369450
1964	0.486900	0.369350
1965	0.483350	0.366600
1966	0.484675	0.366325
1967	0.479200	0.363700
1968	0.479350	0.363675
1969	0.484025	0.364800
1970	0.481875	0.365075
1971	0.487950	0.365150
1972	0.486400	0.362800
1973	0.485050	0.362025
1974	0.483925	0.363100
1975	0.489375	0.361850
1976	0.487050	0.364500
1977	0.485650	0.364725
1978	0.484225	0.363800
1979	0.484850	0.362000
1980	0.484625	0.365100
1981	0.482725	0.364300
1982	0.486325	0.363250
1983	0.487975	0.362825
1984	0.487225	0.362250
1985	0.488750	0.361700
1986	0.485975	0.360150
1987	0.485775	0.359225
1988	0.487425	0.360500
1989	0.486925	0.359775
1990	0.486875	0.358350
1991	0.485150	0.358025
1992	0.485425	0.358300
1993	0.487750	0.357750
1994	0.485575	0.356225
1995	0.485975	0.356850
1996	0.486650	0.354550
1997	0.485275	0.354550
1998	0.486350	0.352100
1999	0.480925	0.352500
[truncated: 8,000 more rows]
