# Supplementary material for: Evolutionary game on mutually influenceing double-layer network
Source: PLoS One. 2025 Jan 31;20(1):e0317923. doi: 10.1371/journal.pone.0317923 (PMC11785339; doi:10.1371/journal.pone.0317923)
Supplement: S1 Data — (ZIP) [file pone.0317923.s001.zip › b=1.07_a=0.65_frequency.txt]

0	0.497050	0.409650
1	0.495250	0.359050
2	0.490075	0.328500
3	0.490000	0.306575
4	0.492450	0.292525
5	0.488950	0.280125
6	0.488375	0.271825
7	0.492625	0.265750
8	0.494950	0.260825
9	0.491625	0.256550
10	0.489600	0.250025
11	0.494200	0.249225
12	0.493800	0.247850
13	0.492325	0.247900
14	0.492350	0.248025
15	0.492150	0.248075
16	0.487725	0.247275
17	0.490600	0.247100
18	0.494550	0.249500
19	0.493150	0.249525
20	0.494150	0.250500
21	0.491400	0.251350
22	0.495850	0.250675
23	0.493500	0.251525
24	0.494700	0.252400
25	0.493650	0.252050
26	0.492575	0.253300
27	0.492450	0.251650
28	0.492525	0.252675
29	0.493500	0.255975
30	0.492825	0.254975
31	0.488600	0.256250
32	0.491525	0.259675
33	0.493150	0.261100
34	0.492025	0.261625
35	0.493675	0.264925
36	0.495200	0.266825
37	0.493750	0.269175
38	0.492450	0.268875
39	0.493425	0.270425
40	0.489000	0.272950
41	0.487125	0.274200
42	0.488000	0.273975
43	0.491350	0.276325
44	0.492200	0.279425
45	0.493700	0.281125
46	0.490925	0.282900
47	0.492700	0.284950
48	0.495225	0.287400
49	0.495475	0.289450
50	0.497700	0.291275
51	0.496525	0.292875
52	0.494200	0.295675
53	0.492700	0.297875
54	0.491600	0.301525
55	0.493200	0.301475
56	0.495275	0.302525
57	0.493000	0.304775
58	0.495900	0.305450
59	0.495500	0.305600
60	0.494500	0.305025
61	0.493775	0.305425
62	0.494350	0.306275
63	0.493325	0.309475
64	0.494975	0.310925
65	0.500625	0.314350
66	0.496200	0.314350
67	0.496825	0.313925
68	0.496175	0.315900
69	0.496450	0.316600
70	0.494975	0.318525
71	0.495200	0.321075
72	0.492550	0.322225
73	0.492725	0.322125
74	0.495000	0.325100
75	0.495325	0.327300
76	0.496025	0.328800
77	0.496050	0.330500
78	0.496650	0.333600
79	0.496125	0.333500
80	0.495000	0.338775
81	0.496425	0.341675
82	0.503100	0.344025
83	0.500100	0.345500
84	0.498475	0.349925
85	0.492400	0.351875
86	0.492800	0.351875
87	0.499625	0.355325
88	0.497425	0.357250
89	0.498575	0.358600
90	0.495300	0.361400
91	0.496275	0.363600
92	0.496975	0.365975
93	0.495700	0.369275
94	0.498800	0.369075
95	0.493200	0.371100
96	0.493225	0.371975
97	0.495075	0.375900
98	0.494500	0.378175
99	0.497800	0.377425
100	0.495800	0.375675
101	0.497150	0.375475
102	0.496600	0.375850
103	0.495825	0.377150
104	0.497500	0.376850
105	0.491925	0.378675
106	0.493675	0.380875
107	0.497075	0.382100
108	0.498050	0.383025
109	0.493425	0.383000
110	0.495875	0.387525
111	0.493675	0.386250
112	0.497050	0.389325
113	0.495250	0.390500
114	0.495675	0.394000
115	0.496175	0.395625
116	0.498575	0.395000
117	0.497700	0.398625
118	0.499100	0.398850
119	0.500250	0.404150
120	0.497025	0.406950
121	0.497125	0.410975
122	0.496975	0.412975
123	0.496825	0.412425
124	0.497350	0.411650
125	0.499950	0.412850
126	0.499000	0.412275
127	0.497075	0.412825
128	0.496925	0.412700
129	0.495875	0.413100
130	0.496725	0.417450
131	0.496125	0.418175
132	0.501100	0.417825
133	0.501000	0.419350
134	0.497725	0.420500
135	0.497425	0.422775
136	0.498550	0.421375
137	0.495700	0.423975
138	0.498125	0.425025
139	0.499050	0.426950
140	0.497025	0.428450
141	0.499225	0.430000
142	0.500500	0.430975
143	0.499350	0.431675
144	0.497625	0.433750
145	0.498825	0.433675
146	0.502525	0.436075
147	0.501500	0.436600
148	0.503125	0.437425
149	0.501025	0.440425
150	0.499375	0.442025
151	0.499450	0.442950
152	0.501375	0.446200
153	0.500125	0.448750
154	0.498250	0.448700
155	0.501625	0.452675
156	0.498800	0.452900
157	0.495200	0.451225
158	0.498050	0.453775
159	0.502475	0.453925
160	0.502900	0.454525
161	0.495925	0.453825
162	0.500750	0.456250
163	0.504350	0.457800
164	0.505350	0.459325
165	0.503050	0.459875
166	0.499825	0.461450
167	0.502225	0.463125
168	0.500375	0.465200
169	0.503300	0.464900
170	0.498125	0.465350
171	0.497925	0.466725
172	0.498200	0.467675
173	0.493150	0.470475
174	0.497850	0.472475
175	0.497825	0.470150
176	0.500100	0.470475
177	0.500500	0.470300
178	0.499400	0.472750
179	0.498850	0.472700
180	0.496900	0.474000
181	0.501300	0.473425
182	0.502625	0.474375
183	0.501275	0.475400
184	0.500600	0.476925
185	0.498900	0.477325
186	0.499675	0.477550
187	0.498700	0.477375
188	0.501650	0.476225
189	0.502575	0.477775
190	0.501275	0.481850
191	0.501550	0.482525
192	0.498250	0.481550
193	0.499825	0.485050
194	0.501350	0.486650
195	0.502200	0.488800
196	0.503800	0.489350
197	0.504750	0.489475
198	0.500550	0.489550
199	0.501350	0.491650
200	0.499375	0.491175
201	0.498475	0.495725
202	0.501975	0.497150
203	0.503300	0.496700
204	0.501225	0.498000
205	0.501950	0.497875
206	0.502425	0.495550
207	0.504225	0.500625
208	0.504700	0.501900
209	0.506000	0.501000
210	0.502350	0.502800
211	0.504650	0.504525
212	0.504650	0.505325
213	0.504475	0.504300
214	0.503150	0.505100
215	0.502725	0.505825
216	0.502350	0.506950
217	0.504125	0.507125
218	0.503700	0.506075
219	0.502000	0.509450
220	0.502475	0.509350
221	0.501075	0.508275
222	0.502875	0.509050
223	0.505775	0.507500
224	0.504175	0.510200
225	0.504900	0.509875
226	0.503325	0.508675
227	0.504125	0.511125
228	0.505100	0.511425
229	0.505900	0.512150
230	0.503725	0.514475
231	0.504750	0.515200
232	0.505675	0.515550
233	0.505750	0.514525
234	0.501600	0.515775
235	0.505100	0.518175
236	0.506425	0.519700
237	0.503800	0.517875
238	0.506275	0.518150
239	0.504350	0.516650
240	0.506725	0.519300
241	0.503825	0.522200
242	0.503275	0.523050
243	0.506325	0.521575
244	0.508125	0.520200
245	0.503250	0.521400
246	0.508150	0.526775
247	0.506875	0.526325
248	0.506575	0.525550
249	0.503150	0.526150
250	0.505525	0.528225
251	0.506725	0.525750
252	0.503950	0.527500
253	0.502500	0.529100
254	0.505950	0.532150
255	0.505350	0.531375
256	0.505150	0.531775
257	0.508300	0.533000
258	0.506775	0.533525
259	0.505400	0.535125
260	0.506225	0.537100
261	0.505725	0.537450
262	0.506925	0.537475
263	0.510375	0.536900
264	0.505875	0.539225
265	0.503425	0.538725
266	0.504825	0.539225
267	0.505400	0.538750
268	0.505225	0.541650
269	0.502625	0.543500
270	0.505975	0.542650
271	0.507650	0.543725
272	0.508750	0.542275
273	0.506050	0.543550
274	0.505950	0.546700
275	0.502000	0.549400
276	0.504550	0.550000
277	0.502550	0.549625
278	0.502650	0.549150
279	0.505600	0.549600
280	0.501450	0.549025
281	0.508050	0.551300
282	0.507325	0.551125
283	0.506775	0.549650
284	0.506275	0.551725
285	0.506425	0.555000
286	0.506975	0.555375
287	0.506075	0.558250
288	0.507250	0.560575
289	0.507200	0.558375
290	0.507325	0.560800
291	0.503325	0.560475
292	0.506925	0.560950
293	0.502825	0.564550
294	0.505650	0.565250
295	0.507500	0.565375
296	0.507575	0.566325
297	0.507250	0.567750
298	0.509200	0.567275
299	0.503950	0.568075
300	0.507325	0.568200
301	0.507750	0.570775
302	0.504150	0.571600
303	0.506325	0.575000
304	0.508350	0.575625
305	0.507875	0.575250
306	0.508350	0.575025
307	0.505650	0.576475
308	0.508000	0.573425
309	0.511000	0.573450
310	0.508250	0.575475
311	0.508775	0.576625
312	0.508225	0.576675
313	0.508650	0.575675
314	0.505850	0.574550
315	0.510150	0.575800
316	0.510525	0.575500
317	0.510025	0.577100
318	0.508125	0.578600
319	0.508075	0.579750
320	0.507425	0.581650
321	0.507850	0.582425
322	0.506050	0.584125
323	0.510275	0.584675
324	0.509775	0.588150
325	0.505550	0.589850
326	0.507675	0.588375
327	0.506750	0.587300
328	0.510100	0.588750
329	0.506500	0.588900
330	0.505825	0.591100
331	0.507850	0.592550
332	0.509975	0.592450
333	0.505200	0.590625
334	0.507025	0.591775
335	0.508225	0.592400
336	0.507825	0.592725
337	0.507200	0.593125
338	0.509025	0.593825
339	0.506225	0.593125
340	0.503650	0.590100
341	0.506775	0.594250
342	0.509775	0.594700
343	0.508675	0.595425
344	0.511375	0.596375
345	0.508750	0.595150
346	0.508675	0.597500
347	0.508350	0.599250
348	0.509300	0.600125
349	0.509525	0.600525
350	0.510250	0.599725
351	0.513300	0.601225
352	0.512450	0.604950
353	0.508800	0.605100
354	0.509500	0.604000
355	0.507425	0.604050
356	0.509775	0.604075
357	0.511100	0.604925
358	0.510575	0.604575
359	0.508050	0.606325
360	0.509900	0.606450
361	0.509575	0.607250
362	0.513275	0.607050
363	0.511850	0.607725
364	0.510350	0.604975
365	0.511900	0.602850
366	0.510825	0.603150
367	0.510525	0.604850
368	0.511825	0.603925
369	0.510100	0.605025
370	0.510775	0.603875
371	0.510075	0.605000
372	0.510575	0.606525
373	0.510425	0.609075
374	0.508900	0.609900
375	0.511525	0.610125
376	0.510025	0.614200
377	0.511175	0.619125
378	0.510750	0.617450
379	0.512125	0.620900
380	0.512000	0.618350
381	0.509575	0.619900
382	0.511500	0.618725
383	0.513150	0.619250
384	0.510350	0.619150
385	0.511850	0.620700
386	0.512900	0.623050
387	0.510800	0.624225
388	0.513750	0.626075
389	0.513125	0.626200
390	0.516025	0.625650
391	0.513350	0.627800
392	0.511475	0.626825
393	0.511950	0.628350
394	0.512900	0.628650
395	0.512700	0.626550
396	0.510425	0.624700
397	0.513575	0.624000
398	0.511800	0.621100
399	0.513575	0.621750
400	0.509625	0.622350
401	0.510900	0.624625
402	0.511875	0.623600
403	0.511975	0.621325
404	0.513225	0.624325
405	0.513250	0.623700
406	0.510300	0.623575
407	0.511225	0.622825
408	0.508675	0.623625
409	0.511950	0.625025
410	0.514525	0.623750
411	0.512375	0.626075
412	0.512100	0.627950
413	0.513050	0.628600
414	0.510175	0.629950
415	0.514575	0.630150
416	0.514975	0.629625
417	0.516100	0.628000
418	0.513250	0.628700
419	0.511650	0.627750
420	0.514750	0.628475
421	0.513075	0.628825
422	0.512675	0.627225
423	0.515000	0.626725
424	0.514775	0.626750
425	0.516175	0.626900
426	0.513450	0.627050
427	0.515100	0.629000
428	0.511925	0.630025
429	0.511550	0.631375
430	0.511150	0.630475
431	0.512000	0.631825
432	0.515175	0.632400
433	0.513275	0.631975
434	0.514175	0.629725
435	0.517075	0.630300
436	0.514025	0.631475
437	0.513150	0.631575
438	0.513825	0.632075
439	0.513750	0.633600
440	0.512775	0.634525
441	0.509775	0.634975
442	0.511025	0.634850
443	0.512725	0.636400
444	0.511775	0.638175
445	0.511725	0.638125
446	0.514675	0.637750
447	0.511450	0.637975
448	0.511775	0.635225
449	0.512650	0.637600
450	0.513325	0.636075
451	0.511925	0.637725
452	0.512100	0.639925
453	0.512775	0.642900
454	0.514100	0.645700
455	0.513275	0.646450
456	0.511625	0.647400
457	0.515925	0.645400
458	0.514275	0.645825
459	0.515050	0.645600
460	0.512175	0.645925
461	0.508575	0.645900
462	0.509825	0.645500
463	0.512150	0.645900
464	0.512925	0.644925
465	0.516925	0.645725
466	0.515575	0.645675
467	0.510200	0.644325
468	0.511525	0.644675
469	0.513150	0.646500
470	0.508450	0.647475
471	0.513850	0.646550
472	0.513275	0.645800
473	0.515225	0.648075
474	0.513350	0.649625
475	0.514600	0.649425
476	0.514600	0.650450
477	0.511900	0.650150
478	0.511200	0.651000
479	0.514075	0.653450
480	0.513450	0.655425
481	0.513300	0.655600
482	0.513075	0.654550
483	0.512700	0.656525
484	0.511100	0.657225
485	0.514025	0.657700
486	0.514600	0.657275
487	0.514975	0.658225
488	0.514675	0.657675
489	0.514525	0.657475
490	0.512875	0.657150
491	0.515175	0.657500
492	0.514000	0.655950
493	0.511025	0.658175
494	0.511275	0.658850
495	0.515825	0.663725
496	0.513950	0.663425
497	0.513625	0.664975
498	0.516800	0.667125
499	0.514000	0.668450
500	0.512075	0.670650
501	0.510950	0.669725
502	0.510975	0.668050
503	0.509350	0.667500
504	0.511750	0.666150
505	0.514200	0.665500
506	0.513925	0.665350
507	0.513125	0.668775
508	0.512000	0.670850
509	0.514425	0.668100
510	0.513075	0.670850
511	0.512475	0.670975
512	0.511475	0.671250
513	0.513700	0.671975
514	0.514700	0.671300
515	0.517550	0.674175
516	0.515375	0.674525
517	0.511375	0.673950
518	0.514475	0.673125
519	0.510425	0.672700
520	0.510375	0.670975
521	0.512250	0.672075
522	0.513650	0.671050
523	0.512475	0.670350
524	0.512800	0.670625
525	0.510200	0.671625
526	0.510100	0.669750
527	0.510750	0.668300
528	0.517575	0.666400
529	0.514075	0.665150
530	0.517200	0.666200
531	0.514350	0.668900
532	0.513225	0.670575
533	0.513250	0.671575
534	0.514425	0.671075
535	0.511750	0.671350
536	0.511950	0.672850
537	0.512525	0.671775
538	0.513525	0.672800
539	0.512825	0.671450
540	0.514250	0.669825
541	0.512725	0.669875
542	0.512700	0.672325
543	0.512750	0.672400
544	0.514275	0.672725
545	0.514225	0.671325
546	0.514875	0.673225
547	0.514375	0.673700
548	0.512950	0.673675
549	0.514400	0.676200
550	0.514050	0.674750
551	0.515125	0.674125
552	0.512925	0.675725
553	0.512050	0.675825
554	0.513175	0.676575
555	0.514425	0.678175
556	0.515150	0.676975
557	0.517325	0.678000
558	0.515500	0.677850
559	0.512775	0.679200
560	0.510425	0.680600
561	0.513450	0.677975
562	0.515575	0.677425
563	0.516900	0.675850
564	0.514750	0.677800
565	0.514550	0.676475
566	0.514225	0.674050
567	0.513125	0.673975
568	0.511450	0.676275
569	0.514900	0.677400
570	0.514225	0.679250
571	0.516025	0.680250
572	0.514900	0.679675
573	0.517000	0.681275
574	0.515900	0.683425
575	0.517875	0.683100
576	0.518075	0.683225
577	0.515100	0.684025
578	0.514675	0.683400
579	0.515950	0.682000
580	0.516325	0.681350
581	0.513700	0.680100
582	0.514500	0.680500
583	0.512675	0.681175
584	0.515525	0.681725
585	0.514525	0.682000
586	0.517300	0.680925
587	0.518500	0.681825
588	0.515800	0.680400
589	0.513275	0.679475
590	0.512675	0.678500
591	0.516700	0.678400
592	0.516525	0.676575
593	0.518625	0.675000
594	0.514825	0.674425
595	0.515075	0.671350
596	0.516225	0.670775
597	0.515675	0.672350
598	0.517350	0.672325
599	0.515250	0.669925
600	0.516150	0.671025
601	0.517075	0.673075
602	0.518850	0.673075
603	0.517550	0.671625
604	0.517800	0.671000
605	0.518425	0.670500
606	0.517300	0.669575
607	0.518900	0.668725
608	0.516575	0.668975
609	0.515475	0.669250
610	0.516650	0.669425
611	0.519775	0.669200
612	0.519500	0.667500
613	0.520300	0.666950
614	0.517650	0.666950
615	0.517250	0.666175
616	0.515650	0.669125
617	0.518350	0.670425
618	0.514025	0.668875
619	0.517200	0.668875
620	0.516675	0.669875
621	0.519425	0.671650
622	0.516500	0.670650
623	0.514450	0.670825
624	0.516400	0.671475
625	0.513725	0.672550
626	0.516250	0.674525
627	0.512900	0.671425
628	0.515200	0.670175
629	0.514400	0.670675
630	0.517075	0.673150
631	0.516250	0.673800
632	0.513375	0.673100
633	0.517175	0.673525
634	0.518275	0.672925
635	0.518625	0.673250
636	0.516125	0.672925
637	0.515050	0.674350
638	0.514050	0.676100
639	0.515875	0.674425
640	0.515025	0.676500
641	0.513975	0.678100
642	0.518200	0.678025
643	0.520300	0.676975
644	0.517675	0.679775
645	0.515800	0.680675
646	0.516500	0.679900
647	0.517875	0.681525
648	0.516025	0.681425
649	0.517675	0.681950
650	0.514400	0.681575
651	0.514175	0.681875
652	0.515100	0.681450
653	0.511225	0.681625
654	0.512475	0.685000
655	0.513025	0.686025
656	0.512925	0.685875
657	0.513925	0.685075
658	0.512400	0.686900
659	0.514700	0.687525
660	0.514875	0.689675
661	0.516150	0.689325
662	0.514950	0.689950
663	0.515625	0.689200
664	0.515225	0.688975
665	0.514050	0.689150
666	0.517400	0.684475
667	0.512950	0.683625
668	0.512650	0.684200
669	0.513150	0.684500
670	0.515550	0.685025
671	0.514450	0.685275
672	0.512625	0.685000
673	0.514775	0.685875
674	0.516700	0.686650
675	0.518475	0.684800
676	0.515275	0.683775
677	0.515975	0.683625
678	0.514150	0.686450
679	0.513700	0.687050
680	0.512250	0.689075
681	0.513725	0.689175
682	0.513675	0.690900
683	0.516300	0.689700
684	0.512450	0.689250
685	0.513375	0.690450
686	0.513700	0.689975
687	0.516000	0.690275
688	0.516200	0.690225
689	0.511925	0.692375
690	0.513050	0.691300
691	0.514950	0.691575
692	0.512575	0.689350
693	0.513350	0.691400
694	0.512900	0.689050
695	0.513850	0.688425
696	0.515450	0.689250
697	0.513750	0.686550
698	0.514375	0.686850
699	0.515625	0.688625
700	0.515650	0.689425
701	0.514025	0.688750
702	0.515950	0.688225
703	0.515400	0.686750
704	0.514400	0.687900
705	0.513600	0.686950
706	0.512525	0.686500
707	0.513200	0.686975
708	0.517575	0.688300
709	0.514975	0.687750
710	0.517525	0.684800
711	0.515250	0.684500
712	0.512825	0.682125
713	0.514150	0.684900
714	0.513825	0.688050
715	0.514300	0.689100
716	0.515275	0.690225
717	0.515450	0.691150
718	0.511725	0.689525
719	0.511950	0.689700
720	0.514575	0.691400
721	0.515450	0.692825
722	0.515025	0.692675
723	0.519475	0.692950
724	0.514625	0.692850
725	0.515800	0.694225
726	0.514025	0.694250
727	0.515600	0.696300
728	0.516275	0.696350
729	0.514550	0.695125
730	0.516250	0.694700
731	0.515075	0.695450
732	0.513975	0.694050
733	0.518350	0.694750
734	0.517825	0.693525
735	0.517450	0.693950
736	0.515775	0.695200
737	0.516300	0.692100
738	0.514975	0.691050
739	0.513925	0.691950
740	0.515925	0.690400
741	0.518850	0.691675
742	0.519225	0.688000
743	0.516625	0.687075
744	0.516350	0.687250
745	0.516025	0.688025
746	0.518375	0.689500
747	0.516950	0.690475
748	0.514825	0.688175
749	0.516225	0.689275
750	0.516475	0.688675
751	0.519150	0.689525
752	0.516700	0.689225
753	0.517525	0.688850
754	0.516775	0.688550
755	0.516400	0.691250
756	0.518275	0.689225
757	0.519050	0.687975
758	0.518425	0.688325
759	0.518425	0.688900
760	0.518000	0.688475
761	0.517800	0.687800
762	0.516275	0.690175
763	0.513925	0.691900
764	0.518900	0.690250
765	0.515850	0.690400
766	0.515750	0.689750
767	0.517675	0.687950
768	0.518075	0.689175
769	0.515775	0.689975
770	0.515475	0.691325
771	0.518800	0.690975
772	0.520800	0.691025
773	0.516625	0.692400
774	0.515675	0.692100
775	0.517100	0.693000
776	0.514625	0.692275
777	0.516250	0.693100
778	0.517150	0.694175
779	0.515375	0.692675
780	0.515925	0.691775
781	0.518200	0.691550
782	0.517650	0.692625
783	0.514575	0.691800
784	0.515450	0.689525
785	0.516025	0.690650
786	0.515975	0.690750
787	0.516150	0.691875
788	0.514275	0.693100
789	0.514975	0.695625
790	0.512000	0.697550
791	0.513850	0.693825
792	0.516525	0.692600
793	0.519775	0.694250
794	0.519425	0.689625
795	0.517025	0.691950
796	0.517875	0.693450
797	0.516750	0.694125
798	0.513875	0.694375
799	0.513150	0.696900
800	0.513525	0.697900
801	0.516325	0.698300
802	0.518275	0.697575
803	0.518750	0.696175
804	0.518800	0.696700
805	0.518625	0.697075
806	0.515725	0.699625
807	0.515625	0.698400
808	0.516075	0.697675
809	0.514525	0.696975
810	0.516050	0.696500
811	0.516875	0.696175
812	0.513450	0.694850
813	0.514825	0.695875
814	0.515975	0.698250
815	0.514675	0.697225
816	0.511425	0.696000
817	0.513500	0.697475
818	0.515475	0.698325
819	0.517600	0.696775
820	0.517650	0.698075
821	0.516875	0.697100
822	0.518650	0.697650
823	0.516375	0.697075
824	0.515350	0.696850
825	0.517675	0.696375
826	0.519100	0.693875
827	0.518675	0.694250
828	0.518875	0.695025
829	0.516800	0.694325
830	0.519775	0.694500
831	0.517525	0.694775
832	0.515950	0.692375
833	0.516400	0.694125
834	0.516775	0.695500
835	0.518875	0.695775
836	0.519725	0.694625
837	0.521700	0.693275
838	0.520350	0.693375
839	0.517975	0.692825
840	0.519725	0.693725
841	0.516250	0.694800
842	0.516325	0.696800
843	0.516775	0.698100
844	0.518575	0.700050
845	0.517175	0.700825
846	0.518675	0.702275
847	0.519175	0.700625
848	0.516200	0.701800
849	0.515400	0.702250
850	0.514650	0.701750
851	0.517900	0.701325
852	0.518300	0.702725
853	0.517850	0.702625
854	0.517225	0.703600
855	0.521350	0.705525
856	0.518975	0.706500
857	0.519125	0.706450
858	0.515475	0.707625
859	0.518350	0.710025
860	0.515875	0.709725
861	0.515825	0.708425
862	0.515825	0.707900
863	0.518125	0.707625
864	0.516525	0.705925
865	0.516750	0.703350
866	0.518975	0.702700
867	0.520750	0.703300
868	0.518175	0.703275
869	0.517075	0.705450
870	0.516500	0.703525
871	0.516600	0.705500
872	0.517125	0.705825
873	0.517225	0.703575
874	0.515375	0.702675
875	0.516475	0.701975
876	0.515250	0.698800
877	0.514925	0.700925
878	0.519350	0.702225
879	0.519175	0.701725
880	0.519150	0.703425
881	0.517675	0.704550
882	0.516400	0.707025
883	0.515925	0.707200
884	0.518125	0.708500
885	0.514375	0.709625
886	0.513850	0.708550
887	0.513300	0.707325
888	0.516000	0.705225
889	0.515200	0.703950
890	0.515700	0.705275
891	0.518100	0.706600
892	0.516325	0.704800
893	0.519600	0.705075
894	0.518050	0.707075
895	0.517850	0.706950
896	0.514300	0.705800
897	0.517225	0.704750
898	0.514725	0.705350
899	0.515150	0.704075
900	0.513700	0.704150
901	0.516575	0.703550
902	0.515950	0.705600
903	0.515650	0.705025
904	0.518925	0.706150
905	0.516350	0.706275
906	0.517250	0.707000
907	0.517650	0.707675
908	0.515550	0.707400
909	0.517950	0.707875
910	0.520225	0.708950
911	0.517000	0.706400
912	0.515925	0.705525
913	0.519500	0.705975
914	0.516200	0.704850
915	0.519525	0.704650
916	0.518400	0.705850
917	0.518300	0.706300
918	0.518450	0.708425
919	0.517650	0.707850
920	0.518450	0.709150
921	0.518025	0.710475
922	0.517450	0.710800
923	0.519200	0.710825
924	0.519450	0.710800
925	0.516950	0.709950
926	0.519775	0.707800
927	0.517975	0.708175
928	0.518200	0.710200
929	0.519075	0.709775
930	0.515200	0.711125
931	0.516425	0.711300
932	0.519775	0.712575
933	0.520650	0.715300
934	0.520825	0.716500
935	0.520225	0.718925
936	0.518550	0.717950
937	0.518650	0.716275
938	0.520525	0.717475
939	0.517175	0.717325
940	0.518025	0.717500
941	0.516775	0.718175
942	0.516775	0.719000
943	0.516075	0.720150
944	0.517400	0.722425
945	0.518425	0.720150
946	0.521100	0.721900
947	0.522850	0.720350
948	0.521975	0.721775
949	0.518725	0.720125
950	0.518900	0.719050
951	0.519975	0.717850
952	0.521150	0.718625
953	0.523525	0.718825
954	0.520100	0.718650
955	0.519875	0.720475
956	0.519925	0.720950
957	0.522025	0.721800
958	0.523250	0.720600
959	0.516675	0.722325
960	0.520600	0.721450
961	0.516750	0.722050
962	0.519200	0.722650
963	0.520775	0.721825
964	0.519875	0.720600
965	0.519425	0.719625
966	0.517800	0.721075
967	0.518900	0.722150
968	0.517775	0.722575
969	0.516075	0.722950
970	0.519150	0.722650
971	0.518325	0.721375
972	0.521050	0.720975
973	0.519575	0.723375
974	0.523150	0.720850
975	0.518250	0.720850
976	0.519200	0.721950
977	0.520500	0.722425
978	0.517000	0.720250
979	0.519025	0.719250
980	0.519350	0.718475
981	0.517775	0.718625
982	0.518275	0.720675
983	0.518975	0.722925
984	0.519525	0.720200
985	0.520025	0.720175
986	0.521525	0.720500
987	0.518425	0.719450
988	0.520775	0.722175
989	0.523100	0.720000
990	0.518375	0.718275
991	0.519850	0.721200
992	0.519975	0.720225
993	0.518075	0.718850
994	0.517850	0.715525
995	0.518975	0.715800
996	0.518850	0.715675
997	0.521225	0.713050
998	0.520575	0.711575
999	0.519875	0.712525
1000	0.520000	0.711725
1001	0.515125	0.712300
1002	0.519450	0.712550
1003	0.519650	0.710825
1004	0.520975	0.712800
1005	0.521675	0.713700
1006	0.523450	0.714600
1007	0.520200	0.714350
1008	0.519600	0.713700
1009	0.518925	0.712475
1010	0.522000	0.712700
1011	0.518475	0.713000
1012	0.520825	0.712875
1013	0.519550	0.712575
1014	0.523800	0.714125
1015	0.521350	0.716375
1016	0.520050	0.715200
1017	0.518525	0.716175
1018	0.517875	0.716325
1019	0.520750	0.716500
1020	0.521300	0.714950
1021	0.520575	0.714675
1022	0.518700	0.714625
1023	0.520200	0.713825
1024	0.518775	0.713425
1025	0.521350	0.712450
1026	0.522050	0.711350
1027	0.518875	0.713575
1028	0.521875	0.714800
1029	0.523450	0.711700
1030	0.522800	0.710525
1031	0.520850	0.712375
1032	0.519975	0.713200
1033	0.519875	0.716700
1034	0.519200	0.719950
1035	0.520175	0.719525
1036	0.520525	0.720850
1037	0.517775	0.719050
1038	0.516925	0.719225
1039	0.518775	0.719275
1040	0.522200	0.719600
1041	0.520250	0.717500
1042	0.520550	0.718375
1043	0.521600	0.720850
1044	0.521400	0.720325
1045	0.521050	0.721300
1046	0.522125	0.721625
1047	0.522350	0.719125
1048	0.522725	0.716850
1049	0.522650	0.719075
1050	0.521450	0.721325
1051	0.519675	0.721825
1052	0.523975	0.720650
1053	0.519400	0.720400
1054	0.518575	0.719800
1055	0.519450	0.719250
1056	0.520250	0.719850
1057	0.523475	0.719900
1058	0.523775	0.719875
1059	0.521850	0.717975
1060	0.522175	0.718475
1061	0.522675	0.720900
1062	0.522675	0.722200
1063	0.522500	0.722975
1064	0.521725	0.721725
1065	0.521825	0.722175
1066	0.521200	0.722700
1067	0.521850	0.724425
1068	0.521700	0.724525
1069	0.519775	0.725750
1070	0.521375	0.726100
1071	0.520100	0.725300
1072	0.521950	0.725475
1073	0.522650	0.725625
1074	0.522725	0.723500
1075	0.523850	0.723925
1076	0.525850	0.722825
1077	0.522125	0.723675
1078	0.519075	0.724975
1079	0.522150	0.723025
1080	0.519750	0.724600
1081	0.519450	0.724475
1082	0.520700	0.722925
1083	0.520350	0.723400
1084	0.523575	0.723325
1085	0.519900	0.722850
1086	0.521700	0.723900
1087	0.520875	0.725275
1088	0.522225	0.727275
1089	0.519250	0.730350
1090	0.520600	0.731650
1091	0.520125	0.734150
1092	0.522800	0.734250
1093	0.525000	0.734325
1094	0.521525	0.734350
1095	0.521500	0.733500
1096	0.521650	0.734850
1097	0.519675	0.734950
1098	0.518325	0.735300
1099	0.519025	0.736450
1100	0.521200	0.734600
1101	0.519150	0.732750
1102	0.519875	0.734050
1103	0.518875	0.735525
1104	0.520700	0.735700
1105	0.521225	0.735325
1106	0.520725	0.735750
1107	0.524325	0.734700
1108	0.521175	0.734500
1109	0.522350	0.733025
1110	0.520375	0.733500
1111	0.519250	0.734025
1112	0.520200	0.735275
1113	0.520825	0.736675
1114	0.522475	0.738550
1115	0.521900	0.738275
1116	0.520925	0.737000
1117	0.520675	0.736500
1118	0.521100	0.736950
1119	0.521225	0.736875
1120	0.521250	0.737775
1121	0.520625	0.737875
1122	0.520650	0.735925
1123	0.517400	0.736425
1124	0.519625	0.736475
1125	0.523000	0.735575
1126	0.523625	0.734425
1127	0.521350	0.733500
1128	0.519825	0.732025
1129	0.522950	0.731250
1130	0.521750	0.730475
1131	0.520375	0.727400
1132	0.520500	0.728200
1133	0.523500	0.731275
1134	0.522425	0.731300
1135	0.521075	0.728525
1136	0.518400	0.729850
1137	0.519975	0.730375
1138	0.519900	0.731175
1139	0.523025	0.732200
1140	0.520750	0.731725
1141	0.522550	0.730450
1142	0.522725	0.729050
1143	0.520825	0.728775
1144	0.520250	0.726475
1145	0.521600	0.728925
1146	0.520100	0.729025
1147	0.519850	0.729500
1148	0.519300	0.732050
1149	0.522925	0.732550
1150	0.519725	0.730150
1151	0.522375	0.731325
1152	0.520775	0.729200
1153	0.519575	0.727800
1154	0.523550	0.728775
1155	0.523825	0.730550
1156	0.521675	0.731975
1157	0.520350	0.731350
1158	0.521375	0.731225
1159	0.520025	0.732350
1160	0.520925	0.733500
1161	0.521775	0.733375
1162	0.520350	0.733700
1163	0.520150	0.733525
1164	0.521925	0.736500
1165	0.520075	0.733275
1166	0.523725	0.733825
1167	0.523550	0.733575
1168	0.521475	0.733325
1169	0.522075	0.733525
1170	0.520950	0.732500
1171	0.518275	0.733700
1172	0.520600	0.734050
1173	0.520000	0.734100
1174	0.519725	0.734225
1175	0.520400	0.734950
1176	0.518150	0.736425
1177	0.521125	0.734900
1178	0.520675	0.732775
1179	0.520750	0.733225
1180	0.520825	0.732550
1181	0.519550	0.730350
1182	0.522275	0.730275
1183	0.522800	0.730025
1184	0.521575	0.728150
1185	0.520550	0.731750
1186	0.520100	0.732150
1187	0.521800	0.730325
1188	0.522425	0.733025
1189	0.522050	0.735100
1190	0.521775	0.733750
1191	0.521900	0.733525
1192	0.522450	0.734575
1193	0.522200	0.735800
1194	0.521275	0.736825
1195	0.521550	0.736500
1196	0.523500	0.738750
1197	0.520900	0.739975
1198	0.520550	0.742425
1199	0.522700	0.741475
1200	0.519800	0.743350
1201	0.520550	0.741575
1202	0.521275	0.740425
1203	0.518900	0.740750
1204	0.524500	0.740275
1205	0.519575	0.740500
1206	0.519100	0.739150
1207	0.520900	0.738100
1208	0.521375	0.738500
1209	0.519550	0.737250
1210	0.520400	0.738725
1211	0.520875	0.739775
1212	0.519475	0.739525
1213	0.519875	0.739500
1214	0.520975	0.740475
1215	0.520725	0.742150
1216	0.519200	0.741525
1217	0.523175	0.743900
1218	0.522100	0.741275
1219	0.521275	0.744450
1220	0.521900	0.744225
1221	0.519850	0.743550
1222	0.520925	0.741950
1223	0.520150	0.742650
1224	0.519650	0.742200
1225	0.521775	0.743425
1226	0.520550	0.743750
1227	0.518125	0.743075
1228	0.520850	0.743400
1229	0.521425	0.747650
1230	0.522400	0.744725
1231	0.523225	0.742725
1232	0.522150	0.742900
1233	0.519875	0.743425
1234	0.519550	0.743725
1235	0.520000	0.742475
1236	0.522700	0.742125
1237	0.522700	0.741900
1238	0.521600	0.741725
1239	0.519450	0.741800
1240	0.519300	0.742300
1241	0.519750	0.743725
1242	0.518625	0.742200
1243	0.518950	0.743500
1244	0.520050	0.743725
1245	0.520650	0.743475
1246	0.521850	0.744950
1247	0.521100	0.748200
1248	0.521175	0.748025
1249	0.521175	0.746850
1250	0.520950	0.747000
1251	0.521075	0.748675
1252	0.521075	0.748350
1253	0.519550	0.749175
1254	0.518050	0.749900
1255	0.519125	0.747675
1256	0.518700	0.746350
1257	0.520700	0.745200
1258	0.521225	0.746175
1259	0.520975	0.747500
1260	0.518875	0.747175
1261	0.522250	0.743875
1262	0.523625	0.743925
1263	0.524775	0.745000
1264	0.521425	0.743825
1265	0.522875	0.745475
1266	0.518950	0.743300
1267	0.522425	0.742000
1268	0.521650	0.740950
1269	0.526000	0.742175
1270	0.521450	0.741825
1271	0.521725	0.743000
1272	0.525700	0.739325
1273	0.523150	0.739100
1274	0.524475	0.740375
1275	0.522825	0.737075
1276	0.520075	0.736825
1277	0.523100	0.736725
1278	0.521050	0.737675
1279	0.520600	0.738600
1280	0.522225	0.735775
1281	0.519825	0.733800
1282	0.521625	0.733600
1283	0.521500	0.733175
1284	0.522850	0.730375
1285	0.521250	0.731875
1286	0.523250	0.731425
1287	0.526275	0.732150
1288	0.527175	0.731900
1289	0.523100	0.733850
1290	0.524225	0.736125
1291	0.520900	0.733850
1292	0.521200	0.733275
1293	0.522200	0.733200
1294	0.523825	0.731925
1295	0.524025	0.733225
1296	0.521725	0.735675
1297	0.523475	0.735850
1298	0.522850	0.736275
1299	0.525125	0.737450
1300	0.522350	0.737475
1301	0.522575	0.741000
1302	0.523775	0.744700
1303	0.524125	0.742100
1304	0.524775	0.741800
1305	0.526525	0.739975
1306	0.526125	0.738825
1307	0.527200	0.739325
1308	0.525825	0.738850
1309	0.526050	0.740075
1310	0.524875	0.739925
1311	0.525375	0.739000
1312	0.522050	0.740925
1313	0.523275	0.741700
1314	0.522075	0.742650
1315	0.522575	0.743375
1316	0.521550	0.741650
1317	0.522150	0.741125
1318	0.524225	0.741600
1319	0.524850	0.741700
1320	0.525850	0.741525
1321	0.525125	0.740875
1322	0.526000	0.740225
1323	0.525750	0.743500
1324	0.526625	0.743700
1325	0.528000	0.741775
1326	0.526250	0.741525
1327	0.526400	0.742450
1328	0.526525	0.742850
1329	0.525675	0.743675
1330	0.524750	0.743875
1331	0.524475	0.745025
1332	0.523775	0.743100
1333	0.523825	0.739925
1334	0.523275	0.740250
1335	0.524275	0.741025
1336	0.522375	0.742175
1337	0.523350	0.739875
1338	0.524150	0.739700
1339	0.521950	0.739775
1340	0.521275	0.742075
1341	0.522450	0.742650
1342	0.522500	0.741825
1343	0.523100	0.742550
1344	0.521475	0.741300
1345	0.522950	0.741725
1346	0.521675	0.743500
1347	0.523475	0.744575
1348	0.522325	0.743075
1349	0.522900	0.744125
1350	0.524950	0.744675
1351	0.525875	0.745850
1352	0.523050	0.747150
1353	0.521650	0.746575
1354	0.521575	0.746400
1355	0.520400	0.743700
1356	0.521775	0.742825
1357	0.522400	0.743900
1358	0.521500	0.741550
1359	0.521650	0.744225
1360	0.522800	0.743450
1361	0.524550	0.742250
1362	0.525975	0.739350
1363	0.524550	0.740225
1364	0.524225	0.739925
1365	0.523800	0.740500
1366	0.523175	0.739875
1367	0.525700	0.740375
1368	0.527450	0.740500
1369	0.524625	0.739775
1370	0.524950	0.740725
1371	0.523250	0.740775
1372	0.522250	0.743250
1373	0.523475	0.744500
1374	0.525025	0.743400
1375	0.525600	0.743000
1376	0.523875	0.742575
1377	0.524175	0.742400
1378	0.525425	0.743550
1379	0.523575	0.744825
1380	0.524300	0.746475
1381	0.525650	0.747625
1382	0.521800	0.747375
1383	0.523625	0.746500
1384	0.524625	0.744800
1385	0.523225	0.744800
1386	0.522275	0.745900
1387	0.524175	0.746275
1388	0.524475	0.747350
1389	0.521975	0.748375
1390	0.520375	0.751150
1391	0.521675	0.752575
1392	0.520975	0.752275
1393	0.523425	0.749650
1394	0.524275	0.749950
1395	0.520800	0.747975
1396	0.525325	0.747525
1397	0.522025	0.747575
1398	0.522550	0.747300
1399	0.523125	0.745200
1400	0.524525	0.744625
1401	0.523350	0.742100
1402	0.524525	0.742050
1403	0.523775	0.743075
1404	0.522750	0.745050
1405	0.522625	0.743900
1406	0.523200	0.744675
1407	0.523250	0.745500
1408	0.522050	0.743975
1409	0.520775	0.742050
1410	0.520700	0.742625
1411	0.523150	0.742275
1412	0.523825	0.742250
1413	0.524050	0.743950
1414	0.524450	0.743900
1415	0.525050	0.745525
1416	0.524550	0.744825
1417	0.523325	0.746575
1418	0.522775	0.748600
1419	0.521450	0.748675
1420	0.521425	0.751900
1421	0.523100	0.751325
1422	0.521750	0.754425
1423	0.522125	0.754375
1424	0.522750	0.754850
1425	0.521575	0.753725
1426	0.523950	0.750525
1427	0.523300	0.750175
1428	0.522775	0.749975
1429	0.520775	0.749400
1430	0.519100	0.748700
1431	0.521800	0.748325
1432	0.522725	0.747275
1433	0.520575	0.748775
1434	0.524950	0.748925
1435	0.523600	0.747000
1436	0.522525	0.746000
1437	0.525750	0.745150
1438	0.524525	0.745700
1439	0.523825	0.745575
1440	0.522325	0.745400
1441	0.523500	0.746350
1442	0.524550	0.745500
1443	0.524425	0.744650
1444	0.523025	0.744225
1445	0.523800	0.744775
1446	0.522250	0.743800
1447	0.524000	0.743700
1448	0.526375	0.740850
1449	0.523750	0.742175
1450	0.521225	0.743350
1451	0.523250	0.741675
1452	0.524300	0.740250
1453	0.524550	0.738925
1454	0.524375	0.739750
1455	0.523925	0.737250
1456	0.520925	0.736250
1457	0.521875	0.734925
1458	0.522925	0.736875
1459	0.525575	0.736575
1460	0.521375	0.736125
1461	0.519900	0.739250
1462	0.519800	0.741975
1463	0.521025	0.742825
1464	0.521450	0.741575
1465	0.522550	0.743975
1466	0.522500	0.741575
1467	0.522600	0.738150
1468	0.522800	0.736275
1469	0.521325	0.739175
1470	0.522075	0.740425
1471	0.521050	0.739875
1472	0.521225	0.741450
1473	0.523850	0.741500
1474	0.522600	0.740175
1475	0.523200	0.739925
1476	0.520800	0.740300
1477	0.522625	0.739675
1478	0.520775	0.741675
1479	0.519800	0.742125
1480	0.523600	0.741450
1481	0.523275	0.742625
1482	0.524750	0.742050
1483	0.525425	0.740975
1484	0.527350	0.742175
1485	0.526125	0.743300
1486	0.524225	0.742650
1487	0.526125	0.743400
1488	0.524325	0.743900
1489	0.525025	0.743275
1490	0.524750	0.742925
1491	0.523325	0.742250
1492	0.522750	0.741650
1493	0.522900	0.743625
1494	0.522900	0.743250
1495	0.524525	0.741425
1496	0.522900	0.741575
1497	0.523475	0.743125
1498	0.522825	0.742850
1499	0.523750	0.740900
1500	0.523075	0.740450
1501	0.525100	0.740275
1502	0.524025	0.741725
1503	0.524875	0.740000
1504	0.525400	0.738375
1505	0.524425	0.740175
1506	0.526325	0.739750
1507	0.523800	0.738775
1508	0.522625	0.737750
1509	0.524600	0.739375
1510	0.524150	0.740325
1511	0.521325	0.740975
1512	0.523625	0.743000
1513	0.523750	0.742375
1514	0.522800	0.742200
1515	0.521850	0.739575
1516	0.522350	0.739875
1517	0.522325	0.740250
1518	0.523250	0.739975
1519	0.523200	0.741100
1520	0.522275	0.741350
1521	0.521750	0.743650
1522	0.521950	0.744475
1523	0.519725	0.744175
1524	0.519675	0.743100
1525	0.522250	0.743175
1526	0.521225	0.744150
1527	0.521525	0.746175
1528	0.519800	0.746850
1529	0.519575	0.748200
1530	0.520925	0.748425
1531	0.521525	0.750525
1532	0.522225	0.749150
1533	0.521925	0.748900
1534	0.521175	0.749050
1535	0.522475	0.749850
1536	0.522300	0.751550
1537	0.521600	0.751525
1538	0.522450	0.750350
1539	0.522050	0.749000
1540	0.522225	0.749375
1541	0.521750	0.747900
1542	0.523250	0.747075
1543	0.522725	0.744675
1544	0.521050	0.743450
1545	0.522175	0.745750
1546	0.520275	0.745625
1547	0.520025	0.749250
1548	0.522875	0.749625
1549	0.522600	0.751075
1550	0.522975	0.752825
1551	0.521900	0.752100
1552	0.520850	0.752725
1553	0.521175	0.750500
1554	0.519400	0.750125
1555	0.521400	0.749725
1556	0.522275	0.749275
1557	0.523900	0.748625
1558	0.524650	0.749475
1559	0.522125	0.749300
1560	0.521825	0.751000
1561	0.518950	0.750875
1562	0.522000	0.751000
1563	0.522800	0.751225
1564	0.524425	0.750200
1565	0.522200	0.749200
1566	0.520450	0.748900
1567	0.521625	0.748250
1568	0.520850	0.748150
1569	0.518400	0.747425
1570	0.519425	0.746800
1571	0.522600	0.747475
1572	0.524925	0.746375
1573	0.521175	0.745975
1574	0.521275	0.746500
1575	0.519575	0.747200
1576	0.518825	0.746975
1577	0.519675	0.746875
1578	0.519075	0.746775
1579	0.519025	0.747350
1580	0.521500	0.746625
1581	0.520175	0.747250
1582	0.521875	0.749950
1583	0.522975	0.750550
1584	0.521575	0.751625
1585	0.522100	0.753775
1586	0.522875	0.756575
1587	0.523625	0.755050
1588	0.521200	0.755625
1589	0.524000	0.755750
1590	0.523025	0.754575
1591	0.524175	0.754700
1592	0.523575	0.754400
1593	0.522025	0.753600
1594	0.523675	0.752075
1595	0.523525	0.751025
1596	0.523725	0.750000
1597	0.522450	0.749725
1598	0.524575	0.750175
1599	0.522275	0.751575
1600	0.521250	0.751050
1601	0.521750	0.752650
1602	0.523925	0.751425
1603	0.523125	0.749900
1604	0.523725	0.748300
1605	0.523700	0.750825
1606	0.522700	0.751775
1607	0.524125	0.753675
1608	0.521450	0.753900
1609	0.520275	0.755425
1610	0.521075	0.756625
1611	0.522150	0.756600
1612	0.523925	0.757050
1613	0.520625	0.758950
1614	0.519375	0.758125
1615	0.521750	0.755675
1616	0.521825	0.754950
1617	0.520000	0.756275
1618	0.522900	0.756700
1619	0.522900	0.756350
1620	0.524050	0.755950
1621	0.522400	0.752825
1622	0.522625	0.752750
1623	0.521525	0.755500
1624	0.521925	0.756725
1625	0.520200	0.757650
1626	0.522775	0.757500
1627	0.520250	0.757525
1628	0.523775	0.757100
1629	0.523100	0.755875
1630	0.525550	0.754325
1631	0.527150	0.754350
1632	0.524500	0.754550
1633	0.524250	0.753575
1634	0.524150	0.752175
1635	0.523900	0.751025
1636	0.522025	0.751050
1637	0.522275	0.752175
1638	0.522150	0.750975
1639	0.524750	0.748575
1640	0.525650	0.748450
1641	0.522525	0.748325
1642	0.521050	0.748450
1643	0.520200	0.748875
1644	0.522225	0.750525
1645	0.522425	0.750050
1646	0.521150	0.749350
1647	0.523800	0.751200
1648	0.524500	0.749775
1649	0.523200	0.749500
1650	0.522125	0.749600
1651	0.524200	0.749225
1652	0.527050	0.748475
1653	0.523050	0.749350
1654	0.523100	0.753000
1655	0.521200	0.753625
1656	0.520625	0.752925
1657	0.523750	0.753300
1658	0.523400	0.753425
1659	0.522950	0.753675
1660	0.522025	0.753550
1661	0.523625	0.752125
1662	0.525450	0.750400
1663	0.522575	0.749000
1664	0.524150	0.747850
1665	0.521550	0.746875
1666	0.527400	0.746325
1667	0.524350	0.745600
1668	0.524325	0.745375
1669	0.524350	0.745075
1670	0.522950	0.744100
1671	0.523900	0.743950
1672	0.524525	0.742950
1673	0.524600	0.742050
1674	0.525500	0.741450
1675	0.522975	0.739925
1676	0.525175	0.740175
1677	0.523850	0.740150
1678	0.525475	0.740650
1679	0.522925	0.740450
1680	0.520975	0.741200
1681	0.521075	0.741475
1682	0.524175	0.739875
1683	0.523625	0.740825
1684	0.523725	0.738975
1685	0.522275	0.737550
1686	0.521750	0.736925
1687	0.522050	0.737275
1688	0.520800	0.736550
1689	0.522225	0.736650
1690	0.522300	0.738425
1691	0.521100	0.739175
1692	0.521500	0.737925
1693	0.521050	0.736450
1694	0.521925	0.737425
1695	0.522900	0.735125
1696	0.522750	0.736100
1697	0.524725	0.737625
1698	0.523275	0.737025
1699	0.522200	0.737325
1700	0.523550	0.738175
1701	0.522850	0.737150
1702	0.524025	0.736050
1703	0.522975	0.736400
1704	0.525425	0.735400
1705	0.522800	0.733550
1706	0.522200	0.735500
1707	0.525025	0.735350
1708	0.522300	0.734800
1709	0.520075	0.735550
1710	0.520175	0.737550
1711	0.521650	0.739325
1712	0.521100	0.737900
1713	0.520775	0.738350
1714	0.522500	0.739425
1715	0.523800	0.740200
1716	0.521925	0.740200
1717	0.521525	0.740875
1718	0.520250	0.740150
1719	0.520900	0.738625
1720	0.521700	0.737275
1721	0.523000	0.738325
1722	0.525300	0.740225
1723	0.521550	0.739350
1724	0.522250	0.739575
1725	0.521200	0.739600
1726	0.522225	0.739325
1727	0.522075	0.740500
1728	0.522250	0.741175
1729	0.522500	0.742550
1730	0.521175	0.743475
1731	0.522000	0.746025
1732	0.522475	0.745900
1733	0.523200	0.746725
1734	0.523750	0.745850
1735	0.521800	0.743525
1736	0.521225	0.745125
1737	0.524150	0.742500
1738	0.526150	0.741100
1739	0.525250	0.741050
1740	0.522400	0.740975
1741	0.523750	0.742550
1742	0.523075	0.743100
1743	0.523075	0.746750
1744	0.524925	0.744625
1745	0.521350	0.745775
1746	0.521250	0.744375
1747	0.522450	0.743750
1748	0.525075	0.743250
1749	0.520975	0.742425
1750	0.522900	0.742325
1751	0.523675	0.743150
1752	0.523250	0.743550
1753	0.525400	0.741550
1754	0.525225	0.741525
1755	0.523525	0.741150
1756	0.523700	0.742725
1757	0.524500	0.739000
1758	0.523525	0.740175
1759	0.526625	0.739125
1760	0.524875	0.738200
1761	0.523275	0.741300
1762	0.524225	0.743075
1763	0.523825	0.742925
1764	0.526050	0.742425
1765	0.526275	0.743525
1766	0.527400	0.745250
1767	0.526975	0.744875
1768	0.524675	0.748100
1769	0.525150	0.747125
1770	0.528875	0.747075
1771	0.527225	0.750575
1772	0.526675	0.748950
1773	0.525450	0.748875
1774	0.526600	0.748675
1775	0.526450	0.746525
1776	0.526350	0.746600
1777	0.524875	0.745825
1778	0.527600	0.744750
1779	0.527025	0.742700
1780	0.525750	0.742650
1781	0.527650	0.741550
1782	0.526175	0.743025
1783	0.524375	0.742325
1784	0.524225	0.743000
1785	0.525650	0.743300
1786	0.525950	0.742375
1787	0.526400	0.743100
1788	0.525700	0.744200
1789	0.525950	0.743500
1790	0.525775	0.743950
1791	0.523250	0.744350
1792	0.524050	0.742700
1793	0.525850	0.740975
1794	0.525125	0.741650
1795	0.525150	0.744250
1796	0.526575	0.744650
1797	0.526275	0.742650
1798	0.524725	0.744175
1799	0.525950	0.744275
1800	0.525750	0.744575
1801	0.525325	0.744050
1802	0.522750	0.743400
1803	0.523825	0.741625
1804	0.522175	0.744500
1805	0.525325	0.744200
1806	0.522800	0.743325
1807	0.523625	0.743600
1808	0.523725	0.744325
1809	0.526575	0.742825
1810	0.522375	0.744100
1811	0.524400	0.741550
1812	0.525525	0.742125
1813	0.524600	0.742525
1814	0.521025	0.745650
1815	0.526150	0.744050
1816	0.526375	0.742475
1817	0.521550	0.743600
1818	0.521700	0.742050
1819	0.524600	0.744825
1820	0.523425	0.746000
1821	0.525150	0.745525
1822	0.526075	0.745450
1823	0.523800	0.745200
1824	0.526300	0.746275
1825	0.527225	0.743525
1826	0.525350	0.742875
1827	0.526375	0.743075
1828	0.525750	0.743175
1829	0.525375	0.741200
1830	0.521175	0.743325
1831	0.523875	0.743625
1832	0.524000	0.744850
1833	0.525475	0.744850
1834	0.523575	0.745650
1835	0.524850	0.746250
1836	0.524850	0.747175
1837	0.526150	0.748725
1838	0.524550	0.747675
1839	0.525225	0.748200
1840	0.526800	0.748750
1841	0.526075	0.748650
1842	0.522550	0.750925
1843	0.524975	0.749925
1844	0.521650	0.749975
1845	0.520125	0.748675
1846	0.521800	0.748200
1847	0.524125	0.748075
1848	0.521350	0.751175
1849	0.523900	0.749250
1850	0.522400	0.747675
1851	0.524975	0.749125
1852	0.524025	0.749225
1853	0.524625	0.750625
1854	0.525000	0.748575
1855	0.525775	0.747575
1856	0.526525	0.747075
1857	0.527075	0.745900
1858	0.523375	0.744125
1859	0.524375	0.744975
1860	0.524225	0.747375
1861	0.523600	0.748675
1862	0.523650	0.748400
1863	0.526925	0.749475
1864	0.523950	0.747725
1865	0.523225	0.745400
1866	0.523975	0.747275
1867	0.524325	0.746050
1868	0.524925	0.746550
1869	0.524600	0.745900
1870	0.523375	0.746300
1871	0.522400	0.750675
1872	0.524500	0.753550
1873	0.522575	0.750175
1874	0.522325	0.749725
1875	0.523225	0.750200
1876	0.524925	0.749375
1877	0.525100	0.749525
1878	0.523400	0.748225
1879	0.526100	0.748375
1880	0.528650	0.746850
1881	0.524575	0.744175
1882	0.525600	0.742350
1883	0.526625	0.743050
1884	0.526650	0.742850
1885	0.524775	0.740200
1886	0.523925	0.741100
1887	0.525225	0.743375
1888	0.522525	0.744900
1889	0.524075	0.742450
1890	0.523775	0.741325
1891	0.523750	0.739600
1892	0.522950	0.741425
1893	0.522525	0.740125
1894	0.525025	0.739950
1895	0.523000	0.741300
1896	0.523025	0.738750
1897	0.521050	0.739250
1898	0.521825	0.740275
1899	0.523200	0.741150
1900	0.526100	0.742675
1901	0.522900	0.743500
1902	0.523200	0.744775
1903	0.522975	0.745725
1904	0.524625	0.745525
1905	0.522825	0.745800
1906	0.522525	0.746850
1907	0.522450	0.744950
1908	0.523200	0.745250
1909	0.523800	0.742525
1910	0.522200	0.742100
1911	0.522150	0.741500
1912	0.522625	0.740950
1913	0.523700	0.740375
1914	0.522725	0.741425
1915	0.521175	0.740450
1916	0.523400	0.739900
1917	0.522450	0.740675
1918	0.522475	0.739575
1919	0.521700	0.738600
1920	0.521700	0.741475
1921	0.523450	0.742525
1922	0.522975	0.741250
1923	0.521925	0.740375
1924	0.521700	0.739025
1925	0.523450	0.738700
1926	0.523875	0.736075
1927	0.520750	0.738675
1928	0.521675	0.737525
1929	0.520850	0.739450
1930	0.524375	0.741400
1931	0.521675	0.742250
1932	0.524950	0.742450
1933	0.522625	0.744025
1934	0.524925	0.743750
1935	0.525800	0.744150
1936	0.523025	0.745050
1937	0.523425	0.748575
1938	0.521000	0.745400
1939	0.521000	0.745050
1940	0.521875	0.743475
1941	0.523175	0.743125
1942	0.523700	0.740575
1943	0.524200	0.740450
1944	0.523300	0.736900
1945	0.522950	0.736525
1946	0.521825	0.737100
1947	0.522900	0.737475
1948	0.522375	0.739525
1949	0.520200	0.737875
1950	0.519725	0.741175
1951	0.522825	0.742100
1952	0.526225	0.741200
1953	0.528725	0.741125
1954	0.527200	0.739150
1955	0.524500	0.740225
1956	0.525025	0.741575
1957	0.523625	0.742050
1958	0.525600	0.742375
1959	0.523625	0.743800
1960	0.524475	0.744150
1961	0.522950	0.745325
1962	0.522225	0.743325
1963	0.522525	0.746375
1964	0.522950	0.747375
1965	0.521600	0.746400
1966	0.525200	0.747325
1967	0.525550	0.745550
1968	0.524875	0.743600
1969	0.525675	0.745175
1970	0.525600	0.746900
1971	0.524850	0.750275
1972	0.525575	0.750725
1973	0.525800	0.750350
1974	0.523425	0.749850
1975	0.525225	0.750225
1976	0.525075	0.748775
1977	0.521300	0.749100
1978	0.523500	0.752425
1979	0.526750	0.749575
1980	0.525500	0.749550
1981	0.522200	0.749950
1982	0.523425	0.751475
1983	0.526800	0.750675
1984	0.525775	0.749825
1985	0.527875	0.749000
1986	0.525950	0.746975
1987	0.527250	0.743575
1988	0.525800	0.742925
1989	0.524200	0.742775
1990	0.523125	0.745800
1991	0.524325	0.745800
1992	0.523175	0.749075
1993	0.525775	0.750925
1994	0.526325	0.750225
1995	0.523375	0.749775
1996	0.522275	0.748125
1997	0.524950	0.745325
1998	0.523000	0.746225
1999	0.523875	0.747550
[truncated: 8,000 more rows]
