# Supplementary material for: Evolutionary game on mutually influenceing double-layer network
Source: PLoS One. 2025 Jan 31;20(1):e0317923. doi: 10.1371/journal.pone.0317923 (PMC11785339; doi:10.1371/journal.pone.0317923)
Supplement: S1 Data — (ZIP) [file pone.0317923.s001.zip › b=1.07_a=0.6_frequency.txt]

0	0.497900	0.405100
1	0.495800	0.351975
2	0.494025	0.320750
3	0.489575	0.298850
4	0.487800	0.283100
5	0.489400	0.271650
6	0.485275	0.261500
7	0.489900	0.251800
8	0.487600	0.242850
9	0.488750	0.236450
10	0.487450	0.234225
11	0.487525	0.231550
12	0.489150	0.227625
13	0.490050	0.226050
14	0.487100	0.222650
15	0.491125	0.224375
16	0.490975	0.224675
17	0.489600	0.224900
18	0.487050	0.224675
19	0.486650	0.224500
20	0.490175	0.224500
21	0.488975	0.225575
22	0.486275	0.223675
23	0.487275	0.224100
24	0.488725	0.226675
25	0.486650	0.230800
26	0.489250	0.231150
27	0.485575	0.234050
28	0.487925	0.233800
29	0.487025	0.235175
30	0.488525	0.233200
31	0.487900	0.234600
32	0.487050	0.235275
33	0.486275	0.235725
34	0.485625	0.236125
35	0.489000	0.235300
36	0.491350	0.236850
37	0.490125	0.236425
38	0.490000	0.236350
39	0.489050	0.235800
40	0.490100	0.237525
41	0.487925	0.240450
42	0.484625	0.240650
43	0.492175	0.240600
44	0.491725	0.243200
45	0.492650	0.243300
46	0.491875	0.243650
47	0.490150	0.244725
48	0.489650	0.244525
49	0.490300	0.244800
50	0.494675	0.246375
51	0.490625	0.248825
52	0.490575	0.251325
53	0.489950	0.253150
54	0.489900	0.255325
55	0.492000	0.254275
56	0.488750	0.254775
57	0.492750	0.254525
58	0.491850	0.255025
59	0.492725	0.256850
60	0.492725	0.258575
61	0.490450	0.258700
62	0.489850	0.258100
63	0.487825	0.261625
64	0.493425	0.262375
65	0.493150	0.261850
66	0.489300	0.264575
67	0.493300	0.267875
68	0.493225	0.269500
69	0.490000	0.272525
70	0.487850	0.274775
71	0.490625	0.274125
72	0.491775	0.273525
73	0.489750	0.275775
74	0.493250	0.278625
75	0.491200	0.281225
76	0.492550	0.279625
77	0.490550	0.284875
78	0.488525	0.286425
79	0.491925	0.287425
80	0.489900	0.289175
81	0.490075	0.286850
82	0.488425	0.287225
83	0.492175	0.291000
84	0.491025	0.291125
85	0.491700	0.291325
86	0.491250	0.294450
87	0.489975	0.293525
88	0.489625	0.292975
89	0.488400	0.295750
90	0.493800	0.295725
91	0.492150	0.298500
92	0.490725	0.298325
93	0.492625	0.299750
94	0.491675	0.301025
95	0.489275	0.300675
96	0.490250	0.299550
97	0.492850	0.302475
98	0.491500	0.305000
99	0.492300	0.305475
100	0.492375	0.305225
101	0.491450	0.306275
102	0.489150	0.308025
103	0.492150	0.308625
104	0.493925	0.310925
105	0.495025	0.314075
106	0.496600	0.311975
107	0.494675	0.311725
108	0.494550	0.312950
109	0.493750	0.312625
110	0.495350	0.315700
111	0.493225	0.317425
112	0.492250	0.318975
113	0.497125	0.318000
114	0.496100	0.317675
115	0.495050	0.319225
116	0.495875	0.318975
117	0.490725	0.319300
118	0.490750	0.318950
119	0.492375	0.318725
120	0.492675	0.320800
121	0.491175	0.321025
122	0.490900	0.322025
123	0.490925	0.321700
124	0.490750	0.322000
125	0.493025	0.323925
126	0.496275	0.323475
127	0.492325	0.323875
128	0.493900	0.324350
129	0.497025	0.324900
130	0.499700	0.325400
131	0.500775	0.328250
132	0.494875	0.330075
133	0.491750	0.330950
134	0.495425	0.334725
135	0.497525	0.335250
136	0.494500	0.334950
137	0.492075	0.333825
138	0.492900	0.332400
139	0.492825	0.334725
140	0.492750	0.335700
141	0.491675	0.337250
142	0.493600	0.336700
143	0.494350	0.339475
144	0.495775	0.339925
145	0.494075	0.340150
146	0.490725	0.342025
147	0.495550	0.345000
148	0.493975	0.344950
149	0.498875	0.344700
150	0.498425	0.347575
151	0.493325	0.346975
152	0.494575	0.347075
153	0.491000	0.347075
154	0.494800	0.347600
155	0.492900	0.347500
156	0.497450	0.346475
157	0.493825	0.350225
158	0.487600	0.350450
159	0.492900	0.350725
160	0.492225	0.352750
161	0.488900	0.352300
162	0.493575	0.353825
163	0.491550	0.353675
164	0.496800	0.355375
165	0.494225	0.355175
166	0.492825	0.357200
167	0.492125	0.357375
168	0.495050	0.358225
169	0.494450	0.358100
170	0.490275	0.358075
171	0.494475	0.361075
172	0.497350	0.365150
173	0.494600	0.367475
174	0.492250	0.370550
175	0.499400	0.369675
176	0.498800	0.368750
177	0.495525	0.369550
178	0.495150	0.370575
179	0.493250	0.370675
180	0.492825	0.370900
181	0.492550	0.372375
182	0.492650	0.374000
183	0.494725	0.374225
184	0.494425	0.377025
185	0.494800	0.379425
186	0.494775	0.379500
187	0.496550	0.382625
188	0.492875	0.384850
189	0.490900	0.384050
190	0.492150	0.385875
191	0.493100	0.387350
192	0.495325	0.385675
193	0.499350	0.384700
194	0.498625	0.388025
195	0.493150	0.388525
196	0.491200	0.387225
197	0.493500	0.385875
198	0.491425	0.387050
199	0.495100	0.387150
200	0.495675	0.386675
201	0.495650	0.386725
202	0.492450	0.387225
203	0.493925	0.390525
204	0.496025	0.390450
205	0.496950	0.390675
206	0.498550	0.391875
207	0.495100	0.393300
208	0.493850	0.394825
209	0.493650	0.395875
210	0.493700	0.399500
211	0.496625	0.400800
212	0.496000	0.401325
213	0.497625	0.403200
214	0.495300	0.406850
215	0.493650	0.408475
216	0.497925	0.408650
217	0.495250	0.408225
218	0.496100	0.410025
219	0.494300	0.410050
220	0.497250	0.412150
221	0.494675	0.414175
222	0.495025	0.414850
223	0.495300	0.416350
224	0.497575	0.417575
225	0.494850	0.419600
226	0.494825	0.420150
227	0.498275	0.421250
228	0.493200	0.423150
229	0.497125	0.420975
230	0.497550	0.420525
231	0.497850	0.421425
232	0.496950	0.421175
233	0.495700	0.421075
234	0.496600	0.422700
235	0.499800	0.424675
236	0.499700	0.425000
237	0.495450	0.427825
238	0.494800	0.430100
239	0.499975	0.429050
240	0.500950	0.429200
241	0.495275	0.431775
242	0.496575	0.435450
243	0.498700	0.435900
244	0.496475	0.437875
245	0.496025	0.437950
246	0.497350	0.440025
247	0.496625	0.440400
248	0.497275	0.440825
249	0.496900	0.439875
250	0.496675	0.438225
251	0.494475	0.438700
252	0.496950	0.440825
253	0.497950	0.439900
254	0.495450	0.439225
255	0.495350	0.439100
256	0.496750	0.440275
257	0.498625	0.440625
258	0.497225	0.440800
259	0.497150	0.439675
260	0.496225	0.440550
261	0.495250	0.439375
262	0.497475	0.439325
263	0.494550	0.439050
264	0.494775	0.439050
265	0.497175	0.439575
266	0.501200	0.439125
267	0.496525	0.439625
268	0.497875	0.441200
269	0.497700	0.441450
270	0.502375	0.443075
271	0.500725	0.443475
272	0.499075	0.441800
273	0.493475	0.443475
274	0.495275	0.444900
275	0.494050	0.446725
276	0.496700	0.448150
277	0.497050	0.447000
278	0.496250	0.447975
279	0.499225	0.446950
280	0.501675	0.447800
281	0.499825	0.446600
282	0.499000	0.447575
283	0.499525	0.447475
284	0.499825	0.447450
285	0.501600	0.449100
286	0.497875	0.449225
287	0.499850	0.451725
288	0.499900	0.452125
289	0.498775	0.455100
290	0.496925	0.455900
291	0.498875	0.456375
292	0.496350	0.458325
293	0.496150	0.459275
294	0.497100	0.460450
295	0.496050	0.461350
296	0.498800	0.462300
297	0.498775	0.461850
298	0.497675	0.460150
299	0.496150	0.459275
300	0.497475	0.460400
301	0.499875	0.460225
302	0.501650	0.461000
303	0.501825	0.462950
304	0.495025	0.463275
305	0.497775	0.463775
306	0.496500	0.463100
307	0.499775	0.463450
308	0.500750	0.464850
309	0.498775	0.468775
310	0.497475	0.468825
311	0.493850	0.471750
312	0.497850	0.470000
313	0.496750	0.470300
314	0.502125	0.467350
315	0.497500	0.465725
316	0.496300	0.467550
317	0.500250	0.467875
318	0.497975	0.468475
319	0.498500	0.467425
320	0.497550	0.468925
321	0.497125	0.472725
322	0.497250	0.472875
323	0.499900	0.472800
324	0.501150	0.472000
325	0.498825	0.472375
326	0.498300	0.470950
327	0.501250	0.471575
328	0.497300	0.473150
329	0.498600	0.471075
330	0.497800	0.473275
331	0.498425	0.472550
332	0.502450	0.473425
333	0.501775	0.473000
334	0.497325	0.470125
335	0.500725	0.468875
336	0.499975	0.470300
337	0.499100	0.469575
338	0.503125	0.470025
339	0.500475	0.470800
340	0.496275	0.469750
341	0.496700	0.470900
342	0.501700	0.471525
343	0.503150	0.473150
344	0.503500	0.474075
345	0.500800	0.472975
346	0.498225	0.472800
347	0.498900	0.472900
348	0.501725	0.471425
349	0.501175	0.471225
350	0.499550	0.471625
351	0.500825	0.470675
352	0.500900	0.471075
353	0.503700	0.472300
354	0.502875	0.474150
355	0.501225	0.471600
356	0.498975	0.471900
357	0.495950	0.471975
358	0.498450	0.471700
359	0.498225	0.473275
360	0.499500	0.475900
361	0.501425	0.474025
362	0.501675	0.474225
363	0.501850	0.474975
364	0.500350	0.476800
365	0.498200	0.481075
366	0.498900	0.481200
367	0.499225	0.481600
368	0.500325	0.483025
369	0.501350	0.484675
370	0.497325	0.484175
371	0.496650	0.485400
372	0.497750	0.483600
373	0.499875	0.482800
374	0.499825	0.482650
375	0.500500	0.482050
376	0.499725	0.478800
377	0.500175	0.478300
378	0.503000	0.477150
379	0.498500	0.478475
380	0.504250	0.478125
381	0.506700	0.477600
382	0.502375	0.477675
383	0.501575	0.479775
384	0.501650	0.478350
385	0.500600	0.475050
386	0.502275	0.476550
387	0.501950	0.476425
388	0.504025	0.478900
389	0.501950	0.478475
390	0.502950	0.480200
391	0.502100	0.482450
392	0.501300	0.486225
393	0.500725	0.487750
394	0.498750	0.487600
395	0.501450	0.486950
396	0.501175	0.489075
397	0.502050	0.488800
398	0.497775	0.488800
399	0.498325	0.490100
400	0.499625	0.490875
401	0.498925	0.493675
402	0.501300	0.492675
403	0.497950	0.490650
404	0.499175	0.492250
405	0.500150	0.493900
406	0.499400	0.496275
407	0.502700	0.498775
408	0.503275	0.497975
409	0.499925	0.499075
410	0.502500	0.500075
411	0.500450	0.502650
412	0.500350	0.501975
413	0.499600	0.500450
414	0.498650	0.499650
415	0.501450	0.500600
416	0.497950	0.500475
417	0.503200	0.500725
418	0.501100	0.502575
419	0.501325	0.501325
420	0.499525	0.503700
421	0.501775	0.503525
422	0.501325	0.501450
423	0.503175	0.505725
424	0.503625	0.504150
425	0.504550	0.503175
426	0.498600	0.503350
427	0.501225	0.504175
428	0.502150	0.505350
429	0.501150	0.505250
430	0.502225	0.505100
431	0.501675	0.507425
432	0.503925	0.508100
433	0.502150	0.508000
434	0.504375	0.505175
435	0.502475	0.506850
436	0.506575	0.505750
437	0.504075	0.504750
438	0.504225	0.508125
439	0.507400	0.508150
440	0.501325	0.510325
441	0.503500	0.511150
442	0.502225	0.510475
443	0.499550	0.513525
444	0.506925	0.514025
445	0.506000	0.513675
446	0.506825	0.512500
447	0.505725	0.512275
448	0.504950	0.512175
449	0.505150	0.511850
450	0.503400	0.512600
451	0.506900	0.513875
452	0.503700	0.512500
453	0.508025	0.510150
454	0.508350	0.508450
455	0.501900	0.510050
456	0.503050	0.511875
457	0.501975	0.511900
458	0.500550	0.516700
459	0.502975	0.513850
460	0.506050	0.515600
461	0.503925	0.516525
462	0.503675	0.516925
463	0.502250	0.518875
464	0.504125	0.518975
465	0.502450	0.519625
466	0.504625	0.517400
467	0.505775	0.515300
468	0.500475	0.516100
469	0.501325	0.517925
470	0.505425	0.516925
471	0.506475	0.514975
472	0.504725	0.514025
473	0.502650	0.516000
474	0.504050	0.515925
475	0.504100	0.516550
476	0.503650	0.516875
477	0.503100	0.519975
478	0.504875	0.516700
479	0.503175	0.517100
480	0.503900	0.516150
481	0.505325	0.519750
482	0.502300	0.519550
483	0.504050	0.519725
484	0.503925	0.518000
485	0.503775	0.518425
486	0.502375	0.519075
487	0.504150	0.519275
488	0.504525	0.516000
489	0.503800	0.516025
490	0.503575	0.515350
491	0.504600	0.514150
492	0.502050	0.514450
493	0.502000	0.512900
494	0.501300	0.512200
495	0.501775	0.512350
496	0.496950	0.510250
497	0.498725	0.509550
498	0.500725	0.511225
499	0.501400	0.510750
500	0.503625	0.513650
501	0.502900	0.512925
502	0.506925	0.513425
503	0.505500	0.513400
504	0.507125	0.512000
505	0.504875	0.512725
506	0.499725	0.515975
507	0.504325	0.517000
508	0.502725	0.516925
509	0.505275	0.515900
510	0.504200	0.516200
511	0.503075	0.515475
512	0.501550	0.515825
513	0.502425	0.515575
514	0.503875	0.515250
515	0.500100	0.515075
516	0.502100	0.515600
517	0.504225	0.519250
518	0.504350	0.521725
519	0.503875	0.522025
520	0.503550	0.521300
521	0.502025	0.524075
522	0.502150	0.525950
523	0.499550	0.527500
524	0.504875	0.528025
525	0.500875	0.532000
526	0.500275	0.530150
527	0.505350	0.528725
528	0.502925	0.531150
529	0.503175	0.531475
530	0.504575	0.531200
531	0.504825	0.528250
532	0.499725	0.528500
533	0.503700	0.528000
534	0.503175	0.527825
535	0.499625	0.526550
536	0.502675	0.525550
537	0.504550	0.525100
538	0.505675	0.526500
539	0.503800	0.529200
540	0.502650	0.528325
541	0.502400	0.529850
542	0.502725	0.532000
543	0.502050	0.533350
544	0.505250	0.534225
545	0.505400	0.537200
546	0.503475	0.536675
547	0.500025	0.540175
548	0.502825	0.539350
549	0.503125	0.538175
550	0.502225	0.538550
551	0.500600	0.538100
552	0.503450	0.538400
553	0.501025	0.539850
554	0.504350	0.539775
555	0.504400	0.538225
556	0.503025	0.542500
557	0.502150	0.540550
558	0.505600	0.543375
559	0.504750	0.541600
560	0.502925	0.541750
561	0.503800	0.541850
562	0.503950	0.538725
563	0.502000	0.536725
564	0.505225	0.537800
565	0.500975	0.539975
566	0.501075	0.539625
567	0.499550	0.541100
568	0.504075	0.541450
569	0.503300	0.541275
570	0.503100	0.542800
571	0.500150	0.541150
572	0.502350	0.539900
573	0.501425	0.538700
574	0.502750	0.537925
575	0.502125	0.537100
576	0.505050	0.537800
577	0.503525	0.541175
578	0.504650	0.541200
579	0.505475	0.541400
580	0.506100	0.541400
581	0.505050	0.542575
582	0.503750	0.541050
583	0.504925	0.540450
584	0.502150	0.541600
585	0.500600	0.540900
586	0.502625	0.542800
587	0.505300	0.541675
588	0.500100	0.541050
589	0.501450	0.539875
590	0.499325	0.540725
591	0.498025	0.540375
592	0.502925	0.542125
593	0.503275	0.542300
594	0.500650	0.542800
595	0.501375	0.541375
596	0.501075	0.545250
597	0.502475	0.546025
598	0.502900	0.545975
599	0.502425	0.545075
600	0.505725	0.545650
601	0.507125	0.545275
602	0.505275	0.541450
603	0.506625	0.542850
604	0.502850	0.544575
605	0.505350	0.542750
606	0.506625	0.544100
607	0.506750	0.543025
608	0.508850	0.539250
609	0.503350	0.540375
610	0.502900	0.540200
611	0.503275	0.539900
612	0.502875	0.540600
613	0.504750	0.540075
614	0.504225	0.542700
615	0.503750	0.542825
616	0.503325	0.544450
617	0.505350	0.544650
618	0.505275	0.541225
619	0.505150	0.540400
620	0.508100	0.540850
621	0.505575	0.539025
622	0.505000	0.542000
623	0.508225	0.542050
624	0.506700	0.540850
625	0.507525	0.541175
626	0.506450	0.539050
627	0.509250	0.541175
628	0.506675	0.541625
629	0.503750	0.540975
630	0.506700	0.540975
631	0.506825	0.542650
632	0.506750	0.542675
633	0.507000	0.541775
634	0.505950	0.543200
635	0.500975	0.540550
636	0.506300	0.542450
637	0.507100	0.541525
638	0.509650	0.543150
639	0.511475	0.546150
640	0.506375	0.546700
641	0.508825	0.547750
642	0.505825	0.546375
643	0.509400	0.547600
644	0.509900	0.546300
645	0.506525	0.543675
646	0.507550	0.542425
647	0.504700	0.543050
648	0.506400	0.541875
649	0.505700	0.543275
650	0.506750	0.544675
651	0.504200	0.545675
652	0.505025	0.547400
653	0.506150	0.550250
654	0.508175	0.548600
655	0.506925	0.547925
656	0.505150	0.548425
657	0.508000	0.549175
658	0.506550	0.549000
659	0.504200	0.550025
660	0.506600	0.549600
661	0.508450	0.550500
662	0.504550	0.546475
663	0.505375	0.546275
664	0.507150	0.547100
665	0.505075	0.546450
666	0.501600	0.548750
667	0.506350	0.552100
668	0.505425	0.551950
669	0.506875	0.551625
670	0.504750	0.555375
671	0.504800	0.555775
672	0.504675	0.555600
673	0.502725	0.555700
674	0.505725	0.555600
675	0.505050	0.555050
676	0.507000	0.555150
677	0.507475	0.555900
678	0.507025	0.555600
679	0.505150	0.558500
680	0.505100	0.557925
681	0.506300	0.555425
682	0.506300	0.554550
683	0.506575	0.556850
684	0.511325	0.556700
685	0.507800	0.559000
686	0.507950	0.560100
687	0.505350	0.561750
688	0.504600	0.561125
689	0.506150	0.560400
690	0.505925	0.559725
691	0.505775	0.559425
692	0.505825	0.557225
693	0.505375	0.554550
694	0.505225	0.554775
695	0.507300	0.555250
696	0.502850	0.553825
697	0.506125	0.555325
698	0.505750	0.552550
699	0.504725	0.552100
700	0.506475	0.549650
701	0.507750	0.547900
702	0.507700	0.548450
703	0.505225	0.547850
704	0.508150	0.547550
705	0.508600	0.548825
706	0.506100	0.544850
707	0.507500	0.543725
708	0.504800	0.544775
709	0.510175	0.544150
710	0.508025	0.543825
711	0.509050	0.547550
712	0.509050	0.544325
713	0.506775	0.544100
714	0.506050	0.541900
715	0.508125	0.541875
716	0.507225	0.545600
717	0.509250	0.547500
718	0.506025	0.547550
719	0.506300	0.548750
720	0.506175	0.550675
721	0.506700	0.551700
722	0.506550	0.550750
723	0.504800	0.547900
724	0.506050	0.548400
725	0.508300	0.549550
726	0.506625	0.550400
727	0.506350	0.550850
728	0.504750	0.552775
729	0.508600	0.554500
730	0.507100	0.556100
731	0.506400	0.557925
732	0.505025	0.558100
733	0.504425	0.557625
734	0.506200	0.556925
735	0.506975	0.559350
736	0.506750	0.558425
737	0.504125	0.558825
738	0.504600	0.559425
739	0.502150	0.559500
740	0.501775	0.559125
741	0.505700	0.558150
742	0.508275	0.557750
743	0.507075	0.561700
744	0.506225	0.560500
745	0.505775	0.558700
746	0.504050	0.558900
747	0.503000	0.558325
748	0.506575	0.559725
749	0.505600	0.560650
750	0.506150	0.561725
751	0.505075	0.560725
752	0.504075	0.559025
753	0.505275	0.561075
754	0.506150	0.559500
755	0.506375	0.559375
756	0.502875	0.561675
757	0.504425	0.561175
758	0.503200	0.563075
759	0.504275	0.563700
760	0.505175	0.561600
761	0.504300	0.562700
762	0.502675	0.562725
763	0.505125	0.563500
764	0.504550	0.562700
765	0.505550	0.563125
766	0.506550	0.563275
767	0.507775	0.565750
768	0.512575	0.566325
769	0.510175	0.565625
770	0.508625	0.566600
771	0.509475	0.566750
772	0.509375	0.566775
773	0.504250	0.568575
774	0.504000	0.567425
775	0.504825	0.565800
776	0.504725	0.567525
777	0.505625	0.564475
778	0.505925	0.564650
779	0.503450	0.565175
780	0.507875	0.565600
781	0.512500	0.562250
782	0.507925	0.561975
783	0.508075	0.564500
784	0.507700	0.568700
785	0.507475	0.569000
786	0.506175	0.568625
787	0.504425	0.571475
788	0.506900	0.571325
789	0.507475	0.568525
790	0.504500	0.568275
791	0.504000	0.567200
792	0.506250	0.564075
793	0.509275	0.562500
794	0.506525	0.563175
795	0.510650	0.562875
796	0.509750	0.562875
797	0.509975	0.564650
798	0.508325	0.564750
799	0.509975	0.565400
800	0.509900	0.565150
801	0.510800	0.565225
802	0.509175	0.566125
803	0.509900	0.565350
804	0.507825	0.563000
805	0.508325	0.560600
806	0.508175	0.562325
807	0.506325	0.563500
808	0.507000	0.563900
809	0.505500	0.566000
810	0.509275	0.565025
811	0.510400	0.565925
812	0.510475	0.563925
813	0.508575	0.565225
814	0.507275	0.565325
815	0.510700	0.562925
816	0.508050	0.561900
817	0.507950	0.563225
818	0.507350	0.563350
819	0.506450	0.560800
820	0.504175	0.561400
821	0.505425	0.560600
822	0.507975	0.560150
823	0.506775	0.559900
824	0.510300	0.559775
825	0.508475	0.560400
826	0.510825	0.559575
827	0.507250	0.559100
828	0.510650	0.558975
829	0.510150	0.563950
830	0.508875	0.563950
831	0.510600	0.565575
832	0.510500	0.564025
833	0.508300	0.565100
834	0.508375	0.566850
835	0.506900	0.568150
836	0.507700	0.568575
837	0.508100	0.566625
838	0.504825	0.566900
839	0.503575	0.568325
840	0.504250	0.566400
841	0.502875	0.565500
842	0.504900	0.566425
843	0.505900	0.568250
844	0.506225	0.563150
845	0.506250	0.561425
846	0.507875	0.557550
847	0.508425	0.556300
848	0.510525	0.558350
849	0.508150	0.558450
850	0.508475	0.558600
851	0.504975	0.558675
852	0.506175	0.560700
853	0.507050	0.557875
854	0.502700	0.557825
855	0.507600	0.556625
856	0.507550	0.556725
857	0.505575	0.555475
858	0.508625	0.553100
859	0.509625	0.553225
860	0.507975	0.554800
861	0.508850	0.555550
862	0.508950	0.554900
863	0.507150	0.553750
864	0.505100	0.554200
865	0.506475	0.554875
866	0.504300	0.554750
867	0.510200	0.555525
868	0.508525	0.557675
869	0.508125	0.557300
870	0.508950	0.559900
871	0.507675	0.559125
872	0.506675	0.558200
873	0.510100	0.560725
874	0.506750	0.561800
875	0.508400	0.561475
876	0.506000	0.562325
877	0.508550	0.561525
878	0.506700	0.560100
879	0.506775	0.562800
880	0.510600	0.562300
881	0.507050	0.557625
882	0.506650	0.558700
883	0.505375	0.561125
884	0.509200	0.559975
885	0.507450	0.560225
886	0.509800	0.559950
887	0.510600	0.559400
888	0.506625	0.562825
889	0.507300	0.563425
890	0.510275	0.563400
891	0.508075	0.563925
892	0.508250	0.563075
893	0.510000	0.565575
894	0.506575	0.563900
895	0.508075	0.564575
896	0.508350	0.564650
897	0.507175	0.566150
898	0.509375	0.566800
899	0.506050	0.564400
900	0.506875	0.564075
901	0.509500	0.564250
902	0.509925	0.565250
903	0.507950	0.564200
904	0.503925	0.564325
905	0.504000	0.565900
906	0.508625	0.565475
907	0.504750	0.565675
908	0.509450	0.564125
909	0.508500	0.565200
910	0.510200	0.566800
911	0.508875	0.567775
912	0.506000	0.566025
913	0.506725	0.564250
914	0.505550	0.564525
915	0.510300	0.562525
916	0.505450	0.562325
917	0.506425	0.562525
918	0.507375	0.559850
919	0.507575	0.561750
920	0.506900	0.564700
921	0.506925	0.565325
922	0.508950	0.565700
923	0.506350	0.565650
924	0.504650	0.568650
925	0.510550	0.571450
926	0.508225	0.572975
927	0.504075	0.573000
928	0.505650	0.572850
929	0.506675	0.572800
930	0.506575	0.573900
931	0.507225	0.573250
932	0.507900	0.573850
933	0.507050	0.569325
934	0.509725	0.567400
935	0.507700	0.569675
936	0.506050	0.571625
937	0.507325	0.571125
938	0.509875	0.571300
939	0.509875	0.571775
940	0.509175	0.571850
941	0.506600	0.571675
942	0.507100	0.572475
943	0.505575	0.571850
944	0.505600	0.570925
945	0.511100	0.571075
946	0.509425	0.570925
947	0.507025	0.570775
948	0.504925	0.566825
949	0.507425	0.565575
950	0.505225	0.564125
951	0.505025	0.564175
952	0.505725	0.562550
953	0.508125	0.563325
954	0.508875	0.560875
955	0.508500	0.561025
956	0.511700	0.561825
957	0.509800	0.561025
958	0.510325	0.560225
959	0.509850	0.561175
960	0.507125	0.558900
961	0.508450	0.561100
962	0.506900	0.562625
963	0.506300	0.563400
964	0.510400	0.565375
965	0.510425	0.565700
966	0.508375	0.567825
967	0.511325	0.568075
968	0.510825	0.569975
969	0.509550	0.568500
970	0.510875	0.572625
971	0.510175	0.572100
972	0.507700	0.572925
973	0.507975	0.574275
974	0.508225	0.574575
975	0.508925	0.577250
976	0.509875	0.572800
977	0.508225	0.573000
978	0.506825	0.572475
979	0.506550	0.571350
980	0.507200	0.570575
981	0.508350	0.572325
982	0.506650	0.572150
983	0.503700	0.571875
984	0.506400	0.569975
985	0.508975	0.569500
986	0.508300	0.570875
987	0.510350	0.570200
988	0.509300	0.569525
989	0.508775	0.567900
990	0.512075	0.570575
991	0.510575	0.569475
992	0.509775	0.566800
993	0.510050	0.564525
994	0.509300	0.565675
995	0.505225	0.564875
996	0.512950	0.565650
997	0.508150	0.564000
998	0.507300	0.564350
999	0.505150	0.564075
1000	0.504650	0.565800
1001	0.508600	0.562750
1002	0.505975	0.564800
1003	0.504850	0.566225
1004	0.508425	0.564525
1005	0.509950	0.565675
1006	0.507750	0.562250
1007	0.507475	0.563025
1008	0.509200	0.562475
1009	0.509475	0.565500
1010	0.510575	0.567250
1011	0.510925	0.566750
1012	0.510575	0.568000
1013	0.509150	0.568475
1014	0.507150	0.566800
1015	0.510675	0.564675
1016	0.506425	0.565150
1017	0.506225	0.564600
1018	0.504025	0.566750
1019	0.505300	0.566700
1020	0.505300	0.564775
1021	0.503975	0.563875
1022	0.505950	0.563375
1023	0.511650	0.563425
1024	0.509425	0.566600
1025	0.506875	0.565200
1026	0.509350	0.565550
1027	0.509650	0.567000
1028	0.506600	0.566700
1029	0.506525	0.565950
1030	0.508775	0.565500
1031	0.512875	0.564475
1032	0.514000	0.561475
1033	0.509875	0.561550
1034	0.506550	0.564175
1035	0.511525	0.566250
1036	0.510575	0.566250
1037	0.512625	0.566425
1038	0.507125	0.568625
1039	0.507000	0.570200
1040	0.506675	0.573225
1041	0.511150	0.572400
1042	0.510250	0.572675
1043	0.510025	0.570975
1044	0.508375	0.570375
1045	0.507175	0.571925
1046	0.505825	0.574125
1047	0.504525	0.575800
1048	0.507775	0.574425
1049	0.509550	0.572175
1050	0.505400	0.572750
1051	0.509750	0.572650
1052	0.508250	0.570225
1053	0.511200	0.568025
1054	0.509700	0.567500
1055	0.508400	0.568525
1056	0.507175	0.567850
1057	0.505900	0.564800
1058	0.506025	0.565275
1059	0.506125	0.566950
1060	0.508900	0.568650
1061	0.506350	0.569350
1062	0.506300	0.568875
1063	0.507500	0.568975
1064	0.507925	0.568850
1065	0.510725	0.566275
1066	0.512000	0.566100
1067	0.510075	0.567575
1068	0.508325	0.567025
1069	0.510700	0.568650
1070	0.508675	0.567525
1071	0.507800	0.568400
1072	0.507500	0.566175
1073	0.509675	0.565075
1074	0.507450	0.565475
1075	0.505775	0.565150
1076	0.511675	0.562575
1077	0.509450	0.562525
1078	0.509150	0.563725
1079	0.508650	0.562775
1080	0.509550	0.562675
1081	0.510025	0.563450
1082	0.506500	0.563450
1083	0.510850	0.564175
1084	0.511225	0.565000
1085	0.507900	0.564900
1086	0.508575	0.563200
1087	0.508125	0.564850
1088	0.507450	0.562075
1089	0.508475	0.560675
1090	0.511800	0.562475
1091	0.512325	0.561550
1092	0.510050	0.563125
1093	0.508700	0.563825
1094	0.508175	0.564775
1095	0.510000	0.566975
1096	0.511875	0.568000
1097	0.512725	0.567000
1098	0.509425	0.568550
1099	0.507650	0.569275
1100	0.510575	0.569225
1101	0.507175	0.568550
1102	0.508600	0.567575
1103	0.509125	0.568725
1104	0.507800	0.568250
1105	0.508925	0.568375
1106	0.506850	0.566325
1107	0.504950	0.566475
1108	0.509075	0.566425
1109	0.507875	0.569275
1110	0.508200	0.567125
1111	0.508525	0.566200
1112	0.505600	0.566225
1113	0.503125	0.567350
1114	0.507325	0.565125
1115	0.509425	0.565950
1116	0.504850	0.565050
1117	0.509600	0.563725
1118	0.509275	0.561850
1119	0.508825	0.561025
1120	0.511575	0.564300
1121	0.511000	0.565275
1122	0.509725	0.564775
1123	0.510225	0.566600
1124	0.510500	0.566950
1125	0.506450	0.566850
1126	0.507525	0.565950
1127	0.508700	0.565500
1128	0.508550	0.564250
1129	0.508725	0.563950
1130	0.509075	0.567350
1131	0.505225	0.569850
1132	0.503000	0.569400
1133	0.505425	0.567925
1134	0.506125	0.567525
1135	0.507875	0.567300
1136	0.508525	0.565925
1137	0.506300	0.565825
1138	0.501775	0.567900
1139	0.505250	0.567350
1140	0.507200	0.567025
1141	0.509000	0.568775
1142	0.506775	0.569775
1143	0.506900	0.568975
1144	0.506725	0.570325
1145	0.508450	0.569375
1146	0.510200	0.569425
1147	0.510300	0.569825
1148	0.512175	0.570225
1149	0.511575	0.568025
1150	0.510525	0.569775
1151	0.506350	0.569900
1152	0.509150	0.567475
1153	0.506575	0.568075
1154	0.508525	0.568400
1155	0.507900	0.567950
1156	0.507275	0.566975
1157	0.505750	0.566475
1158	0.506675	0.564600
1159	0.507375	0.565025
1160	0.506775	0.563550
1161	0.510600	0.564625
1162	0.510125	0.563125
1163	0.512450	0.562800
1164	0.510450	0.563025
1165	0.509750	0.562700
1166	0.513050	0.561025
1167	0.508700	0.560025
1168	0.509175	0.559375
1169	0.508525	0.558800
1170	0.508450	0.559900
1171	0.509125	0.563125
1172	0.509575	0.561500
1173	0.512200	0.561700
1174	0.510475	0.562550
1175	0.511550	0.562925
1176	0.511525	0.563200
1177	0.508775	0.562775
1178	0.510425	0.563975
1179	0.508375	0.566375
1180	0.510750	0.566800
1181	0.507250	0.567375
1182	0.510250	0.567975
1183	0.508350	0.567700
1184	0.508525	0.569800
1185	0.506925	0.569100
1186	0.508675	0.569600
1187	0.509050	0.569925
1188	0.507375	0.567800
1189	0.508650	0.568200
1190	0.509725	0.567600
1191	0.510100	0.566275
1192	0.509525	0.568225
1193	0.507075	0.568550
1194	0.506800	0.570500
1195	0.507500	0.571400
1196	0.509300	0.572125
1197	0.508350	0.572475
1198	0.509950	0.574875
1199	0.509475	0.579650
1200	0.508025	0.575950
1201	0.510200	0.575700
1202	0.509950	0.574600
1203	0.508725	0.574300
1204	0.511175	0.571925
1205	0.512575	0.571425
1206	0.505600	0.570225
1207	0.506250	0.573125
1208	0.509425	0.575175
1209	0.511750	0.574775
1210	0.509875	0.576075
1211	0.508425	0.573175
1212	0.506525	0.572650
1213	0.507675	0.573300
1214	0.506025	0.573125
1215	0.509625	0.573725
1216	0.509200	0.573550
1217	0.510325	0.573125
1218	0.509625	0.572600
1219	0.510050	0.571150
1220	0.510750	0.569900
1221	0.511050	0.570925
1222	0.511075	0.572200
1223	0.510675	0.570775
1224	0.509400	0.571950
1225	0.509900	0.570250
1226	0.507450	0.569150
1227	0.507525	0.567800
1228	0.510600	0.566225
1229	0.512275	0.563600
1230	0.511550	0.566025
1231	0.511225	0.565775
1232	0.512025	0.564100
1233	0.511175	0.565625
1234	0.509750	0.564200
1235	0.511175	0.564750
1236	0.511750	0.563175
1237	0.510875	0.564175
1238	0.508250	0.562975
1239	0.507925	0.564375
1240	0.513800	0.565525
1241	0.511100	0.563550
1242	0.509625	0.561125
1243	0.511400	0.560400
1244	0.505725	0.558275
1245	0.510700	0.559475
1246	0.508300	0.559800
1247	0.511475	0.558350
1248	0.508925	0.559825
1249	0.510625	0.557725
1250	0.511625	0.555125
1251	0.509300	0.558025
1252	0.510275	0.557750
1253	0.512150	0.559275
1254	0.510225	0.559375
1255	0.510775	0.559200
1256	0.508925	0.559875
1257	0.514550	0.561050
1258	0.512200	0.559125
1259	0.511100	0.557775
1260	0.510650	0.557825
1261	0.514400	0.555700
1262	0.514025	0.554400
1263	0.508900	0.553800
1264	0.511050	0.554625
1265	0.509100	0.555200
1266	0.509300	0.556525
1267	0.507025	0.559100
1268	0.507675	0.558725
1269	0.508850	0.559775
1270	0.507925	0.561150
1271	0.510500	0.564050
1272	0.512100	0.563200
1273	0.511225	0.561200
1274	0.507500	0.563550
1275	0.509600	0.564325
1276	0.509275	0.564675
1277	0.510650	0.566875
1278	0.512125	0.568675
1279	0.511400	0.569225
1280	0.511900	0.567650
1281	0.514725	0.566475
1282	0.509550	0.566525
1283	0.510500	0.568625
1284	0.509975	0.569625
1285	0.510975	0.570450
1286	0.512875	0.571550
1287	0.514775	0.570475
1288	0.510025	0.570800
1289	0.512325	0.570625
1290	0.513625	0.570950
1291	0.511850	0.571025
1292	0.511150	0.567550
1293	0.509525	0.567900
1294	0.509550	0.569425
1295	0.513075	0.569575
1296	0.512250	0.571775
1297	0.511525	0.575050
1298	0.509775	0.575100
1299	0.509100	0.575500
1300	0.509325	0.577125
1301	0.510600	0.575425
1302	0.509725	0.576600
1303	0.509350	0.575825
1304	0.510400	0.576775
1305	0.508300	0.574325
1306	0.507375	0.572875
1307	0.511175	0.573950
1308	0.510650	0.573800
1309	0.511075	0.572800
1310	0.510400	0.576675
1311	0.511525	0.577950
1312	0.511325	0.575975
1313	0.512300	0.576625
1314	0.508375	0.575600
1315	0.508400	0.575350
1316	0.509700	0.576300
1317	0.509550	0.577700
1318	0.507950	0.575525
1319	0.512250	0.576525
1320	0.510775	0.575725
1321	0.508500	0.576200
1322	0.505575	0.574075
1323	0.507750	0.576250
1324	0.507500	0.577550
1325	0.506575	0.577675
1326	0.509075	0.578150
1327	0.512225	0.576000
1328	0.512825	0.576225
1329	0.510275	0.578325
1330	0.509125	0.577600
1331	0.508125	0.576725
1332	0.511700	0.577825
1333	0.510700	0.577425
1334	0.514300	0.576075
1335	0.512400	0.578050
1336	0.511550	0.578275
1337	0.510425	0.578950
1338	0.510875	0.579025
1339	0.511125	0.580275
1340	0.511525	0.581675
1341	0.507950	0.583750
1342	0.511150	0.582725
1343	0.511150	0.581775
1344	0.507900	0.583100
1345	0.509400	0.581950
1346	0.509875	0.583075
1347	0.509300	0.581600
1348	0.508925	0.580825
1349	0.509925	0.581000
1350	0.509775	0.581475
1351	0.507325	0.579675
1352	0.509400	0.582825
1353	0.507200	0.582975
1354	0.507175	0.580850
1355	0.505500	0.580200
1356	0.507300	0.579625
1357	0.510350	0.580175
1358	0.510550	0.580900
1359	0.509750	0.577450
1360	0.511475	0.575175
1361	0.510450	0.573400
1362	0.507750	0.573325
1363	0.509175	0.573925
1364	0.512150	0.574500
1365	0.514425	0.575300
1366	0.513775	0.575450
1367	0.509475	0.576275
1368	0.508850	0.578950
1369	0.509600	0.579225
1370	0.511075	0.576525
1371	0.508700	0.574150
1372	0.506525	0.574675
1373	0.509450	0.578450
1374	0.508150	0.579050
1375	0.510600	0.577900
1376	0.510650	0.577150
1377	0.509625	0.574100
1378	0.509975	0.575850
1379	0.511500	0.575700
1380	0.512025	0.577600
1381	0.510575	0.578050
1382	0.507500	0.577475
1383	0.510100	0.577625
1384	0.511925	0.575925
1385	0.506575	0.575850
1386	0.510050	0.575050
1387	0.509700	0.574000
1388	0.507925	0.576125
1389	0.508950	0.577450
1390	0.508025	0.576975
1391	0.508950	0.576775
1392	0.508000	0.578500
1393	0.511850	0.578600
1394	0.510825	0.581425
1395	0.511125	0.580500
1396	0.509525	0.580775
1397	0.507625	0.582625
1398	0.504700	0.583525
1399	0.507750	0.584875
1400	0.509350	0.585350
1401	0.508200	0.583025
1402	0.508500	0.581450
1403	0.511250	0.579575
1404	0.509800	0.580700
1405	0.506600	0.580700
1406	0.509025	0.578875
1407	0.508775	0.578200
1408	0.514225	0.577500
1409	0.513050	0.575000
1410	0.515925	0.574675
1411	0.512950	0.573525
1412	0.514675	0.572425
1413	0.511400	0.573075
1414	0.509900	0.571750
1415	0.511300	0.572650
1416	0.509450	0.575075
1417	0.511500	0.578200
1418	0.509550	0.578575
1419	0.512375	0.576425
1420	0.511100	0.574300
1421	0.511825	0.573925
1422	0.511975	0.573475
1423	0.509775	0.572550
1424	0.510650	0.571100
1425	0.508850	0.573400
1426	0.510550	0.575925
1427	0.513725	0.576850
1428	0.512050	0.577250
1429	0.512950	0.577275
1430	0.512450	0.575650
1431	0.509625	0.577425
1432	0.509950	0.576525
1433	0.510075	0.578050
1434	0.511200	0.577150
1435	0.511250	0.576400
1436	0.513525	0.577925
1437	0.512150	0.576400
1438	0.511925	0.575575
1439	0.512875	0.575400
1440	0.509450	0.576050
1441	0.511050	0.574700
1442	0.508250	0.576850
1443	0.510550	0.577000
1444	0.512100	0.577825
1445	0.511200	0.578525
1446	0.508700	0.578025
1447	0.510750	0.577275
1448	0.513150	0.577175
1449	0.511225	0.576050
1450	0.510900	0.576025
1451	0.515500	0.577275
1452	0.512650	0.576700
1453	0.511550	0.577075
1454	0.512500	0.576375
1455	0.512875	0.575625
1456	0.511250	0.577675
1457	0.515925	0.578175
1458	0.516925	0.575975
1459	0.516175	0.578275
1460	0.515650	0.577675
1461	0.514325	0.577500
1462	0.513575	0.576625
1463	0.511625	0.579925
1464	0.515200	0.579375
1465	0.516300	0.576175
1466	0.514800	0.578425
1467	0.514650	0.578600
1468	0.515275	0.577475
1469	0.514550	0.578850
1470	0.510550	0.577425
1471	0.510375	0.581775
1472	0.511125	0.581325
1473	0.510500	0.579425
1474	0.511375	0.580600
1475	0.512150	0.581075
1476	0.510850	0.579575
1477	0.511500	0.579450
1478	0.512450	0.576025
1479	0.513775	0.575125
1480	0.514200	0.575625
1481	0.513475	0.578250
1482	0.513475	0.578525
1483	0.513975	0.577375
1484	0.515175	0.578100
1485	0.512300	0.578800
1486	0.513100	0.579200
1487	0.513225	0.578275
1488	0.510775	0.579550
1489	0.510125	0.578300
1490	0.511950	0.580000
1491	0.508900	0.583025
1492	0.511050	0.579875
1493	0.509725	0.580325
1494	0.510425	0.580825
1495	0.513250	0.577725
1496	0.514200	0.577950
1497	0.511825	0.577625
1498	0.515850	0.573575
1499	0.509425	0.572300
1500	0.512950	0.572650
1501	0.508425	0.571475
1502	0.511725	0.568600
1503	0.509275	0.569550
1504	0.509200	0.573075
1505	0.508375	0.572625
1506	0.512600	0.574025
1507	0.513175	0.575550
1508	0.511050	0.575025
1509	0.512100	0.574475
1510	0.513100	0.574525
1511	0.509750	0.574975
1512	0.509250	0.577425
1513	0.510200	0.577525
1514	0.512250	0.578850
1515	0.511925	0.581775
1516	0.512000	0.583075
1517	0.513550	0.581250
1518	0.510150	0.582400
1519	0.507775	0.582700
1520	0.512625	0.583825
1521	0.510800	0.583950
1522	0.508400	0.582100
1523	0.510025	0.583050
1524	0.510150	0.582275
1525	0.511325	0.581725
1526	0.513225	0.581550
1527	0.512375	0.582200
1528	0.509350	0.579600
1529	0.513175	0.580325
1530	0.511825	0.580325
1531	0.511050	0.580625
1532	0.512500	0.581750
1533	0.513375	0.579675
1534	0.512750	0.581775
1535	0.511175	0.582325
1536	0.513025	0.582750
1537	0.511800	0.583875
1538	0.512425	0.583950
1539	0.511600	0.585450
1540	0.511500	0.586400
1541	0.509425	0.584600
1542	0.510225	0.584725
1543	0.511450	0.584875
1544	0.512200	0.583975
1545	0.509950	0.584650
1546	0.515750	0.582825
1547	0.510775	0.583525
1548	0.509900	0.584025
1549	0.510050	0.584125
1550	0.512575	0.583700
1551	0.512500	0.585675
1552	0.512000	0.585575
1553	0.512450	0.582700
1554	0.513175	0.581150
1555	0.510875	0.581900
1556	0.514025	0.579375
1557	0.513900	0.579450
1558	0.509175	0.577800
1559	0.510575	0.575925
1560	0.510075	0.576600
1561	0.508525	0.577150
1562	0.510425	0.577725
1563	0.510000	0.577275
1564	0.509375	0.579125
1565	0.512475	0.577450
1566	0.515375	0.579200
1567	0.511275	0.579000
1568	0.509850	0.580725
1569	0.511825	0.582375
1570	0.512875	0.582000
1571	0.509800	0.580100
1572	0.513625	0.579375
1573	0.512200	0.578000
1574	0.512725	0.580400
1575	0.511525	0.580275
1576	0.513575	0.578600
1577	0.514950	0.578550
1578	0.514600	0.578300
1579	0.514525	0.578725
1580	0.513675	0.580775
1581	0.512825	0.577700
1582	0.515925	0.579175
1583	0.515775	0.582100
1584	0.513600	0.581500
1585	0.512175	0.582450
1586	0.514400	0.583500
1587	0.513525	0.584600
1588	0.511875	0.581550
1589	0.514525	0.581850
1590	0.512825	0.584300
1591	0.514175	0.583525
1592	0.514550	0.584325
1593	0.511425	0.585900
1594	0.514275	0.585075
1595	0.514125	0.584250
1596	0.511900	0.586850
1597	0.510300	0.585900
1598	0.510875	0.586700
1599	0.512000	0.588375
1600	0.510675	0.588425
1601	0.511250	0.588650
1602	0.514250	0.584500
1603	0.510975	0.585800
1604	0.511300	0.586850
1605	0.512125	0.586700
1606	0.512375	0.585550
1607	0.513675	0.585950
1608	0.516025	0.587900
1609	0.513325	0.584800
1610	0.516725	0.587450
1611	0.513825	0.585725
1612	0.510050	0.586300
1613	0.510800	0.588625
1614	0.513950	0.590225
1615	0.515025	0.589550
1616	0.512075	0.589800
1617	0.510450	0.588875
1618	0.516575	0.590925
1619	0.514825	0.589800
1620	0.511600	0.589900
1621	0.513075	0.586625
1622	0.512125	0.585275
1623	0.510500	0.586200
1624	0.513325	0.584525
1625	0.511325	0.583450
1626	0.512700	0.585175
1627	0.513750	0.587775
1628	0.509950	0.586225
1629	0.511600	0.585475
1630	0.512325	0.585900
1631	0.512550	0.584275
1632	0.512575	0.584650
1633	0.510700	0.586350
1634	0.511850	0.587400
1635	0.514675	0.587400
1636	0.513450	0.590100
1637	0.514000	0.590475
1638	0.515775	0.588575
1639	0.514450	0.587150
1640	0.516300	0.586325
1641	0.514175	0.588575
1642	0.514400	0.586800
1643	0.509625	0.587075
1644	0.512050	0.587525
1645	0.509025	0.587075
1646	0.512950	0.587600
1647	0.516025	0.584950
1648	0.513300	0.585075
1649	0.513400	0.585775
1650	0.515425	0.586575
1651	0.513675	0.587550
1652	0.511075	0.584800
1653	0.510800	0.584075
1654	0.513125	0.584300
1655	0.514500	0.584100
1656	0.515750	0.586600
1657	0.515200	0.585600
1658	0.512375	0.584150
1659	0.514425	0.585825
1660	0.512600	0.587000
1661	0.512825	0.586550
1662	0.510950	0.585825
1663	0.509750	0.589150
1664	0.513500	0.587550
1665	0.512600	0.584975
1666	0.512350	0.583875
1667	0.513600	0.583500
1668	0.509150	0.584050
1669	0.511225	0.582600
1670	0.514825	0.582775
1671	0.511325	0.582875
1672	0.510750	0.584350
1673	0.513400	0.582850
1674	0.513475	0.583775
1675	0.515075	0.585550
1676	0.512750	0.587775
1677	0.509700	0.586225
1678	0.510750	0.587400
1679	0.511100	0.586975
1680	0.512650	0.583525
1681	0.508525	0.584050
1682	0.509325	0.586050
1683	0.510525	0.586275
1684	0.510200	0.585525
1685	0.514350	0.585825
1686	0.514200	0.584075
1687	0.513375	0.584000
1688	0.514800	0.584025
1689	0.512400	0.584000
1690	0.509175	0.583600
1691	0.512350	0.582575
1692	0.509875	0.582700
1693	0.512825	0.580200
1694	0.512200	0.579725
1695	0.514125	0.581800
1696	0.517925	0.584425
1697	0.515775	0.584025
1698	0.513175	0.585050
1699	0.510200	0.583300
1700	0.511225	0.582750
1701	0.508125	0.581025
1702	0.513250	0.578250
1703	0.509650	0.580925
1704	0.512675	0.582100
1705	0.512325	0.581225
1706	0.512775	0.583300
1707	0.508900	0.585300
1708	0.511350	0.584825
1709	0.510800	0.584250
1710	0.510925	0.585950
1711	0.510950	0.586600
1712	0.511000	0.585350
1713	0.513050	0.588075
1714	0.513575	0.585250
1715	0.513850	0.586375
1716	0.513825	0.588250
1717	0.511750	0.586700
1718	0.512300	0.586475
1719	0.514200	0.590125
1720	0.515625	0.589500
1721	0.515200	0.590000
1722	0.514075	0.587525
1723	0.512625	0.586650
1724	0.511275	0.589175
1725	0.514200	0.587050
1726	0.515750	0.587175
1727	0.515800	0.587075
1728	0.515050	0.585775
1729	0.513850	0.589000
1730	0.511825	0.589075
1731	0.511325	0.588675
1732	0.515625	0.591175
1733	0.512400	0.589650
1734	0.513075	0.589450
1735	0.515050	0.587700
1736	0.509000	0.587350
1737	0.514275	0.589025
1738	0.516050	0.588725
1739	0.513975	0.588325
1740	0.518925	0.588550
1741	0.515875	0.589950
1742	0.516750	0.589975
1743	0.515500	0.589300
1744	0.514525	0.589600
1745	0.511975	0.588750
1746	0.513250	0.589850
1747	0.517075	0.587200
1748	0.515075	0.583900
1749	0.512350	0.582875
1750	0.514775	0.584225
1751	0.514175	0.581550
1752	0.513175	0.579900
1753	0.515475	0.582000
1754	0.513150	0.579625
1755	0.514400	0.580200
1756	0.514650	0.581325
1757	0.518025	0.580525
1758	0.514025	0.582400
1759	0.509225	0.584025
1760	0.513025	0.587225
1761	0.515150	0.587900
1762	0.515175	0.587575
1763	0.512750	0.585350
1764	0.514825	0.583400
1765	0.513350	0.583400
1766	0.515325	0.583350
1767	0.514225	0.582900
1768	0.514100	0.583150
1769	0.515225	0.584950
1770	0.516375	0.584575
1771	0.512975	0.587275
1772	0.512000	0.587875
1773	0.512525	0.589150
1774	0.511175	0.588950
1775	0.513475	0.589325
1776	0.512150	0.587400
1777	0.512225	0.588200
1778	0.511150	0.588200
1779	0.513250	0.587525
1780	0.512150	0.584125
1781	0.513875	0.584450
1782	0.516650	0.585625
1783	0.511525	0.585725
1784	0.512375	0.586250
1785	0.509775	0.588750
1786	0.510325	0.588475
1787	0.511000	0.586275
1788	0.512100	0.587825
1789	0.517400	0.588400
1790	0.515650	0.587225
1791	0.516600	0.588675
1792	0.514975	0.591975
1793	0.513550	0.592925
1794	0.513750	0.592475
1795	0.512975	0.592250
1796	0.512125	0.590275
1797	0.510450	0.590550
1798	0.513775	0.590600
1799	0.513350	0.590350
1800	0.512725	0.591500
1801	0.510400	0.591975
1802	0.512225	0.593175
1803	0.512475	0.592850
1804	0.511050	0.589650
1805	0.508950	0.588125
1806	0.511425	0.590025
1807	0.511475	0.589425
1808	0.509650	0.586725
1809	0.512775	0.587700
1810	0.511825	0.585475
1811	0.512600	0.586225
1812	0.512200	0.587450
1813	0.513300	0.586600
1814	0.512925	0.584650
1815	0.514925	0.583350
1816	0.511300	0.584675
1817	0.512825	0.585575
1818	0.512125	0.584900
1819	0.512375	0.584975
1820	0.512600	0.584225
1821	0.512125	0.583600
1822	0.511900	0.584025
1823	0.511300	0.584050
1824	0.511775	0.585075
1825	0.513025	0.586175
1826	0.513025	0.586975
1827	0.512250	0.588350
1828	0.512300	0.586050
1829	0.513225	0.588900
1830	0.512025	0.587375
1831	0.509600	0.588375
1832	0.511400	0.589050
1833	0.510300	0.587450
1834	0.511525	0.586450
1835	0.509900	0.583650
1836	0.512500	0.584500
1837	0.510750	0.583750
1838	0.513125	0.585350
1839	0.508525	0.583575
1840	0.511250	0.584450
1841	0.509500	0.583750
1842	0.509600	0.582150
1843	0.512325	0.583825
1844	0.512300	0.582525
1845	0.510550	0.581050
1846	0.510950	0.581950
1847	0.507800	0.579725
1848	0.509225	0.581125
1849	0.513325	0.578500
1850	0.509050	0.582050
1851	0.508475	0.581000
1852	0.511125	0.581825
1853	0.508525	0.580450
1854	0.512075	0.580450
1855	0.509775	0.579925
1856	0.511050	0.579875
1857	0.509650	0.581500
1858	0.512200	0.582850
1859	0.508025	0.582300
1860	0.508225	0.586875
1861	0.511275	0.585625
1862	0.508375	0.586250
1863	0.509575	0.588775
1864	0.511300	0.587425
1865	0.508650	0.588225
1866	0.510350	0.588250
1867	0.506200	0.587150
1868	0.510650	0.587250
1869	0.506900	0.586450
1870	0.507625	0.584500
1871	0.509400	0.583825
1872	0.509900	0.583775
1873	0.509800	0.584725
1874	0.511500	0.582450
1875	0.508250	0.583425
1876	0.512600	0.581750
1877	0.508325	0.578600
1878	0.508525	0.582275
1879	0.508575	0.581925
1880	0.509750	0.581600
1881	0.509825	0.584600
1882	0.511450	0.584750
1883	0.510150	0.584225
1884	0.508175	0.584800
1885	0.506750	0.581975
1886	0.510200	0.583300
1887	0.508900	0.584475
1888	0.508200	0.585725
1889	0.507600	0.588450
1890	0.510150	0.588000
1891	0.509875	0.587250
1892	0.508550	0.587650
1893	0.512350	0.586150
1894	0.513725	0.585575
1895	0.509575	0.587475
1896	0.509800	0.584775
1897	0.509100	0.585100
1898	0.510525	0.582925
1899	0.511825	0.580400
1900	0.511925	0.579175
1901	0.513075	0.579725
1902	0.510950	0.579825
1903	0.510950	0.578325
1904	0.509725	0.581075
1905	0.509850	0.581800
1906	0.512725	0.581200
1907	0.514875	0.581575
1908	0.513225	0.580275
1909	0.509725	0.580275
1910	0.508275	0.582050
1911	0.512300	0.581725
1912	0.511700	0.581100
1913	0.510200	0.581025
1914	0.512250	0.578600
1915	0.513350	0.576875
1916	0.514650	0.575700
1917	0.511700	0.574900
1918	0.513200	0.579725
1919	0.512125	0.578600
1920	0.512125	0.580025
1921	0.514350	0.579475
1922	0.515125	0.580825
1923	0.516675	0.580075
1924	0.511775	0.580225
1925	0.511075	0.581175
1926	0.508650	0.579325
1927	0.510500	0.578700
1928	0.513525	0.576475
1929	0.512350	0.577125
1930	0.510900	0.578975
1931	0.508100	0.579475
1932	0.512200	0.580575
1933	0.511250	0.578450
1934	0.511550	0.579950
1935	0.511575	0.579775
1936	0.513275	0.578850
1937	0.511925	0.579450
1938	0.513600	0.579475
1939	0.512700	0.580175
1940	0.512925	0.581000
1941	0.513375	0.580850
1942	0.512150	0.579650
1943	0.512650	0.578575
1944	0.514825	0.579550
1945	0.515350	0.580350
1946	0.513775	0.578325
1947	0.513500	0.578225
1948	0.510825	0.577675
1949	0.509150	0.577725
1950	0.511725	0.578225
1951	0.513625	0.578125
1952	0.513575	0.580425
1953	0.510400	0.580375
1954	0.512400	0.581750
1955	0.512000	0.583425
1956	0.510550	0.582775
1957	0.512825	0.584125
1958	0.513900	0.584650
1959	0.512675	0.583000
1960	0.511050	0.582075
1961	0.510050	0.582875
1962	0.511100	0.582000
1963	0.510300	0.581025
1964	0.511850	0.580925
1965	0.513625	0.578575
1966	0.513250	0.581350
1967	0.511675	0.580800
1968	0.509050	0.581125
1969	0.511525	0.584100
1970	0.510775	0.585575
1971	0.512050	0.585075
1972	0.510475	0.585125
1973	0.508950	0.583900
1974	0.513025	0.585050
1975	0.515275	0.586675
1976	0.511525	0.588125
1977	0.510850	0.588925
1978	0.509300	0.590625
1979	0.510725	0.591425
1980	0.513225	0.589275
1981	0.514275	0.590350
1982	0.512800	0.588625
1983	0.513350	0.588475
1984	0.511700	0.588425
1985	0.513550	0.588200
1986	0.509750	0.588475
1987	0.511800	0.588925
1988	0.514500	0.590750
1989	0.512800	0.591225
1990	0.510675	0.589700
1991	0.512825	0.592150
1992	0.513375	0.588650
1993	0.511275	0.588850
1994	0.512450	0.586925
1995	0.510250	0.588150
1996	0.513225	0.586850
1997	0.515875	0.587975
1998	0.512650	0.587250
1999	0.513125	0.588625
[truncated: 8,000 more rows]
