# Supplementary material for: Evolutionary game on mutually influenceing double-layer network
Source: PLoS One. 2025 Jan 31;20(1):e0317923. doi: 10.1371/journal.pone.0317923 (PMC11785339; doi:10.1371/journal.pone.0317923)
Supplement: S1 Data — (ZIP) [file pone.0317923.s001.zip › b=1.07_a=0.75_frequency.txt]

0	0.501250	0.425875
1	0.498200	0.387175
2	0.500150	0.362800
3	0.499050	0.348675
4	0.491775	0.337800
5	0.491175	0.327600
6	0.494425	0.321375
7	0.498250	0.317350
8	0.495250	0.314975
9	0.496550	0.307925
10	0.496325	0.302825
11	0.494675	0.298175
12	0.492275	0.293075
13	0.496800	0.292475
14	0.495050	0.292750
15	0.496675	0.290975
16	0.498975	0.290700
17	0.498925	0.293600
18	0.501050	0.296050
19	0.501050	0.298000
20	0.495950	0.300025
21	0.495075	0.298850
22	0.498350	0.302275
23	0.499600	0.303525
24	0.498025	0.305350
25	0.499925	0.308650
26	0.500525	0.309875
27	0.503500	0.312125
28	0.499450	0.313425
29	0.500200	0.314100
30	0.502250	0.317950
31	0.505600	0.319400
32	0.500550	0.320725
33	0.501375	0.320775
34	0.499300	0.323525
35	0.500350	0.326800
36	0.500950	0.327725
37	0.500325	0.329950
38	0.502525	0.334025
39	0.504150	0.338475
40	0.505550	0.340600
41	0.505600	0.343350
42	0.502825	0.343300
43	0.499225	0.346300
44	0.501100	0.346925
45	0.501200	0.349675
46	0.503150	0.352450
47	0.499200	0.356200
48	0.500425	0.359875
49	0.499925	0.362250
50	0.498550	0.364625
51	0.497600	0.367475
52	0.501350	0.371200
53	0.501100	0.373775
54	0.501950	0.377150
55	0.501175	0.377950
56	0.503100	0.377475
57	0.505550	0.379625
58	0.504525	0.379550
59	0.502500	0.382400
60	0.501475	0.384450
61	0.500075	0.389850
62	0.502000	0.391125
63	0.504425	0.395025
64	0.505300	0.396925
65	0.504600	0.400850
66	0.503550	0.403950
67	0.500225	0.405825
68	0.501750	0.405975
69	0.500000	0.408000
70	0.504150	0.411100
71	0.503825	0.412825
72	0.502000	0.417725
73	0.505350	0.420250
74	0.499950	0.422125
75	0.504800	0.427575
76	0.506025	0.431325
77	0.505575	0.431825
78	0.504175	0.431825
79	0.502250	0.433775
80	0.502600	0.436225
81	0.504675	0.437150
82	0.503800	0.440950
83	0.506925	0.446850
84	0.506150	0.451950
85	0.501350	0.453100
86	0.504675	0.454400
87	0.507450	0.456500
88	0.505375	0.461450
89	0.502375	0.460175
90	0.502200	0.462425
91	0.500550	0.464775
92	0.503300	0.467850
93	0.506700	0.467375
94	0.507100	0.468825
95	0.505025	0.471475
96	0.502775	0.473150
97	0.506950	0.474550
98	0.508175	0.476975
99	0.506300	0.478650
100	0.506575	0.479950
101	0.502600	0.482625
102	0.502350	0.482900
103	0.503275	0.487225
104	0.505450	0.490600
105	0.505975	0.492100
106	0.507175	0.492800
107	0.507125	0.495900
108	0.502350	0.499200
109	0.504100	0.505050
110	0.507425	0.506100
111	0.505025	0.508300
112	0.506500	0.508100
113	0.507250	0.512100
114	0.508725	0.517125
115	0.508150	0.519700
116	0.511175	0.520150
117	0.508125	0.522500
118	0.509675	0.526250
119	0.511725	0.529575
120	0.510400	0.534175
121	0.507475	0.536375
122	0.507375	0.537125
123	0.509425	0.540875
124	0.509750	0.545700
125	0.509225	0.549425
126	0.510975	0.552150
127	0.511000	0.554750
128	0.508400	0.559200
129	0.507075	0.560750
130	0.508375	0.563425
131	0.507975	0.565625
132	0.507700	0.567600
133	0.508900	0.568425
134	0.511900	0.566950
135	0.514575	0.569500
136	0.509675	0.571325
137	0.513050	0.573000
138	0.510150	0.576725
139	0.509600	0.580225
140	0.510250	0.581925
141	0.513900	0.584600
142	0.510750	0.589125
143	0.511875	0.591300
144	0.511575	0.595275
145	0.510925	0.597075
146	0.509900	0.600600
147	0.509350	0.604750
148	0.511450	0.606825
149	0.509625	0.611050
150	0.509125	0.611125
151	0.510750	0.613425
152	0.513625	0.615150
153	0.512600	0.616500
154	0.511725	0.619275
155	0.510275	0.619125
156	0.506550	0.620775
157	0.508475	0.624700
158	0.509425	0.628250
159	0.511500	0.629375
160	0.512125	0.631225
161	0.511750	0.633050
162	0.511525	0.632000
163	0.511225	0.633375
164	0.509075	0.635525
165	0.509325	0.636925
166	0.510675	0.635625
167	0.511000	0.638350
168	0.510225	0.640375
169	0.512025	0.641725
170	0.510425	0.644575
171	0.510825	0.644825
172	0.510475	0.646100
173	0.511975	0.647275
174	0.510475	0.648850
175	0.513425	0.651225
176	0.512275	0.652300
177	0.510325	0.654250
178	0.509325	0.655075
179	0.511525	0.656175
180	0.510450	0.657100
181	0.510250	0.660275
182	0.512075	0.660350
183	0.511125	0.663575
184	0.509750	0.667025
185	0.509450	0.668175
186	0.508400	0.672425
187	0.510350	0.675900
188	0.510300	0.677200
189	0.511475	0.678925
190	0.510900	0.681650
191	0.512875	0.683300
192	0.512100	0.686725
193	0.512900	0.690725
194	0.513475	0.695225
195	0.512325	0.695250
196	0.513700	0.699125
197	0.513050	0.701625
198	0.512075	0.702925
199	0.512700	0.704200
200	0.512825	0.706250
201	0.511475	0.706250
202	0.511200	0.707250
203	0.511600	0.710425
204	0.511575	0.712000
205	0.510325	0.713925
206	0.511375	0.716200
207	0.511325	0.717900
208	0.510050	0.720400
209	0.511750	0.722675
210	0.511050	0.726475
211	0.511575	0.727600
212	0.513050	0.732000
213	0.511675	0.735825
214	0.510975	0.735800
215	0.511200	0.736500
216	0.512050	0.736875
217	0.511525	0.738550
218	0.511850	0.739450
219	0.512600	0.738475
220	0.511175	0.740250
221	0.508850	0.740350
222	0.511650	0.742925
223	0.510925	0.742925
224	0.513100	0.747050
225	0.512425	0.749700
226	0.510925	0.750875
227	0.513750	0.754150
228	0.514625	0.755575
229	0.512700	0.758675
230	0.512375	0.759025
231	0.515200	0.759500
232	0.513475	0.761400
233	0.512750	0.764900
234	0.512850	0.767275
235	0.512225	0.770575
236	0.511900	0.770875
237	0.514850	0.773375
238	0.511950	0.774175
239	0.512075	0.775775
240	0.512900	0.776025
241	0.513175	0.776900
242	0.510950	0.777750
243	0.512200	0.779850
244	0.514125	0.779650
245	0.510275	0.779900
246	0.511075	0.782000
247	0.511375	0.784625
248	0.512700	0.785900
249	0.510675	0.785475
250	0.514650	0.784900
251	0.513525	0.786625
252	0.511400	0.788175
253	0.511450	0.790700
254	0.512550	0.791500
255	0.511700	0.791400
256	0.515050	0.792625
257	0.513425	0.795925
258	0.512225	0.798700
259	0.511025	0.800825
260	0.514875	0.804775
261	0.514250	0.803400
262	0.514375	0.803325
263	0.510675	0.803875
264	0.509900	0.804575
265	0.512375	0.803725
266	0.512975	0.802625
267	0.514000	0.803575
268	0.514050	0.805000
269	0.513575	0.807075
270	0.513425	0.807000
271	0.512050	0.808675
272	0.512475	0.808700
273	0.512450	0.809875
274	0.511375	0.811400
275	0.512525	0.813625
276	0.512775	0.815775
277	0.514025	0.816575
278	0.514400	0.818275
279	0.513800	0.818525
280	0.513275	0.820450
281	0.512250	0.822500
282	0.511850	0.824975
283	0.511400	0.825075
284	0.513450	0.827000
285	0.512975	0.824950
286	0.511150	0.826225
287	0.511350	0.826375
288	0.511375	0.827950
289	0.513400	0.828675
290	0.511350	0.829150
291	0.512000	0.829050
292	0.512350	0.832350
293	0.514300	0.832375
294	0.512650	0.832850
295	0.513025	0.835150
296	0.512975	0.836225
297	0.511175	0.835925
298	0.510800	0.837025
299	0.512600	0.838450
300	0.513250	0.839275
301	0.511325	0.839975
302	0.512500	0.840525
303	0.514000	0.840200
304	0.513900	0.842325
305	0.516100	0.842675
306	0.513375	0.842625
307	0.513925	0.842475
308	0.513900	0.843200
309	0.515100	0.844050
310	0.515500	0.845600
311	0.513425	0.847650
312	0.512150	0.847675
313	0.514325	0.848075
314	0.511425	0.849175
315	0.514375	0.849375
316	0.515050	0.852150
317	0.513225	0.852925
318	0.513600	0.853400
319	0.513425	0.856525
320	0.513200	0.859525
321	0.513500	0.862050
322	0.513925	0.863575
323	0.513375	0.863000
324	0.513975	0.865225
325	0.513800	0.864725
326	0.514550	0.867075
327	0.514550	0.866425
328	0.513900	0.866050
329	0.513400	0.867650
330	0.514325	0.869175
331	0.512500	0.869150
332	0.513600	0.868700
333	0.514975	0.869900
334	0.514875	0.871125
335	0.513125	0.871625
336	0.513675	0.872225
337	0.514150	0.872250
338	0.513050	0.873200
339	0.514550	0.874525
340	0.512175	0.874950
341	0.511750	0.876225
342	0.512775	0.877625
343	0.513375	0.877225
344	0.513800	0.879150
345	0.514725	0.878725
346	0.514200	0.879250
347	0.514700	0.878600
348	0.513800	0.879525
349	0.514850	0.881175
350	0.514175	0.880250
351	0.514925	0.881600
352	0.512725	0.880625
353	0.511925	0.882600
354	0.514675	0.882125
355	0.514050	0.885150
356	0.514900	0.885575
357	0.514150	0.886275
358	0.514550	0.887325
359	0.514200	0.888725
360	0.513750	0.888600
361	0.513225	0.889725
362	0.512400	0.890150
363	0.514375	0.890425
364	0.514175	0.891725
365	0.515000	0.892150
366	0.514550	0.892750
367	0.514275	0.891750
368	0.513475	0.891700
369	0.512825	0.891925
370	0.514400	0.892875
371	0.513475	0.894000
372	0.514325	0.895350
373	0.513875	0.895700
374	0.513900	0.898700
375	0.515025	0.899325
376	0.514825	0.898300
377	0.516475	0.899125
378	0.515275	0.898050
379	0.516500	0.899200
380	0.515400	0.900900
381	0.514800	0.901575
382	0.513775	0.901650
383	0.514750	0.903275
384	0.515325	0.904875
385	0.513750	0.905550
386	0.515725	0.907125
387	0.516800	0.907625
388	0.516900	0.909475
389	0.516275	0.909950
390	0.516950	0.909625
391	0.516175	0.910825
392	0.516425	0.911000
393	0.516250	0.911400
394	0.515725	0.911575
395	0.515475	0.912800
396	0.515650	0.914600
397	0.515850	0.914800
398	0.514900	0.914900
399	0.517350	0.916025
400	0.516725	0.916225
401	0.516450	0.918600
402	0.515750	0.919650
403	0.515850	0.920225
404	0.515675	0.921375
405	0.515425	0.921650
406	0.514825	0.922750
407	0.514725	0.923750
408	0.515850	0.924375
409	0.515475	0.926325
410	0.515375	0.927700
411	0.515425	0.927025
412	0.513650	0.927925
413	0.514600	0.928475
414	0.515250	0.929200
415	0.514200	0.928800
416	0.514375	0.929575
417	0.514475	0.929525
418	0.513250	0.929700
419	0.513250	0.929650
420	0.514725	0.929750
421	0.515450	0.930125
422	0.515000	0.929125
423	0.515900	0.930025
424	0.515175	0.930525
425	0.515150	0.932025
426	0.515225	0.931975
427	0.515875	0.932550
428	0.514875	0.933550
429	0.513925	0.933650
430	0.514700	0.933300
431	0.514375	0.934200
432	0.513975	0.934850
433	0.513675	0.935075
434	0.514100	0.936475
435	0.513675	0.935650
436	0.514825	0.936375
437	0.515150	0.936500
438	0.512825	0.938125
439	0.512750	0.938175
440	0.513950	0.940325
441	0.514125	0.939025
442	0.514100	0.938125
443	0.514250	0.938325
444	0.514525	0.939350
445	0.514325	0.939875
446	0.514425	0.939150
447	0.515375	0.939450
448	0.514950	0.940150
449	0.515275	0.940425
450	0.516500	0.941075
451	0.515700	0.942525
452	0.516075	0.943500
453	0.516375	0.943500
454	0.515275	0.941850
455	0.517350	0.941875
456	0.516425	0.942275
457	0.517600	0.942025
458	0.516950	0.942225
459	0.515625	0.943325
460	0.517150	0.944175
461	0.516525	0.943450
462	0.515975	0.943450
463	0.515025	0.944725
464	0.516500	0.944900
465	0.516150	0.944600
466	0.515450	0.944650
467	0.516375	0.944200
468	0.516050	0.943875
469	0.515925	0.945175
470	0.516550	0.944475
471	0.516475	0.945325
472	0.516650	0.944975
473	0.516225	0.944800
474	0.515325	0.945350
475	0.515150	0.945825
476	0.514800	0.946875
477	0.514450	0.948150
478	0.514600	0.949975
479	0.515475	0.950000
480	0.516150	0.950800
481	0.516050	0.950375
482	0.515275	0.950850
483	0.515725	0.951175
484	0.515875	0.951650
485	0.516100	0.952050
486	0.514775	0.953900
487	0.515750	0.953575
488	0.516150	0.952900
489	0.516075	0.954275
490	0.516100	0.954475
491	0.516750	0.954800
492	0.514550	0.954675
493	0.515800	0.955375
494	0.514850	0.955300
495	0.515200	0.955500
496	0.514700	0.955475
497	0.515250	0.955675
498	0.514775	0.955125
499	0.514900	0.956150
500	0.514900	0.956750
501	0.514975	0.958400
502	0.514150	0.958350
503	0.514525	0.958550
504	0.514625	0.959150
505	0.514300	0.958850
506	0.515425	0.959850
507	0.515125	0.960875
508	0.514200	0.960800
509	0.514500	0.959725
510	0.514125	0.960575
511	0.514225	0.961450
512	0.514700	0.962300
513	0.515725	0.962325
514	0.514900	0.962350
515	0.515825	0.961150
516	0.514725	0.961100
517	0.515200	0.962075
518	0.514675	0.961650
519	0.513900	0.962175
520	0.514025	0.962775
521	0.514325	0.962850
522	0.514050	0.963100
523	0.515150	0.963200
524	0.515200	0.962825
525	0.514725	0.964125
526	0.515900	0.964900
527	0.515950	0.965500
528	0.515650	0.964675
529	0.515675	0.965575
530	0.514825	0.965050
531	0.515025	0.966325
532	0.515950	0.966100
533	0.515875	0.965950
534	0.516600	0.965875
535	0.516275	0.966200
536	0.516075	0.966450
537	0.516600	0.967025
538	0.515800	0.967650
539	0.516175	0.968150
540	0.516425	0.969325
541	0.515900	0.968650
542	0.515775	0.968750
543	0.515375	0.969300
544	0.515100	0.969050
545	0.515400	0.969300
546	0.515975	0.969850
547	0.516025	0.970175
548	0.515225	0.970150
549	0.515700	0.970625
550	0.515700	0.971525
551	0.516300	0.971750
552	0.515575	0.971200
553	0.515950	0.972000
554	0.515250	0.972250
555	0.515300	0.972250
556	0.516050	0.972350
557	0.516350	0.972600
558	0.516050	0.973075
559	0.515750	0.973150
560	0.515875	0.973775
561	0.515875	0.975100
562	0.515300	0.974700
563	0.515275	0.974125
564	0.515000	0.973925
565	0.515550	0.973650
566	0.515725	0.973350
567	0.515825	0.973400
568	0.515725	0.974300
569	0.514800	0.974125
570	0.514850	0.975200
571	0.514750	0.974750
572	0.515275	0.975400
573	0.514625	0.975550
574	0.514725	0.975525
575	0.514825	0.974925
576	0.514500	0.974075
577	0.514625	0.974700
578	0.515025	0.974750
579	0.515175	0.974725
580	0.514350	0.975450
581	0.515325	0.975550
582	0.516025	0.975725
583	0.515825	0.976600
584	0.515875	0.976900
585	0.515850	0.977775
586	0.515525	0.978450
587	0.515200	0.978600
588	0.515050	0.979025
589	0.515450	0.978900
590	0.515750	0.978425
591	0.515625	0.978450
592	0.515225	0.978675
593	0.515375	0.979100
594	0.514725	0.979125
595	0.515275	0.979525
596	0.515350	0.978725
597	0.515200	0.978950
598	0.515175	0.979350
599	0.514725	0.979100
600	0.514250	0.978825
601	0.514950	0.979350
602	0.515825	0.978475
603	0.515675	0.979000
604	0.515750	0.979700
605	0.516125	0.979575
606	0.515300	0.979050
607	0.515450	0.978450
608	0.514975	0.978550
609	0.514950	0.979150
610	0.515050	0.979625
611	0.515725	0.979425
612	0.515650	0.980325
613	0.515575	0.980500
614	0.514950	0.980200
615	0.515175	0.981000
616	0.515550	0.980600
617	0.515825	0.980925
618	0.515575	0.980625
619	0.515625	0.980450
620	0.515150	0.980250
621	0.515350	0.980225
622	0.515200	0.980025
623	0.515300	0.980025
624	0.515325	0.979675
625	0.515500	0.979875
626	0.515325	0.980650
627	0.515475	0.981100
628	0.516025	0.981925
629	0.515300	0.982050
630	0.515300	0.982075
631	0.515125	0.981900
632	0.515450	0.982075
633	0.515225	0.982325
634	0.515875	0.982625
635	0.515525	0.982850
636	0.515350	0.982950
637	0.515475	0.983525
638	0.515025	0.983975
639	0.514700	0.983800
640	0.515175	0.983375
641	0.514650	0.984125
642	0.514675	0.983925
643	0.514825	0.983550
644	0.514325	0.984025
645	0.514575	0.984175
646	0.515250	0.984100
647	0.515250	0.983550
648	0.515075	0.983475
649	0.514875	0.982725
650	0.515050	0.982825
651	0.514450	0.983750
652	0.514575	0.984525
653	0.514900	0.984000
654	0.514950	0.984225
655	0.515025	0.984000
656	0.515450	0.984050
657	0.515100	0.984000
658	0.515175	0.984600
659	0.515125	0.985150
660	0.515325	0.985475
661	0.515450	0.985450
662	0.515150	0.985575
663	0.515525	0.986275
664	0.515725	0.986275
665	0.515800	0.986800
666	0.514875	0.986600
667	0.515125	0.986825
668	0.514725	0.987650
669	0.515375	0.987975
670	0.515025	0.988250
671	0.514775	0.988225
672	0.514750	0.988700
673	0.514500	0.988475
674	0.514975	0.988950
675	0.514975	0.989425
676	0.514675	0.989100
677	0.514350	0.989000
678	0.514350	0.988850
679	0.514175	0.989125
680	0.514800	0.988950
681	0.514850	0.988575
682	0.514825	0.988725
683	0.514625	0.988350
684	0.514675	0.988850
685	0.514900	0.988850
686	0.515625	0.988900
687	0.515775	0.988775
688	0.515500	0.988700
689	0.515050	0.989200
690	0.515550	0.989775
691	0.515150	0.989875
692	0.515250	0.990200
693	0.514750	0.990150
694	0.514675	0.990400
695	0.514775	0.990375
696	0.515250	0.990400
697	0.515050	0.990900
698	0.515050	0.991325
699	0.515000	0.990650
700	0.515275	0.990925
701	0.515400	0.990950
702	0.515150	0.990975
703	0.515150	0.990575
704	0.514725	0.990950
705	0.514875	0.990700
706	0.514600	0.990800
707	0.514700	0.990875
708	0.515250	0.991175
709	0.514775	0.991150
710	0.514850	0.990975
711	0.514650	0.991400
712	0.515125	0.991150
713	0.515050	0.991375
714	0.515125	0.991400
715	0.514925	0.991600
716	0.515050	0.991450
717	0.514525	0.992000
718	0.514975	0.992100
719	0.514875	0.992025
720	0.514800	0.991650
721	0.514900	0.992425
722	0.514700	0.992375
723	0.515100	0.992425
724	0.515150	0.992575
725	0.515250	0.992275
726	0.515200	0.992225
727	0.515450	0.991975
728	0.515425	0.991475
729	0.515025	0.991825
730	0.515025	0.991675
731	0.515325	0.991625
732	0.515250	0.991550
733	0.514700	0.992000
734	0.515025	0.991325
735	0.515300	0.991650
736	0.515575	0.991650
737	0.515050	0.991975
738	0.515250	0.992175
739	0.514825	0.992275
740	0.515050	0.992050
741	0.514825	0.992200
742	0.514975	0.992475
743	0.514675	0.992275
744	0.514525	0.992325
745	0.514925	0.992475
746	0.515075	0.992850
747	0.515250	0.992400
748	0.514650	0.992350
749	0.514450	0.992175
750	0.514300	0.992250
751	0.514375	0.992550
752	0.514500	0.992775
753	0.514200	0.992525
754	0.514500	0.993175
755	0.514425	0.992825
756	0.514400	0.992550
757	0.514625	0.992450
758	0.514800	0.992250
759	0.514400	0.992200
760	0.514300	0.992750
761	0.514550	0.993025
762	0.514375	0.992900
763	0.514450	0.992875
764	0.514700	0.992925
765	0.514625	0.993100
766	0.514450	0.993275
767	0.515125	0.993275
768	0.514925	0.993350
769	0.515050	0.993225
770	0.514800	0.992975
771	0.514900	0.992425
772	0.515050	0.992600
773	0.514950	0.993375
774	0.515100	0.993250
775	0.514825	0.993375
776	0.515025	0.993300
777	0.515125	0.993575
778	0.515050	0.993850
779	0.514875	0.994100
780	0.515225	0.994275
781	0.514850	0.994450
782	0.514825	0.994675
783	0.514975	0.994550
784	0.514950	0.994850
785	0.514925	0.994825
786	0.515175	0.994950
787	0.515225	0.994800
788	0.514925	0.994900
789	0.514825	0.994625
790	0.514700	0.994975
791	0.514775	0.995250
792	0.514500	0.995150
793	0.514675	0.995050
794	0.514525	0.995075
795	0.514850	0.994625
796	0.514700	0.994775
797	0.515200	0.994850
798	0.515150	0.994850
799	0.514925	0.994925
800	0.514600	0.995075
801	0.514700	0.995175
802	0.514725	0.995050
803	0.514675	0.995025
804	0.515075	0.995000
805	0.514875	0.994775
806	0.515075	0.994350
807	0.514775	0.994825
808	0.514800	0.994600
809	0.514850	0.995150
810	0.514750	0.994850
811	0.514800	0.995050
812	0.514825	0.995200
813	0.514650	0.995075
814	0.514725	0.995175
815	0.514575	0.995150
816	0.514900	0.995325
817	0.514800	0.995275
818	0.514875	0.995300
819	0.515125	0.995425
820	0.514675	0.995425
821	0.514250	0.995125
822	0.514500	0.995300
823	0.514375	0.995175
824	0.514300	0.995175
825	0.514300	0.995225
826	0.514125	0.995350
827	0.514525	0.995650
828	0.514675	0.995575
829	0.514675	0.995400
830	0.514475	0.995350
831	0.514775	0.995250
832	0.514650	0.995000
833	0.514650	0.995150
834	0.514750	0.995425
835	0.514825	0.995350
836	0.514600	0.995325
837	0.514600	0.995550
838	0.514700	0.995625
839	0.514700	0.995500
840	0.514725	0.996050
841	0.514550	0.996150
842	0.514350	0.996200
843	0.514525	0.996150
844	0.514575	0.996150
845	0.514325	0.996275
846	0.514225	0.996800
847	0.514525	0.996350
848	0.514525	0.996675
849	0.514150	0.996850
850	0.514675	0.996675
851	0.514425	0.996875
852	0.514475	0.997025
853	0.514625	0.996750
854	0.514575	0.996950
855	0.514600	0.997050
856	0.514650	0.997300
857	0.514550	0.997375
858	0.514525	0.997075
859	0.514425	0.997025
860	0.514450	0.996525
861	0.514350	0.996675
862	0.514525	0.996950
863	0.514325	0.996925
864	0.514500	0.996875
865	0.514400	0.996750
866	0.514300	0.996550
867	0.514225	0.996550
868	0.514150	0.996700
869	0.514125	0.996700
870	0.514250	0.996575
871	0.514525	0.996625
872	0.514375	0.996475
873	0.514000	0.996700
874	0.514500	0.996850
875	0.514225	0.997025
876	0.514325	0.996975
877	0.514475	0.997100
878	0.514525	0.996750
879	0.514750	0.996550
880	0.514750	0.996350
881	0.514475	0.996475
882	0.514325	0.996450
883	0.514575	0.996425
884	0.514375	0.996600
885	0.514500	0.996525
886	0.514600	0.996550
887	0.514475	0.996650
888	0.514450	0.996425
889	0.514675	0.996250
890	0.514925	0.996350
891	0.514875	0.995975
892	0.514500	0.995825
893	0.514875	0.995800
894	0.514600	0.996250
895	0.514625	0.996525
896	0.514475	0.996725
897	0.514500	0.996650
898	0.514425	0.996400
899	0.514400	0.996750
900	0.514575	0.996500
901	0.514650	0.996275
902	0.514550	0.995800
903	0.514175	0.995775
904	0.514550	0.996050
905	0.514725	0.995775
906	0.514550	0.996000
907	0.514800	0.996200
908	0.514800	0.996125
909	0.514275	0.996375
910	0.514300	0.996250
911	0.514325	0.996425
912	0.514650	0.996500
913	0.514525	0.996175
914	0.514325	0.996450
915	0.514725	0.996850
916	0.514550	0.996600
917	0.514475	0.996800
918	0.514650	0.996700
919	0.514425	0.996700
920	0.514525	0.996675
921	0.514425	0.996425
922	0.514400	0.996575
923	0.514675	0.996575
924	0.514800	0.996525
925	0.514725	0.996750
926	0.514575	0.996450
927	0.514475	0.996600
928	0.514200	0.996575
929	0.514350	0.996825
930	0.514350	0.996925
931	0.514600	0.997000
932	0.514750	0.997050
933	0.514525	0.997225
934	0.514325	0.997500
935	0.514350	0.997450
936	0.514600	0.997325
937	0.514475	0.997550
938	0.514525	0.997625
939	0.514850	0.997650
940	0.515025	0.997500
941	0.514700	0.997625
942	0.514675	0.997800
943	0.514550	0.997900
944	0.514550	0.998075
945	0.514575	0.997925
946	0.514625	0.997975
947	0.514700	0.997850
948	0.514625	0.997925
949	0.514650	0.998050
950	0.514625	0.998250
951	0.514350	0.998275
952	0.514600	0.998300
953	0.514550	0.998675
954	0.514675	0.998625
955	0.514750	0.998425
956	0.514625	0.998625
957	0.514725	0.998550
958	0.514725	0.998650
959	0.514625	0.998650
960	0.514825	0.998650
961	0.514625	0.998925
962	0.514750	0.998900
963	0.514600	0.998850
964	0.514550	0.998725
965	0.514550	0.998750
966	0.514500	0.998775
967	0.514600	0.998875
968	0.514425	0.998925
969	0.514475	0.999075
970	0.514500	0.999100
971	0.514450	0.999050
972	0.514600	0.999050
973	0.514550	0.999100
974	0.514450	0.999125
975	0.514525	0.998875
976	0.514450	0.999025
977	0.514425	0.999050
978	0.514350	0.999200
979	0.514350	0.999200
980	0.514350	0.999300
981	0.514325	0.999300
982	0.514375	0.999300
983	0.514350	0.999325
984	0.514425	0.999350
985	0.514375	0.999350
986	0.514400	0.999350
987	0.514325	0.999450
988	0.514375	0.999500
989	0.514400	0.999375
990	0.514300	0.999325
991	0.514175	0.999300
992	0.514175	0.999375
993	0.514350	0.999375
994	0.514300	0.999300
995	0.514375	0.999300
996	0.514400	0.999225
997	0.514400	0.999250
998	0.514350	0.999375
999	0.514425	0.999425
1000	0.514450	0.999425
1001	0.514475	0.999225
1002	0.514450	0.999200
1003	0.514350	0.999050
1004	0.514300	0.998975
1005	0.514250	0.998975
1006	0.514250	0.999025
1007	0.514400	0.999100
1008	0.514325	0.999025
1009	0.514475	0.998800
1010	0.514400	0.998750
1011	0.514400	0.998775
1012	0.514450	0.998825
1013	0.514450	0.998775
1014	0.514425	0.998675
1015	0.514400	0.998750
1016	0.514375	0.998775
1017	0.514400	0.998750
1018	0.514375	0.998825
1019	0.514475	0.998825
1020	0.514400	0.998900
1021	0.514250	0.998975
1022	0.514375	0.998925
1023	0.514250	0.999100
1024	0.514200	0.999200
1025	0.514250	0.999325
1026	0.514425	0.999325
1027	0.514450	0.999275
1028	0.514300	0.999425
1029	0.514200	0.999450
1030	0.514150	0.999450
1031	0.514275	0.999450
1032	0.514375	0.999325
1033	0.514325	0.999375
1034	0.514300	0.999500
1035	0.514225	0.999400
1036	0.514400	0.999450
1037	0.514375	0.999375
1038	0.514250	0.999375
1039	0.514250	0.999275
1040	0.514275	0.999325
1041	0.514275	0.999425
1042	0.514325	0.999400
1043	0.514225	0.999425
1044	0.514275	0.999375
1045	0.514275	0.999275
1046	0.514400	0.999350
1047	0.514425	0.999425
1048	0.514475	0.999400
1049	0.514375	0.999400
1050	0.514325	0.999475
1051	0.514325	0.999625
1052	0.514400	0.999625
1053	0.514475	0.999675
1054	0.514400	0.999575
1055	0.514275	0.999550
1056	0.514350	0.999500
1057	0.514375	0.999550
1058	0.514300	0.999525
1059	0.514375	0.999525
1060	0.514250	0.999550
1061	0.514300	0.999600
1062	0.514450	0.999500
1063	0.514450	0.999475
1064	0.514550	0.999450
1065	0.514450	0.999475
1066	0.514500	0.999500
1067	0.514450	0.999475
1068	0.514375	0.999525
1069	0.514375	0.999500
1070	0.514450	0.999475
1071	0.514475	0.999500
1072	0.514525	0.999400
1073	0.514425	0.999375
1074	0.514425	0.999450
1075	0.514550	0.999500
1076	0.514425	0.999525
1077	0.514475	0.999500
1078	0.514500	0.999475
1079	0.514475	0.999550
1080	0.514600	0.999450
1081	0.514525	0.999425
1082	0.514575	0.999525
1083	0.514525	0.999625
1084	0.514650	0.999625
1085	0.514550	0.999750
1086	0.514550	0.999775
1087	0.514525	0.999725
1088	0.514625	0.999700
1089	0.514475	0.999650
1090	0.514575	0.999675
1091	0.514500	0.999850
1092	0.514600	0.999875
1093	0.514600	0.999875
1094	0.514550	0.999925
1095	0.514600	0.999950
1096	0.514600	0.999975
1097	0.514600	1.000000
1098	0.514625	1.000000
1099	0.514550	1.000000
1100	0.514575	1.000000
1101	0.514575	1.000000
1102	0.514600	1.000000
1103	0.514575	1.000000
1104	0.514550	1.000000
1105	0.514550	1.000000
1106	0.514525	1.000000
1107	0.514525	1.000000
1108	0.514575	1.000000
1109	0.514600	1.000000
1110	0.514575	1.000000
1111	0.514575	1.000000
1112	0.514575	1.000000
1113	0.514575	1.000000
1114	0.514575	1.000000
1115	0.514575	1.000000
1116	0.514550	1.000000
1117	0.514550	1.000000
1118	0.514550	1.000000
1119	0.514550	1.000000
1120	0.514550	1.000000
1121	0.514550	1.000000
1122	0.514550	1.000000
1123	0.514550	1.000000
1124	0.514550	1.000000
1125	0.514550	1.000000
1126	0.514550	1.000000
1127	0.514550	1.000000
1128	0.514550	1.000000
1129	0.514550	1.000000
1130	0.514550	1.000000
1131	0.514550	1.000000
1132	0.514550	1.000000
1133	0.514550	1.000000
1134	0.514550	1.000000
1135	0.514550	1.000000
1136	0.514550	1.000000
1137	0.514550	1.000000
1138	0.514550	1.000000
1139	0.514550	1.000000
1140	0.514550	1.000000
1141	0.514550	1.000000
1142	0.514550	1.000000
1143	0.514550	1.000000
1144	0.514550	1.000000
1145	0.514550	1.000000
1146	0.514550	1.000000
1147	0.514550	1.000000
1148	0.514550	1.000000
1149	0.514550	1.000000
1150	0.514550	1.000000
1151	0.514550	1.000000
1152	0.514550	1.000000
1153	0.514550	1.000000
1154	0.514550	1.000000
1155	0.514550	1.000000
1156	0.514550	1.000000
1157	0.514550	1.000000
1158	0.514550	1.000000
1159	0.514550	1.000000
1160	0.514550	1.000000
1161	0.514550	1.000000
1162	0.514550	1.000000
1163	0.514550	1.000000
1164	0.514550	1.000000
1165	0.514550	1.000000
1166	0.514550	1.000000
1167	0.514550	1.000000
1168	0.514550	1.000000
1169	0.514550	1.000000
1170	0.514550	1.000000
1171	0.514550	1.000000
1172	0.514550	1.000000
1173	0.514550	1.000000
1174	0.514550	1.000000
1175	0.514550	1.000000
1176	0.514550	1.000000
1177	0.514550	1.000000
1178	0.514550	1.000000
1179	0.514550	1.000000
1180	0.514550	1.000000
1181	0.514550	1.000000
1182	0.514550	1.000000
1183	0.514550	1.000000
1184	0.514550	1.000000
1185	0.514550	1.000000
1186	0.514550	1.000000
1187	0.514550	1.000000
1188	0.514550	1.000000
1189	0.514550	1.000000
1190	0.514550	1.000000
1191	0.514550	1.000000
1192	0.514550	1.000000
1193	0.514550	1.000000
1194	0.514550	1.000000
1195	0.514550	1.000000
1196	0.514550	1.000000
1197	0.514550	1.000000
1198	0.514550	1.000000
1199	0.514550	1.000000
1200	0.514550	1.000000
1201	0.514550	1.000000
1202	0.514550	1.000000
1203	0.514550	1.000000
1204	0.514550	1.000000
1205	0.514550	1.000000
1206	0.514550	1.000000
1207	0.514550	1.000000
1208	0.514550	1.000000
1209	0.514550	1.000000
1210	0.514550	1.000000
1211	0.514550	1.000000
1212	0.514550	1.000000
1213	0.514550	1.000000
1214	0.514550	1.000000
1215	0.514550	1.000000
1216	0.514550	1.000000
1217	0.514550	1.000000
1218	0.514550	1.000000
1219	0.514550	1.000000
1220	0.514550	1.000000
1221	0.514550	1.000000
1222	0.514550	1.000000
1223	0.514550	1.000000
1224	0.514550	1.000000
1225	0.514550	1.000000
1226	0.514550	1.000000
1227	0.514550	1.000000
1228	0.514550	1.000000
1229	0.514550	1.000000
1230	0.514550	1.000000
1231	0.514550	1.000000
1232	0.514550	1.000000
1233	0.514550	1.000000
1234	0.514550	1.000000
1235	0.514550	1.000000
1236	0.514550	1.000000
1237	0.514550	1.000000
1238	0.514550	1.000000
1239	0.514550	1.000000
1240	0.514550	1.000000
1241	0.514550	1.000000
1242	0.514550	1.000000
1243	0.514550	1.000000
1244	0.514550	1.000000
1245	0.514550	1.000000
1246	0.514550	1.000000
1247	0.514550	1.000000
1248	0.514550	1.000000
1249	0.514550	1.000000
1250	0.514550	1.000000
1251	0.514550	1.000000
1252	0.514550	1.000000
1253	0.514550	1.000000
1254	0.514550	1.000000
1255	0.514550	1.000000
1256	0.514550	1.000000
1257	0.514550	1.000000
1258	0.514550	1.000000
1259	0.514550	1.000000
1260	0.514550	1.000000
1261	0.514550	1.000000
1262	0.514550	1.000000
1263	0.514550	1.000000
1264	0.514550	1.000000
1265	0.514550	1.000000
1266	0.514550	1.000000
1267	0.514550	1.000000
1268	0.514550	1.000000
1269	0.514550	1.000000
1270	0.514550	1.000000
1271	0.514550	1.000000
1272	0.514550	1.000000
1273	0.514550	1.000000
1274	0.514550	1.000000
1275	0.514550	1.000000
1276	0.514550	1.000000
1277	0.514550	1.000000
1278	0.514550	1.000000
1279	0.514550	1.000000
1280	0.514550	1.000000
1281	0.514550	1.000000
1282	0.514550	1.000000
1283	0.514550	1.000000
1284	0.514550	1.000000
1285	0.514550	1.000000
1286	0.514550	1.000000
1287	0.514550	1.000000
1288	0.514550	1.000000
1289	0.514550	1.000000
1290	0.514550	1.000000
1291	0.514550	1.000000
1292	0.514550	1.000000
1293	0.514550	1.000000
1294	0.514550	1.000000
1295	0.514550	1.000000
1296	0.514550	1.000000
1297	0.514550	1.000000
1298	0.514550	1.000000
1299	0.514550	1.000000
1300	0.514550	1.000000
1301	0.514550	1.000000
1302	0.514550	1.000000
1303	0.514550	1.000000
1304	0.514550	1.000000
1305	0.514550	1.000000
1306	0.514550	1.000000
1307	0.514550	1.000000
1308	0.514550	1.000000
1309	0.514550	1.000000
1310	0.514550	1.000000
1311	0.514550	1.000000
1312	0.514550	1.000000
1313	0.514550	1.000000
1314	0.514550	1.000000
1315	0.514550	1.000000
1316	0.514550	1.000000
1317	0.514550	1.000000
1318	0.514550	1.000000
1319	0.514550	1.000000
1320	0.514550	1.000000
1321	0.514550	1.000000
1322	0.514550	1.000000
1323	0.514550	1.000000
1324	0.514550	1.000000
1325	0.514550	1.000000
1326	0.514550	1.000000
1327	0.514550	1.000000
1328	0.514550	1.000000
1329	0.514550	1.000000
1330	0.514550	1.000000
1331	0.514550	1.000000
1332	0.514550	1.000000
1333	0.514550	1.000000
1334	0.514550	1.000000
1335	0.514550	1.000000
1336	0.514550	1.000000
1337	0.514550	1.000000
1338	0.514550	1.000000
1339	0.514550	1.000000
1340	0.514550	1.000000
1341	0.514550	1.000000
1342	0.514550	1.000000
1343	0.514550	1.000000
1344	0.514550	1.000000
1345	0.514550	1.000000
1346	0.514550	1.000000
1347	0.514550	1.000000
1348	0.514550	1.000000
1349	0.514550	1.000000
1350	0.514550	1.000000
1351	0.514550	1.000000
1352	0.514550	1.000000
1353	0.514550	1.000000
1354	0.514550	1.000000
1355	0.514550	1.000000
1356	0.514550	1.000000
1357	0.514550	1.000000
1358	0.514550	1.000000
1359	0.514550	1.000000
1360	0.514550	1.000000
1361	0.514550	1.000000
1362	0.514550	1.000000
1363	0.514550	1.000000
1364	0.514550	1.000000
1365	0.514550	1.000000
1366	0.514550	1.000000
1367	0.514550	1.000000
1368	0.514550	1.000000
1369	0.514550	1.000000
1370	0.514550	1.000000
1371	0.514550	1.000000
1372	0.514550	1.000000
1373	0.514550	1.000000
1374	0.514550	1.000000
1375	0.514550	1.000000
1376	0.514550	1.000000
1377	0.514550	1.000000
1378	0.514550	1.000000
1379	0.514550	1.000000
1380	0.514550	1.000000
1381	0.514550	1.000000
1382	0.514550	1.000000
1383	0.514550	1.000000
1384	0.514550	1.000000
1385	0.514550	1.000000
1386	0.514550	1.000000
1387	0.514550	1.000000
1388	0.514550	1.000000
1389	0.514550	1.000000
1390	0.514550	1.000000
1391	0.514550	1.000000
1392	0.514550	1.000000
1393	0.514550	1.000000
1394	0.514550	1.000000
1395	0.514550	1.000000
1396	0.514550	1.000000
1397	0.514550	1.000000
1398	0.514550	1.000000
1399	0.514550	1.000000
1400	0.514550	1.000000
1401	0.514550	1.000000
1402	0.514550	1.000000
1403	0.514550	1.000000
1404	0.514550	1.000000
1405	0.514550	1.000000
1406	0.514550	1.000000
1407	0.514550	1.000000
1408	0.514550	1.000000
1409	0.514550	1.000000
1410	0.514550	1.000000
1411	0.514550	1.000000
1412	0.514550	1.000000
1413	0.514550	1.000000
1414	0.514550	1.000000
1415	0.514550	1.000000
1416	0.514550	1.000000
1417	0.514550	1.000000
1418	0.514550	1.000000
1419	0.514550	1.000000
1420	0.514550	1.000000
1421	0.514550	1.000000
1422	0.514550	1.000000
1423	0.514550	1.000000
1424	0.514550	1.000000
1425	0.514550	1.000000
1426	0.514550	1.000000
1427	0.514550	1.000000
1428	0.514550	1.000000
1429	0.514550	1.000000
1430	0.514550	1.000000
1431	0.514550	1.000000
1432	0.514550	1.000000
1433	0.514550	1.000000
1434	0.514550	1.000000
1435	0.514550	1.000000
1436	0.514550	1.000000
1437	0.514550	1.000000
1438	0.514550	1.000000
1439	0.514550	1.000000
1440	0.514550	1.000000
1441	0.514550	1.000000
1442	0.514550	1.000000
1443	0.514550	1.000000
1444	0.514550	1.000000
1445	0.514550	1.000000
1446	0.514550	1.000000
1447	0.514550	1.000000
1448	0.514550	1.000000
1449	0.514550	1.000000
1450	0.514550	1.000000
1451	0.514550	1.000000
1452	0.514550	1.000000
1453	0.514550	1.000000
1454	0.514550	1.000000
1455	0.514550	1.000000
1456	0.514550	1.000000
1457	0.514550	1.000000
1458	0.514550	1.000000
1459	0.514550	1.000000
1460	0.514550	1.000000
1461	0.514550	1.000000
1462	0.514550	1.000000
1463	0.514550	1.000000
1464	0.514550	1.000000
1465	0.514550	1.000000
1466	0.514550	1.000000
1467	0.514550	1.000000
1468	0.514550	1.000000
1469	0.514550	1.000000
1470	0.514550	1.000000
1471	0.514550	1.000000
1472	0.514550	1.000000
1473	0.514550	1.000000
1474	0.514550	1.000000
1475	0.514550	1.000000
1476	0.514550	1.000000
1477	0.514550	1.000000
1478	0.514550	1.000000
1479	0.514550	1.000000
1480	0.514550	1.000000
1481	0.514550	1.000000
1482	0.514550	1.000000
1483	0.514550	1.000000
1484	0.514550	1.000000
1485	0.514550	1.000000
1486	0.514550	1.000000
1487	0.514550	1.000000
1488	0.514550	1.000000
1489	0.514550	1.000000
1490	0.514550	1.000000
1491	0.514550	1.000000
1492	0.514550	1.000000
1493	0.514550	1.000000
1494	0.514550	1.000000
1495	0.514550	1.000000
1496	0.514550	1.000000
1497	0.514550	1.000000
1498	0.514550	1.000000
1499	0.514550	1.000000
1500	0.514550	1.000000
1501	0.514550	1.000000
1502	0.514550	1.000000
1503	0.514550	1.000000
1504	0.514550	1.000000
1505	0.514550	1.000000
1506	0.514550	1.000000
1507	0.514550	1.000000
1508	0.514550	1.000000
1509	0.514550	1.000000
1510	0.514550	1.000000
1511	0.514550	1.000000
1512	0.514550	1.000000
1513	0.514550	1.000000
1514	0.514550	1.000000
1515	0.514550	1.000000
1516	0.514550	1.000000
1517	0.514550	1.000000
1518	0.514550	1.000000
1519	0.514550	1.000000
1520	0.514550	1.000000
1521	0.514550	1.000000
1522	0.514550	1.000000
1523	0.514550	1.000000
1524	0.514550	1.000000
1525	0.514550	1.000000
1526	0.514550	1.000000
1527	0.514550	1.000000
1528	0.514550	1.000000
1529	0.514550	1.000000
1530	0.514550	1.000000
1531	0.514550	1.000000
1532	0.514550	1.000000
1533	0.514550	1.000000
1534	0.514550	1.000000
1535	0.514550	1.000000
1536	0.514550	1.000000
1537	0.514550	1.000000
1538	0.514550	1.000000
1539	0.514550	1.000000
1540	0.514550	1.000000
1541	0.514550	1.000000
1542	0.514550	1.000000
1543	0.514550	1.000000
1544	0.514550	1.000000
1545	0.514550	1.000000
1546	0.514550	1.000000
1547	0.514550	1.000000
1548	0.514550	1.000000
1549	0.514550	1.000000
1550	0.514550	1.000000
1551	0.514550	1.000000
1552	0.514550	1.000000
1553	0.514550	1.000000
1554	0.514550	1.000000
1555	0.514550	1.000000
1556	0.514550	1.000000
1557	0.514550	1.000000
1558	0.514550	1.000000
1559	0.514550	1.000000
1560	0.514550	1.000000
1561	0.514550	1.000000
1562	0.514550	1.000000
1563	0.514550	1.000000
1564	0.514550	1.000000
1565	0.514550	1.000000
1566	0.514550	1.000000
1567	0.514550	1.000000
1568	0.514550	1.000000
1569	0.514550	1.000000
1570	0.514550	1.000000
1571	0.514550	1.000000
1572	0.514550	1.000000
1573	0.514550	1.000000
1574	0.514550	1.000000
1575	0.514550	1.000000
1576	0.514550	1.000000
1577	0.514550	1.000000
1578	0.514550	1.000000
1579	0.514550	1.000000
1580	0.514550	1.000000
1581	0.514550	1.000000
1582	0.514550	1.000000
1583	0.514550	1.000000
1584	0.514550	1.000000
1585	0.514550	1.000000
1586	0.514550	1.000000
1587	0.514550	1.000000
1588	0.514550	1.000000
1589	0.514550	1.000000
1590	0.514550	1.000000
1591	0.514550	1.000000
1592	0.514550	1.000000
1593	0.514550	1.000000
1594	0.514550	1.000000
1595	0.514550	1.000000
1596	0.514550	1.000000
1597	0.514550	1.000000
1598	0.514550	1.000000
1599	0.514550	1.000000
1600	0.514550	1.000000
1601	0.514550	1.000000
1602	0.514550	1.000000
1603	0.514550	1.000000
1604	0.514550	1.000000
1605	0.514550	1.000000
1606	0.514550	1.000000
1607	0.514550	1.000000
1608	0.514550	1.000000
1609	0.514550	1.000000
1610	0.514550	1.000000
1611	0.514550	1.000000
1612	0.514550	1.000000
1613	0.514550	1.000000
1614	0.514550	1.000000
1615	0.514550	1.000000
1616	0.514550	1.000000
1617	0.514550	1.000000
1618	0.514550	1.000000
1619	0.514550	1.000000
1620	0.514550	1.000000
1621	0.514550	1.000000
1622	0.514550	1.000000
1623	0.514550	1.000000
1624	0.514550	1.000000
1625	0.514550	1.000000
1626	0.514550	1.000000
1627	0.514550	1.000000
1628	0.514550	1.000000
1629	0.514550	1.000000
1630	0.514550	1.000000
1631	0.514550	1.000000
1632	0.514550	1.000000
1633	0.514550	1.000000
1634	0.514550	1.000000
1635	0.514550	1.000000
1636	0.514550	1.000000
1637	0.514550	1.000000
1638	0.514550	1.000000
1639	0.514550	1.000000
1640	0.514550	1.000000
1641	0.514550	1.000000
1642	0.514550	1.000000
1643	0.514550	1.000000
1644	0.514550	1.000000
1645	0.514550	1.000000
1646	0.514550	1.000000
1647	0.514550	1.000000
1648	0.514550	1.000000
1649	0.514550	1.000000
1650	0.514550	1.000000
1651	0.514550	1.000000
1652	0.514550	1.000000
1653	0.514550	1.000000
1654	0.514550	1.000000
1655	0.514550	1.000000
1656	0.514550	1.000000
1657	0.514550	1.000000
1658	0.514550	1.000000
1659	0.514550	1.000000
1660	0.514550	1.000000
1661	0.514550	1.000000
1662	0.514550	1.000000
1663	0.514550	1.000000
1664	0.514550	1.000000
1665	0.514550	1.000000
1666	0.514550	1.000000
1667	0.514550	1.000000
1668	0.514550	1.000000
1669	0.514550	1.000000
1670	0.514550	1.000000
1671	0.514550	1.000000
1672	0.514550	1.000000
1673	0.514550	1.000000
1674	0.514550	1.000000
1675	0.514550	1.000000
1676	0.514550	1.000000
1677	0.514550	1.000000
1678	0.514550	1.000000
1679	0.514550	1.000000
1680	0.514550	1.000000
1681	0.514550	1.000000
1682	0.514550	1.000000
1683	0.514550	1.000000
1684	0.514550	1.000000
1685	0.514550	1.000000
1686	0.514550	1.000000
1687	0.514550	1.000000
1688	0.514550	1.000000
1689	0.514550	1.000000
1690	0.514550	1.000000
1691	0.514550	1.000000
1692	0.514550	1.000000
1693	0.514550	1.000000
1694	0.514550	1.000000
1695	0.514550	1.000000
1696	0.514550	1.000000
1697	0.514550	1.000000
1698	0.514550	1.000000
1699	0.514550	1.000000
1700	0.514550	1.000000
1701	0.514550	1.000000
1702	0.514550	1.000000
1703	0.514550	1.000000
1704	0.514550	1.000000
1705	0.514550	1.000000
1706	0.514550	1.000000
1707	0.514550	1.000000
1708	0.514550	1.000000
1709	0.514550	1.000000
1710	0.514550	1.000000
1711	0.514550	1.000000
1712	0.514550	1.000000
1713	0.514550	1.000000
1714	0.514550	1.000000
1715	0.514550	1.000000
1716	0.514550	1.000000
1717	0.514550	1.000000
1718	0.514550	1.000000
1719	0.514550	1.000000
1720	0.514550	1.000000
1721	0.514550	1.000000
1722	0.514550	1.000000
1723	0.514550	1.000000
1724	0.514550	1.000000
1725	0.514550	1.000000
1726	0.514550	1.000000
1727	0.514550	1.000000
1728	0.514550	1.000000
1729	0.514550	1.000000
1730	0.514550	1.000000
1731	0.514550	1.000000
1732	0.514550	1.000000
1733	0.514550	1.000000
1734	0.514550	1.000000
1735	0.514550	1.000000
1736	0.514550	1.000000
1737	0.514550	1.000000
1738	0.514550	1.000000
1739	0.514550	1.000000
1740	0.514550	1.000000
1741	0.514550	1.000000
1742	0.514550	1.000000
1743	0.514550	1.000000
1744	0.514550	1.000000
1745	0.514550	1.000000
1746	0.514550	1.000000
1747	0.514550	1.000000
1748	0.514550	1.000000
1749	0.514550	1.000000
1750	0.514550	1.000000
1751	0.514550	1.000000
1752	0.514550	1.000000
1753	0.514550	1.000000
1754	0.514550	1.000000
1755	0.514550	1.000000
1756	0.514550	1.000000
1757	0.514550	1.000000
1758	0.514550	1.000000
1759	0.514550	1.000000
1760	0.514550	1.000000
1761	0.514550	1.000000
1762	0.514550	1.000000
1763	0.514550	1.000000
1764	0.514550	1.000000
1765	0.514550	1.000000
1766	0.514550	1.000000
1767	0.514550	1.000000
1768	0.514550	1.000000
1769	0.514550	1.000000
1770	0.514550	1.000000
1771	0.514550	1.000000
1772	0.514550	1.000000
1773	0.514550	1.000000
1774	0.514550	1.000000
1775	0.514550	1.000000
1776	0.514550	1.000000
1777	0.514550	1.000000
1778	0.514550	1.000000
1779	0.514550	1.000000
1780	0.514550	1.000000
1781	0.514550	1.000000
1782	0.514550	1.000000
1783	0.514550	1.000000
1784	0.514550	1.000000
1785	0.514550	1.000000
1786	0.514550	1.000000
1787	0.514550	1.000000
1788	0.514550	1.000000
1789	0.514550	1.000000
1790	0.514550	1.000000
1791	0.514550	1.000000
1792	0.514550	1.000000
1793	0.514550	1.000000
1794	0.514550	1.000000
1795	0.514550	1.000000
1796	0.514550	1.000000
1797	0.514550	1.000000
1798	0.514550	1.000000
1799	0.514550	1.000000
1800	0.514550	1.000000
1801	0.514550	1.000000
1802	0.514550	1.000000
1803	0.514550	1.000000
1804	0.514550	1.000000
1805	0.514550	1.000000
1806	0.514550	1.000000
1807	0.514550	1.000000
1808	0.514550	1.000000
1809	0.514550	1.000000
1810	0.514550	1.000000
1811	0.514550	1.000000
1812	0.514550	1.000000
1813	0.514550	1.000000
1814	0.514550	1.000000
1815	0.514550	1.000000
1816	0.514550	1.000000
1817	0.514550	1.000000
1818	0.514550	1.000000
1819	0.514550	1.000000
1820	0.514550	1.000000
1821	0.514550	1.000000
1822	0.514550	1.000000
1823	0.514550	1.000000
1824	0.514550	1.000000
1825	0.514550	1.000000
1826	0.514550	1.000000
1827	0.514550	1.000000
1828	0.514550	1.000000
1829	0.514550	1.000000
1830	0.514550	1.000000
1831	0.514550	1.000000
1832	0.514550	1.000000
1833	0.514550	1.000000
1834	0.514550	1.000000
1835	0.514550	1.000000
1836	0.514550	1.000000
1837	0.514550	1.000000
1838	0.514550	1.000000
1839	0.514550	1.000000
1840	0.514550	1.000000
1841	0.514550	1.000000
1842	0.514550	1.000000
1843	0.514550	1.000000
1844	0.514550	1.000000
1845	0.514550	1.000000
1846	0.514550	1.000000
1847	0.514550	1.000000
1848	0.514550	1.000000
1849	0.514550	1.000000
1850	0.514550	1.000000
1851	0.514550	1.000000
1852	0.514550	1.000000
1853	0.514550	1.000000
1854	0.514550	1.000000
1855	0.514550	1.000000
1856	0.514550	1.000000
1857	0.514550	1.000000
1858	0.514550	1.000000
1859	0.514550	1.000000
1860	0.514550	1.000000
1861	0.514550	1.000000
1862	0.514550	1.000000
1863	0.514550	1.000000
1864	0.514550	1.000000
1865	0.514550	1.000000
1866	0.514550	1.000000
1867	0.514550	1.000000
1868	0.514550	1.000000
1869	0.514550	1.000000
1870	0.514550	1.000000
1871	0.514550	1.000000
1872	0.514550	1.000000
1873	0.514550	1.000000
1874	0.514550	1.000000
1875	0.514550	1.000000
1876	0.514550	1.000000
1877	0.514550	1.000000
1878	0.514550	1.000000
1879	0.514550	1.000000
1880	0.514550	1.000000
1881	0.514550	1.000000
1882	0.514550	1.000000
1883	0.514550	1.000000
1884	0.514550	1.000000
1885	0.514550	1.000000
1886	0.514550	1.000000
1887	0.514550	1.000000
1888	0.514550	1.000000
1889	0.514550	1.000000
1890	0.514550	1.000000
1891	0.514550	1.000000
1892	0.514550	1.000000
1893	0.514550	1.000000
1894	0.514550	1.000000
1895	0.514550	1.000000
1896	0.514550	1.000000
1897	0.514550	1.000000
1898	0.514550	1.000000
1899	0.514550	1.000000
1900	0.514550	1.000000
1901	0.514550	1.000000
1902	0.514550	1.000000
1903	0.514550	1.000000
1904	0.514550	1.000000
1905	0.514550	1.000000
1906	0.514550	1.000000
1907	0.514550	1.000000
1908	0.514550	1.000000
1909	0.514550	1.000000
1910	0.514550	1.000000
1911	0.514550	1.000000
1912	0.514550	1.000000
1913	0.514550	1.000000
1914	0.514550	1.000000
1915	0.514550	1.000000
1916	0.514550	1.000000
1917	0.514550	1.000000
1918	0.514550	1.000000
1919	0.514550	1.000000
1920	0.514550	1.000000
1921	0.514550	1.000000
1922	0.514550	1.000000
1923	0.514550	1.000000
1924	0.514550	1.000000
1925	0.514550	1.000000
1926	0.514550	1.000000
1927	0.514550	1.000000
1928	0.514550	1.000000
1929	0.514550	1.000000
1930	0.514550	1.000000
1931	0.514550	1.000000
1932	0.514550	1.000000
1933	0.514550	1.000000
1934	0.514550	1.000000
1935	0.514550	1.000000
1936	0.514550	1.000000
1937	0.514550	1.000000
1938	0.514550	1.000000
1939	0.514550	1.000000
1940	0.514550	1.000000
1941	0.514550	1.000000
1942	0.514550	1.000000
1943	0.514550	1.000000
1944	0.514550	1.000000
1945	0.514550	1.000000
1946	0.514550	1.000000
1947	0.514550	1.000000
1948	0.514550	1.000000
1949	0.514550	1.000000
1950	0.514550	1.000000
1951	0.514550	1.000000
1952	0.514550	1.000000
1953	0.514550	1.000000
1954	0.514550	1.000000
1955	0.514550	1.000000
1956	0.514550	1.000000
1957	0.514550	1.000000
1958	0.514550	1.000000
1959	0.514550	1.000000
1960	0.514550	1.000000
1961	0.514550	1.000000
1962	0.514550	1.000000
1963	0.514550	1.000000
1964	0.514550	1.000000
1965	0.514550	1.000000
1966	0.514550	1.000000
1967	0.514550	1.000000
1968	0.514550	1.000000
1969	0.514550	1.000000
1970	0.514550	1.000000
1971	0.514550	1.000000
1972	0.514550	1.000000
1973	0.514550	1.000000
1974	0.514550	1.000000
1975	0.514550	1.000000
1976	0.514550	1.000000
1977	0.514550	1.000000
1978	0.514550	1.000000
1979	0.514550	1.000000
1980	0.514550	1.000000
1981	0.514550	1.000000
1982	0.514550	1.000000
1983	0.514550	1.000000
1984	0.514550	1.000000
1985	0.514550	1.000000
1986	0.514550	1.000000
1987	0.514550	1.000000
1988	0.514550	1.000000
1989	0.514550	1.000000
1990	0.514550	1.000000
1991	0.514550	1.000000
1992	0.514550	1.000000
1993	0.514550	1.000000
1994	0.514550	1.000000
1995	0.514550	1.000000
1996	0.514550	1.000000
1997	0.514550	1.000000
1998	0.514550	1.000000
1999	0.514550	1.000000
[truncated: 8,000 more rows]
