# Supplementary material for: Evolutionary game on mutually influenceing double-layer network
Source: PLoS One. 2025 Jan 31;20(1):e0317923. doi: 10.1371/journal.pone.0317923 (PMC11785339; doi:10.1371/journal.pone.0317923)
Supplement: S1 Data — (ZIP) [file pone.0317923.s001.zip › b=1.07_a=0.7_frequency.txt]

0	0.496150	0.419575
1	0.492450	0.373125
2	0.495125	0.345550
3	0.494575	0.324625
4	0.493550	0.308400
5	0.489350	0.297575
6	0.494950	0.288700
7	0.493250	0.278350
8	0.489600	0.271200
9	0.495150	0.267000
10	0.489250	0.265100
11	0.493400	0.263250
12	0.494725	0.260400
13	0.493475	0.258875
14	0.490900	0.256775
15	0.485750	0.253950
16	0.493225	0.254000
17	0.493625	0.253700
18	0.493675	0.256450
19	0.499525	0.259975
20	0.498125	0.259175
21	0.498800	0.259475
22	0.496125	0.260600
23	0.496725	0.262000
24	0.491400	0.262575
25	0.496025	0.261450
26	0.496825	0.262000
27	0.494725	0.260725
28	0.496500	0.261350
29	0.495275	0.261250
30	0.494225	0.261475
31	0.494725	0.264100
32	0.494100	0.261550
33	0.494550	0.265400
34	0.497750	0.266325
35	0.498825	0.267400
36	0.496600	0.268275
37	0.499525	0.269900
38	0.493900	0.272000
39	0.491475	0.273325
40	0.490925	0.274850
41	0.498550	0.276275
42	0.500100	0.280000
43	0.498625	0.284675
44	0.496325	0.286025
45	0.495850	0.285850
46	0.496575	0.286225
47	0.498100	0.288625
48	0.497800	0.287400
49	0.498000	0.289900
50	0.495200	0.293050
51	0.493375	0.295575
52	0.498900	0.297775
53	0.500525	0.299225
54	0.493250	0.301850
55	0.493350	0.303775
56	0.494225	0.306425
57	0.498625	0.308975
58	0.495125	0.312450
59	0.498700	0.315325
60	0.500375	0.316000
61	0.496800	0.316925
62	0.496250	0.319625
63	0.498175	0.318225
64	0.499600	0.318750
65	0.495325	0.319625
66	0.496750	0.320475
67	0.496175	0.323625
68	0.495700	0.324650
69	0.499650	0.326525
70	0.496275	0.327675
71	0.498500	0.331125
72	0.500225	0.333100
73	0.498700	0.336600
74	0.494200	0.340575
75	0.499000	0.341975
76	0.500100	0.343200
77	0.500925	0.344650
78	0.501725	0.347375
79	0.501950	0.350450
80	0.499800	0.355850
81	0.498650	0.359125
82	0.498900	0.358025
83	0.500825	0.358150
84	0.499425	0.360200
85	0.501200	0.361850
86	0.503850	0.364650
87	0.500625	0.365625
88	0.503425	0.366900
89	0.502250	0.366950
90	0.500050	0.368425
91	0.500950	0.369625
92	0.500675	0.370650
93	0.500600	0.375200
94	0.499925	0.376450
95	0.497000	0.378325
96	0.497825	0.379800
97	0.501350	0.382025
98	0.503325	0.383300
99	0.500825	0.385725
100	0.501300	0.389025
101	0.498375	0.392125
102	0.501500	0.396600
103	0.504275	0.398000
104	0.497500	0.398700
105	0.498200	0.400050
106	0.500150	0.402850
107	0.500300	0.406150
108	0.501275	0.406925
109	0.505850	0.407025
110	0.503650	0.409825
111	0.501300	0.408600
112	0.500700	0.408800
113	0.499300	0.408450
114	0.498300	0.409725
115	0.504025	0.409075
116	0.504100	0.411475
117	0.503450	0.414550
118	0.501175	0.414450
119	0.504575	0.415175
120	0.500350	0.417000
121	0.505175	0.419775
122	0.502325	0.422225
123	0.504100	0.425100
124	0.501475	0.428400
125	0.504725	0.430325
126	0.505475	0.432025
127	0.502125	0.434450
128	0.501425	0.436550
129	0.500750	0.440500
130	0.501925	0.441300
131	0.502500	0.442500
132	0.502100	0.445775
133	0.500900	0.447550
134	0.500575	0.448325
135	0.505275	0.449300
136	0.508175	0.450025
137	0.504750	0.449450
138	0.505075	0.449200
139	0.503150	0.452825
140	0.501525	0.455075
141	0.504300	0.455500
142	0.501750	0.456850
143	0.502175	0.457775
144	0.503275	0.461975
145	0.503225	0.465700
146	0.500100	0.467075
147	0.504425	0.468575
148	0.505875	0.470325
149	0.504700	0.473225
150	0.506325	0.473925
151	0.503500	0.475275
152	0.504275	0.477000
153	0.502425	0.479650
154	0.500975	0.482875
155	0.503350	0.488100
156	0.505225	0.490025
157	0.505300	0.490175
158	0.506950	0.491200
159	0.504250	0.492225
160	0.504925	0.493425
161	0.507600	0.494000
162	0.503500	0.491500
163	0.504775	0.493475
164	0.507875	0.494700
165	0.507600	0.498050
166	0.503325	0.499675
167	0.506675	0.502800
168	0.505550	0.504250
169	0.504175	0.503625
170	0.503325	0.507100
171	0.506650	0.509175
172	0.504100	0.511125
173	0.505125	0.514100
174	0.508175	0.515975
175	0.507600	0.517000
176	0.506425	0.518050
177	0.503575	0.520350
178	0.503425	0.523200
179	0.500200	0.525725
180	0.502275	0.529825
181	0.504125	0.531675
182	0.508150	0.530325
183	0.508550	0.532500
184	0.510600	0.533875
185	0.508525	0.532075
186	0.509075	0.533725
187	0.508475	0.533600
188	0.507750	0.535750
189	0.504150	0.538900
190	0.506900	0.540575
191	0.506450	0.543200
192	0.507175	0.548050
193	0.508675	0.548775
194	0.508875	0.549800
195	0.506775	0.549425
196	0.510075	0.549950
197	0.509550	0.553050
198	0.509825	0.554900
199	0.508450	0.554850
200	0.506700	0.557725
201	0.508450	0.558750
202	0.512075	0.558225
203	0.511425	0.562050
204	0.509275	0.564600
205	0.504525	0.565825
206	0.507900	0.564875
207	0.507850	0.569775
208	0.509150	0.570200
209	0.507500	0.572575
210	0.508025	0.575600
211	0.506900	0.576075
212	0.507525	0.579225
213	0.508000	0.582600
214	0.509700	0.584650
215	0.505950	0.583625
216	0.508675	0.584750
217	0.508575	0.588575
218	0.507650	0.588300
219	0.507950	0.588725
220	0.508675	0.591175
221	0.509075	0.591775
222	0.510125	0.592675
223	0.508950	0.592300
224	0.506900	0.591925
225	0.505850	0.594050
226	0.508200	0.596925
227	0.507050	0.600700
228	0.510225	0.601675
229	0.510100	0.602650
230	0.509875	0.603000
231	0.512925	0.605325
232	0.512800	0.608000
233	0.509400	0.609975
234	0.512850	0.611300
235	0.508825	0.608625
236	0.509750	0.610675
237	0.510725	0.611125
238	0.509975	0.611525
239	0.508600	0.615400
240	0.507525	0.616375
241	0.506450	0.619575
242	0.507450	0.620425
243	0.507150	0.623600
244	0.507075	0.625200
245	0.505525	0.625950
246	0.505225	0.628625
247	0.508700	0.629400
248	0.506675	0.631450
249	0.508125	0.632625
250	0.508700	0.634900
251	0.510025	0.636475
252	0.510050	0.636375
253	0.510125	0.635525
254	0.507125	0.635425
255	0.508375	0.636150
256	0.507725	0.637700
257	0.510350	0.640475
258	0.507950	0.643525
259	0.508525	0.643275
260	0.508125	0.646425
261	0.510725	0.644525
262	0.509225	0.645400
263	0.510625	0.646425
264	0.508825	0.646150
265	0.507975	0.647725
266	0.509875	0.650025
267	0.509750	0.651300
268	0.509175	0.652275
269	0.509375	0.654225
270	0.509300	0.656575
271	0.512075	0.659725
272	0.512000	0.661025
273	0.510800	0.662300
274	0.511700	0.660550
275	0.510950	0.664750
276	0.512850	0.664600
277	0.512075	0.664475
278	0.512225	0.667500
279	0.511400	0.667400
280	0.510825	0.666450
281	0.511525	0.666325
282	0.512750	0.666225
283	0.510900	0.668400
284	0.509100	0.670050
285	0.511375	0.670400
286	0.509300	0.671100
287	0.511200	0.670300
288	0.511675	0.671800
289	0.511925	0.674150
290	0.508150	0.677050
291	0.511000	0.678475
292	0.509900	0.680475
293	0.512475	0.681900
294	0.509075	0.681300
295	0.510500	0.680275
296	0.509550	0.681525
297	0.510875	0.685800
298	0.511400	0.684600
299	0.512475	0.686625
300	0.512550	0.687150
301	0.515675	0.688225
302	0.515475	0.690025
303	0.512550	0.691850
304	0.511425	0.691275
305	0.512050	0.690475
306	0.512100	0.693325
307	0.512000	0.696025
308	0.509200	0.694625
309	0.511100	0.696350
310	0.511950	0.698200
311	0.512700	0.696800
312	0.514225	0.698075
313	0.510050	0.699675
314	0.512925	0.702750
315	0.514950	0.703000
316	0.515250	0.705650
317	0.512925	0.705250
318	0.513150	0.705325
319	0.512350	0.706100
320	0.512525	0.706575
321	0.513375	0.708050
322	0.512950	0.710200
323	0.515175	0.710800
324	0.515750	0.709925
325	0.513975	0.713175
326	0.515200	0.713575
327	0.512950	0.714725
328	0.512800	0.714050
329	0.510950	0.715800
330	0.511450	0.721000
331	0.511625	0.722800
332	0.513300	0.721950
333	0.513300	0.722150
334	0.512850	0.723800
335	0.514725	0.725950
336	0.515100	0.726550
337	0.517375	0.728375
338	0.515300	0.728125
339	0.514625	0.728475
340	0.514300	0.728975
341	0.513800	0.730525
342	0.513900	0.733225
343	0.513550	0.734125
344	0.513050	0.735675
345	0.513150	0.734500
346	0.514175	0.735750
347	0.515025	0.736350
348	0.513075	0.735975
349	0.512875	0.737625
350	0.511950	0.737875
351	0.510750	0.738350
352	0.511725	0.739675
353	0.512850	0.742200
354	0.511700	0.744700
355	0.512400	0.745550
356	0.512600	0.746600
357	0.513200	0.746900
358	0.512175	0.749025
359	0.512375	0.749625
360	0.513975	0.751725
361	0.513475	0.753225
362	0.511725	0.756300
363	0.511475	0.755650
364	0.512050	0.757625
365	0.513075	0.759250
366	0.513375	0.760125
367	0.511425	0.760350
368	0.509625	0.759150
369	0.509100	0.759425
370	0.511950	0.761525
371	0.513200	0.759475
372	0.511050	0.759175
373	0.513350	0.759850
374	0.516075	0.761675
375	0.516000	0.760150
376	0.513375	0.758850
377	0.510900	0.759500
378	0.513275	0.763775
379	0.514600	0.764250
380	0.512875	0.762850
381	0.512500	0.763250
382	0.514925	0.763025
383	0.515075	0.766475
384	0.513650	0.766725
385	0.513775	0.767850
386	0.514550	0.767600
387	0.512025	0.767950
388	0.512575	0.769450
389	0.513975	0.770650
390	0.514950	0.770100
391	0.512725	0.772500
392	0.513375	0.770425
393	0.513525	0.772525
394	0.517025	0.773525
395	0.514625	0.775450
396	0.514925	0.777700
397	0.513800	0.777500
398	0.514500	0.780225
399	0.515800	0.778300
400	0.514575	0.780325
401	0.515550	0.780975
402	0.514300	0.781200
403	0.513225	0.783425
404	0.512500	0.783200
405	0.512675	0.782925
406	0.514325	0.784475
407	0.515750	0.783725
408	0.516425	0.783825
409	0.517000	0.785450
410	0.516100	0.787475
411	0.516350	0.787750
412	0.515325	0.786225
413	0.513750	0.787475
414	0.517525	0.787400
415	0.515350	0.786050
416	0.513200	0.787675
417	0.513150	0.787450
418	0.513600	0.787100
419	0.514825	0.787975
420	0.516625	0.789475
421	0.515825	0.791075
422	0.514625	0.791775
423	0.515325	0.792050
424	0.516975	0.791100
425	0.516225	0.790650
426	0.515500	0.789125
427	0.516500	0.790800
428	0.515225	0.792000
429	0.516575	0.791000
430	0.515675	0.791375
431	0.516150	0.789925
432	0.518175	0.789700
433	0.517925	0.790900
434	0.516275	0.790475
435	0.515125	0.795300
436	0.515925	0.796450
437	0.516450	0.797200
438	0.516625	0.797500
439	0.516925	0.796600
440	0.515375	0.798000
441	0.516000	0.799100
442	0.515875	0.799125
443	0.517075	0.796375
444	0.512425	0.797400
445	0.513100	0.797100
446	0.516400	0.799325
447	0.517500	0.796625
448	0.515150	0.797650
449	0.517475	0.798325
450	0.516775	0.799675
451	0.516300	0.799625
452	0.517525	0.800350
453	0.518725	0.800800
454	0.518000	0.801500
455	0.517475	0.800650
456	0.518000	0.801800
457	0.516875	0.803725
458	0.516600	0.804025
459	0.516625	0.804575
460	0.518125	0.807650
461	0.517325	0.807900
462	0.518550	0.809300
463	0.520450	0.809325
464	0.518150	0.811225
465	0.519325	0.812500
466	0.519575	0.812875
467	0.519900	0.813825
468	0.519450	0.813125
469	0.519375	0.814250
470	0.516050	0.815575
471	0.517275	0.815300
472	0.518800	0.818375
473	0.519400	0.817900
474	0.518725	0.819325
475	0.518075	0.819450
476	0.518375	0.818250
477	0.519350	0.818525
478	0.520725	0.819725
479	0.519025	0.821375
480	0.520200	0.821700
481	0.518775	0.821125
482	0.519725	0.821025
483	0.518975	0.821325
484	0.517400	0.821325
485	0.519075	0.821400
486	0.518925	0.821025
487	0.520000	0.822925
488	0.518425	0.823900
489	0.520000	0.824975
490	0.519950	0.824725
491	0.519775	0.825200
492	0.520100	0.823500
493	0.520025	0.824500
494	0.520475	0.824200
495	0.519800	0.823700
496	0.520800	0.824900
497	0.521175	0.825025
498	0.521075	0.825325
499	0.519475	0.826250
500	0.521850	0.826300
501	0.520075	0.826900
502	0.519450	0.829275
503	0.521125	0.830550
504	0.520475	0.829450
505	0.522000	0.828825
506	0.522400	0.830275
507	0.521400	0.833700
508	0.521025	0.831250
509	0.518900	0.833975
510	0.519500	0.834800
511	0.520675	0.834175
512	0.520250	0.835050
513	0.520225	0.835650
514	0.521575	0.837775
515	0.522275	0.837250
516	0.523025	0.837875
517	0.521925	0.838375
518	0.519725	0.837825
519	0.520000	0.838050
520	0.521100	0.837400
521	0.518575	0.838625
522	0.520825	0.839000
523	0.518775	0.840225
524	0.518750	0.841050
525	0.518500	0.840825
526	0.521525	0.841275
527	0.522050	0.841650
528	0.521650	0.839600
529	0.520100	0.841175
530	0.521625	0.842050
531	0.520325	0.844100
532	0.522350	0.844175
533	0.522700	0.845400
534	0.521525	0.845125
535	0.519675	0.845925
536	0.521225	0.846425
537	0.521875	0.847700
538	0.520350	0.847400
539	0.518150	0.845650
540	0.518900	0.846250
541	0.520250	0.847175
542	0.520050	0.847225
543	0.520375	0.847550
544	0.520375	0.849050
545	0.520975	0.848475
546	0.520525	0.849525
547	0.521125	0.849550
548	0.522200	0.850875
549	0.523525	0.851075
550	0.521675	0.850025
551	0.519425	0.850250
552	0.520425	0.849750
553	0.520250	0.849275
554	0.520350	0.850250
555	0.522000	0.850150
556	0.520850	0.850950
557	0.521100	0.849425
558	0.521025	0.848800
559	0.520725	0.850375
560	0.521050	0.848900
561	0.518575	0.852325
562	0.518375	0.852025
563	0.520125	0.852775
564	0.517950	0.852400
565	0.518600	0.852500
566	0.519500	0.851350
567	0.518850	0.850525
568	0.518600	0.850975
569	0.518475	0.852400
570	0.518775	0.851875
571	0.518550	0.851550
572	0.519350	0.850750
573	0.518450	0.853775
574	0.518825	0.855550
575	0.519375	0.855525
576	0.519150	0.855725
577	0.518475	0.856100
578	0.519850	0.855000
579	0.519725	0.855025
580	0.518500	0.855100
581	0.518725	0.857525
582	0.518050	0.857975
583	0.521150	0.857550
584	0.520500	0.856250
585	0.519250	0.858550
586	0.518750	0.858050
587	0.517700	0.859225
588	0.519075	0.858150
589	0.519225	0.859400
590	0.518950	0.860775
591	0.518550	0.861625
592	0.520050	0.861175
593	0.519700	0.860025
594	0.522175	0.859550
595	0.522725	0.859100
596	0.517950	0.859550
597	0.518825	0.859050
598	0.520700	0.856625
599	0.517925	0.855450
600	0.518450	0.856125
601	0.519900	0.854825
602	0.520525	0.855725
603	0.520275	0.856875
604	0.520850	0.858525
605	0.518450	0.857150
606	0.519325	0.859000
607	0.520175	0.860525
608	0.520475	0.859575
609	0.519825	0.859250
610	0.521325	0.859825
611	0.521200	0.859300
612	0.521350	0.859650
613	0.518425	0.860100
614	0.520250	0.862775
615	0.520300	0.863375
616	0.520600	0.862925
617	0.519800	0.863975
618	0.517825	0.864600
619	0.520100	0.864975
620	0.519675	0.867050
621	0.518900	0.867775
622	0.519300	0.868150
623	0.519850	0.868650
624	0.523400	0.869225
625	0.520375	0.869150
626	0.519400	0.870275
627	0.520000	0.870900
628	0.521100	0.872225
629	0.520925	0.873925
630	0.518475	0.873200
631	0.518100	0.872825
632	0.517900	0.872475
633	0.520200	0.873300
634	0.520475	0.874275
635	0.517350	0.874100
636	0.519700	0.875400
637	0.520125	0.876375
638	0.517900	0.877350
639	0.519625	0.877100
640	0.519075	0.877900
641	0.518000	0.878425
642	0.520550	0.877900
643	0.519725	0.877575
644	0.519325	0.878300
645	0.519100	0.877100
646	0.520675	0.875575
647	0.520175	0.873825
648	0.520650	0.876050
649	0.522725	0.875350
650	0.520825	0.874700
651	0.521025	0.876950
652	0.520775	0.877675
653	0.519025	0.878375
654	0.519750	0.877300
655	0.520725	0.877375
656	0.519325	0.877700
657	0.519525	0.877600
658	0.518975	0.879925
659	0.520675	0.879200
660	0.520175	0.879600
661	0.521350	0.880300
662	0.521150	0.879200
663	0.520275	0.878875
664	0.520675	0.879350
665	0.519825	0.880775
666	0.517425	0.883650
667	0.519325	0.883225
668	0.521000	0.883050
669	0.519750	0.883025
670	0.519950	0.882825
671	0.521075	0.882450
672	0.520800	0.881350
673	0.518500	0.882075
674	0.518925	0.882050
675	0.518675	0.881750
676	0.517925	0.880150
677	0.519250	0.881100
678	0.518500	0.881450
679	0.519500	0.880200
680	0.519950	0.878150
681	0.518900	0.880300
682	0.520025	0.880125
683	0.519175	0.879725
684	0.520425	0.879750
685	0.519875	0.879375
686	0.519525	0.881150
687	0.519800	0.880600
688	0.519500	0.881525
689	0.519325	0.881825
690	0.521000	0.883950
691	0.519125	0.883025
692	0.518775	0.883650
693	0.518550	0.883275
694	0.520225	0.882925
695	0.517875	0.883250
696	0.517850	0.882875
697	0.516775	0.884150
698	0.518600	0.884300
699	0.519275	0.884250
700	0.518550	0.886550
701	0.519025	0.887400
702	0.518150	0.888925
703	0.518100	0.890050
704	0.519725	0.890400
705	0.519525	0.890475
706	0.517300	0.890125
707	0.518875	0.891400
708	0.518575	0.892600
709	0.518850	0.893175
710	0.519775	0.892550
711	0.519550	0.893300
712	0.519250	0.890750
713	0.518150	0.890725
714	0.519500	0.893475
715	0.517400	0.895625
716	0.518625	0.894700
717	0.519200	0.895450
718	0.519150	0.894325
719	0.519500	0.893750
720	0.519425	0.893925
721	0.518875	0.895900
722	0.520775	0.896275
723	0.519725	0.898250
724	0.519300	0.899450
725	0.520400	0.898575
726	0.518900	0.899750
727	0.519375	0.900425
728	0.519950	0.901350
729	0.520050	0.900650
730	0.520200	0.902225
731	0.521550	0.901950
732	0.520175	0.901150
733	0.519350	0.902550
734	0.519900	0.901400
735	0.519850	0.901325
736	0.519300	0.900775
737	0.519575	0.902150
738	0.519725	0.902750
739	0.521025	0.903025
740	0.521350	0.902125
741	0.521200	0.902250
742	0.519875	0.900825
743	0.520100	0.900925
744	0.520100	0.901300
745	0.519325	0.903150
746	0.519400	0.900500
747	0.517900	0.899200
748	0.519500	0.899525
749	0.519900	0.900000
750	0.520375	0.901925
751	0.521225	0.901750
752	0.521200	0.903325
753	0.519875	0.902875
754	0.519450	0.904550
755	0.520400	0.905500
756	0.520775	0.903600
757	0.520050	0.904700
758	0.520050	0.904175
759	0.520100	0.904050
760	0.521000	0.904100
761	0.521775	0.904550
762	0.521950	0.905750
763	0.521125	0.904800
764	0.521025	0.903900
765	0.521125	0.904075
766	0.521525	0.905200
767	0.522900	0.905325
768	0.523775	0.906075
769	0.524050	0.905525
770	0.522250	0.906575
771	0.521525	0.906725
772	0.521475	0.906425
773	0.522550	0.906500
774	0.522575	0.908275
775	0.521625	0.908125
776	0.521825	0.907925
777	0.523200	0.908950
778	0.523075	0.907025
779	0.523300	0.907875
780	0.521775	0.906925
781	0.521025	0.906575
782	0.521425	0.906475
783	0.522075	0.908125
784	0.523375	0.906975
785	0.523450	0.908600
786	0.522450	0.908625
787	0.524800	0.907975
788	0.523225	0.908800
789	0.523700	0.910225
790	0.522400	0.912150
791	0.523200	0.910950
792	0.523600	0.912000
793	0.522450	0.913800
794	0.522275	0.912725
795	0.521575	0.911450
796	0.522400	0.911575
797	0.522050	0.911600
798	0.522700	0.911225
799	0.522525	0.910925
800	0.522275	0.911825
801	0.523300	0.911500
802	0.524625	0.910525
803	0.522625	0.911050
804	0.521625	0.910525
805	0.522700	0.909525
806	0.523400	0.911575
807	0.524025	0.911050
808	0.522500	0.911975
809	0.522825	0.910875
810	0.522275	0.912225
811	0.522025	0.911225
812	0.522875	0.912475
813	0.522550	0.914250
814	0.522625	0.916650
815	0.521425	0.915650
816	0.522175	0.915375
817	0.522025	0.914400
818	0.523050	0.914300
819	0.524375	0.914375
820	0.522900	0.912800
821	0.522650	0.913800
822	0.523125	0.914475
823	0.522500	0.913900
824	0.521925	0.913950
825	0.521250	0.913500
826	0.520925	0.913050
827	0.521725	0.915750
828	0.521225	0.917475
829	0.522925	0.917575
830	0.521875	0.917300
831	0.522875	0.918225
832	0.521275	0.918400
833	0.521250	0.918225
834	0.522550	0.917325
835	0.521525	0.918175
836	0.520925	0.917750
837	0.520900	0.917525
838	0.521900	0.918375
839	0.522175	0.918425
840	0.522825	0.918225
841	0.522600	0.918300
842	0.522775	0.917775
843	0.522075	0.919225
844	0.521575	0.920275
845	0.522950	0.921100
846	0.522350	0.922725
847	0.521800	0.923325
848	0.523125	0.923900
849	0.522550	0.924350
850	0.522375	0.925675
851	0.523900	0.924925
852	0.523050	0.924250
853	0.522750	0.923975
854	0.523425	0.924000
855	0.523475	0.923475
856	0.523200	0.923500
857	0.524450	0.922525
858	0.522750	0.922100
859	0.523725	0.921925
860	0.524100	0.922575
861	0.522375	0.921475
862	0.522800	0.922000
863	0.523550	0.922350
864	0.522850	0.923575
865	0.522850	0.923475
866	0.524000	0.924700
867	0.522375	0.925125
868	0.521550	0.925775
869	0.522625	0.925925
870	0.522825	0.926225
871	0.523275	0.926225
872	0.522800	0.926975
873	0.524700	0.927275
874	0.525400	0.927900
875	0.524350	0.927000
876	0.523475	0.926750
877	0.523325	0.926925
878	0.522350	0.926550
879	0.522600	0.926525
880	0.523350	0.925025
881	0.523700	0.926175
882	0.525100	0.925850
883	0.525375	0.924800
884	0.523100	0.923625
885	0.523075	0.924650
886	0.524400	0.925225
887	0.523450	0.926450
888	0.523400	0.925500
889	0.523150	0.925400
890	0.523700	0.925500
891	0.523575	0.925650
892	0.523800	0.925500
893	0.525450	0.925625
894	0.524250	0.926700
895	0.523800	0.926075
896	0.523125	0.926375
897	0.522750	0.926950
898	0.523425	0.924950
899	0.524200	0.925950
900	0.523850	0.925475
901	0.523450	0.925050
902	0.523925	0.924600
903	0.524250	0.925375
904	0.523225	0.924650
905	0.523025	0.925150
906	0.523950	0.925775
907	0.525325	0.925175
908	0.524975	0.925750
909	0.525075	0.926425
910	0.523150	0.927350
911	0.523825	0.926475
912	0.525200	0.926350
913	0.524775	0.926075
914	0.524675	0.926675
915	0.522975	0.927200
916	0.524250	0.926800
917	0.523650	0.925700
918	0.525300	0.925050
919	0.524175	0.926025
920	0.524075	0.925800
921	0.523925	0.926525
922	0.524150	0.926150
923	0.524450	0.925725
924	0.524225	0.926650
925	0.525700	0.925300
926	0.524700	0.925325
927	0.524450	0.925875
928	0.524500	0.926225
929	0.525200	0.926975
930	0.523775	0.926675
931	0.523975	0.927175
932	0.523925	0.927725
933	0.525225	0.928750
934	0.523475	0.929425
935	0.524350	0.929750
936	0.526200	0.930250
937	0.524875	0.931975
938	0.525250	0.931875
939	0.524550	0.933125
940	0.524175	0.934725
941	0.523475	0.934250
942	0.523825	0.934625
943	0.524525	0.935600
944	0.523500	0.936350
945	0.524075	0.935800
946	0.524725	0.935175
947	0.524275	0.935050
948	0.525450	0.935850
949	0.526075	0.935825
950	0.525350	0.935375
951	0.524300	0.936150
952	0.524000	0.936450
953	0.523725	0.936825
954	0.523625	0.936725
955	0.523875	0.936075
956	0.524125	0.936500
957	0.523725	0.937025
958	0.523950	0.936025
959	0.524450	0.936325
960	0.522875	0.934350
961	0.523925	0.935125
962	0.523275	0.935100
963	0.523425	0.935550
964	0.523175	0.936900
965	0.523400	0.937000
966	0.524700	0.937500
967	0.523625	0.937650
968	0.524325	0.935725
969	0.524425	0.935425
970	0.524325	0.936050
971	0.524800	0.937950
972	0.523675	0.938400
973	0.524225	0.937750
974	0.524550	0.937575
975	0.524325	0.937550
976	0.523450	0.937625
977	0.523500	0.937325
978	0.524175	0.936900
979	0.524625	0.936450
980	0.523700	0.937450
981	0.523950	0.937825
982	0.524600	0.937625
983	0.523475	0.937775
984	0.523825	0.937350
985	0.524775	0.938150
986	0.524000	0.939325
987	0.523700	0.940075
988	0.523950	0.940250
989	0.524200	0.939750
990	0.523275	0.940900
991	0.524450	0.940625
992	0.523750	0.941750
993	0.523625	0.940700
994	0.523150	0.940725
995	0.522400	0.940700
996	0.522875	0.941000
997	0.523300	0.940500
998	0.522850	0.941450
999	0.523075	0.942425
1000	0.523200	0.942575
1001	0.523675	0.943350
1002	0.524700	0.942600
1003	0.523800	0.942175
1004	0.524250	0.942950
1005	0.524475	0.943075
1006	0.523325	0.941725
1007	0.523450	0.942575
1008	0.524175	0.942825
1009	0.524525	0.943475
1010	0.524775	0.943175
1011	0.524950	0.943100
1012	0.523800	0.943975
1013	0.524200	0.944175
1014	0.525325	0.944150
1015	0.524800	0.944000
1016	0.523350	0.943875
1017	0.523475	0.944050
1018	0.524600	0.943650
1019	0.525050	0.942925
1020	0.524450	0.943875
1021	0.523775	0.943625
1022	0.522950	0.944825
1023	0.523625	0.945025
1024	0.525125	0.946000
1025	0.524575	0.945025
1026	0.524350	0.946025
1027	0.523825	0.946575
1028	0.522950	0.947000
1029	0.522950	0.946475
1030	0.523900	0.946625
1031	0.524675	0.947000
1032	0.523425	0.947750
1033	0.523900	0.948700
1034	0.524175	0.948875
1035	0.524550	0.948150
1036	0.523975	0.948225
1037	0.524450	0.949000
1038	0.525125	0.947250
1039	0.524850	0.948425
1040	0.524425	0.948375
1041	0.525125	0.948725
1042	0.524250	0.947950
1043	0.524075	0.947900
1044	0.524350	0.948325
1045	0.524225	0.948750
1046	0.524375	0.949625
1047	0.525025	0.949575
1048	0.525325	0.949275
1049	0.525725	0.948600
1050	0.525050	0.948225
1051	0.524700	0.948925
1052	0.525200	0.947825
1053	0.524625	0.947950
1054	0.524550	0.949875
1055	0.524850	0.949100
1056	0.524875	0.949475
1057	0.525300	0.949475
1058	0.525050	0.949125
1059	0.524350	0.950200
1060	0.525150	0.949425
1061	0.525725	0.948725
1062	0.524350	0.948175
1063	0.524600	0.948825
1064	0.524025	0.948600
1065	0.525225	0.949225
1066	0.525100	0.949125
1067	0.524550	0.948475
1068	0.523625	0.948275
1069	0.523725	0.947750
1070	0.523175	0.947725
1071	0.524900	0.948475
1072	0.524375	0.948575
1073	0.522925	0.949700
1074	0.524025	0.949300
1075	0.524800	0.949850
1076	0.524800	0.950100
1077	0.525300	0.950775
1078	0.525000	0.950925
1079	0.524950	0.950675
1080	0.524125	0.950100
1081	0.524850	0.950450
1082	0.525175	0.950375
1083	0.524925	0.950125
1084	0.525200	0.950850
1085	0.525875	0.951525
1086	0.525525	0.952050
1087	0.525350	0.950525
1088	0.524600	0.951425
1089	0.524125	0.951675
1090	0.525550	0.951175
1091	0.524100	0.951250
1092	0.525300	0.951400
1093	0.525950	0.951800
1094	0.525850	0.952150
1095	0.525600	0.950925
1096	0.525925	0.950825
1097	0.525500	0.949950
1098	0.524925	0.950250
1099	0.524525	0.950550
1100	0.524500	0.950825
1101	0.524475	0.950750
1102	0.525025	0.950275
1103	0.525250	0.950925
1104	0.524350	0.951075
1105	0.523850	0.950725
1106	0.524850	0.951175
1107	0.524875	0.950375
1108	0.524575	0.950025
1109	0.523750	0.949400
1110	0.525100	0.949575
1111	0.524750	0.950600
1112	0.524600	0.951900
1113	0.525350	0.952600
1114	0.525125	0.952050
1115	0.525150	0.951250
1116	0.523675	0.950400
1117	0.522800	0.951125
1118	0.523450	0.952225
1119	0.524450	0.952375
1120	0.524650	0.952275
1121	0.524300	0.951725
1122	0.523600	0.951400
1123	0.525200	0.951225
1124	0.524550	0.950925
1125	0.524725	0.950975
1126	0.525475	0.951425
1127	0.525175	0.950475
1128	0.525125	0.950725
1129	0.524350	0.951325
1130	0.524050	0.951275
1131	0.525300	0.950975
1132	0.524400	0.950800
1133	0.524225	0.952200
1134	0.525675	0.952425
1135	0.525275	0.953150
1136	0.525350	0.953150
1137	0.525700	0.953050
1138	0.524875	0.951700
1139	0.524125	0.951725
1140	0.524750	0.952050
1141	0.525700	0.953275
1142	0.525675	0.952050
1143	0.525100	0.952725
1144	0.525325	0.952575
1145	0.524150	0.952525
1146	0.524225	0.953775
1147	0.525075	0.953250
1148	0.525200	0.952500
1149	0.525075	0.952350
1150	0.524200	0.951900
1151	0.524750	0.952200
1152	0.524525	0.951925
1153	0.523550	0.951225
1154	0.524825	0.952000
1155	0.524375	0.951575
1156	0.524525	0.951525
1157	0.524500	0.950375
1158	0.524350	0.951100
1159	0.524275	0.952125
1160	0.524825	0.952275
1161	0.524650	0.952950
1162	0.524750	0.952575
1163	0.525275	0.951975
1164	0.524600	0.951175
1165	0.524625	0.951675
1166	0.524025	0.952550
1167	0.524500	0.953225
1168	0.524650	0.954775
1169	0.525425	0.954350
1170	0.524950	0.953600
1171	0.524925	0.954975
1172	0.524350	0.954600
1173	0.523825	0.954300
1174	0.524875	0.954600
1175	0.524200	0.953725
1176	0.524725	0.954450
1177	0.525100	0.955300
1178	0.525550	0.955225
1179	0.524625	0.954725
1180	0.525575	0.954475
1181	0.525100	0.954200
1182	0.525750	0.953525
1183	0.525100	0.954425
1184	0.524900	0.953600
1185	0.524975	0.954175
1186	0.524100	0.955025
1187	0.525175	0.954225
1188	0.524100	0.952850
1189	0.523975	0.953175
1190	0.524275	0.954125
1191	0.525125	0.954700
1192	0.525475	0.954400
1193	0.524475	0.954500
1194	0.525175	0.953925
1195	0.524800	0.952950
1196	0.525925	0.953325
1197	0.525250	0.953650
1198	0.525125	0.953275
1199	0.524450	0.953475
1200	0.524550	0.952450
1201	0.524900	0.953550
1202	0.524625	0.953875
1203	0.524875	0.953950
1204	0.524150	0.954000
1205	0.524650	0.952475
1206	0.523375	0.953250
1207	0.523925	0.954250
1208	0.523500	0.954100
1209	0.525025	0.954325
1210	0.525125	0.954875
1211	0.526050	0.955200
1212	0.525925	0.955650
1213	0.525375	0.955150
1214	0.525200	0.955550
1215	0.524950	0.955475
1216	0.525075	0.955125
1217	0.525675	0.954200
1218	0.525600	0.954250
1219	0.525625	0.955000
1220	0.526250	0.954575
1221	0.525275	0.954900
1222	0.524850	0.955300
1223	0.525000	0.954075
1224	0.525225	0.954600
1225	0.525975	0.954175
1226	0.524675	0.954425
1227	0.524600	0.953575
1228	0.524875	0.954175
1229	0.524900	0.955250
1230	0.525350	0.954475
1231	0.525600	0.954250
1232	0.525375	0.953950
1233	0.525125	0.954825
1234	0.525275	0.956100
1235	0.525950	0.956400
1236	0.525875	0.957050
1237	0.526125	0.958100
1238	0.526050	0.957450
1239	0.526275	0.957325
1240	0.526050	0.957175
1241	0.524450	0.957400
1242	0.525250	0.958050
1243	0.525875	0.957625
1244	0.526150	0.957500
1245	0.525025	0.957625
1246	0.524975	0.957300
1247	0.524500	0.956350
1248	0.525925	0.956275
1249	0.525975	0.955075
1250	0.525375	0.955750
1251	0.525275	0.955950
1252	0.524350	0.955450
1253	0.524425	0.954575
1254	0.524475	0.954900
1255	0.525275	0.955375
1256	0.526575	0.955225
1257	0.525900	0.954650
1258	0.525725	0.955750
1259	0.525250	0.954925
1260	0.525275	0.954625
1261	0.525975	0.954725
1262	0.524750	0.955500
1263	0.524825	0.954525
1264	0.523975	0.954850
1265	0.524825	0.955875
1266	0.525825	0.956250
1267	0.524775	0.956300
1268	0.525300	0.955300
1269	0.526375	0.955450
1270	0.525375	0.956675
1271	0.524900	0.956675
1272	0.525975	0.957975
1273	0.526350	0.956925
1274	0.525350	0.956075
1275	0.524525	0.956125
1276	0.525250	0.956425
1277	0.525925	0.957475
1278	0.525875	0.957825
1279	0.526250	0.957250
1280	0.525750	0.957600
1281	0.525150	0.956975
1282	0.525000	0.957050
1283	0.525175	0.956775
1284	0.524575	0.957550
1285	0.525025	0.957850
1286	0.524425	0.957125
1287	0.524000	0.956850
1288	0.525875	0.956675
1289	0.526425	0.956525
1290	0.526250	0.955725
1291	0.525750	0.955650
1292	0.525925	0.955675
1293	0.526925	0.956375
1294	0.526950	0.957525
1295	0.525575	0.956800
1296	0.526100	0.955750
1297	0.526175	0.955475
1298	0.527050	0.955925
1299	0.526475	0.956125
1300	0.527225	0.956350
1301	0.527750	0.956300
1302	0.527875	0.955750
1303	0.528375	0.954750
1304	0.526925	0.954925
1305	0.526875	0.955100
1306	0.526200	0.954175
1307	0.526775	0.953925
1308	0.527250	0.954825
1309	0.526125	0.954775
1310	0.525625	0.954725
1311	0.526200	0.955125
1312	0.526050	0.955175
1313	0.527050	0.954825
1314	0.526200	0.955600
1315	0.525950	0.955100
1316	0.526300	0.955725
1317	0.527025	0.956350
1318	0.527075	0.956750
1319	0.526625	0.956750
1320	0.527400	0.956525
1321	0.527100	0.957000
1322	0.526250	0.956725
1323	0.525975	0.957175
1324	0.526575	0.957575
1325	0.526500	0.957325
1326	0.526375	0.957100
1327	0.526625	0.956575
1328	0.525700	0.957650
1329	0.526650	0.956850
1330	0.526650	0.956550
1331	0.526000	0.956625
1332	0.526600	0.956175
1333	0.527000	0.955900
1334	0.526450	0.956100
1335	0.526800	0.957400
1336	0.526125	0.957200
1337	0.526025	0.957250
1338	0.525950	0.956875
1339	0.526175	0.957025
1340	0.526700	0.957775
1341	0.526300	0.957325
1342	0.524450	0.957250
1343	0.526075	0.958600
1344	0.525850	0.959150
1345	0.526375	0.958675
1346	0.526525	0.958175
1347	0.526225	0.958750
1348	0.525825	0.960000
1349	0.525550	0.960850
1350	0.526250	0.959500
1351	0.526700	0.960300
1352	0.526125	0.960150
1353	0.525500	0.959325
1354	0.526225	0.958975
1355	0.526825	0.958725
1356	0.526425	0.959075
1357	0.527050	0.959475
1358	0.526500	0.958925
1359	0.526100	0.960425
1360	0.526475	0.960125
1361	0.526800	0.960850
1362	0.527200	0.960150
1363	0.526250	0.960750
1364	0.526500	0.961150
1365	0.525725	0.960625
1366	0.525425	0.961250
1367	0.524800	0.961075
1368	0.525475	0.961275
1369	0.525350	0.960775
1370	0.525850	0.960500
1371	0.526275	0.960850
1372	0.526325	0.961075
1373	0.525975	0.962475
1374	0.526775	0.962975
1375	0.526625	0.962850
1376	0.526925	0.962625
1377	0.527025	0.962700
1378	0.527375	0.963100
1379	0.526600	0.963375
1380	0.527250	0.964225
1381	0.526550	0.963925
1382	0.526725	0.964650
1383	0.525450	0.964375
1384	0.526500	0.964400
1385	0.525000	0.964625
1386	0.525975	0.963450
1387	0.526450	0.963475
1388	0.526800	0.964375
1389	0.526525	0.964050
1390	0.526300	0.963850
1391	0.526050	0.962825
1392	0.525600	0.961500
1393	0.525825	0.961650
1394	0.525800	0.962250
1395	0.525225	0.963450
1396	0.525850	0.963150
1397	0.525775	0.963175
1398	0.526200	0.964475
1399	0.526175	0.963975
1400	0.525700	0.963025
1401	0.525350	0.962975
1402	0.525000	0.964550
1403	0.525525	0.964100
1404	0.525350	0.963700
1405	0.525250	0.964200
1406	0.525650	0.964575
1407	0.524850	0.965150
1408	0.526425	0.965300
1409	0.525375	0.964800
1410	0.524975	0.964650
1411	0.524975	0.964775
1412	0.525175	0.965275
1413	0.526350	0.964025
1414	0.525725	0.963525
1415	0.525475	0.964075
1416	0.525275	0.963925
1417	0.525700	0.964250
1418	0.524825	0.964175
1419	0.525100	0.963425
1420	0.525950	0.964125
1421	0.526275	0.962975
1422	0.525225	0.963750
1423	0.525400	0.964050
1424	0.525450	0.964000
1425	0.526250	0.963625
1426	0.526025	0.963725
1427	0.525675	0.964075
1428	0.525675	0.964075
1429	0.525425	0.964350
1430	0.525425	0.965125
1431	0.525350	0.964150
1432	0.525625	0.964100
1433	0.526150	0.963900
1434	0.525625	0.964050
1435	0.526550	0.964525
1436	0.525750	0.963825
1437	0.524900	0.963425
1438	0.526675	0.962975
1439	0.526075	0.963975
1440	0.526675	0.963700
1441	0.526025	0.963625
1442	0.525300	0.963300
1443	0.525725	0.963825
1444	0.525650	0.964150
1445	0.525225	0.963750
1446	0.525650	0.963425
1447	0.526275	0.964650
1448	0.525675	0.964700
1449	0.526325	0.964350
1450	0.526075	0.964850
1451	0.525750	0.964775
1452	0.525575	0.964300
1453	0.526275	0.964550
1454	0.525475	0.964650
1455	0.525900	0.965350
1456	0.525700	0.965350
1457	0.525675	0.966675
1458	0.526100	0.966500
1459	0.525725	0.967375
1460	0.525725	0.967775
1461	0.525825	0.966900
1462	0.526225	0.967225
1463	0.526825	0.966450
1464	0.526575	0.965825
1465	0.526550	0.966425
1466	0.525625	0.965425
1467	0.527000	0.965625
1468	0.526650	0.966225
1469	0.526300	0.966525
1470	0.526450	0.967025
1471	0.526225	0.967675
1472	0.526075	0.967700
1473	0.525625	0.967975
1474	0.525525	0.968375
1475	0.525475	0.968775
1476	0.525375	0.969350
1477	0.525550	0.969475
1478	0.525075	0.969275
1479	0.524950	0.969375
1480	0.525900	0.970575
1481	0.526550	0.969950
1482	0.526375	0.970550
1483	0.526375	0.971175
1484	0.526100	0.969975
1485	0.525900	0.969500
1486	0.526175	0.970025
1487	0.525900	0.970750
1488	0.525500	0.970900
1489	0.525100	0.971575
1490	0.524900	0.971575
1491	0.525075	0.971550
1492	0.525275	0.971625
1493	0.525550	0.971775
1494	0.525500	0.971800
1495	0.525975	0.971575
1496	0.526625	0.971125
1497	0.525900	0.971400
1498	0.525925	0.970900
1499	0.525125	0.970950
1500	0.525750	0.970675
1501	0.526450	0.970925
1502	0.525175	0.972250
1503	0.525775	0.971875
1504	0.525850	0.971525
1505	0.526000	0.971675
1506	0.525600	0.971300
1507	0.525650	0.971600
1508	0.525700	0.971500
1509	0.525950	0.971375
1510	0.526100	0.970975
1511	0.526300	0.970775
1512	0.525950	0.971325
1513	0.525950	0.971400
1514	0.526350	0.970825
1515	0.527075	0.971050
1516	0.526650	0.970650
1517	0.526500	0.970775
1518	0.525800	0.971150
1519	0.525975	0.970175
1520	0.525450	0.970750
1521	0.525900	0.971225
1522	0.525675	0.971050
1523	0.526000	0.971650
1524	0.525850	0.972100
1525	0.525325	0.971175
1526	0.525875	0.971200
1527	0.526125	0.970775
1528	0.525450	0.971300
1529	0.525450	0.971075
1530	0.526225	0.971375
1531	0.526275	0.971200
1532	0.525800	0.970825
1533	0.525225	0.970800
1534	0.526825	0.971150
1535	0.526250	0.970450
1536	0.527375	0.970875
1537	0.526775	0.970300
1538	0.526975	0.970325
1539	0.526950	0.970250
1540	0.526350	0.970475
1541	0.526025	0.970875
1542	0.525925	0.971300
1543	0.526775	0.971875
1544	0.526525	0.971475
1545	0.526700	0.971800
1546	0.527025	0.971900
1547	0.526425	0.972400
1548	0.527025	0.971925
1549	0.526050	0.971600
1550	0.527025	0.970725
1551	0.527000	0.970950
1552	0.526525	0.970700
1553	0.527125	0.970750
1554	0.526550	0.971225
1555	0.526025	0.970375
1556	0.525850	0.970650
1557	0.526225	0.971075
1558	0.526000	0.970450
1559	0.526275	0.970075
1560	0.526725	0.970075
1561	0.526450	0.969950
1562	0.527250	0.970100
1563	0.526675	0.970325
1564	0.526725	0.971350
1565	0.526850	0.971175
1566	0.527625	0.970175
1567	0.527550	0.970025
1568	0.527975	0.970500
1569	0.527450	0.969675
1570	0.527200	0.969850
1571	0.526500	0.970450
1572	0.526850	0.970250
1573	0.525775	0.969800
1574	0.526200	0.970625
1575	0.526450	0.970925
1576	0.527000	0.970925
1577	0.527550	0.970075
1578	0.527650	0.969775
1579	0.527125	0.970850
1580	0.527175	0.970525
1581	0.526850	0.970600
1582	0.526400	0.970875
1583	0.527100	0.971075
1584	0.527550	0.970600
1585	0.527900	0.970725
1586	0.527825	0.971050
1587	0.527575	0.970950
1588	0.527200	0.970250
1589	0.527300	0.969875
1590	0.526975	0.970100
1591	0.526050	0.970225
1592	0.527125	0.970000
1593	0.528250	0.969725
1594	0.528125	0.969525
1595	0.527200	0.970425
1596	0.527425	0.972150
1597	0.527650	0.971825
1598	0.526900	0.972000
1599	0.527600	0.972350
1600	0.527650	0.971625
1601	0.527525	0.972750
1602	0.527900	0.972950
1603	0.527675	0.972725
1604	0.528575	0.973650
1605	0.527775	0.973750
1606	0.528175	0.974375
1607	0.528375	0.973850
1608	0.528125	0.973375
1609	0.528150	0.973500
1610	0.527625	0.972775
1611	0.528450	0.973175
1612	0.528375	0.973775
1613	0.528650	0.973600
1614	0.528275	0.972975
1615	0.527675	0.972325
1616	0.527375	0.972775
1617	0.527275	0.973875
1618	0.527075	0.974150
1619	0.527425	0.974175
1620	0.527650	0.975100
1621	0.527650	0.975000
1622	0.528150	0.974950
1623	0.528200	0.974975
1624	0.528325	0.974700
1625	0.527900	0.975375
1626	0.528750	0.975800
1627	0.529050	0.975925
1628	0.527975	0.976525
1629	0.528600	0.976650
1630	0.527625	0.976300
1631	0.527300	0.976550
1632	0.527675	0.977350
1633	0.527600	0.976750
1634	0.527625	0.977125
1635	0.527450	0.977475
1636	0.527100	0.977175
1637	0.527375	0.977775
1638	0.527675	0.977675
1639	0.527725	0.977850
1640	0.527500	0.977700
1641	0.527600	0.977850
1642	0.527850	0.977250
1643	0.527675	0.977450
1644	0.527600	0.977700
1645	0.526925	0.978325
1646	0.527375	0.978475
1647	0.526975	0.978075
1648	0.528000	0.978500
1649	0.527725	0.978025
1650	0.527825	0.978875
1651	0.527450	0.978475
1652	0.528350	0.979325
1653	0.528975	0.979525
1654	0.527975	0.979200
1655	0.528775	0.979750
1656	0.528475	0.979650
1657	0.528075	0.980275
1658	0.528300	0.980875
1659	0.528500	0.980975
1660	0.528125	0.981350
1661	0.527725	0.981775
1662	0.528225	0.981700
1663	0.527675	0.981500
1664	0.528175	0.981400
1665	0.528225	0.981950
1666	0.528425	0.981850
1667	0.527875	0.981375
1668	0.528350	0.981750
1669	0.528050	0.982500
1670	0.527550	0.982100
1671	0.527425	0.982900
1672	0.527600	0.982600
1673	0.528100	0.982350
1674	0.528350	0.982400
1675	0.527800	0.982375
1676	0.528050	0.982250
1677	0.527375	0.982675
1678	0.527925	0.983000
1679	0.528125	0.982650
1680	0.527675	0.982125
1681	0.527725	0.982150
1682	0.527650	0.982050
1683	0.527850	0.982475
1684	0.527350	0.982300
1685	0.527375	0.982300
1686	0.527325	0.982050
1687	0.527200	0.982375
1688	0.527925	0.982825
1689	0.528125	0.982525
1690	0.528250	0.983125
1691	0.528175	0.982675
1692	0.527725	0.982925
1693	0.527150	0.982775
1694	0.527450	0.983100
1695	0.527600	0.983350
1696	0.527400	0.983350
1697	0.527125	0.982850
1698	0.527425	0.982750
1699	0.527250	0.983300
1700	0.528025	0.983175
1701	0.527800	0.983600
1702	0.526875	0.984600
1703	0.527400	0.984100
1704	0.527975	0.984125
1705	0.527550	0.983600
1706	0.527050	0.983200
1707	0.526775	0.983550
1708	0.527200	0.983325
1709	0.526875	0.983575
1710	0.526425	0.984375
1711	0.527500	0.984800
1712	0.527900	0.984500
1713	0.527075	0.983700
1714	0.527575	0.983650
1715	0.527800	0.983500
1716	0.527600	0.984075
1717	0.527275	0.984875
1718	0.527150	0.984200
1719	0.527700	0.983425
1720	0.527275	0.982375
1721	0.527525	0.981650
1722	0.527350	0.981900
1723	0.526950	0.981625
1724	0.527350	0.981125
1725	0.528025	0.980325
1726	0.528300	0.981350
1727	0.527675	0.981650
1728	0.527450	0.981650
1729	0.527025	0.982400
1730	0.527650	0.982225
1731	0.528100	0.981650
1732	0.527675	0.981675
1733	0.527675	0.981375
1734	0.528000	0.981575
1735	0.526775	0.981625
1736	0.527175	0.982450
1737	0.527425	0.982325
1738	0.527450	0.982850
1739	0.527500	0.982675
1740	0.527700	0.982975
1741	0.527800	0.983075
1742	0.528425	0.982250
1743	0.528075	0.982600
1744	0.528000	0.983050
1745	0.527250	0.983000
1746	0.528200	0.983075
1747	0.527925	0.982700
1748	0.527575	0.983050
1749	0.527250	0.982625
1750	0.528150	0.982450
1751	0.527275	0.982750
1752	0.527750	0.982825
1753	0.527850	0.983075
1754	0.527150	0.983200
1755	0.528000	0.982500
1756	0.528075	0.982425
1757	0.527750	0.982725
1758	0.527600	0.983100
1759	0.527300	0.983075
1760	0.527475	0.982275
1761	0.527425	0.982375
1762	0.527900	0.982575
1763	0.528075	0.982650
1764	0.527700	0.981625
1765	0.527150	0.981875
1766	0.527925	0.981350
1767	0.528175	0.981875
1768	0.528525	0.981600
1769	0.527825	0.981625
1770	0.528100	0.981750
1771	0.528450	0.981425
1772	0.528225	0.982025
1773	0.528100	0.982150
1774	0.528350	0.981800
1775	0.528100	0.982100
1776	0.528025	0.981550
1777	0.528275	0.982275
1778	0.528425	0.982200
1779	0.528950	0.982250
1780	0.529050	0.981950
1781	0.527625	0.981400
1782	0.527925	0.981625
1783	0.528275	0.981650
1784	0.527800	0.982875
1785	0.527350	0.982825
1786	0.528000	0.983200
1787	0.528525	0.983350
1788	0.528200	0.983500
1789	0.528475	0.983225
1790	0.528500	0.982875
1791	0.528800	0.982550
1792	0.527750	0.983300
1793	0.528575	0.982750
1794	0.528500	0.982600
1795	0.528000	0.982925
1796	0.528075	0.982750
1797	0.528375	0.982675
1798	0.527925	0.983200
1799	0.527975	0.983100
1800	0.527425	0.982775
1801	0.527675	0.983075
1802	0.528075	0.982900
1803	0.527700	0.982775
1804	0.527425	0.983950
1805	0.527750	0.983725
1806	0.528000	0.983225
1807	0.528250	0.983200
1808	0.527975	0.982550
1809	0.528775	0.982275
1810	0.528100	0.982100
1811	0.528450	0.982425
1812	0.528600	0.983525
1813	0.528275	0.983725
1814	0.528625	0.983700
1815	0.528550	0.983875
1816	0.528425	0.984025
1817	0.528025	0.984150
1818	0.527950	0.983300
1819	0.527875	0.982900
1820	0.528500	0.982900
1821	0.528175	0.983225
1822	0.528050	0.982475
1823	0.528075	0.982200
1824	0.528925	0.982825
1825	0.528025	0.982225
1826	0.528500	0.983025
1827	0.528000	0.983500
1828	0.527825	0.983400
1829	0.528250	0.982875
1830	0.528550	0.982300
1831	0.528000	0.983125
1832	0.528000	0.982975
1833	0.528525	0.982450
1834	0.528750	0.981950
1835	0.527975	0.982275
1836	0.528100	0.982525
1837	0.527800	0.982400
1838	0.528500	0.983100
1839	0.528050	0.982900
1840	0.528575	0.983300
1841	0.529075	0.982700
1842	0.528875	0.982875
1843	0.528975	0.982175
1844	0.528750	0.982900
1845	0.529025	0.983400
1846	0.528600	0.983100
1847	0.528275	0.983275
1848	0.528300	0.983050
1849	0.528925	0.983525
1850	0.528750	0.982975
1851	0.528450	0.982975
1852	0.528325	0.981800
1853	0.528950	0.981600
1854	0.528725	0.981475
1855	0.528750	0.981750
1856	0.528350	0.982400
1857	0.527750	0.982525
1858	0.528275	0.982000
1859	0.528350	0.982300
1860	0.527850	0.982475
1861	0.528200	0.982550
1862	0.528550	0.982425
1863	0.527650	0.982600
1864	0.527700	0.982875
1865	0.527750	0.982600
1866	0.528525	0.982300
1867	0.528600	0.982375
1868	0.528650	0.981975
1869	0.528900	0.981675
1870	0.528975	0.981250
1871	0.528825	0.982450
1872	0.529025	0.982075
1873	0.528750	0.982200
1874	0.528350	0.982475
1875	0.528400	0.982775
1876	0.529775	0.983175
1877	0.529175	0.983150
1878	0.528825	0.982300
1879	0.529475	0.983050
1880	0.528925	0.983650
1881	0.528575	0.983075
1882	0.528875	0.983375
1883	0.529225	0.983625
1884	0.529900	0.983375
1885	0.529475	0.983350
1886	0.528775	0.983350
1887	0.528725	0.983525
1888	0.528725	0.983200
1889	0.528825	0.983675
1890	0.528600	0.984325
1891	0.528900	0.983975
1892	0.528600	0.984175
1893	0.528950	0.984075
1894	0.529225	0.984525
1895	0.528800	0.984200
1896	0.529475	0.983925
1897	0.529150	0.984025
1898	0.528950	0.984075
1899	0.528750	0.983475
1900	0.528475	0.983475
1901	0.528825	0.983700
1902	0.529275	0.982750
1903	0.529975	0.983050
1904	0.529450	0.983425
1905	0.529150	0.983000
1906	0.528900	0.982950
1907	0.529350	0.983375
1908	0.529850	0.983150
1909	0.529675	0.983300
1910	0.529325	0.983400
1911	0.529125	0.983800
1912	0.528950	0.983200
1913	0.528750	0.982950
1914	0.528975	0.983525
1915	0.528525	0.983650
1916	0.529400	0.983600
1917	0.529200	0.983750
1918	0.529700	0.983875
1919	0.529300	0.984475
1920	0.529700	0.983875
1921	0.529725	0.984050
1922	0.529725	0.984075
1923	0.529325	0.983775
1924	0.529650	0.984125
1925	0.530050	0.983925
1926	0.530050	0.983950
1927	0.529500	0.984200
1928	0.528825	0.984175
1929	0.528575	0.984800
1930	0.528575	0.984525
1931	0.529100	0.984675
1932	0.529375	0.984175
1933	0.529875	0.983975
1934	0.529575	0.983675
1935	0.529675	0.984200
1936	0.529125	0.984575
1937	0.529225	0.984650
1938	0.529575	0.984625
1939	0.530125	0.985325
1940	0.529975	0.985975
1941	0.529100	0.985775
1942	0.528925	0.985800
1943	0.529775	0.985425
1944	0.529025	0.985300
1945	0.529050	0.985600
1946	0.529325	0.985375
1947	0.528650	0.985175
1948	0.529600	0.985300
1949	0.528925	0.984975
1950	0.529250	0.985400
1951	0.529050	0.985225
1952	0.528875	0.985425
1953	0.529025	0.985225
1954	0.529375	0.985825
1955	0.529400	0.985400
1956	0.529525	0.984825
1957	0.530300	0.984875
1958	0.529450	0.985350
1959	0.529775	0.985725
1960	0.529675	0.985725
1961	0.529425	0.985600
1962	0.529350	0.985850
1963	0.529575	0.985800
1964	0.529575	0.985900
1965	0.529275	0.986125
1966	0.528850	0.986650
1967	0.529075	0.986550
1968	0.529425	0.986575
1969	0.529550	0.986400
1970	0.529700	0.986550
1971	0.529200	0.986175
1972	0.529700	0.986425
1973	0.529300	0.986650
1974	0.529050	0.986275
1975	0.528975	0.986675
1976	0.528850	0.986225
1977	0.529575	0.986025
1978	0.528975	0.986175
1979	0.528875	0.986400
1980	0.528850	0.986500
1981	0.528625	0.986800
1982	0.529100	0.986825
1983	0.528925	0.987025
1984	0.529125	0.987425
1985	0.529650	0.987325
1986	0.529500	0.987025
1987	0.528775	0.987125
1988	0.529375	0.987225
1989	0.529050	0.987225
1990	0.528800	0.986575
1991	0.528975	0.986325
1992	0.529300	0.986250
1993	0.529175	0.986650
1994	0.529275	0.986600
1995	0.528675	0.986950
1996	0.528675	0.986325
1997	0.528900	0.986925
1998	0.528875	0.987275
1999	0.529300	0.987125
[truncated: 8,000 more rows]
