# Supplementary material for: Evolutionary game on mutually influenceing double-layer network
Source: PLoS One. 2025 Jan 31;20(1):e0317923. doi: 10.1371/journal.pone.0317923 (PMC11785339; doi:10.1371/journal.pone.0317923)
Supplement: S1 Data — (ZIP) [file pone.0317923.s001.zip › b=1.08_a=0.25_frequency.txt]

0	0.494725	0.380075
1	0.486550	0.307925
2	0.483800	0.262225
3	0.480775	0.232825
4	0.475250	0.211375
5	0.469725	0.195275
6	0.467175	0.182075
7	0.463175	0.173425
8	0.464450	0.162825
9	0.462600	0.155700
10	0.461200	0.149300
11	0.461875	0.145125
12	0.459650	0.137850
13	0.455625	0.134400
14	0.460450	0.132275
15	0.462150	0.129475
16	0.463450	0.126350
17	0.461700	0.125125
18	0.461200	0.122675
19	0.464100	0.120400
20	0.461925	0.117850
21	0.459725	0.117200
22	0.460925	0.116675
23	0.459300	0.114275
24	0.458025	0.113475
25	0.458850	0.112500
26	0.462250	0.110950
27	0.461275	0.108800
28	0.457675	0.106750
29	0.460425	0.106700
30	0.460325	0.104900
31	0.460025	0.103950
32	0.457825	0.105025
33	0.459200	0.103025
34	0.461100	0.102350
35	0.458825	0.100900
36	0.464025	0.100500
37	0.461350	0.099000
38	0.464675	0.099750
39	0.460925	0.099000
40	0.463625	0.096900
41	0.463725	0.097200
42	0.460875	0.097050
43	0.461750	0.095550
44	0.463525	0.095375
45	0.465225	0.093125
46	0.460575	0.091325
47	0.464125	0.089025
48	0.463850	0.087000
49	0.462400	0.085150
50	0.465400	0.084100
51	0.464225	0.082975
52	0.464675	0.081925
53	0.458775	0.080350
54	0.459875	0.081100
55	0.461975	0.080500
56	0.465900	0.079225
57	0.465150	0.078300
58	0.461300	0.078450
59	0.459775	0.077125
60	0.461975	0.076525
61	0.467650	0.075925
62	0.467050	0.077300
63	0.464725	0.077150
64	0.462175	0.076800
65	0.465800	0.076925
66	0.465325	0.075600
67	0.463800	0.073700
68	0.462375	0.072825
69	0.467600	0.073250
70	0.465775	0.072275
71	0.464400	0.072750
72	0.464550	0.072075
73	0.458950	0.071500
74	0.461750	0.070475
75	0.466075	0.071075
76	0.463200	0.069675
77	0.462425	0.069475
78	0.466550	0.069700
79	0.466150	0.068925
80	0.465500	0.068850
81	0.464775	0.067475
82	0.463700	0.066225
83	0.464025	0.065000
84	0.461775	0.063825
85	0.459050	0.063025
86	0.464575	0.062100
87	0.463200	0.062250
88	0.462875	0.061950
89	0.460950	0.061400
90	0.463450	0.060225
91	0.466200	0.059100
92	0.465525	0.058275
93	0.468475	0.057000
94	0.463625	0.056625
95	0.465600	0.055325
96	0.464325	0.054800
97	0.468500	0.054300
98	0.469850	0.053350
99	0.463475	0.051650
100	0.464925	0.050875
101	0.465175	0.050450
102	0.460350	0.049475
103	0.463175	0.049075
104	0.459150	0.048325
105	0.463350	0.048075
106	0.464075	0.047525
107	0.468425	0.048425
108	0.466050	0.048300
109	0.458925	0.048550
110	0.462450	0.048575
111	0.465125	0.047875
112	0.467125	0.047700
113	0.464800	0.046700
114	0.464650	0.047250
115	0.464300	0.048325
116	0.465625	0.048225
117	0.467225	0.047550
118	0.461750	0.047525
119	0.458850	0.047800
120	0.466100	0.046850
121	0.466575	0.045500
122	0.466700	0.044425
123	0.468575	0.043875
124	0.472625	0.044400
125	0.467200	0.042875
126	0.464625	0.042300
127	0.460500	0.041450
128	0.462150	0.040775
129	0.464600	0.039875
130	0.465375	0.040175
131	0.467425	0.039450
132	0.466475	0.039825
133	0.465900	0.039425
134	0.466325	0.039350
135	0.467225	0.038225
136	0.465600	0.039225
137	0.462375	0.038700
138	0.463025	0.038150
139	0.461650	0.037150
140	0.464250	0.037375
141	0.460500	0.037525
142	0.466175	0.037425
143	0.464600	0.036625
144	0.466950	0.036350
145	0.464975	0.035600
146	0.462600	0.033925
147	0.465825	0.033400
148	0.467825	0.033225
149	0.466575	0.033325
150	0.464200	0.033200
151	0.458100	0.033650
152	0.466525	0.033350
153	0.466075	0.032725
154	0.463175	0.032725
155	0.465975	0.032575
156	0.466450	0.032500
157	0.466350	0.032975
158	0.463425	0.032525
159	0.461575	0.031925
160	0.464100	0.031950
161	0.463225	0.030475
162	0.462425	0.029925
163	0.467600	0.029700
164	0.469525	0.028875
165	0.472500	0.029525
166	0.465975	0.029350
167	0.464525	0.028825
168	0.467550	0.029350
169	0.464225	0.029275
170	0.468025	0.029275
171	0.465775	0.029075
172	0.466200	0.028650
173	0.464475	0.027400
174	0.462375	0.027325
175	0.463550	0.026650
176	0.460625	0.026300
177	0.464800	0.026425
178	0.464900	0.025825
179	0.464125	0.025675
180	0.466175	0.025750
181	0.467575	0.024825
182	0.467600	0.024375
183	0.469875	0.024550
184	0.467325	0.023125
185	0.465775	0.023500
186	0.466500	0.023800
187	0.465750	0.023400
188	0.466450	0.023550
189	0.461750	0.022450
190	0.460675	0.021925
191	0.460300	0.020950
192	0.460750	0.020750
193	0.459425	0.020675
194	0.464775	0.019850
195	0.466700	0.019175
196	0.467575	0.019375
197	0.464500	0.019650
198	0.468050	0.019175
199	0.461400	0.019100
200	0.468075	0.018775
201	0.470075	0.018375
202	0.465175	0.018050
203	0.466425	0.018225
204	0.466575	0.018225
205	0.462175	0.017950
206	0.464550	0.018375
207	0.465775	0.018375
208	0.467100	0.018425
209	0.465275	0.018125
210	0.466500	0.017675
211	0.466650	0.017300
212	0.469150	0.017400
213	0.467825	0.017275
214	0.466475	0.017300
215	0.467125	0.016375
216	0.469100	0.016300
217	0.466725	0.016000
218	0.463575	0.016325
219	0.466075	0.016025
220	0.468525	0.016225
221	0.465775	0.016200
222	0.467075	0.015550
223	0.467350	0.014975
224	0.470475	0.015450
225	0.466525	0.014600
226	0.464625	0.014425
227	0.466975	0.013975
228	0.462525	0.013750
229	0.466225	0.013475
230	0.467275	0.012950
231	0.467100	0.012425
232	0.464725	0.011650
233	0.467900	0.011675
234	0.468600	0.011025
235	0.471375	0.011200
236	0.467575	0.011075
237	0.469650	0.010875
238	0.467575	0.010525
239	0.467500	0.010400
240	0.467500	0.010400
241	0.465725	0.010575
242	0.467800	0.010050
243	0.469700	0.009750
244	0.467575	0.009325
245	0.468975	0.009325
246	0.467250	0.009400
247	0.466850	0.009600
248	0.466125	0.009550
249	0.467600	0.009675
250	0.463850	0.010250
251	0.465200	0.010200
252	0.462675	0.010225
253	0.467100	0.009625
254	0.462825	0.009775
255	0.465800	0.009700
256	0.466625	0.009075
257	0.465500	0.008675
258	0.467375	0.008925
259	0.461650	0.009325
260	0.467975	0.009525
261	0.470275	0.008575
262	0.467775	0.008625
263	0.469075	0.008200
264	0.465700	0.008000
265	0.467075	0.007700
266	0.464525	0.007800
267	0.468825	0.007875
268	0.464175	0.007350
269	0.462625	0.007925
270	0.465825	0.008000
271	0.462875	0.007750
272	0.469075	0.007625
273	0.469550	0.007475
274	0.462450	0.007150
275	0.465375	0.007100
276	0.464400	0.007400
277	0.469025	0.007400
278	0.467875	0.007750
279	0.466975	0.007375
280	0.467400	0.007575
281	0.467300	0.007250
282	0.470675	0.007300
283	0.472300	0.006925
284	0.468925	0.006250
285	0.466375	0.005850
286	0.467275	0.005850
287	0.465600	0.005775
288	0.462450	0.005675
289	0.461325	0.005625
290	0.463550	0.005825
291	0.462850	0.005725
292	0.468800	0.005425
293	0.467075	0.005725
294	0.469125	0.005675
295	0.469425	0.005550
296	0.467925	0.005825
297	0.465250	0.005650
298	0.468550	0.005550
299	0.467050	0.005375
300	0.463525	0.005350
301	0.470075	0.005075
302	0.467725	0.004950
303	0.464625	0.005075
304	0.467950	0.005175
305	0.464525	0.004775
306	0.465825	0.004475
307	0.466075	0.004175
308	0.467800	0.003800
309	0.473800	0.003575
310	0.466450	0.003675
311	0.469550	0.003650
312	0.467150	0.003950
313	0.469200	0.003725
314	0.464450	0.003600
315	0.469525	0.003500
316	0.469150	0.003600
317	0.464325	0.003525
318	0.462475	0.003375
319	0.466350	0.003225
320	0.464850	0.003325
321	0.463975	0.003475
322	0.466125	0.003550
323	0.469475	0.003375
324	0.465875	0.003325
325	0.467200	0.003200
326	0.465850	0.003075
327	0.468075	0.003175
328	0.469300	0.002900
329	0.467375	0.003050
330	0.467825	0.002950
331	0.465525	0.003075
332	0.464300	0.003100
333	0.467550	0.003375
334	0.468025	0.003200
335	0.465975	0.003300
336	0.466325	0.003275
337	0.465975	0.003375
338	0.463100	0.003025
339	0.462525	0.003025
340	0.463050	0.003150
341	0.464800	0.003350
342	0.469575	0.003250
343	0.466625	0.003250
344	0.468100	0.003375
345	0.470075	0.003450
346	0.468325	0.003425
347	0.470350	0.003425
348	0.464775	0.003200
349	0.466500	0.003125
350	0.462350	0.003100
351	0.462175	0.003225
352	0.463450	0.003000
353	0.465500	0.002850
354	0.466625	0.002800
355	0.468250	0.002725
356	0.464275	0.002775
357	0.463300	0.002925
358	0.465625	0.002775
359	0.468450	0.002900
360	0.467700	0.002925
361	0.467200	0.002625
362	0.465950	0.002750
363	0.460475	0.002600
364	0.466350	0.002425
365	0.469050	0.002125
366	0.470775	0.002050
367	0.468450	0.002125
368	0.466200	0.002225
369	0.466850	0.002125
370	0.466300	0.001950
371	0.464875	0.001775
372	0.464850	0.001700
373	0.465775	0.001725
374	0.468700	0.001775
375	0.466900	0.001575
376	0.467050	0.001475
377	0.467500	0.001300
378	0.465800	0.001400
379	0.464425	0.001550
380	0.467550	0.001275
381	0.465825	0.001300
382	0.469100	0.001100
383	0.469350	0.001150
384	0.467275	0.001200
385	0.471750	0.001250
386	0.466900	0.001250
387	0.468275	0.001200
388	0.473800	0.001125
389	0.463975	0.000900
390	0.463800	0.000950
391	0.463075	0.000750
392	0.468000	0.000700
393	0.463400	0.000725
394	0.466600	0.000700
395	0.466800	0.000775
396	0.468600	0.000675
397	0.470125	0.000550
398	0.465425	0.000525
399	0.468625	0.000600
400	0.464975	0.000575
401	0.465850	0.000725
402	0.467350	0.000875
403	0.466600	0.000675
404	0.463875	0.000475
405	0.467100	0.000425
406	0.465750	0.000375
407	0.470825	0.000250
408	0.465450	0.000400
409	0.466600	0.000425
410	0.465375	0.000400
411	0.464875	0.000425
412	0.466250	0.000425
413	0.469125	0.000275
414	0.468050	0.000225
415	0.466325	0.000200
416	0.471075	0.000175
417	0.467775	0.000200
418	0.467200	0.000200
419	0.464400	0.000200
420	0.466225	0.000200
421	0.461700	0.000150
422	0.469125	0.000175
423	0.470150	0.000175
424	0.470775	0.000275
425	0.468700	0.000425
426	0.470575	0.000475
427	0.463625	0.000475
428	0.466450	0.000525
429	0.466400	0.000600
430	0.469475	0.000725
431	0.461875	0.000650
432	0.463925	0.000700
433	0.469300	0.000750
434	0.469650	0.000725
435	0.467525	0.000650
436	0.461925	0.000750
437	0.464550	0.000875
438	0.467525	0.000900
439	0.463500	0.000925
440	0.464650	0.000925
441	0.465625	0.001000
442	0.464625	0.000950
443	0.468200	0.000900
444	0.470700	0.000875
445	0.468525	0.000700
446	0.466950	0.000700
447	0.466650	0.000800
448	0.470025	0.000975
449	0.465025	0.000875
450	0.466150	0.000925
451	0.467100	0.000975
452	0.464200	0.000875
453	0.460875	0.000875
454	0.465300	0.000750
455	0.463575	0.000775
456	0.462700	0.000675
457	0.464850	0.000600
458	0.462425	0.000600
459	0.465875	0.000625
460	0.465950	0.000750
461	0.465850	0.000775
462	0.463625	0.000950
463	0.469400	0.000800
464	0.465575	0.000825
465	0.466400	0.001025
466	0.468200	0.000875
467	0.465925	0.000900
468	0.465100	0.000925
469	0.464075	0.000950
470	0.466825	0.000925
471	0.462850	0.000925
472	0.463375	0.000775
473	0.470450	0.000675
474	0.469425	0.000700
475	0.466350	0.000750
476	0.464275	0.000675
477	0.465400	0.000500
478	0.470450	0.000600
479	0.466450	0.000725
480	0.467775	0.000600
481	0.466600	0.000625
482	0.468575	0.000550
483	0.471000	0.000500
484	0.467975	0.000650
485	0.463500	0.000575
486	0.463650	0.000600
487	0.469225	0.000550
488	0.471350	0.000425
489	0.467450	0.000400
490	0.470650	0.000400
491	0.470825	0.000475
492	0.467075	0.000575
493	0.463975	0.000600
494	0.465250	0.000625
495	0.466850	0.000750
496	0.464450	0.000825
497	0.468550	0.000900
498	0.470125	0.001025
499	0.467575	0.001125
500	0.466750	0.001300
501	0.468575	0.001400
502	0.465900	0.001425
503	0.469000	0.001400
504	0.468425	0.001475
505	0.472250	0.001475
506	0.464200	0.001475
507	0.467750	0.001425
508	0.462800	0.001525
509	0.464700	0.001375
510	0.467075	0.001250
511	0.467925	0.001225
512	0.464825	0.001075
513	0.467975	0.001075
514	0.468250	0.001250
515	0.467000	0.001225
516	0.465850	0.001250
517	0.464975	0.001350
518	0.464550	0.001350
519	0.465575	0.001525
520	0.464375	0.001500
521	0.466875	0.001475
522	0.464075	0.001325
523	0.462950	0.001375
524	0.466500	0.001350
525	0.472375	0.001225
526	0.467575	0.001300
527	0.464025	0.001275
528	0.465850	0.001375
529	0.468325	0.001450
530	0.469775	0.001500
531	0.462325	0.001425
532	0.461125	0.001400
533	0.460850	0.001350
534	0.465800	0.001400
535	0.469300	0.001325
536	0.467900	0.001425
537	0.468400	0.001525
538	0.466250	0.001500
539	0.468300	0.001425
540	0.468525	0.001425
541	0.464625	0.001525
542	0.468800	0.001500
543	0.463875	0.001550
544	0.467850	0.001375
545	0.465825	0.001550
546	0.468675	0.001325
547	0.467350	0.001300
548	0.470875	0.001225
549	0.465675	0.001400
550	0.469975	0.001425
551	0.464750	0.001525
552	0.463875	0.001450
553	0.466725	0.001375
554	0.468775	0.001300
555	0.467525	0.001425
556	0.466375	0.001550
557	0.467275	0.001500
558	0.467550	0.001425
559	0.468800	0.001325
560	0.466075	0.001275
561	0.464975	0.001275
562	0.466075	0.001325
563	0.465275	0.001325
564	0.466100	0.001225
565	0.462050	0.001050
566	0.464050	0.001025
567	0.466575	0.000950
568	0.466950	0.001050
569	0.467075	0.001125
570	0.463275	0.001075
571	0.468575	0.001050
572	0.465750	0.000950
573	0.464475	0.000925
574	0.469500	0.000875
575	0.466950	0.000800
576	0.465175	0.000575
577	0.466525	0.000600
578	0.464900	0.000700
579	0.467400	0.000650
580	0.467625	0.000750
581	0.468525	0.000575
582	0.465800	0.000500
583	0.467100	0.000550
584	0.465500	0.000475
585	0.467175	0.000450
586	0.466350	0.000425
587	0.465725	0.000375
588	0.460975	0.000350
589	0.461750	0.000250
590	0.469600	0.000250
591	0.468025	0.000200
592	0.468775	0.000200
593	0.468025	0.000150
594	0.464625	0.000200
595	0.467250	0.000225
596	0.465775	0.000275
597	0.465225	0.000300
598	0.464675	0.000350
599	0.465900	0.000325
600	0.467150	0.000225
601	0.469150	0.000225
602	0.467225	0.000300
603	0.471450	0.000275
604	0.466600	0.000325
605	0.463375	0.000350
606	0.467175	0.000375
607	0.465800	0.000425
608	0.466325	0.000325
609	0.467450	0.000325
610	0.466625	0.000300
611	0.468350	0.000225
612	0.468975	0.000225
613	0.469550	0.000225
614	0.468300	0.000250
615	0.465725	0.000250
616	0.465350	0.000275
617	0.465025	0.000325
618	0.467875	0.000350
619	0.470325	0.000350
620	0.464550	0.000350
621	0.465425	0.000325
622	0.467700	0.000300
623	0.467675	0.000350
624	0.469250	0.000375
625	0.465375	0.000300
626	0.468100	0.000275
627	0.469075	0.000300
628	0.465175	0.000275
629	0.462500	0.000375
630	0.467375	0.000325
631	0.466875	0.000250
632	0.467225	0.000225
633	0.469450	0.000200
634	0.469150	0.000225
635	0.471275	0.000175
636	0.466150	0.000150
637	0.462575	0.000200
638	0.467150	0.000225
639	0.467200	0.000275
640	0.465325	0.000325
641	0.464125	0.000275
642	0.465650	0.000325
643	0.470175	0.000425
644	0.469575	0.000350
645	0.469350	0.000350
646	0.468000	0.000325
647	0.467125	0.000300
648	0.467550	0.000425
649	0.469725	0.000475
650	0.467050	0.000550
651	0.468750	0.000550
652	0.466775	0.000700
653	0.465475	0.000600
654	0.469475	0.000600
655	0.464550	0.000675
656	0.465400	0.000675
657	0.463850	0.000725
658	0.467225	0.000800
659	0.469875	0.000775
660	0.470050	0.000750
661	0.466700	0.000750
662	0.464550	0.000800
663	0.462850	0.000700
664	0.465850	0.000800
665	0.462925	0.000775
666	0.465850	0.000850
667	0.467875	0.000900
668	0.467450	0.000975
669	0.465000	0.001025
670	0.468325	0.001000
671	0.464550	0.001025
672	0.462850	0.001175
673	0.467300	0.000975
674	0.467700	0.001050
675	0.464400	0.001050
676	0.464650	0.001250
677	0.467525	0.001500
678	0.466600	0.001350
679	0.467850	0.001425
680	0.465075	0.001600
681	0.466750	0.001700
682	0.463150	0.001675
683	0.462325	0.001825
684	0.466275	0.001725
685	0.467450	0.001750
686	0.466975	0.001750
687	0.465650	0.001575
688	0.464600	0.001525
689	0.461025	0.001350
690	0.466000	0.001400
691	0.465825	0.001525
692	0.467350	0.001725
693	0.467225	0.001750
694	0.466675	0.001700
695	0.463650	0.001650
696	0.464925	0.001525
697	0.469000	0.001600
698	0.465800	0.001275
699	0.465900	0.001250
700	0.463925	0.001125
701	0.468375	0.001300
702	0.465900	0.001325
703	0.466450	0.001275
704	0.470650	0.001250
705	0.470650	0.001250
706	0.469175	0.001300
707	0.471425	0.001300
708	0.466400	0.001275
709	0.469825	0.001225
710	0.464300	0.001100
711	0.467475	0.001000
712	0.465400	0.000950
713	0.471975	0.000800
714	0.469675	0.000650
715	0.467650	0.000625
716	0.466500	0.000550
717	0.462650	0.000475
718	0.462275	0.000550
719	0.462350	0.000375
720	0.462875	0.000425
721	0.463500	0.000525
722	0.464025	0.000625
723	0.466175	0.000450
724	0.465175	0.000475
725	0.469100	0.000375
726	0.464075	0.000350
727	0.465725	0.000450
728	0.463550	0.000300
729	0.463950	0.000275
730	0.459600	0.000250
731	0.465125	0.000250
732	0.463325	0.000200
733	0.465200	0.000200
734	0.470575	0.000125
735	0.469275	0.000175
736	0.466500	0.000175
737	0.466600	0.000225
738	0.464975	0.000300
739	0.467025	0.000400
740	0.464925	0.000425
741	0.467100	0.000525
742	0.466725	0.000450
743	0.465075	0.000500
744	0.469575	0.000500
745	0.467950	0.000475
746	0.465975	0.000400
747	0.468300	0.000400
748	0.467775	0.000450
749	0.467050	0.000475
750	0.466100	0.000575
751	0.467500	0.000500
752	0.465850	0.000425
753	0.469850	0.000525
754	0.469950	0.000500
755	0.471450	0.000550
756	0.467825	0.000525
757	0.469625	0.000600
758	0.465275	0.000550
759	0.467550	0.000625
760	0.466500	0.000625
761	0.464725	0.000600
762	0.464825	0.000550
763	0.464300	0.000600
764	0.468175	0.000625
765	0.467750	0.000600
766	0.468175	0.000675
767	0.467700	0.000775
768	0.463200	0.000700
769	0.462975	0.000800
770	0.467950	0.000875
771	0.465775	0.000950
772	0.462825	0.000900
773	0.467375	0.000950
774	0.465925	0.000825
775	0.468325	0.000650
776	0.465650	0.000725
777	0.464550	0.000750
778	0.468650	0.000775
779	0.466150	0.000700
780	0.465925	0.000675
781	0.466825	0.000750
782	0.466475	0.000775
783	0.464300	0.000800
784	0.463400	0.000800
785	0.469675	0.000750
786	0.469525	0.000825
787	0.466600	0.000900
788	0.465475	0.000950
789	0.463875	0.000950
790	0.464550	0.001025
791	0.467900	0.001000
792	0.467300	0.000950
793	0.463100	0.001000
794	0.467150	0.000925
795	0.461775	0.001000
796	0.465150	0.001100
797	0.469350	0.001075
798	0.465725	0.000950
799	0.466600	0.000925
800	0.466025	0.000825
801	0.466425	0.000750
802	0.465250	0.000825
803	0.464325	0.000850
804	0.466675	0.000925
805	0.466625	0.000825
806	0.467550	0.000775
807	0.470625	0.000750
808	0.464525	0.000675
809	0.467250	0.000525
810	0.470050	0.000475
811	0.464800	0.000475
812	0.466350	0.000375
813	0.464975	0.000400
814	0.464050	0.000350
815	0.470750	0.000400
816	0.470025	0.000375
817	0.465600	0.000425
818	0.464025	0.000500
819	0.465875	0.000525
820	0.464275	0.000525
821	0.465200	0.000575
822	0.468225	0.000450
823	0.467275	0.000375
824	0.467825	0.000425
825	0.469800	0.000450
826	0.469875	0.000400
827	0.467875	0.000250
828	0.465225	0.000175
829	0.466625	0.000200
830	0.468925	0.000250
831	0.469675	0.000175
832	0.468775	0.000175
833	0.464375	0.000150
834	0.463750	0.000125
835	0.467250	0.000100
836	0.465575	0.000100
837	0.461725	0.000050
838	0.462650	0.000050
839	0.464625	0.000050
840	0.464225	0.000050
841	0.466775	0.000075
842	0.466075	0.000025
843	0.467075	0.000025
844	0.466575	0.000000
845	0.465500	0.000000
846	0.467425	0.000000
847	0.467800	0.000000
848	0.470975	0.000000
849	0.469375	0.000000
850	0.467100	0.000000
851	0.470525	0.000000
852	0.468425	0.000000
853	0.466900	0.000000
854	0.466950	0.000000
855	0.466175	0.000000
856	0.465325	0.000000
857	0.467650	0.000000
858	0.467925	0.000000
859	0.468100	0.000000
860	0.467825	0.000000
861	0.463475	0.000000
862	0.464875	0.000000
863	0.467400	0.000000
864	0.466300	0.000000
865	0.463575	0.000000
866	0.468700	0.000000
867	0.468375	0.000000
868	0.472625	0.000000
869	0.468800	0.000000
870	0.465150	0.000000
871	0.464650	0.000000
872	0.463700	0.000000
873	0.465400	0.000000
874	0.466825	0.000000
875	0.465300	0.000000
876	0.465000	0.000000
877	0.469775	0.000000
878	0.466875	0.000000
879	0.464350	0.000000
880	0.466875	0.000000
881	0.467975	0.000000
882	0.464925	0.000000
883	0.465700	0.000000
884	0.466825	0.000000
885	0.463600	0.000000
886	0.462400	0.000000
887	0.468175	0.000000
888	0.467750	0.000000
889	0.467975	0.000000
890	0.466600	0.000000
891	0.467825	0.000000
892	0.471300	0.000000
893	0.467800	0.000000
894	0.469975	0.000000
895	0.463425	0.000000
896	0.466825	0.000000
897	0.466675	0.000000
898	0.466650	0.000000
899	0.471450	0.000000
900	0.472100	0.000000
901	0.467925	0.000000
902	0.465675	0.000000
903	0.466225	0.000000
904	0.466150	0.000000
905	0.465525	0.000000
906	0.463500	0.000000
907	0.465050	0.000000
908	0.464800	0.000000
909	0.468450	0.000000
910	0.468450	0.000000
911	0.465650	0.000000
912	0.469375	0.000000
913	0.462450	0.000000
914	0.467775	0.000000
915	0.465250	0.000000
916	0.465675	0.000000
917	0.460000	0.000000
918	0.466375	0.000000
919	0.467550	0.000000
920	0.466850	0.000000
921	0.469175	0.000000
922	0.462750	0.000000
923	0.465700	0.000000
924	0.463050	0.000000
925	0.464575	0.000000
926	0.466200	0.000000
927	0.465425	0.000000
928	0.462500	0.000000
929	0.465500	0.000000
930	0.465700	0.000000
931	0.464300	0.000000
932	0.467350	0.000000
933	0.465825	0.000000
934	0.465850	0.000000
935	0.467500	0.000000
936	0.467750	0.000000
937	0.468900	0.000000
938	0.464375	0.000000
939	0.466550	0.000000
940	0.464675	0.000000
941	0.465000	0.000000
942	0.463450	0.000000
943	0.467525	0.000000
944	0.464575	0.000000
945	0.464425	0.000000
946	0.465200	0.000000
947	0.466200	0.000000
948	0.464425	0.000000
949	0.467150	0.000000
950	0.471875	0.000000
951	0.469700	0.000000
952	0.467350	0.000000
953	0.464350	0.000000
954	0.463575	0.000000
955	0.466750	0.000000
956	0.467900	0.000000
957	0.466175	0.000000
958	0.468750	0.000000
959	0.467150	0.000000
960	0.467350	0.000000
961	0.467500	0.000000
962	0.465550	0.000000
963	0.465750	0.000000
964	0.468825	0.000000
965	0.465925	0.000000
966	0.469500	0.000000
967	0.468375	0.000000
968	0.472250	0.000000
969	0.471675	0.000000
970	0.469300	0.000000
971	0.464825	0.000000
972	0.463925	0.000000
973	0.463675	0.000000
974	0.464425	0.000000
975	0.464525	0.000000
976	0.469525	0.000000
977	0.466175	0.000000
978	0.463825	0.000000
979	0.468250	0.000000
980	0.464725	0.000000
981	0.468125	0.000000
982	0.466250	0.000000
983	0.468200	0.000000
984	0.463775	0.000000
985	0.465775	0.000000
986	0.466750	0.000000
987	0.465475	0.000000
988	0.467275	0.000000
989	0.463675	0.000000
990	0.463450	0.000000
991	0.469000	0.000000
992	0.466950	0.000000
993	0.466075	0.000000
994	0.467125	0.000000
995	0.464225	0.000000
996	0.465925	0.000000
997	0.465800	0.000000
998	0.464825	0.000000
999	0.464575	0.000000
1000	0.466525	0.000000
1001	0.465650	0.000000
1002	0.465725	0.000000
1003	0.466850	0.000000
1004	0.463150	0.000000
1005	0.464100	0.000000
1006	0.463525	0.000000
1007	0.466325	0.000000
1008	0.464425	0.000000
1009	0.467025	0.000000
1010	0.460600	0.000000
1011	0.464250	0.000000
1012	0.465725	0.000000
1013	0.465175	0.000000
1014	0.465825	0.000000
1015	0.465725	0.000000
1016	0.461950	0.000000
1017	0.466450	0.000000
1018	0.467300	0.000000
1019	0.468000	0.000000
1020	0.466775	0.000000
1021	0.465600	0.000000
1022	0.466250	0.000000
1023	0.470225	0.000000
1024	0.469775	0.000000
1025	0.470025	0.000000
1026	0.472500	0.000000
1027	0.464925	0.000000
1028	0.469425	0.000000
1029	0.467175	0.000000
1030	0.465250	0.000000
1031	0.461625	0.000000
1032	0.464975	0.000000
1033	0.462750	0.000000
1034	0.464900	0.000000
1035	0.466400	0.000000
1036	0.466250	0.000000
1037	0.466575	0.000000
1038	0.469025	0.000000
1039	0.465825	0.000000
1040	0.466450	0.000000
1041	0.469950	0.000000
1042	0.468725	0.000000
1043	0.468450	0.000000
1044	0.468450	0.000000
1045	0.464000	0.000000
1046	0.465150	0.000000
1047	0.467050	0.000000
1048	0.465800	0.000000
1049	0.469375	0.000000
1050	0.469575	0.000000
1051	0.467025	0.000000
1052	0.464900	0.000000
1053	0.461700	0.000000
1054	0.461775	0.000000
1055	0.467175	0.000000
1056	0.470875	0.000000
1057	0.464425	0.000000
1058	0.464975	0.000000
1059	0.467075	0.000000
1060	0.467050	0.000000
1061	0.470050	0.000000
1062	0.467675	0.000000
1063	0.470100	0.000000
1064	0.464125	0.000000
1065	0.463650	0.000000
1066	0.467800	0.000000
1067	0.467475	0.000000
1068	0.466450	0.000000
1069	0.468075	0.000000
1070	0.470575	0.000000
1071	0.467575	0.000000
1072	0.462500	0.000000
1073	0.468325	0.000000
1074	0.464800	0.000000
1075	0.469150	0.000000
1076	0.473400	0.000000
1077	0.468375	0.000000
1078	0.461175	0.000000
1079	0.466700	0.000000
1080	0.464425	0.000000
1081	0.466875	0.000000
1082	0.470725	0.000000
1083	0.468600	0.000000
1084	0.464950	0.000000
1085	0.463850	0.000000
1086	0.466000	0.000000
1087	0.464550	0.000000
1088	0.466050	0.000000
1089	0.467025	0.000000
1090	0.465125	0.000000
1091	0.465000	0.000000
1092	0.466150	0.000000
1093	0.462975	0.000000
1094	0.465325	0.000000
1095	0.465000	0.000000
1096	0.467175	0.000000
1097	0.466800	0.000000
1098	0.469750	0.000000
1099	0.465925	0.000000
1100	0.469075	0.000000
1101	0.469100	0.000000
1102	0.463900	0.000000
1103	0.462150	0.000000
1104	0.460475	0.000000
1105	0.466450	0.000000
1106	0.465050	0.000000
1107	0.460775	0.000000
1108	0.469025	0.000000
1109	0.469875	0.000000
1110	0.468350	0.000000
1111	0.469875	0.000000
1112	0.465700	0.000000
1113	0.466950	0.000000
1114	0.465175	0.000000
1115	0.460825	0.000000
1116	0.461275	0.000000
1117	0.467350	0.000000
1118	0.465525	0.000000
1119	0.465200	0.000000
1120	0.466100	0.000000
1121	0.468550	0.000000
1122	0.467425	0.000000
1123	0.466475	0.000000
1124	0.468850	0.000000
1125	0.470550	0.000000
1126	0.462150	0.000000
1127	0.469450	0.000000
1128	0.470225	0.000000
1129	0.470925	0.000000
1130	0.470275	0.000000
1131	0.468275	0.000000
1132	0.464850	0.000000
1133	0.467675	0.000000
1134	0.468425	0.000000
1135	0.464900	0.000000
1136	0.466375	0.000000
1137	0.468125	0.000000
1138	0.467675	0.000000
1139	0.470475	0.000000
1140	0.465800	0.000000
1141	0.464050	0.000000
1142	0.464150	0.000000
1143	0.465625	0.000000
1144	0.467800	0.000000
1145	0.467300	0.000000
1146	0.467100	0.000000
1147	0.465700	0.000000
1148	0.465075	0.000000
1149	0.466025	0.000000
1150	0.470400	0.000000
1151	0.465125	0.000000
1152	0.467975	0.000000
1153	0.465950	0.000000
1154	0.469725	0.000000
1155	0.469750	0.000000
1156	0.468575	0.000000
1157	0.469225	0.000000
1158	0.463175	0.000000
1159	0.465750	0.000000
1160	0.465525	0.000000
1161	0.466875	0.000000
1162	0.468875	0.000000
1163	0.465075	0.000000
1164	0.464275	0.000000
1165	0.468225	0.000000
1166	0.463575	0.000000
1167	0.464575	0.000000
1168	0.464375	0.000000
1169	0.460825	0.000000
1170	0.465825	0.000000
1171	0.463850	0.000000
1172	0.463225	0.000000
1173	0.464500	0.000000
1174	0.468975	0.000000
1175	0.468150	0.000000
1176	0.466000	0.000000
1177	0.465850	0.000000
1178	0.465400	0.000000
1179	0.463925	0.000000
1180	0.465150	0.000000
1181	0.464500	0.000000
1182	0.468075	0.000000
1183	0.465500	0.000000
1184	0.463050	0.000000
1185	0.465425	0.000000
1186	0.462800	0.000000
1187	0.467875	0.000000
1188	0.469450	0.000000
1189	0.465900	0.000000
1190	0.467575	0.000000
1191	0.466625	0.000000
1192	0.467350	0.000000
1193	0.468025	0.000000
1194	0.466625	0.000000
1195	0.467675	0.000000
1196	0.465975	0.000000
1197	0.467575	0.000000
1198	0.469550	0.000000
1199	0.464500	0.000000
1200	0.464850	0.000000
1201	0.464675	0.000000
1202	0.468875	0.000000
1203	0.470150	0.000000
1204	0.467925	0.000000
1205	0.471000	0.000000
1206	0.470275	0.000000
1207	0.466025	0.000000
1208	0.468975	0.000000
1209	0.462425	0.000000
1210	0.464000	0.000000
1211	0.464400	0.000000
1212	0.463875	0.000000
1213	0.467300	0.000000
1214	0.467100	0.000000
1215	0.465575	0.000000
1216	0.467400	0.000000
1217	0.466975	0.000000
1218	0.469500	0.000000
1219	0.469325	0.000000
1220	0.468325	0.000000
1221	0.469325	0.000000
1222	0.466275	0.000000
1223	0.461925	0.000000
1224	0.466525	0.000000
1225	0.465125	0.000000
1226	0.466700	0.000000
1227	0.468325	0.000000
1228	0.467175	0.000000
1229	0.467775	0.000000
1230	0.468725	0.000000
1231	0.465200	0.000000
1232	0.464050	0.000000
1233	0.463525	0.000000
1234	0.471450	0.000000
1235	0.471375	0.000000
1236	0.466850	0.000000
1237	0.469075	0.000000
1238	0.467625	0.000000
1239	0.470675	0.000000
1240	0.467450	0.000000
1241	0.472050	0.000000
1242	0.473400	0.000000
1243	0.468825	0.000000
1244	0.464925	0.000000
1245	0.462200	0.000000
1246	0.464750	0.000000
1247	0.461150	0.000000
1248	0.467150	0.000000
1249	0.468150	0.000000
1250	0.466850	0.000000
1251	0.467575	0.000000
1252	0.466850	0.000000
1253	0.469375	0.000000
1254	0.466150	0.000000
1255	0.467900	0.000000
1256	0.471475	0.000000
1257	0.471350	0.000000
1258	0.468175	0.000000
1259	0.465500	0.000000
1260	0.467075	0.000000
1261	0.464700	0.000000
1262	0.465525	0.000000
1263	0.466500	0.000000
1264	0.465250	0.000000
1265	0.466000	0.000000
1266	0.464950	0.000000
1267	0.466925	0.000000
1268	0.466400	0.000000
1269	0.465900	0.000000
1270	0.465925	0.000000
1271	0.466425	0.000000
1272	0.466725	0.000000
1273	0.468000	0.000000
1274	0.466950	0.000000
1275	0.463050	0.000000
1276	0.465925	0.000000
1277	0.469875	0.000000
1278	0.469575	0.000000
1279	0.468625	0.000000
1280	0.466050	0.000000
1281	0.469150	0.000000
1282	0.463225	0.000000
1283	0.465800	0.000000
1284	0.467350	0.000000
1285	0.466550	0.000000
1286	0.469325	0.000000
1287	0.466525	0.000000
1288	0.467375	0.000000
1289	0.467500	0.000000
1290	0.466400	0.000000
1291	0.464625	0.000000
1292	0.469250	0.000000
1293	0.464425	0.000000
1294	0.466925	0.000000
1295	0.468300	0.000000
1296	0.468675	0.000000
1297	0.466800	0.000000
1298	0.467425	0.000000
1299	0.468675	0.000000
1300	0.462600	0.000000
1301	0.463525	0.000000
1302	0.466175	0.000000
1303	0.467575	0.000000
1304	0.465750	0.000000
1305	0.464800	0.000000
1306	0.464950	0.000000
1307	0.464775	0.000000
1308	0.464200	0.000000
1309	0.467325	0.000000
1310	0.467050	0.000000
1311	0.468350	0.000000
1312	0.467550	0.000000
1313	0.471150	0.000000
1314	0.470025	0.000000
1315	0.470800	0.000000
1316	0.466375	0.000000
1317	0.467400	0.000000
1318	0.466600	0.000000
1319	0.465725	0.000000
1320	0.464975	0.000000
1321	0.467100	0.000000
1322	0.464425	0.000000
1323	0.466325	0.000000
1324	0.469450	0.000000
1325	0.467675	0.000000
1326	0.467825	0.000000
1327	0.468825	0.000000
1328	0.465275	0.000000
1329	0.464550	0.000000
1330	0.466925	0.000000
1331	0.465175	0.000000
1332	0.467425	0.000000
1333	0.465300	0.000000
1334	0.468900	0.000000
1335	0.468300	0.000000
1336	0.467225	0.000000
1337	0.470825	0.000000
1338	0.469875	0.000000
1339	0.468575	0.000000
1340	0.463275	0.000000
1341	0.467575	0.000000
1342	0.464900	0.000000
1343	0.466425	0.000000
1344	0.469225	0.000000
1345	0.471025	0.000000
1346	0.473025	0.000000
1347	0.468750	0.000000
1348	0.465650	0.000000
1349	0.467925	0.000000
1350	0.470275	0.000000
1351	0.472725	0.000000
1352	0.472200	0.000000
1353	0.464025	0.000000
1354	0.467325	0.000000
1355	0.463450	0.000000
1356	0.464675	0.000000
1357	0.462975	0.000000
1358	0.469700	0.000000
1359	0.465225	0.000000
1360	0.462025	0.000000
1361	0.466825	0.000000
1362	0.466300	0.000000
1363	0.469900	0.000000
1364	0.469125	0.000000
1365	0.470975	0.000000
1366	0.467850	0.000000
1367	0.470425	0.000000
1368	0.470325	0.000000
1369	0.467100	0.000000
1370	0.460950	0.000000
1371	0.464550	0.000000
1372	0.466175	0.000000
1373	0.469600	0.000000
1374	0.466375	0.000000
1375	0.466425	0.000000
1376	0.466375	0.000000
1377	0.468600	0.000000
1378	0.470300	0.000000
1379	0.471300	0.000000
1380	0.468425	0.000000
1381	0.465625	0.000000
1382	0.466325	0.000000
1383	0.467475	0.000000
1384	0.470025	0.000000
1385	0.469950	0.000000
1386	0.468825	0.000000
1387	0.467850	0.000000
1388	0.464625	0.000000
1389	0.464225	0.000000
1390	0.469325	0.000000
1391	0.468875	0.000000
1392	0.468975	0.000000
1393	0.465525	0.000000
1394	0.465050	0.000000
1395	0.465775	0.000000
1396	0.467950	0.000000
1397	0.462600	0.000000
1398	0.465125	0.000000
1399	0.467300	0.000000
1400	0.463550	0.000000
1401	0.463575	0.000000
1402	0.467100	0.000000
1403	0.465500	0.000000
1404	0.467225	0.000000
1405	0.468850	0.000000
1406	0.467100	0.000000
1407	0.464350	0.000000
1408	0.463500	0.000000
1409	0.464650	0.000000
1410	0.469625	0.000000
1411	0.467225	0.000000
1412	0.466675	0.000000
1413	0.468000	0.000000
1414	0.465725	0.000000
1415	0.467175	0.000000
1416	0.464900	0.000000
1417	0.464325	0.000000
1418	0.466800	0.000000
1419	0.466825	0.000000
1420	0.465825	0.000000
1421	0.471650	0.000000
1422	0.469600	0.000000
1423	0.471825	0.000000
1424	0.468450	0.000000
1425	0.465775	0.000000
1426	0.468250	0.000000
1427	0.468450	0.000000
1428	0.465850	0.000000
1429	0.465325	0.000000
1430	0.466850	0.000000
1431	0.467950	0.000000
1432	0.467425	0.000000
1433	0.467275	0.000000
1434	0.472475	0.000000
1435	0.465875	0.000000
1436	0.468025	0.000000
1437	0.467075	0.000000
1438	0.462350	0.000000
1439	0.461400	0.000000
1440	0.466700	0.000000
1441	0.469325	0.000000
1442	0.464900	0.000000
1443	0.466125	0.000000
1444	0.468425	0.000000
1445	0.470900	0.000000
1446	0.467475	0.000000
1447	0.465525	0.000000
1448	0.466925	0.000000
1449	0.467475	0.000000
1450	0.470675	0.000000
1451	0.470550	0.000000
1452	0.469775	0.000000
1453	0.466800	0.000000
1454	0.462450	0.000000
1455	0.461825	0.000000
1456	0.467075	0.000000
1457	0.468050	0.000000
1458	0.465125	0.000000
1459	0.466325	0.000000
1460	0.468050	0.000000
1461	0.469550	0.000000
1462	0.463025	0.000000
1463	0.464675	0.000000
1464	0.468825	0.000000
1465	0.464925	0.000000
1466	0.466775	0.000000
1467	0.470325	0.000000
1468	0.464000	0.000000
1469	0.463225	0.000000
1470	0.464325	0.000000
1471	0.467725	0.000000
1472	0.463850	0.000000
1473	0.466525	0.000000
1474	0.465075	0.000000
1475	0.464725	0.000000
1476	0.461975	0.000000
1477	0.464050	0.000000
1478	0.465075	0.000000
1479	0.470025	0.000000
1480	0.465925	0.000000
1481	0.466875	0.000000
1482	0.472450	0.000000
1483	0.467550	0.000000
1484	0.469825	0.000000
1485	0.471075	0.000000
1486	0.470825	0.000000
1487	0.467500	0.000000
1488	0.469700	0.000000
1489	0.470275	0.000000
1490	0.464875	0.000000
1491	0.467475	0.000000
1492	0.467075	0.000000
1493	0.466425	0.000000
1494	0.468750	0.000000
1495	0.465650	0.000000
1496	0.465800	0.000000
1497	0.465175	0.000000
1498	0.469325	0.000000
1499	0.469800	0.000000
1500	0.468275	0.000000
1501	0.466650	0.000000
1502	0.469800	0.000000
1503	0.469600	0.000000
1504	0.468025	0.000000
1505	0.465375	0.000000
1506	0.462950	0.000000
1507	0.458750	0.000000
1508	0.463800	0.000000
1509	0.461875	0.000000
1510	0.464475	0.000000
1511	0.465950	0.000000
1512	0.466675	0.000000
1513	0.466525	0.000000
1514	0.465350	0.000000
1515	0.465575	0.000000
1516	0.467225	0.000000
1517	0.469450	0.000000
1518	0.465950	0.000000
1519	0.466575	0.000000
1520	0.461500	0.000000
1521	0.463300	0.000000
1522	0.464825	0.000000
1523	0.466425	0.000000
1524	0.465850	0.000000
1525	0.470675	0.000000
1526	0.464700	0.000000
1527	0.465150	0.000000
1528	0.465150	0.000000
1529	0.468875	0.000000
1530	0.465425	0.000000
1531	0.464550	0.000000
1532	0.469850	0.000000
1533	0.470825	0.000000
1534	0.468900	0.000000
1535	0.464600	0.000000
1536	0.468725	0.000000
1537	0.466625	0.000000
1538	0.470300	0.000000
1539	0.467100	0.000000
1540	0.467575	0.000000
1541	0.469000	0.000000
1542	0.461375	0.000000
1543	0.465475	0.000000
1544	0.465250	0.000000
1545	0.466775	0.000000
1546	0.464175	0.000000
1547	0.466075	0.000000
1548	0.463775	0.000000
1549	0.467725	0.000000
1550	0.466475	0.000000
1551	0.468750	0.000000
1552	0.471325	0.000000
1553	0.468700	0.000000
1554	0.468325	0.000000
1555	0.466875	0.000000
1556	0.469175	0.000000
1557	0.467975	0.000000
1558	0.468725	0.000000
1559	0.465050	0.000000
1560	0.467500	0.000000
1561	0.468350	0.000000
1562	0.466425	0.000000
1563	0.468475	0.000000
1564	0.471075	0.000000
1565	0.466550	0.000000
1566	0.467675	0.000000
1567	0.466975	0.000000
1568	0.466250	0.000000
1569	0.469525	0.000000
1570	0.469325	0.000000
1571	0.467750	0.000000
1572	0.470050	0.000000
1573	0.464975	0.000000
1574	0.467300	0.000000
1575	0.464325	0.000000
1576	0.465925	0.000000
1577	0.467700	0.000000
1578	0.467325	0.000000
1579	0.463700	0.000000
1580	0.465975	0.000000
1581	0.462125	0.000000
1582	0.471825	0.000000
1583	0.467825	0.000000
1584	0.463600	0.000000
1585	0.468775	0.000000
1586	0.466050	0.000000
1587	0.465875	0.000000
1588	0.462625	0.000000
1589	0.470125	0.000000
1590	0.465025	0.000000
1591	0.464675	0.000000
1592	0.462275	0.000000
1593	0.466675	0.000000
1594	0.466200	0.000000
1595	0.465175	0.000000
1596	0.464475	0.000000
1597	0.468625	0.000000
1598	0.464850	0.000000
1599	0.469000	0.000000
1600	0.465675	0.000000
1601	0.463875	0.000000
1602	0.458475	0.000000
1603	0.461300	0.000000
1604	0.464325	0.000000
1605	0.465650	0.000000
1606	0.463050	0.000000
1607	0.463650	0.000000
1608	0.462625	0.000000
1609	0.469450	0.000000
1610	0.466900	0.000000
1611	0.468375	0.000000
1612	0.465700	0.000000
1613	0.465725	0.000000
1614	0.466925	0.000000
1615	0.467075	0.000000
1616	0.464925	0.000000
1617	0.465175	0.000000
1618	0.467475	0.000000
1619	0.466150	0.000000
1620	0.463200	0.000000
1621	0.467125	0.000000
1622	0.469125	0.000000
1623	0.465400	0.000000
1624	0.464050	0.000000
1625	0.467350	0.000000
1626	0.469075	0.000000
1627	0.466525	0.000000
1628	0.472500	0.000000
1629	0.468175	0.000000
1630	0.469875	0.000000
1631	0.466675	0.000000
1632	0.465725	0.000000
1633	0.466000	0.000000
1634	0.465325	0.000000
1635	0.462650	0.000000
1636	0.464025	0.000000
1637	0.465525	0.000000
1638	0.466800	0.000000
1639	0.468125	0.000000
1640	0.468925	0.000000
1641	0.465100	0.000000
1642	0.465975	0.000000
1643	0.464500	0.000000
1644	0.466550	0.000000
1645	0.462350	0.000000
1646	0.468475	0.000000
1647	0.467400	0.000000
1648	0.471650	0.000000
1649	0.467125	0.000000
1650	0.467050	0.000000
1651	0.464200	0.000000
1652	0.463525	0.000000
1653	0.465450	0.000000
1654	0.466300	0.000000
1655	0.472600	0.000000
1656	0.470750	0.000000
1657	0.467675	0.000000
1658	0.465825	0.000000
1659	0.470025	0.000000
1660	0.460100	0.000000
1661	0.465850	0.000000
1662	0.469800	0.000000
1663	0.469925	0.000000
1664	0.465800	0.000000
1665	0.464325	0.000000
1666	0.461025	0.000000
1667	0.465750	0.000000
1668	0.464650	0.000000
1669	0.463125	0.000000
1670	0.468250	0.000000
1671	0.466575	0.000000
1672	0.467425	0.000000
1673	0.466975	0.000000
1674	0.465275	0.000000
1675	0.467475	0.000000
1676	0.468225	0.000000
1677	0.470275	0.000000
1678	0.465125	0.000000
1679	0.463650	0.000000
1680	0.464500	0.000000
1681	0.459575	0.000000
1682	0.462000	0.000000
1683	0.466650	0.000000
1684	0.463800	0.000000
1685	0.466200	0.000000
1686	0.466375	0.000000
1687	0.464375	0.000000
1688	0.468350	0.000000
1689	0.465450	0.000000
1690	0.466625	0.000000
1691	0.464200	0.000000
1692	0.462325	0.000000
1693	0.463000	0.000000
1694	0.465825	0.000000
1695	0.469500	0.000000
1696	0.463625	0.000000
1697	0.465900	0.000000
1698	0.464225	0.000000
1699	0.467300	0.000000
1700	0.465175	0.000000
1701	0.467075	0.000000
1702	0.468475	0.000000
1703	0.463175	0.000000
1704	0.463675	0.000000
1705	0.467625	0.000000
1706	0.468675	0.000000
1707	0.465400	0.000000
1708	0.466175	0.000000
1709	0.466525	0.000000
1710	0.468200	0.000000
1711	0.470450	0.000000
1712	0.471650	0.000000
1713	0.468850	0.000000
1714	0.469225	0.000000
1715	0.468925	0.000000
1716	0.463500	0.000000
1717	0.464150	0.000000
1718	0.466575	0.000000
1719	0.465425	0.000000
1720	0.460100	0.000000
1721	0.464950	0.000000
1722	0.464400	0.000000
1723	0.466300	0.000000
1724	0.466875	0.000000
1725	0.465700	0.000000
1726	0.468775	0.000000
1727	0.465575	0.000000
1728	0.465050	0.000000
1729	0.469225	0.000000
1730	0.467650	0.000000
1731	0.470425	0.000000
1732	0.466200	0.000000
1733	0.461150	0.000000
1734	0.464400	0.000000
1735	0.462050	0.000000
1736	0.462050	0.000000
1737	0.469750	0.000000
1738	0.470000	0.000000
1739	0.463475	0.000000
1740	0.465175	0.000000
1741	0.466675	0.000000
1742	0.463650	0.000000
1743	0.465025	0.000000
1744	0.463500	0.000000
1745	0.464200	0.000000
1746	0.467025	0.000000
1747	0.470725	0.000000
1748	0.467425	0.000000
1749	0.463300	0.000000
1750	0.460925	0.000000
1751	0.467575	0.000000
1752	0.471000	0.000000
1753	0.472500	0.000000
1754	0.468500	0.000000
1755	0.464200	0.000000
1756	0.468500	0.000000
1757	0.468425	0.000000
1758	0.467650	0.000000
1759	0.469275	0.000000
1760	0.463425	0.000000
1761	0.468575	0.000000
1762	0.465425	0.000000
1763	0.463275	0.000000
1764	0.470200	0.000000
1765	0.466450	0.000000
1766	0.466825	0.000000
1767	0.466525	0.000000
1768	0.468775	0.000000
1769	0.469500	0.000000
1770	0.467550	0.000000
1771	0.467775	0.000000
1772	0.466425	0.000000
1773	0.469025	0.000000
1774	0.467725	0.000000
1775	0.466925	0.000000
1776	0.467900	0.000000
1777	0.464275	0.000000
1778	0.465400	0.000000
1779	0.466000	0.000000
1780	0.464150	0.000000
1781	0.469075	0.000000
1782	0.465100	0.000000
1783	0.464300	0.000000
1784	0.469025	0.000000
1785	0.466325	0.000000
1786	0.466925	0.000000
1787	0.465875	0.000000
1788	0.466225	0.000000
1789	0.465200	0.000000
1790	0.466400	0.000000
1791	0.467350	0.000000
1792	0.469650	0.000000
1793	0.469475	0.000000
1794	0.468450	0.000000
1795	0.466125	0.000000
1796	0.472650	0.000000
1797	0.469425	0.000000
1798	0.465950	0.000000
1799	0.468225	0.000000
1800	0.467900	0.000000
1801	0.468000	0.000000
1802	0.468125	0.000000
1803	0.467700	0.000000
1804	0.466900	0.000000
1805	0.464425	0.000000
1806	0.464775	0.000000
1807	0.468775	0.000000
1808	0.467000	0.000000
1809	0.464850	0.000000
1810	0.468125	0.000000
1811	0.467800	0.000000
1812	0.470850	0.000000
1813	0.469025	0.000000
1814	0.467225	0.000000
1815	0.467050	0.000000
1816	0.470275	0.000000
1817	0.471000	0.000000
1818	0.468250	0.000000
1819	0.466950	0.000000
1820	0.468100	0.000000
1821	0.467600	0.000000
1822	0.465075	0.000000
1823	0.461475	0.000000
1824	0.466825	0.000000
1825	0.464725	0.000000
1826	0.464375	0.000000
1827	0.463775	0.000000
1828	0.470200	0.000000
1829	0.468825	0.000000
1830	0.465650	0.000000
1831	0.468100	0.000000
1832	0.467850	0.000000
1833	0.468450	0.000000
1834	0.468000	0.000000
1835	0.469325	0.000000
1836	0.468525	0.000000
1837	0.464200	0.000000
1838	0.465875	0.000000
1839	0.461925	0.000000
1840	0.465150	0.000000
1841	0.467300	0.000000
1842	0.470150	0.000000
1843	0.467125	0.000000
1844	0.468400	0.000000
1845	0.463650	0.000000
1846	0.465300	0.000000
1847	0.465500	0.000000
1848	0.465300	0.000000
1849	0.464700	0.000000
1850	0.464775	0.000000
1851	0.465000	0.000000
1852	0.464650	0.000000
1853	0.464800	0.000000
1854	0.465125	0.000000
1855	0.468600	0.000000
1856	0.467850	0.000000
1857	0.464125	0.000000
1858	0.464775	0.000000
1859	0.470425	0.000000
1860	0.466075	0.000000
1861	0.468150	0.000000
1862	0.465700	0.000000
1863	0.469750	0.000000
1864	0.467775	0.000000
1865	0.464225	0.000000
1866	0.468925	0.000000
1867	0.468025	0.000000
1868	0.463900	0.000000
1869	0.464375	0.000000
1870	0.466075	0.000000
1871	0.467500	0.000000
1872	0.467025	0.000000
1873	0.467925	0.000000
1874	0.467625	0.000000
1875	0.465700	0.000000
1876	0.470250	0.000000
1877	0.468800	0.000000
1878	0.466125	0.000000
1879	0.463350	0.000000
1880	0.468075	0.000000
1881	0.467575	0.000000
1882	0.464200	0.000000
1883	0.468150	0.000000
1884	0.468725	0.000000
1885	0.465950	0.000000
1886	0.467175	0.000000
1887	0.465050	0.000000
1888	0.468900	0.000000
1889	0.464950	0.000000
1890	0.468100	0.000000
1891	0.468450	0.000000
1892	0.464575	0.000000
1893	0.459000	0.000000
1894	0.468075	0.000000
1895	0.472325	0.000000
1896	0.463900	0.000000
1897	0.468325	0.000000
1898	0.464400	0.000000
1899	0.465600	0.000000
1900	0.461075	0.000000
1901	0.463300	0.000000
1902	0.464250	0.000000
1903	0.467075	0.000000
1904	0.467400	0.000000
1905	0.466700	0.000000
1906	0.463850	0.000000
1907	0.465000	0.000000
1908	0.467925	0.000000
1909	0.465550	0.000000
1910	0.465700	0.000000
1911	0.464675	0.000000
1912	0.467375	0.000000
1913	0.469900	0.000000
1914	0.470000	0.000000
1915	0.465350	0.000000
1916	0.468925	0.000000
1917	0.468750	0.000000
1918	0.469400	0.000000
1919	0.464600	0.000000
1920	0.469250	0.000000
1921	0.469900	0.000000
1922	0.466850	0.000000
1923	0.465400	0.000000
1924	0.466400	0.000000
1925	0.462075	0.000000
1926	0.462625	0.000000
1927	0.464200	0.000000
1928	0.465775	0.000000
1929	0.464725	0.000000
1930	0.467100	0.000000
1931	0.467225	0.000000
1932	0.464000	0.000000
1933	0.467875	0.000000
1934	0.465825	0.000000
1935	0.466650	0.000000
1936	0.467475	0.000000
1937	0.465475	0.000000
1938	0.467325	0.000000
1939	0.466325	0.000000
1940	0.467300	0.000000
1941	0.462775	0.000000
1942	0.466175	0.000000
1943	0.466300	0.000000
1944	0.466800	0.000000
1945	0.462225	0.000000
1946	0.460475	0.000000
1947	0.462925	0.000000
1948	0.462425	0.000000
1949	0.465750	0.000000
1950	0.464725	0.000000
1951	0.465875	0.000000
1952	0.467900	0.000000
1953	0.467450	0.000000
1954	0.468575	0.000000
1955	0.465575	0.000000
1956	0.466500	0.000000
1957	0.469250	0.000000
1958	0.468250	0.000000
1959	0.464450	0.000000
1960	0.466075	0.000000
1961	0.465600	0.000000
1962	0.464975	0.000000
1963	0.467825	0.000000
1964	0.463350	0.000000
1965	0.468400	0.000000
1966	0.469575	0.000000
1967	0.469975	0.000000
1968	0.467650	0.000000
1969	0.468475	0.000000
1970	0.466125	0.000000
1971	0.468525	0.000000
1972	0.470925	0.000000
1973	0.465100	0.000000
1974	0.465125	0.000000
1975	0.466125	0.000000
1976	0.467125	0.000000
1977	0.472325	0.000000
1978	0.468525	0.000000
1979	0.466900	0.000000
1980	0.466725	0.000000
1981	0.469475	0.000000
1982	0.469950	0.000000
1983	0.470325	0.000000
1984	0.463900	0.000000
1985	0.465050	0.000000
1986	0.462500	0.000000
1987	0.467275	0.000000
1988	0.465425	0.000000
1989	0.466900	0.000000
1990	0.466750	0.000000
1991	0.466525	0.000000
1992	0.465775	0.000000
1993	0.467575	0.000000
1994	0.468100	0.000000
1995	0.463275	0.000000
1996	0.468775	0.000000
1997	0.466050	0.000000
1998	0.465100	0.000000
1999	0.466075	0.000000
[truncated: 8,000 more rows]
