# Supplementary material for: Evolutionary game on mutually influenceing double-layer network
Source: PLoS One. 2025 Jan 31;20(1):e0317923. doi: 10.1371/journal.pone.0317923 (PMC11785339; doi:10.1371/journal.pone.0317923)
Supplement: S1 Data — (ZIP) [file pone.0317923.s001.zip › b=1.08_a=0.35_frequency.txt]

0	0.493875	0.381650
1	0.487925	0.318225
2	0.483775	0.279275
3	0.481125	0.253925
4	0.475775	0.232700
5	0.479825	0.218625
6	0.474500	0.209200
7	0.474125	0.201900
8	0.471375	0.195525
9	0.468175	0.192000
10	0.469325	0.187700
11	0.473200	0.182050
12	0.471875	0.178425
13	0.472600	0.172550
14	0.468750	0.171125
15	0.473100	0.169525
16	0.468025	0.169025
17	0.469250	0.166950
18	0.469950	0.166550
19	0.469900	0.164500
20	0.468000	0.162725
21	0.462950	0.159675
22	0.466175	0.160700
23	0.467300	0.159275
24	0.465325	0.155950
25	0.467400	0.156825
26	0.470950	0.156400
27	0.472250	0.157725
28	0.471800	0.157250
29	0.470675	0.156900
30	0.469650	0.154825
31	0.471500	0.154975
32	0.472625	0.152700
33	0.472150	0.152875
34	0.472175	0.152525
35	0.473025	0.152200
36	0.469925	0.152675
37	0.471700	0.151750
38	0.465925	0.151125
39	0.467550	0.150500
40	0.468775	0.152350
41	0.470225	0.150950
42	0.466025	0.148700
43	0.468550	0.146425
44	0.469325	0.146450
45	0.468700	0.144825
46	0.471475	0.144625
47	0.470725	0.144850
48	0.471400	0.142725
49	0.470675	0.143150
50	0.472575	0.141575
51	0.468400	0.141400
52	0.471200	0.141600
53	0.470300	0.139825
54	0.468675	0.139175
55	0.467275	0.137850
56	0.472425	0.136950
57	0.470275	0.136475
58	0.470000	0.136350
59	0.469775	0.134825
60	0.469125	0.132925
61	0.472975	0.133975
62	0.471025	0.134000
63	0.469400	0.133425
64	0.467750	0.135225
65	0.469650	0.136250
66	0.466800	0.136950
67	0.470475	0.137875
68	0.469200	0.137550
69	0.470175	0.135725
70	0.474150	0.136175
71	0.472225	0.136850
72	0.469175	0.135850
73	0.468625	0.136575
74	0.470725	0.135500
75	0.468925	0.133675
76	0.472650	0.133375
77	0.471150	0.132800
78	0.470550	0.133325
79	0.472825	0.134350
80	0.469975	0.133625
81	0.467150	0.134125
82	0.467675	0.134250
83	0.470475	0.134275
84	0.475225	0.135425
85	0.471050	0.136225
86	0.469575	0.135775
87	0.470525	0.134975
88	0.470575	0.135425
89	0.467775	0.134475
90	0.469500	0.135250
91	0.470200	0.134500
92	0.470925	0.134500
93	0.473075	0.133425
94	0.476900	0.134000
95	0.473125	0.132575
96	0.472575	0.132925
97	0.466650	0.131250
98	0.469450	0.130950
99	0.469450	0.131425
100	0.471250	0.129375
101	0.469025	0.129125
102	0.470175	0.128675
103	0.468725	0.127300
104	0.470750	0.126950
105	0.472700	0.126250
106	0.467175	0.124025
107	0.468300	0.123825
108	0.469600	0.122000
109	0.470975	0.119850
110	0.471075	0.119075
111	0.470700	0.118125
112	0.472575	0.115925
113	0.469825	0.114575
114	0.466950	0.113425
115	0.469225	0.113625
116	0.466400	0.110975
117	0.469725	0.109225
118	0.471175	0.111075
119	0.469025	0.110900
120	0.466875	0.109325
121	0.473700	0.108625
122	0.469675	0.106700
123	0.471650	0.106650
124	0.472700	0.106625
125	0.473825	0.106775
126	0.473525	0.107525
127	0.472325	0.107850
128	0.475525	0.107200
129	0.470000	0.108925
130	0.471975	0.109375
131	0.470075	0.109275
132	0.470750	0.108375
133	0.469300	0.105825
134	0.470425	0.107800
135	0.473300	0.106750
136	0.468225	0.107300
137	0.475225	0.106725
138	0.469800	0.106250
139	0.467525	0.106000
140	0.471475	0.106800
141	0.472475	0.105575
142	0.470425	0.104825
143	0.475825	0.104050
144	0.470050	0.103875
145	0.472075	0.102425
146	0.473550	0.102625
147	0.473625	0.101100
148	0.472400	0.100975
149	0.473150	0.100125
150	0.472825	0.099275
151	0.476450	0.098350
152	0.474750	0.098550
153	0.474075	0.098550
154	0.477775	0.098100
155	0.472400	0.096850
156	0.475225	0.096600
157	0.475975	0.097100
158	0.470500	0.096400
159	0.472075	0.096650
160	0.471600	0.099025
161	0.474875	0.099800
162	0.474775	0.100425
163	0.475975	0.099300
164	0.472875	0.099675
165	0.472500	0.100650
166	0.472175	0.100350
167	0.472675	0.100950
168	0.470650	0.103125
169	0.469600	0.103350
170	0.470575	0.103700
171	0.471625	0.103500
172	0.470950	0.102525
173	0.472125	0.103175
174	0.474350	0.103100
175	0.471825	0.101775
176	0.468975	0.101500
177	0.467300	0.101625
178	0.468625	0.100975
179	0.469150	0.100150
180	0.466000	0.098925
181	0.468575	0.099025
182	0.468650	0.097525
183	0.473850	0.096450
184	0.476675	0.097325
185	0.471875	0.098350
186	0.471800	0.098875
187	0.473400	0.098200
188	0.476125	0.097350
189	0.471150	0.097200
190	0.471975	0.096900
191	0.470850	0.096075
192	0.472800	0.096175
193	0.471200	0.095425
194	0.476900	0.094125
195	0.471300	0.092900
196	0.472800	0.091850
197	0.473225	0.092175
198	0.470475	0.092600
199	0.473800	0.093050
200	0.472675	0.093400
201	0.471275	0.092475
202	0.472150	0.093375
203	0.473100	0.092775
204	0.473900	0.092525
205	0.469150	0.092800
206	0.471675	0.092250
207	0.470050	0.092050
208	0.472200	0.092000
209	0.474575	0.092500
210	0.474075	0.092050
211	0.473900	0.091725
212	0.467400	0.091200
213	0.469575	0.090850
214	0.473625	0.089625
215	0.470950	0.089225
216	0.468350	0.089250
217	0.468225	0.090025
218	0.472725	0.092100
219	0.472375	0.092325
220	0.469700	0.091825
221	0.472100	0.091550
222	0.472000	0.090500
223	0.469025	0.091525
224	0.471625	0.090675
225	0.472125	0.089600
226	0.477875	0.090325
227	0.473500	0.088825
228	0.472050	0.089300
229	0.471050	0.089675
230	0.475125	0.089525
231	0.471150	0.088550
232	0.472300	0.088700
233	0.474050	0.089450
234	0.470825	0.089950
235	0.472100	0.089850
236	0.477125	0.089400
237	0.473275	0.089600
238	0.474425	0.088550
239	0.473675	0.087875
240	0.471925	0.088325
241	0.470550	0.087850
242	0.473275	0.087075
243	0.473150	0.088475
244	0.472325	0.089375
245	0.470750	0.089250
246	0.470500	0.090725
247	0.473875	0.090325
248	0.473025	0.088500
249	0.471750	0.089175
250	0.471725	0.090425
251	0.471050	0.089000
252	0.470900	0.090050
253	0.474125	0.089075
254	0.471400	0.090225
255	0.467850	0.090900
256	0.473725	0.091750
257	0.469300	0.092375
258	0.476250	0.091650
259	0.469575	0.092600
260	0.471925	0.092000
261	0.476425	0.090900
262	0.474750	0.089900
263	0.472175	0.090450
264	0.475250	0.090750
265	0.469975	0.090950
266	0.472675	0.090150
267	0.470250	0.089450
268	0.471675	0.091150
269	0.473400	0.090975
270	0.473450	0.090750
271	0.471225	0.090600
272	0.473600	0.089150
273	0.473775	0.089375
274	0.471300	0.087950
275	0.474650	0.087375
276	0.474775	0.085375
277	0.472800	0.083825
278	0.468050	0.082725
279	0.472125	0.082475
280	0.473900	0.081850
281	0.471400	0.083450
282	0.474275	0.083600
283	0.472400	0.083175
284	0.472325	0.084525
285	0.476450	0.083975
286	0.472125	0.082850
287	0.473125	0.082950
288	0.475050	0.082725
289	0.468850	0.083450
290	0.469450	0.083750
291	0.469775	0.083725
292	0.472450	0.081750
293	0.469575	0.080950
294	0.471650	0.081025
295	0.475350	0.079625
296	0.472450	0.080325
297	0.472950	0.080450
298	0.471900	0.080100
299	0.467700	0.080425
300	0.472775	0.080300
301	0.472850	0.079175
302	0.471750	0.078650
303	0.472900	0.078875
304	0.472225	0.078425
305	0.469575	0.076200
306	0.471725	0.075400
307	0.474100	0.074375
308	0.474525	0.072475
309	0.474600	0.071550
310	0.470900	0.071175
311	0.473400	0.069875
312	0.471775	0.069375
313	0.473875	0.069025
314	0.475575	0.069500
315	0.472050	0.069800
316	0.473650	0.069725
317	0.469900	0.070575
318	0.474750	0.070075
319	0.471075	0.070250
320	0.471550	0.072025
321	0.473250	0.070825
322	0.469750	0.070800
323	0.471525	0.070100
324	0.468625	0.069850
325	0.474550	0.070425
326	0.474900	0.070650
327	0.467100	0.069900
328	0.473725	0.069975
329	0.473625	0.070075
330	0.471700	0.069375
331	0.472375	0.069700
332	0.471050	0.070625
333	0.468250	0.071550
334	0.471175	0.070900
335	0.473775	0.070550
336	0.472175	0.069575
337	0.474325	0.069225
338	0.475100	0.069375
339	0.475050	0.068350
340	0.473425	0.066950
341	0.472375	0.067225
342	0.472850	0.066550
343	0.478075	0.066650
344	0.476225	0.067850
345	0.475500	0.068075
346	0.475350	0.067600
347	0.471250	0.066525
348	0.472525	0.064900
349	0.473075	0.064900
350	0.470400	0.064525
351	0.469975	0.064925
352	0.473550	0.063625
353	0.473500	0.063425
354	0.474850	0.063550
355	0.472725	0.063875
356	0.470400	0.064600
357	0.475750	0.064325
358	0.474300	0.064050
359	0.474075	0.064550
360	0.474475	0.064075
361	0.472725	0.063500
362	0.471350	0.063250
363	0.471775	0.063775
364	0.476850	0.064100
365	0.476775	0.062900
366	0.469475	0.061850
367	0.472225	0.062175
368	0.476875	0.061750
369	0.473450	0.061725
370	0.472900	0.061350
371	0.475000	0.061400
372	0.469750	0.062600
373	0.473300	0.063175
374	0.473700	0.062350
375	0.471500	0.061150
376	0.472800	0.061000
377	0.471950	0.060825
378	0.473800	0.060575
379	0.471900	0.060650
380	0.467575	0.060350
381	0.472000	0.060975
382	0.467500	0.061225
383	0.471250	0.059825
384	0.474150	0.058850
385	0.474700	0.058950
386	0.470025	0.058125
387	0.471725	0.058175
388	0.470700	0.056900
389	0.474175	0.057350
390	0.480475	0.057300
391	0.477600	0.057450
392	0.477600	0.057725
393	0.474975	0.057925
394	0.475400	0.058100
395	0.479325	0.058500
396	0.475125	0.059075
397	0.475600	0.058400
398	0.475225	0.058875
399	0.479025	0.059075
400	0.474275	0.058400
401	0.472850	0.058125
402	0.472575	0.058150
403	0.473450	0.058375
404	0.471300	0.057775
405	0.474650	0.057600
406	0.474825	0.056425
407	0.474950	0.056325
408	0.472125	0.056650
409	0.474400	0.056000
410	0.475950	0.054775
411	0.474025	0.055200
412	0.471400	0.054975
413	0.468775	0.056325
414	0.471725	0.055925
415	0.472775	0.055600
416	0.477175	0.055450
417	0.471325	0.055600
418	0.474625	0.056200
419	0.472250	0.056200
420	0.473325	0.055650
421	0.473150	0.055525
422	0.471750	0.054375
423	0.470875	0.055000
424	0.472175	0.054075
425	0.470700	0.054350
426	0.473650	0.054350
427	0.472475	0.054500
428	0.473400	0.053975
429	0.474100	0.053425
430	0.470750	0.052000
431	0.467475	0.051575
432	0.467100	0.050975
433	0.471175	0.049975
434	0.469050	0.048625
435	0.474025	0.047050
436	0.474825	0.046425
437	0.472600	0.045600
438	0.475675	0.045175
439	0.474475	0.044725
440	0.472075	0.043425
441	0.470525	0.042950
442	0.470775	0.042500
443	0.475075	0.042925
444	0.473050	0.044050
445	0.475650	0.044325
446	0.470875	0.044550
447	0.472050	0.043250
448	0.477125	0.043000
449	0.470125	0.042200
450	0.473825	0.042525
451	0.473000	0.043025
452	0.475250	0.042775
453	0.470325	0.042150
454	0.473450	0.042025
455	0.471700	0.042375
456	0.471600	0.043150
457	0.473800	0.042600
458	0.471225	0.043850
459	0.475450	0.042000
460	0.475750	0.042150
461	0.472250	0.042025
462	0.472325	0.040350
463	0.475725	0.038350
464	0.473075	0.038875
465	0.473325	0.038025
466	0.474850	0.039125
467	0.470175	0.039800
468	0.472150	0.039000
469	0.474450	0.039150
470	0.472925	0.039125
471	0.473225	0.039725
472	0.477125	0.037125
473	0.474825	0.037425
474	0.475550	0.036750
475	0.475475	0.036975
476	0.475450	0.038125
477	0.470450	0.037925
478	0.471675	0.038650
479	0.473650	0.039500
480	0.476175	0.038800
481	0.479900	0.038875
482	0.474325	0.039675
483	0.472375	0.040425
484	0.472225	0.041025
485	0.472050	0.041325
486	0.472275	0.042250
487	0.471250	0.042650
488	0.472400	0.041975
489	0.470275	0.040750
490	0.474850	0.042700
491	0.474050	0.042700
492	0.473000	0.042775
493	0.472725	0.042775
494	0.476425	0.043325
495	0.476175	0.043325
496	0.471225	0.043575
497	0.470850	0.043700
498	0.471575	0.044925
499	0.471250	0.045100
500	0.470400	0.044675
501	0.475750	0.044275
502	0.469800	0.044100
503	0.472800	0.042750
504	0.472775	0.042725
505	0.472075	0.041950
506	0.472300	0.042775
507	0.473000	0.043175
508	0.470950	0.042175
509	0.473200	0.041200
510	0.471900	0.041650
511	0.473750	0.040900
512	0.478825	0.039950
513	0.476325	0.039200
514	0.473900	0.039050
515	0.473150	0.038775
516	0.473050	0.038625
517	0.472125	0.038550
518	0.473350	0.038200
519	0.472825	0.038225
520	0.471425	0.038175
521	0.470525	0.037800
522	0.472800	0.037950
523	0.474800	0.038025
524	0.474775	0.039100
525	0.474725	0.039475
526	0.471850	0.039025
527	0.474475	0.039750
528	0.477750	0.039050
529	0.475225	0.038950
530	0.474075	0.039350
531	0.470200	0.039075
532	0.469925	0.039025
533	0.471700	0.037875
534	0.470650	0.037925
535	0.471700	0.036900
536	0.476400	0.037450
537	0.476575	0.037875
538	0.476375	0.038000
539	0.472725	0.038375
540	0.470600	0.038275
541	0.465475	0.037475
542	0.471750	0.037000
543	0.475875	0.036850
544	0.475725	0.036300
545	0.476875	0.036525
546	0.474725	0.036550
547	0.470250	0.036750
548	0.473550	0.036700
549	0.473250	0.037200
550	0.468650	0.038050
551	0.471825	0.037800
552	0.473650	0.038075
553	0.472900	0.037450
554	0.475250	0.037500
555	0.474275	0.038350
556	0.474425	0.038300
557	0.474125	0.039175
558	0.472750	0.040325
559	0.471125	0.039800
560	0.473200	0.040000
561	0.471950	0.039825
562	0.470500	0.039325
563	0.473700	0.040675
564	0.476400	0.041575
565	0.474650	0.041775
566	0.473900	0.041700
567	0.474450	0.041650
568	0.475425	0.040775
569	0.473300	0.041075
570	0.472125	0.040200
571	0.474100	0.040750
572	0.474725	0.039750
573	0.477800	0.039775
574	0.478050	0.039300
575	0.469300	0.038875
576	0.472625	0.039325
577	0.473050	0.039750
578	0.476275	0.039975
579	0.476050	0.039150
580	0.473125	0.038300
581	0.476725	0.038700
582	0.476375	0.038375
583	0.472275	0.038300
584	0.475075	0.038450
585	0.471400	0.038475
586	0.469925	0.038850
587	0.471775	0.038275
588	0.470950	0.038000
589	0.472225	0.037800
590	0.472075	0.037800
591	0.474675	0.037225
592	0.472300	0.036700
593	0.471925	0.036975
594	0.473625	0.037325
595	0.472450	0.037000
596	0.474550	0.036675
597	0.475350	0.036600
598	0.477200	0.036900
599	0.478350	0.036975
600	0.477425	0.037500
601	0.475025	0.037575
602	0.475950	0.037325
603	0.472450	0.038650
604	0.477100	0.038450
605	0.477125	0.038675
606	0.472675	0.037925
607	0.471875	0.037700
608	0.471600	0.037550
609	0.473775	0.037675
610	0.473475	0.037950
611	0.472375	0.037950
612	0.473500	0.037425
613	0.474775	0.037100
614	0.471950	0.037775
615	0.474550	0.037000
616	0.473375	0.036500
617	0.471175	0.036400
618	0.468575	0.035950
619	0.475950	0.035900
620	0.474450	0.035725
621	0.476275	0.035700
622	0.474575	0.037050
623	0.473875	0.037525
624	0.473150	0.036375
625	0.476425	0.035850
626	0.476775	0.035000
627	0.470450	0.035325
628	0.474175	0.034600
629	0.469375	0.034625
630	0.472375	0.035075
631	0.471300	0.035475
632	0.471500	0.035200
633	0.475100	0.034550
634	0.473150	0.035625
635	0.475400	0.035950
636	0.472400	0.035775
637	0.472350	0.036650
638	0.477350	0.037200
639	0.475775	0.037300
640	0.471300	0.037025
641	0.473875	0.036275
642	0.476200	0.035875
643	0.473425	0.036525
644	0.475250	0.034900
645	0.472250	0.034925
646	0.471000	0.034775
647	0.471675	0.035000
648	0.472725	0.035950
649	0.474200	0.035025
650	0.470675	0.034500
651	0.469800	0.034200
652	0.471900	0.033925
653	0.473900	0.033275
654	0.475950	0.034025
655	0.475400	0.033725
656	0.475450	0.033425
657	0.478200	0.034175
658	0.476425	0.034500
659	0.475475	0.034200
660	0.471200	0.034300
661	0.473700	0.034350
662	0.472775	0.034475
663	0.475600	0.034000
664	0.476575	0.034550
665	0.473525	0.034800
666	0.474275	0.034975
667	0.478350	0.035200
668	0.470125	0.035250
669	0.474700	0.035325
670	0.470125	0.036200
671	0.474925	0.036225
672	0.476900	0.035975
673	0.471575	0.036875
674	0.474975	0.036875
675	0.471750	0.037375
676	0.474050	0.036775
677	0.476750	0.037300
678	0.470900	0.037875
679	0.475050	0.037200
680	0.474250	0.036550
681	0.474450	0.036800
682	0.472275	0.036825
683	0.471625	0.036425
684	0.473175	0.035925
685	0.472725	0.036250
686	0.474175	0.036175
687	0.473400	0.036125
688	0.473525	0.035700
689	0.472850	0.035550
690	0.472700	0.035950
691	0.471925	0.036575
692	0.473575	0.036325
693	0.473100	0.036425
694	0.473100	0.035775
695	0.474850	0.035675
696	0.470325	0.035400
697	0.474600	0.034575
698	0.472925	0.034625
699	0.472725	0.034875
700	0.475425	0.035125
701	0.474800	0.035425
702	0.475625	0.034650
703	0.474375	0.034625
704	0.473825	0.034925
705	0.469400	0.034900
706	0.471275	0.034550
707	0.472325	0.035075
708	0.472175	0.035775
709	0.471475	0.036225
710	0.474250	0.036275
711	0.474225	0.034875
712	0.473500	0.034375
713	0.474075	0.034275
714	0.474650	0.034050
715	0.472200	0.034675
716	0.473850	0.034450
717	0.476325	0.034575
718	0.473100	0.034725
719	0.470400	0.034500
720	0.472425	0.034775
721	0.476025	0.033650
722	0.475500	0.033325
723	0.472625	0.033400
724	0.472025	0.034175
725	0.474000	0.034650
726	0.477725	0.034200
727	0.476175	0.034150
728	0.473950	0.034475
729	0.473575	0.034100
730	0.475275	0.033850
731	0.478675	0.033475
732	0.477950	0.033875
733	0.475200	0.033750
734	0.474600	0.032975
735	0.475075	0.033125
736	0.473800	0.033000
737	0.475000	0.033575
738	0.471700	0.033375
739	0.475175	0.032825
740	0.473100	0.033775
741	0.476425	0.033825
742	0.472075	0.033800
743	0.468175	0.033875
744	0.468650	0.033950
745	0.478550	0.032325
746	0.473750	0.032975
747	0.477925	0.033400
748	0.475875	0.034475
749	0.474025	0.034700
750	0.476975	0.035225
751	0.473500	0.035875
752	0.473750	0.035625
753	0.473325	0.036350
754	0.471450	0.036125
755	0.470525	0.035775
756	0.474875	0.036150
757	0.475050	0.036325
758	0.477275	0.035725
759	0.474225	0.035450
760	0.474075	0.034575
761	0.474675	0.035100
762	0.473600	0.033675
763	0.475750	0.034625
764	0.472600	0.034975
765	0.472125	0.034775
766	0.470875	0.035225
767	0.468475	0.035650
768	0.474500	0.035250
769	0.474200	0.034675
770	0.475350	0.034800
771	0.475475	0.034975
772	0.475625	0.035000
773	0.469800	0.035050
774	0.472475	0.035825
775	0.474100	0.036125
776	0.477700	0.036925
777	0.475700	0.037175
778	0.475525	0.037625
779	0.475450	0.038050
780	0.470275	0.037850
781	0.472975	0.036975
782	0.474775	0.036725
783	0.473150	0.036625
784	0.474175	0.036400
785	0.474825	0.036025
786	0.475125	0.036000
787	0.477750	0.035400
788	0.475475	0.035500
789	0.473850	0.035550
790	0.476650	0.035375
791	0.478075	0.035300
792	0.474525	0.035550
793	0.473825	0.036175
794	0.475425	0.036800
795	0.480550	0.036175
796	0.473425	0.036375
797	0.473025	0.037275
798	0.478750	0.036000
799	0.470875	0.036425
800	0.473025	0.036500
801	0.476825	0.035900
802	0.478600	0.035650
803	0.477425	0.035475
804	0.472150	0.036625
805	0.476025	0.037050
806	0.469875	0.036275
807	0.473575	0.036450
808	0.475325	0.036225
809	0.477825	0.035625
810	0.478750	0.035350
811	0.478375	0.035075
812	0.474750	0.034600
813	0.471650	0.034425
814	0.472550	0.035000
815	0.473725	0.034700
816	0.469350	0.034550
817	0.472375	0.033525
818	0.473800	0.033575
819	0.475775	0.033575
820	0.475950	0.032850
821	0.474200	0.033100
822	0.473700	0.033300
823	0.474200	0.033550
824	0.477475	0.033150
825	0.475550	0.032850
826	0.472900	0.033450
827	0.474575	0.032825
828	0.474975	0.032250
829	0.472925	0.032100
830	0.470375	0.032600
831	0.473950	0.032250
832	0.471250	0.031500
833	0.475350	0.031600
834	0.476975	0.031475
835	0.477375	0.031500
836	0.473400	0.031375
837	0.470250	0.031375
838	0.472200	0.030975
839	0.471825	0.030725
840	0.472650	0.031200
841	0.473775	0.030625
842	0.472775	0.029675
843	0.474850	0.028650
844	0.477050	0.029175
845	0.473350	0.028175
846	0.471775	0.027025
847	0.470375	0.026650
848	0.474625	0.026575
849	0.478375	0.027125
850	0.474550	0.026875
851	0.471400	0.026825
852	0.471975	0.027375
853	0.472850	0.026975
854	0.473750	0.027500
855	0.474925	0.028050
856	0.475100	0.028325
857	0.477775	0.029400
858	0.476950	0.029825
859	0.477550	0.029775
860	0.472900	0.030125
861	0.470200	0.029325
862	0.475025	0.029475
863	0.472875	0.028775
864	0.473850	0.029100
865	0.479100	0.028925
866	0.477125	0.028725
867	0.475025	0.028725
868	0.476025	0.028125
869	0.473100	0.028400
870	0.475550	0.029250
871	0.478100	0.029700
872	0.474425	0.030375
873	0.473700	0.030925
874	0.474775	0.030425
875	0.472100	0.030500
876	0.478300	0.030000
877	0.470900	0.030500
878	0.471500	0.030425
879	0.474600	0.030950
880	0.477000	0.030375
881	0.472400	0.030375
882	0.473825	0.030250
883	0.474325	0.030800
884	0.475225	0.031275
885	0.478875	0.031000
886	0.476075	0.030950
887	0.472875	0.031325
888	0.472725	0.030825
889	0.469200	0.029275
890	0.471075	0.029075
891	0.470525	0.028750
892	0.476025	0.028925
893	0.477925	0.028350
894	0.471950	0.028225
895	0.471675	0.027675
896	0.469575	0.028400
897	0.473200	0.028300
898	0.476525	0.027825
899	0.475850	0.027800
900	0.469800	0.027750
901	0.471325	0.028025
902	0.474000	0.028425
903	0.473025	0.028650
904	0.474900	0.029050
905	0.477550	0.028825
906	0.477450	0.028575
907	0.477100	0.027875
908	0.471850	0.027500
909	0.475225	0.027525
910	0.473250	0.026600
911	0.476775	0.026125
912	0.476075	0.026250
913	0.474650	0.026600
914	0.474675	0.025200
915	0.479450	0.024925
916	0.475150	0.025200
917	0.474525	0.023975
918	0.473375	0.024150
919	0.472450	0.023400
920	0.473100	0.023175
921	0.474650	0.023125
922	0.473675	0.023400
923	0.474750	0.023625
924	0.471600	0.022875
925	0.473350	0.022225
926	0.472950	0.022025
927	0.477300	0.022125
928	0.472350	0.022375
929	0.474475	0.022100
930	0.472275	0.022150
931	0.474850	0.021475
932	0.472375	0.021600
933	0.469900	0.021325
934	0.473625	0.020775
935	0.473600	0.021075
936	0.473875	0.021500
937	0.471175	0.021575
938	0.471800	0.021700
939	0.476050	0.022375
940	0.477500	0.021800
941	0.473850	0.022000
942	0.470850	0.022250
943	0.475375	0.022375
944	0.473350	0.022500
945	0.478350	0.021850
946	0.474775	0.022150
947	0.473350	0.022000
948	0.476925	0.022275
949	0.474000	0.022325
950	0.472950	0.021625
951	0.471675	0.022225
952	0.476525	0.022300
953	0.478175	0.022550
954	0.473450	0.022825
955	0.475300	0.022225
956	0.477400	0.022000
957	0.472025	0.021775
958	0.469375	0.021775
959	0.472825	0.021200
960	0.470175	0.021500
961	0.475175	0.021825
962	0.475825	0.022375
963	0.474375	0.022650
964	0.475800	0.022325
965	0.480275	0.022300
966	0.481575	0.021625
967	0.476200	0.021675
968	0.474750	0.021075
969	0.472650	0.020725
970	0.475350	0.020700
971	0.474250	0.020400
972	0.477525	0.020275
973	0.475375	0.019900
974	0.472875	0.019625
975	0.475475	0.019325
976	0.480225	0.019050
977	0.478400	0.018875
978	0.473525	0.018350
979	0.477075	0.018475
980	0.473850	0.017625
981	0.476000	0.017700
982	0.473125	0.017750
983	0.475725	0.017525
984	0.476325	0.017250
985	0.475550	0.016825
986	0.471975	0.016675
987	0.475325	0.016400
988	0.474800	0.016275
989	0.472750	0.016550
990	0.473300	0.016475
991	0.472825	0.016725
992	0.473800	0.016875
993	0.474075	0.016775
994	0.473500	0.016375
995	0.475000	0.016750
996	0.473075	0.016925
997	0.472700	0.017125
998	0.472475	0.017600
999	0.470775	0.018025
1000	0.471575	0.017900
1001	0.474150	0.018275
1002	0.478150	0.018175
1003	0.472525	0.018650
1004	0.478575	0.018775
1005	0.477200	0.017800
1006	0.478425	0.017750
1007	0.478975	0.018025
1008	0.479550	0.017850
1009	0.473225	0.017925
1010	0.469375	0.017475
1011	0.471225	0.017125
1012	0.472450	0.018050
1013	0.473875	0.018025
1014	0.473375	0.018200
1015	0.474550	0.018075
1016	0.476075	0.018400
1017	0.472075	0.017725
1018	0.472875	0.017625
1019	0.475750	0.017975
1020	0.473550	0.018275
1021	0.475100	0.018450
1022	0.473625	0.018450
1023	0.473350	0.018250
1024	0.473800	0.017600
1025	0.471950	0.017550
1026	0.470350	0.017175
1027	0.472450	0.017875
1028	0.475975	0.017150
1029	0.478125	0.016675
1030	0.476925	0.016300
1031	0.476750	0.016400
1032	0.479450	0.016575
1033	0.473675	0.016550
1034	0.479275	0.016825
1035	0.475825	0.017850
1036	0.476675	0.017925
1037	0.479075	0.017850
1038	0.477800	0.018450
1039	0.480650	0.018275
1040	0.473575	0.018125
1041	0.472075	0.018300
1042	0.476300	0.017625
1043	0.472400	0.017650
1044	0.473825	0.017725
1045	0.476700	0.017750
1046	0.475050	0.016850
1047	0.474675	0.016950
1048	0.475425	0.016900
1049	0.475500	0.017300
1050	0.478050	0.017900
1051	0.474100	0.017975
1052	0.478650	0.018375
1053	0.476875	0.018525
1054	0.476600	0.018225
1055	0.471225	0.018350
1056	0.474775	0.018050
1057	0.471650	0.017900
1058	0.471425	0.018600
1059	0.470075	0.019050
1060	0.475725	0.018975
1061	0.479300	0.018275
1062	0.475325	0.017950
1063	0.474350	0.017325
1064	0.475100	0.017000
1065	0.477875	0.017300
1066	0.471100	0.017275
1067	0.470275	0.016525
1068	0.475850	0.016425
1069	0.478050	0.016650
1070	0.473625	0.017025
1071	0.475900	0.016400
1072	0.474750	0.016000
1073	0.477500	0.016850
1074	0.477175	0.016750
1075	0.474375	0.016325
1076	0.476975	0.017050
1077	0.476450	0.016775
1078	0.475600	0.016625
1079	0.475350	0.016875
1080	0.472000	0.017800
1081	0.476075	0.018400
1082	0.474100	0.019150
1083	0.476250	0.019750
1084	0.477850	0.019825
1085	0.479300	0.020375
1086	0.471475	0.020400
1087	0.476700	0.019950
1088	0.472800	0.020450
1089	0.473325	0.020900
1090	0.475000	0.020450
1091	0.476400	0.020025
1092	0.470975	0.019625
1093	0.475050	0.019025
1094	0.476550	0.019200
1095	0.471225	0.019900
1096	0.470675	0.020350
1097	0.472850	0.020700
1098	0.473225	0.020775
1099	0.472025	0.020875
1100	0.476150	0.020725
1101	0.470900	0.020850
1102	0.471875	0.020625
1103	0.470925	0.020675
1104	0.467550	0.020250
1105	0.473050	0.020500
1106	0.476400	0.019950
1107	0.475900	0.020675
1108	0.472525	0.020475
1109	0.472600	0.020850
1110	0.475925	0.020400
1111	0.475000	0.020400
1112	0.474175	0.020625
1113	0.474450	0.020125
1114	0.472900	0.019900
1115	0.469650	0.019675
1116	0.470400	0.019600
1117	0.472825	0.019600
1118	0.469850	0.019550
1119	0.475600	0.019400
1120	0.474150	0.019650
1121	0.473350	0.020125
1122	0.475325	0.020800
1123	0.468775	0.020175
1124	0.471525	0.020975
1125	0.472550	0.021150
1126	0.477975	0.021400
1127	0.474825	0.021675
1128	0.476700	0.022025
1129	0.473900	0.021400
1130	0.470325	0.021825
1131	0.475425	0.021675
1132	0.472625	0.021400
1133	0.476050	0.021150
1134	0.475425	0.020950
1135	0.479775	0.020900
1136	0.474625	0.020875
1137	0.472575	0.020125
1138	0.472325	0.019275
1139	0.472950	0.019200
1140	0.474300	0.018875
1141	0.477900	0.018600
1142	0.473575	0.019300
1143	0.473325	0.019400
1144	0.473525	0.019350
1145	0.476975	0.019775
1146	0.479625	0.020400
1147	0.473650	0.020600
1148	0.475300	0.020525
1149	0.468900	0.021075
1150	0.472725	0.021000
1151	0.472000	0.021475
1152	0.477125	0.021375
1153	0.476750	0.021275
1154	0.469475	0.020925
1155	0.474750	0.021375
1156	0.472775	0.021325
1157	0.473425	0.021575
1158	0.474500	0.020850
1159	0.473275	0.021300
1160	0.479975	0.020900
1161	0.475425	0.021250
1162	0.475475	0.021575
1163	0.476550	0.021975
1164	0.471550	0.021375
1165	0.470450	0.021850
1166	0.468400	0.021250
1167	0.471550	0.020800
1168	0.476200	0.021025
1169	0.469650	0.020825
1170	0.473675	0.020500
1171	0.478425	0.021300
1172	0.472075	0.021100
1173	0.474150	0.021225
1174	0.471500	0.020800
1175	0.473525	0.020975
1176	0.474600	0.021725
1177	0.472600	0.021275
1178	0.472275	0.021425
1179	0.478225	0.021100
1180	0.474475	0.021175
1181	0.474425	0.020875
1182	0.475025	0.020375
1183	0.474075	0.020400
1184	0.474500	0.019850
1185	0.471075	0.019725
1186	0.478275	0.020075
1187	0.473000	0.020100
1188	0.470675	0.019925
1189	0.475575	0.019625
1190	0.477950	0.019025
1191	0.474650	0.019300
1192	0.479000	0.019525
1193	0.478225	0.018825
1194	0.472150	0.019200
1195	0.472725	0.018950
1196	0.471950	0.018875
1197	0.468925	0.018825
1198	0.475900	0.018825
1199	0.472100	0.018200
1200	0.471925	0.018675
1201	0.473625	0.018775
1202	0.473825	0.018700
1203	0.477350	0.018675
1204	0.479225	0.018850
1205	0.475975	0.018200
1206	0.472025	0.018175
1207	0.475750	0.018150
1208	0.474650	0.017975
1209	0.475300	0.017825
1210	0.473050	0.017725
1211	0.476075	0.017975
1212	0.475625	0.018075
1213	0.472475	0.018100
1214	0.473000	0.018375
1215	0.468150	0.018000
1216	0.470450	0.017900
1217	0.475875	0.017775
1218	0.476875	0.017700
1219	0.472825	0.017750
1220	0.473400	0.017125
1221	0.471675	0.017050
1222	0.475125	0.017625
1223	0.478075	0.017500
1224	0.476575	0.017550
1225	0.477775	0.017650
1226	0.476400	0.017700
1227	0.479375	0.017425
1228	0.477925	0.017600
1229	0.476625	0.017375
1230	0.472650	0.017625
1231	0.472975	0.017300
1232	0.473100	0.017050
1233	0.477125	0.017225
1234	0.475325	0.016975
1235	0.473050	0.016875
1236	0.473925	0.016825
1237	0.476850	0.016500
1238	0.474825	0.016125
1239	0.475675	0.016325
1240	0.470675	0.016200
1241	0.469050	0.016225
1242	0.470425	0.015425
1243	0.469650	0.015450
1244	0.473125	0.015500
1245	0.471575	0.015425
1246	0.472450	0.014950
1247	0.469025	0.014975
1248	0.476475	0.015225
1249	0.475625	0.014825
1250	0.475925	0.014375
1251	0.475625	0.014125
1252	0.477200	0.014250
1253	0.471725	0.014200
1254	0.474075	0.014400
1255	0.476550	0.014450
1256	0.472825	0.013975
1257	0.471650	0.014675
1258	0.471675	0.014375
1259	0.469375	0.014975
1260	0.471125	0.014950
1261	0.476775	0.015050
1262	0.470950	0.014500
1263	0.474300	0.014525
1264	0.472300	0.014150
1265	0.473075	0.013875
1266	0.472775	0.013450
1267	0.471525	0.013050
1268	0.473525	0.013100
1269	0.474225	0.012700
1270	0.476225	0.012550
1271	0.478300	0.012625
1272	0.476125	0.012775
1273	0.473175	0.013100
1274	0.474925	0.012950
1275	0.472675	0.013225
1276	0.473300	0.012900
1277	0.470850	0.012850
1278	0.475300	0.012750
1279	0.478950	0.013025
1280	0.475075	0.013075
1281	0.474450	0.012500
1282	0.479575	0.011775
1283	0.475475	0.011925
1284	0.475150	0.011650
1285	0.477150	0.011200
1286	0.475300	0.011125
1287	0.476200	0.011375
1288	0.474800	0.011950
1289	0.475900	0.011800
1290	0.472900	0.011325
1291	0.472575	0.011550
1292	0.471300	0.011775
1293	0.472725	0.011875
1294	0.478250	0.011925
1295	0.478550	0.011925
1296	0.478175	0.011750
1297	0.475425	0.011675
1298	0.473300	0.011125
1299	0.471675	0.010825
1300	0.473275	0.010450
1301	0.476425	0.010625
1302	0.475325	0.010650
1303	0.473350	0.010200
1304	0.473875	0.010200
1305	0.473425	0.010125
1306	0.472700	0.010125
1307	0.473200	0.010275
1308	0.474725	0.010350
1309	0.475825	0.010325
1310	0.476925	0.010325
1311	0.473600	0.010100
1312	0.474400	0.010700
1313	0.473100	0.010550
1314	0.472425	0.010200
1315	0.475025	0.010850
1316	0.470725	0.010600
1317	0.472525	0.010250
1318	0.472375	0.009775
1319	0.474400	0.009175
1320	0.476725	0.009150
1321	0.475700	0.009050
1322	0.477975	0.008725
1323	0.476400	0.008375
1324	0.471025	0.007700
1325	0.471400	0.007175
1326	0.475875	0.007275
1327	0.477425	0.006575
1328	0.478625	0.006725
1329	0.476000	0.006650
1330	0.473200	0.006300
1331	0.475825	0.006575
1332	0.476475	0.006675
1333	0.476050	0.006125
1334	0.479275	0.006225
1335	0.474500	0.005900
1336	0.473975	0.006025
1337	0.473225	0.006175
1338	0.472350	0.005900
1339	0.474125	0.005400
1340	0.475225	0.005450
1341	0.475075	0.005450
1342	0.471950	0.005450
1343	0.476725	0.005500
1344	0.476175	0.005325
1345	0.478075	0.005525
1346	0.469825	0.005300
1347	0.474900	0.005275
1348	0.475800	0.005575
1349	0.469625	0.005925
1350	0.470550	0.005775
1351	0.475000	0.005825
1352	0.476475	0.006275
1353	0.475250	0.006425
1354	0.471400	0.006300
1355	0.472925	0.006525
1356	0.475075	0.006550
1357	0.474500	0.006750
1358	0.474475	0.006825
1359	0.474750	0.006600
1360	0.471675	0.006775
1361	0.469000	0.006650
1362	0.471950	0.006725
1363	0.470275	0.006700
1364	0.470700	0.006700
1365	0.470875	0.006975
1366	0.468425	0.006975
1367	0.472325	0.007275
1368	0.470575	0.007375
1369	0.476250	0.007125
1370	0.473075	0.007500
1371	0.470725	0.007400
1372	0.471150	0.007150
1373	0.474275	0.006750
1374	0.473675	0.006575
1375	0.476800	0.006650
1376	0.474150	0.006475
1377	0.473100	0.006075
1378	0.474550	0.006150
1379	0.469900	0.006250
1380	0.471925	0.006325
1381	0.472900	0.006425
1382	0.471025	0.006575
1383	0.474700	0.006825
1384	0.474550	0.007050
1385	0.473350	0.007150
1386	0.477100	0.006825
1387	0.476150	0.006375
1388	0.477900	0.006375
1389	0.477500	0.006525
1390	0.468975	0.006375
1391	0.475000	0.006475
1392	0.475075	0.006525
1393	0.473850	0.006200
1394	0.478275	0.006100
1395	0.473325	0.006250
1396	0.473200	0.005825
1397	0.475400	0.005675
1398	0.475400	0.005500
1399	0.476250	0.005275
1400	0.473450	0.005125
1401	0.478100	0.005075
1402	0.475675	0.005000
1403	0.475625	0.005100
1404	0.475575	0.005125
1405	0.473150	0.005125
1406	0.469650	0.004975
1407	0.471075	0.005025
1408	0.475875	0.005000
1409	0.476100	0.004875
1410	0.472525	0.004475
1411	0.472125	0.004075
1412	0.471050	0.003950
1413	0.471825	0.003700
1414	0.470125	0.003800
1415	0.477650	0.004050
1416	0.482325	0.003800
1417	0.476475	0.003925
1418	0.470150	0.003900
1419	0.470125	0.004075
1420	0.472900	0.003875
1421	0.475425	0.004200
1422	0.473925	0.004175
1423	0.473600	0.004525
1424	0.472000	0.004525
1425	0.473225	0.004800
1426	0.469400	0.004550
1427	0.472850	0.004600
1428	0.472250	0.004650
1429	0.474700	0.004700
1430	0.469675	0.004650
1431	0.470850	0.004800
1432	0.474700	0.005200
1433	0.475700	0.005250
1434	0.472325	0.005375
1435	0.476550	0.005500
1436	0.477750	0.005700
1437	0.475775	0.005725
1438	0.477925	0.005650
1439	0.476400	0.005525
1440	0.477975	0.005650
1441	0.473125	0.005575
1442	0.473775	0.005700
1443	0.476625	0.005800
1444	0.476750	0.005350
1445	0.473300	0.005050
1446	0.472025	0.004875
1447	0.469175	0.004775
1448	0.472125	0.004875
1449	0.472550	0.005125
1450	0.475325	0.005150
1451	0.474900	0.005225
1452	0.476675	0.005650
1453	0.473250	0.005425
1454	0.475275	0.005500
1455	0.475900	0.005250
1456	0.476525	0.005150
1457	0.473050	0.005075
1458	0.477650	0.005125
1459	0.475925	0.005350
1460	0.471975	0.005775
1461	0.475700	0.006250
1462	0.474550	0.006400
1463	0.477125	0.006200
1464	0.471450	0.006150
1465	0.474250	0.006325
1466	0.477500	0.006325
1467	0.477125	0.006550
1468	0.472400	0.006500
1469	0.478725	0.006025
1470	0.474800	0.006125
1471	0.475075	0.005650
1472	0.474200	0.005525
1473	0.478075	0.005400
1474	0.478000	0.005675
1475	0.478850	0.005350
1476	0.474600	0.005250
1477	0.475000	0.005225
1478	0.477925	0.005475
1479	0.476950	0.005475
1480	0.474950	0.005625
1481	0.476925	0.005400
1482	0.478375	0.005425
1483	0.473725	0.005375
1484	0.474475	0.005000
1485	0.478600	0.005150
1486	0.477075	0.005050
1487	0.475350	0.004800
1488	0.477525	0.004800
1489	0.472675	0.005125
1490	0.469525	0.005000
1491	0.478025	0.004925
1492	0.474550	0.004650
1493	0.474000	0.004775
1494	0.475025	0.004675
1495	0.476375	0.004900
1496	0.480625	0.004975
1497	0.479400	0.004950
1498	0.475000	0.004725
1499	0.478275	0.005000
1500	0.478100	0.005125
1501	0.476575	0.005350
1502	0.473750	0.005350
1503	0.472850	0.005300
1504	0.472925	0.005350
1505	0.475600	0.005150
1506	0.472950	0.005000
1507	0.472900	0.004950
1508	0.476875	0.004575
1509	0.477250	0.004375
1510	0.476300	0.004625
1511	0.470900	0.004825
1512	0.473425	0.004775
1513	0.472850	0.004600
1514	0.475600	0.004900
1515	0.473350	0.004775
1516	0.475775	0.004725
1517	0.474575	0.004600
1518	0.474650	0.004700
1519	0.472875	0.005100
1520	0.473300	0.005075
1521	0.470850	0.005125
1522	0.474200	0.005000
1523	0.475300	0.004700
1524	0.478000	0.004525
1525	0.475575	0.004475
1526	0.477550	0.004800
1527	0.478025	0.004675
1528	0.475800	0.004750
1529	0.478050	0.004525
1530	0.472875	0.004425
1531	0.476650	0.004225
1532	0.476350	0.004225
1533	0.475200	0.003950
1534	0.476650	0.004100
1535	0.474775	0.004375
1536	0.472700	0.004200
1537	0.476150	0.004200
1538	0.473550	0.004350
1539	0.476825	0.004225
1540	0.478125	0.003975
1541	0.473825	0.004025
1542	0.476075	0.003875
1543	0.472550	0.004450
1544	0.471875	0.004625
1545	0.475425	0.004750
1546	0.478175	0.004650
1547	0.473775	0.004675
1548	0.473675	0.004650
1549	0.475775	0.004700
1550	0.476725	0.004700
1551	0.476550	0.004675
1552	0.476375	0.004475
1553	0.477875	0.004500
1554	0.477025	0.004300
1555	0.478325	0.004350
1556	0.476550	0.004325
1557	0.479000	0.004275
1558	0.476750	0.004025
1559	0.475025	0.003975
1560	0.477025	0.004000
1561	0.474000	0.004025
1562	0.473575	0.004200
1563	0.472150	0.004225
1564	0.475225	0.004250
1565	0.474775	0.004325
1566	0.474900	0.004175
1567	0.473225	0.004525
1568	0.474575	0.004700
1569	0.474125	0.004775
1570	0.477675	0.004750
1571	0.479125	0.005000
1572	0.474600	0.005125
1573	0.469375	0.005075
1574	0.475275	0.005050
1575	0.473675	0.004975
1576	0.472650	0.005300
1577	0.475900	0.005325
1578	0.474125	0.005600
1579	0.472575	0.005300
1580	0.476325	0.005200
1581	0.476400	0.005000
1582	0.473275	0.004800
1583	0.470575	0.004900
1584	0.469850	0.004775
1585	0.473325	0.004825
1586	0.474375	0.004575
1587	0.474250	0.004825
1588	0.478450	0.004550
1589	0.474425	0.004775
1590	0.477475	0.004550
1591	0.476150	0.004275
1592	0.477575	0.004225
1593	0.477200	0.004425
1594	0.478250	0.004425
1595	0.473900	0.004450
1596	0.475900	0.004250
1597	0.472800	0.004025
1598	0.479225	0.004300
1599	0.479550	0.004125
1600	0.475750	0.003975
1601	0.475400	0.004050
1602	0.473900	0.004025
1603	0.478925	0.003900
1604	0.480125	0.003975
1605	0.477175	0.003950
1606	0.473875	0.003925
1607	0.473700	0.003925
1608	0.475975	0.003975
1609	0.471875	0.004175
1610	0.473350	0.004275
1611	0.477150	0.004475
1612	0.477125	0.004575
1613	0.475925	0.004575
1614	0.475625	0.004400
1615	0.474625	0.004000
1616	0.475075	0.004000
1617	0.472450	0.004075
1618	0.472900	0.004000
1619	0.472200	0.003975
1620	0.474000	0.003950
1621	0.473875	0.003500
1622	0.475375	0.003500
1623	0.472325	0.003400
1624	0.477425	0.003200
1625	0.472275	0.003225
1626	0.468550	0.003150
1627	0.471775	0.003225
1628	0.473025	0.003300
1629	0.474875	0.003275
1630	0.472125	0.003200
1631	0.473300	0.003225
1632	0.471925	0.003275
1633	0.477800	0.003300
1634	0.477525	0.003150
1635	0.475675	0.002975
1636	0.473550	0.002900
1637	0.468350	0.002775
1638	0.476975	0.002700
1639	0.474475	0.002600
1640	0.472750	0.002175
1641	0.472475	0.002000
1642	0.475525	0.002075
1643	0.472425	0.001875
1644	0.473875	0.002050
1645	0.477925	0.001775
1646	0.475525	0.001725
1647	0.472425	0.001375
1648	0.472150	0.001200
1649	0.481375	0.001075
1650	0.476475	0.001125
1651	0.477125	0.001225
1652	0.475525	0.000925
1653	0.479000	0.001000
1654	0.472075	0.000850
1655	0.476900	0.000750
1656	0.473150	0.000675
1657	0.473800	0.000800
1658	0.473475	0.000825
1659	0.477625	0.000900
1660	0.479900	0.000850
1661	0.479300	0.000750
1662	0.479275	0.000725
1663	0.474625	0.000675
1664	0.476800	0.000725
1665	0.476375	0.000650
1666	0.477125	0.000550
1667	0.478200	0.000475
1668	0.472800	0.000625
1669	0.475875	0.000700
1670	0.471850	0.000750
1671	0.473000	0.000675
1672	0.475700	0.000525
1673	0.476650	0.000550
1674	0.477600	0.000650
1675	0.477200	0.000725
1676	0.473850	0.000800
1677	0.473025	0.000900
1678	0.474000	0.000900
1679	0.476475	0.000975
1680	0.475725	0.001050
1681	0.474525	0.001050
1682	0.471675	0.001050
1683	0.476350	0.001025
1684	0.474650	0.001025
1685	0.473800	0.001050
1686	0.476100	0.001025
1687	0.472925	0.000925
1688	0.478325	0.000850
1689	0.477250	0.000875
1690	0.479225	0.000850
1691	0.476350	0.000925
1692	0.474900	0.000925
1693	0.477700	0.000900
1694	0.475250	0.000975
1695	0.473475	0.000925
1696	0.474175	0.000975
1697	0.473550	0.000975
1698	0.476525	0.001175
1699	0.473725	0.001150
1700	0.472200	0.001150
1701	0.472550	0.001025
1702	0.474475	0.001075
1703	0.477225	0.001075
1704	0.471900	0.001250
1705	0.473825	0.001250
1706	0.477450	0.001300
1707	0.473600	0.001325
1708	0.475125	0.001350
1709	0.475900	0.001200
1710	0.477925	0.001250
1711	0.478300	0.001325
1712	0.477575	0.001225
1713	0.475350	0.001075
1714	0.473425	0.001075
1715	0.474700	0.001075
1716	0.479075	0.001025
1717	0.472675	0.001050
1718	0.477475	0.001100
1719	0.476925	0.001150
1720	0.475050	0.001150
1721	0.474425	0.001175
1722	0.472225	0.001200
1723	0.476075	0.001325
1724	0.478425	0.001325
1725	0.477575	0.001325
1726	0.479375	0.001300
1727	0.478725	0.001300
1728	0.477525	0.001150
1729	0.477200	0.001225
1730	0.477175	0.001300
1731	0.472175	0.001275
1732	0.471550	0.001025
1733	0.474850	0.001025
1734	0.474450	0.001075
1735	0.472700	0.001250
1736	0.472825	0.001350
1737	0.472350	0.001375
1738	0.476625	0.001250
1739	0.472600	0.001150
1740	0.474900	0.000875
1741	0.477950	0.000900
1742	0.474950	0.000850
1743	0.479000	0.000875
1744	0.480150	0.000900
1745	0.476000	0.000825
1746	0.470200	0.000800
1747	0.473025	0.000800
1748	0.471575	0.000850
1749	0.473700	0.000875
1750	0.477375	0.000775
1751	0.474925	0.000850
1752	0.476200	0.001050
1753	0.473600	0.001225
1754	0.474250	0.001050
1755	0.472925	0.000950
1756	0.471250	0.001075
1757	0.475775	0.000850
1758	0.477575	0.000925
1759	0.475125	0.000900
1760	0.474550	0.000850
1761	0.473200	0.000900
1762	0.470150	0.000775
1763	0.471050	0.000575
1764	0.477450	0.000500
1765	0.472175	0.000475
1766	0.473975	0.000475
1767	0.475450	0.000500
1768	0.473775	0.000425
1769	0.473525	0.000250
1770	0.475950	0.000175
1771	0.473725	0.000150
1772	0.474675	0.000175
1773	0.474575	0.000175
1774	0.471300	0.000150
1775	0.476450	0.000125
1776	0.476500	0.000150
1777	0.473275	0.000175
1778	0.472925	0.000150
1779	0.473775	0.000150
1780	0.475150	0.000125
1781	0.478850	0.000125
1782	0.473650	0.000100
1783	0.478900	0.000150
1784	0.477100	0.000200
1785	0.473550	0.000300
1786	0.476100	0.000350
1787	0.473625	0.000425
1788	0.473625	0.000350
1789	0.475650	0.000375
1790	0.475250	0.000475
1791	0.478025	0.000425
1792	0.475325	0.000425
1793	0.474300	0.000425
1794	0.476700	0.000475
1795	0.474975	0.000500
1796	0.471100	0.000575
1797	0.473950	0.000575
1798	0.471275	0.000650
1799	0.474000	0.000675
1800	0.474925	0.000500
1801	0.474325	0.000400
1802	0.475225	0.000500
1803	0.474550	0.000500
1804	0.473125	0.000500
1805	0.476050	0.000525
1806	0.474250	0.000500
1807	0.474975	0.000450
1808	0.477400	0.000400
1809	0.479650	0.000400
1810	0.475025	0.000350
1811	0.471675	0.000350
1812	0.471600	0.000200
1813	0.477600	0.000250
1814	0.474950	0.000150
1815	0.478850	0.000200
1816	0.477400	0.000175
1817	0.473375	0.000175
1818	0.475050	0.000225
1819	0.475350	0.000225
1820	0.473700	0.000200
1821	0.475500	0.000175
1822	0.478675	0.000175
1823	0.475750	0.000200
1824	0.477400	0.000175
1825	0.477350	0.000175
1826	0.476825	0.000225
1827	0.474925	0.000275
1828	0.476000	0.000325
1829	0.476350	0.000275
1830	0.475950	0.000275
1831	0.475325	0.000325
1832	0.470625	0.000325
1833	0.471050	0.000325
1834	0.470325	0.000275
1835	0.471925	0.000400
1836	0.476650	0.000400
1837	0.478000	0.000350
1838	0.478050	0.000425
1839	0.475075	0.000325
1840	0.477725	0.000350
1841	0.478550	0.000425
1842	0.481025	0.000375
1843	0.480600	0.000425
1844	0.479025	0.000375
1845	0.471700	0.000200
1846	0.470025	0.000175
1847	0.470775	0.000025
1848	0.472900	0.000000
1849	0.476875	0.000000
1850	0.476300	0.000000
1851	0.476550	0.000000
1852	0.478200	0.000000
1853	0.476525	0.000000
1854	0.473125	0.000000
1855	0.473875	0.000000
1856	0.473475	0.000000
1857	0.475875	0.000000
1858	0.471375	0.000000
1859	0.473650	0.000000
1860	0.476900	0.000000
1861	0.473050	0.000000
1862	0.475750	0.000000
1863	0.477425	0.000000
1864	0.477325	0.000000
1865	0.473750	0.000000
1866	0.475000	0.000000
1867	0.476025	0.000000
1868	0.473000	0.000000
1869	0.476750	0.000000
1870	0.473950	0.000000
1871	0.476325	0.000000
1872	0.480275	0.000000
1873	0.472175	0.000000
1874	0.475100	0.000000
1875	0.476950	0.000000
1876	0.479525	0.000000
1877	0.478100	0.000000
1878	0.476450	0.000000
1879	0.477550	0.000000
1880	0.476950	0.000000
1881	0.475325	0.000000
1882	0.482450	0.000000
1883	0.474575	0.000000
1884	0.472775	0.000000
1885	0.472600	0.000000
1886	0.474075	0.000000
1887	0.474900	0.000000
1888	0.475600	0.000000
1889	0.475400	0.000000
1890	0.477000	0.000000
1891	0.473825	0.000000
1892	0.476200	0.000000
1893	0.474525	0.000000
1894	0.479000	0.000000
1895	0.474550	0.000000
1896	0.475150	0.000000
1897	0.472800	0.000000
1898	0.472900	0.000000
1899	0.474950	0.000000
1900	0.474725	0.000000
1901	0.471875	0.000000
1902	0.474975	0.000000
1903	0.475950	0.000000
1904	0.474425	0.000000
1905	0.473375	0.000000
1906	0.478450	0.000000
1907	0.477075	0.000000
1908	0.475700	0.000000
1909	0.476350	0.000000
1910	0.479000	0.000000
1911	0.477700	0.000000
1912	0.474975	0.000000
1913	0.476875	0.000000
1914	0.473200	0.000000
1915	0.478500	0.000000
1916	0.476725	0.000000
1917	0.474950	0.000000
1918	0.473725	0.000000
1919	0.471825	0.000000
1920	0.472125	0.000000
1921	0.474725	0.000000
1922	0.476825	0.000000
1923	0.476275	0.000000
1924	0.478975	0.000000
1925	0.475650	0.000000
1926	0.476450	0.000000
1927	0.479725	0.000000
1928	0.481375	0.000000
1929	0.478450	0.000000
1930	0.476325	0.000000
1931	0.474750	0.000000
1932	0.473450	0.000000
1933	0.476675	0.000000
1934	0.474200	0.000000
1935	0.472675	0.000000
1936	0.474525	0.000000
1937	0.476475	0.000000
1938	0.477300	0.000000
1939	0.478725	0.000000
1940	0.475575	0.000000
1941	0.469250	0.000000
1942	0.473775	0.000000
1943	0.475575	0.000000
1944	0.477550	0.000000
1945	0.474000	0.000000
1946	0.476925	0.000000
1947	0.476475	0.000000
1948	0.475475	0.000000
1949	0.474725	0.000000
1950	0.476350	0.000000
1951	0.474975	0.000000
1952	0.472700	0.000000
1953	0.474350	0.000000
1954	0.473500	0.000000
1955	0.476225	0.000000
1956	0.474450	0.000000
1957	0.476175	0.000000
1958	0.473325	0.000000
1959	0.476100	0.000000
1960	0.475300	0.000000
1961	0.478650	0.000000
1962	0.478400	0.000000
1963	0.478425	0.000000
1964	0.474225	0.000000
1965	0.477400	0.000000
1966	0.479500	0.000000
1967	0.477000	0.000000
1968	0.475975	0.000000
1969	0.477275	0.000000
1970	0.477775	0.000000
1971	0.474250	0.000000
1972	0.476400	0.000000
1973	0.476925	0.000000
1974	0.478525	0.000000
1975	0.471600	0.000000
1976	0.474425	0.000000
1977	0.477575	0.000000
1978	0.477000	0.000000
1979	0.476125	0.000000
1980	0.475025	0.000000
1981	0.475775	0.000000
1982	0.473775	0.000000
1983	0.473100	0.000000
1984	0.477250	0.000000
1985	0.473825	0.000000
1986	0.474250	0.000000
1987	0.481325	0.000000
1988	0.477525	0.000000
1989	0.477850	0.000000
1990	0.477150	0.000000
1991	0.474425	0.000000
1992	0.472825	0.000000
1993	0.474925	0.000000
1994	0.475825	0.000000
1995	0.473450	0.000000
1996	0.474925	0.000000
1997	0.475225	0.000000
1998	0.474875	0.000000
1999	0.476300	0.000000
[truncated: 8,000 more rows]
