# Supplementary material for: Evolutionary game on mutually influenceing double-layer network
Source: PLoS One. 2025 Jan 31;20(1):e0317923. doi: 10.1371/journal.pone.0317923 (PMC11785339; doi:10.1371/journal.pone.0317923)
Supplement: S1 Data — (ZIP) [file pone.0317923.s001.zip › b=1.08_a=0.3_frequency.txt]

0	0.491650	0.379325
1	0.487250	0.314600
2	0.487525	0.269025
3	0.481200	0.238400
4	0.476625	0.219450
5	0.472775	0.205250
6	0.471025	0.193075
7	0.471150	0.184025
8	0.465500	0.174575
9	0.464825	0.168475
10	0.467050	0.163675
11	0.467700	0.157000
12	0.465250	0.153775
13	0.462875	0.152475
14	0.464025	0.149600
15	0.465075	0.150050
16	0.462025	0.146350
17	0.465150	0.146475
18	0.460950	0.146500
19	0.464275	0.145250
20	0.465425	0.147025
21	0.463100	0.143800
22	0.461950	0.144225
23	0.468000	0.142375
24	0.467750	0.140975
25	0.463375	0.138950
26	0.460850	0.137525
27	0.464625	0.137350
28	0.466025	0.135650
29	0.466575	0.136350
30	0.467400	0.137100
31	0.464825	0.136350
32	0.466450	0.135825
33	0.467150	0.134300
34	0.464500	0.134175
35	0.468225	0.134175
36	0.468775	0.136375
37	0.463325	0.134700
38	0.468900	0.133900
39	0.462825	0.130950
40	0.464575	0.131150
41	0.466875	0.131650
42	0.471950	0.131750
43	0.466650	0.130750
44	0.465525	0.130125
45	0.465775	0.127775
46	0.467625	0.128000
47	0.464450	0.127450
48	0.467125	0.128950
49	0.468550	0.128650
50	0.467875	0.128275
51	0.465900	0.129050
52	0.464125	0.127200
53	0.464200	0.127575
54	0.466650	0.126850
55	0.463825	0.125400
56	0.465675	0.125100
57	0.466775	0.124875
58	0.468725	0.123775
59	0.467925	0.123100
60	0.464875	0.124425
61	0.465725	0.124000
62	0.466800	0.123225
63	0.462400	0.122200
64	0.465500	0.120475
65	0.467075	0.119925
66	0.469300	0.119025
67	0.469350	0.119225
68	0.468850	0.118650
69	0.468150	0.116900
70	0.466600	0.115900
71	0.469025	0.116100
72	0.469575	0.115450
73	0.468050	0.115950
74	0.467150	0.115925
75	0.464950	0.114975
76	0.467075	0.113350
77	0.467600	0.113675
78	0.466025	0.112025
79	0.471175	0.111150
80	0.466250	0.110150
81	0.463575	0.107075
82	0.463725	0.105375
83	0.461950	0.105650
84	0.466525	0.105800
85	0.470800	0.104225
86	0.466400	0.103925
87	0.469125	0.103925
88	0.464400	0.102225
89	0.469925	0.100425
90	0.470000	0.099800
91	0.468725	0.098575
92	0.466400	0.097075
93	0.466050	0.096050
94	0.470200	0.095850
95	0.468900	0.095425
96	0.468775	0.095125
97	0.465350	0.094200
98	0.465625	0.093550
99	0.466725	0.093025
100	0.465350	0.092575
101	0.465050	0.091150
102	0.465450	0.090200
103	0.467825	0.089750
104	0.467375	0.088650
105	0.467975	0.087575
106	0.466450	0.086700
107	0.469275	0.086350
108	0.467400	0.086225
109	0.467175	0.086950
110	0.471300	0.086575
111	0.466350	0.086550
112	0.469650	0.085675
113	0.465550	0.084650
114	0.466925	0.084150
115	0.461750	0.083775
116	0.469375	0.082600
117	0.469725	0.082750
118	0.469000	0.082675
119	0.468300	0.082650
120	0.469600	0.083000
121	0.473275	0.083100
122	0.469875	0.081650
123	0.470225	0.081825
124	0.469275	0.081875
125	0.466550	0.080050
126	0.465300	0.079425
127	0.467300	0.078225
128	0.466275	0.077575
129	0.470725	0.077625
130	0.468875	0.075625
131	0.465075	0.074850
132	0.465550	0.074200
133	0.466300	0.075650
134	0.466600	0.075550
135	0.465700	0.075550
136	0.463850	0.074675
137	0.467225	0.073875
138	0.471075	0.073000
139	0.469475	0.071250
140	0.469625	0.070350
141	0.470025	0.068075
142	0.468925	0.068375
143	0.470575	0.068800
144	0.469350	0.067825
145	0.469650	0.066975
146	0.471025	0.066225
147	0.469975	0.064300
148	0.471400	0.063800
149	0.464450	0.064000
150	0.467175	0.063375
151	0.468900	0.062325
152	0.466575	0.062125
153	0.465725	0.061625
154	0.467750	0.062700
155	0.464000	0.062650
156	0.468250	0.062575
157	0.468650	0.061475
158	0.468050	0.060425
159	0.466550	0.060900
160	0.466400	0.060025
161	0.468850	0.061550
162	0.464625	0.061025
163	0.468925	0.059925
164	0.470200	0.060400
165	0.469525	0.060425
166	0.468050	0.060075
167	0.469750	0.059750
168	0.464650	0.060400
169	0.467325	0.059325
170	0.465750	0.058425
171	0.469475	0.057050
172	0.468025	0.056175
173	0.470600	0.056950
174	0.468175	0.057675
175	0.472025	0.058025
176	0.468325	0.057875
177	0.465475	0.057325
178	0.467825	0.057400
179	0.467825	0.055975
180	0.466875	0.055200
181	0.467225	0.055300
182	0.468200	0.054825
183	0.467875	0.053525
184	0.467275	0.053825
185	0.463825	0.053575
186	0.469675	0.053925
187	0.468025	0.054350
188	0.472100	0.053650
189	0.470050	0.053100
190	0.467125	0.053575
191	0.469600	0.053400
192	0.469125	0.053750
193	0.466550	0.053450
194	0.465700	0.053375
195	0.468700	0.054100
196	0.469025	0.053275
197	0.470000	0.053150
198	0.470275	0.052750
199	0.470975	0.053400
200	0.466525	0.054050
201	0.468850	0.054675
202	0.464675	0.053450
203	0.467075	0.052850
204	0.467725	0.052125
205	0.465625	0.051325
206	0.469975	0.051625
207	0.469350	0.051650
208	0.469175	0.051225
209	0.472750	0.050675
210	0.467525	0.050400
211	0.464050	0.049750
212	0.472350	0.049325
213	0.471025	0.048400
214	0.466950	0.047950
215	0.465475	0.048550
216	0.465950	0.047750
217	0.468350	0.047400
218	0.467550	0.047550
219	0.468600	0.047500
220	0.467750	0.047225
221	0.470625	0.047500
222	0.466225	0.048150
223	0.468825	0.047850
224	0.467350	0.049350
225	0.471075	0.049250
226	0.465000	0.049450
227	0.468650	0.049550
228	0.468250	0.048975
229	0.467975	0.047150
230	0.473875	0.045825
231	0.474625	0.046225
232	0.470450	0.047075
233	0.469125	0.046225
234	0.469525	0.044950
235	0.467775	0.044850
236	0.467250	0.044175
237	0.467050	0.044050
238	0.466400	0.044325
239	0.466825	0.043875
240	0.466150	0.043825
241	0.471750	0.043450
242	0.469525	0.042925
243	0.471125	0.043025
244	0.465375	0.042175
245	0.472650	0.042125
246	0.469325	0.042400
247	0.472450	0.042000
248	0.471650	0.041325
249	0.470825	0.041100
250	0.473900	0.041525
251	0.472925	0.042025
252	0.469450	0.041900
253	0.466225	0.042475
254	0.465750	0.042250
255	0.471250	0.042300
256	0.472425	0.042225
257	0.471125	0.041575
258	0.468750	0.041925
259	0.470325	0.041900
260	0.473475	0.041825
261	0.469775	0.040875
262	0.468875	0.041475
263	0.464175	0.040350
264	0.469625	0.039925
265	0.473100	0.039375
266	0.466800	0.038800
267	0.470950	0.038600
268	0.468550	0.037525
269	0.466100	0.036225
270	0.466700	0.036725
271	0.466250	0.036075
272	0.470300	0.035925
273	0.470575	0.035725
274	0.469750	0.036600
275	0.468975	0.036475
276	0.468975	0.036550
277	0.472950	0.037025
278	0.470850	0.036700
279	0.470700	0.036200
280	0.469300	0.035875
281	0.468800	0.035475
282	0.468025	0.034000
283	0.468450	0.034550
284	0.468750	0.033475
285	0.470300	0.033250
286	0.469075	0.033575
287	0.471600	0.033525
288	0.473400	0.034050
289	0.473050	0.033925
290	0.466900	0.032600
291	0.472100	0.031625
292	0.474325	0.031275
293	0.470200	0.031425
294	0.474350	0.030750
295	0.471550	0.030775
296	0.467000	0.030275
297	0.469825	0.029925
298	0.469925	0.030225
299	0.471125	0.030300
300	0.470925	0.030000
301	0.474800	0.029075
302	0.469450	0.030050
303	0.467975	0.029125
304	0.469400	0.028625
305	0.472400	0.028450
306	0.469575	0.028175
307	0.469475	0.028750
308	0.471525	0.028925
309	0.471375	0.030050
310	0.472975	0.029875
311	0.468500	0.029950
312	0.472275	0.030400
313	0.470775	0.030375
314	0.471150	0.029575
315	0.471675	0.029950
316	0.468150	0.030175
317	0.471600	0.030025
318	0.465100	0.029775
319	0.468300	0.029050
320	0.467025	0.028275
321	0.468775	0.028475
322	0.466525	0.028325
323	0.467550	0.027800
324	0.467000	0.026775
325	0.468325	0.027625
326	0.469075	0.027400
327	0.471175	0.026800
328	0.473050	0.026825
329	0.471525	0.026600
330	0.473225	0.026575
331	0.470525	0.026650
332	0.469175	0.026500
333	0.469875	0.026575
334	0.469975	0.026600
335	0.472650	0.026350
336	0.471125	0.026625
337	0.474325	0.026800
338	0.473725	0.026550
339	0.469700	0.026400
340	0.465650	0.027275
341	0.470100	0.026425
342	0.465650	0.026075
343	0.472025	0.025800
344	0.474425	0.026300
345	0.471950	0.026500
346	0.472425	0.026900
347	0.471475	0.026875
348	0.472400	0.027075
349	0.469625	0.026775
350	0.471600	0.026800
351	0.474175	0.026825
352	0.474100	0.026675
353	0.466125	0.026775
354	0.466800	0.025850
355	0.466400	0.025525
356	0.466425	0.026300
357	0.467425	0.025675
358	0.465925	0.025625
359	0.471150	0.025525
360	0.471850	0.025925
361	0.468675	0.026375
362	0.468575	0.026425
363	0.471575	0.027250
364	0.473575	0.027225
365	0.472275	0.027225
366	0.474825	0.027250
367	0.468525	0.028100
368	0.471175	0.027400
369	0.470550	0.027300
370	0.468675	0.027050
371	0.469275	0.026875
372	0.468050	0.026500
373	0.470625	0.026325
374	0.471175	0.026175
375	0.473075	0.026000
376	0.472550	0.026125
377	0.470225	0.026400
378	0.467275	0.025875
379	0.469325	0.026025
380	0.468475	0.025925
381	0.468700	0.026100
382	0.472375	0.025650
383	0.472700	0.026075
384	0.474450	0.025650
385	0.467475	0.026450
386	0.469850	0.026650
387	0.469600	0.025625
388	0.466275	0.025425
389	0.470350	0.025175
390	0.470525	0.024575
391	0.473250	0.024425
392	0.472000	0.024500
393	0.470325	0.024250
394	0.468625	0.023975
395	0.472650	0.024175
396	0.469375	0.024525
397	0.472600	0.024525
398	0.471325	0.024625
399	0.471225	0.025325
400	0.469825	0.025725
401	0.471800	0.025650
402	0.469350	0.025025
403	0.473725	0.025000
404	0.470775	0.024425
405	0.469825	0.024775
406	0.469250	0.024725
407	0.470725	0.024475
408	0.470450	0.024650
409	0.467200	0.024325
410	0.472450	0.024550
411	0.466550	0.023975
412	0.468350	0.023725
413	0.468375	0.023900
414	0.472600	0.023800
415	0.470300	0.024075
416	0.474375	0.022975
417	0.470625	0.023225
418	0.472000	0.024225
419	0.472525	0.024500
420	0.469650	0.024625
421	0.471175	0.025400
422	0.467375	0.025300
423	0.468425	0.024675
424	0.467700	0.023950
425	0.469800	0.023275
426	0.470475	0.023425
427	0.469300	0.023125
428	0.472050	0.023500
429	0.471650	0.024400
430	0.471075	0.023600
431	0.474250	0.023250
432	0.469825	0.022425
433	0.470350	0.022875
434	0.473550	0.022175
435	0.473750	0.021600
436	0.467975	0.020825
437	0.468950	0.020775
438	0.471125	0.020700
439	0.473325	0.020800
440	0.474600	0.020200
441	0.471175	0.019850
442	0.466200	0.020275
443	0.470875	0.019825
444	0.469225	0.019525
445	0.467375	0.019975
446	0.466375	0.019800
447	0.471075	0.019950
448	0.471150	0.020375
449	0.472200	0.020050
450	0.469950	0.020525
451	0.470800	0.020250
452	0.470425	0.020475
453	0.468425	0.019950
454	0.472225	0.020950
455	0.468500	0.021200
456	0.468525	0.021425
457	0.470525	0.021125
458	0.472275	0.021175
459	0.469475	0.021150
460	0.469750	0.020900
461	0.471575	0.020900
462	0.468025	0.020325
463	0.466575	0.020475
464	0.475075	0.020900
465	0.470250	0.020975
466	0.466550	0.021050
467	0.468525	0.020400
468	0.467825	0.020050
469	0.468750	0.019575
470	0.469400	0.019500
471	0.468750	0.019950
472	0.473800	0.019700
473	0.472375	0.019875
474	0.476500	0.019900
475	0.473550	0.019775
476	0.471125	0.020400
477	0.468000	0.020850
478	0.468875	0.020250
479	0.469950	0.019800
480	0.469950	0.019525
481	0.470500	0.019275
482	0.466000	0.019100
483	0.465925	0.019375
484	0.468050	0.018900
485	0.471350	0.018600
486	0.474625	0.018175
487	0.472350	0.017450
488	0.471150	0.017750
489	0.473100	0.017825
490	0.469925	0.018000
491	0.473450	0.018225
492	0.469400	0.018575
493	0.468050	0.018400
494	0.469750	0.018975
495	0.471450	0.018375
496	0.470350	0.018650
497	0.470400	0.018150
498	0.467725	0.017925
499	0.467650	0.017600
500	0.467525	0.017975
501	0.470825	0.017650
502	0.472125	0.017500
503	0.470100	0.017550
504	0.469625	0.017275
505	0.471825	0.017000
506	0.471600	0.016900
507	0.471500	0.017200
508	0.473200	0.017250
509	0.473475	0.017200
510	0.473775	0.016975
511	0.470825	0.017050
512	0.471750	0.016200
513	0.472675	0.016050
514	0.473475	0.015675
515	0.470625	0.015375
516	0.471775	0.014950
517	0.474275	0.014850
518	0.475750	0.014825
519	0.472025	0.015325
520	0.470375	0.015700
521	0.467700	0.016400
522	0.469425	0.015575
523	0.468500	0.016150
524	0.471125	0.015875
525	0.469775	0.016525
526	0.470925	0.016175
527	0.470975	0.016500
528	0.466225	0.016800
529	0.473450	0.016850
530	0.470775	0.016650
531	0.470975	0.016125
532	0.472000	0.015775
533	0.469150	0.016250
534	0.470425	0.016050
535	0.471775	0.015725
536	0.473050	0.015875
537	0.470750	0.015575
538	0.472400	0.015350
539	0.474825	0.015400
540	0.466325	0.015275
541	0.468050	0.015750
542	0.472925	0.015475
543	0.473600	0.015100
544	0.475250	0.015200
545	0.472575	0.015600
546	0.470300	0.015600
547	0.470150	0.016025
548	0.467475	0.016275
549	0.469250	0.015875
550	0.469775	0.016025
551	0.471775	0.015925
552	0.468025	0.016200
553	0.468375	0.016225
554	0.467900	0.016125
555	0.474550	0.015875
556	0.470550	0.015400
557	0.467800	0.014900
558	0.468400	0.014850
559	0.469975	0.014925
560	0.470600	0.015025
561	0.468300	0.015250
562	0.471525	0.015100
563	0.471525	0.014600
564	0.472775	0.014825
565	0.472150	0.014625
566	0.471875	0.014375
567	0.470550	0.013950
568	0.467975	0.014450
569	0.473550	0.015050
570	0.470750	0.015225
571	0.469150	0.015250
572	0.470825	0.015575
573	0.471250	0.015100
574	0.469800	0.015325
575	0.469600	0.015525
576	0.471325	0.015275
577	0.472925	0.014775
578	0.472725	0.014500
579	0.470350	0.014375
580	0.474875	0.014700
581	0.475525	0.014700
582	0.470375	0.014925
583	0.469300	0.014425
584	0.470300	0.014400
585	0.468200	0.014150
586	0.468025	0.013500
587	0.469875	0.014175
588	0.471975	0.014225
589	0.474350	0.013925
590	0.473000	0.013425
591	0.475900	0.013375
592	0.471300	0.013250
593	0.473300	0.013550
594	0.472375	0.013550
595	0.472175	0.013350
596	0.475000	0.013400
597	0.469500	0.013375
598	0.468850	0.013600
599	0.469025	0.013450
600	0.472175	0.013475
601	0.470350	0.012875
602	0.469150	0.012550
603	0.471200	0.012325
604	0.468400	0.011775
605	0.466800	0.011850
606	0.468700	0.012075
607	0.468275	0.012400
608	0.467825	0.012025
609	0.472900	0.012450
610	0.476550	0.011975
611	0.470300	0.012350
612	0.471500	0.012625
613	0.474875	0.012625
614	0.470225	0.011725
615	0.475100	0.011600
616	0.475625	0.011900
617	0.470900	0.012000
618	0.472450	0.011650
619	0.471450	0.012100
620	0.468050	0.011800
621	0.470425	0.011700
622	0.467500	0.012075
623	0.466750	0.012125
624	0.471450	0.012175
625	0.477350	0.012100
626	0.474200	0.011900
627	0.469650	0.011800
628	0.473600	0.012025
629	0.470425	0.012425
630	0.470075	0.012275
631	0.470000	0.012475
632	0.472400	0.012100
633	0.471800	0.011550
634	0.469800	0.011425
635	0.470325	0.011525
636	0.472025	0.010650
637	0.469975	0.010425
638	0.470125	0.009950
639	0.472475	0.010025
640	0.473000	0.009800
641	0.474025	0.009475
642	0.467475	0.009850
643	0.470175	0.009950
644	0.468400	0.009675
645	0.472700	0.008850
646	0.474250	0.009175
647	0.473200	0.008925
648	0.471525	0.008775
649	0.472300	0.009175
650	0.470375	0.008950
651	0.470025	0.009050
652	0.471425	0.009125
653	0.468275	0.009550
654	0.468275	0.009675
655	0.468900	0.010225
656	0.475625	0.009900
657	0.471125	0.009850
658	0.468225	0.009950
659	0.470000	0.009625
660	0.468275	0.009400
661	0.471225	0.009625
662	0.471400	0.009725
663	0.473250	0.009350
664	0.469725	0.009500
665	0.470250	0.009750
666	0.473950	0.009700
667	0.474825	0.009525
668	0.475925	0.009225
669	0.472250	0.009650
670	0.471975	0.009725
671	0.470900	0.009650
672	0.468250	0.009750
673	0.467050	0.009575
674	0.467500	0.009475
675	0.474375	0.009225
676	0.471350	0.009100
677	0.472075	0.009225
678	0.473175	0.009325
679	0.474550	0.009500
680	0.469825	0.009425
681	0.469425	0.009200
682	0.465350	0.009300
683	0.473550	0.008950
684	0.471275	0.008750
685	0.470425	0.008600
686	0.471200	0.008900
687	0.469600	0.008750
688	0.468175	0.008525
689	0.469325	0.008100
690	0.473800	0.007925
691	0.474025	0.008175
692	0.475825	0.008225
693	0.471075	0.008275
694	0.471700	0.008175
695	0.474575	0.008300
696	0.469825	0.008250
697	0.469950	0.008450
698	0.467000	0.008175
699	0.467925	0.008450
700	0.469775	0.008450
701	0.471475	0.008325
702	0.470400	0.008575
703	0.469700	0.008375
704	0.471975	0.008250
705	0.472350	0.008150
706	0.469300	0.008025
707	0.469425	0.007550
708	0.470550	0.008150
709	0.474050	0.007775
710	0.473550	0.007300
711	0.470550	0.007200
712	0.465575	0.007375
713	0.471175	0.007300
714	0.468525	0.007400
715	0.470050	0.007700
716	0.468375	0.008050
717	0.472000	0.008075
718	0.469875	0.007925
719	0.468425	0.008150
720	0.469075	0.008500
721	0.471300	0.008275
722	0.472300	0.008175
723	0.475300	0.008100
724	0.473475	0.007900
725	0.476825	0.007850
726	0.470350	0.007800
727	0.468900	0.008100
728	0.467975	0.008275
729	0.468650	0.008125
730	0.469925	0.007900
731	0.469675	0.007900
732	0.471850	0.007750
733	0.469850	0.007775
734	0.471525	0.007550
735	0.472725	0.007050
736	0.471275	0.006475
737	0.475500	0.006400
738	0.470500	0.006125
739	0.471725	0.005750
740	0.471425	0.005625
741	0.471375	0.005375
742	0.468150	0.005125
743	0.469975	0.004950
744	0.473450	0.004675
745	0.469900	0.004400
746	0.470825	0.004550
747	0.474475	0.004850
748	0.475450	0.005025
749	0.472650	0.005000
750	0.470075	0.004925
751	0.470750	0.004650
752	0.473300	0.004450
753	0.472225	0.004275
754	0.469600	0.003900
755	0.472250	0.003975
756	0.469900	0.003950
757	0.470200	0.003475
758	0.467700	0.003550
759	0.473050	0.003375
760	0.470600	0.003150
761	0.470100	0.003050
762	0.468875	0.003125
763	0.473725	0.003125
764	0.474300	0.003225
765	0.471500	0.003100
766	0.472850	0.002900
767	0.472750	0.002675
768	0.471700	0.002475
769	0.470775	0.002500
770	0.471575	0.002700
771	0.472450	0.003075
772	0.470200	0.003050
773	0.467675	0.003475
774	0.471700	0.003525
775	0.468350	0.003175
776	0.469200	0.002875
777	0.470825	0.002900
778	0.469975	0.003250
779	0.469575	0.003300
780	0.475175	0.003200
781	0.471900	0.003300
782	0.470125	0.002850
783	0.470375	0.002775
784	0.471750	0.002750
785	0.470125	0.002825
786	0.471800	0.003025
787	0.471550	0.003000
788	0.469225	0.003000
789	0.473100	0.003200
790	0.471550	0.003375
791	0.472775	0.003150
792	0.473675	0.003375
793	0.467925	0.003275
794	0.465475	0.003400
795	0.464850	0.003275
796	0.470575	0.003225
797	0.474875	0.003450
798	0.472250	0.003650
799	0.473125	0.003650
800	0.469975	0.003650
801	0.473200	0.003875
802	0.471550	0.003550
803	0.471125	0.003250
804	0.474350	0.003225
805	0.471900	0.003100
806	0.472150	0.003125
807	0.469675	0.003250
808	0.470975	0.003175
809	0.471650	0.003025
810	0.466650	0.002975
811	0.471625	0.002900
812	0.472150	0.002850
813	0.469225	0.002925
814	0.470700	0.003050
815	0.474150	0.002825
816	0.474725	0.002725
817	0.474050	0.002650
818	0.471850	0.002875
819	0.473250	0.002825
820	0.473775	0.002800
821	0.473350	0.002625
822	0.472675	0.002800
823	0.470075	0.002775
824	0.469275	0.002200
825	0.474250	0.001950
826	0.474450	0.001825
827	0.473700	0.001775
828	0.473575	0.001550
829	0.473950	0.001475
830	0.474000	0.001300
831	0.473375	0.001275
832	0.472925	0.001325
833	0.473600	0.001350
834	0.470050	0.001225
835	0.472675	0.001250
836	0.474625	0.001400
837	0.464925	0.001450
838	0.471400	0.001625
839	0.472525	0.001775
840	0.471900	0.001800
841	0.469075	0.001825
842	0.470175	0.001900
843	0.470700	0.001825
844	0.473200	0.002025
845	0.471350	0.001550
846	0.472975	0.001625
847	0.471050	0.001725
848	0.474700	0.001900
849	0.473950	0.001750
850	0.470625	0.001800
851	0.469800	0.001900
852	0.473300	0.002050
853	0.472200	0.002025
854	0.470550	0.001975
855	0.473575	0.001950
856	0.470925	0.002025
857	0.471025	0.002100
858	0.471850	0.002325
859	0.474400	0.002500
860	0.476525	0.002675
861	0.477250	0.002525
862	0.473400	0.002525
863	0.475400	0.002475
864	0.471950	0.002625
865	0.470400	0.002300
866	0.468600	0.002225
867	0.468775	0.002225
868	0.467300	0.002250
869	0.469325	0.002400
870	0.474850	0.002650
871	0.470375	0.002825
872	0.473050	0.002775
873	0.471800	0.002475
874	0.475125	0.002425
875	0.479500	0.002100
876	0.476250	0.002050
877	0.473100	0.001900
878	0.470750	0.001925
879	0.470525	0.001700
880	0.470775	0.001450
881	0.472375	0.001450
882	0.469250	0.001275
883	0.470950	0.001025
884	0.470275	0.001025
885	0.471475	0.001175
886	0.470525	0.001225
887	0.471250	0.001175
888	0.471950	0.001300
889	0.467025	0.001500
890	0.466550	0.001425
891	0.471400	0.001500
892	0.474075	0.001500
893	0.474450	0.001725
894	0.473300	0.001800
895	0.473625	0.001675
896	0.471750	0.001700
897	0.473475	0.001850
898	0.472600	0.002025
899	0.467175	0.001950
900	0.467650	0.001900
901	0.471125	0.001675
902	0.470650	0.001650
903	0.467125	0.001625
904	0.467025	0.001800
905	0.472700	0.001775
906	0.469000	0.001850
907	0.469000	0.002000
908	0.472800	0.001825
909	0.472550	0.001550
910	0.474100	0.001575
911	0.469575	0.001350
912	0.468300	0.001150
913	0.467750	0.001200
914	0.467575	0.001200
915	0.472050	0.001150
916	0.471000	0.001100
917	0.472675	0.001100
918	0.471825	0.001175
919	0.469625	0.001275
920	0.473200	0.001250
921	0.469175	0.001400
922	0.469800	0.001375
923	0.472225	0.001425
924	0.470725	0.001350
925	0.475900	0.001350
926	0.479100	0.001200
927	0.471500	0.001075
928	0.470625	0.001050
929	0.473050	0.001000
930	0.473825	0.000950
931	0.472925	0.001100
932	0.469925	0.001250
933	0.472800	0.001050
934	0.470350	0.001100
935	0.470675	0.001150
936	0.472275	0.001125
937	0.471800	0.001125
938	0.469700	0.001125
939	0.474750	0.001050
940	0.470825	0.001150
941	0.469800	0.001100
942	0.470725	0.001175
943	0.472525	0.001125
944	0.472800	0.001000
945	0.471725	0.001100
946	0.467800	0.001100
947	0.471175	0.001050
948	0.473425	0.001075
949	0.471050	0.001125
950	0.472600	0.001175
951	0.469950	0.001050
952	0.468325	0.001050
953	0.472325	0.001050
954	0.469325	0.001025
955	0.471300	0.000950
956	0.475450	0.000925
957	0.469225	0.000750
958	0.468750	0.000650
959	0.467100	0.000550
960	0.470225	0.000725
961	0.469975	0.000650
962	0.470400	0.000600
963	0.475125	0.000550
964	0.477800	0.000425
965	0.474075	0.000375
966	0.469225	0.000250
967	0.469875	0.000250
968	0.472850	0.000325
969	0.473400	0.000375
970	0.470450	0.000425
971	0.468225	0.000400
972	0.466900	0.000350
973	0.472850	0.000275
974	0.470825	0.000300
975	0.466100	0.000325
976	0.468700	0.000325
977	0.471250	0.000350
978	0.471225	0.000325
979	0.472550	0.000300
980	0.476100	0.000350
981	0.470525	0.000300
982	0.473100	0.000325
983	0.476525	0.000375
984	0.468925	0.000375
985	0.471575	0.000325
986	0.473100	0.000325
987	0.471625	0.000375
988	0.471100	0.000450
989	0.473600	0.000525
990	0.470875	0.000500
991	0.470400	0.000500
992	0.474200	0.000525
993	0.468750	0.000500
994	0.469825	0.000500
995	0.468800	0.000450
996	0.471150	0.000425
997	0.469800	0.000525
998	0.475325	0.000550
999	0.474850	0.000575
1000	0.473150	0.000625
1001	0.471675	0.000675
1002	0.471225	0.000700
1003	0.471300	0.000800
1004	0.469350	0.000850
1005	0.470850	0.000850
1006	0.472425	0.000875
1007	0.471175	0.000900
1008	0.465750	0.000800
1009	0.467050	0.000725
1010	0.468775	0.000700
1011	0.470775	0.000800
1012	0.477800	0.000825
1013	0.475350	0.000800
1014	0.469800	0.000900
1015	0.468175	0.001150
1016	0.466025	0.001175
1017	0.472250	0.001225
1018	0.468825	0.001275
1019	0.469850	0.001300
1020	0.473225	0.001275
1021	0.471075	0.001300
1022	0.467650	0.001225
1023	0.467950	0.001175
1024	0.470150	0.001275
1025	0.468625	0.001300
1026	0.472225	0.001325
1027	0.474450	0.001350
1028	0.473500	0.001425
1029	0.472300	0.001425
1030	0.469025	0.001325
1031	0.469575	0.001150
1032	0.467350	0.001025
1033	0.465400	0.000950
1034	0.467925	0.000975
1035	0.470275	0.000900
1036	0.468075	0.000925
1037	0.473850	0.000975
1038	0.474150	0.001075
1039	0.469350	0.000950
1040	0.470725	0.000925
1041	0.473275	0.000825
1042	0.471725	0.001000
1043	0.468925	0.001000
1044	0.466125	0.000975
1045	0.470075	0.001050
1046	0.470425	0.001050
1047	0.465725	0.000925
1048	0.469250	0.000700
1049	0.469700	0.000625
1050	0.472125	0.000700
1051	0.474050	0.000525
1052	0.474500	0.000625
1053	0.470625	0.000625
1054	0.473775	0.000775
1055	0.470100	0.000725
1056	0.470675	0.000800
1057	0.469925	0.000875
1058	0.470075	0.000825
1059	0.474300	0.000875
1060	0.472125	0.000875
1061	0.476950	0.000875
1062	0.473525	0.000900
1063	0.472925	0.000875
1064	0.475550	0.000700
1065	0.473825	0.000675
1066	0.475050	0.000575
1067	0.471175	0.000625
1068	0.468900	0.000725
1069	0.472125	0.000625
1070	0.471925	0.000550
1071	0.474600	0.000400
1072	0.469775	0.000375
1073	0.470625	0.000450
1074	0.472625	0.000375
1075	0.466825	0.000300
1076	0.469200	0.000375
1077	0.472650	0.000425
1078	0.472550	0.000400
1079	0.474625	0.000325
1080	0.474800	0.000325
1081	0.472900	0.000400
1082	0.472550	0.000475
1083	0.472075	0.000350
1084	0.471375	0.000350
1085	0.471875	0.000300
1086	0.472400	0.000200
1087	0.471825	0.000150
1088	0.468975	0.000150
1089	0.470875	0.000125
1090	0.467625	0.000150
1091	0.472050	0.000175
1092	0.468625	0.000150
1093	0.474150	0.000200
1094	0.471050	0.000225
1095	0.468875	0.000225
1096	0.469100	0.000225
1097	0.469725	0.000175
1098	0.473475	0.000100
1099	0.473525	0.000050
1100	0.473325	0.000050
1101	0.471175	0.000025
1102	0.469650	0.000000
1103	0.471500	0.000000
1104	0.472450	0.000000
1105	0.470125	0.000000
1106	0.471600	0.000000
1107	0.470875	0.000000
1108	0.471675	0.000000
1109	0.470300	0.000000
1110	0.467300	0.000000
1111	0.470025	0.000000
1112	0.468675	0.000000
1113	0.471975	0.000000
1114	0.465400	0.000000
1115	0.469925	0.000000
1116	0.472350	0.000000
1117	0.473900	0.000000
1118	0.470350	0.000000
1119	0.470375	0.000000
1120	0.471300	0.000000
1121	0.467400	0.000000
1122	0.471075	0.000000
1123	0.467950	0.000000
1124	0.473925	0.000000
1125	0.471475	0.000000
1126	0.470800	0.000000
1127	0.474350	0.000000
1128	0.470250	0.000000
1129	0.468150	0.000000
1130	0.470950	0.000000
1131	0.469725	0.000000
1132	0.468500	0.000000
1133	0.470175	0.000000
1134	0.475975	0.000000
1135	0.475525	0.000000
1136	0.473025	0.000000
1137	0.473275	0.000000
1138	0.468600	0.000000
1139	0.466725	0.000000
1140	0.467650	0.000000
1141	0.471350	0.000000
1142	0.472975	0.000000
1143	0.470800	0.000000
1144	0.469325	0.000000
1145	0.468400	0.000000
1146	0.467575	0.000000
1147	0.472325	0.000000
1148	0.471525	0.000000
1149	0.474225	0.000000
1150	0.469325	0.000000
1151	0.472025	0.000000
1152	0.469200	0.000000
1153	0.467425	0.000000
1154	0.472225	0.000000
1155	0.468975	0.000000
1156	0.470950	0.000000
1157	0.471625	0.000000
1158	0.471975	0.000000
1159	0.472625	0.000000
1160	0.471625	0.000000
1161	0.470450	0.000000
1162	0.474925	0.000000
1163	0.474200	0.000000
1164	0.473275	0.000000
1165	0.468825	0.000000
1166	0.471250	0.000000
1167	0.471025	0.000000
1168	0.474000	0.000000
1169	0.469025	0.000000
1170	0.470850	0.000000
1171	0.472575	0.000000
1172	0.473675	0.000000
1173	0.469550	0.000000
1174	0.471800	0.000000
1175	0.473750	0.000000
1176	0.473875	0.000000
1177	0.469950	0.000000
1178	0.468775	0.000000
1179	0.467950	0.000000
1180	0.467350	0.000000
1181	0.472550	0.000000
1182	0.471450	0.000000
1183	0.472600	0.000000
1184	0.471400	0.000000
1185	0.469425	0.000000
1186	0.474000	0.000000
1187	0.468625	0.000000
1188	0.467125	0.000000
1189	0.475375	0.000000
1190	0.473800	0.000000
1191	0.469100	0.000000
1192	0.472000	0.000000
1193	0.473325	0.000000
1194	0.474425	0.000000
1195	0.470775	0.000000
1196	0.473025	0.000000
1197	0.472500	0.000000
1198	0.473175	0.000000
1199	0.472775	0.000000
1200	0.475850	0.000000
1201	0.476450	0.000000
1202	0.474650	0.000000
1203	0.472975	0.000000
1204	0.467175	0.000000
1205	0.470900	0.000000
1206	0.468275	0.000000
1207	0.468000	0.000000
1208	0.466850	0.000000
1209	0.470200	0.000000
1210	0.472475	0.000000
1211	0.468950	0.000000
1212	0.469350	0.000000
1213	0.467175	0.000000
1214	0.471250	0.000000
1215	0.471600	0.000000
1216	0.468675	0.000000
1217	0.473525	0.000000
1218	0.476300	0.000000
1219	0.471550	0.000000
1220	0.476100	0.000000
1221	0.471425	0.000000
1222	0.469825	0.000000
1223	0.473900	0.000000
1224	0.474600	0.000000
1225	0.476075	0.000000
1226	0.475175	0.000000
1227	0.471800	0.000000
1228	0.469025	0.000000
1229	0.471475	0.000000
1230	0.468200	0.000000
1231	0.471375	0.000000
1232	0.474650	0.000000
1233	0.473700	0.000000
1234	0.474800	0.000000
1235	0.470700	0.000000
1236	0.473650	0.000000
1237	0.473150	0.000000
1238	0.473125	0.000000
1239	0.474900	0.000000
1240	0.476575	0.000000
1241	0.472725	0.000000
1242	0.470650	0.000000
1243	0.474800	0.000000
1244	0.474375	0.000000
1245	0.470475	0.000000
1246	0.470650	0.000000
1247	0.469825	0.000000
1248	0.464575	0.000000
1249	0.466775	0.000000
1250	0.467225	0.000000
1251	0.466075	0.000000
1252	0.468275	0.000000
1253	0.469675	0.000000
1254	0.472500	0.000000
1255	0.475525	0.000000
1256	0.475075	0.000000
1257	0.478950	0.000000
1258	0.475350	0.000000
1259	0.477225	0.000000
1260	0.473200	0.000000
1261	0.468100	0.000000
1262	0.470300	0.000000
1263	0.467000	0.000000
1264	0.470050	0.000000
1265	0.469725	0.000000
1266	0.470925	0.000000
1267	0.472475	0.000000
1268	0.469575	0.000000
1269	0.474775	0.000000
1270	0.470075	0.000000
1271	0.472675	0.000000
1272	0.473300	0.000000
1273	0.471525	0.000000
1274	0.474325	0.000000
1275	0.472425	0.000000
1276	0.468400	0.000000
1277	0.468550	0.000000
1278	0.468200	0.000000
1279	0.464875	0.000000
1280	0.475075	0.000000
1281	0.472225	0.000000
1282	0.473775	0.000000
1283	0.470800	0.000000
1284	0.471850	0.000000
1285	0.468350	0.000000
1286	0.472425	0.000000
1287	0.472775	0.000000
1288	0.472500	0.000000
1289	0.468300	0.000000
1290	0.469550	0.000000
1291	0.468900	0.000000
1292	0.467500	0.000000
1293	0.468000	0.000000
1294	0.466925	0.000000
1295	0.472775	0.000000
1296	0.472825	0.000000
1297	0.475600	0.000000
1298	0.473625	0.000000
1299	0.473025	0.000000
1300	0.471175	0.000000
1301	0.471425	0.000000
1302	0.471475	0.000000
1303	0.473300	0.000000
1304	0.471500	0.000000
1305	0.473375	0.000000
1306	0.468025	0.000000
1307	0.471525	0.000000
1308	0.472225	0.000000
1309	0.472775	0.000000
1310	0.469050	0.000000
1311	0.472600	0.000000
1312	0.471175	0.000000
1313	0.469550	0.000000
1314	0.465850	0.000000
1315	0.467675	0.000000
1316	0.468825	0.000000
1317	0.466700	0.000000
1318	0.468725	0.000000
1319	0.468875	0.000000
1320	0.474175	0.000000
1321	0.472200	0.000000
1322	0.467000	0.000000
1323	0.471925	0.000000
1324	0.468625	0.000000
1325	0.470900	0.000000
1326	0.469775	0.000000
1327	0.467350	0.000000
1328	0.468900	0.000000
1329	0.473375	0.000000
1330	0.474550	0.000000
1331	0.474125	0.000000
1332	0.470450	0.000000
1333	0.472975	0.000000
1334	0.469325	0.000000
1335	0.466400	0.000000
1336	0.471075	0.000000
1337	0.469850	0.000000
1338	0.472775	0.000000
1339	0.471725	0.000000
1340	0.474250	0.000000
1341	0.470400	0.000000
1342	0.470025	0.000000
1343	0.470275	0.000000
1344	0.474450	0.000000
1345	0.474475	0.000000
1346	0.469975	0.000000
1347	0.469300	0.000000
1348	0.471950	0.000000
1349	0.467850	0.000000
1350	0.465175	0.000000
1351	0.471700	0.000000
1352	0.474050	0.000000
1353	0.470900	0.000000
1354	0.470450	0.000000
1355	0.469650	0.000000
1356	0.468450	0.000000
1357	0.469525	0.000000
1358	0.473125	0.000000
1359	0.475725	0.000000
1360	0.473625	0.000000
1361	0.472100	0.000000
1362	0.473625	0.000000
1363	0.471350	0.000000
1364	0.478075	0.000000
1365	0.473200	0.000000
1366	0.470175	0.000000
1367	0.469800	0.000000
1368	0.471225	0.000000
1369	0.472875	0.000000
1370	0.473650	0.000000
1371	0.471175	0.000000
1372	0.468475	0.000000
1373	0.471125	0.000000
1374	0.469225	0.000000
1375	0.471450	0.000000
1376	0.474175	0.000000
1377	0.474975	0.000000
1378	0.473250	0.000000
1379	0.470825	0.000000
1380	0.470025	0.000000
1381	0.467275	0.000000
1382	0.468600	0.000000
1383	0.467425	0.000000
1384	0.468500	0.000000
1385	0.465525	0.000000
1386	0.469000	0.000000
1387	0.467600	0.000000
1388	0.469225	0.000000
1389	0.476375	0.000000
1390	0.472850	0.000000
1391	0.473550	0.000000
1392	0.472150	0.000000
1393	0.474575	0.000000
1394	0.476225	0.000000
1395	0.478450	0.000000
1396	0.469975	0.000000
1397	0.470425	0.000000
1398	0.474675	0.000000
1399	0.474050	0.000000
1400	0.466275	0.000000
1401	0.464575	0.000000
1402	0.465300	0.000000
1403	0.467875	0.000000
1404	0.470400	0.000000
1405	0.472800	0.000000
1406	0.468600	0.000000
1407	0.471175	0.000000
1408	0.471575	0.000000
1409	0.472675	0.000000
1410	0.471225	0.000000
1411	0.476450	0.000000
1412	0.473700	0.000000
1413	0.470725	0.000000
1414	0.471350	0.000000
1415	0.472350	0.000000
1416	0.467675	0.000000
1417	0.473375	0.000000
1418	0.470325	0.000000
1419	0.465275	0.000000
1420	0.469650	0.000000
1421	0.472175	0.000000
1422	0.472325	0.000000
1423	0.470350	0.000000
1424	0.473800	0.000000
1425	0.475025	0.000000
1426	0.474425	0.000000
1427	0.471525	0.000000
1428	0.472075	0.000000
1429	0.471175	0.000000
1430	0.472250	0.000000
1431	0.472325	0.000000
1432	0.472950	0.000000
1433	0.471700	0.000000
1434	0.472900	0.000000
1435	0.470125	0.000000
1436	0.473400	0.000000
1437	0.476300	0.000000
1438	0.472650	0.000000
1439	0.471475	0.000000
1440	0.470700	0.000000
1441	0.468450	0.000000
1442	0.470875	0.000000
1443	0.470650	0.000000
1444	0.472725	0.000000
1445	0.472200	0.000000
1446	0.471275	0.000000
1447	0.469200	0.000000
1448	0.473125	0.000000
1449	0.474025	0.000000
1450	0.473500	0.000000
1451	0.469775	0.000000
1452	0.469900	0.000000
1453	0.467275	0.000000
1454	0.469925	0.000000
1455	0.472975	0.000000
1456	0.472550	0.000000
1457	0.472025	0.000000
1458	0.470175	0.000000
1459	0.471275	0.000000
1460	0.474475	0.000000
1461	0.471700	0.000000
1462	0.468975	0.000000
1463	0.471825	0.000000
1464	0.472225	0.000000
1465	0.466425	0.000000
1466	0.467625	0.000000
1467	0.467525	0.000000
1468	0.471850	0.000000
1469	0.468525	0.000000
1470	0.470150	0.000000
1471	0.469200	0.000000
1472	0.472575	0.000000
1473	0.469525	0.000000
1474	0.469400	0.000000
1475	0.468350	0.000000
1476	0.474450	0.000000
1477	0.469150	0.000000
1478	0.469050	0.000000
1479	0.473625	0.000000
1480	0.473900	0.000000
1481	0.473925	0.000000
1482	0.471500	0.000000
1483	0.467975	0.000000
1484	0.470125	0.000000
1485	0.470650	0.000000
1486	0.474600	0.000000
1487	0.477025	0.000000
1488	0.473525	0.000000
1489	0.474000	0.000000
1490	0.469625	0.000000
1491	0.474700	0.000000
1492	0.472650	0.000000
1493	0.472775	0.000000
1494	0.469525	0.000000
1495	0.469750	0.000000
1496	0.471700	0.000000
1497	0.471500	0.000000
1498	0.471550	0.000000
1499	0.474900	0.000000
1500	0.470900	0.000000
1501	0.471475	0.000000
1502	0.467700	0.000000
1503	0.466225	0.000000
1504	0.471825	0.000000
1505	0.477275	0.000000
1506	0.471725	0.000000
1507	0.468100	0.000000
1508	0.470775	0.000000
1509	0.474725	0.000000
1510	0.473725	0.000000
1511	0.474600	0.000000
1512	0.471950	0.000000
1513	0.466050	0.000000
1514	0.470750	0.000000
1515	0.473300	0.000000
1516	0.471875	0.000000
1517	0.470100	0.000000
1518	0.467700	0.000000
1519	0.471450	0.000000
1520	0.471500	0.000000
1521	0.470525	0.000000
1522	0.469100	0.000000
1523	0.469650	0.000000
1524	0.471825	0.000000
1525	0.471175	0.000000
1526	0.470250	0.000000
1527	0.469825	0.000000
1528	0.474425	0.000000
1529	0.472900	0.000000
1530	0.471200	0.000000
1531	0.471225	0.000000
1532	0.474000	0.000000
1533	0.473300	0.000000
1534	0.473425	0.000000
1535	0.473300	0.000000
1536	0.469525	0.000000
1537	0.470200	0.000000
1538	0.470250	0.000000
1539	0.471975	0.000000
1540	0.474075	0.000000
1541	0.472600	0.000000
1542	0.467750	0.000000
1543	0.469525	0.000000
1544	0.472375	0.000000
1545	0.473025	0.000000
1546	0.472825	0.000000
1547	0.471975	0.000000
1548	0.472925	0.000000
1549	0.468950	0.000000
1550	0.470825	0.000000
1551	0.467550	0.000000
1552	0.466475	0.000000
1553	0.469075	0.000000
1554	0.469450	0.000000
1555	0.473350	0.000000
1556	0.468675	0.000000
1557	0.472000	0.000000
1558	0.470050	0.000000
1559	0.469900	0.000000
1560	0.470700	0.000000
1561	0.473500	0.000000
1562	0.472875	0.000000
1563	0.475600	0.000000
1564	0.470575	0.000000
1565	0.467025	0.000000
1566	0.470325	0.000000
1567	0.470875	0.000000
1568	0.471000	0.000000
1569	0.471300	0.000000
1570	0.473300	0.000000
1571	0.464875	0.000000
1572	0.467050	0.000000
1573	0.469250	0.000000
1574	0.471600	0.000000
1575	0.473875	0.000000
1576	0.469975	0.000000
1577	0.469625	0.000000
1578	0.471550	0.000000
1579	0.472900	0.000000
1580	0.470050	0.000000
1581	0.469125	0.000000
1582	0.472550	0.000000
1583	0.472800	0.000000
1584	0.471000	0.000000
1585	0.470950	0.000000
1586	0.468000	0.000000
1587	0.465650	0.000000
1588	0.469550	0.000000
1589	0.473550	0.000000
1590	0.469675	0.000000
1591	0.467100	0.000000
1592	0.468975	0.000000
1593	0.469475	0.000000
1594	0.473700	0.000000
1595	0.470850	0.000000
1596	0.465975	0.000000
1597	0.469925	0.000000
1598	0.469925	0.000000
1599	0.471425	0.000000
1600	0.469825	0.000000
1601	0.472950	0.000000
1602	0.471300	0.000000
1603	0.471775	0.000000
1604	0.474475	0.000000
1605	0.469475	0.000000
1606	0.474850	0.000000
1607	0.470725	0.000000
1608	0.472275	0.000000
1609	0.473950	0.000000
1610	0.474775	0.000000
1611	0.471300	0.000000
1612	0.470350	0.000000
1613	0.468850	0.000000
1614	0.469075	0.000000
1615	0.473475	0.000000
1616	0.474700	0.000000
1617	0.472675	0.000000
1618	0.470975	0.000000
1619	0.468700	0.000000
1620	0.468450	0.000000
1621	0.471050	0.000000
1622	0.469000	0.000000
1623	0.467600	0.000000
1624	0.469050	0.000000
1625	0.473100	0.000000
1626	0.473250	0.000000
1627	0.473575	0.000000
1628	0.474475	0.000000
1629	0.473900	0.000000
1630	0.468125	0.000000
1631	0.468600	0.000000
1632	0.472275	0.000000
1633	0.470725	0.000000
1634	0.475325	0.000000
1635	0.474125	0.000000
1636	0.470625	0.000000
1637	0.472550	0.000000
1638	0.472400	0.000000
1639	0.471775	0.000000
1640	0.470850	0.000000
1641	0.471300	0.000000
1642	0.471150	0.000000
1643	0.468850	0.000000
1644	0.470425	0.000000
1645	0.472225	0.000000
1646	0.470725	0.000000
1647	0.470275	0.000000
1648	0.469325	0.000000
1649	0.467950	0.000000
1650	0.475175	0.000000
1651	0.471425	0.000000
1652	0.470075	0.000000
1653	0.472725	0.000000
1654	0.471975	0.000000
1655	0.469875	0.000000
1656	0.468025	0.000000
1657	0.475175	0.000000
1658	0.468875	0.000000
1659	0.473500	0.000000
1660	0.469250	0.000000
1661	0.467750	0.000000
1662	0.472700	0.000000
1663	0.470625	0.000000
1664	0.472175	0.000000
1665	0.469125	0.000000
1666	0.468900	0.000000
1667	0.469775	0.000000
1668	0.471600	0.000000
1669	0.470100	0.000000
1670	0.473625	0.000000
1671	0.474225	0.000000
1672	0.472350	0.000000
1673	0.470100	0.000000
1674	0.470550	0.000000
1675	0.470225	0.000000
1676	0.468625	0.000000
1677	0.466400	0.000000
1678	0.466050	0.000000
1679	0.470100	0.000000
1680	0.471600	0.000000
1681	0.468500	0.000000
1682	0.470725	0.000000
1683	0.472375	0.000000
1684	0.472700	0.000000
1685	0.473825	0.000000
1686	0.469975	0.000000
1687	0.472725	0.000000
1688	0.471325	0.000000
1689	0.473000	0.000000
1690	0.472575	0.000000
1691	0.470425	0.000000
1692	0.472875	0.000000
1693	0.472250	0.000000
1694	0.472400	0.000000
1695	0.470075	0.000000
1696	0.471000	0.000000
1697	0.473750	0.000000
1698	0.469300	0.000000
1699	0.469050	0.000000
1700	0.470200	0.000000
1701	0.469850	0.000000
1702	0.473800	0.000000
1703	0.473350	0.000000
1704	0.475350	0.000000
1705	0.468875	0.000000
1706	0.469175	0.000000
1707	0.470375	0.000000
1708	0.473800	0.000000
1709	0.471050	0.000000
1710	0.471900	0.000000
1711	0.469300	0.000000
1712	0.472850	0.000000
1713	0.474850	0.000000
1714	0.473825	0.000000
1715	0.471475	0.000000
1716	0.473350	0.000000
1717	0.473900	0.000000
1718	0.470175	0.000000
1719	0.469850	0.000000
1720	0.467525	0.000000
1721	0.470325	0.000000
1722	0.472125	0.000000
1723	0.469825	0.000000
1724	0.473550	0.000000
1725	0.473700	0.000000
1726	0.471625	0.000000
1727	0.473750	0.000000
1728	0.464550	0.000000
1729	0.469550	0.000000
1730	0.473225	0.000000
1731	0.471600	0.000000
1732	0.473025	0.000000
1733	0.470300	0.000000
1734	0.471750	0.000000
1735	0.473450	0.000000
1736	0.473625	0.000000
1737	0.470625	0.000000
1738	0.471600	0.000000
1739	0.475075	0.000000
1740	0.473200	0.000000
1741	0.472275	0.000000
1742	0.474450	0.000000
1743	0.472075	0.000000
1744	0.473075	0.000000
1745	0.470400	0.000000
1746	0.470250	0.000000
1747	0.470875	0.000000
1748	0.475700	0.000000
1749	0.477150	0.000000
1750	0.473700	0.000000
1751	0.470850	0.000000
1752	0.469075	0.000000
1753	0.471700	0.000000
1754	0.466550	0.000000
1755	0.469950	0.000000
1756	0.469275	0.000000
1757	0.473000	0.000000
1758	0.470075	0.000000
1759	0.471025	0.000000
1760	0.471050	0.000000
1761	0.471125	0.000000
1762	0.471575	0.000000
1763	0.472225	0.000000
1764	0.468625	0.000000
1765	0.471100	0.000000
1766	0.466925	0.000000
1767	0.469100	0.000000
1768	0.471800	0.000000
1769	0.466950	0.000000
1770	0.473900	0.000000
1771	0.470625	0.000000
1772	0.475150	0.000000
1773	0.475625	0.000000
1774	0.476375	0.000000
1775	0.474625	0.000000
1776	0.472300	0.000000
1777	0.469550	0.000000
1778	0.470900	0.000000
1779	0.474625	0.000000
1780	0.468350	0.000000
1781	0.464900	0.000000
1782	0.470050	0.000000
1783	0.468625	0.000000
1784	0.474050	0.000000
1785	0.469150	0.000000
1786	0.469725	0.000000
1787	0.475175	0.000000
1788	0.469950	0.000000
1789	0.469200	0.000000
1790	0.469450	0.000000
1791	0.466050	0.000000
1792	0.466200	0.000000
1793	0.466675	0.000000
1794	0.471775	0.000000
1795	0.472025	0.000000
1796	0.474025	0.000000
1797	0.475100	0.000000
1798	0.473925	0.000000
1799	0.469100	0.000000
1800	0.470850	0.000000
1801	0.470575	0.000000
1802	0.469775	0.000000
1803	0.472325	0.000000
1804	0.469625	0.000000
1805	0.469925	0.000000
1806	0.473200	0.000000
1807	0.474225	0.000000
1808	0.472425	0.000000
1809	0.469875	0.000000
1810	0.469650	0.000000
1811	0.470800	0.000000
1812	0.471500	0.000000
1813	0.475425	0.000000
1814	0.474975	0.000000
1815	0.475375	0.000000
1816	0.472950	0.000000
1817	0.472525	0.000000
1818	0.464625	0.000000
1819	0.466750	0.000000
1820	0.466750	0.000000
1821	0.469250	0.000000
1822	0.473525	0.000000
1823	0.468775	0.000000
1824	0.470700	0.000000
1825	0.475000	0.000000
1826	0.470050	0.000000
1827	0.469450	0.000000
1828	0.470900	0.000000
1829	0.468900	0.000000
1830	0.470725	0.000000
1831	0.470575	0.000000
1832	0.472775	0.000000
1833	0.473050	0.000000
1834	0.473025	0.000000
1835	0.472025	0.000000
1836	0.473050	0.000000
1837	0.473475	0.000000
1838	0.475875	0.000000
1839	0.472350	0.000000
1840	0.471125	0.000000
1841	0.471875	0.000000
1842	0.470825	0.000000
1843	0.474025	0.000000
1844	0.471325	0.000000
1845	0.471275	0.000000
1846	0.471075	0.000000
1847	0.469025	0.000000
1848	0.467800	0.000000
1849	0.470875	0.000000
1850	0.470600	0.000000
1851	0.473675	0.000000
1852	0.472425	0.000000
1853	0.473575	0.000000
1854	0.469800	0.000000
1855	0.472900	0.000000
1856	0.475975	0.000000
1857	0.472600	0.000000
1858	0.471600	0.000000
1859	0.474900	0.000000
1860	0.471025	0.000000
1861	0.472050	0.000000
1862	0.474050	0.000000
1863	0.471275	0.000000
1864	0.471625	0.000000
1865	0.472125	0.000000
1866	0.472150	0.000000
1867	0.473125	0.000000
1868	0.474275	0.000000
1869	0.469675	0.000000
1870	0.470650	0.000000
1871	0.471325	0.000000
1872	0.470400	0.000000
1873	0.470025	0.000000
1874	0.471625	0.000000
1875	0.475775	0.000000
1876	0.475250	0.000000
1877	0.478550	0.000000
1878	0.472500	0.000000
1879	0.472800	0.000000
1880	0.470175	0.000000
1881	0.470100	0.000000
1882	0.469975	0.000000
1883	0.471275	0.000000
1884	0.467775	0.000000
1885	0.473000	0.000000
1886	0.471100	0.000000
1887	0.469225	0.000000
1888	0.472000	0.000000
1889	0.472450	0.000000
1890	0.469925	0.000000
1891	0.471850	0.000000
1892	0.472375	0.000000
1893	0.474800	0.000000
1894	0.469000	0.000000
1895	0.469525	0.000000
1896	0.470975	0.000000
1897	0.470850	0.000000
1898	0.474525	0.000000
1899	0.470975	0.000000
1900	0.472200	0.000000
1901	0.469700	0.000000
1902	0.469500	0.000000
1903	0.471450	0.000000
1904	0.475500	0.000000
1905	0.472300	0.000000
1906	0.473525	0.000000
1907	0.469925	0.000000
1908	0.466950	0.000000
1909	0.476325	0.000000
1910	0.477200	0.000000
1911	0.473975	0.000000
1912	0.474250	0.000000
1913	0.471200	0.000000
1914	0.469050	0.000000
1915	0.469700	0.000000
1916	0.472225	0.000000
1917	0.469400	0.000000
1918	0.468325	0.000000
1919	0.473150	0.000000
1920	0.470400	0.000000
1921	0.468025	0.000000
1922	0.466850	0.000000
1923	0.473625	0.000000
1924	0.478025	0.000000
1925	0.471425	0.000000
1926	0.472950	0.000000
1927	0.472975	0.000000
1928	0.471000	0.000000
1929	0.472200	0.000000
1930	0.469275	0.000000
1931	0.469925	0.000000
1932	0.470750	0.000000
1933	0.468350	0.000000
1934	0.466450	0.000000
1935	0.468925	0.000000
1936	0.469600	0.000000
1937	0.467775	0.000000
1938	0.473150	0.000000
1939	0.471650	0.000000
1940	0.470750	0.000000
1941	0.466550	0.000000
1942	0.464250	0.000000
1943	0.471400	0.000000
1944	0.471250	0.000000
1945	0.470975	0.000000
1946	0.472900	0.000000
1947	0.472225	0.000000
1948	0.471925	0.000000
1949	0.473625	0.000000
1950	0.470375	0.000000
1951	0.470125	0.000000
1952	0.468975	0.000000
1953	0.471725	0.000000
1954	0.474625	0.000000
1955	0.471550	0.000000
1956	0.473150	0.000000
1957	0.472200	0.000000
1958	0.468225	0.000000
1959	0.469350	0.000000
1960	0.467875	0.000000
1961	0.474075	0.000000
1962	0.474850	0.000000
1963	0.471550	0.000000
1964	0.472175	0.000000
1965	0.470875	0.000000
1966	0.473075	0.000000
1967	0.471650	0.000000
1968	0.474075	0.000000
1969	0.473650	0.000000
1970	0.470075	0.000000
1971	0.473250	0.000000
1972	0.472000	0.000000
1973	0.471000	0.000000
1974	0.468650	0.000000
1975	0.466225	0.000000
1976	0.470100	0.000000
1977	0.469625	0.000000
1978	0.470525	0.000000
1979	0.469100	0.000000
1980	0.471950	0.000000
1981	0.471175	0.000000
1982	0.474625	0.000000
1983	0.471475	0.000000
1984	0.470625	0.000000
1985	0.468275	0.000000
1986	0.469925	0.000000
1987	0.471125	0.000000
1988	0.472425	0.000000
1989	0.467875	0.000000
1990	0.470875	0.000000
1991	0.475950	0.000000
1992	0.471800	0.000000
1993	0.470975	0.000000
1994	0.471125	0.000000
1995	0.470300	0.000000
1996	0.470550	0.000000
1997	0.475350	0.000000
1998	0.472225	0.000000
1999	0.473550	0.000000
[truncated: 8,000 more rows]
