# Supplementary material for: Evolutionary game on mutually influenceing double-layer network
Source: PLoS One. 2025 Jan 31;20(1):e0317923. doi: 10.1371/journal.pone.0317923 (PMC11785339; doi:10.1371/journal.pone.0317923)
Supplement: S1 Data — (ZIP) [file pone.0317923.s001.zip › b=1.08_a=0.45_frequency.txt]

0	0.495525	0.389150
1	0.493575	0.329125
2	0.487875	0.291025
3	0.487425	0.266725
4	0.484950	0.250700
5	0.478550	0.238200
6	0.476050	0.228500
7	0.477975	0.222525
8	0.473425	0.214175
9	0.472325	0.207075
10	0.475850	0.204275
11	0.475925	0.200425
12	0.477100	0.197550
13	0.482675	0.196150
14	0.476750	0.196850
15	0.472525	0.193325
16	0.470775	0.190925
17	0.477475	0.187975
18	0.475750	0.186725
19	0.472600	0.187925
20	0.474750	0.188175
21	0.477050	0.188300
22	0.474275	0.187750
23	0.474275	0.186025
24	0.474275	0.187275
25	0.477100	0.186625
26	0.470125	0.187425
27	0.478000	0.187375
28	0.476375	0.187650
29	0.475250	0.189975
30	0.475525	0.188925
31	0.477150	0.187300
32	0.475600	0.187475
33	0.470950	0.186725
34	0.474550	0.188500
35	0.474075	0.186450
36	0.472175	0.185000
37	0.473950	0.185000
38	0.475975	0.184550
39	0.476125	0.183675
40	0.477350	0.182100
41	0.475425	0.182300
42	0.477400	0.182650
43	0.477725	0.181550
44	0.477425	0.182400
45	0.474750	0.181725
46	0.476550	0.182425
47	0.478325	0.181175
48	0.478100	0.180875
49	0.478775	0.180575
50	0.472650	0.178850
51	0.474650	0.178400
52	0.478300	0.179175
53	0.480700	0.181550
54	0.479800	0.180425
55	0.476375	0.181250
56	0.470675	0.181550
57	0.473550	0.181025
58	0.473575	0.181800
59	0.472950	0.180625
60	0.476525	0.179925
61	0.476625	0.179375
62	0.476775	0.178775
63	0.474350	0.175825
64	0.477600	0.175300
65	0.477700	0.175225
66	0.480325	0.176500
67	0.474725	0.175075
68	0.476475	0.175225
69	0.475625	0.175475
70	0.481075	0.178775
71	0.477075	0.177975
72	0.481250	0.179050
73	0.475100	0.179025
74	0.476325	0.177925
75	0.476450	0.179400
76	0.473175	0.179925
77	0.478625	0.178775
78	0.479575	0.179300
79	0.479425	0.181100
80	0.476575	0.181275
81	0.474975	0.182925
82	0.482925	0.182825
83	0.476875	0.183625
84	0.474100	0.186400
85	0.474525	0.186075
86	0.472700	0.183625
87	0.477525	0.183425
88	0.474600	0.182175
89	0.477500	0.182325
90	0.473100	0.181975
91	0.474000	0.180000
92	0.471825	0.179700
93	0.473550	0.178675
94	0.476700	0.177900
95	0.478750	0.178475
96	0.475525	0.179175
97	0.474800	0.179625
98	0.475275	0.180525
99	0.475000	0.180975
100	0.472500	0.181025
101	0.477875	0.180275
102	0.477250	0.181575
103	0.478500	0.178725
104	0.475400	0.178400
105	0.475225	0.177325
106	0.472600	0.176525
107	0.476800	0.175900
108	0.478700	0.175225
109	0.479225	0.175150
110	0.472275	0.176425
111	0.473700	0.173850
112	0.476925	0.174375
113	0.476150	0.173975
114	0.473525	0.173775
115	0.475675	0.171925
116	0.480700	0.172900
117	0.478550	0.174075
118	0.478625	0.173425
119	0.476725	0.174150
120	0.473025	0.174150
121	0.479375	0.172750
122	0.475000	0.169650
123	0.475975	0.170250
124	0.476925	0.170800
125	0.478375	0.170650
126	0.477875	0.171325
127	0.478800	0.171800
128	0.474525	0.171675
129	0.475725	0.172850
130	0.476900	0.172125
131	0.478625	0.172550
132	0.477475	0.170825
133	0.480650	0.170625
134	0.479400	0.172000
135	0.478050	0.171950
136	0.474300	0.172550
137	0.478225	0.173475
138	0.472300	0.175400
139	0.472950	0.175050
140	0.477950	0.174900
141	0.484075	0.174725
142	0.477725	0.175450
143	0.477100	0.175525
144	0.479050	0.175925
145	0.477300	0.174300
146	0.477425	0.174125
147	0.479150	0.172625
148	0.478175	0.170375
149	0.477450	0.170300
150	0.478125	0.168975
151	0.479175	0.168775
152	0.479000	0.168800
153	0.478725	0.167450
154	0.481125	0.165675
155	0.479350	0.165475
156	0.475375	0.166975
157	0.478050	0.167600
158	0.479125	0.166975
159	0.476450	0.165800
160	0.477425	0.163550
161	0.477450	0.162975
162	0.477450	0.163000
163	0.477250	0.164350
164	0.479325	0.165050
165	0.478925	0.166850
166	0.479275	0.167150
167	0.476375	0.166100
168	0.479225	0.166025
169	0.476325	0.165475
170	0.480900	0.165300
171	0.477700	0.166000
172	0.478400	0.166600
173	0.477050	0.166200
174	0.481950	0.164100
175	0.479450	0.162475
176	0.478750	0.162900
177	0.482275	0.162425
178	0.482300	0.163475
179	0.476625	0.163925
180	0.477275	0.164775
181	0.478225	0.164850
182	0.478150	0.165425
183	0.475475	0.166175
184	0.479650	0.167175
185	0.478675	0.169600
186	0.480675	0.170525
187	0.481250	0.171275
188	0.479075	0.172100
189	0.478150	0.169675
190	0.477475	0.170525
191	0.477950	0.172850
192	0.477125	0.175300
193	0.477550	0.175625
194	0.475575	0.176300
195	0.482075	0.179125
196	0.481575	0.177775
197	0.478725	0.177775
198	0.480475	0.179150
199	0.479825	0.180400
200	0.474550	0.182450
201	0.474650	0.181625
202	0.478400	0.178400
203	0.476850	0.178325
204	0.474975	0.177975
205	0.479600	0.176550
206	0.478800	0.178375
207	0.479750	0.177850
208	0.478600	0.177025
209	0.475825	0.175950
210	0.475725	0.174025
211	0.472450	0.173375
212	0.481600	0.175650
213	0.478375	0.175725
214	0.481625	0.174925
215	0.480525	0.173075
216	0.480875	0.173700
217	0.478000	0.174775
218	0.476075	0.175525
219	0.475225	0.177750
220	0.475875	0.175075
221	0.476700	0.175050
222	0.482500	0.173050
223	0.483550	0.173750
224	0.480600	0.171025
225	0.480100	0.169825
226	0.480100	0.170050
227	0.478275	0.172625
228	0.472350	0.170950
229	0.476500	0.172275
230	0.478850	0.170000
231	0.478600	0.169850
232	0.478550	0.170400
233	0.475975	0.173300
234	0.479050	0.173675
235	0.478175	0.175725
236	0.482025	0.173050
237	0.477850	0.173400
238	0.479750	0.175975
239	0.478725	0.176525
240	0.477475	0.177750
241	0.480975	0.177525
242	0.477825	0.175600
243	0.476900	0.176075
244	0.479700	0.175350
245	0.482300	0.176100
246	0.487400	0.176300
247	0.480150	0.175775
248	0.484700	0.174950
249	0.480000	0.175000
250	0.482775	0.174500
251	0.477050	0.175450
252	0.481250	0.175650
253	0.477700	0.175200
254	0.481650	0.174100
255	0.477625	0.173925
256	0.475100	0.173875
257	0.480475	0.172300
258	0.479325	0.172500
259	0.477975	0.172975
260	0.475700	0.172900
261	0.479125	0.173250
262	0.479775	0.172025
263	0.478500	0.170975
264	0.474200	0.171025
265	0.478350	0.171925
266	0.477675	0.171500
267	0.476125	0.171550
268	0.473650	0.170525
269	0.480475	0.168075
270	0.479575	0.166925
271	0.482225	0.166675
272	0.480375	0.167250
273	0.478075	0.168350
274	0.477100	0.168000
275	0.475975	0.167975
276	0.478175	0.168675
277	0.480925	0.167300
278	0.479550	0.167525
279	0.482200	0.167200
280	0.485550	0.166975
281	0.476150	0.169775
282	0.478275	0.170650
283	0.477575	0.170475
284	0.474825	0.169850
285	0.477625	0.169950
286	0.479250	0.171750
287	0.483050	0.170975
288	0.477050	0.169050
289	0.479100	0.170300
290	0.480650	0.169975
291	0.478175	0.171425
292	0.478100	0.170400
293	0.479450	0.169200
294	0.479250	0.169375
295	0.479800	0.168800
296	0.479200	0.168200
297	0.480050	0.167425
298	0.477550	0.166625
299	0.481500	0.166575
300	0.480100	0.168375
301	0.478600	0.168800
302	0.475725	0.168875
303	0.479250	0.167950
304	0.477950	0.169575
305	0.481500	0.170375
306	0.478600	0.170725
307	0.478450	0.173575
308	0.479625	0.173750
309	0.475650	0.172725
310	0.476425	0.172775
311	0.480600	0.174250
312	0.474650	0.175200
313	0.472850	0.174000
314	0.476650	0.176525
315	0.475050	0.175600
316	0.477825	0.174475
317	0.478075	0.175825
318	0.478725	0.175575
319	0.476575	0.176750
320	0.477300	0.177000
321	0.475775	0.177450
322	0.479250	0.177925
323	0.481250	0.178975
324	0.478175	0.179125
325	0.477050	0.179525
326	0.476700	0.179850
327	0.480225	0.180200
328	0.476725	0.180975
329	0.474125	0.182625
330	0.476775	0.183975
331	0.475950	0.184050
332	0.473900	0.184825
333	0.480150	0.185350
334	0.475575	0.186525
335	0.481350	0.186000
336	0.476350	0.186750
337	0.480625	0.186575
338	0.478125	0.187100
339	0.478125	0.186925
340	0.476950	0.186575
341	0.472600	0.188225
342	0.471475	0.187350
343	0.472875	0.188075
344	0.472775	0.188075
345	0.480525	0.186450
346	0.477600	0.185000
347	0.481325	0.184150
348	0.484425	0.184175
349	0.477625	0.182175
350	0.479825	0.179575
351	0.476250	0.180175
352	0.475025	0.178750
353	0.477175	0.177925
354	0.475650	0.180125
355	0.474650	0.179225
356	0.477875	0.178400
357	0.475225	0.178175
358	0.478575	0.175400
359	0.478950	0.176575
360	0.480700	0.177575
361	0.478075	0.176100
362	0.480300	0.175575
363	0.479875	0.175525
364	0.476200	0.175775
365	0.478850	0.177200
366	0.479250	0.174625
367	0.481450	0.173450
368	0.479825	0.172925
369	0.476775	0.172300
370	0.480850	0.170475
371	0.482150	0.170225
372	0.483175	0.170875
373	0.478700	0.172925
374	0.478975	0.172850
375	0.482925	0.174725
376	0.480775	0.173800
377	0.480300	0.174775
378	0.483375	0.173575
379	0.481650	0.172425
380	0.477675	0.171525
381	0.478825	0.173600
382	0.476775	0.173150
383	0.473700	0.172375
384	0.475475	0.172000
385	0.479850	0.172525
386	0.478675	0.173425
387	0.477475	0.175025
388	0.475275	0.174825
389	0.478100	0.174675
390	0.476400	0.174750
391	0.478925	0.174550
392	0.476375	0.174350
393	0.478300	0.174650
394	0.475775	0.173725
395	0.480600	0.173850
396	0.477550	0.174225
397	0.475950	0.172525
398	0.479175	0.169725
399	0.477800	0.170175
400	0.475500	0.169275
401	0.476450	0.169025
402	0.477300	0.167950
403	0.479925	0.169050
404	0.480300	0.167925
405	0.476650	0.166975
406	0.477475	0.167925
407	0.481325	0.166400
408	0.477650	0.166575
409	0.477625	0.165025
410	0.478225	0.165600
411	0.479350	0.165775
412	0.473275	0.166300
413	0.477300	0.166925
414	0.480000	0.167700
415	0.476750	0.169100
416	0.474850	0.167575
417	0.478475	0.167400
418	0.476975	0.168150
419	0.481850	0.167700
420	0.478350	0.167450
421	0.476800	0.166900
422	0.478050	0.169800
423	0.476425	0.171950
424	0.472400	0.170550
425	0.471350	0.170975
426	0.477375	0.170475
427	0.478850	0.170100
428	0.479175	0.170675
429	0.477450	0.169850
430	0.477175	0.169425
431	0.477725	0.169100
432	0.476200	0.168425
433	0.479550	0.169200
434	0.477000	0.168600
435	0.479525	0.167325
436	0.482675	0.165000
437	0.480650	0.165925
438	0.480550	0.166500
439	0.477825	0.165050
440	0.481375	0.167000
441	0.480425	0.168350
442	0.478900	0.169150
443	0.478675	0.168450
444	0.476925	0.167125
445	0.479875	0.166950
446	0.475600	0.166225
447	0.476600	0.165550
448	0.472475	0.166550
449	0.478175	0.165600
450	0.479525	0.163575
451	0.477250	0.162650
452	0.479725	0.161200
453	0.476800	0.162500
454	0.475525	0.161500
455	0.474725	0.162975
456	0.477875	0.165625
457	0.477050	0.164300
458	0.478275	0.163150
459	0.478350	0.164100
460	0.480200	0.164150
461	0.479550	0.164050
462	0.479875	0.165750
463	0.479050	0.164425
464	0.479975	0.164000
465	0.476125	0.164850
466	0.479825	0.163825
467	0.479600	0.161775
468	0.480150	0.161100
469	0.478725	0.161850
470	0.477575	0.161325
471	0.480475	0.163275
472	0.479525	0.165050
473	0.485050	0.164900
474	0.480700	0.164850
475	0.480125	0.165425
476	0.475275	0.166150
477	0.476250	0.166350
478	0.480225	0.165125
479	0.475850	0.164275
480	0.477750	0.164175
481	0.473525	0.164300
482	0.475800	0.162850
483	0.481825	0.161450
484	0.478525	0.163575
485	0.482575	0.162500
486	0.480700	0.163050
487	0.480500	0.164600
488	0.476850	0.163375
489	0.478550	0.161925
490	0.478875	0.160475
491	0.475475	0.161550
492	0.477950	0.161325
493	0.478275	0.160350
494	0.473075	0.159350
495	0.479825	0.158750
496	0.479600	0.157725
497	0.475675	0.159225
498	0.477325	0.160900
499	0.478300	0.160100
500	0.481150	0.159750
501	0.480325	0.157075
502	0.480325	0.157400
503	0.477400	0.157400
504	0.475850	0.158550
505	0.484125	0.159050
506	0.478275	0.159750
507	0.479350	0.158550
508	0.479575	0.157850
509	0.478925	0.157700
510	0.482075	0.157200
511	0.481950	0.158450
512	0.482525	0.157500
513	0.480350	0.158300
514	0.479725	0.158300
515	0.483350	0.158175
516	0.484825	0.159275
517	0.480550	0.158950
518	0.478550	0.160075
519	0.483700	0.160625
520	0.479200	0.159425
521	0.478925	0.160250
522	0.475325	0.160925
523	0.476225	0.161000
524	0.476000	0.160925
525	0.482625	0.160700
526	0.479000	0.160825
527	0.480550	0.161725
528	0.478600	0.161825
529	0.476575	0.162225
530	0.478150	0.161325
531	0.476150	0.161150
532	0.478125	0.161225
533	0.478500	0.161100
534	0.480550	0.161975
535	0.478100	0.160700
536	0.482325	0.160175
537	0.482175	0.158875
538	0.474725	0.160375
539	0.480550	0.158950
540	0.480250	0.159925
541	0.480700	0.161950
542	0.478350	0.162525
543	0.476975	0.163025
544	0.477750	0.165175
545	0.481750	0.165425
546	0.480525	0.165300
547	0.481650	0.165700
548	0.480000	0.165550
549	0.476950	0.166500
550	0.479950	0.167125
551	0.480425	0.166550
552	0.477600	0.166625
553	0.481600	0.166375
554	0.476475	0.165050
555	0.475850	0.165075
556	0.475425	0.163925
557	0.477325	0.165000
558	0.474025	0.165550
559	0.477600	0.165275
560	0.478400	0.166875
561	0.477825	0.168650
562	0.474900	0.169475
563	0.475950	0.168225
564	0.476475	0.168550
565	0.477175	0.166900
566	0.476700	0.165750
567	0.473000	0.166875
568	0.479300	0.167275
569	0.477025	0.168000
570	0.479725	0.167850
571	0.476525	0.169025
572	0.480350	0.169975
573	0.482200	0.171725
574	0.477500	0.172125
575	0.480125	0.175500
576	0.479400	0.175525
577	0.476150	0.174950
578	0.479375	0.173975
579	0.473750	0.174500
580	0.479100	0.174475
581	0.474825	0.174700
582	0.478850	0.172850
583	0.481250	0.173325
584	0.476925	0.172025
585	0.477475	0.173350
586	0.473900	0.172500
587	0.475025	0.172225
588	0.472025	0.172225
589	0.477725	0.173225
590	0.482525	0.174450
591	0.481325	0.175650
592	0.481525	0.176175
593	0.477425	0.177050
594	0.478500	0.178400
595	0.480825	0.178600
596	0.476700	0.177950
597	0.477600	0.178200
598	0.476575	0.177300
599	0.477200	0.177075
600	0.481875	0.175650
601	0.481000	0.176450
602	0.481500	0.177050
603	0.480100	0.177550
604	0.476000	0.177000
605	0.478550	0.177675
606	0.477325	0.175175
607	0.478875	0.174750
608	0.481050	0.174400
609	0.476225	0.173100
610	0.479200	0.174350
611	0.478500	0.171875
612	0.479250	0.169200
613	0.476850	0.168500
614	0.479225	0.169275
615	0.477425	0.169675
616	0.476100	0.171475
617	0.478425	0.172300
618	0.475900	0.170275
619	0.479875	0.169550
620	0.477300	0.170400
621	0.477475	0.169500
622	0.476125	0.171200
623	0.471550	0.171150
624	0.474825	0.172450
625	0.476075	0.171500
626	0.479850	0.169425
627	0.479150	0.168925
628	0.476200	0.170325
629	0.475575	0.171675
630	0.478475	0.171300
631	0.475550	0.170225
632	0.474650	0.171225
633	0.478625	0.172050
634	0.478850	0.173325
635	0.479825	0.173125
636	0.475825	0.174850
637	0.478425	0.178175
638	0.483150	0.178200
639	0.480225	0.179500
640	0.478725	0.176550
641	0.479650	0.176225
642	0.479600	0.176475
643	0.477125	0.177725
644	0.480975	0.178800
645	0.480625	0.178575
646	0.481975	0.179125
647	0.478725	0.179800
648	0.477175	0.180950
649	0.479875	0.182500
650	0.476725	0.181175
651	0.476850	0.179500
652	0.472475	0.178225
653	0.473675	0.176675
654	0.472450	0.177125
655	0.476625	0.175800
656	0.475475	0.173950
657	0.480125	0.173200
658	0.480725	0.171225
659	0.479175	0.169525
660	0.474275	0.168650
661	0.474500	0.166900
662	0.477875	0.164200
663	0.475825	0.162950
664	0.477200	0.163075
665	0.476500	0.163175
666	0.475600	0.162000
667	0.476500	0.161225
668	0.476475	0.160500
669	0.473875	0.160225
670	0.477900	0.162425
671	0.480875	0.160650
672	0.481550	0.160025
673	0.480300	0.161400
674	0.481500	0.161225
675	0.480650	0.159850
676	0.478050	0.159400
677	0.474475	0.160625
678	0.480025	0.160800
679	0.486075	0.160975
680	0.483900	0.161050
681	0.479375	0.162325
682	0.479475	0.162450
683	0.477750	0.162650
684	0.475300	0.163025
685	0.474975	0.161750
686	0.477725	0.162125
687	0.478700	0.162325
688	0.477425	0.162725
689	0.476725	0.162325
690	0.483050	0.164025
691	0.478275	0.163950
692	0.478825	0.163100
693	0.483875	0.163300
694	0.478525	0.162425
695	0.478375	0.163900
696	0.477825	0.164075
697	0.477425	0.164075
698	0.479550	0.163700
699	0.480825	0.164525
700	0.479125	0.163775
701	0.483050	0.161150
702	0.481375	0.160850
703	0.479050	0.161000
704	0.477275	0.160725
705	0.481000	0.160400
706	0.477625	0.161825
707	0.480625	0.164025
708	0.480725	0.163475
709	0.478150	0.164650
710	0.478600	0.163700
711	0.481075	0.163975
712	0.479325	0.164300
713	0.476425	0.163350
714	0.477100	0.162625
715	0.479400	0.163100
716	0.479350	0.164425
717	0.477350	0.165350
718	0.474050	0.164200
719	0.478375	0.163775
720	0.479625	0.163775
721	0.481975	0.164500
722	0.479675	0.162825
723	0.483700	0.163525
724	0.476875	0.163350
725	0.478575	0.162425
726	0.477650	0.161875
727	0.479250	0.163650
728	0.479200	0.162600
729	0.480250	0.161775
730	0.481000	0.162325
731	0.477175	0.161725
732	0.478125	0.162975
733	0.478700	0.163900
734	0.476100	0.164450
735	0.478600	0.164025
736	0.478225	0.163900
737	0.478550	0.165250
738	0.479025	0.166700
739	0.477775	0.166250
740	0.477125	0.169300
741	0.478000	0.169800
742	0.471275	0.168925
743	0.476425	0.166275
744	0.474325	0.167025
745	0.477625	0.167075
746	0.475950	0.166575
747	0.479575	0.166400
748	0.478650	0.166650
749	0.473550	0.166350
750	0.475600	0.165375
751	0.476075	0.166025
752	0.478225	0.168150
753	0.473925	0.168775
754	0.475650	0.168275
755	0.482450	0.169200
756	0.479225	0.166625
757	0.479800	0.167775
758	0.476825	0.166425
759	0.478750	0.167875
760	0.478400	0.167800
761	0.477475	0.168275
762	0.476775	0.169075
763	0.476650	0.170075
764	0.480225	0.170750
765	0.482375	0.168725
766	0.480550	0.166600
767	0.478675	0.165575
768	0.478700	0.164325
769	0.477000	0.163275
770	0.481200	0.162725
771	0.480475	0.162350
772	0.480125	0.162775
773	0.481325	0.162250
774	0.475825	0.161675
775	0.479400	0.162050
776	0.481450	0.162000
777	0.481425	0.161425
778	0.473675	0.160825
779	0.472525	0.161575
780	0.474800	0.160150
781	0.480950	0.160700
782	0.483500	0.160000
783	0.478625	0.160075
784	0.477525	0.159325
785	0.478625	0.161525
786	0.477200	0.162125
787	0.479250	0.162100
788	0.478125	0.163550
789	0.479050	0.163625
790	0.474275	0.164550
791	0.475100	0.163800
792	0.476100	0.165450
793	0.473925	0.165825
794	0.476600	0.164975
795	0.475100	0.166025
796	0.474975	0.165750
797	0.477325	0.164750
798	0.472425	0.164025
799	0.477150	0.162475
800	0.475650	0.163200
801	0.477775	0.164325
802	0.482300	0.164850
803	0.478825	0.164275
804	0.478900	0.163400
805	0.479825	0.161500
806	0.476700	0.161000
807	0.479950	0.161225
808	0.476600	0.160300
809	0.477500	0.161300
810	0.476625	0.160875
811	0.477225	0.159225
812	0.478200	0.159750
813	0.477550	0.161450
814	0.475750	0.161400
815	0.478875	0.160650
816	0.480075	0.159300
817	0.478950	0.160550
818	0.477600	0.159525
819	0.478800	0.158350
820	0.479825	0.157250
821	0.474975	0.157125
822	0.473200	0.156550
823	0.471250	0.156300
824	0.476800	0.156350
825	0.482050	0.155125
826	0.480150	0.156075
827	0.476700	0.154825
828	0.475750	0.155675
829	0.474775	0.153975
830	0.474175	0.153700
831	0.476925	0.155525
832	0.476850	0.155650
833	0.479150	0.155775
834	0.478675	0.155450
835	0.478950	0.157550
836	0.478050	0.157600
837	0.478500	0.157325
838	0.474600	0.157500
839	0.472100	0.156625
840	0.475975	0.154600
841	0.481150	0.156150
842	0.481575	0.156375
843	0.478950	0.155575
844	0.475250	0.155275
845	0.473875	0.155625
846	0.475875	0.154150
847	0.477550	0.155900
848	0.477375	0.155800
849	0.478200	0.155375
850	0.478200	0.155200
851	0.477575	0.155775
852	0.473575	0.152875
853	0.475300	0.151550
854	0.479300	0.151350
855	0.477350	0.149900
856	0.476550	0.148625
857	0.475700	0.146750
858	0.479275	0.145300
859	0.475775	0.145000
860	0.476825	0.144900
861	0.478700	0.146775
862	0.473525	0.144200
863	0.480875	0.142925
864	0.476275	0.144975
865	0.476925	0.145075
866	0.476625	0.146325
867	0.478425	0.144800
868	0.476000	0.143350
869	0.474550	0.142875
870	0.475600	0.141750
871	0.479775	0.141075
872	0.478750	0.140100
873	0.476975	0.141700
874	0.478425	0.143050
875	0.477950	0.143325
876	0.479250	0.142925
877	0.479750	0.143325
878	0.480850	0.144025
879	0.480325	0.143250
880	0.479575	0.142925
881	0.476775	0.144000
882	0.475750	0.145525
883	0.478450	0.146575
884	0.480150	0.146825
885	0.481425	0.146250
886	0.478375	0.148525
887	0.476575	0.149025
888	0.479525	0.150275
889	0.479850	0.149300
890	0.478025	0.149350
891	0.477450	0.148275
892	0.479450	0.146825
893	0.481875	0.147350
894	0.480050	0.149725
895	0.477525	0.148175
896	0.481275	0.148800
897	0.480675	0.147875
898	0.484150	0.148075
899	0.483375	0.149150
900	0.478175	0.148725
901	0.476750	0.147050
902	0.478800	0.147525
903	0.481550	0.145700
904	0.478250	0.147150
905	0.482125	0.146825
906	0.478050	0.146100
907	0.480975	0.145425
908	0.479600	0.145100
909	0.476825	0.145400
910	0.475700	0.146375
911	0.475925	0.144825
912	0.480875	0.143900
913	0.480575	0.143900
914	0.479475	0.143225
915	0.477950	0.143850
916	0.482300	0.145350
917	0.478850	0.146550
918	0.478525	0.146975
919	0.480275	0.145850
920	0.481025	0.145575
921	0.478200	0.146800
922	0.476800	0.147525
923	0.481925	0.146600
924	0.477500	0.146825
925	0.482575	0.147325
926	0.478475	0.146425
927	0.480500	0.145650
928	0.477900	0.146600
929	0.477375	0.144875
930	0.480400	0.145200
931	0.478675	0.143525
932	0.478250	0.144200
933	0.480075	0.144100
934	0.474175	0.144175
935	0.479175	0.143825
936	0.478275	0.142875
937	0.478350	0.144225
938	0.476350	0.145650
939	0.479250	0.145275
940	0.475550	0.144775
941	0.474350	0.144200
942	0.475825	0.145025
943	0.474625	0.144700
944	0.477375	0.144525
945	0.477775	0.145350
946	0.476475	0.144950
947	0.482075	0.145750
948	0.481000	0.144750
949	0.474700	0.144375
950	0.477975	0.143650
951	0.477300	0.144600
952	0.474025	0.145500
953	0.475325	0.145675
954	0.480575	0.145400
955	0.477900	0.146200
956	0.473700	0.145750
957	0.473800	0.143750
958	0.474325	0.142525
959	0.476625	0.142575
960	0.476825	0.144450
961	0.480300	0.143225
962	0.480550	0.144250
963	0.481275	0.145050
964	0.477900	0.144300
965	0.480875	0.142825
966	0.478550	0.141600
967	0.476000	0.139025
968	0.477275	0.140350
969	0.476825	0.141375
970	0.476975	0.141825
971	0.476150	0.141000
972	0.477000	0.141000
973	0.479550	0.141175
974	0.475750	0.142150
975	0.477575	0.143025
976	0.477900	0.141975
977	0.476700	0.141600
978	0.475450	0.139600
979	0.479175	0.141550
980	0.482950	0.140350
981	0.481125	0.139600
982	0.481725	0.139425
983	0.477875	0.139500
984	0.476550	0.139500
985	0.479025	0.140225
986	0.482500	0.139525
987	0.476900	0.141400
988	0.482150	0.142150
989	0.480025	0.142800
990	0.480525	0.142725
991	0.477700	0.141175
992	0.477550	0.143175
993	0.476400	0.142450
994	0.476675	0.142650
995	0.474150	0.141675
996	0.478550	0.141325
997	0.480325	0.141550
998	0.482575	0.142650
999	0.481850	0.143050
1000	0.483950	0.143425
1001	0.484350	0.143950
1002	0.478125	0.144600
1003	0.479050	0.144525
1004	0.477200	0.143550
1005	0.479750	0.142475
1006	0.480150	0.144775
1007	0.481850	0.144225
1008	0.478100	0.144650
1009	0.479600	0.145900
1010	0.480375	0.147875
1011	0.479025	0.148825
1012	0.476925	0.151025
1013	0.481000	0.150050
1014	0.476725	0.149750
1015	0.479325	0.148550
1016	0.484625	0.150000
1017	0.474975	0.150275
1018	0.479125	0.150600
1019	0.477525	0.151400
1020	0.474525	0.151850
1021	0.480475	0.151300
1022	0.479200	0.152300
1023	0.480900	0.152600
1024	0.477200	0.153025
1025	0.477800	0.152425
1026	0.480800	0.152075
1027	0.484750	0.151225
1028	0.478075	0.150350
1029	0.478275	0.149525
1030	0.480800	0.149375
1031	0.475400	0.151575
1032	0.479525	0.151800
1033	0.477800	0.150800
1034	0.473375	0.152525
1035	0.482050	0.152125
1036	0.479250	0.152425
1037	0.483725	0.152975
1038	0.480750	0.152275
1039	0.480825	0.153025
1040	0.475625	0.153925
1041	0.478375	0.154575
1042	0.477725	0.154950
1043	0.474775	0.153975
1044	0.478375	0.154950
1045	0.479300	0.155250
1046	0.479200	0.155075
1047	0.474325	0.155375
1048	0.480575	0.153275
1049	0.480550	0.155050
1050	0.480400	0.154450
1051	0.482250	0.153425
1052	0.480100	0.153525
1053	0.480850	0.154750
1054	0.477000	0.156175
1055	0.477675	0.156200
1056	0.482775	0.155575
1057	0.478975	0.156275
1058	0.478425	0.156825
1059	0.476550	0.157675
1060	0.480550	0.159250
1061	0.483800	0.158525
1062	0.479200	0.159100
1063	0.479625	0.158850
1064	0.478950	0.159400
1065	0.478175	0.157700
1066	0.476200	0.160925
1067	0.477575	0.160875
1068	0.475100	0.161525
1069	0.477975	0.161600
1070	0.481925	0.160450
1071	0.483850	0.159825
1072	0.482050	0.158625
1073	0.482125	0.158100
1074	0.477650	0.157350
1075	0.477400	0.156050
1076	0.476900	0.154400
1077	0.477075	0.154875
1078	0.479100	0.155275
1079	0.477050	0.155550
1080	0.476725	0.155700
1081	0.474350	0.154900
1082	0.477550	0.156825
1083	0.479225	0.155725
1084	0.479300	0.156425
1085	0.479725	0.156250
1086	0.477875	0.157525
1087	0.478650	0.156350
1088	0.475025	0.154925
1089	0.476625	0.154125
1090	0.478700	0.153425
1091	0.478050	0.153575
1092	0.478400	0.152275
1093	0.477500	0.152500
1094	0.475675	0.152500
1095	0.476750	0.152925
1096	0.480250	0.152900
1097	0.480250	0.155000
1098	0.477375	0.156150
1099	0.481875	0.156825
1100	0.475450	0.155250
1101	0.476900	0.157700
1102	0.478800	0.156850
1103	0.476350	0.160125
1104	0.476400	0.159025
1105	0.475125	0.159350
1106	0.477875	0.161025
1107	0.478950	0.160550
1108	0.478425	0.162375
1109	0.477575	0.162400
1110	0.480200	0.163325
1111	0.478625	0.163325
1112	0.480250	0.161900
1113	0.477350	0.162425
1114	0.478675	0.163150
1115	0.479825	0.163875
1116	0.480225	0.163700
1117	0.482475	0.162975
1118	0.482000	0.162400
1119	0.478825	0.162025
1120	0.478150	0.163925
1121	0.479450	0.165250
1122	0.476800	0.165975
1123	0.476750	0.166450
1124	0.481700	0.164750
1125	0.478550	0.164575
1126	0.481875	0.163050
1127	0.479800	0.162350
1128	0.476050	0.161550
1129	0.477475	0.161125
1130	0.473125	0.160825
1131	0.476000	0.160475
1132	0.477675	0.161400
1133	0.480025	0.161625
1134	0.485475	0.163600
1135	0.479200	0.163325
1136	0.481625	0.163775
1137	0.473750	0.162800
1138	0.475825	0.162275
1139	0.477775	0.161175
1140	0.479225	0.159875
1141	0.478575	0.159875
1142	0.479025	0.157375
1143	0.478050	0.158125
1144	0.476775	0.160150
1145	0.473925	0.158925
1146	0.477650	0.158850
1147	0.478100	0.157825
1148	0.478950	0.158875
1149	0.479675	0.157900
1150	0.482175	0.157975
1151	0.479050	0.156400
1152	0.479950	0.155675
1153	0.478600	0.153875
1154	0.477525	0.154925
1155	0.475475	0.153525
1156	0.479200	0.155075
1157	0.478375	0.154925
1158	0.476275	0.155550
1159	0.477225	0.155425
1160	0.478525	0.154425
1161	0.478400	0.153200
1162	0.475400	0.152900
1163	0.475175	0.154875
1164	0.478075	0.154225
1165	0.474575	0.155225
1166	0.482325	0.156975
1167	0.484875	0.156175
1168	0.482325	0.154700
1169	0.476925	0.153650
1170	0.476725	0.154225
1171	0.475150	0.155275
1172	0.475225	0.155750
1173	0.477275	0.154600
1174	0.482200	0.156950
1175	0.484425	0.156975
1176	0.481050	0.157200
1177	0.481475	0.156950
1178	0.485650	0.154425
1179	0.478225	0.153200
1180	0.474600	0.152975
1181	0.479700	0.153525
1182	0.477250	0.154025
1183	0.477900	0.154575
1184	0.478150	0.155300
1185	0.481850	0.155825
1186	0.478825	0.156700
1187	0.478325	0.157025
1188	0.476575	0.159375
1189	0.481750	0.158575
1190	0.482475	0.157375
1191	0.478925	0.157775
1192	0.477600	0.158225
1193	0.475100	0.157600
1194	0.481175	0.157450
1195	0.476650	0.160400
1196	0.476500	0.160675
1197	0.478575	0.161200
1198	0.475350	0.160225
1199	0.473950	0.159400
1200	0.479500	0.160100
1201	0.480225	0.159150
1202	0.483775	0.160050
1203	0.480925	0.161375
1204	0.479300	0.161100
1205	0.483950	0.161250
1206	0.479600	0.160875
1207	0.478200	0.161650
1208	0.477725	0.162550
1209	0.480025	0.164475
1210	0.478400	0.164000
1211	0.480000	0.165975
1212	0.479100	0.166425
1213	0.476250	0.167175
1214	0.479900	0.163950
1215	0.484825	0.166300
1216	0.481450	0.166450
1217	0.479500	0.164375
1218	0.478700	0.162625
1219	0.480250	0.162350
1220	0.477000	0.164350
1221	0.475650	0.163950
1222	0.477125	0.165175
1223	0.477200	0.165675
1224	0.477975	0.165500
1225	0.477525	0.166100
1226	0.478300	0.165425
1227	0.477825	0.165050
1228	0.478400	0.163500
1229	0.471375	0.162000
1230	0.477650	0.162375
1231	0.476650	0.161650
1232	0.476300	0.159375
1233	0.478875	0.160600
1234	0.477250	0.159825
1235	0.482000	0.159550
1236	0.477900	0.159150
1237	0.480175	0.159650
1238	0.478450	0.161575
1239	0.471925	0.162225
1240	0.481425	0.160850
1241	0.479900	0.161975
1242	0.478325	0.162575
1243	0.476375	0.160625
1244	0.474550	0.159650
1245	0.478100	0.159725
1246	0.480100	0.159625
1247	0.481525	0.158175
1248	0.484825	0.156300
1249	0.482525	0.156700
1250	0.479625	0.157000
1251	0.480775	0.156675
1252	0.474800	0.157100
1253	0.473675	0.155475
1254	0.477200	0.156000
1255	0.475750	0.156425
1256	0.470925	0.155050
1257	0.473275	0.154900
1258	0.479250	0.155500
1259	0.480275	0.156100
1260	0.475400	0.155300
1261	0.476875	0.155275
1262	0.480875	0.157025
1263	0.480050	0.156275
1264	0.476400	0.156575
1265	0.477900	0.157625
1266	0.481850	0.159350
1267	0.479375	0.159250
1268	0.477050	0.161425
1269	0.479650	0.160875
1270	0.480125	0.161125
1271	0.479975	0.161950
1272	0.479600	0.162050
1273	0.480100	0.162050
1274	0.480200	0.161950
1275	0.482375	0.162425
1276	0.480950	0.160600
1277	0.479750	0.161950
1278	0.479000	0.161150
1279	0.480100	0.160450
1280	0.478750	0.160275
1281	0.480825	0.160200
1282	0.478075	0.161350
1283	0.477475	0.159875
1284	0.479425	0.159875
1285	0.477225	0.159450
1286	0.480500	0.156775
1287	0.475875	0.156200
1288	0.477325	0.156800
1289	0.480025	0.158025
1290	0.478300	0.157000
1291	0.478025	0.155150
1292	0.476500	0.155750
1293	0.478125	0.155775
1294	0.482950	0.156800
1295	0.481475	0.155775
1296	0.480800	0.156100
1297	0.478800	0.156250
1298	0.481500	0.157100
1299	0.479925	0.157675
1300	0.480500	0.156950
1301	0.479750	0.155675
1302	0.478350	0.153125
1303	0.475900	0.153300
1304	0.477425	0.154550
1305	0.473300	0.155450
1306	0.477800	0.155450
1307	0.480025	0.156175
1308	0.479250	0.155500
1309	0.481825	0.154675
1310	0.475875	0.154050
1311	0.479600	0.154825
1312	0.478075	0.153825
1313	0.476675	0.154375
1314	0.477275	0.154300
1315	0.479025	0.154825
1316	0.478550	0.156375
1317	0.475300	0.157225
1318	0.478875	0.156575
1319	0.476125	0.157450
1320	0.477450	0.158100
1321	0.478525	0.156975
1322	0.475300	0.157775
1323	0.475675	0.158825
1324	0.474725	0.159750
1325	0.481950	0.158625
1326	0.476100	0.158950
1327	0.479925	0.160650
1328	0.479400	0.158675
1329	0.477625	0.158625
1330	0.477875	0.158500
1331	0.478200	0.159200
1332	0.482375	0.158675
1333	0.482250	0.157575
1334	0.480900	0.158125
1335	0.477550	0.157225
1336	0.476950	0.158375
1337	0.478075	0.160625
1338	0.480875	0.160750
1339	0.481475	0.161475
1340	0.482375	0.159425
1341	0.479100	0.158250
1342	0.480450	0.158525
1343	0.480900	0.157700
1344	0.478700	0.156975
1345	0.477125	0.156125
1346	0.481550	0.157575
1347	0.480600	0.156500
1348	0.476850	0.154425
1349	0.475200	0.154825
1350	0.477200	0.154350
1351	0.481525	0.152250
1352	0.476200	0.151600
1353	0.479625	0.150675
1354	0.478575	0.150625
1355	0.474175	0.151225
1356	0.475450	0.152325
1357	0.477575	0.153000
1358	0.474375	0.153050
1359	0.479125	0.154475
1360	0.476000	0.153325
1361	0.476075	0.154900
1362	0.481225	0.153500
1363	0.483025	0.157025
1364	0.480850	0.156075
1365	0.478775	0.154200
1366	0.480350	0.153500
1367	0.479075	0.154050
1368	0.480975	0.152175
1369	0.476650	0.151000
1370	0.480425	0.150125
1371	0.477575	0.153075
1372	0.476350	0.152550
1373	0.476875	0.152375
1374	0.473475	0.152575
1375	0.476525	0.152925
1376	0.482550	0.153000
1377	0.481600	0.153400
1378	0.478075	0.153425
1379	0.480750	0.155225
1380	0.475875	0.154250
1381	0.475525	0.153350
1382	0.476250	0.153350
1383	0.479200	0.150950
1384	0.480575	0.150725
1385	0.475400	0.150350
1386	0.478250	0.150625
1387	0.479200	0.150750
1388	0.476825	0.148350
1389	0.477275	0.148550
1390	0.476300	0.148775
1391	0.477500	0.147250
1392	0.479875	0.148075
1393	0.477275	0.147800
1394	0.475000	0.148250
1395	0.470050	0.148075
1396	0.475025	0.150575
1397	0.479500	0.151625
1398	0.477725	0.152375
1399	0.477625	0.153750
1400	0.476750	0.153200
1401	0.478000	0.152950
1402	0.477275	0.151275
1403	0.474050	0.150775
1404	0.477025	0.149175
1405	0.476375	0.148375
1406	0.477325	0.149175
1407	0.478750	0.150175
1408	0.479475	0.147625
1409	0.474400	0.149050
1410	0.472475	0.148750
1411	0.476025	0.150250
1412	0.474800	0.148975
1413	0.476275	0.149700
1414	0.474300	0.151150
1415	0.473725	0.149500
1416	0.476800	0.149550
1417	0.476750	0.150925
1418	0.478325	0.153075
1419	0.477800	0.152800
1420	0.477600	0.152675
1421	0.473325	0.151975
1422	0.478000	0.152750
1423	0.475600	0.154175
1424	0.470800	0.153175
1425	0.473025	0.152800
1426	0.475400	0.152275
1427	0.473375	0.154325
1428	0.478150	0.153900
1429	0.475575	0.155025
1430	0.477250	0.154975
1431	0.471850	0.154500
1432	0.472275	0.154475
1433	0.473675	0.153900
1434	0.475500	0.152925
1435	0.474175	0.152750
1436	0.478150	0.151600
1437	0.479275	0.152750
1438	0.479025	0.153600
1439	0.481800	0.153525
1440	0.478825	0.154775
1441	0.475000	0.154625
1442	0.480675	0.153950
1443	0.480325	0.153050
1444	0.480550	0.153250
1445	0.479075	0.153975
1446	0.481050	0.152950
1447	0.479025	0.152675
1448	0.477400	0.151950
1449	0.482675	0.151025
1450	0.476450	0.150875
1451	0.478125	0.151525
1452	0.480150	0.149800
1453	0.478375	0.149800
1454	0.480025	0.150850
1455	0.476800	0.150700
1456	0.479950	0.150800
1457	0.476900	0.151150
1458	0.480150	0.149200
1459	0.482025	0.150775
1460	0.480750	0.149725
1461	0.477450	0.149425
1462	0.478600	0.149675
1463	0.475675	0.148800
1464	0.475250	0.150075
1465	0.481075	0.150300
1466	0.477000	0.152275
1467	0.478125	0.151575
1468	0.479150	0.153300
1469	0.480525	0.153500
1470	0.479450	0.153950
1471	0.479575	0.153925
1472	0.477375	0.154325
1473	0.476700	0.154250
1474	0.474150	0.155300
1475	0.474425	0.156475
1476	0.474225	0.156600
1477	0.474000	0.158050
1478	0.477900	0.157775
1479	0.482675	0.158175
1480	0.477050	0.158675
1481	0.475825	0.159200
1482	0.478025	0.160800
1483	0.479925	0.160875
1484	0.485875	0.159725
1485	0.480025	0.160850
1486	0.476100	0.160225
1487	0.476300	0.158650
1488	0.480325	0.160300
1489	0.476325	0.160625
1490	0.476500	0.161475
1491	0.478925	0.160825
1492	0.476625	0.160075
1493	0.476625	0.162875
1494	0.478750	0.162825
1495	0.480000	0.161650
1496	0.479900	0.162325
1497	0.476500	0.162575
1498	0.475825	0.163225
1499	0.480500	0.164550
1500	0.477825	0.163475
1501	0.474700	0.162750
1502	0.476850	0.162925
1503	0.480675	0.163425
1504	0.481075	0.163625
1505	0.477000	0.162825
1506	0.477325	0.163425
1507	0.479225	0.164675
1508	0.479750	0.165575
1509	0.477450	0.165225
1510	0.477225	0.164200
1511	0.474350	0.166225
1512	0.477825	0.164700
1513	0.475750	0.164975
1514	0.477800	0.162625
1515	0.477425	0.164175
1516	0.481575	0.164775
1517	0.480675	0.164225
1518	0.478625	0.164850
1519	0.473425	0.162225
1520	0.478825	0.161425
1521	0.476300	0.161300
1522	0.474375	0.161775
1523	0.476425	0.159100
1524	0.476700	0.157850
1525	0.480650	0.155375
1526	0.479275	0.154550
1527	0.475700	0.155475
1528	0.476725	0.155050
1529	0.478225	0.155200
1530	0.478100	0.155875
1531	0.478550	0.155100
1532	0.481625	0.154925
1533	0.481775	0.154175
1534	0.480025	0.155450
1535	0.474350	0.155300
1536	0.475150	0.154900
1537	0.472750	0.155175
1538	0.477650	0.155700
1539	0.478675	0.155625
1540	0.478975	0.154600
1541	0.479025	0.154725
1542	0.479550	0.154050
1543	0.476400	0.155400
1544	0.475300	0.155950
1545	0.475200	0.156475
1546	0.479500	0.157275
1547	0.479100	0.157650
1548	0.478200	0.159175
1549	0.479000	0.161000
1550	0.483200	0.160725
1551	0.480225	0.161900
1552	0.478775	0.163975
1553	0.479575	0.162325
1554	0.476300	0.160675
1555	0.473550	0.160450
1556	0.475425	0.161400
1557	0.471825	0.162700
1558	0.474925	0.162050
1559	0.475500	0.160650
1560	0.479975	0.161875
1561	0.480500	0.162000
1562	0.475275	0.161450
1563	0.478425	0.161600
1564	0.480250	0.162325
1565	0.477850	0.162025
1566	0.476625	0.162450
1567	0.475650	0.163425
1568	0.475750	0.163850
1569	0.477000	0.164325
1570	0.479275	0.163950
1571	0.478275	0.162725
1572	0.478600	0.162550
1573	0.478725	0.164225
1574	0.475850	0.165000
1575	0.479450	0.163850
1576	0.482675	0.164950
1577	0.479875	0.164900
1578	0.481050	0.163400
1579	0.480100	0.162525
1580	0.475650	0.163600
1581	0.474775	0.162200
1582	0.474775	0.164075
1583	0.480075	0.163050
1584	0.478550	0.163375
1585	0.475000	0.162900
1586	0.476900	0.162475
1587	0.476450	0.160775
1588	0.479350	0.159275
1589	0.477600	0.158650
1590	0.481450	0.159025
1591	0.477925	0.158025
1592	0.482225	0.159850
1593	0.486725	0.159550
1594	0.481150	0.159650
1595	0.482800	0.160175
1596	0.478700	0.158575
1597	0.477050	0.160000
1598	0.478000	0.158500
1599	0.482675	0.160175
1600	0.477250	0.160150
1601	0.478750	0.159900
1602	0.478450	0.159750
1603	0.480250	0.160375
1604	0.478900	0.160175
1605	0.481525	0.159175
1606	0.481250	0.157425
1607	0.477150	0.157475
1608	0.479000	0.156550
1609	0.480200	0.156200
1610	0.480825	0.157550
1611	0.479825	0.158050
1612	0.475450	0.158100
1613	0.477750	0.160325
1614	0.481525	0.161175
1615	0.480200	0.162525
1616	0.476100	0.162300
1617	0.477200	0.161525
1618	0.479950	0.160575
1619	0.479825	0.161025
1620	0.477425	0.161625
1621	0.477775	0.160850
1622	0.478050	0.160800
1623	0.477875	0.161500
1624	0.479025	0.162350
1625	0.478525	0.162425
1626	0.481075	0.163750
1627	0.480175	0.164225
1628	0.479725	0.164300
1629	0.480200	0.165325
1630	0.481100	0.165850
1631	0.479425	0.165000
1632	0.478300	0.165375
1633	0.480025	0.164600
1634	0.476350	0.164500
1635	0.475475	0.164250
1636	0.479100	0.164500
1637	0.476000	0.163425
1638	0.474300	0.163400
1639	0.474575	0.162075
1640	0.481600	0.160850
1641	0.483425	0.160725
1642	0.480600	0.162900
1643	0.478575	0.164675
1644	0.478250	0.165775
1645	0.478650	0.164000
1646	0.477450	0.163375
1647	0.478000	0.161925
1648	0.480025	0.162050
1649	0.484125	0.163975
1650	0.482725	0.163275
1651	0.481200	0.163375
1652	0.478450	0.163650
1653	0.479100	0.162800
1654	0.482600	0.163950
1655	0.479450	0.163375
1656	0.474725	0.163100
1657	0.474850	0.164450
1658	0.476750	0.164000
1659	0.482175	0.163875
1660	0.479450	0.163850
1661	0.476175	0.163600
1662	0.475625	0.163300
1663	0.476675	0.163250
1664	0.483900	0.162975
1665	0.480450	0.166225
1666	0.476625	0.167675
1667	0.474625	0.166775
1668	0.476350	0.166600
1669	0.479975	0.166125
1670	0.477625	0.165400
1671	0.481475	0.164175
1672	0.482350	0.164725
1673	0.483550	0.163575
1674	0.478225	0.163175
1675	0.478800	0.161225
1676	0.480150	0.162050
1677	0.477875	0.163200
1678	0.478650	0.163425
1679	0.474275	0.163200
1680	0.479425	0.162625
1681	0.473325	0.163225
1682	0.472750	0.163300
1683	0.479150	0.163300
1684	0.481225	0.163250
1685	0.478725	0.162350
1686	0.479850	0.162050
1687	0.475500	0.161300
1688	0.479375	0.160525
1689	0.481375	0.159875
1690	0.479575	0.160925
1691	0.480175	0.161625
1692	0.480400	0.159975
1693	0.479450	0.159200
1694	0.481275	0.159025
1695	0.476025	0.158400
1696	0.479950	0.157325
1697	0.480275	0.156575
1698	0.480175	0.155125
1699	0.480125	0.153175
1700	0.483900	0.149950
1701	0.483900	0.149500
1702	0.480350	0.148725
1703	0.481600	0.149750
1704	0.478975	0.149850
1705	0.476875	0.149500
1706	0.478075	0.150600
1707	0.475975	0.148725
1708	0.475875	0.147900
1709	0.478850	0.147500
1710	0.477150	0.146150
1711	0.477525	0.147025
1712	0.478850	0.145575
1713	0.480550	0.147000
1714	0.477825	0.146575
1715	0.481400	0.147925
1716	0.477250	0.147850
1717	0.478700	0.147725
1718	0.477650	0.148575
1719	0.477700	0.148875
1720	0.478500	0.149225
1721	0.479800	0.147925
1722	0.479550	0.147225
1723	0.476175	0.147275
1724	0.476425	0.148625
1725	0.479800	0.149200
1726	0.483000	0.148550
1727	0.480400	0.147975
1728	0.476850	0.146475
1729	0.480800	0.145500
1730	0.480775	0.144625
1731	0.475925	0.145225
1732	0.479375	0.145600
1733	0.481075	0.144525
1734	0.485025	0.145450
1735	0.479300	0.145125
1736	0.479525	0.145425
1737	0.478400	0.146575
1738	0.478650	0.147175
1739	0.482825	0.146200
1740	0.481325	0.144625
1741	0.484125	0.145300
1742	0.477975	0.145825
1743	0.478475	0.145550
1744	0.480175	0.144450
1745	0.478175	0.143875
1746	0.476200	0.144025
1747	0.481150	0.146050
1748	0.478700	0.144925
1749	0.479275	0.145600
1750	0.476500	0.146725
1751	0.480025	0.145250
1752	0.476775	0.145300
1753	0.475200	0.146275
1754	0.478975	0.146000
1755	0.476375	0.148125
1756	0.475650	0.149225
1757	0.475850	0.150425
1758	0.478750	0.152250
1759	0.481750	0.151750
1760	0.479925	0.152300
1761	0.479025	0.151775
1762	0.479400	0.151475
1763	0.479325	0.150600
1764	0.477900	0.150450
1765	0.481375	0.150150
1766	0.480575	0.148225
1767	0.479850	0.146350
1768	0.477775	0.145375
1769	0.480425	0.144025
1770	0.478025	0.143550
1771	0.480075	0.144050
1772	0.480525	0.143575
1773	0.476775	0.143200
1774	0.478300	0.142175
1775	0.477075	0.142375
1776	0.476825	0.142950
1777	0.475500	0.143650
1778	0.480100	0.143900
1779	0.480075	0.143925
1780	0.478775	0.145200
1781	0.479550	0.145400
1782	0.481375	0.145450
1783	0.478925	0.144400
1784	0.483750	0.143250
1785	0.481500	0.140925
1786	0.481075	0.141725
1787	0.481175	0.140500
1788	0.482700	0.141300
1789	0.482150	0.142150
1790	0.484175	0.140825
1791	0.476625	0.140375
1792	0.479725	0.140275
1793	0.474875	0.139175
1794	0.475975	0.138375
1795	0.476925	0.136275
1796	0.475125	0.133750
1797	0.473175	0.133575
1798	0.477550	0.132675
1799	0.477700	0.132675
1800	0.477600	0.134225
1801	0.478400	0.136325
1802	0.478175	0.136400
1803	0.478750	0.136925
1804	0.482150	0.137250
1805	0.479075	0.138175
1806	0.485125	0.138225
1807	0.476700	0.137250
1808	0.474900	0.138400
1809	0.478550	0.137725
1810	0.478975	0.136875
1811	0.482200	0.136750
1812	0.480675	0.136975
1813	0.479150	0.137425
1814	0.479050	0.138475
1815	0.479350	0.138375
1816	0.478400	0.138175
1817	0.479125	0.137700
1818	0.475700	0.138050
1819	0.473875	0.137075
1820	0.476425	0.138175
1821	0.477000	0.138050
1822	0.481150	0.136375
1823	0.485075	0.135575
1824	0.481400	0.135800
1825	0.479800	0.137000
1826	0.480250	0.134700
1827	0.479675	0.135300
1828	0.478025	0.136800
1829	0.480175	0.137300
1830	0.477925	0.136375
1831	0.477125	0.136875
1832	0.481450	0.136950
1833	0.478750	0.137750
1834	0.481275	0.138050
1835	0.477200	0.137275
1836	0.479725	0.137875
1837	0.475125	0.137250
1838	0.471425	0.137875
1839	0.479425	0.139400
1840	0.476375	0.140625
1841	0.478150	0.139425
1842	0.477025	0.138725
1843	0.479175	0.138250
1844	0.479175	0.139825
1845	0.479700	0.141050
1846	0.479450	0.140950
1847	0.479725	0.138925
1848	0.483550	0.138800
1849	0.482050	0.138575
1850	0.478875	0.138450
1851	0.479800	0.137950
1852	0.480725	0.137775
1853	0.476400	0.137050
1854	0.478925	0.138975
1855	0.478800	0.138400
1856	0.481850	0.139500
1857	0.480400	0.139075
1858	0.483775	0.139625
1859	0.479125	0.140100
1860	0.477125	0.139725
1861	0.480650	0.141075
1862	0.482000	0.139450
1863	0.481000	0.139600
1864	0.478475	0.139150
1865	0.479850	0.138250
1866	0.473925	0.138750
1867	0.477300	0.138875
1868	0.480475	0.140400
1869	0.481750	0.139375
1870	0.483650	0.137850
1871	0.483350	0.139225
1872	0.483975	0.139450
1873	0.478425	0.140650
1874	0.476875	0.141025
1875	0.480000	0.141150
1876	0.481325	0.140850
1877	0.478875	0.141675
1878	0.479500	0.141825
1879	0.477025	0.143400
1880	0.478550	0.142675
1881	0.476375	0.142475
1882	0.478850	0.142500
1883	0.479525	0.141375
1884	0.474550	0.142150
1885	0.471875	0.143550
1886	0.476775	0.144350
1887	0.476825	0.142175
1888	0.479825	0.142075
1889	0.478175	0.142000
1890	0.475175	0.141400
1891	0.476025	0.139150
1892	0.478875	0.141175
1893	0.477775	0.139425
1894	0.476350	0.139550
1895	0.479125	0.139625
1896	0.482825	0.139975
1897	0.483600	0.143025
1898	0.477975	0.142700
1899	0.475125	0.141775
1900	0.478275	0.142650
1901	0.477700	0.142350
1902	0.476400	0.143275
1903	0.474450	0.143750
1904	0.478900	0.143575
1905	0.474275	0.144550
1906	0.475000	0.143900
1907	0.476700	0.143350
1908	0.479625	0.144425
1909	0.478100	0.143825
1910	0.477475	0.144000
1911	0.479900	0.144625
1912	0.475950	0.143900
1913	0.473250	0.143275
1914	0.476900	0.142225
1915	0.476575	0.141950
1916	0.476600	0.142325
1917	0.475400	0.142250
1918	0.479150	0.142675
1919	0.474700	0.140500
1920	0.479800	0.140475
1921	0.476400	0.138750
1922	0.478975	0.140325
1923	0.477700	0.142175
1924	0.477725	0.142325
1925	0.476700	0.141950
1926	0.475525	0.140850
1927	0.477275	0.139475
1928	0.479750	0.139700
1929	0.479325	0.138650
1930	0.476125	0.138725
1931	0.478100	0.138300
1932	0.475825	0.137850
1933	0.477575	0.137600
1934	0.476500	0.139575
1935	0.478625	0.139925
1936	0.478975	0.138950
1937	0.481200	0.136950
1938	0.485500	0.136575
1939	0.480175	0.136225
1940	0.477175	0.135075
1941	0.473150	0.134600
1942	0.475775	0.134275
1943	0.477100	0.134175
1944	0.478750	0.133275
1945	0.481025	0.133375
1946	0.480150	0.133175
1947	0.478175	0.134050
1948	0.478975	0.134825
1949	0.480175	0.132950
1950	0.478025	0.131550
1951	0.476350	0.133250
1952	0.474375	0.133875
1953	0.481225	0.134325
1954	0.476825	0.135125
1955	0.482450	0.132700
1956	0.479925	0.131075
1957	0.479675	0.131075
1958	0.481175	0.129900
1959	0.478025	0.130600
1960	0.476875	0.128525
1961	0.481725	0.126500
1962	0.478375	0.125475
1963	0.477575	0.126250
1964	0.475475	0.127275
1965	0.474100	0.128100
1966	0.477950	0.126650
1967	0.480875	0.126850
1968	0.483100	0.126525
1969	0.484025	0.126550
1970	0.480000	0.126700
1971	0.480575	0.126150
1972	0.480100	0.126725
1973	0.477875	0.128000
1974	0.475600	0.127950
1975	0.478800	0.130900
1976	0.480675	0.129900
1977	0.480750	0.129300
1978	0.477775	0.131150
1979	0.475050	0.130575
1980	0.475700	0.130900
1981	0.479950	0.131200
1982	0.477825	0.131475
1983	0.477650	0.130450
1984	0.478675	0.130400
1985	0.483375	0.130000
1986	0.477000	0.131175
1987	0.479050	0.133075
1988	0.476575	0.133725
1989	0.475050	0.132200
1990	0.479025	0.134100
1991	0.477075	0.133300
1992	0.479550	0.131925
1993	0.477375	0.130750
1994	0.480400	0.129375
1995	0.477450	0.129650
1996	0.478200	0.129675
1997	0.477925	0.128450
1998	0.479600	0.128650
1999	0.473475	0.129325
[truncated: 8,000 more rows]
