# Supplementary material for: Evolutionary game on mutually influenceing double-layer network
Source: PLoS One. 2025 Jan 31;20(1):e0317923. doi: 10.1371/journal.pone.0317923 (PMC11785339; doi:10.1371/journal.pone.0317923)
Supplement: S1 Data — (ZIP) [file pone.0317923.s001.zip › b=1.08_a=0.4_frequency.txt]

0	0.493825	0.393325
1	0.489925	0.329400
2	0.488725	0.286575
3	0.485650	0.258675
4	0.478325	0.237650
5	0.478500	0.223775
6	0.477075	0.215300
7	0.479900	0.206700
8	0.470225	0.201350
9	0.476275	0.196425
10	0.474600	0.194150
11	0.471800	0.192050
12	0.473200	0.191825
13	0.475225	0.188550
14	0.476700	0.186650
15	0.475700	0.186950
16	0.473025	0.184275
17	0.471550	0.183000
18	0.472075	0.181050
19	0.472925	0.181250
20	0.473450	0.181050
21	0.470550	0.180550
22	0.472050	0.182650
23	0.476425	0.184675
24	0.474075	0.183950
25	0.471850	0.184775
26	0.474325	0.186550
27	0.474825	0.187475
28	0.471975	0.187775
29	0.471875	0.188400
30	0.473800	0.186775
31	0.472650	0.186075
32	0.473475	0.187375
33	0.471900	0.188875
34	0.467600	0.188625
35	0.468450	0.189100
36	0.469000	0.189650
37	0.473950	0.188050
38	0.475600	0.186000
39	0.470800	0.185225
40	0.471125	0.184750
41	0.469900	0.187275
42	0.470825	0.185900
43	0.471275	0.183725
44	0.475425	0.183575
45	0.467500	0.184400
46	0.467500	0.181750
47	0.471375	0.179675
48	0.474625	0.179900
49	0.470250	0.177475
50	0.468125	0.176925
51	0.471500	0.174575
52	0.474725	0.176450
53	0.474050	0.175500
54	0.471400	0.176025
55	0.473250	0.174950
56	0.473900	0.175400
57	0.472975	0.174400
58	0.474125	0.173700
59	0.469925	0.172200
60	0.468600	0.169325
61	0.470150	0.170250
62	0.469900	0.171050
63	0.469375	0.170350
64	0.475325	0.170100
65	0.472750	0.170675
66	0.476175	0.170525
67	0.469650	0.168550
68	0.477175	0.168075
69	0.475450	0.166150
70	0.470450	0.164150
71	0.467600	0.163975
72	0.471550	0.165550
73	0.474975	0.165550
74	0.472925	0.167500
75	0.469275	0.169275
76	0.477950	0.172475
77	0.475450	0.172575
78	0.475975	0.171700
79	0.472550	0.171075
80	0.474175	0.170775
81	0.472725	0.170600
82	0.475475	0.168625
83	0.476425	0.169525
84	0.472600	0.170225
85	0.475575	0.169550
86	0.473850	0.169150
87	0.475975	0.169525
88	0.474200	0.170675
89	0.469925	0.169075
90	0.467550	0.169675
91	0.468050	0.170225
92	0.474200	0.169750
93	0.473200	0.168025
94	0.475375	0.166775
95	0.472125	0.164950
96	0.471575	0.164725
97	0.474050	0.166475
98	0.470650	0.165550
99	0.469225	0.164575
100	0.469900	0.164900
101	0.469525	0.162875
102	0.474425	0.162850
103	0.474850	0.163250
104	0.475125	0.162800
105	0.474125	0.162175
106	0.468700	0.161275
107	0.470675	0.159700
108	0.475475	0.157900
109	0.476525	0.156575
110	0.473125	0.158425
111	0.472050	0.159725
112	0.470575	0.160375
113	0.475225	0.161225
114	0.476325	0.161900
115	0.475100	0.161500
116	0.473000	0.160425
117	0.476475	0.157625
118	0.480825	0.156675
119	0.476375	0.156475
120	0.474200	0.156675
121	0.474250	0.157750
122	0.473400	0.156850
123	0.469000	0.156925
124	0.474725	0.155975
125	0.473650	0.154800
126	0.473200	0.154725
127	0.475575	0.154050
128	0.472725	0.154500
129	0.470125	0.155950
130	0.469075	0.154525
131	0.473500	0.153800
132	0.477175	0.154875
133	0.474475	0.155500
134	0.472550	0.154750
135	0.472675	0.156075
136	0.473875	0.157900
137	0.475750	0.158550
138	0.474925	0.159900
139	0.471850	0.159600
140	0.475325	0.161325
141	0.471950	0.161025
142	0.476100	0.160275
143	0.474050	0.159875
144	0.475675	0.160200
145	0.470825	0.160175
146	0.471600	0.159050
147	0.476425	0.160925
148	0.475700	0.161325
149	0.470650	0.161025
150	0.475875	0.158650
151	0.474325	0.158975
152	0.473750	0.158100
153	0.471675	0.157550
154	0.472600	0.156250
155	0.476000	0.156775
156	0.471975	0.156325
157	0.473125	0.153675
158	0.468075	0.153250
159	0.471700	0.151250
160	0.472150	0.150775
161	0.469200	0.150175
162	0.469475	0.150150
163	0.474850	0.151575
164	0.466175	0.152800
165	0.469725	0.152900
166	0.471300	0.151800
167	0.470725	0.154200
168	0.472000	0.152375
169	0.473050	0.152975
170	0.479325	0.152225
171	0.475725	0.152875
172	0.474625	0.153225
173	0.473525	0.153925
174	0.472350	0.153675
175	0.475250	0.153900
176	0.477325	0.154025
177	0.471575	0.156725
178	0.473725	0.156525
179	0.474675	0.156975
180	0.474625	0.157950
181	0.470625	0.158700
182	0.475700	0.158350
183	0.472400	0.156625
184	0.473850	0.155200
185	0.473050	0.155950
186	0.472800	0.156125
187	0.474500	0.155375
188	0.470825	0.154675
189	0.472525	0.154250
190	0.473250	0.154350
191	0.472350	0.154250
192	0.477900	0.156575
193	0.472975	0.156200
194	0.473325	0.156325
195	0.473450	0.156525
196	0.471250	0.155275
197	0.473800	0.155075
198	0.472850	0.154700
199	0.473675	0.156075
200	0.475600	0.156225
201	0.473475	0.154700
202	0.472225	0.152525
203	0.474125	0.152650
204	0.475275	0.151875
205	0.470950	0.151075
206	0.475650	0.151325
207	0.476750	0.150350
208	0.471100	0.148200
209	0.473900	0.147100
210	0.476225	0.146425
211	0.470300	0.146200
212	0.467225	0.145625
213	0.478025	0.146700
214	0.477900	0.148500
215	0.476650	0.149050
216	0.478975	0.147625
217	0.477025	0.149125
218	0.476300	0.150225
219	0.473325	0.149275
220	0.472850	0.147850
221	0.471025	0.147875
222	0.471500	0.147925
223	0.472300	0.146650
224	0.472200	0.146325
225	0.472125	0.148025
226	0.475450	0.149025
227	0.474200	0.147525
228	0.472825	0.147100
229	0.470175	0.148450
230	0.474675	0.151350
231	0.476625	0.152025
232	0.474475	0.148950
233	0.474275	0.148400
234	0.476325	0.148800
235	0.475875	0.149000
236	0.473400	0.149850
237	0.477825	0.150325
238	0.472775	0.150575
239	0.470350	0.151775
240	0.474525	0.152625
241	0.473450	0.151900
242	0.474475	0.152250
243	0.475150	0.153050
244	0.474100	0.153625
245	0.476775	0.155200
246	0.473325	0.154975
247	0.476225	0.153900
248	0.472150	0.154225
249	0.474825	0.153275
250	0.469025	0.152550
251	0.472125	0.152200
252	0.475900	0.152075
253	0.480575	0.152475
254	0.469850	0.154475
255	0.471100	0.154450
256	0.471200	0.154775
257	0.472625	0.155550
258	0.475950	0.156825
259	0.475800	0.155100
260	0.473875	0.153850
261	0.469900	0.152800
262	0.472975	0.151875
263	0.474150	0.152475
264	0.473375	0.152175
265	0.471500	0.150175
266	0.472150	0.147800
267	0.472425	0.147300
268	0.471925	0.146250
269	0.474575	0.146750
270	0.473175	0.145925
271	0.473625	0.147025
272	0.474850	0.147625
273	0.474100	0.146500
274	0.471850	0.145950
275	0.473150	0.146275
276	0.474225	0.147400
277	0.473125	0.147850
278	0.471400	0.148150
279	0.475200	0.147725
280	0.471975	0.145650
281	0.472575	0.144625
282	0.471625	0.144650
283	0.467625	0.143425
284	0.471200	0.144100
285	0.474250	0.145025
286	0.474525	0.145275
287	0.474500	0.145150
288	0.473450	0.144275
289	0.469250	0.143375
290	0.472175	0.143675
291	0.472575	0.145175
292	0.476750	0.144000
293	0.475850	0.143725
294	0.472925	0.146300
295	0.474175	0.147500
296	0.471275	0.147350
297	0.472450	0.147100
298	0.470725	0.146550
299	0.470750	0.146800
300	0.470200	0.144900
301	0.475850	0.145850
302	0.472925	0.144375
303	0.473275	0.143875
304	0.470550	0.145000
305	0.468000	0.144550
306	0.471700	0.144950
307	0.471875	0.143825
308	0.471325	0.144550
309	0.469450	0.144875
310	0.472675	0.146825
311	0.477125	0.147450
312	0.480175	0.147175
313	0.479125	0.147350
314	0.472275	0.147400
315	0.474175	0.147525
316	0.476100	0.145700
317	0.475425	0.146925
318	0.473975	0.146750
319	0.474725	0.145700
320	0.476375	0.145850
321	0.477500	0.144400
322	0.475875	0.144000
323	0.474225	0.145475
324	0.471825	0.144525
325	0.471925	0.143925
326	0.472950	0.143625
327	0.472450	0.144150
328	0.470300	0.143650
329	0.473350	0.143150
330	0.474575	0.141975
331	0.474275	0.141125
332	0.474500	0.140025
333	0.475625	0.140025
334	0.473125	0.139375
335	0.476000	0.137625
336	0.475325	0.137475
337	0.474500	0.138725
338	0.470125	0.137925
339	0.471675	0.135875
340	0.468575	0.136850
341	0.472375	0.137000
342	0.471900	0.137350
343	0.471875	0.136475
344	0.474025	0.136675
345	0.473075	0.135750
346	0.476575	0.135900
347	0.472775	0.135350
348	0.473725	0.134575
349	0.475125	0.134650
350	0.477825	0.136200
351	0.475875	0.135925
352	0.473975	0.134800
353	0.476900	0.135875
354	0.471700	0.136900
355	0.474375	0.137400
356	0.473475	0.136800
357	0.474975	0.138050
358	0.470025	0.138200
359	0.470675	0.139025
360	0.471650	0.137700
361	0.470875	0.137075
362	0.472250	0.136550
363	0.476350	0.135825
364	0.477425	0.135550
365	0.475850	0.136600
366	0.472150	0.136475
367	0.472425	0.136750
368	0.472650	0.136725
369	0.472075	0.136750
370	0.475325	0.138300
371	0.474725	0.138875
372	0.475025	0.140100
373	0.476825	0.139075
374	0.477100	0.139825
375	0.472475	0.140825
376	0.471100	0.139575
377	0.475450	0.138900
378	0.477225	0.140075
379	0.473300	0.138550
380	0.470825	0.137975
381	0.473600	0.137675
382	0.473475	0.136850
383	0.475275	0.137750
384	0.473050	0.136300
385	0.477700	0.137000
386	0.474725	0.138150
387	0.474425	0.139325
388	0.475875	0.138500
389	0.474875	0.138925
390	0.474525	0.138450
391	0.474775	0.135600
392	0.476800	0.134925
393	0.479300	0.136875
394	0.475025	0.135925
395	0.473175	0.136700
396	0.470200	0.137950
397	0.470475	0.138600
398	0.469125	0.137875
399	0.471450	0.139050
400	0.474075	0.137225
401	0.473300	0.137075
402	0.467850	0.137450
403	0.469525	0.135800
404	0.472075	0.137675
405	0.474350	0.136900
406	0.476675	0.136275
407	0.472225	0.136050
408	0.473900	0.135650
409	0.474700	0.136475
410	0.480125	0.137600
411	0.474375	0.137125
412	0.473825	0.137700
413	0.474850	0.136250
414	0.472450	0.134475
415	0.474600	0.134400
416	0.472300	0.134150
417	0.470825	0.134150
418	0.474950	0.133700
419	0.471750	0.134250
420	0.470775	0.133875
421	0.471275	0.133150
422	0.473625	0.133550
423	0.467625	0.132975
424	0.470725	0.133975
425	0.472975	0.135525
426	0.478200	0.136725
427	0.474500	0.135525
428	0.476350	0.136975
429	0.476825	0.138025
430	0.479950	0.137875
431	0.473525	0.136750
432	0.471825	0.136175
433	0.470725	0.135550
434	0.468425	0.135900
435	0.469850	0.134900
436	0.476275	0.135450
437	0.474050	0.135150
438	0.471925	0.134100
439	0.478800	0.134250
440	0.478200	0.134800
441	0.478200	0.135025
442	0.472775	0.134175
443	0.474050	0.133050
444	0.474900	0.133425
445	0.469950	0.133100
446	0.470025	0.133300
447	0.472625	0.135700
448	0.475000	0.136175
449	0.472050	0.135325
450	0.474750	0.135300
451	0.477075	0.136650
452	0.475000	0.134925
453	0.467875	0.133300
454	0.469100	0.132700
455	0.469150	0.131750
456	0.473700	0.131300
457	0.474600	0.129900
458	0.471850	0.129400
459	0.474300	0.129475
460	0.475450	0.129175
461	0.476275	0.129525
462	0.477450	0.129725
463	0.474175	0.128450
464	0.474475	0.128650
465	0.474225	0.127175
466	0.473375	0.126175
467	0.476300	0.126675
468	0.471700	0.125575
469	0.470050	0.124800
470	0.474725	0.124775
471	0.478525	0.124150
472	0.476225	0.123075
473	0.471225	0.121925
474	0.472700	0.120300
475	0.471425	0.120250
476	0.472875	0.120425
477	0.474375	0.120650
478	0.472950	0.119250
479	0.473675	0.118375
480	0.473825	0.120375
481	0.475925	0.119800
482	0.472375	0.120350
483	0.473625	0.120900
484	0.473350	0.121525
485	0.472575	0.120475
486	0.474925	0.120625
487	0.477075	0.119075
488	0.473825	0.118875
489	0.473475	0.118775
490	0.478775	0.119900
491	0.477200	0.119025
492	0.473250	0.120625
493	0.475275	0.121275
494	0.475175	0.122300
495	0.475725	0.122925
496	0.474250	0.122900
497	0.472550	0.123300
498	0.477850	0.122825
499	0.476200	0.123450
500	0.475575	0.122850
501	0.469800	0.123425
502	0.470100	0.121350
503	0.473625	0.122050
504	0.471450	0.122300
505	0.473950	0.123200
506	0.472175	0.124900
507	0.474800	0.125550
508	0.475075	0.125175
509	0.474750	0.125725
510	0.472700	0.126275
511	0.473975	0.126850
512	0.475200	0.127800
513	0.478725	0.126075
514	0.474275	0.126800
515	0.475300	0.128025
516	0.474500	0.127350
517	0.474750	0.125625
518	0.473250	0.125725
519	0.474575	0.124050
520	0.476400	0.124775
521	0.478125	0.123475
522	0.474700	0.124225
523	0.473600	0.124475
524	0.475150	0.124475
525	0.478350	0.123975
526	0.475450	0.122450
527	0.473200	0.122025
528	0.474900	0.123450
529	0.469975	0.123125
530	0.473200	0.123900
531	0.473250	0.122975
532	0.471325	0.122100
533	0.475550	0.122625
534	0.470400	0.124050
535	0.471425	0.125350
536	0.474025	0.125250
537	0.471475	0.125150
538	0.471950	0.125675
539	0.474250	0.125525
540	0.475300	0.125450
541	0.473475	0.125825
542	0.472825	0.126125
543	0.472325	0.126250
544	0.471875	0.126350
545	0.471225	0.126825
546	0.473475	0.127075
547	0.475625	0.126025
548	0.474275	0.124950
549	0.480225	0.125725
550	0.474725	0.124600
551	0.473150	0.124125
552	0.469875	0.123600
553	0.478150	0.124725
554	0.480375	0.123800
555	0.477000	0.122475
556	0.473875	0.123000
557	0.469425	0.122875
558	0.474275	0.121550
559	0.470575	0.122750
560	0.470450	0.122900
561	0.476600	0.120575
562	0.476075	0.120150
563	0.476925	0.118950
564	0.473775	0.119450
565	0.475325	0.120500
566	0.472675	0.119850
567	0.476550	0.120850
568	0.475300	0.120600
569	0.473650	0.119525
570	0.473350	0.118025
571	0.475100	0.117875
572	0.472625	0.117750
573	0.475750	0.118850
574	0.479800	0.119625
575	0.478225	0.119500
576	0.479150	0.119575
577	0.474550	0.120200
578	0.476975	0.119575
579	0.477325	0.120175
580	0.474725	0.120450
581	0.477825	0.121125
582	0.478025	0.119700
583	0.475400	0.121075
584	0.475200	0.121275
585	0.479250	0.120900
586	0.475600	0.121850
587	0.474600	0.121650
588	0.474950	0.121550
589	0.474525	0.123075
590	0.479200	0.122700
591	0.478100	0.121350
592	0.472075	0.121150
593	0.473375	0.121000
594	0.475625	0.121800
595	0.474950	0.121500
596	0.474050	0.121875
597	0.473800	0.123450
598	0.474700	0.122325
599	0.472725	0.122350
600	0.472475	0.122100
601	0.476150	0.122000
602	0.475225	0.121000
603	0.472825	0.122925
604	0.474725	0.121975
605	0.474175	0.121775
606	0.472150	0.123200
607	0.476700	0.124925
608	0.478875	0.123975
609	0.479450	0.123950
610	0.475975	0.123650
611	0.476400	0.122900
612	0.475850	0.123300
613	0.472400	0.119900
614	0.475775	0.120100
615	0.473775	0.118525
616	0.471475	0.119775
617	0.470750	0.119025
618	0.473525	0.119375
619	0.478000	0.120450
620	0.475425	0.120250
621	0.476925	0.120650
622	0.472775	0.120050
623	0.473775	0.122000
624	0.478750	0.123775
625	0.480550	0.123675
626	0.480775	0.124375
627	0.476700	0.124025
628	0.469075	0.123175
629	0.471375	0.123900
630	0.474400	0.123200
631	0.476475	0.124350
632	0.472475	0.125250
633	0.476425	0.124025
634	0.476000	0.124000
635	0.472325	0.122675
636	0.472925	0.122925
637	0.471575	0.122775
638	0.474375	0.122825
639	0.471325	0.122300
640	0.469850	0.121600
641	0.470275	0.122900
642	0.470275	0.123725
643	0.472800	0.124225
644	0.476300	0.125000
645	0.471300	0.124075
646	0.469250	0.126575
647	0.475150	0.126450
648	0.476375	0.127125
649	0.471475	0.124650
650	0.468575	0.126750
651	0.472225	0.126625
652	0.474200	0.128275
653	0.476075	0.127475
654	0.470425	0.127500
655	0.470075	0.126900
656	0.473725	0.126400
657	0.474300	0.124600
658	0.469775	0.123700
659	0.472225	0.122050
660	0.478375	0.122250
661	0.476825	0.122550
662	0.478950	0.121600
663	0.478025	0.121200
664	0.474050	0.122925
665	0.472650	0.122825
666	0.480250	0.123225
667	0.479550	0.123525
668	0.479925	0.123300
669	0.476350	0.123450
670	0.470800	0.124050
671	0.471800	0.123275
672	0.476075	0.122925
673	0.474900	0.123350
674	0.474475	0.124325
675	0.475025	0.123925
676	0.469650	0.122250
677	0.471200	0.121500
678	0.473250	0.122525
679	0.474700	0.122200
680	0.474450	0.120750
681	0.473775	0.120800
682	0.479050	0.121875
683	0.474550	0.121800
684	0.475225	0.121475
685	0.475625	0.121325
686	0.472150	0.119350
687	0.472525	0.118950
688	0.477525	0.119050
689	0.473650	0.118800
690	0.474350	0.119875
691	0.476950	0.118325
692	0.475525	0.118575
693	0.477225	0.118050
694	0.480150	0.117850
695	0.475950	0.119800
696	0.473100	0.118700
697	0.478200	0.119225
698	0.473475	0.119375
699	0.473050	0.119475
700	0.476050	0.119100
701	0.475825	0.118875
702	0.475875	0.118225
703	0.479475	0.116500
704	0.476925	0.116650
705	0.479825	0.117600
706	0.476075	0.117650
707	0.476600	0.117475
708	0.474975	0.117550
709	0.476225	0.118775
710	0.474850	0.118775
711	0.475350	0.118775
712	0.479800	0.118725
713	0.478800	0.117225
714	0.473825	0.116975
715	0.474850	0.116875
716	0.480300	0.115775
717	0.473575	0.114325
718	0.470775	0.112625
719	0.475050	0.111350
720	0.475200	0.111150
721	0.477300	0.111550
722	0.471225	0.111300
723	0.472200	0.110350
724	0.475425	0.109900
725	0.475475	0.109525
726	0.477625	0.109725
727	0.476175	0.110225
728	0.478300	0.108725
729	0.473300	0.107575
730	0.478550	0.106500
731	0.475875	0.107125
732	0.476225	0.108225
733	0.472600	0.109400
734	0.481225	0.107675
735	0.477900	0.107650
736	0.474625	0.107350
737	0.475975	0.106425
738	0.477750	0.107300
739	0.477425	0.108425
740	0.476500	0.108475
741	0.475675	0.107400
742	0.473775	0.106900
743	0.475700	0.106175
744	0.475575	0.106425
745	0.476025	0.105375
746	0.476425	0.103650
747	0.473075	0.102300
748	0.473475	0.102550
749	0.473400	0.101550
750	0.477275	0.102025
751	0.476875	0.102525
752	0.472475	0.103300
753	0.475775	0.102800
754	0.475425	0.102675
755	0.472425	0.100775
756	0.476450	0.100525
757	0.473300	0.100950
758	0.476650	0.101025
759	0.479475	0.100675
760	0.477375	0.100750
761	0.471600	0.100925
762	0.472450	0.100550
763	0.477400	0.099800
764	0.477050	0.099650
765	0.477475	0.098950
766	0.478100	0.099600
767	0.475275	0.099175
768	0.475300	0.098600
769	0.476050	0.097500
770	0.475525	0.096750
771	0.472425	0.095725
772	0.472525	0.094775
773	0.472525	0.093950
774	0.472325	0.093600
775	0.473775	0.093300
776	0.477350	0.093500
777	0.478575	0.092525
778	0.472000	0.090325
779	0.473700	0.090825
780	0.475975	0.093775
781	0.478475	0.093200
782	0.476925	0.093350
783	0.474875	0.093450
784	0.470950	0.093050
785	0.477375	0.092950
786	0.472325	0.092575
787	0.474250	0.093050
788	0.476175	0.091900
789	0.474225	0.093975
790	0.476975	0.094200
791	0.475100	0.094025
792	0.472825	0.093875
793	0.472225	0.093475
794	0.475800	0.094550
795	0.474725	0.096225
796	0.471300	0.095850
797	0.473925	0.095250
798	0.477625	0.094350
799	0.477325	0.095525
800	0.478200	0.096900
801	0.478275	0.097025
802	0.475775	0.098600
803	0.469750	0.097600
804	0.476850	0.097950
805	0.475575	0.097200
806	0.472325	0.097825
807	0.469700	0.098025
808	0.474025	0.098200
809	0.473275	0.097475
810	0.475275	0.098250
811	0.475975	0.097650
812	0.474975	0.097125
813	0.475700	0.098050
814	0.477525	0.097800
815	0.478550	0.097650
816	0.479925	0.097500
817	0.479075	0.098575
818	0.478725	0.096575
819	0.478850	0.097875
820	0.476725	0.097600
821	0.473550	0.095750
822	0.473225	0.095525
823	0.475225	0.094275
824	0.478075	0.093625
825	0.474975	0.094000
826	0.474625	0.093575
827	0.476875	0.093250
828	0.477100	0.092825
829	0.474950	0.092700
830	0.474975	0.093625
831	0.480175	0.092625
832	0.482800	0.093275
833	0.479175	0.093775
834	0.478375	0.095300
835	0.474725	0.096475
836	0.475600	0.096500
837	0.475100	0.094575
838	0.477800	0.094475
839	0.477925	0.094900
840	0.474125	0.095850
841	0.478200	0.096025
842	0.475225	0.096250
843	0.477350	0.096375
844	0.478225	0.095500
845	0.476625	0.095275
846	0.480300	0.094625
847	0.472975	0.094100
848	0.475850	0.094800
849	0.472950	0.094125
850	0.476550	0.094625
851	0.481550	0.093300
852	0.475875	0.093575
853	0.474825	0.093275
854	0.473625	0.092725
855	0.477725	0.093575
856	0.474125	0.092925
857	0.480475	0.093325
858	0.475175	0.095050
859	0.473550	0.095175
860	0.471500	0.093900
861	0.472925	0.093100
862	0.476550	0.093550
863	0.474850	0.094075
864	0.474525	0.095200
865	0.474350	0.095625
866	0.475850	0.096475
867	0.477650	0.095725
868	0.479000	0.094325
869	0.477225	0.095375
870	0.476225	0.094650
871	0.474175	0.093250
872	0.472825	0.092900
873	0.478600	0.092925
874	0.476925	0.091450
875	0.475925	0.091350
876	0.473825	0.091600
877	0.475825	0.091400
878	0.473650	0.090150
879	0.471050	0.089800
880	0.474650	0.088300
881	0.474075	0.087500
882	0.473400	0.087575
883	0.475600	0.088975
884	0.476925	0.089250
885	0.474550	0.090075
886	0.475175	0.091350
887	0.475925	0.090975
888	0.475900	0.091200
889	0.473150	0.090175
890	0.473050	0.089975
891	0.474050	0.088850
892	0.473150	0.088550
893	0.474375	0.088800
894	0.474775	0.089500
895	0.476400	0.089675
896	0.472925	0.090775
897	0.476000	0.090500
898	0.477350	0.089025
899	0.480225	0.088875
900	0.476300	0.088000
901	0.477050	0.087100
902	0.475400	0.088400
903	0.476250	0.088700
904	0.470525	0.089600
905	0.474325	0.089075
906	0.478925	0.089850
907	0.476650	0.088025
908	0.480775	0.089000
909	0.476500	0.088100
910	0.473200	0.086675
911	0.474650	0.085675
912	0.472125	0.085225
913	0.473175	0.084475
914	0.474750	0.084625
915	0.474050	0.084325
916	0.471625	0.083800
917	0.472625	0.084025
918	0.476525	0.082875
919	0.476750	0.082675
920	0.473925	0.080650
921	0.474075	0.080975
922	0.477225	0.080225
923	0.474900	0.079525
924	0.477075	0.080300
925	0.474450	0.080550
926	0.479750	0.080450
927	0.479575	0.079700
928	0.476700	0.079450
929	0.479000	0.079125
930	0.477775	0.079225
931	0.475600	0.079975
932	0.474425	0.079050
933	0.480350	0.079375
934	0.480400	0.078525
935	0.472775	0.079900
936	0.474800	0.080950
937	0.475700	0.080975
938	0.476400	0.080775
939	0.475800	0.079750
940	0.475750	0.081550
941	0.477025	0.081575
942	0.475350	0.080750
943	0.476425	0.080175
944	0.477500	0.081225
945	0.476125	0.080925
946	0.475600	0.081075
947	0.478250	0.080675
948	0.478450	0.081175
949	0.476650	0.081650
950	0.475625	0.082800
951	0.476800	0.082050
952	0.472900	0.082975
953	0.476400	0.082325
954	0.476750	0.082325
955	0.475275	0.082725
956	0.476425	0.082850
957	0.476900	0.084550
958	0.473500	0.084575
959	0.473050	0.084150
960	0.472475	0.085050
961	0.471600	0.085075
962	0.472650	0.085650
963	0.475750	0.084200
964	0.478800	0.082525
965	0.476825	0.081600
966	0.477600	0.081650
967	0.480700	0.082400
968	0.477800	0.083100
969	0.477300	0.083100
970	0.476375	0.082000
971	0.476625	0.081500
972	0.479325	0.080550
973	0.475425	0.079575
974	0.478775	0.079075
975	0.472825	0.080425
976	0.473575	0.080225
977	0.477750	0.080650
978	0.478575	0.079800
979	0.476150	0.081800
980	0.476575	0.080925
981	0.478825	0.081400
982	0.477025	0.081700
983	0.477375	0.081450
984	0.476875	0.081600
985	0.478200	0.080500
986	0.474100	0.080575
987	0.474475	0.080125
988	0.478175	0.081650
989	0.477100	0.081275
990	0.479950	0.081425
991	0.480475	0.081350
992	0.478850	0.081550
993	0.474150	0.081275
994	0.475975	0.080725
995	0.476250	0.079550
996	0.473250	0.078800
997	0.479325	0.078425
998	0.474050	0.079400
999	0.473525	0.079575
1000	0.475725	0.078850
1001	0.478750	0.078150
1002	0.472750	0.077175
1003	0.473725	0.076825
1004	0.475225	0.075475
1005	0.472050	0.075400
1006	0.474450	0.075850
1007	0.478050	0.076325
1008	0.471625	0.078200
1009	0.476800	0.078375
1010	0.477625	0.078125
1011	0.475725	0.076750
1012	0.471975	0.077225
1013	0.476350	0.077900
1014	0.475250	0.078150
1015	0.475175	0.077925
1016	0.474800	0.077600
1017	0.477675	0.077125
1018	0.476350	0.078400
1019	0.477725	0.078375
1020	0.479475	0.076925
1021	0.477500	0.076175
1022	0.474700	0.075525
1023	0.473275	0.075275
1024	0.478150	0.076400
1025	0.476575	0.075950
1026	0.478775	0.075575
1027	0.476350	0.075300
1028	0.474950	0.076250
1029	0.475425	0.077750
1030	0.478500	0.077800
1031	0.478450	0.077425
1032	0.473550	0.077600
1033	0.474100	0.077800
1034	0.476575	0.076450
1035	0.472400	0.076075
1036	0.471075	0.075750
1037	0.479475	0.074375
1038	0.479075	0.074150
1039	0.476025	0.075075
1040	0.478775	0.075175
1041	0.478725	0.074725
1042	0.477400	0.075300
1043	0.480325	0.074925
1044	0.475700	0.075625
1045	0.476950	0.075575
1046	0.480325	0.076100
1047	0.472675	0.076000
1048	0.470025	0.076175
1049	0.471325	0.076250
1050	0.477850	0.075075
1051	0.475525	0.074825
1052	0.475650	0.075700
1053	0.476875	0.075275
1054	0.475475	0.076425
1055	0.475850	0.078025
1056	0.473675	0.078200
1057	0.477800	0.077750
1058	0.475975	0.077625
1059	0.475075	0.076625
1060	0.477775	0.077200
1061	0.477850	0.075100
1062	0.473150	0.075600
1063	0.472625	0.074975
1064	0.475575	0.075000
1065	0.476550	0.075650
1066	0.480625	0.075075
1067	0.474225	0.074600
1068	0.476550	0.076200
1069	0.474700	0.076350
1070	0.476300	0.076625
1071	0.475200	0.077725
1072	0.473650	0.076225
1073	0.472650	0.074675
1074	0.477575	0.074425
1075	0.477125	0.074350
1076	0.477575	0.075350
1077	0.476600	0.076225
1078	0.479100	0.076150
1079	0.480625	0.076200
1080	0.475750	0.074900
1081	0.478300	0.074300
1082	0.478625	0.075250
1083	0.477950	0.075100
1084	0.475975	0.075000
1085	0.480375	0.074275
1086	0.476400	0.074025
1087	0.473575	0.072700
1088	0.473275	0.073725
1089	0.476550	0.073875
1090	0.473100	0.073700
1091	0.469800	0.072850
1092	0.480550	0.074050
1093	0.482150	0.072325
1094	0.474950	0.071800
1095	0.474900	0.071950
1096	0.474900	0.072525
1097	0.477875	0.071900
1098	0.477075	0.072150
1099	0.476675	0.072025
1100	0.475800	0.071950
1101	0.471925	0.071450
1102	0.476750	0.071025
1103	0.478525	0.070775
1104	0.478075	0.071600
1105	0.478725	0.072025
1106	0.474875	0.071200
1107	0.475775	0.071300
1108	0.480125	0.070825
1109	0.477475	0.070475
1110	0.477725	0.070700
1111	0.479450	0.071375
1112	0.476450	0.072025
1113	0.475725	0.072300
1114	0.480700	0.071900
1115	0.478925	0.072425
1116	0.476150	0.071275
1117	0.471900	0.071800
1118	0.475725	0.072200
1119	0.472650	0.071825
1120	0.471700	0.071725
1121	0.472800	0.071750
1122	0.474050	0.071375
1123	0.473900	0.071150
1124	0.471975	0.071650
1125	0.476525	0.071900
1126	0.477325	0.071275
1127	0.479850	0.071225
1128	0.480875	0.071250
1129	0.480375	0.071375
1130	0.479275	0.073850
1131	0.475675	0.072525
1132	0.476350	0.074175
1133	0.474200	0.073400
1134	0.476800	0.073075
1135	0.474225	0.073700
1136	0.477625	0.073800
1137	0.478675	0.073550
1138	0.478125	0.073725
1139	0.477175	0.072250
1140	0.480525	0.072050
1141	0.479025	0.072525
1142	0.478675	0.072650
1143	0.476775	0.074125
1144	0.474400	0.074250
1145	0.471625	0.075625
1146	0.472325	0.076175
1147	0.474650	0.075750
1148	0.475900	0.075575
1149	0.479325	0.075700
1150	0.476050	0.075650
1151	0.477050	0.076000
1152	0.476375	0.076725
1153	0.477175	0.077150
1154	0.479525	0.076425
1155	0.476975	0.075125
1156	0.471575	0.075100
1157	0.473500	0.075000
1158	0.475675	0.074700
1159	0.473450	0.072675
1160	0.476025	0.073100
1161	0.473300	0.073400
1162	0.472275	0.074100
1163	0.477925	0.073950
1164	0.474275	0.074975
1165	0.477500	0.074575
1166	0.476725	0.073625
1167	0.476925	0.073450
1168	0.476900	0.073750
1169	0.477600	0.074175
1170	0.476200	0.074000
1171	0.480100	0.073850
1172	0.478400	0.074475
1173	0.473600	0.074875
1174	0.471700	0.074850
1175	0.473175	0.075425
1176	0.469675	0.074425
1177	0.478900	0.073925
1178	0.478725	0.073400
1179	0.476325	0.073225
1180	0.476550	0.071875
1181	0.476150	0.072550
1182	0.473225	0.071450
1183	0.475775	0.072050
1184	0.476600	0.072825
1185	0.473750	0.072900
1186	0.476575	0.073175
1187	0.479375	0.073050
1188	0.476850	0.072875
1189	0.473000	0.073400
1190	0.474975	0.074150
1191	0.476475	0.074800
1192	0.480600	0.074375
1193	0.474450	0.075975
1194	0.476575	0.076250
1195	0.472950	0.076050
1196	0.470500	0.076400
1197	0.478200	0.076800
1198	0.478375	0.076050
1199	0.476375	0.074650
1200	0.476625	0.075725
1201	0.477625	0.077350
1202	0.473025	0.077375
1203	0.475575	0.076725
1204	0.474525	0.077200
1205	0.475625	0.076125
1206	0.474600	0.076325
1207	0.478200	0.076725
1208	0.477275	0.078825
1209	0.477875	0.079550
1210	0.475725	0.079250
1211	0.477525	0.080175
1212	0.473975	0.081325
1213	0.475800	0.081925
1214	0.467700	0.082450
1215	0.474400	0.082725
1216	0.475550	0.082275
1217	0.476725	0.081650
1218	0.475850	0.081425
1219	0.475500	0.082275
1220	0.475250	0.081450
1221	0.477500	0.083050
1222	0.475325	0.083375
1223	0.475000	0.083050
1224	0.477100	0.084800
1225	0.478175	0.085550
1226	0.478875	0.085625
1227	0.477175	0.084975
1228	0.479975	0.083625
1229	0.476950	0.084550
1230	0.480125	0.084150
1231	0.478775	0.082700
1232	0.476275	0.083100
1233	0.478600	0.083900
1234	0.478200	0.084925
1235	0.480425	0.085475
1236	0.474850	0.085425
1237	0.481925	0.085700
1238	0.477525	0.083975
1239	0.476150	0.083450
1240	0.472950	0.083600
1241	0.478575	0.083225
1242	0.475525	0.082150
1243	0.480550	0.081250
1244	0.476725	0.081100
1245	0.477375	0.080075
1246	0.477025	0.079400
1247	0.475200	0.079150
1248	0.477800	0.079525
1249	0.476075	0.079125
1250	0.474900	0.079375
1251	0.476075	0.078675
1252	0.479375	0.078875
1253	0.476550	0.079375
1254	0.476500	0.080525
1255	0.477175	0.080450
1256	0.477125	0.078900
1257	0.480625	0.077600
1258	0.477525	0.076600
1259	0.478050	0.076175
1260	0.478575	0.076600
1261	0.478900	0.077275
1262	0.473300	0.077500
1263	0.475650	0.077200
1264	0.478125	0.077300
1265	0.475025	0.076650
1266	0.476575	0.078050
1267	0.475950	0.077975
1268	0.474975	0.077825
1269	0.473725	0.078200
1270	0.475225	0.078225
1271	0.476500	0.076875
1272	0.478150	0.076425
1273	0.472875	0.076925
1274	0.476450	0.077550
1275	0.475975	0.079075
1276	0.479275	0.080025
1277	0.481175	0.080800
1278	0.478100	0.079625
1279	0.477175	0.079850
1280	0.475900	0.080900
1281	0.474200	0.080675
1282	0.474350	0.079700
1283	0.479300	0.078925
1284	0.475875	0.077950
1285	0.473900	0.077625
1286	0.473825	0.077200
1287	0.472400	0.077925
1288	0.474200	0.077300
1289	0.476850	0.076650
1290	0.477525	0.078450
1291	0.476225	0.077850
1292	0.473800	0.077775
1293	0.469875	0.076250
1294	0.473075	0.078500
1295	0.472775	0.078850
1296	0.476650	0.079325
1297	0.474400	0.078150
1298	0.473750	0.078700
1299	0.474825	0.078550
1300	0.475425	0.077400
1301	0.476475	0.076950
1302	0.476150	0.076900
1303	0.476025	0.077775
1304	0.474725	0.076450
1305	0.471825	0.076100
1306	0.475825	0.076200
1307	0.474775	0.076600
1308	0.473725	0.077000
1309	0.477225	0.077975
1310	0.472850	0.078050
1311	0.472425	0.077850
1312	0.478050	0.077200
1313	0.477725	0.076275
1314	0.479975	0.075000
1315	0.477050	0.073475
1316	0.477700	0.073475
1317	0.478775	0.074400
1318	0.475350	0.073350
1319	0.478075	0.072275
1320	0.479825	0.072050
1321	0.477500	0.071350
1322	0.474450	0.070750
1323	0.481475	0.069900
1324	0.477625	0.070075
1325	0.474925	0.072000
1326	0.478050	0.071000
1327	0.476025	0.071300
1328	0.480550	0.071150
1329	0.477275	0.070650
1330	0.475825	0.069450
1331	0.471675	0.068700
1332	0.476400	0.068450
1333	0.473650	0.069150
1334	0.476375	0.070275
1335	0.479175	0.068950
1336	0.476775	0.069275
1337	0.480475	0.069150
1338	0.479075	0.068925
1339	0.479825	0.070450
1340	0.477500	0.070675
1341	0.473225	0.070825
1342	0.475925	0.072225
1343	0.473325	0.072350
1344	0.477225	0.070850
1345	0.479425	0.070100
1346	0.481100	0.070250
1347	0.477150	0.069925
1348	0.477550	0.067475
1349	0.476450	0.068950
1350	0.472500	0.068525
1351	0.479750	0.068675
1352	0.475125	0.069025
1353	0.475750	0.068375
1354	0.476725	0.067950
1355	0.474900	0.067925
1356	0.477475	0.067625
1357	0.475050	0.067175
1358	0.472350	0.065950
1359	0.473300	0.066575
1360	0.475950	0.066275
1361	0.478150	0.066100
1362	0.477750	0.065775
1363	0.478900	0.066175
1364	0.478000	0.066150
1365	0.476375	0.066800
1366	0.478425	0.065625
1367	0.479250	0.065550
1368	0.478125	0.066325
1369	0.478550	0.067050
1370	0.476125	0.067150
1371	0.477775	0.066850
1372	0.477650	0.066475
1373	0.474825	0.066125
1374	0.475125	0.065675
1375	0.478775	0.066925
1376	0.476125	0.066500
1377	0.474375	0.067425
1378	0.474750	0.067400
1379	0.477125	0.067700
1380	0.474400	0.067550
1381	0.477550	0.068075
1382	0.475225	0.067100
1383	0.477100	0.068725
1384	0.476350	0.067975
1385	0.473475	0.068675
1386	0.475600	0.068575
1387	0.475725	0.069325
1388	0.472050	0.069250
1389	0.470400	0.068425
1390	0.474775	0.067075
1391	0.479075	0.066975
1392	0.476850	0.066300
1393	0.474925	0.067475
1394	0.476875	0.067450
1395	0.476850	0.066675
1396	0.473550	0.066625
1397	0.479600	0.066325
1398	0.476350	0.066500
1399	0.477325	0.065775
1400	0.476775	0.065200
1401	0.475750	0.066225
1402	0.476350	0.065825
1403	0.475475	0.065675
1404	0.476500	0.065425
1405	0.481575	0.065250
1406	0.479400	0.064400
1407	0.483350	0.064725
1408	0.476625	0.064175
1409	0.482100	0.065250
1410	0.480350	0.065375
1411	0.475225	0.064925
1412	0.476900	0.064975
1413	0.477900	0.066600
1414	0.474825	0.066100
1415	0.474750	0.066875
1416	0.479075	0.066425
1417	0.477100	0.066300
1418	0.477475	0.065675
1419	0.475750	0.065175
1420	0.477325	0.065200
1421	0.479275	0.064950
1422	0.478500	0.065625
1423	0.478900	0.065350
1424	0.478650	0.065925
1425	0.477775	0.066900
1426	0.479800	0.067825
1427	0.482975	0.067975
1428	0.478975	0.067350
1429	0.479200	0.067150
1430	0.478125	0.066525
1431	0.481375	0.067800
1432	0.478075	0.067450
1433	0.476900	0.067400
1434	0.477925	0.067375
1435	0.477050	0.068700
1436	0.482725	0.069650
1437	0.479350	0.069850
1438	0.476275	0.069900
1439	0.477825	0.071375
1440	0.480475	0.071100
1441	0.477300	0.071275
1442	0.479275	0.070175
1443	0.475825	0.069675
1444	0.474475	0.068950
1445	0.475550	0.069400
1446	0.478625	0.070475
1447	0.480650	0.069950
1448	0.477875	0.069525
1449	0.477775	0.068725
1450	0.478175	0.068650
1451	0.474300	0.070075
1452	0.473700	0.070325
1453	0.469275	0.070900
1454	0.477975	0.070600
1455	0.474475	0.071850
1456	0.473200	0.072950
1457	0.472625	0.072950
1458	0.475250	0.073025
1459	0.478850	0.074875
1460	0.477975	0.074050
1461	0.475225	0.076150
1462	0.473650	0.075975
1463	0.477550	0.077150
1464	0.476925	0.078550
1465	0.476600	0.079150
1466	0.474725	0.079575
1467	0.474250	0.078650
1468	0.475275	0.079475
1469	0.476050	0.079500
1470	0.475950	0.079925
1471	0.476500	0.078875
1472	0.477750	0.079075
1473	0.478550	0.078100
1474	0.479950	0.077600
1475	0.478275	0.076925
1476	0.478950	0.077950
1477	0.480250	0.078225
1478	0.474975	0.078725
1479	0.469475	0.079275
1480	0.475350	0.079800
1481	0.474225	0.079175
1482	0.481350	0.080100
1483	0.477325	0.080775
1484	0.473525	0.080850
1485	0.476850	0.081100
1486	0.472375	0.080550
1487	0.480275	0.079700
1488	0.479100	0.079825
1489	0.473700	0.080125
1490	0.477725	0.079600
1491	0.478150	0.080100
1492	0.478075	0.080975
1493	0.480700	0.081150
1494	0.475900	0.081225
1495	0.474550	0.080450
1496	0.476600	0.079925
1497	0.479275	0.079550
1498	0.480325	0.079675
1499	0.475200	0.079950
1500	0.475575	0.080175
1501	0.471425	0.079900
1502	0.475775	0.081050
1503	0.475425	0.081050
1504	0.479675	0.081450
1505	0.474525	0.081975
1506	0.473125	0.082450
1507	0.473175	0.082475
1508	0.476400	0.081650
1509	0.475975	0.081250
1510	0.479825	0.082000
1511	0.475675	0.082550
1512	0.475675	0.083275
1513	0.468650	0.084700
1514	0.475950	0.084750
1515	0.477150	0.084025
1516	0.480275	0.083850
1517	0.475600	0.082925
1518	0.474650	0.082725
1519	0.474925	0.082325
1520	0.476975	0.081050
1521	0.471725	0.080550
1522	0.477575	0.080825
1523	0.477250	0.081925
1524	0.478325	0.082025
1525	0.480625	0.084725
1526	0.478075	0.085125
1527	0.478600	0.084400
1528	0.482225	0.084075
1529	0.479600	0.082025
1530	0.474675	0.081400
1531	0.475575	0.082625
1532	0.479275	0.082375
1533	0.475175	0.083075
1534	0.473250	0.083850
1535	0.474250	0.084525
1536	0.475475	0.083550
1537	0.478225	0.083600
1538	0.476750	0.084550
1539	0.477175	0.085875
1540	0.476125	0.084625
1541	0.476850	0.083850
1542	0.480525	0.083175
1543	0.482075	0.083275
1544	0.475000	0.082800
1545	0.477500	0.083150
1546	0.479125	0.083375
1547	0.480475	0.083000
1548	0.480400	0.082725
1549	0.476500	0.083025
1550	0.474075	0.083475
1551	0.477550	0.082650
1552	0.479700	0.082300
1553	0.474875	0.080375
1554	0.474475	0.080075
1555	0.475425	0.080275
1556	0.478375	0.081325
1557	0.476100	0.080350
1558	0.475625	0.079875
1559	0.474425	0.080425
1560	0.473600	0.079775
1561	0.473600	0.079150
1562	0.476075	0.078750
1563	0.477400	0.077725
1564	0.481000	0.077900
1565	0.475725	0.077825
1566	0.471450	0.077975
1567	0.472850	0.077450
1568	0.474275	0.077500
1569	0.477800	0.076575
1570	0.479775	0.076250
1571	0.478700	0.075700
1572	0.476325	0.076950
1573	0.476150	0.078450
1574	0.474900	0.079025
1575	0.474125	0.079125
1576	0.475700	0.079125
1577	0.475525	0.078275
1578	0.473125	0.078950
1579	0.477475	0.077400
1580	0.475325	0.076725
1581	0.473350	0.076300
1582	0.475525	0.075475
1583	0.474400	0.075525
1584	0.476250	0.075575
1585	0.477300	0.075925
1586	0.476625	0.075750
1587	0.478075	0.076200
1588	0.477025	0.076325
1589	0.481050	0.074850
1590	0.477700	0.075700
1591	0.477025	0.076450
1592	0.478575	0.078000
1593	0.475075	0.077800
1594	0.475500	0.078000
1595	0.477850	0.078225
1596	0.475600	0.078975
1597	0.478675	0.078700
1598	0.479325	0.078925
1599	0.477300	0.080200
1600	0.475600	0.080075
1601	0.474600	0.078700
1602	0.475300	0.078800
1603	0.473350	0.078950
1604	0.474675	0.078775
1605	0.473400	0.078125
1606	0.473825	0.078375
1607	0.473700	0.078300
1608	0.472225	0.077575
1609	0.473775	0.077900
1610	0.474675	0.077700
1611	0.475175	0.077200
1612	0.479750	0.077175
1613	0.479200	0.077675
1614	0.476675	0.079225
1615	0.479075	0.080200
1616	0.483425	0.081025
1617	0.479225	0.080125
1618	0.478550	0.080775
1619	0.477700	0.080750
1620	0.476375	0.079250
1621	0.476800	0.080375
1622	0.474625	0.079950
1623	0.475525	0.081400
1624	0.475500	0.080050
1625	0.472875	0.079900
1626	0.469950	0.080725
1627	0.476750	0.079800
1628	0.473750	0.078125
1629	0.478175	0.076775
1630	0.477300	0.076650
1631	0.479000	0.074675
1632	0.476900	0.074325
1633	0.478575	0.073725
1634	0.477900	0.073800
1635	0.475725	0.072775
1636	0.477450	0.072425
1637	0.475100	0.072475
1638	0.475150	0.071850
1639	0.471825	0.072225
1640	0.474550	0.071875
1641	0.479025	0.071850
1642	0.481000	0.071225
1643	0.480950	0.072525
1644	0.478350	0.072700
1645	0.479650	0.072425
1646	0.476950	0.072350
1647	0.475000	0.072625
1648	0.479325	0.072525
1649	0.480225	0.072175
1650	0.482225	0.071750
1651	0.480675	0.072175
1652	0.478800	0.072750
1653	0.472050	0.072675
1654	0.471175	0.073750
1655	0.475525	0.073500
1656	0.476225	0.073775
1657	0.474850	0.074175
1658	0.477050	0.074100
1659	0.473800	0.074175
1660	0.478800	0.074200
1661	0.476650	0.073700
1662	0.475400	0.073800
1663	0.475350	0.072875
1664	0.473300	0.074850
1665	0.478775	0.075275
1666	0.477400	0.075825
1667	0.474075	0.075475
1668	0.477600	0.074750
1669	0.476650	0.073800
1670	0.473950	0.073200
1671	0.478475	0.071950
1672	0.477150	0.070850
1673	0.475350	0.070100
1674	0.471925	0.071375
1675	0.476750	0.072075
1676	0.474125	0.071775
1677	0.474975	0.072750
1678	0.476825	0.071650
1679	0.476675	0.071100
1680	0.472425	0.071075
1681	0.475075	0.071450
1682	0.473100	0.070450
1683	0.477225	0.072000
1684	0.478350	0.072225
1685	0.478600	0.072025
1686	0.478475	0.071500
1687	0.476100	0.071375
1688	0.477400	0.071000
1689	0.478500	0.070000
1690	0.479025	0.070900
1691	0.482000	0.070975
1692	0.480925	0.070650
1693	0.476000	0.069725
1694	0.475875	0.069100
1695	0.474475	0.068875
1696	0.474400	0.069875
1697	0.475600	0.070650
1698	0.475875	0.070950
1699	0.473175	0.070125
1700	0.477050	0.071225
1701	0.481000	0.070625
1702	0.476400	0.069950
1703	0.474625	0.069600
1704	0.477375	0.068975
1705	0.471925	0.069825
1706	0.471775	0.069650
1707	0.474125	0.070100
1708	0.478850	0.071200
1709	0.477850	0.070975
1710	0.472825	0.070750
1711	0.472375	0.069300
1712	0.476650	0.069925
1713	0.475175	0.071500
1714	0.482125	0.070950
1715	0.480825	0.070600
1716	0.477050	0.072150
1717	0.475950	0.074050
1718	0.475950	0.074200
1719	0.473450	0.074500
1720	0.473800	0.073625
1721	0.474225	0.072825
1722	0.469950	0.073575
1723	0.475700	0.072875
1724	0.473750	0.072175
1725	0.478200	0.073750
1726	0.474050	0.073925
1727	0.474650	0.073675
1728	0.477525	0.073625
1729	0.476550	0.074325
1730	0.478500	0.074550
1731	0.478050	0.075375
1732	0.481700	0.074425
1733	0.477325	0.073675
1734	0.475850	0.074300
1735	0.477025	0.072800
1736	0.478425	0.073750
1737	0.479775	0.072875
1738	0.476575	0.072175
1739	0.478225	0.071750
1740	0.476200	0.071950
1741	0.479150	0.072550
1742	0.476575	0.072150
1743	0.474775	0.071725
1744	0.478700	0.071400
1745	0.475700	0.072300
1746	0.477875	0.072500
1747	0.478250	0.072725
1748	0.476700	0.072175
1749	0.477700	0.070400
1750	0.475500	0.069850
1751	0.477000	0.069100
1752	0.475300	0.068675
1753	0.477150	0.068050
1754	0.475525	0.067125
1755	0.471300	0.067475
1756	0.476075	0.067575
1757	0.480050	0.067625
1758	0.480450	0.067900
1759	0.477750	0.067625
1760	0.479300	0.068225
1761	0.475175	0.068425
1762	0.478000	0.067900
1763	0.474175	0.067075
1764	0.473750	0.066550
1765	0.477125	0.068125
1766	0.476075	0.068575
1767	0.476625	0.069775
1768	0.478175	0.069600
1769	0.475425	0.070200
1770	0.476500	0.070750
1771	0.470025	0.070475
1772	0.475850	0.071700
1773	0.478925	0.071350
1774	0.477075	0.072125
1775	0.476600	0.071575
1776	0.474725	0.070775
1777	0.478775	0.072400
1778	0.477375	0.071175
1779	0.480800	0.070825
1780	0.477925	0.070950
1781	0.474575	0.072075
1782	0.476875	0.072575
1783	0.476725	0.073375
1784	0.476825	0.073925
1785	0.476225	0.072550
1786	0.475325	0.071925
1787	0.478800	0.071750
1788	0.479125	0.071425
1789	0.476150	0.071800
1790	0.472050	0.071575
1791	0.475675	0.071225
1792	0.477350	0.071200
1793	0.477725	0.070825
1794	0.475550	0.070525
1795	0.476300	0.071175
1796	0.470500	0.070500
1797	0.469700	0.070675
1798	0.473325	0.069575
1799	0.474000	0.070300
1800	0.473250	0.070600
1801	0.475375	0.070125
1802	0.478275	0.071125
1803	0.473525	0.072150
1804	0.476100	0.070325
1805	0.473375	0.069050
1806	0.479150	0.069450
1807	0.476725	0.069275
1808	0.475200	0.068700
1809	0.477500	0.070125
1810	0.475100	0.069350
1811	0.474225	0.071350
1812	0.473800	0.071025
1813	0.475550	0.071125
1814	0.474300	0.070550
1815	0.472900	0.070000
1816	0.478000	0.069500
1817	0.477675	0.068825
1818	0.475950	0.069700
1819	0.477300	0.070125
1820	0.475875	0.069650
1821	0.476500	0.069925
1822	0.476925	0.071175
1823	0.477450	0.070250
1824	0.474775	0.071075
1825	0.471775	0.072450
1826	0.476550	0.072900
1827	0.476500	0.072025
1828	0.476700	0.072550
1829	0.471900	0.073050
1830	0.475450	0.073300
1831	0.477825	0.073200
1832	0.476900	0.074400
1833	0.474400	0.072775
1834	0.475575	0.071450
1835	0.473975	0.071650
1836	0.475650	0.071050
1837	0.477725	0.070225
1838	0.474550	0.069775
1839	0.474675	0.069400
1840	0.474450	0.069825
1841	0.474250	0.069275
1842	0.479350	0.069300
1843	0.482100	0.067575
1844	0.480625	0.067100
1845	0.476125	0.066300
1846	0.475100	0.065600
1847	0.473400	0.066775
1848	0.475900	0.065950
1849	0.479400	0.065750
1850	0.477900	0.064600
1851	0.477500	0.063900
1852	0.473450	0.063575
1853	0.475900	0.064225
1854	0.475150	0.064975
1855	0.475475	0.064600
1856	0.475000	0.064475
1857	0.477950	0.064650
1858	0.478525	0.064450
1859	0.475375	0.062850
1860	0.473125	0.061775
1861	0.476625	0.061900
1862	0.478450	0.060725
1863	0.477425	0.059925
1864	0.475825	0.060000
1865	0.474275	0.061100
1866	0.475375	0.061175
1867	0.476650	0.061075
1868	0.477600	0.062100
1869	0.475050	0.062800
1870	0.476525	0.063975
1871	0.472600	0.065425
1872	0.478000	0.065975
1873	0.482850	0.065875
1874	0.475150	0.066550
1875	0.477800	0.067050
1876	0.481550	0.068075
1877	0.478425	0.068325
1878	0.479450	0.068150
1879	0.479950	0.067900
1880	0.475725	0.068650
1881	0.477225	0.068975
1882	0.474825	0.069150
1883	0.477900	0.069150
1884	0.474150	0.068925
1885	0.472975	0.068900
1886	0.478900	0.068675
1887	0.477925	0.068375
1888	0.479375	0.066875
1889	0.474450	0.067750
1890	0.477050	0.068225
1891	0.477150	0.068425
1892	0.476850	0.068925
1893	0.471875	0.068850
1894	0.477275	0.070600
1895	0.475725	0.071475
1896	0.479100	0.070350
1897	0.476575	0.070525
1898	0.478875	0.069300
1899	0.479925	0.069325
1900	0.478775	0.070625
1901	0.478100	0.070025
1902	0.476400	0.069700
1903	0.478400	0.070700
1904	0.475000	0.071475
1905	0.477975	0.072575
1906	0.477975	0.071950
1907	0.476150	0.072275
1908	0.475750	0.072050
1909	0.478125	0.073450
1910	0.473450	0.073600
1911	0.476675	0.073600
1912	0.474800	0.073075
1913	0.475100	0.072050
1914	0.473925	0.072375
1915	0.476400	0.071275
1916	0.477575	0.071250
1917	0.474850	0.071475
1918	0.478550	0.070600
1919	0.479900	0.071200
1920	0.470625	0.070750
1921	0.475425	0.070150
1922	0.478625	0.069225
1923	0.477575	0.069850
1924	0.478000	0.069850
1925	0.477475	0.069650
1926	0.480225	0.069725
1927	0.480000	0.068725
1928	0.477875	0.068825
1929	0.477950	0.067850
1930	0.480775	0.068975
1931	0.478475	0.069650
1932	0.475100	0.070125
1933	0.472500	0.069700
1934	0.470300	0.070275
1935	0.472900	0.071375
1936	0.473850	0.071775
1937	0.475075	0.070675
1938	0.474550	0.069625
1939	0.477425	0.070525
1940	0.475000	0.070500
1941	0.478800	0.069975
1942	0.477425	0.068325
1943	0.484550	0.068250
1944	0.479400	0.067650
1945	0.475050	0.067650
1946	0.479475	0.068050
1947	0.476075	0.067700
1948	0.480850	0.067000
1949	0.477725	0.068000
1950	0.477300	0.067750
1951	0.478600	0.066400
1952	0.478500	0.065800
1953	0.475800	0.065375
1954	0.478075	0.065625
1955	0.472950	0.064025
1956	0.472975	0.064000
1957	0.476150	0.063625
1958	0.475125	0.064025
1959	0.477100	0.063125
1960	0.477250	0.063425
1961	0.474700	0.063275
1962	0.477950	0.063825
1963	0.477875	0.063400
1964	0.475425	0.062925
1965	0.475250	0.062675
1966	0.478100	0.062375
1967	0.480650	0.061025
1968	0.478375	0.060575
1969	0.477250	0.062025
1970	0.474600	0.061750
1971	0.477825	0.061400
1972	0.476500	0.062450
1973	0.476450	0.062175
1974	0.477375	0.063000
1975	0.473800	0.062075
1976	0.475300	0.060850
1977	0.474175	0.059825
1978	0.477325	0.059050
1979	0.472525	0.058925
1980	0.475025	0.059125
1981	0.475925	0.058500
1982	0.476175	0.058700
1983	0.473850	0.058650
1984	0.476175	0.058475
1985	0.475800	0.058525
1986	0.478975	0.058650
1987	0.480475	0.058150
1988	0.478325	0.057525
1989	0.475725	0.057225
1990	0.476825	0.057225
1991	0.475825	0.056750
1992	0.476350	0.057250
1993	0.473800	0.056575
1994	0.477050	0.056375
1995	0.474400	0.056425
1996	0.475125	0.055600
1997	0.475150	0.054975
1998	0.479000	0.054825
1999	0.480350	0.055500
[truncated: 8,000 more rows]
