# Supplementary material for: Evolutionary game on mutually influenceing double-layer network
Source: PLoS One. 2025 Jan 31;20(1):e0317923. doi: 10.1371/journal.pone.0317923 (PMC11785339; doi:10.1371/journal.pone.0317923)
Supplement: S1 Data — (ZIP) [file pone.0317923.s001.zip › b=1.08_a=0.55_frequency.txt]

0	0.492375	0.397950
1	0.496725	0.337625
2	0.493075	0.297350
3	0.489700	0.272900
4	0.486350	0.254300
5	0.486550	0.241850
6	0.486225	0.229900
7	0.484475	0.223150
8	0.483150	0.217550
9	0.487550	0.213275
10	0.484950	0.209100
11	0.482450	0.204950
12	0.485800	0.203875
13	0.483575	0.202950
14	0.484250	0.199725
15	0.484475	0.196725
16	0.477525	0.194050
17	0.485725	0.191925
18	0.483050	0.194100
19	0.483750	0.193125
20	0.482875	0.192050
21	0.483700	0.193875
22	0.485500	0.194850
23	0.484900	0.193650
24	0.486175	0.196625
25	0.487450	0.195050
26	0.485750	0.194050
27	0.481325	0.192975
28	0.484950	0.193225
29	0.481125	0.193275
30	0.481700	0.193100
31	0.481350	0.193050
32	0.478425	0.192825
33	0.480275	0.192600
34	0.482025	0.192875
35	0.483750	0.190825
36	0.484200	0.191875
37	0.482325	0.189700
38	0.483700	0.187875
39	0.479450	0.187975
40	0.482050	0.187900
41	0.480225	0.187150
42	0.482825	0.186300
43	0.484375	0.184900
44	0.485850	0.183225
45	0.483625	0.182375
46	0.485075	0.185100
47	0.480350	0.184675
48	0.477925	0.183400
49	0.484550	0.183200
50	0.483975	0.183025
51	0.479925	0.183600
52	0.480650	0.183300
53	0.482300	0.184475
54	0.480250	0.187600
55	0.484225	0.188525
56	0.482225	0.189700
57	0.483125	0.190200
58	0.486700	0.191575
59	0.483350	0.195100
60	0.480275	0.195475
61	0.481250	0.195500
62	0.480275	0.195750
63	0.485400	0.196325
64	0.487600	0.195550
65	0.484700	0.196125
66	0.484975	0.197350
67	0.483000	0.197925
68	0.483600	0.199325
69	0.486375	0.197050
70	0.485175	0.196200
71	0.485750	0.196050
72	0.488150	0.195600
73	0.487425	0.198725
74	0.486650	0.200725
75	0.485275	0.201225
76	0.483775	0.200600
77	0.486575	0.201925
78	0.485300	0.202600
79	0.484900	0.202550
80	0.483500	0.202525
81	0.483275	0.203400
82	0.485775	0.204300
83	0.483175	0.204825
84	0.482875	0.206525
85	0.484750	0.207675
86	0.479525	0.208725
87	0.481650	0.208350
88	0.479425	0.210125
89	0.486400	0.211975
90	0.484400	0.212225
91	0.486125	0.210700
92	0.485275	0.210850
93	0.486175	0.209625
94	0.482125	0.210400
95	0.481275	0.212975
96	0.482100	0.214175
97	0.482125	0.216700
98	0.486750	0.216875
99	0.486550	0.216725
100	0.480700	0.217625
101	0.482375	0.215800
102	0.481175	0.215050
103	0.486900	0.214800
104	0.486050	0.214900
105	0.484950	0.214275
106	0.490750	0.214850
107	0.486950	0.215075
108	0.486975	0.214475
109	0.485250	0.214025
110	0.479800	0.214725
111	0.482325	0.217425
112	0.483375	0.218475
113	0.484725	0.219575
114	0.487150	0.219525
115	0.486950	0.221825
116	0.484875	0.221725
117	0.488000	0.222050
118	0.487525	0.223000
119	0.490600	0.223725
120	0.490175	0.223900
121	0.485150	0.222700
122	0.486275	0.222500
123	0.485375	0.222675
124	0.484700	0.221525
125	0.482775	0.222075
126	0.485275	0.220850
127	0.488500	0.221600
128	0.489825	0.220775
129	0.486850	0.222050
130	0.483700	0.223450
131	0.482775	0.224325
132	0.483225	0.224225
133	0.483750	0.226350
134	0.485350	0.225250
135	0.484650	0.225000
136	0.487125	0.225650
137	0.488100	0.224975
138	0.488100	0.224400
139	0.483075	0.224425
140	0.482075	0.223575
141	0.487000	0.223825
142	0.486050	0.223725
143	0.484525	0.224450
144	0.484225	0.223650
145	0.483700	0.223725
146	0.488625	0.222325
147	0.485825	0.222575
148	0.484600	0.223075
149	0.487525	0.224800
150	0.486625	0.227400
151	0.483300	0.228525
152	0.484825	0.228725
153	0.483875	0.228900
154	0.490050	0.228150
155	0.489975	0.228875
156	0.487125	0.228025
157	0.488400	0.231100
158	0.490100	0.232725
159	0.484775	0.231475
160	0.485025	0.234825
161	0.486075	0.235400
162	0.486075	0.233375
163	0.487275	0.235175
164	0.489100	0.234725
165	0.491825	0.232950
166	0.489725	0.233150
167	0.488350	0.235950
168	0.485600	0.236650
169	0.485950	0.239475
170	0.483475	0.241375
171	0.488200	0.241100
172	0.491925	0.241000
173	0.486575	0.241625
174	0.486325	0.242825
175	0.485475	0.244850
176	0.482850	0.244800
177	0.484225	0.244375
178	0.485175	0.245325
179	0.485750	0.245050
180	0.489800	0.243900
181	0.485625	0.243200
182	0.490900	0.242800
183	0.485750	0.242450
184	0.490750	0.241625
185	0.486250	0.242925
186	0.481100	0.243075
187	0.480225	0.242050
188	0.483225	0.241450
189	0.483975	0.241625
190	0.486550	0.241275
191	0.483075	0.242975
192	0.485600	0.242600
193	0.487175	0.242925
194	0.487675	0.245100
195	0.488500	0.243525
196	0.491500	0.243800
197	0.489925	0.243450
198	0.485975	0.246025
199	0.486275	0.245725
200	0.484425	0.245050
201	0.488100	0.244650
202	0.484875	0.245200
203	0.490500	0.245900
204	0.491450	0.247300
205	0.489475	0.246800
206	0.486200	0.248000
207	0.486575	0.248950
208	0.488650	0.249400
209	0.485500	0.249975
210	0.485250	0.251075
211	0.486625	0.251750
212	0.484575	0.252700
213	0.485150	0.253650
214	0.486225	0.256150
215	0.483700	0.257800
216	0.481625	0.257000
217	0.484075	0.256550
218	0.486975	0.256700
219	0.487050	0.256650
220	0.490925	0.255300
221	0.492150	0.255575
222	0.490325	0.255150
223	0.491600	0.253975
224	0.483800	0.253400
225	0.483400	0.255975
226	0.486125	0.254625
227	0.484975	0.252500
228	0.485725	0.254125
229	0.485275	0.254425
230	0.485600	0.253600
231	0.485950	0.252875
232	0.490250	0.252000
233	0.485950	0.253200
234	0.488550	0.252850
235	0.489450	0.250075
236	0.485850	0.250950
237	0.488900	0.250875
238	0.485375	0.250900
239	0.490775	0.249225
240	0.491575	0.249275
241	0.488800	0.248375
242	0.484825	0.248500
243	0.488125	0.249125
244	0.486550	0.249525
245	0.488200	0.248250
246	0.490000	0.250575
247	0.489875	0.252900
248	0.486275	0.251425
249	0.488150	0.254175
250	0.485425	0.253800
251	0.484125	0.254250
252	0.486350	0.257825
253	0.489075	0.259850
254	0.490550	0.260800
255	0.489525	0.260300
256	0.486525	0.261850
257	0.485275	0.261925
258	0.489375	0.263000
259	0.489050	0.260500
260	0.485750	0.261250
261	0.485850	0.260575
262	0.486225	0.261775
263	0.486075	0.263375
264	0.485775	0.262775
265	0.486700	0.262300
266	0.487300	0.260025
267	0.486550	0.259000
268	0.486775	0.258725
269	0.485875	0.257100
270	0.490000	0.257150
271	0.486650	0.260325
272	0.486075	0.260575
273	0.486350	0.258025
274	0.489000	0.255850
275	0.487575	0.254250
276	0.489425	0.256200
277	0.489625	0.256250
278	0.491650	0.256525
279	0.487625	0.258425
280	0.484700	0.257550
281	0.483425	0.258225
282	0.485300	0.258350
283	0.488300	0.259025
284	0.484900	0.260375
285	0.486225	0.260425
286	0.488150	0.260450
287	0.490075	0.259500
288	0.489750	0.260800
289	0.489725	0.258600
290	0.484250	0.258175
291	0.482150	0.258750
292	0.485900	0.260900
293	0.485500	0.260775
294	0.490325	0.258475
295	0.487375	0.262050
296	0.488775	0.260525
297	0.484275	0.260225
298	0.485950	0.258375
299	0.481675	0.259775
300	0.489675	0.260200
301	0.488425	0.259200
302	0.488350	0.259900
303	0.484650	0.260550
304	0.489675	0.260650
305	0.490150	0.260475
306	0.486050	0.259875
307	0.482200	0.260700
308	0.486900	0.259925
309	0.483400	0.260825
310	0.486150	0.261100
311	0.483700	0.260325
312	0.483200	0.261600
313	0.486600	0.263550
314	0.486925	0.261425
315	0.487575	0.262800
316	0.489600	0.264125
317	0.487050	0.265300
318	0.485375	0.265275
319	0.486450	0.263975
320	0.485500	0.264775
321	0.486400	0.265400
322	0.487775	0.265675
323	0.485550	0.264775
324	0.484650	0.263550
325	0.485100	0.263250
326	0.488375	0.262000
327	0.486525	0.259350
328	0.481800	0.260975
329	0.488800	0.260500
330	0.487075	0.261575
331	0.486800	0.263450
332	0.483625	0.264850
333	0.485650	0.267850
334	0.485900	0.269050
335	0.484475	0.268225
336	0.485550	0.269500
337	0.484325	0.270725
338	0.486075	0.269825
339	0.482875	0.268100
340	0.485975	0.269275
341	0.489400	0.268750
342	0.484950	0.270625
343	0.487225	0.270800
344	0.483300	0.269800
345	0.486450	0.267600
346	0.483700	0.267900
347	0.489450	0.267125
348	0.485275	0.265575
349	0.484000	0.264875
350	0.484275	0.263750
351	0.486600	0.264700
352	0.485300	0.264125
353	0.482900	0.263700
354	0.488225	0.264100
355	0.484750	0.264450
356	0.484875	0.262500
357	0.484725	0.264575
358	0.487000	0.264525
359	0.488375	0.265550
360	0.485875	0.265675
361	0.487425	0.265275
362	0.491250	0.264975
363	0.488375	0.264900
364	0.486400	0.265975
365	0.484700	0.267500
366	0.490325	0.267350
367	0.489450	0.267575
368	0.482500	0.268575
369	0.484600	0.267300
370	0.484450	0.267450
371	0.482050	0.268900
372	0.481700	0.265525
373	0.483100	0.266250
374	0.488275	0.262200
375	0.489850	0.263125
376	0.492000	0.264025
377	0.490750	0.262550
378	0.491500	0.265300
379	0.490650	0.266650
380	0.487500	0.267375
381	0.485575	0.265200
382	0.488075	0.264675
383	0.487450	0.265500
384	0.490250	0.265275
385	0.488625	0.268625
386	0.485350	0.268000
387	0.488950	0.271050
388	0.488425	0.270300
389	0.485150	0.271250
390	0.486525	0.272525
391	0.485975	0.274800
392	0.483375	0.273175
393	0.484000	0.273825
394	0.484225	0.272400
395	0.485000	0.269675
396	0.486250	0.269575
397	0.486050	0.269975
398	0.486075	0.270425
399	0.487875	0.270200
400	0.488125	0.268325
401	0.489325	0.269225
402	0.487725	0.268075
403	0.488600	0.268775
404	0.489175	0.270100
405	0.482425	0.270375
406	0.486025	0.272775
407	0.488025	0.271450
408	0.484925	0.271950
409	0.487175	0.271725
410	0.484150	0.272800
411	0.486450	0.271800
412	0.487400	0.271875
413	0.485400	0.271875
414	0.486600	0.272600
415	0.483500	0.273800
416	0.486075	0.273050
417	0.488175	0.272125
418	0.486975	0.273150
419	0.486900	0.272800
420	0.486650	0.270875
421	0.484950	0.275875
422	0.484375	0.275625
423	0.484125	0.274850
424	0.486600	0.276800
425	0.489525	0.277600
426	0.489725	0.277125
427	0.487200	0.278275
428	0.486100	0.280200
429	0.485950	0.281525
430	0.489850	0.281200
431	0.491100	0.283525
432	0.485800	0.285825
433	0.485200	0.284500
434	0.486325	0.283775
435	0.485850	0.280525
436	0.485175	0.282525
437	0.490300	0.281875
438	0.486825	0.280100
439	0.489775	0.278850
440	0.489625	0.276375
441	0.484350	0.276800
442	0.489025	0.277075
443	0.481350	0.277725
444	0.484575	0.278250
445	0.488200	0.276900
446	0.483550	0.278250
447	0.487075	0.277525
448	0.485800	0.278675
449	0.487275	0.278250
450	0.489475	0.279325
451	0.489750	0.278800
452	0.488575	0.279050
453	0.487500	0.277275
454	0.489900	0.276875
455	0.489450	0.279350
456	0.485500	0.279750
457	0.483700	0.280525
458	0.488000	0.280125
459	0.483750	0.280200
460	0.484000	0.280675
461	0.487325	0.281850
462	0.488800	0.282400
463	0.486525	0.284075
464	0.486675	0.284625
465	0.487825	0.285100
466	0.485575	0.287300
467	0.482250	0.286375
468	0.487125	0.286550
469	0.483275	0.284500
470	0.486600	0.284950
471	0.489125	0.285950
472	0.486600	0.286275
473	0.492125	0.286750
474	0.491300	0.285200
475	0.488400	0.285250
476	0.485000	0.284250
477	0.483600	0.283375
478	0.484700	0.282350
479	0.489275	0.282375
480	0.488450	0.282625
481	0.487275	0.283550
482	0.486375	0.282400
483	0.487975	0.282100
484	0.485825	0.282525
485	0.485925	0.284000
486	0.483975	0.285550
487	0.488550	0.287525
488	0.486650	0.287425
489	0.489150	0.287600
490	0.487350	0.287425
491	0.488350	0.287775
492	0.484675	0.289525
493	0.486350	0.287125
494	0.487275	0.285050
495	0.489425	0.283450
496	0.489925	0.284875
497	0.487875	0.285400
498	0.486875	0.287400
499	0.488250	0.287525
500	0.487150	0.288425
501	0.484250	0.289725
502	0.488725	0.288750
503	0.487050	0.288475
504	0.488875	0.288750
505	0.486850	0.288050
506	0.484100	0.290325
507	0.486100	0.290600
508	0.487725	0.290950
509	0.487375	0.291650
510	0.490500	0.289650
511	0.483675	0.289875
512	0.485400	0.285650
513	0.489550	0.285700
514	0.487200	0.284400
515	0.488325	0.285450
516	0.489825	0.284900
517	0.487050	0.284350
518	0.489150	0.286875
519	0.490325	0.287075
520	0.487100	0.287800
521	0.491075	0.286850
522	0.489400	0.287275
523	0.486625	0.286875
524	0.482825	0.289025
525	0.484025	0.289625
526	0.483775	0.288550
527	0.486275	0.287800
528	0.488275	0.287575
529	0.490200	0.288475
530	0.488700	0.289675
531	0.488650	0.290775
532	0.493850	0.291525
533	0.486350	0.292025
534	0.489350	0.291350
535	0.487550	0.292275
536	0.487575	0.292550
537	0.487775	0.291500
538	0.487475	0.294200
539	0.489600	0.292750
540	0.490675	0.291225
541	0.490650	0.290175
542	0.487400	0.291300
543	0.485900	0.293125
544	0.483425	0.296975
545	0.486925	0.297500
546	0.484275	0.296700
547	0.487200	0.298075
548	0.488625	0.298375
549	0.489450	0.300475
550	0.490100	0.300300
551	0.485700	0.299375
552	0.486525	0.299525
553	0.490500	0.300025
554	0.486475	0.301475
555	0.483750	0.301125
556	0.490900	0.302300
557	0.491625	0.301975
558	0.488050	0.300900
559	0.486200	0.303775
560	0.484925	0.304225
561	0.487875	0.306475
562	0.488975	0.304900
563	0.488225	0.304375
564	0.487300	0.304350
565	0.486725	0.306150
566	0.485325	0.307525
567	0.486450	0.307700
568	0.490500	0.308775
569	0.492725	0.309300
570	0.492450	0.312525
571	0.488950	0.312250
572	0.489075	0.309200
573	0.489425	0.309650
574	0.484625	0.309100
575	0.488650	0.308475
576	0.484475	0.308775
577	0.491000	0.309600
578	0.486450	0.307425
579	0.485300	0.307875
580	0.490275	0.308125
581	0.490650	0.306550
582	0.488650	0.304800
583	0.486250	0.303625
584	0.486000	0.303150
585	0.487450	0.300800
586	0.490325	0.300750
587	0.485675	0.301175
588	0.488400	0.299975
589	0.489250	0.298475
590	0.488800	0.297450
591	0.488350	0.298550
592	0.487075	0.299525
593	0.490650	0.297300
594	0.492100	0.297675
595	0.491650	0.298575
596	0.487475	0.302050
597	0.486825	0.302375
598	0.484325	0.302925
599	0.485725	0.301550
600	0.486275	0.300275
601	0.489275	0.297825
602	0.490900	0.298100
603	0.487050	0.298200
604	0.485775	0.300450
605	0.488675	0.301200
606	0.495625	0.299400
607	0.490725	0.302625
608	0.488875	0.301525
609	0.490075	0.303900
610	0.486350	0.304975
611	0.488175	0.304175
612	0.487725	0.305800
613	0.486175	0.302400
614	0.487525	0.305200
615	0.490925	0.306175
616	0.488375	0.307825
617	0.485475	0.307050
618	0.490150	0.307675
619	0.483450	0.307475
620	0.484725	0.308275
621	0.485150	0.307575
622	0.485975	0.307200
623	0.489575	0.305700
624	0.490925	0.306425
625	0.486200	0.306500
626	0.486875	0.307850
627	0.488550	0.307925
628	0.485550	0.308500
629	0.486275	0.307775
630	0.488050	0.309925
631	0.490100	0.309100
632	0.486800	0.308350
633	0.490225	0.307725
634	0.484750	0.305900
635	0.484050	0.306075
636	0.484475	0.306800
637	0.488825	0.307125
638	0.487200	0.306650
639	0.485625	0.306625
640	0.488600	0.305225
641	0.487625	0.303075
642	0.482600	0.302525
643	0.484525	0.304075
644	0.487650	0.305450
645	0.487975	0.307025
646	0.490375	0.307525
647	0.490575	0.310350
648	0.485825	0.308300
649	0.489000	0.308675
650	0.486425	0.309750
651	0.485200	0.308625
652	0.487375	0.308550
653	0.485250	0.304875
654	0.484550	0.304525
655	0.485300	0.305750
656	0.483450	0.304300
657	0.491875	0.305175
658	0.486950	0.308850
659	0.484375	0.306650
660	0.488825	0.305275
661	0.487525	0.304450
662	0.486750	0.304075
663	0.489475	0.305325
664	0.482975	0.307225
665	0.485525	0.307925
666	0.484825	0.305225
667	0.483475	0.307150
668	0.487400	0.307700
669	0.485300	0.309575
670	0.489250	0.310650
671	0.487700	0.309825
672	0.490150	0.308675
673	0.485850	0.308025
674	0.488325	0.307925
675	0.489000	0.306300
676	0.486050	0.305300
677	0.485800	0.305250
678	0.489800	0.304875
679	0.488400	0.305900
680	0.483750	0.305850
681	0.490725	0.308525
682	0.492050	0.309125
683	0.487950	0.308400
684	0.485925	0.307600
685	0.489600	0.309200
686	0.490850	0.310200
687	0.489500	0.311675
688	0.490575	0.309975
689	0.488725	0.310100
690	0.491000	0.309100
691	0.489175	0.308750
692	0.485175	0.310400
693	0.482125	0.309775
694	0.484475	0.310650
695	0.483775	0.310950
696	0.487050	0.311050
697	0.485600	0.310075
698	0.482150	0.310400
699	0.490700	0.310000
700	0.490925	0.310725
701	0.487275	0.308775
702	0.487950	0.309175
703	0.484525	0.308575
704	0.481500	0.309050
705	0.482850	0.310675
706	0.480650	0.311400
707	0.483950	0.311900
708	0.486425	0.310000
709	0.485225	0.310425
710	0.488475	0.309275
711	0.486000	0.310100
712	0.489825	0.308350
713	0.484500	0.308875
714	0.483775	0.309475
715	0.484375	0.307550
716	0.484850	0.307575
717	0.485325	0.307675
718	0.485050	0.310050
719	0.482950	0.311150
720	0.480825	0.309875
721	0.488600	0.309100
722	0.490300	0.307775
723	0.489275	0.310250
724	0.487225	0.308125
725	0.488350	0.310000
726	0.487200	0.311675
727	0.486825	0.309600
728	0.486975	0.310325
729	0.488675	0.305325
730	0.488000	0.304300
731	0.487525	0.306400
732	0.484375	0.307875
733	0.483950	0.310050
734	0.483825	0.308925
735	0.484250	0.306900
736	0.486100	0.306250
737	0.486250	0.308300
738	0.487525	0.309300
739	0.483525	0.308750
740	0.484650	0.310775
741	0.485200	0.309975
742	0.485525	0.310200
743	0.486825	0.311500
744	0.488200	0.308875
745	0.490000	0.308550
746	0.494750	0.309550
747	0.485400	0.310900
748	0.486200	0.313425
749	0.488575	0.313550
750	0.488725	0.313625
751	0.487075	0.314675
752	0.486450	0.317425
753	0.488450	0.318325
754	0.485725	0.316700
755	0.489850	0.316175
756	0.483400	0.316725
757	0.487525	0.318100
758	0.490600	0.317300
759	0.487375	0.318350
760	0.489350	0.318800
761	0.488250	0.319250
762	0.486775	0.321175
763	0.483525	0.320275
764	0.489350	0.319575
765	0.485400	0.318275
766	0.483975	0.316450
767	0.487625	0.316050
768	0.489950	0.313125
769	0.487350	0.313800
770	0.484550	0.315725
771	0.485925	0.314800
772	0.485175	0.315575
773	0.484575	0.316325
774	0.490100	0.315075
775	0.487750	0.312950
776	0.486900	0.312750
777	0.490550	0.311850
778	0.489600	0.312700
779	0.485950	0.312325
780	0.488550	0.313325
781	0.487150	0.313625
782	0.487000	0.314425
783	0.486225	0.313550
784	0.487650	0.312000
785	0.489075	0.310325
786	0.492800	0.310025
787	0.490800	0.313025
788	0.487500	0.310550
789	0.486175	0.310075
790	0.489450	0.311500
791	0.490525	0.313300
792	0.484550	0.311900
793	0.488400	0.312475
794	0.490075	0.314300
795	0.490300	0.316125
796	0.488275	0.315600
797	0.490750	0.316025
798	0.486350	0.314275
799	0.488225	0.315025
800	0.486200	0.313925
801	0.486500	0.312825
802	0.484950	0.313675
803	0.488525	0.313500
804	0.490075	0.314125
805	0.486750	0.315350
806	0.485550	0.313475
807	0.485175	0.312700
808	0.489100	0.312700
809	0.488050	0.315075
810	0.486850	0.313925
811	0.488800	0.314975
812	0.488850	0.315925
813	0.486125	0.317450
814	0.489725	0.318225
815	0.491225	0.319000
816	0.488775	0.316725
817	0.488550	0.314775
818	0.487925	0.313925
819	0.487725	0.315850
820	0.485025	0.314025
821	0.489775	0.315325
822	0.489950	0.313950
823	0.486900	0.314625
824	0.486000	0.315500
825	0.483350	0.316525
826	0.487375	0.315500
827	0.489125	0.315625
828	0.487050	0.310675
829	0.484725	0.310125
830	0.483525	0.312150
831	0.484325	0.311600
832	0.482925	0.313600
833	0.489800	0.314850
834	0.487875	0.312825
835	0.491300	0.313375
836	0.486750	0.315000
837	0.485425	0.316250
838	0.484575	0.319225
839	0.486900	0.319950
840	0.486525	0.321475
841	0.488050	0.322025
842	0.484600	0.320800
843	0.489750	0.321575
844	0.486050	0.322800
845	0.489900	0.321975
846	0.488075	0.322550
847	0.488875	0.322525
848	0.488525	0.319425
849	0.488850	0.317750
850	0.486975	0.317275
851	0.486775	0.316950
852	0.484800	0.318725
853	0.484625	0.321775
854	0.485275	0.322375
855	0.485250	0.324225
856	0.485375	0.324875
857	0.489000	0.324775
858	0.486775	0.323975
859	0.489525	0.323750
860	0.484900	0.324500
861	0.484850	0.323000
862	0.485200	0.323300
863	0.485200	0.321700
864	0.486700	0.319800
865	0.490625	0.318100
866	0.486950	0.318475
867	0.488025	0.318050
868	0.486875	0.316525
869	0.485500	0.313475
870	0.490500	0.313275
871	0.487475	0.311600
872	0.486500	0.310950
873	0.484125	0.309925
874	0.489050	0.305700
875	0.486975	0.305825
876	0.488300	0.306300
877	0.490100	0.306025
878	0.488375	0.308375
879	0.488400	0.309575
880	0.488775	0.307500
881	0.487900	0.307250
882	0.486400	0.308475
883	0.487200	0.308450
884	0.489175	0.309550
885	0.488925	0.310275
886	0.485925	0.309500
887	0.487825	0.308850
888	0.486625	0.310725
889	0.486425	0.309575
890	0.490925	0.309100
891	0.488650	0.308925
892	0.486025	0.308725
893	0.486400	0.308150
894	0.488350	0.306050
895	0.490850	0.304350
896	0.489425	0.306625
897	0.488900	0.304475
898	0.488200	0.304150
899	0.488950	0.305125
900	0.487675	0.306975
901	0.485900	0.309275
902	0.486300	0.310300
903	0.486975	0.311500
904	0.488875	0.313125
905	0.487950	0.312075
906	0.485950	0.314475
907	0.486100	0.313150
908	0.487850	0.312925
909	0.486500	0.312925
910	0.490825	0.316050
911	0.489100	0.317425
912	0.491075	0.317825
913	0.488800	0.318975
914	0.482750	0.319700
915	0.487550	0.319275
916	0.489700	0.320775
917	0.489075	0.321675
918	0.485450	0.320575
919	0.480900	0.324525
920	0.486075	0.323550
921	0.487800	0.322275
922	0.490600	0.320800
923	0.487800	0.320425
924	0.487925	0.321775
925	0.488575	0.321475
926	0.490125	0.322475
927	0.485175	0.323075
928	0.485500	0.321575
929	0.486400	0.319650
930	0.487225	0.317050
931	0.485300	0.317650
932	0.489800	0.315550
933	0.489175	0.313000
934	0.489125	0.312225
935	0.490450	0.309600
936	0.488000	0.311500
937	0.489600	0.311000
938	0.487350	0.310600
939	0.487575	0.310400
940	0.487525	0.310050
941	0.484775	0.308500
942	0.482775	0.308750
943	0.484375	0.307725
944	0.486200	0.309150
945	0.488550	0.311100
946	0.488050	0.311850
947	0.490800	0.312075
948	0.487200	0.311125
949	0.491000	0.309775
950	0.486125	0.310975
951	0.486250	0.309150
952	0.483000	0.309875
953	0.482425	0.308450
954	0.483625	0.309250
955	0.485900	0.307100
956	0.489825	0.308825
957	0.487525	0.308750
958	0.487750	0.307225
959	0.482750	0.306750
960	0.482925	0.305425
961	0.486150	0.302800
962	0.488650	0.300075
963	0.487575	0.300475
964	0.489225	0.299075
965	0.486700	0.298225
966	0.485050	0.298150
967	0.483750	0.298050
968	0.485825	0.299000
969	0.486300	0.298700
970	0.487300	0.300350
971	0.486200	0.301000
972	0.489075	0.300700
973	0.489300	0.300650
974	0.485400	0.302150
975	0.485375	0.303525
976	0.485475	0.305925
977	0.487025	0.307950
978	0.485350	0.306975
979	0.485700	0.306400
980	0.488875	0.308275
981	0.490050	0.310125
982	0.489525	0.310300
983	0.487150	0.309425
984	0.486675	0.309025
985	0.487375	0.310075
986	0.487125	0.306925
987	0.485725	0.307575
988	0.491200	0.308925
989	0.487100	0.309525
990	0.491925	0.311800
991	0.489075	0.311400
992	0.490275	0.311425
993	0.487075	0.312425
994	0.487750	0.311375
995	0.485250	0.309625
996	0.488575	0.309350
997	0.492175	0.309500
998	0.489050	0.309525
999	0.489900	0.310800
1000	0.487025	0.307725
1001	0.485425	0.309625
1002	0.484425	0.311000
1003	0.488000	0.309825
1004	0.490000	0.311125
1005	0.490575	0.312150
1006	0.489550	0.313050
1007	0.489650	0.314975
1008	0.490825	0.315675
1009	0.489975	0.316725
1010	0.490800	0.315175
1011	0.489425	0.312150
1012	0.486200	0.313825
1013	0.489700	0.315275
1014	0.489800	0.316775
1015	0.492350	0.317200
1016	0.489275	0.320250
1017	0.489500	0.318125
1018	0.487975	0.318175
1019	0.488025	0.317850
1020	0.490425	0.319000
1021	0.484550	0.316300
1022	0.485850	0.316400
1023	0.487825	0.314900
1024	0.488625	0.314100
1025	0.487125	0.313875
1026	0.488700	0.313600
1027	0.487350	0.318025
1028	0.488575	0.319600
1029	0.489025	0.321025
1030	0.489450	0.321300
1031	0.491825	0.322550
1032	0.490300	0.323900
1033	0.488975	0.326100
1034	0.488450	0.328250
1035	0.489875	0.326050
1036	0.489500	0.324925
1037	0.489150	0.326450
1038	0.484650	0.330275
1039	0.490125	0.330050
1040	0.491575	0.329625
1041	0.488875	0.328050
1042	0.487425	0.327625
1043	0.487375	0.327300
1044	0.489450	0.329000
1045	0.488075	0.329600
1046	0.488400	0.327350
1047	0.487050	0.327175
1048	0.483150	0.327975
1049	0.484775	0.329300
1050	0.484325	0.326900
1051	0.485350	0.325300
1052	0.491975	0.327125
1053	0.485325	0.328025
1054	0.489625	0.329625
1055	0.489375	0.331050
1056	0.486425	0.332750
1057	0.490850	0.331375
1058	0.491550	0.332725
1059	0.490475	0.334025
1060	0.486700	0.333500
1061	0.487925	0.332600
1062	0.487375	0.336125
1063	0.487025	0.337400
1064	0.490675	0.332850
1065	0.485800	0.334225
1066	0.486575	0.336400
1067	0.491425	0.336325
1068	0.485000	0.336675
1069	0.489775	0.334750
1070	0.491550	0.334525
1071	0.491450	0.334225
1072	0.489000	0.335275
1073	0.486850	0.335800
1074	0.485000	0.335500
1075	0.485550	0.337275
1076	0.485450	0.336925
1077	0.487350	0.334550
1078	0.490200	0.335300
1079	0.486450	0.335525
1080	0.490325	0.336650
1081	0.490500	0.337325
1082	0.490650	0.335975
1083	0.492100	0.335575
1084	0.489100	0.335225
1085	0.489750	0.337650
1086	0.486850	0.338125
1087	0.488800	0.338500
1088	0.488100	0.339350
1089	0.488125	0.340050
1090	0.491200	0.337225
1091	0.484925	0.336575
1092	0.487725	0.334975
1093	0.491275	0.336850
1094	0.488400	0.336900
1095	0.490675	0.337575
1096	0.486675	0.339550
1097	0.487325	0.339325
1098	0.489200	0.339525
1099	0.489200	0.339400
1100	0.491200	0.334575
1101	0.491275	0.334575
1102	0.485500	0.334975
1103	0.487525	0.333625
1104	0.488500	0.331475
1105	0.496900	0.329925
1106	0.491775	0.327200
1107	0.490575	0.326100
1108	0.489100	0.324575
1109	0.487800	0.325275
1110	0.490000	0.325175
1111	0.490650	0.327050
1112	0.486850	0.328575
1113	0.493325	0.325550
1114	0.490775	0.324925
1115	0.489400	0.325925
1116	0.492300	0.324700
1117	0.492675	0.326400
1118	0.489400	0.328425
1119	0.488325	0.328750
1120	0.488050	0.327100
1121	0.488850	0.327750
1122	0.488550	0.327250
1123	0.490075	0.329475
1124	0.492750	0.329900
1125	0.492075	0.327800
1126	0.490675	0.326600
1127	0.493750	0.326075
1128	0.493925	0.326100
1129	0.491725	0.326900
1130	0.490525	0.328600
1131	0.488625	0.327775
1132	0.488225	0.330325
1133	0.491925	0.330150
1134	0.490050	0.332350
1135	0.486450	0.332550
1136	0.492200	0.334225
1137	0.489650	0.334975
1138	0.489250	0.333825
1139	0.489575	0.332375
1140	0.490500	0.330225
1141	0.492950	0.331075
1142	0.489925	0.332300
1143	0.488350	0.330125
1144	0.486800	0.330725
1145	0.489875	0.330225
1146	0.490625	0.331250
1147	0.489475	0.331200
1148	0.486475	0.330500
1149	0.490550	0.329500
1150	0.490425	0.328350
1151	0.486675	0.328450
1152	0.486050	0.327700
1153	0.486875	0.328975
1154	0.490200	0.330900
1155	0.490425	0.331150
1156	0.490450	0.333525
1157	0.491450	0.334850
1158	0.490300	0.333975
1159	0.487825	0.334800
1160	0.489050	0.334525
1161	0.490250	0.333700
1162	0.493650	0.333200
1163	0.491275	0.334575
1164	0.489800	0.334675
1165	0.488525	0.334650
1166	0.489650	0.335975
1167	0.490275	0.337975
1168	0.492250	0.337675
1169	0.490400	0.336500
1170	0.491225	0.335925
1171	0.492700	0.334400
1172	0.491875	0.332800
1173	0.491850	0.332625
1174	0.494050	0.332475
1175	0.493650	0.331750
1176	0.491050	0.329900
1177	0.491275	0.329975
1178	0.494825	0.331575
1179	0.495600	0.333350
1180	0.488275	0.331750
1181	0.489350	0.332525
1182	0.491600	0.333175
1183	0.494300	0.333700
1184	0.491250	0.333875
1185	0.489675	0.332500
1186	0.489750	0.332375
1187	0.491175	0.331925
1188	0.483925	0.333625
1189	0.483275	0.332100
1190	0.493200	0.333850
1191	0.490325	0.332350
1192	0.487250	0.332150
1193	0.491000	0.332075
1194	0.489875	0.331275
1195	0.487950	0.329450
1196	0.488400	0.330550
1197	0.489525	0.330125
1198	0.492300	0.330600
1199	0.488075	0.330975
1200	0.490025	0.330500
1201	0.492625	0.330650
1202	0.490125	0.329300
1203	0.490425	0.329375
1204	0.490975	0.329250
1205	0.491200	0.326575
1206	0.487725	0.325825
1207	0.483250	0.328325
1208	0.486275	0.326775
1209	0.488475	0.329425
1210	0.488175	0.330300
1211	0.487675	0.328550
1212	0.490100	0.327400
1213	0.485325	0.325850
1214	0.488250	0.323925
1215	0.490675	0.325075
1216	0.491600	0.322025
1217	0.489275	0.322775
1218	0.492425	0.325375
1219	0.491350	0.324525
1220	0.490100	0.325150
1221	0.491275	0.327350
1222	0.488700	0.327450
1223	0.493600	0.326700
1224	0.492675	0.326350
1225	0.489275	0.326225
1226	0.490125	0.328725
1227	0.491550	0.328350
1228	0.491225	0.327050
1229	0.487775	0.326500
1230	0.490350	0.326675
1231	0.490150	0.326275
1232	0.491375	0.323550
1233	0.487100	0.322550
1234	0.493275	0.322575
1235	0.492000	0.323375
1236	0.489225	0.322025
1237	0.491750	0.321525
1238	0.493575	0.321675
1239	0.493175	0.317275
1240	0.489900	0.318300
1241	0.493325	0.318825
1242	0.488525	0.315625
1243	0.489525	0.314650
1244	0.490000	0.316900
1245	0.491375	0.317000
1246	0.490150	0.319325
1247	0.492325	0.319100
1248	0.487150	0.319575
1249	0.492675	0.320675
1250	0.490400	0.321375
1251	0.490325	0.323500
1252	0.489500	0.321725
1253	0.491325	0.321025
1254	0.487825	0.319825
1255	0.490250	0.320200
1256	0.488150	0.320875
1257	0.486850	0.320100
1258	0.493625	0.319425
1259	0.486450	0.317500
1260	0.490350	0.318350
1261	0.489025	0.315600
1262	0.490250	0.317550
1263	0.496150	0.316550
1264	0.489825	0.318725
1265	0.486025	0.318175
1266	0.489400	0.317850
1267	0.486475	0.319000
1268	0.492150	0.319275
1269	0.488450	0.317425
1270	0.486625	0.320200
1271	0.493525	0.321875
1272	0.493800	0.321075
1273	0.490550	0.320425
1274	0.488100	0.318350
1275	0.490525	0.319325
1276	0.490725	0.319750
1277	0.490950	0.319075
1278	0.489800	0.318000
1279	0.492875	0.321575
1280	0.491000	0.322250
1281	0.486325	0.324900
1282	0.489800	0.325150
1283	0.488600	0.324600
1284	0.487575	0.326375
1285	0.490000	0.324875
1286	0.489750	0.323675
1287	0.489625	0.322825
1288	0.487875	0.321825
1289	0.488250	0.319600
1290	0.490975	0.318825
1291	0.489925	0.323675
1292	0.487975	0.325700
1293	0.493025	0.327525
1294	0.489525	0.328200
1295	0.489675	0.329500
1296	0.489925	0.329050
1297	0.489375	0.330325
1298	0.487900	0.332550
1299	0.483875	0.331300
1300	0.491550	0.331425
1301	0.489225	0.333950
1302	0.485075	0.333750
1303	0.484300	0.335250
1304	0.489150	0.335350
1305	0.489850	0.335450
1306	0.487675	0.333250
1307	0.486000	0.333925
1308	0.491600	0.334200
1309	0.490750	0.337125
1310	0.486025	0.335475
1311	0.489100	0.335175
1312	0.489300	0.335475
1313	0.488725	0.335900
1314	0.490750	0.334425
1315	0.489675	0.332600
1316	0.490025	0.334250
1317	0.489350	0.333375
1318	0.492100	0.332150
1319	0.490100	0.333700
1320	0.484300	0.334675
1321	0.491475	0.336400
1322	0.486300	0.335350
1323	0.490275	0.332675
1324	0.492050	0.333775
1325	0.487625	0.331525
1326	0.487750	0.331675
1327	0.491425	0.331050
1328	0.494300	0.330000
1329	0.489125	0.326875
1330	0.489475	0.327700
1331	0.491675	0.327275
1332	0.489800	0.327800
1333	0.492375	0.328175
1334	0.491775	0.328875
1335	0.489600	0.328775
1336	0.491250	0.330600
1337	0.491525	0.331325
1338	0.488800	0.332200
1339	0.494400	0.332525
1340	0.492900	0.333375
1341	0.490900	0.332300
1342	0.491350	0.331625
1343	0.491100	0.328950
1344	0.490325	0.328100
1345	0.488325	0.327200
1346	0.491225	0.324525
1347	0.487775	0.327500
1348	0.487000	0.325200
1349	0.488275	0.322325
1350	0.487075	0.322425
1351	0.486275	0.321275
1352	0.492775	0.321725
1353	0.486550	0.321375
1354	0.491250	0.321575
1355	0.488500	0.322100
1356	0.488900	0.320650
1357	0.486750	0.318500
1358	0.488800	0.317125
1359	0.486075	0.317575
1360	0.488775	0.315300
1361	0.486725	0.316600
1362	0.487775	0.316950
1363	0.489700	0.317975
1364	0.492225	0.320000
1365	0.490675	0.318650
1366	0.489625	0.316650
1367	0.487550	0.316950
1368	0.488925	0.315425
1369	0.489625	0.317400
1370	0.486675	0.315400
1371	0.493075	0.313875
1372	0.489350	0.314525
1373	0.488650	0.315375
1374	0.491800	0.316275
1375	0.495325	0.316475
1376	0.488800	0.315125
1377	0.493800	0.314275
1378	0.490050	0.316025
1379	0.487375	0.316800
1380	0.491775	0.315875
1381	0.488025	0.314550
1382	0.488625	0.317600
1383	0.486475	0.316825
1384	0.488725	0.318250
1385	0.495700	0.317925
1386	0.491425	0.318075
1387	0.489175	0.318925
1388	0.493375	0.318000
1389	0.490900	0.316250
1390	0.486225	0.316125
1391	0.485925	0.316250
1392	0.487700	0.315800
1393	0.487475	0.316925
1394	0.489000	0.314925
1395	0.493625	0.314400
1396	0.491950	0.314350
1397	0.488575	0.313275
1398	0.492200	0.314400
1399	0.490425	0.316150
1400	0.489675	0.320250
1401	0.492200	0.318700
1402	0.490000	0.318000
1403	0.493125	0.315350
1404	0.491000	0.316450
1405	0.488250	0.314525
1406	0.486350	0.314275
1407	0.489300	0.314500
1408	0.485725	0.315300
1409	0.490200	0.314675
1410	0.486575	0.315175
1411	0.491275	0.315300
1412	0.489650	0.314400
1413	0.486925	0.312275
1414	0.491950	0.311375
1415	0.490025	0.313575
1416	0.493775	0.313700
1417	0.495700	0.314700
1418	0.488850	0.317300
1419	0.490150	0.317650
1420	0.490675	0.317525
1421	0.489875	0.317975
1422	0.491875	0.317275
1423	0.489950	0.316225
1424	0.490075	0.314750
1425	0.489050	0.314550
1426	0.487975	0.313950
1427	0.490050	0.315750
1428	0.490950	0.317725
1429	0.487775	0.316725
1430	0.487800	0.316125
1431	0.488475	0.319425
1432	0.487450	0.319025
1433	0.488150	0.320200
1434	0.486775	0.321350
1435	0.487850	0.320325
1436	0.485825	0.319925
1437	0.487375	0.318900
1438	0.488575	0.318950
1439	0.490425	0.319450
1440	0.487875	0.320650
1441	0.483450	0.320375
1442	0.489050	0.321950
1443	0.490875	0.321825
1444	0.489650	0.322575
1445	0.486375	0.320950
1446	0.485825	0.323100
1447	0.488275	0.323350
1448	0.491500	0.323325
1449	0.489475	0.323075
1450	0.488600	0.321425
1451	0.485575	0.319475
1452	0.482800	0.316750
1453	0.485250	0.315875
1454	0.490425	0.315450
1455	0.491600	0.312975
1456	0.490750	0.311800
1457	0.493750	0.311575
1458	0.491550	0.310675
1459	0.491525	0.310450
1460	0.487425	0.310400
1461	0.489150	0.310150
1462	0.485325	0.307775
1463	0.492350	0.305450
1464	0.492175	0.305375
1465	0.493150	0.302900
1466	0.490275	0.305825
1467	0.488300	0.308100
1468	0.489250	0.308250
1469	0.486025	0.307800
1470	0.487650	0.307850
1471	0.492250	0.307350
1472	0.487450	0.306575
1473	0.495475	0.306800
1474	0.492700	0.306275
1475	0.491375	0.307675
1476	0.489025	0.306950
1477	0.487925	0.304350
1478	0.490625	0.303550
1479	0.487700	0.303200
1480	0.489900	0.305625
1481	0.485750	0.306625
1482	0.490225	0.305425
1483	0.491750	0.305675
1484	0.489225	0.304750
1485	0.488650	0.304500
1486	0.488825	0.305775
1487	0.487175	0.305300
1488	0.486925	0.305300
1489	0.491425	0.304850
1490	0.489975	0.303175
1491	0.490275	0.302450
1492	0.492450	0.303450
1493	0.494300	0.303450
1494	0.488300	0.304675
1495	0.489075	0.305525
1496	0.490200	0.304875
1497	0.486750	0.304400
1498	0.491075	0.303075
1499	0.492925	0.301950
1500	0.488800	0.300850
1501	0.490100	0.300375
1502	0.487850	0.299650
1503	0.490675	0.301225
1504	0.494350	0.303050
1505	0.492475	0.303575
1506	0.492700	0.305900
1507	0.489775	0.306800
1508	0.488425	0.306775
1509	0.488925	0.307325
1510	0.491700	0.307425
1511	0.491700	0.308425
1512	0.490225	0.307375
1513	0.490875	0.307825
1514	0.486900	0.307350
1515	0.488275	0.309125
1516	0.488300	0.307975
1517	0.491025	0.310400
1518	0.490000	0.311125
1519	0.491675	0.312475
1520	0.489925	0.311025
1521	0.489600	0.311250
1522	0.491550	0.310700
1523	0.489325	0.312625
1524	0.490825	0.311825
1525	0.488350	0.311600
1526	0.491600	0.312125
1527	0.488050	0.312025
1528	0.488525	0.312275
1529	0.490875	0.312925
1530	0.487350	0.313325
1531	0.489025	0.312025
1532	0.490925	0.312450
1533	0.487200	0.311225
1534	0.493050	0.310475
1535	0.487675	0.312800
1536	0.490250	0.312500
1537	0.488275	0.314275
1538	0.491350	0.316275
1539	0.489975	0.318050
1540	0.490875	0.316675
1541	0.488000	0.316000
1542	0.490000	0.316850
1543	0.489675	0.317600
1544	0.491125	0.317875
1545	0.491325	0.316125
1546	0.492500	0.315650
1547	0.486825	0.314950
1548	0.486800	0.313775
1549	0.492075	0.314550
1550	0.489375	0.314125
1551	0.487000	0.313950
1552	0.487050	0.316175
1553	0.488050	0.315225
1554	0.490675	0.313350
1555	0.490325	0.314350
1556	0.491125	0.313275
1557	0.490850	0.314050
1558	0.497000	0.314850
1559	0.495250	0.314500
1560	0.497425	0.317375
1561	0.494775	0.315100
1562	0.495600	0.314500
1563	0.495925	0.317000
1564	0.491575	0.315250
1565	0.490925	0.312325
1566	0.495675	0.315125
1567	0.488625	0.318075
1568	0.492325	0.317975
1569	0.493900	0.319175
1570	0.492900	0.318825
1571	0.491750	0.318000
1572	0.485800	0.318625
1573	0.494575	0.317700
1574	0.492600	0.319400
1575	0.488600	0.319575
1576	0.491425	0.320100
1577	0.491975	0.321600
1578	0.488625	0.323800
1579	0.492325	0.322175
1580	0.488550	0.321850
1581	0.489375	0.322350
1582	0.488450	0.322550
1583	0.490150	0.324075
1584	0.490675	0.323400
1585	0.487700	0.323525
1586	0.489075	0.325125
1587	0.492025	0.326025
1588	0.491250	0.324050
1589	0.488925	0.325050
1590	0.486225	0.326050
1591	0.486225	0.325125
1592	0.487075	0.325925
1593	0.488875	0.323275
1594	0.490475	0.323900
1595	0.484650	0.323450
1596	0.487500	0.326175
1597	0.486325	0.327500
1598	0.487525	0.327025
1599	0.493300	0.322950
1600	0.488975	0.324650
1601	0.490675	0.324775
1602	0.489950	0.325225
1603	0.489900	0.326150
1604	0.487275	0.326150
1605	0.485925	0.325400
1606	0.488325	0.325875
1607	0.491300	0.324375
1608	0.490225	0.323975
1609	0.490275	0.324425
1610	0.491500	0.324350
1611	0.492150	0.325500
1612	0.488875	0.326725
1613	0.491400	0.327550
1614	0.489425	0.326050
1615	0.489825	0.327775
1616	0.492150	0.326450
1617	0.492750	0.327350
1618	0.487250	0.326050
1619	0.491525	0.323150
1620	0.488850	0.324575
1621	0.491375	0.327600
1622	0.490950	0.324500
1623	0.492175	0.323200
1624	0.487325	0.322050
1625	0.485150	0.320925
1626	0.486875	0.322300
1627	0.487925	0.323125
1628	0.485900	0.321575
1629	0.489350	0.320300
1630	0.486725	0.324700
1631	0.486125	0.324225
1632	0.484075	0.325250
1633	0.487075	0.327225
1634	0.486375	0.328300
1635	0.488025	0.325100
1636	0.483300	0.322975
1637	0.488050	0.325250
1638	0.491925	0.325825
1639	0.489225	0.326775
1640	0.487000	0.325075
1641	0.489325	0.322575
1642	0.487500	0.320925
1643	0.487075	0.321600
1644	0.489475	0.320075
1645	0.490275	0.317575
1646	0.490350	0.317950
1647	0.490475	0.317100
1648	0.488175	0.317550
1649	0.488125	0.316100
1650	0.487950	0.317575
1651	0.491025	0.319275
1652	0.486100	0.319150
1653	0.490450	0.316625
1654	0.487000	0.316175
1655	0.487325	0.316150
1656	0.489375	0.313600
1657	0.485875	0.315050
1658	0.483875	0.314025
1659	0.486750	0.315150
1660	0.488150	0.316225
1661	0.489575	0.317650
1662	0.491800	0.317425
1663	0.486425	0.315525
1664	0.483650	0.318275
1665	0.488350	0.318850
1666	0.493200	0.319875
1667	0.488325	0.317975
1668	0.487600	0.319700
1669	0.484825	0.318250
1670	0.487625	0.317425
1671	0.486775	0.316975
1672	0.486900	0.316650
1673	0.487400	0.315525
1674	0.489875	0.314650
1675	0.492250	0.315650
1676	0.488625	0.317275
1677	0.488375	0.317400
1678	0.488800	0.317925
1679	0.488300	0.319225
1680	0.492800	0.317650
1681	0.492200	0.315200
1682	0.491800	0.314275
1683	0.489800	0.312650
1684	0.484975	0.312250
1685	0.488975	0.313100
1686	0.489425	0.311550
1687	0.487825	0.311650
1688	0.488600	0.310500
1689	0.487725	0.311300
1690	0.487375	0.312200
1691	0.487350	0.312650
1692	0.487625	0.313425
1693	0.488300	0.313550
1694	0.489675	0.313000
1695	0.491375	0.311975
1696	0.486475	0.310025
1697	0.487225	0.311850
1698	0.486475	0.312350
1699	0.488475	0.314525
1700	0.492475	0.313525
1701	0.492775	0.311575
1702	0.491625	0.311275
1703	0.493075	0.310175
1704	0.494400	0.309750
1705	0.491725	0.311375
1706	0.492700	0.310725
1707	0.493575	0.312400
1708	0.493300	0.312225
1709	0.488450	0.311900
1710	0.490875	0.309650
1711	0.488750	0.312125
1712	0.486900	0.312200
1713	0.486600	0.314725
1714	0.489050	0.315025
1715	0.493350	0.314625
1716	0.491000	0.315150
1717	0.487075	0.316925
1718	0.490050	0.316325
1719	0.492075	0.316250
1720	0.488725	0.318050
1721	0.488575	0.318525
1722	0.492200	0.320675
1723	0.488550	0.320750
1724	0.489175	0.324525
1725	0.488475	0.323650
1726	0.486875	0.324600
1727	0.485675	0.324150
1728	0.489525	0.324950
1729	0.487500	0.323350
1730	0.489750	0.321325
1731	0.490725	0.323375
1732	0.489750	0.322325
1733	0.487100	0.321125
1734	0.491675	0.319675
1735	0.484500	0.320075
1736	0.486550	0.318150
1737	0.486875	0.319150
1738	0.491675	0.318550
1739	0.485875	0.318450
1740	0.489925	0.318100
1741	0.492200	0.319125
1742	0.489875	0.317975
1743	0.488450	0.319125
1744	0.489125	0.315925
1745	0.491700	0.316600
1746	0.494825	0.318250
1747	0.492950	0.319525
1748	0.491825	0.317800
1749	0.493100	0.317425
1750	0.494375	0.317100
1751	0.488125	0.318650
1752	0.489900	0.320900
1753	0.487075	0.320725
1754	0.486500	0.321175
1755	0.489400	0.318450
1756	0.487200	0.318750
1757	0.486050	0.319525
1758	0.487125	0.321475
1759	0.490425	0.321950
1760	0.489725	0.322425
1761	0.486725	0.322475
1762	0.490125	0.321175
1763	0.488875	0.321350
1764	0.488225	0.324675
1765	0.491900	0.326025
1766	0.489600	0.325700
1767	0.488375	0.328625
1768	0.486350	0.330600
1769	0.491025	0.331550
1770	0.488625	0.331475
1771	0.486900	0.331300
1772	0.489625	0.328875
1773	0.486150	0.326900
1774	0.489750	0.329450
1775	0.484075	0.332350
1776	0.485250	0.334175
1777	0.488075	0.334525
1778	0.487025	0.333725
1779	0.487975	0.335050
1780	0.489750	0.335375
1781	0.490325	0.334350
1782	0.486850	0.332850
1783	0.490300	0.334275
1784	0.491375	0.334025
1785	0.489500	0.333025
1786	0.486150	0.331575
1787	0.491025	0.332450
1788	0.487725	0.333300
1789	0.493600	0.331950
1790	0.489825	0.331450
1791	0.488850	0.331475
1792	0.489175	0.332100
1793	0.492475	0.330725
1794	0.488900	0.328425
1795	0.486300	0.326675
1796	0.486425	0.324700
1797	0.488125	0.323325
1798	0.490925	0.322050
1799	0.486250	0.323500
1800	0.487225	0.324875
1801	0.488450	0.324275
1802	0.490100	0.323725
1803	0.487525	0.326675
1804	0.488075	0.325150
1805	0.489975	0.325725
1806	0.492975	0.326075
1807	0.490150	0.325750
1808	0.489225	0.327425
1809	0.487200	0.329375
1810	0.486250	0.332775
1811	0.489250	0.331175
1812	0.490500	0.332325
1813	0.488500	0.332725
1814	0.487300	0.332075
1815	0.486150	0.332325
1816	0.488550	0.332700
1817	0.490425	0.333600
1818	0.490925	0.335325
1819	0.488825	0.336175
1820	0.483400	0.335700
1821	0.488625	0.335225
1822	0.492425	0.338475
1823	0.492300	0.339075
1824	0.493625	0.340775
1825	0.489400	0.340850
1826	0.491225	0.339250
1827	0.485850	0.338750
1828	0.490925	0.338150
1829	0.487000	0.337250
1830	0.488875	0.337400
1831	0.488350	0.336950
1832	0.487475	0.336300
1833	0.490225	0.335675
1834	0.489375	0.337875
1835	0.487500	0.339850
1836	0.488725	0.338475
1837	0.488300	0.339975
1838	0.491075	0.339075
1839	0.490875	0.336850
1840	0.487900	0.337500
1841	0.488375	0.336200
1842	0.489300	0.334150
1843	0.487175	0.334350
1844	0.493475	0.334175
1845	0.489850	0.332900
1846	0.487800	0.333825
1847	0.490875	0.332875
1848	0.487800	0.332075
1849	0.488900	0.333375
1850	0.487825	0.333475
1851	0.490275	0.333400
1852	0.489700	0.334000
1853	0.490200	0.336175
1854	0.488050	0.337150
1855	0.489025	0.335425
1856	0.490300	0.337475
1857	0.492225	0.338725
1858	0.489175	0.338600
1859	0.489800	0.340000
1860	0.491500	0.337675
1861	0.492000	0.336450
1862	0.492750	0.338325
1863	0.494650	0.336150
1864	0.492675	0.337550
1865	0.485875	0.338575
1866	0.491725	0.341350
1867	0.488500	0.341500
1868	0.489825	0.341550
1869	0.490750	0.342075
1870	0.489275	0.341800
1871	0.488125	0.342525
1872	0.490625	0.340925
1873	0.491725	0.341325
1874	0.493750	0.340575
1875	0.491525	0.339000
1876	0.491175	0.340650
1877	0.490275	0.338250
1878	0.493725	0.338600
1879	0.488700	0.338750
1880	0.489450	0.340225
1881	0.489875	0.339725
1882	0.489125	0.340325
1883	0.490250	0.339725
1884	0.489675	0.339975
1885	0.489675	0.342800
1886	0.490500	0.343250
1887	0.490925	0.344000
1888	0.491975	0.344100
1889	0.487975	0.343550
1890	0.488850	0.343250
1891	0.490825	0.343725
1892	0.489350	0.343875
1893	0.492950	0.346025
1894	0.487375	0.344300
1895	0.485150	0.344725
1896	0.485550	0.344875
1897	0.489750	0.347850
1898	0.487850	0.346000
1899	0.489975	0.343550
1900	0.487325	0.343075
1901	0.492400	0.342075
1902	0.489400	0.340650
1903	0.490475	0.339400
1904	0.489800	0.339350
1905	0.487950	0.339850
1906	0.489825	0.339700
1907	0.487525	0.338375
1908	0.491375	0.338150
1909	0.492050	0.335050
1910	0.488000	0.335350
1911	0.488025	0.335800
1912	0.486975	0.334525
1913	0.489875	0.335225
1914	0.488425	0.334500
1915	0.485175	0.334625
1916	0.485200	0.334025
1917	0.488600	0.332675
1918	0.488450	0.332850
1919	0.490175	0.331375
1920	0.487100	0.331575
1921	0.488500	0.331875
1922	0.488825	0.329025
1923	0.490425	0.327600
1924	0.487300	0.328450
1925	0.492800	0.330450
1926	0.492025	0.330425
1927	0.490625	0.330150
1928	0.487700	0.328925
1929	0.489200	0.325800
1930	0.490525	0.326150
1931	0.488175	0.323925
1932	0.485250	0.322900
1933	0.489600	0.322875
1934	0.490675	0.323075
1935	0.491425	0.324825
1936	0.492925	0.326325
1937	0.494025	0.325150
1938	0.490525	0.323350
1939	0.490900	0.323025
1940	0.492650	0.323150
1941	0.491075	0.325275
1942	0.489600	0.324425
1943	0.487600	0.326350
1944	0.489600	0.328850
1945	0.487425	0.328175
1946	0.488475	0.325875
1947	0.487425	0.326100
1948	0.487250	0.324800
1949	0.487525	0.324175
1950	0.488500	0.326225
1951	0.488225	0.327675
1952	0.490500	0.328450
1953	0.490400	0.328675
1954	0.489725	0.326125
1955	0.487225	0.327125
1956	0.495325	0.328250
1957	0.488875	0.328350
1958	0.484700	0.326575
1959	0.488325	0.326050
1960	0.487150	0.326450
1961	0.486775	0.327075
1962	0.488700	0.326550
1963	0.486150	0.327225
1964	0.491000	0.328300
1965	0.487225	0.327450
1966	0.487375	0.328150
1967	0.489825	0.326150
1968	0.492275	0.324175
1969	0.490450	0.322475
1970	0.488400	0.323825
1971	0.490475	0.325550
1972	0.487150	0.325125
1973	0.489975	0.323950
1974	0.489425	0.324200
1975	0.492975	0.324775
1976	0.491625	0.322625
1977	0.493375	0.322025
1978	0.492650	0.321875
1979	0.491450	0.321400
1980	0.490300	0.322725
1981	0.491775	0.323825
1982	0.491650	0.324450
1983	0.489025	0.325625
1984	0.494975	0.325000
1985	0.489350	0.325200
1986	0.487325	0.323875
1987	0.489700	0.324500
1988	0.490850	0.324850
1989	0.491100	0.324925
1990	0.490175	0.325200
1991	0.492750	0.325250
1992	0.491000	0.324450
1993	0.487950	0.321400
1994	0.485900	0.319700
1995	0.484450	0.319725
1996	0.484725	0.320325
1997	0.489600	0.321875
1998	0.487875	0.324975
1999	0.489550	0.324625
[truncated: 8,000 more rows]
