# Supplementary material for: Evolutionary game on mutually influenceing double-layer network
Source: PLoS One. 2025 Jan 31;20(1):e0317923. doi: 10.1371/journal.pone.0317923 (PMC11785339; doi:10.1371/journal.pone.0317923)
Supplement: S1 Data — (ZIP) [file pone.0317923.s001.zip › b=1.08_a=0.5_frequency.txt]

0	0.493425	0.392125
1	0.494325	0.332000
2	0.488925	0.296150
3	0.486625	0.272925
4	0.481450	0.254625
5	0.481000	0.240800
6	0.483375	0.232250
7	0.484375	0.225225
8	0.485150	0.218350
9	0.480425	0.208700
10	0.482725	0.205800
11	0.478775	0.204300
12	0.479200	0.199225
13	0.481050	0.198325
14	0.481825	0.197450
15	0.480375	0.197075
16	0.479075	0.196275
17	0.481000	0.195075
18	0.477000	0.193900
19	0.483200	0.193825
20	0.480925	0.193775
21	0.480525	0.192500
22	0.479950	0.194025
23	0.479950	0.194550
24	0.481175	0.194675
25	0.485050	0.197625
26	0.482175	0.198325
27	0.480575	0.199800
28	0.478450	0.198600
29	0.483775	0.199300
30	0.480125	0.199650
31	0.481375	0.200975
32	0.479100	0.199625
33	0.481300	0.203675
34	0.479975	0.203850
35	0.481300	0.204975
36	0.481450	0.204850
37	0.478050	0.207150
38	0.479050	0.206875
39	0.482725	0.206525
40	0.479300	0.206350
41	0.479100	0.207700
42	0.474050	0.206500
43	0.479500	0.207900
44	0.476200	0.208525
45	0.481825	0.208925
46	0.475875	0.208675
47	0.479125	0.208900
48	0.480075	0.211475
49	0.474975	0.210175
50	0.475025	0.209125
51	0.478600	0.208375
52	0.479675	0.209825
53	0.478700	0.209475
54	0.477250	0.210050
55	0.474475	0.211100
56	0.477150	0.210325
57	0.482150	0.210925
58	0.482075	0.210650
59	0.477175	0.212350
60	0.483900	0.211550
61	0.481950	0.209475
62	0.480475	0.208375
63	0.480000	0.208500
64	0.481825	0.208250
65	0.478100	0.206525
66	0.479675	0.205825
67	0.476250	0.205625
68	0.475900	0.206975
69	0.481250	0.206550
70	0.478800	0.205075
71	0.480200	0.205200
72	0.480975	0.205475
73	0.482275	0.203275
74	0.479825	0.202700
75	0.479450	0.204400
76	0.480850	0.202225
77	0.482150	0.202525
78	0.481375	0.203250
79	0.480375	0.203525
80	0.482975	0.204475
81	0.479500	0.203125
82	0.480225	0.203400
83	0.481700	0.203600
84	0.481400	0.206525
85	0.479175	0.205175
86	0.479975	0.206400
87	0.482050	0.208125
88	0.479500	0.208600
89	0.484425	0.211325
90	0.480300	0.211825
91	0.478700	0.211150
92	0.481875	0.211925
93	0.482950	0.214700
94	0.477225	0.213600
95	0.481350	0.213500
96	0.477025	0.215475
97	0.478125	0.216100
98	0.477575	0.217850
99	0.474925	0.216425
100	0.478375	0.217450
101	0.476575	0.217725
102	0.474525	0.219875
103	0.482000	0.222025
104	0.485375	0.220175
105	0.479300	0.220525
106	0.480725	0.220700
107	0.481075	0.221225
108	0.483500	0.224975
109	0.478625	0.224150
110	0.473875	0.223925
111	0.478575	0.225100
112	0.479600	0.222300
113	0.476425	0.221875
114	0.480675	0.222575
115	0.485175	0.222800
116	0.478450	0.223950
117	0.481500	0.225150
118	0.481750	0.225775
119	0.477325	0.224225
120	0.475875	0.222875
121	0.476775	0.222150
122	0.481250	0.221750
123	0.484500	0.221000
124	0.475950	0.222000
125	0.479200	0.222200
126	0.481875	0.220300
127	0.479775	0.221225
128	0.481400	0.219800
129	0.480800	0.219500
130	0.482025	0.219425
131	0.480125	0.220100
132	0.481275	0.218275
133	0.482725	0.217625
134	0.482450	0.218650
135	0.473625	0.215975
136	0.479975	0.216350
137	0.483575	0.215375
138	0.488925	0.214525
139	0.486725	0.214675
140	0.480175	0.215350
141	0.477825	0.214525
142	0.480100	0.214900
143	0.480700	0.213350
144	0.479800	0.210650
145	0.482750	0.209675
146	0.479100	0.207925
147	0.480900	0.208200
148	0.482250	0.209600
149	0.483650	0.208325
150	0.483425	0.208200
151	0.484500	0.209950
152	0.481975	0.207450
153	0.479875	0.206550
154	0.482375	0.206575
155	0.482800	0.210450
156	0.483475	0.210550
157	0.485200	0.209675
158	0.482050	0.209000
159	0.483000	0.210450
160	0.482200	0.210550
161	0.477800	0.211350
162	0.480275	0.211200
163	0.480025	0.210575
164	0.478125	0.210350
165	0.483425	0.210650
166	0.478525	0.208100
167	0.481725	0.208800
168	0.483775	0.206100
169	0.481125	0.206450
170	0.484175	0.207750
171	0.483025	0.209950
172	0.483350	0.209125
173	0.481950	0.210650
174	0.478450	0.210575
175	0.480525	0.209475
176	0.478075	0.213525
177	0.479650	0.213575
178	0.480825	0.213125
179	0.477925	0.212175
180	0.479175	0.210725
181	0.481225	0.210000
182	0.478125	0.210750
183	0.482025	0.212650
184	0.482800	0.214600
185	0.478850	0.215300
186	0.485075	0.215125
187	0.483525	0.214450
188	0.483425	0.214975
189	0.483800	0.215075
190	0.482950	0.214375
191	0.485050	0.214675
192	0.483875	0.214075
193	0.482675	0.213750
194	0.481900	0.213475
195	0.481250	0.214450
196	0.480925	0.213200
197	0.484650	0.214050
198	0.481900	0.213350
199	0.482875	0.214625
200	0.486350	0.214800
201	0.484350	0.216200
202	0.485575	0.218550
203	0.484075	0.220150
204	0.481075	0.220850
205	0.483575	0.220875
206	0.480125	0.221575
207	0.479000	0.221425
208	0.481475	0.219725
209	0.481750	0.221400
210	0.477825	0.222775
211	0.480900	0.222625
212	0.483500	0.221850
213	0.481625	0.220750
214	0.484900	0.221350
215	0.479175	0.221450
216	0.481300	0.223450
217	0.487200	0.224975
218	0.481300	0.224825
219	0.482625	0.225375
220	0.480925	0.224125
221	0.483175	0.223650
222	0.482075	0.222150
223	0.483300	0.223625
224	0.481550	0.223025
225	0.483875	0.223050
226	0.481825	0.222725
227	0.483525	0.224425
228	0.484450	0.224450
229	0.485075	0.224000
230	0.483225	0.224600
231	0.483050	0.224775
232	0.482125	0.225150
233	0.484125	0.226000
234	0.479225	0.224275
235	0.480225	0.224400
236	0.481550	0.224850
237	0.481350	0.226500
238	0.475925	0.227100
239	0.477225	0.226325
240	0.480050	0.226575
241	0.479725	0.225700
242	0.480525	0.224550
243	0.483700	0.224750
244	0.482525	0.225325
245	0.481350	0.223800
246	0.481225	0.223775
247	0.483425	0.223775
248	0.484650	0.222375
249	0.485200	0.221075
250	0.482275	0.220525
251	0.479075	0.220800
252	0.483075	0.220050
253	0.485000	0.221475
254	0.479375	0.221875
255	0.481250	0.221900
256	0.483125	0.224025
257	0.481200	0.222775
258	0.484550	0.222600
259	0.482475	0.222350
260	0.480000	0.225175
261	0.480850	0.226675
262	0.481225	0.224550
263	0.481900	0.224775
264	0.483375	0.222825
265	0.478200	0.219025
266	0.482450	0.218175
267	0.486025	0.218975
268	0.483025	0.216725
269	0.477750	0.217775
270	0.478100	0.217550
271	0.481175	0.216150
272	0.481325	0.215950
273	0.482125	0.215350
274	0.481725	0.217375
275	0.481625	0.218875
276	0.481800	0.218700
277	0.483225	0.219250
278	0.479475	0.220875
279	0.483450	0.219725
280	0.480875	0.219250
281	0.480875	0.218700
282	0.480125	0.220550
283	0.481850	0.219825
284	0.482950	0.220775
285	0.481850	0.222150
286	0.482750	0.223175
287	0.481875	0.223050
288	0.481300	0.221425
289	0.478375	0.223425
290	0.479625	0.224550
291	0.480850	0.227075
292	0.481775	0.224275
293	0.482775	0.227925
294	0.481925	0.226450
295	0.481550	0.224600
296	0.478050	0.224200
297	0.483775	0.224025
298	0.481525	0.226625
299	0.479700	0.227400
300	0.477750	0.227575
301	0.480900	0.227325
302	0.484075	0.225325
303	0.478775	0.226100
304	0.483925	0.227150
305	0.478575	0.225825
306	0.480300	0.227200
307	0.476550	0.226200
308	0.481950	0.224100
309	0.480800	0.222475
310	0.486175	0.222900
311	0.484600	0.224050
312	0.483975	0.224275
313	0.481425	0.222750
314	0.485475	0.221600
315	0.482250	0.222725
316	0.480875	0.222925
317	0.481375	0.224950
318	0.482925	0.225200
319	0.479150	0.226175
320	0.479650	0.227075
321	0.486500	0.228725
322	0.482050	0.227575
323	0.484925	0.225775
324	0.483425	0.227550
325	0.485400	0.228875
326	0.483500	0.228900
327	0.478325	0.227900
328	0.481525	0.230325
329	0.480100	0.229375
330	0.478525	0.228575
331	0.482925	0.228225
332	0.483750	0.229900
333	0.484925	0.230575
334	0.486575	0.231800
335	0.483675	0.233425
336	0.485275	0.232500
337	0.485450	0.232125
338	0.486950	0.231925
339	0.482100	0.232275
340	0.481725	0.232475
341	0.483550	0.230675
342	0.481150	0.229400
343	0.482000	0.230425
344	0.482775	0.231275
345	0.479475	0.230625
346	0.479075	0.229675
347	0.479175	0.229475
348	0.478350	0.229150
349	0.482050	0.226225
350	0.482475	0.225450
351	0.486050	0.227200
352	0.487825	0.228900
353	0.484925	0.227750
354	0.485250	0.227525
355	0.485475	0.230775
356	0.484125	0.232075
357	0.484475	0.230275
358	0.487625	0.229700
359	0.484000	0.227825
360	0.485025	0.227600
361	0.481325	0.228000
362	0.482900	0.229150
363	0.483250	0.228925
364	0.480025	0.228500
365	0.482825	0.227725
366	0.485200	0.228175
367	0.485450	0.231125
368	0.482375	0.231500
369	0.484075	0.232850
370	0.486725	0.233225
371	0.484550	0.233300
372	0.482100	0.233150
373	0.482700	0.231325
374	0.483825	0.232300
375	0.484375	0.230075
376	0.485075	0.231450
377	0.484400	0.233175
378	0.484150	0.231475
379	0.479450	0.231200
380	0.481875	0.229100
381	0.481400	0.228525
382	0.479300	0.228125
383	0.484000	0.228600
384	0.483100	0.227375
385	0.483875	0.226975
386	0.481375	0.228175
387	0.481150	0.227900
388	0.486325	0.228500
389	0.487700	0.227775
390	0.483900	0.228625
391	0.480625	0.227750
392	0.475800	0.227400
393	0.481075	0.225775
394	0.482550	0.226650
395	0.481075	0.227225
396	0.486900	0.227525
397	0.484850	0.226475
398	0.484550	0.226800
399	0.483100	0.226300
400	0.481575	0.226375
401	0.482225	0.223900
402	0.483875	0.225175
403	0.478425	0.225650
404	0.484975	0.225325
405	0.481450	0.226400
406	0.483400	0.226050
407	0.477500	0.226075
408	0.485750	0.226125
409	0.479525	0.226900
410	0.483000	0.229350
411	0.484525	0.230025
412	0.483000	0.231475
413	0.482875	0.231350
414	0.489150	0.231275
415	0.484050	0.231675
416	0.485250	0.231725
417	0.485675	0.231825
418	0.482950	0.231225
419	0.486400	0.229300
420	0.487250	0.229900
421	0.483225	0.229825
422	0.485775	0.227200
423	0.486000	0.226950
424	0.486225	0.226750
425	0.480425	0.226650
426	0.481300	0.227925
427	0.481100	0.228575
428	0.479925	0.229675
429	0.479525	0.229275
430	0.480275	0.228450
431	0.482675	0.227775
432	0.478375	0.229225
433	0.483025	0.229725
434	0.480550	0.229925
435	0.482475	0.231850
436	0.480825	0.231125
437	0.478150	0.231775
438	0.481250	0.232225
439	0.483175	0.232175
440	0.484975	0.232900
441	0.481400	0.233525
442	0.485275	0.234950
443	0.483875	0.237875
444	0.483875	0.237000
445	0.482975	0.236925
446	0.483950	0.237125
447	0.482375	0.237975
448	0.479950	0.236875
449	0.483175	0.237225
450	0.481350	0.239475
451	0.480100	0.240625
452	0.476850	0.240050
453	0.479250	0.240300
454	0.479475	0.241150
455	0.480025	0.242300
456	0.481025	0.242250
457	0.476050	0.241050
458	0.482725	0.239700
459	0.485050	0.240600
460	0.485125	0.240500
461	0.482425	0.238925
462	0.478525	0.238550
463	0.484425	0.239125
464	0.481325	0.240225
465	0.482150	0.243325
466	0.484125	0.242950
467	0.484950	0.243250
468	0.482300	0.244000
469	0.480350	0.244350
470	0.481475	0.243550
471	0.484250	0.246725
472	0.480400	0.244750
473	0.480275	0.244400
474	0.481525	0.243525
475	0.485450	0.243125
476	0.485025	0.243050
477	0.482975	0.239750
478	0.481450	0.240000
479	0.484325	0.240575
480	0.481525	0.239025
481	0.483150	0.238325
482	0.484875	0.239675
483	0.480050	0.242375
484	0.485875	0.244425
485	0.481475	0.243725
486	0.482450	0.244625
487	0.487100	0.244375
488	0.483550	0.245275
489	0.478750	0.246600
490	0.483700	0.245500
491	0.478550	0.249075
492	0.479325	0.249075
493	0.484100	0.250025
494	0.482325	0.250675
495	0.482000	0.251300
496	0.479500	0.250125
497	0.480400	0.250300
498	0.483175	0.250400
499	0.481575	0.251800
500	0.479900	0.252375
501	0.478950	0.252375
502	0.482425	0.249900
503	0.482525	0.248550
504	0.480000	0.245050
505	0.482175	0.245125
506	0.482175	0.244225
507	0.480825	0.245350
508	0.478275	0.245550
509	0.483600	0.245150
510	0.480750	0.244975
511	0.479250	0.243475
512	0.480975	0.244150
513	0.481650	0.245525
514	0.481000	0.246150
515	0.480600	0.247150
516	0.478525	0.246775
517	0.478050	0.249125
518	0.479025	0.250375
519	0.483450	0.250775
520	0.482950	0.247175
521	0.479250	0.249075
522	0.486775	0.247600
523	0.488275	0.249975
524	0.481700	0.251050
525	0.479450	0.251075
526	0.482175	0.252225
527	0.479450	0.252925
528	0.477425	0.250275
529	0.481775	0.251475
530	0.480025	0.250125
531	0.480650	0.250300
532	0.481300	0.251275
533	0.487150	0.251625
534	0.481400	0.252150
535	0.481175	0.253050
536	0.483875	0.253825
537	0.480875	0.254775
538	0.485400	0.253700
539	0.486725	0.253700
540	0.481375	0.252125
541	0.481275	0.253000
542	0.482050	0.251825
543	0.489425	0.253125
544	0.486150	0.252400
545	0.483800	0.253375
546	0.479075	0.253925
547	0.481400	0.253425
548	0.482325	0.254200
549	0.484075	0.254375
550	0.480850	0.256475
551	0.483500	0.254800
552	0.480375	0.256025
553	0.483300	0.256300
554	0.479000	0.255100
555	0.483350	0.254075
556	0.484775	0.251975
557	0.481925	0.250000
558	0.482750	0.250275
559	0.485400	0.252150
560	0.484525	0.251775
561	0.480075	0.249775
562	0.481975	0.250775
563	0.483525	0.248650
564	0.483800	0.246875
565	0.483150	0.248475
566	0.479850	0.249950
567	0.481800	0.249600
568	0.482925	0.251400
569	0.481900	0.251000
570	0.483825	0.250100
571	0.486425	0.250000
572	0.485200	0.250675
573	0.485950	0.250875
574	0.485300	0.250325
575	0.481900	0.249675
576	0.479725	0.248600
577	0.479750	0.251125
578	0.481525	0.249550
579	0.482950	0.247850
580	0.483375	0.250775
581	0.484275	0.250050
582	0.485625	0.251450
583	0.486300	0.252900
584	0.484350	0.254975
585	0.484875	0.254425
586	0.485225	0.254600
587	0.485500	0.254475
588	0.478250	0.252800
589	0.481000	0.253825
590	0.481725	0.256400
591	0.489375	0.259450
592	0.481575	0.258250
593	0.480325	0.258700
594	0.483625	0.259875
595	0.480750	0.261375
596	0.480225	0.259375
597	0.480375	0.259550
598	0.484425	0.258725
599	0.488875	0.259425
600	0.485200	0.259350
601	0.486300	0.259475
602	0.483500	0.256950
603	0.480850	0.256400
604	0.481475	0.255900
605	0.481950	0.256300
606	0.479475	0.258650
607	0.482000	0.258775
608	0.481525	0.259850
609	0.482225	0.261225
610	0.481000	0.260175
611	0.484425	0.260100
612	0.481700	0.257275
613	0.481825	0.259625
614	0.482350	0.259625
615	0.481225	0.259625
616	0.484600	0.262500
617	0.483650	0.261875
618	0.482350	0.261800
619	0.476850	0.261700
620	0.481975	0.261525
621	0.482125	0.259800
622	0.483425	0.258875
623	0.483025	0.260250
624	0.485900	0.260250
625	0.485600	0.258250
626	0.482575	0.260025
627	0.482075	0.256825
628	0.480300	0.257050
629	0.481725	0.256600
630	0.478825	0.257425
631	0.478275	0.254850
632	0.480550	0.255250
633	0.477625	0.256375
634	0.479200	0.255800
635	0.480200	0.257925
636	0.480975	0.257775
637	0.478275	0.256300
638	0.481775	0.257325
639	0.483800	0.258375
640	0.481150	0.258575
641	0.481200	0.259300
642	0.475100	0.259350
643	0.477425	0.258300
644	0.482400	0.257650
645	0.481850	0.257625
646	0.483000	0.257100
647	0.482000	0.256400
648	0.479900	0.256525
649	0.484400	0.256175
650	0.482700	0.255150
651	0.480500	0.254575
652	0.478425	0.252000
653	0.480175	0.250100
654	0.481150	0.250825
655	0.480975	0.250325
656	0.482725	0.251225
657	0.481525	0.250800
658	0.482500	0.252200
659	0.485975	0.252925
660	0.484250	0.251400
661	0.482900	0.251675
662	0.483875	0.250350
663	0.482125	0.252025
664	0.482175	0.251450
665	0.482375	0.251250
666	0.480475	0.251975
667	0.484825	0.251125
668	0.485125	0.250850
669	0.481025	0.250475
670	0.478275	0.248325
671	0.482100	0.249700
672	0.481575	0.248225
673	0.481975	0.248700
674	0.483225	0.247125
675	0.482050	0.249400
676	0.484075	0.250750
677	0.479700	0.252525
678	0.484150	0.252625
679	0.487100	0.252000
680	0.484875	0.254850
681	0.485450	0.255075
682	0.484625	0.254925
683	0.483950	0.255825
684	0.484675	0.257125
685	0.484000	0.256300
686	0.482975	0.256425
687	0.484300	0.257325
688	0.483950	0.257325
689	0.483200	0.256200
690	0.478875	0.256575
691	0.480200	0.259850
692	0.483625	0.259550
693	0.485975	0.260625
694	0.488075	0.259875
695	0.487275	0.260450
696	0.484525	0.261025
697	0.485425	0.262800
698	0.483750	0.263125
699	0.484100	0.263425
700	0.484725	0.263925
701	0.483300	0.263400
702	0.477125	0.261850
703	0.477575	0.261500
704	0.478750	0.261800
705	0.481275	0.260700
706	0.479150	0.258725
707	0.482650	0.258550
708	0.479750	0.257225
709	0.480700	0.258325
710	0.485525	0.256425
711	0.483700	0.255475
712	0.479275	0.254850
713	0.484900	0.256400
714	0.482425	0.258450
715	0.484200	0.258500
716	0.477275	0.259775
717	0.480025	0.260250
718	0.485225	0.259975
719	0.481950	0.259275
720	0.485550	0.257350
721	0.484475	0.257700
722	0.483125	0.257025
723	0.480450	0.256775
724	0.481450	0.255250
725	0.487100	0.254550
726	0.484200	0.254175
727	0.481650	0.255675
728	0.484175	0.253600
729	0.484200	0.253700
730	0.480775	0.254350
731	0.482900	0.256900
732	0.484375	0.255200
733	0.484750	0.256525
734	0.480425	0.257200
735	0.482025	0.258275
736	0.486350	0.260175
737	0.484300	0.261725
738	0.483675	0.260950
739	0.487075	0.261400
740	0.480700	0.260600
741	0.482075	0.261025
742	0.486025	0.262300
743	0.482525	0.263775
744	0.486600	0.264350
745	0.483875	0.266225
746	0.482675	0.266600
747	0.483875	0.265925
748	0.482550	0.264200
749	0.484425	0.266775
750	0.483375	0.266725
751	0.482900	0.267250
752	0.481950	0.265975
753	0.479450	0.266025
754	0.484250	0.269050
755	0.483050	0.268425
756	0.483850	0.268150
757	0.481150	0.268000
758	0.484375	0.267050
759	0.484950	0.267300
760	0.485625	0.266000
761	0.480850	0.265350
762	0.479525	0.265425
763	0.483775	0.267025
764	0.480650	0.266350
765	0.479025	0.266500
766	0.481850	0.266400
767	0.486275	0.265500
768	0.481500	0.263600
769	0.483175	0.262925
770	0.484250	0.263825
771	0.480325	0.263675
772	0.482900	0.263375
773	0.483475	0.261675
774	0.482100	0.263025
775	0.485225	0.260900
776	0.480825	0.262325
777	0.482800	0.261250
778	0.486375	0.261475
779	0.485750	0.263075
780	0.484075	0.263175
781	0.485550	0.263650
782	0.484250	0.263900
783	0.483800	0.264750
784	0.484925	0.265025
785	0.484425	0.264325
786	0.485100	0.263500
787	0.482725	0.262675
788	0.481525	0.262900
789	0.482050	0.262750
790	0.483650	0.262100
791	0.484375	0.259000
792	0.483775	0.258250
793	0.482575	0.258375
794	0.488725	0.258325
795	0.485225	0.260350
796	0.488300	0.259550
797	0.484575	0.259600
798	0.483475	0.260075
799	0.483325	0.258775
800	0.481525	0.259225
801	0.482875	0.262150
802	0.478725	0.262300
803	0.483025	0.260450
804	0.484875	0.261500
805	0.484000	0.259075
806	0.488400	0.260050
807	0.485575	0.259200
808	0.480375	0.260075
809	0.478875	0.261225
810	0.479775	0.258400
811	0.482450	0.257200
812	0.485000	0.256700
813	0.482850	0.257475
814	0.484875	0.257300
815	0.482925	0.258125
816	0.483725	0.259125
817	0.484650	0.257350
818	0.484600	0.258550
819	0.482625	0.258950
820	0.482675	0.258475
821	0.483200	0.258025
822	0.483750	0.258800
823	0.485600	0.259325
824	0.484675	0.257500
825	0.486175	0.256650
826	0.482975	0.257800
827	0.479125	0.257275
828	0.480325	0.255325
829	0.480525	0.255750
830	0.477850	0.258275
831	0.480275	0.259800
832	0.481300	0.260150
833	0.484375	0.261975
834	0.484950	0.262200
835	0.483075	0.262375
836	0.485150	0.263250
837	0.486875	0.263625
838	0.486150	0.261850
839	0.486500	0.261725
840	0.485425	0.262300
841	0.484725	0.259500
842	0.486600	0.259550
843	0.481300	0.260575
844	0.479675	0.260300
845	0.480575	0.262650
846	0.481075	0.262650
847	0.482725	0.260850
848	0.480125	0.261300
849	0.482375	0.261500
850	0.480625	0.261475
851	0.479225	0.261175
852	0.480150	0.262025
853	0.483000	0.261875
854	0.485050	0.260950
855	0.483950	0.261900
856	0.484600	0.258825
857	0.486775	0.256225
858	0.482075	0.257025
859	0.485850	0.258825
860	0.483150	0.258800
861	0.484400	0.259350
862	0.481575	0.259425
863	0.484550	0.259425
864	0.479550	0.257775
865	0.478350	0.258400
866	0.482775	0.256725
867	0.481650	0.256350
868	0.482650	0.256750
869	0.480650	0.258525
870	0.483025	0.259575
871	0.484400	0.262075
872	0.486025	0.260725
873	0.485450	0.261475
874	0.484975	0.262025
875	0.483325	0.265000
876	0.482925	0.265975
877	0.484100	0.267725
878	0.482125	0.265525
879	0.484600	0.263200
880	0.485600	0.261825
881	0.484750	0.260175
882	0.486925	0.262675
883	0.484600	0.263150
884	0.483050	0.263625
885	0.487500	0.261000
886	0.484025	0.259900
887	0.481650	0.259775
888	0.479150	0.259075
889	0.480625	0.258750
890	0.480725	0.258300
891	0.481375	0.257050
892	0.484075	0.257200
893	0.485075	0.254925
894	0.486475	0.254450
895	0.482025	0.256200
896	0.481450	0.255825
897	0.479325	0.256000
898	0.484325	0.254650
899	0.481700	0.255075
900	0.485575	0.255525
901	0.478825	0.256775
902	0.480550	0.254825
903	0.483175	0.255100
904	0.485450	0.255650
905	0.477900	0.257775
906	0.482075	0.255450
907	0.481325	0.254900
908	0.486150	0.256525
909	0.488475	0.256175
910	0.486400	0.257700
911	0.484650	0.256400
912	0.483525	0.254750
913	0.485125	0.254400
914	0.481750	0.254375
915	0.484175	0.255350
916	0.482425	0.256425
917	0.485625	0.257900
918	0.481800	0.257425
919	0.486300	0.258875
920	0.482025	0.258325
921	0.481400	0.257900
922	0.484975	0.256575
923	0.483750	0.253900
924	0.481125	0.255550
925	0.482450	0.256500
926	0.487175	0.254875
927	0.483800	0.257300
928	0.479525	0.257200
929	0.482300	0.256575
930	0.479500	0.255200
931	0.485425	0.253900
932	0.481600	0.254050
933	0.478950	0.254775
934	0.480775	0.254175
935	0.479625	0.253725
936	0.485050	0.254125
937	0.484975	0.253975
938	0.482800	0.252400
939	0.486700	0.252125
940	0.484625	0.253350
941	0.479800	0.252975
942	0.484175	0.253700
943	0.485950	0.254575
944	0.486700	0.253900
945	0.485025	0.256675
946	0.483225	0.258200
947	0.482550	0.256050
948	0.483975	0.256800
949	0.484775	0.257225
950	0.485500	0.256075
951	0.488575	0.258325
952	0.485200	0.258375
953	0.483100	0.257675
954	0.485850	0.257625
955	0.485900	0.258550
956	0.480600	0.257625
957	0.480125	0.257300
958	0.481500	0.255425
959	0.484200	0.255800
960	0.487225	0.255700
961	0.482750	0.255425
962	0.483550	0.255875
963	0.480925	0.253600
964	0.479200	0.255050
965	0.482800	0.255125
966	0.482850	0.256200
967	0.484350	0.255075
968	0.484200	0.253625
969	0.484200	0.253075
970	0.481900	0.253400
971	0.483600	0.253975
972	0.484375	0.253375
973	0.484750	0.251375
974	0.481800	0.252150
975	0.482775	0.250200
976	0.483675	0.251950
977	0.482400	0.253250
978	0.487025	0.254325
979	0.483025	0.254225
980	0.480850	0.253350
981	0.484200	0.253650
982	0.484125	0.254300
983	0.483150	0.252750
984	0.483300	0.253800
985	0.483250	0.253175
986	0.484075	0.250950
987	0.479800	0.249075
988	0.480775	0.249250
989	0.486100	0.249625
990	0.485975	0.248950
991	0.483325	0.248575
992	0.484100	0.247275
993	0.484550	0.246250
994	0.483925	0.245950
995	0.485650	0.246025
996	0.487125	0.246575
997	0.485750	0.250850
998	0.485350	0.252150
999	0.485875	0.253725
1000	0.481700	0.252825
1001	0.483700	0.253325
1002	0.484275	0.252925
1003	0.485550	0.252100
1004	0.484175	0.251200
1005	0.483950	0.250250
1006	0.478150	0.251050
1007	0.481250	0.251625
1008	0.481575	0.252425
1009	0.479325	0.249225
1010	0.490875	0.248100
1011	0.487600	0.247900
1012	0.488900	0.246625
1013	0.487800	0.246775
1014	0.485825	0.246650
1015	0.484150	0.247625
1016	0.484300	0.245975
1017	0.486000	0.246450
1018	0.487850	0.245300
1019	0.483125	0.246950
1020	0.484525	0.246650
1021	0.482675	0.245525
1022	0.483250	0.245375
1023	0.482175	0.243625
1024	0.486475	0.242675
1025	0.482925	0.241300
1026	0.486375	0.238925
1027	0.485350	0.238800
1028	0.483850	0.239050
1029	0.485750	0.241075
1030	0.479925	0.241325
1031	0.483100	0.242900
1032	0.486775	0.242000
1033	0.481350	0.242850
1034	0.486600	0.241700
1035	0.483700	0.241825
1036	0.483025	0.241825
1037	0.485625	0.242450
1038	0.488925	0.241775
1039	0.485200	0.243325
1040	0.488075	0.244100
1041	0.482450	0.244150
1042	0.479650	0.244800
1043	0.481200	0.245025
1044	0.481350	0.246575
1045	0.485250	0.246250
1046	0.481875	0.246225
1047	0.479225	0.244050
1048	0.481250	0.242425
1049	0.483400	0.241825
1050	0.483150	0.243150
1051	0.479725	0.241475
1052	0.478800	0.240150
1053	0.479850	0.240150
1054	0.479725	0.239475
1055	0.483225	0.240525
1056	0.483175	0.241600
1057	0.486250	0.243225
1058	0.482900	0.244975
1059	0.482675	0.245000
1060	0.485150	0.246900
1061	0.487250	0.246500
1062	0.485550	0.248475
1063	0.481700	0.247275
1064	0.482000	0.245700
1065	0.485150	0.248850
1066	0.484600	0.248700
1067	0.481275	0.248775
1068	0.480350	0.250650
1069	0.481450	0.251225
1070	0.481800	0.249725
1071	0.484075	0.250500
1072	0.479175	0.250775
1073	0.484675	0.250375
1074	0.484250	0.249000
1075	0.484225	0.247825
1076	0.486925	0.249075
1077	0.478850	0.249075
1078	0.480300	0.246600
1079	0.483300	0.244925
1080	0.481700	0.243775
1081	0.487025	0.242700
1082	0.482575	0.244250
1083	0.480600	0.244025
1084	0.484225	0.242525
1085	0.481750	0.244050
1086	0.483775	0.243375
1087	0.482500	0.243400
1088	0.481900	0.242825
1089	0.484250	0.242900
1090	0.487575	0.243600
1091	0.487275	0.244900
1092	0.482725	0.242950
1093	0.481850	0.242875
1094	0.483450	0.241950
1095	0.478700	0.240475
1096	0.484650	0.242625
1097	0.482150	0.244550
1098	0.485525	0.242650
1099	0.480975	0.242150
1100	0.482550	0.242800
1101	0.483000	0.242750
1102	0.481050	0.244975
1103	0.481750	0.247150
1104	0.481925	0.248525
1105	0.483275	0.249050
1106	0.484550	0.248000
1107	0.484775	0.245975
1108	0.481475	0.246600
1109	0.483775	0.247175
1110	0.487275	0.246675
1111	0.484475	0.247325
1112	0.478800	0.247275
1113	0.483075	0.244325
1114	0.484375	0.243450
1115	0.484200	0.241200
1116	0.479750	0.243050
1117	0.479050	0.242150
1118	0.480975	0.241350
1119	0.479250	0.240575
1120	0.478700	0.240725
1121	0.481325	0.239750
1122	0.481275	0.242150
1123	0.480350	0.241600
1124	0.477725	0.242800
1125	0.482175	0.241250
1126	0.480300	0.240875
1127	0.480375	0.239650
1128	0.482475	0.239700
1129	0.484325	0.240725
1130	0.482925	0.243125
1131	0.483575	0.242575
1132	0.481850	0.242775
1133	0.485275	0.240925
1134	0.478750	0.242975
1135	0.482325	0.242450
1136	0.482650	0.242650
1137	0.483400	0.241350
1138	0.485250	0.239825
1139	0.484375	0.240350
1140	0.482725	0.241900
1141	0.483625	0.243450
1142	0.481525	0.241750
1143	0.475625	0.241850
1144	0.479000	0.240475
1145	0.479100	0.239500
1146	0.481500	0.238425
1147	0.480275	0.237350
1148	0.482325	0.235875
1149	0.478900	0.232350
1150	0.480350	0.230950
1151	0.481775	0.231100
1152	0.485250	0.231925
1153	0.484850	0.232550
1154	0.483500	0.231075
1155	0.483525	0.230550
1156	0.484300	0.230700
1157	0.486375	0.229900
1158	0.483075	0.231375
1159	0.484375	0.231675
1160	0.487475	0.232150
1161	0.484925	0.229125
1162	0.484875	0.230575
1163	0.482000	0.232375
1164	0.483000	0.234650
1165	0.485700	0.233325
1166	0.485675	0.232875
1167	0.481375	0.234175
1168	0.480825	0.234900
1169	0.483875	0.234225
1170	0.481875	0.235700
1171	0.483800	0.236100
1172	0.476125	0.237425
1173	0.479775	0.237550
1174	0.479525	0.239000
1175	0.483975	0.240275
1176	0.483900	0.239850
1177	0.478575	0.241550
1178	0.478075	0.240200
1179	0.479050	0.241500
1180	0.482500	0.239600
1181	0.481900	0.236850
1182	0.487675	0.237375
1183	0.483450	0.237275
1184	0.484450	0.237850
1185	0.484300	0.237625
1186	0.483900	0.238125
1187	0.485625	0.238775
1188	0.485250	0.240325
1189	0.485675	0.240850
1190	0.483000	0.239800
1191	0.480200	0.236500
1192	0.481725	0.235900
1193	0.478875	0.235175
1194	0.482450	0.233725
1195	0.480650	0.234950
1196	0.474300	0.235150
1197	0.479675	0.235325
1198	0.481025	0.235550
1199	0.483475	0.233575
1200	0.482050	0.232350
1201	0.480250	0.231800
1202	0.484625	0.230250
1203	0.480975	0.228375
1204	0.480925	0.229675
1205	0.481875	0.231200
1206	0.485525	0.233075
1207	0.482525	0.230250
1208	0.481750	0.229625
1209	0.482825	0.228900
1210	0.481875	0.227225
1211	0.482850	0.228900
1212	0.481425	0.228725
1213	0.482300	0.228700
1214	0.480600	0.228250
1215	0.482375	0.230050
1216	0.482375	0.229300
1217	0.480150	0.229150
1218	0.483600	0.230525
1219	0.484875	0.230625
1220	0.481350	0.231275
1221	0.486375	0.232700
1222	0.485725	0.232575
1223	0.481775	0.233200
1224	0.480950	0.232150
1225	0.482575	0.233550
1226	0.482975	0.234225
1227	0.481100	0.233650
1228	0.478925	0.232975
1229	0.480400	0.234000
1230	0.481750	0.232750
1231	0.482075	0.233975
1232	0.481300	0.232800
1233	0.484700	0.233850
1234	0.482600	0.231825
1235	0.478875	0.232150
1236	0.482875	0.231250
1237	0.486475	0.233050
1238	0.481200	0.232975
1239	0.482750	0.233875
1240	0.484800	0.231700
1241	0.488575	0.228725
1242	0.485025	0.228800
1243	0.482725	0.230500
1244	0.482850	0.229875
1245	0.482300	0.229675
1246	0.484200	0.230425
1247	0.486475	0.230475
1248	0.482850	0.230450
1249	0.485500	0.230625
1250	0.482750	0.230575
1251	0.484125	0.233700
1252	0.480900	0.231850
1253	0.486300	0.232125
1254	0.484725	0.232600
1255	0.485000	0.231350
1256	0.485700	0.233550
1257	0.487150	0.232925
1258	0.485900	0.233150
1259	0.483625	0.235350
1260	0.481225	0.236050
1261	0.479950	0.237375
1262	0.478775	0.236375
1263	0.480325	0.236600
1264	0.482250	0.236475
1265	0.482000	0.238075
1266	0.483375	0.236775
1267	0.483650	0.237175
1268	0.478775	0.238125
1269	0.484250	0.239000
1270	0.485900	0.238725
1271	0.483625	0.237400
1272	0.486025	0.236250
1273	0.483100	0.237400
1274	0.485425	0.236900
1275	0.485600	0.237750
1276	0.479725	0.239075
1277	0.484900	0.239850
1278	0.482450	0.241625
1279	0.485925	0.242350
1280	0.484775	0.241825
1281	0.484425	0.242700
1282	0.485575	0.242675
1283	0.481450	0.242200
1284	0.482950	0.241225
1285	0.483850	0.241975
1286	0.481825	0.242100
1287	0.480350	0.242225
1288	0.482600	0.241000
1289	0.484175	0.241125
1290	0.486375	0.241775
1291	0.486575	0.240150
1292	0.482725	0.240225
1293	0.477875	0.239725
1294	0.480850	0.237725
1295	0.484500	0.237025
1296	0.480525	0.237875
1297	0.484325	0.239150
1298	0.480700	0.239375
1299	0.485675	0.240425
1300	0.484100	0.240000
1301	0.484050	0.239300
1302	0.485500	0.240225
1303	0.485125	0.240700
1304	0.482425	0.240875
1305	0.481575	0.242000
1306	0.481125	0.243750
1307	0.486075	0.244825
1308	0.487050	0.244850
1309	0.484700	0.245150
1310	0.484900	0.246650
1311	0.484525	0.247950
1312	0.478100	0.247100
1313	0.480600	0.246875
1314	0.481100	0.247775
1315	0.484900	0.248575
1316	0.482375	0.248200
1317	0.482875	0.249325
1318	0.484475	0.246975
1319	0.485975	0.243850
1320	0.484600	0.243500
1321	0.482850	0.243775
1322	0.482625	0.244800
1323	0.480850	0.245050
1324	0.484300	0.246600
1325	0.482850	0.247175
1326	0.485125	0.248000
1327	0.480525	0.248875
1328	0.483200	0.250425
1329	0.480075	0.251400
1330	0.479650	0.252275
1331	0.486125	0.253050
1332	0.484450	0.254950
1333	0.481250	0.252900
1334	0.484050	0.253075
1335	0.482200	0.255400
1336	0.484725	0.254050
1337	0.485100	0.255175
1338	0.483850	0.254200
1339	0.481675	0.252075
1340	0.482775	0.252950
1341	0.483675	0.253650
1342	0.485100	0.254375
1343	0.484025	0.253675
1344	0.479100	0.253100
1345	0.482450	0.253125
1346	0.478475	0.251025
1347	0.477700	0.250450
1348	0.480675	0.250500
1349	0.481600	0.251850
1350	0.480700	0.253375
1351	0.479350	0.254425
1352	0.479325	0.252675
1353	0.479850	0.252450
1354	0.479225	0.251150
1355	0.481250	0.251150
1356	0.481875	0.251250
1357	0.482825	0.253250
1358	0.483300	0.251275
1359	0.481550	0.250825
1360	0.481375	0.250900
1361	0.478025	0.250775
1362	0.479500	0.251425
1363	0.478425	0.250700
1364	0.479325	0.249950
1365	0.480025	0.247325
1366	0.477350	0.246250
1367	0.479675	0.248600
1368	0.481050	0.248000
1369	0.478575	0.247525
1370	0.483275	0.246950
1371	0.483075	0.247650
1372	0.484000	0.248700
1373	0.478525	0.248625
1374	0.481100	0.248675
1375	0.482575	0.249000
1376	0.482475	0.248050
1377	0.480025	0.246700
1378	0.476300	0.247100
1379	0.474700	0.248875
1380	0.476625	0.251225
1381	0.481475	0.250325
1382	0.483150	0.249275
1383	0.484900	0.248100
1384	0.484475	0.247200
1385	0.479775	0.245850
1386	0.477500	0.244100
1387	0.482025	0.244600
1388	0.484550	0.245575
1389	0.483175	0.246075
1390	0.480875	0.245850
1391	0.480850	0.247675
1392	0.482350	0.246650
1393	0.478650	0.246950
1394	0.480400	0.245400
1395	0.479500	0.244700
1396	0.481750	0.242650
1397	0.484400	0.241000
1398	0.478550	0.241800
1399	0.481800	0.242025
1400	0.478925	0.242875
1401	0.483125	0.244250
1402	0.481650	0.245400
1403	0.483325	0.245500
1404	0.480750	0.245100
1405	0.484200	0.244150
1406	0.481225	0.244775
1407	0.481375	0.243875
1408	0.481375	0.244500
1409	0.483625	0.245375
1410	0.479000	0.244775
1411	0.479700	0.243950
1412	0.479925	0.245800
1413	0.486750	0.244975
1414	0.479450	0.246000
1415	0.482200	0.245350
1416	0.481650	0.244600
1417	0.486325	0.244200
1418	0.480300	0.245650
1419	0.478550	0.245025
1420	0.481800	0.244650
1421	0.484725	0.247425
1422	0.487975	0.248000
1423	0.488075	0.247100
1424	0.482850	0.248225
1425	0.475300	0.247375
1426	0.479400	0.243600
1427	0.479675	0.242375
1428	0.482925	0.242600
1429	0.479550	0.241900
1430	0.477075	0.238900
1431	0.480875	0.241475
1432	0.484375	0.243300
1433	0.483850	0.243650
1434	0.485825	0.244700
1435	0.486275	0.244000
1436	0.484575	0.245525
1437	0.485100	0.246400
1438	0.481250	0.245150
1439	0.484050	0.244550
1440	0.483075	0.242375
1441	0.481525	0.243475
1442	0.478775	0.244400
1443	0.483000	0.246025
1444	0.479825	0.247000
1445	0.481250	0.244625
1446	0.483375	0.248100
1447	0.486400	0.248200
1448	0.483725	0.248650
1449	0.481525	0.246225
1450	0.484925	0.247675
1451	0.484000	0.249200
1452	0.482075	0.250625
1453	0.476925	0.249900
1454	0.479825	0.250875
1455	0.482025	0.250275
1456	0.481275	0.252275
1457	0.482000	0.253375
1458	0.483400	0.254025
1459	0.478250	0.253700
1460	0.480225	0.253575
1461	0.484100	0.254800
1462	0.483875	0.254575
1463	0.480400	0.252700
1464	0.480400	0.250875
1465	0.483725	0.249550
1466	0.481925	0.249575
1467	0.478150	0.250700
1468	0.480325	0.250500
1469	0.480475	0.250450
1470	0.483225	0.249650
1471	0.481825	0.249150
1472	0.485225	0.246425
1473	0.482725	0.245800
1474	0.484200	0.247725
1475	0.484325	0.248325
1476	0.480225	0.248375
1477	0.481525	0.246450
1478	0.481850	0.247025
1479	0.481125	0.245650
1480	0.483275	0.244250
1481	0.482225	0.242375
1482	0.481775	0.243625
1483	0.479700	0.239825
1484	0.480550	0.240200
1485	0.480450	0.237125
1486	0.483600	0.236400
1487	0.482650	0.235975
1488	0.485650	0.239500
1489	0.483625	0.239825
1490	0.486075	0.238800
1491	0.481525	0.240125
1492	0.478925	0.241700
1493	0.478725	0.240100
1494	0.481125	0.239050
1495	0.482575	0.239525
1496	0.485275	0.240025
1497	0.485825	0.241400
1498	0.483000	0.241725
1499	0.483525	0.242850
1500	0.480275	0.243650
1501	0.482725	0.243350
1502	0.484675	0.244450
1503	0.483600	0.242850
1504	0.482425	0.241650
1505	0.483125	0.240425
1506	0.479600	0.239125
1507	0.480175	0.238350
1508	0.482225	0.236650
1509	0.484575	0.237675
1510	0.482825	0.240550
1511	0.481000	0.242150
1512	0.484700	0.243225
1513	0.483500	0.242975
1514	0.482975	0.242850
1515	0.486475	0.243275
1516	0.478875	0.245300
1517	0.481500	0.244200
1518	0.480375	0.245475
1519	0.479375	0.243900
1520	0.480775	0.243475
1521	0.486425	0.243625
1522	0.483125	0.242400
1523	0.487000	0.242250
1524	0.481550	0.241825
1525	0.482000	0.241650
1526	0.482700	0.241100
1527	0.484550	0.239150
1528	0.479900	0.237925
1529	0.481175	0.238925
1530	0.481750	0.239000
1531	0.482400	0.239225
1532	0.485050	0.239750
1533	0.479775	0.240150
1534	0.483400	0.239125
1535	0.486375	0.239150
1536	0.481600	0.239525
1537	0.481675	0.237275
1538	0.483275	0.238200
1539	0.480550	0.238775
1540	0.485950	0.236975
1541	0.486225	0.236225
1542	0.483500	0.237275
1543	0.479100	0.236250
1544	0.481700	0.236150
1545	0.484725	0.234775
1546	0.485725	0.233075
1547	0.485950	0.232575
1548	0.483400	0.233450
1549	0.483075	0.234375
1550	0.480500	0.233375
1551	0.483600	0.234400
1552	0.483050	0.233725
1553	0.484100	0.234550
1554	0.482400	0.233475
1555	0.484250	0.232975
1556	0.482000	0.233650
1557	0.482575	0.231150
1558	0.484050	0.234575
1559	0.482925	0.233400
1560	0.479725	0.233950
1561	0.477050	0.236625
1562	0.478500	0.237000
1563	0.481150	0.236175
1564	0.482900	0.235475
1565	0.482275	0.236800
1566	0.487850	0.236450
1567	0.483725	0.234775
1568	0.483425	0.233050
1569	0.483525	0.231375
1570	0.479700	0.231900
1571	0.478750	0.233825
1572	0.484900	0.234425
1573	0.485725	0.233575
1574	0.485250	0.233100
1575	0.479625	0.233125
1576	0.485000	0.233425
1577	0.481725	0.233525
1578	0.487550	0.235150
1579	0.485425	0.236300
1580	0.481725	0.236650
1581	0.481950	0.237475
1582	0.483825	0.238075
1583	0.483175	0.236950
1584	0.485200	0.233875
1585	0.484750	0.234400
1586	0.480650	0.234800
1587	0.481825	0.233725
1588	0.483725	0.233575
1589	0.484400	0.237300
1590	0.482825	0.237075
1591	0.485475	0.236550
1592	0.479550	0.237100
1593	0.479900	0.237200
1594	0.482350	0.236025
1595	0.485925	0.237300
1596	0.485725	0.235650
1597	0.485900	0.236550
1598	0.483675	0.237175
1599	0.484900	0.235000
1600	0.486750	0.237075
1601	0.486925	0.237400
1602	0.483075	0.238125
1603	0.482725	0.238275
1604	0.480450	0.238900
1605	0.483500	0.237800
1606	0.482800	0.235700
1607	0.484650	0.235375
1608	0.482700	0.236575
1609	0.480900	0.236900
1610	0.480900	0.236750
1611	0.483425	0.237700
1612	0.482000	0.237825
1613	0.480500	0.238375
1614	0.484050	0.237650
1615	0.482675	0.237125
1616	0.485900	0.234325
1617	0.484225	0.233525
1618	0.481300	0.234425
1619	0.484925	0.235600
1620	0.485750	0.236750
1621	0.484100	0.236200
1622	0.479950	0.237975
1623	0.478275	0.237075
1624	0.482025	0.237100
1625	0.483925	0.238400
1626	0.482375	0.241100
1627	0.481075	0.240125
1628	0.481650	0.240425
1629	0.483150	0.240900
1630	0.481025	0.241075
1631	0.482975	0.241575
1632	0.481250	0.241350
1633	0.486625	0.241050
1634	0.484025	0.240075
1635	0.484200	0.240050
1636	0.480800	0.239825
1637	0.482150	0.241000
1638	0.479375	0.240425
1639	0.480075	0.239375
1640	0.479525	0.241700
1641	0.481875	0.240400
1642	0.481850	0.242875
1643	0.483975	0.243175
1644	0.481650	0.241875
1645	0.483350	0.242425
1646	0.482700	0.240900
1647	0.483825	0.243000
1648	0.483950	0.243125
1649	0.485825	0.244425
1650	0.480150	0.244250
1651	0.480950	0.241975
1652	0.482100	0.242725
1653	0.481475	0.244300
1654	0.483500	0.242825
1655	0.483050	0.242500
1656	0.482275	0.241175
1657	0.483400	0.242225
1658	0.483550	0.241325
1659	0.480250	0.242000
1660	0.484850	0.242400
1661	0.481625	0.241375
1662	0.483200	0.242425
1663	0.484250	0.239650
1664	0.480150	0.237775
1665	0.481150	0.236850
1666	0.484400	0.234725
1667	0.484250	0.234800
1668	0.482875	0.233200
1669	0.483900	0.233400
1670	0.478900	0.234400
1671	0.482400	0.234550
1672	0.480125	0.234450
1673	0.482875	0.235550
1674	0.482950	0.233900
1675	0.484175	0.236625
1676	0.488225	0.236275
1677	0.483150	0.236375
1678	0.487625	0.233475
1679	0.480975	0.236925
1680	0.479350	0.236650
1681	0.484175	0.238300
1682	0.479875	0.236025
1683	0.483700	0.236375
1684	0.485000	0.239650
1685	0.481975	0.240200
1686	0.478400	0.243450
1687	0.480725	0.245000
1688	0.481800	0.242350
1689	0.484725	0.240200
1690	0.485575	0.237225
1691	0.482100	0.236775
1692	0.479725	0.237175
1693	0.482575	0.238050
1694	0.485000	0.236400
1695	0.483900	0.238250
1696	0.486225	0.236775
1697	0.481625	0.237150
1698	0.484475	0.237700
1699	0.485600	0.239700
1700	0.484625	0.240000
1701	0.482800	0.241575
1702	0.480200	0.243425
1703	0.482025	0.242475
1704	0.481775	0.243325
1705	0.480150	0.243450
1706	0.484250	0.241975
1707	0.479700	0.243425
1708	0.482575	0.242900
1709	0.481875	0.243625
1710	0.478900	0.241550
1711	0.482725	0.241525
1712	0.483975	0.241800
1713	0.485375	0.241225
1714	0.482300	0.241400
1715	0.482925	0.239725
1716	0.485325	0.240500
1717	0.487150	0.242025
1718	0.484725	0.242275
1719	0.488375	0.242625
1720	0.482625	0.240675
1721	0.482400	0.240300
1722	0.482300	0.240325
1723	0.484850	0.240250
1724	0.484800	0.243175
1725	0.488600	0.243750
1726	0.483275	0.244975
1727	0.488675	0.245975
1728	0.485275	0.246375
1729	0.485475	0.245300
1730	0.485525	0.243475
1731	0.480200	0.243150
1732	0.483050	0.245100
1733	0.479925	0.245700
1734	0.480875	0.245500
1735	0.479925	0.244525
1736	0.480875	0.244675
1737	0.483350	0.244000
1738	0.483500	0.242875
1739	0.478900	0.241250
1740	0.481275	0.241425
1741	0.479550	0.242850
1742	0.482375	0.246650
1743	0.481475	0.246550
1744	0.482925	0.247300
1745	0.479625	0.246500
1746	0.481875	0.245950
1747	0.480925	0.245525
1748	0.480250	0.245275
1749	0.482650	0.244825
1750	0.484375	0.244550
1751	0.483300	0.243175
1752	0.484050	0.243175
1753	0.483750	0.242425
1754	0.483950	0.241475
1755	0.482050	0.240975
1756	0.482625	0.241375
1757	0.483650	0.239875
1758	0.482575	0.240700
1759	0.480075	0.241125
1760	0.480150	0.240575
1761	0.482750	0.241475
1762	0.485500	0.240475
1763	0.484175	0.239200
1764	0.480375	0.238975
1765	0.483450	0.239575
1766	0.481325	0.238925
1767	0.483975	0.240425
1768	0.486475	0.239825
1769	0.480425	0.238925
1770	0.482175	0.240225
1771	0.482925	0.240000
1772	0.485850	0.239600
1773	0.481250	0.239850
1774	0.479725	0.240950
1775	0.479500	0.241900
1776	0.481000	0.241050
1777	0.484575	0.242150
1778	0.482450	0.242625
1779	0.480450	0.245750
1780	0.482550	0.247000
1781	0.480675	0.246875
1782	0.481600	0.244875
1783	0.483025	0.243950
1784	0.483575	0.242825
1785	0.483025	0.243150
1786	0.485275	0.245100
1787	0.483700	0.245325
1788	0.484025	0.245350
1789	0.480850	0.244200
1790	0.481650	0.244975
1791	0.484425	0.246725
1792	0.484775	0.245050
1793	0.483850	0.245875
1794	0.482950	0.247250
1795	0.486275	0.246475
1796	0.487700	0.246575
1797	0.483150	0.245900
1798	0.478725	0.246250
1799	0.482075	0.243400
1800	0.482725	0.243375
1801	0.487825	0.243350
1802	0.484550	0.245425
1803	0.482700	0.243450
1804	0.481425	0.243600
1805	0.483325	0.242925
1806	0.485500	0.243775
1807	0.482600	0.244300
1808	0.483250	0.246050
1809	0.481075	0.245300
1810	0.481275	0.245075
1811	0.481425	0.245925
1812	0.482125	0.246425
1813	0.482925	0.245050
1814	0.482900	0.245025
1815	0.483775	0.246075
1816	0.481650	0.246900
1817	0.483350	0.247350
1818	0.479775	0.246400
1819	0.483225	0.245475
1820	0.483775	0.246175
1821	0.483500	0.242175
1822	0.482575	0.241425
1823	0.482000	0.243600
1824	0.481025	0.242475
1825	0.483600	0.240850
1826	0.484400	0.239475
1827	0.482700	0.240125
1828	0.484100	0.239125
1829	0.483525	0.239525
1830	0.480575	0.240750
1831	0.484725	0.241600
1832	0.483125	0.242300
1833	0.482800	0.242250
1834	0.485350	0.243000
1835	0.481100	0.244125
1836	0.479175	0.244875
1837	0.482325	0.245075
1838	0.481325	0.247275
1839	0.485325	0.248775
1840	0.487500	0.248350
1841	0.485950	0.248075
1842	0.483425	0.248250
1843	0.486300	0.248425
1844	0.484350	0.245575
1845	0.483975	0.244675
1846	0.478050	0.245250
1847	0.481450	0.245750
1848	0.479850	0.248350
1849	0.478625	0.247300
1850	0.479200	0.245800
1851	0.481675	0.243175
1852	0.480050	0.242175
1853	0.477325	0.239475
1854	0.484600	0.239425
1855	0.484950	0.239300
1856	0.487575	0.239300
1857	0.483200	0.237450
1858	0.480675	0.237425
1859	0.481125	0.236600
1860	0.482925	0.235250
1861	0.487100	0.234975
1862	0.483750	0.236175
1863	0.483725	0.235800
1864	0.487750	0.236650
1865	0.487650	0.237100
1866	0.484075	0.238875
1867	0.483650	0.240125
1868	0.484100	0.241000
1869	0.484925	0.241525
1870	0.488375	0.241375
1871	0.481925	0.241775
1872	0.482950	0.242450
1873	0.483500	0.242125
1874	0.482525	0.242700
1875	0.482575	0.244200
1876	0.483725	0.243675
1877	0.483025	0.241875
1878	0.484200	0.240550
1879	0.485350	0.240075
1880	0.483250	0.240400
1881	0.485125	0.238150
1882	0.482575	0.238725
1883	0.481325	0.237650
1884	0.486075	0.238725
1885	0.479125	0.238700
1886	0.480150	0.241500
1887	0.483775	0.241775
1888	0.480375	0.240150
1889	0.480475	0.239025
1890	0.479600	0.238000
1891	0.482575	0.237625
1892	0.484600	0.233925
1893	0.482675	0.235525
1894	0.480575	0.235225
1895	0.483125	0.233050
1896	0.485950	0.232725
1897	0.482950	0.232750
1898	0.483525	0.231625
1899	0.482175	0.233375
1900	0.483400	0.231750
1901	0.482225	0.231625
1902	0.483700	0.231950
1903	0.482150	0.235125
1904	0.480300	0.234400
1905	0.477650	0.233075
1906	0.481500	0.234225
1907	0.486225	0.235325
1908	0.482525	0.232775
1909	0.482550	0.233150
1910	0.479500	0.234000
1911	0.479650	0.234150
1912	0.482650	0.234150
1913	0.483550	0.231600
1914	0.484850	0.230550
1915	0.485850	0.232675
1916	0.482850	0.232525
1917	0.484825	0.234850
1918	0.482875	0.233600
1919	0.481350	0.236325
1920	0.482875	0.234450
1921	0.481325	0.233975
1922	0.480975	0.236650
1923	0.478150	0.235625
1924	0.480200	0.235800
1925	0.482525	0.234775
1926	0.479225	0.233950
1927	0.482800	0.233425
1928	0.479650	0.234675
1929	0.477550	0.235150
1930	0.480800	0.237275
1931	0.483400	0.236550
1932	0.481450	0.236750
1933	0.478275	0.234050
1934	0.485800	0.235525
1935	0.484525	0.232950
1936	0.484775	0.235200
1937	0.477725	0.234750
1938	0.478900	0.233275
1939	0.479300	0.232700
1940	0.481350	0.233175
1941	0.484025	0.233125
1942	0.481050	0.233825
1943	0.486175	0.235050
1944	0.484425	0.235725
1945	0.483950	0.234400
1946	0.485500	0.233750
1947	0.486300	0.233050
1948	0.485400	0.231750
1949	0.482150	0.231675
1950	0.481475	0.228875
1951	0.480725	0.228800
1952	0.481650	0.228150
1953	0.481225	0.228750
1954	0.479575	0.227700
1955	0.483075	0.228450
1956	0.481900	0.227900
1957	0.482525	0.226500
1958	0.487575	0.226900
1959	0.482975	0.227450
1960	0.482700	0.225475
1961	0.484050	0.225375
1962	0.484650	0.226525
1963	0.482525	0.228600
1964	0.483675	0.228050
1965	0.479825	0.226900
1966	0.483650	0.227375
1967	0.484625	0.226625
1968	0.483775	0.225250
1969	0.485000	0.225500
1970	0.482650	0.225850
1971	0.483450	0.225825
1972	0.481700	0.227300
1973	0.483350	0.225050
1974	0.484350	0.225125
1975	0.480525	0.225525
1976	0.483300	0.224625
1977	0.479950	0.224300
1978	0.479250	0.223225
1979	0.481925	0.223125
1980	0.483650	0.221500
1981	0.477900	0.220350
1982	0.479100	0.220175
1983	0.485625	0.222125
1984	0.479400	0.222050
1985	0.479725	0.222200
1986	0.481700	0.220750
1987	0.484575	0.223200
1988	0.481125	0.224125
1989	0.479700	0.224625
1990	0.476150	0.223925
1991	0.475025	0.224000
1992	0.478200	0.223075
1993	0.481050	0.222925
1994	0.483225	0.226050
1995	0.483675	0.225775
1996	0.480650	0.226275
1997	0.483400	0.227225
1998	0.484775	0.226625
1999	0.483075	0.224250
[truncated: 8,000 more rows]
