# Supplementary material for: Evolutionary game on mutually influenceing double-layer network
Source: PLoS One. 2025 Jan 31;20(1):e0317923. doi: 10.1371/journal.pone.0317923 (PMC11785339; doi:10.1371/journal.pone.0317923)
Supplement: S1 Data — (ZIP) [file pone.0317923.s001.zip › b=1.08_a=0.65_frequency.txt]

0	0.495750	0.408475
1	0.490200	0.354900
2	0.489500	0.320925
3	0.486050	0.302300
4	0.489575	0.285250
5	0.488900	0.270675
6	0.486725	0.261650
7	0.491100	0.252975
8	0.491600	0.243400
9	0.487850	0.236625
10	0.490650	0.231625
11	0.491950	0.227400
12	0.491750	0.223400
13	0.489400	0.218525
14	0.487675	0.216975
15	0.487450	0.214250
16	0.487550	0.210250
17	0.488050	0.207400
18	0.490850	0.205975
19	0.492625	0.205025
20	0.494025	0.203525
21	0.492925	0.202000
22	0.491625	0.199875
23	0.492625	0.203450
24	0.491300	0.201975
25	0.489150	0.200950
26	0.492300	0.200600
27	0.488325	0.198275
28	0.488050	0.197100
29	0.490650	0.197550
30	0.491725	0.197575
31	0.490225	0.200125
32	0.494675	0.201350
33	0.493550	0.202125
34	0.488300	0.202600
35	0.488275	0.201575
36	0.489025	0.201600
37	0.491650	0.203825
38	0.491100	0.205650
39	0.491450	0.206350
40	0.493100	0.210000
41	0.492325	0.210775
42	0.493525	0.211525
43	0.490525	0.211250
44	0.494575	0.213425
45	0.493025	0.215900
46	0.492625	0.215825
47	0.488750	0.216725
48	0.492150	0.217800
49	0.492250	0.219500
50	0.491700	0.222500
51	0.491050	0.222450
52	0.489650	0.223975
53	0.492925	0.225775
54	0.491400	0.226500
55	0.494325	0.228075
56	0.491275	0.229100
57	0.492425	0.228100
58	0.494375	0.227675
59	0.491325	0.228450
60	0.496025	0.228525
61	0.492775	0.230550
62	0.493125	0.231975
63	0.495900	0.233250
64	0.492050	0.234825
65	0.492075	0.235275
66	0.489675	0.235000
67	0.496550	0.237950
68	0.492000	0.238350
69	0.498050	0.240300
70	0.491850	0.243125
71	0.490675	0.244275
72	0.495525	0.244650
73	0.492700	0.246900
74	0.490975	0.247575
75	0.493650	0.248200
76	0.494175	0.249875
77	0.492600	0.253500
78	0.494400	0.255325
79	0.497150	0.256525
80	0.491425	0.255100
81	0.491950	0.255500
82	0.494475	0.255050
83	0.498325	0.256400
84	0.497900	0.256500
85	0.496000	0.257025
86	0.494300	0.259275
87	0.493350	0.260625
88	0.491525	0.261025
89	0.494775	0.261525
90	0.492650	0.262150
91	0.496350	0.261475
92	0.495000	0.261700
93	0.494900	0.261375
94	0.495000	0.262350
95	0.491825	0.264225
96	0.496925	0.264800
97	0.494300	0.267675
98	0.494100	0.269275
99	0.497025	0.271675
100	0.498450	0.271950
101	0.499375	0.273025
102	0.494050	0.275000
103	0.488525	0.278300
104	0.493050	0.279625
105	0.493775	0.280225
106	0.496625	0.282975
107	0.496650	0.285825
108	0.495725	0.288225
109	0.497925	0.287300
110	0.496625	0.290075
111	0.493825	0.291300
112	0.497600	0.292775
113	0.495250	0.293950
114	0.491550	0.295375
115	0.493850	0.297300
116	0.493600	0.299075
117	0.494250	0.301575
118	0.494200	0.302725
119	0.496675	0.304450
120	0.496200	0.306250
121	0.497525	0.307400
122	0.495300	0.308950
123	0.492800	0.309250
124	0.496975	0.310675
125	0.495100	0.314100
126	0.493775	0.314975
127	0.492075	0.314300
128	0.492725	0.312350
129	0.494225	0.315200
130	0.494725	0.315975
131	0.490400	0.317050
132	0.494700	0.317150
133	0.496125	0.320575
134	0.495525	0.321300
135	0.497375	0.322050
136	0.498525	0.324150
137	0.493650	0.323550
138	0.495950	0.324725
139	0.498025	0.324775
140	0.495475	0.325800
141	0.494450	0.328325
142	0.496300	0.329650
143	0.495975	0.333300
144	0.497800	0.335825
145	0.497000	0.338700
146	0.499050	0.340000
147	0.498975	0.341275
148	0.494875	0.339625
149	0.497925	0.339125
150	0.496975	0.340900
151	0.498325	0.339525
152	0.493475	0.341225
153	0.498025	0.341100
154	0.494250	0.338850
155	0.491900	0.340275
156	0.494625	0.342625
157	0.493550	0.342375
158	0.495850	0.342125
159	0.496900	0.341725
160	0.493150	0.339975
161	0.496225	0.340000
162	0.497150	0.340175
163	0.495275	0.339100
164	0.497975	0.339000
165	0.498575	0.340175
166	0.495475	0.340800
167	0.492900	0.343500
168	0.497100	0.343325
169	0.497400	0.345225
170	0.497250	0.345775
171	0.494975	0.349175
172	0.498175	0.350650
173	0.496375	0.351950
174	0.495625	0.352350
175	0.500325	0.352975
176	0.499750	0.355150
177	0.497125	0.355200
178	0.498150	0.355625
179	0.499400	0.354975
180	0.500925	0.357700
181	0.498425	0.359200
182	0.493700	0.359950
183	0.493650	0.362650
184	0.499900	0.364225
185	0.501525	0.365925
186	0.500375	0.367800
187	0.497750	0.369125
188	0.501575	0.368725
189	0.500400	0.369325
190	0.501750	0.370625
191	0.500450	0.370000
192	0.500775	0.371925
193	0.500775	0.373550
194	0.496100	0.375425
195	0.501400	0.376875
196	0.500125	0.376000
197	0.502875	0.378575
198	0.500100	0.381350
199	0.500125	0.382050
200	0.499800	0.382250
201	0.498775	0.381250
202	0.498400	0.383975
203	0.500700	0.387225
204	0.497500	0.386000
205	0.499850	0.388775
206	0.495875	0.390325
207	0.496275	0.390550
208	0.493625	0.390800
209	0.495150	0.391425
210	0.498675	0.392525
211	0.501725	0.393300
212	0.502700	0.394950
213	0.500025	0.395450
214	0.499525	0.396625
215	0.499925	0.397200
216	0.500750	0.398950
217	0.497675	0.401625
218	0.499250	0.401425
219	0.501325	0.403250
220	0.499500	0.404975
221	0.500100	0.405925
222	0.499700	0.407375
223	0.501325	0.409625
224	0.501100	0.412350
225	0.498775	0.413350
226	0.496800	0.413500
227	0.492200	0.415725
228	0.499875	0.415125
229	0.499550	0.416925
230	0.498775	0.419700
231	0.498925	0.420600
232	0.498575	0.424025
233	0.499300	0.424475
234	0.497350	0.424475
235	0.498125	0.421500
236	0.499725	0.421225
237	0.497950	0.419925
238	0.498725	0.418425
239	0.502475	0.420075
240	0.504225	0.419050
241	0.500450	0.419875
242	0.500400	0.422375
243	0.500850	0.424675
244	0.502525	0.425925
245	0.503700	0.428225
246	0.500900	0.429275
247	0.503400	0.429875
248	0.503175	0.430150
249	0.499925	0.431150
250	0.502700	0.432550
251	0.501400	0.435150
252	0.499350	0.434475
253	0.501500	0.435650
254	0.501500	0.436025
255	0.501400	0.437650
256	0.499325	0.437125
257	0.502350	0.437300
258	0.505775	0.439300
259	0.501675	0.438625
260	0.501325	0.438525
261	0.501175	0.441850
262	0.503925	0.442600
263	0.501375	0.442975
264	0.501275	0.444100
265	0.501325	0.444825
266	0.501650	0.444625
267	0.501300	0.447775
268	0.502850	0.447275
269	0.502350	0.448275
270	0.497175	0.448950
271	0.497375	0.449600
272	0.499150	0.449975
273	0.504900	0.450925
274	0.505350	0.453650
275	0.504975	0.457900
276	0.502150	0.457350
277	0.501850	0.456775
278	0.498975	0.456725
279	0.500350	0.456375
280	0.499325	0.458925
281	0.499575	0.461125
282	0.504275	0.461925
283	0.503525	0.462875
284	0.499750	0.467050
285	0.500825	0.465875
286	0.501400	0.467025
287	0.506850	0.467800
288	0.504175	0.467375
289	0.503250	0.468875
290	0.501850	0.469750
291	0.501025	0.469575
292	0.501500	0.470300
293	0.504525	0.471075
294	0.501525	0.472125
295	0.503575	0.470300
296	0.503250	0.469800
297	0.502450	0.469075
298	0.501175	0.471075
299	0.500200	0.473875
300	0.500975	0.476600
301	0.503725	0.478200
302	0.502575	0.478225
303	0.501950	0.479025
304	0.500425	0.482475
305	0.501500	0.484975
306	0.502975	0.484175
307	0.499800	0.484800
308	0.502600	0.483525
309	0.501750	0.482625
310	0.503150	0.482775
311	0.502900	0.484125
312	0.498450	0.484900
313	0.502150	0.484000
314	0.501125	0.483450
315	0.504175	0.484325
316	0.504850	0.484875
317	0.499550	0.485000
318	0.500175	0.485600
319	0.501500	0.485725
320	0.496425	0.484950
321	0.500575	0.485275
322	0.501025	0.483450
323	0.504850	0.484200
324	0.505050	0.484975
325	0.505350	0.482650
326	0.503175	0.481850
327	0.500375	0.482150
328	0.505425	0.483300
329	0.504425	0.487550
330	0.502350	0.487125
331	0.500225	0.485875
332	0.502600	0.485250
333	0.500625	0.483750
334	0.502950	0.483375
335	0.504650	0.485850
336	0.503750	0.487700
337	0.503375	0.487625
338	0.501125	0.485375
339	0.505025	0.483025
340	0.502150	0.484525
341	0.500275	0.485000
342	0.504525	0.481300
343	0.504225	0.480750
344	0.500325	0.480675
345	0.502725	0.481450
346	0.503625	0.485750
347	0.501850	0.482925
348	0.502625	0.486225
349	0.504200	0.487675
350	0.504300	0.487575
351	0.503175	0.487050
352	0.505825	0.486475
353	0.499625	0.488425
354	0.498400	0.490625
355	0.505100	0.489125
356	0.500550	0.489500
357	0.502325	0.492250
358	0.502450	0.491850
359	0.504850	0.493450
360	0.504850	0.491325
361	0.503275	0.492275
362	0.500750	0.493750
363	0.502175	0.495400
364	0.503750	0.498925
365	0.503475	0.499525
366	0.500225	0.499950
367	0.501750	0.501125
368	0.504525	0.502900
369	0.504750	0.501725
370	0.500750	0.501925
371	0.501850	0.501525
372	0.503925	0.501950
373	0.505875	0.500275
374	0.506025	0.498550
375	0.503675	0.498750
376	0.501700	0.497125
377	0.505000	0.496400
378	0.505475	0.495750
379	0.503700	0.498875
380	0.505225	0.498950
381	0.502850	0.499050
382	0.500025	0.498850
383	0.501775	0.498650
384	0.504275	0.496900
385	0.503100	0.497225
386	0.502625	0.495900
387	0.503825	0.496700
388	0.505375	0.499850
389	0.505750	0.500775
390	0.503725	0.500575
391	0.503750	0.501300
392	0.501100	0.500175
393	0.501375	0.502575
394	0.502100	0.503625
395	0.501325	0.502825
396	0.503850	0.500775
397	0.506525	0.500575
398	0.506600	0.500750
399	0.505200	0.504425
400	0.503950	0.501825
401	0.509475	0.501575
402	0.508575	0.503350
403	0.507100	0.503075
404	0.505050	0.504250
405	0.506325	0.506300
406	0.506900	0.507125
407	0.503950	0.510350
408	0.505450	0.508650
409	0.505200	0.508600
410	0.501850	0.508950
411	0.501300	0.507800
412	0.503800	0.506675
413	0.502975	0.506200
414	0.500350	0.506900
415	0.503100	0.504775
416	0.502800	0.506700
417	0.501450	0.508050
418	0.503600	0.508350
419	0.506050	0.508400
420	0.505025	0.508725
421	0.503400	0.510775
422	0.509175	0.511850
423	0.506125	0.514500
424	0.504925	0.513000
425	0.506250	0.515225
426	0.504975	0.516225
427	0.503950	0.516975
428	0.504225	0.520400
429	0.506425	0.521575
430	0.504900	0.522425
431	0.507900	0.522100
432	0.504275	0.521725
433	0.505025	0.523950
434	0.502775	0.520800
435	0.503925	0.518400
436	0.505325	0.520025
437	0.505600	0.518925
438	0.505575	0.518275
439	0.504050	0.516100
440	0.506150	0.515900
441	0.505650	0.514325
442	0.507450	0.513025
443	0.507175	0.516675
444	0.505175	0.516300
445	0.507600	0.514175
446	0.508825	0.516700
447	0.503325	0.515475
448	0.506350	0.516200
449	0.508500	0.516275
450	0.506075	0.515550
451	0.503950	0.518325
452	0.505975	0.519225
453	0.505500	0.520875
454	0.501850	0.521050
455	0.506325	0.521575
456	0.506675	0.523675
457	0.505175	0.523350
458	0.504900	0.524700
459	0.505700	0.526100
460	0.510100	0.527075
461	0.504275	0.527225
462	0.508375	0.529075
463	0.508700	0.526550
464	0.505800	0.526775
465	0.503825	0.523300
466	0.501750	0.526400
467	0.502425	0.526150
468	0.509825	0.527175
469	0.506125	0.527475
470	0.504250	0.526225
471	0.506125	0.529800
472	0.507475	0.528975
473	0.501725	0.528300
474	0.505200	0.529800
475	0.507925	0.528025
476	0.505675	0.524575
477	0.505550	0.524800
478	0.507275	0.524100
479	0.504950	0.524575
480	0.505950	0.527975
481	0.503300	0.528525
482	0.505250	0.526675
483	0.509450	0.528075
484	0.509375	0.527925
485	0.507800	0.526775
486	0.506225	0.528275
487	0.507000	0.527725
488	0.510125	0.527975
489	0.508500	0.527525
490	0.506425	0.526825
491	0.507400	0.527575
492	0.508275	0.527125
493	0.508600	0.527550
494	0.508075	0.527475
495	0.505550	0.530850
496	0.505275	0.530925
497	0.507950	0.533775
498	0.507325	0.536825
499	0.507575	0.538000
500	0.508150	0.535525
501	0.506375	0.533175
502	0.506775	0.532050
503	0.507700	0.531400
504	0.507950	0.532575
505	0.506325	0.535300
506	0.506075	0.535650
507	0.509850	0.535400
508	0.508200	0.533750
509	0.506875	0.530925
510	0.507800	0.531400
511	0.509550	0.531525
512	0.506200	0.532925
513	0.506325	0.533750
514	0.508475	0.534750
515	0.508800	0.537575
516	0.507600	0.539375
517	0.507025	0.540050
518	0.509675	0.541750
519	0.512750	0.541900
520	0.512400	0.541625
521	0.510825	0.541700
522	0.509275	0.544750
523	0.508850	0.542600
524	0.507325	0.543075
525	0.508525	0.544300
526	0.510050	0.546750
527	0.508400	0.548175
528	0.508775	0.547700
529	0.509350	0.548100
530	0.510650	0.545750
531	0.505400	0.548525
532	0.508525	0.546600
533	0.507950	0.548150
534	0.507275	0.549400
535	0.507425	0.550600
536	0.506025	0.548350
537	0.507675	0.549525
538	0.508775	0.550350
539	0.508775	0.552150
540	0.507450	0.550375
541	0.507175	0.547700
542	0.507550	0.548175
543	0.508350	0.548375
544	0.506050	0.549325
545	0.508525	0.548750
546	0.506325	0.546925
547	0.505600	0.546000
548	0.507400	0.544975
549	0.507325	0.547800
550	0.508075	0.545300
551	0.507325	0.543325
552	0.507975	0.542925
553	0.507075	0.540550
554	0.505375	0.540800
555	0.507925	0.540900
556	0.509150	0.541150
557	0.509125	0.543925
558	0.508750	0.544225
559	0.509225	0.543550
560	0.511200	0.542700
561	0.508700	0.544575
562	0.507600	0.547175
563	0.509900	0.548150
564	0.511125	0.550500
565	0.508225	0.552050
566	0.507025	0.553075
567	0.506725	0.554775
568	0.508975	0.554275
569	0.511200	0.554525
570	0.513450	0.555875
571	0.513775	0.558050
572	0.506625	0.554950
573	0.511975	0.557775
574	0.510375	0.558050
575	0.508075	0.557600
576	0.509800	0.556350
577	0.511350	0.555500
578	0.507075	0.556500
579	0.510625	0.556400
580	0.512175	0.555550
581	0.511350	0.555850
582	0.509375	0.555300
583	0.511050	0.557775
584	0.510525	0.556775
585	0.510025	0.558225
586	0.509750	0.557800
587	0.507850	0.557700
588	0.510150	0.556650
589	0.508750	0.556825
590	0.508200	0.555775
591	0.507475	0.559600
592	0.508200	0.562825
593	0.507650	0.563475
594	0.510700	0.564275
595	0.510850	0.566125
596	0.510850	0.563950
597	0.511075	0.563600
598	0.508750	0.563875
599	0.506900	0.563250
600	0.510275	0.563800
601	0.509100	0.566575
602	0.505850	0.570375
603	0.507925	0.571275
604	0.505075	0.569900
605	0.507550	0.569900
606	0.508350	0.568550
607	0.506425	0.567925
608	0.510050	0.568625
609	0.509925	0.570150
610	0.510925	0.571625
611	0.510250	0.569300
612	0.507675	0.570400
613	0.509400	0.571250
614	0.508750	0.573225
615	0.507200	0.574100
616	0.507575	0.572300
617	0.507800	0.572175
618	0.510225	0.574975
619	0.509975	0.576150
620	0.512500	0.576925
621	0.509075	0.578225
622	0.508000	0.579225
623	0.508525	0.578000
624	0.508725	0.580225
625	0.508225	0.579250
626	0.509225	0.581275
627	0.507575	0.582325
628	0.509125	0.583875
629	0.507600	0.583450
630	0.508875	0.584700
631	0.510300	0.583200
632	0.511550	0.584700
633	0.509175	0.584050
634	0.509775	0.585275
635	0.511525	0.585075
636	0.509775	0.585800
637	0.507750	0.586200
638	0.512825	0.585400
639	0.513725	0.584425
640	0.511950	0.586375
641	0.509700	0.586850
642	0.510125	0.590250
643	0.506700	0.589025
644	0.504650	0.590250
645	0.508625	0.588150
646	0.509400	0.586875
647	0.510325	0.587750
648	0.514600	0.586625
649	0.510150	0.585275
650	0.508225	0.588950
651	0.508975	0.586325
652	0.508000	0.584550
653	0.509925	0.585550
654	0.510225	0.585100
655	0.513800	0.583950
656	0.511650	0.582650
657	0.511675	0.586625
658	0.516175	0.585300
659	0.512575	0.584550
660	0.512175	0.582000
661	0.509500	0.584925
662	0.509550	0.582425
663	0.511775	0.584500
664	0.512025	0.585200
665	0.509275	0.585500
666	0.508000	0.586200
667	0.510275	0.589050
668	0.511275	0.590325
669	0.510800	0.590700
670	0.512025	0.589975
671	0.510925	0.592200
672	0.512075	0.593425
673	0.510400	0.593500
674	0.512550	0.593175
675	0.510675	0.592175
676	0.508900	0.589900
677	0.509325	0.594025
678	0.514100	0.591550
679	0.512750	0.590375
680	0.513500	0.591975
681	0.512050	0.588925
682	0.511800	0.588925
683	0.513350	0.589300
684	0.513850	0.588725
685	0.515850	0.586825
686	0.511650	0.585450
687	0.513100	0.586575
688	0.513225	0.586900
689	0.513900	0.588650
690	0.512050	0.589250
691	0.510275	0.593000
692	0.512150	0.593800
693	0.515250	0.593600
694	0.513500	0.595350
695	0.518000	0.592900
696	0.515425	0.590875
697	0.512650	0.592175
698	0.513400	0.591975
699	0.512550	0.593825
700	0.515625	0.592750
701	0.514600	0.593350
702	0.513100	0.592875
703	0.509600	0.592925
704	0.512425	0.595100
705	0.515050	0.592900
706	0.511775	0.593800
707	0.510425	0.595000
708	0.513100	0.593975
709	0.511450	0.594400
710	0.511600	0.593950
711	0.512100	0.592650
712	0.512275	0.591175
713	0.511500	0.592525
714	0.513800	0.594175
715	0.514225	0.594025
716	0.512825	0.593775
717	0.512925	0.592600
718	0.515350	0.595975
719	0.510850	0.595650
720	0.512800	0.595050
721	0.514625	0.596100
722	0.519225	0.596300
723	0.515975	0.595900
724	0.513700	0.595900
725	0.513600	0.596025
726	0.514925	0.596800
727	0.514600	0.597650
728	0.514900	0.598175
729	0.513575	0.599375
730	0.514350	0.601925
731	0.514075	0.601250
732	0.516900	0.602350
733	0.517825	0.604775
734	0.513425	0.603825
735	0.512550	0.603350
736	0.511850	0.603025
737	0.510575	0.604350
738	0.514200	0.608175
739	0.509800	0.607425
740	0.513325	0.606700
741	0.515350	0.609325
742	0.513575	0.610450
743	0.513650	0.610975
744	0.513500	0.608125
745	0.510800	0.608400
746	0.510175	0.607600
747	0.507750	0.607450
748	0.509725	0.607475
749	0.510450	0.606725
750	0.510625	0.606675
751	0.509275	0.605925
752	0.511650	0.605350
753	0.513500	0.601775
754	0.510600	0.601550
755	0.511175	0.602525
756	0.509675	0.605050
757	0.511650	0.604525
758	0.512800	0.605225
759	0.513400	0.603150
760	0.511775	0.603650
761	0.514700	0.600950
762	0.512675	0.604075
763	0.512775	0.604575
764	0.506950	0.605850
765	0.507150	0.604525
766	0.506425	0.605425
767	0.510850	0.604525
768	0.513150	0.603150
769	0.515050	0.604875
770	0.510325	0.604850
771	0.512275	0.604925
772	0.510725	0.604375
773	0.509500	0.605050
774	0.510775	0.604925
775	0.511800	0.607875
776	0.513150	0.609400
777	0.516025	0.609875
778	0.512850	0.612050
779	0.513575	0.612875
780	0.515850	0.613500
781	0.513825	0.612625
782	0.515650	0.613825
783	0.513125	0.616150
784	0.512000	0.618200
785	0.509925	0.616750
786	0.507450	0.617000
787	0.507050	0.614625
788	0.512000	0.615475
789	0.513425	0.616700
790	0.510125	0.617250
791	0.511825	0.618050
792	0.512150	0.619050
793	0.513075	0.619000
794	0.512800	0.620400
795	0.513650	0.620550
796	0.510125	0.620125
797	0.509225	0.621425
798	0.510950	0.621975
799	0.509900	0.622925
800	0.508575	0.622950
801	0.508400	0.623150
802	0.509525	0.624525
803	0.510975	0.622825
804	0.511375	0.623550
805	0.511375	0.623125
806	0.511975	0.624325
807	0.512100	0.625050
808	0.514900	0.625725
809	0.511525	0.625350
810	0.509525	0.626950
811	0.510800	0.629850
812	0.513275	0.630500
813	0.514825	0.630725
814	0.515200	0.630975
815	0.513675	0.629500
816	0.511075	0.631550
817	0.514450	0.630175
818	0.514375	0.631650
819	0.514575	0.632075
820	0.513675	0.634650
821	0.512650	0.634125
822	0.515250	0.633725
823	0.517650	0.632975
824	0.515975	0.631425
825	0.514150	0.630050
826	0.512800	0.630775
827	0.514425	0.630925
828	0.513325	0.627125
829	0.513500	0.626750
830	0.513400	0.628100
831	0.511800	0.628625
832	0.509850	0.625250
833	0.509550	0.623425
834	0.511525	0.622825
835	0.514050	0.624400
836	0.516925	0.624375
837	0.514650	0.623875
838	0.509650	0.625775
839	0.512775	0.624125
840	0.509700	0.622925
841	0.513600	0.622550
842	0.510675	0.623825
843	0.512250	0.624725
844	0.510350	0.624775
845	0.514325	0.624300
846	0.511550	0.624125
847	0.511450	0.623700
848	0.514800	0.622100
849	0.512975	0.622350
850	0.513350	0.623050
851	0.512800	0.623425
852	0.515125	0.622700
853	0.514425	0.622300
854	0.514625	0.621375
855	0.515600	0.622475
856	0.515000	0.620825
857	0.514225	0.619800
858	0.513125	0.619950
859	0.513475	0.618575
860	0.513475	0.619500
861	0.513225	0.620375
862	0.513275	0.621475
863	0.514875	0.622725
864	0.514400	0.622475
865	0.513450	0.620300
866	0.512000	0.618525
867	0.515950	0.620225
868	0.515375	0.620875
869	0.514800	0.618450
870	0.517475	0.618650
871	0.514325	0.619300
872	0.514275	0.620150
873	0.512750	0.620975
874	0.512600	0.623350
875	0.513250	0.622600
876	0.512150	0.621500
877	0.514150	0.620950
878	0.511300	0.623275
879	0.512725	0.620800
880	0.513975	0.622150
881	0.514100	0.619825
882	0.516000	0.619150
883	0.512125	0.620175
884	0.509850	0.620600
885	0.512375	0.617275
886	0.510475	0.616575
887	0.514600	0.616125
888	0.515200	0.617050
889	0.509875	0.615675
890	0.515450	0.613450
891	0.515350	0.615525
892	0.514175	0.618025
893	0.514450	0.616800
894	0.512950	0.619375
895	0.517100	0.620475
896	0.516750	0.622475
897	0.516750	0.621575
898	0.513750	0.622400
899	0.515250	0.620950
900	0.514025	0.620275
901	0.517225	0.621075
902	0.514225	0.622975
903	0.514325	0.624575
904	0.514525	0.620700
905	0.511925	0.623175
906	0.513625	0.624950
907	0.512900	0.623625
908	0.513125	0.622225
909	0.515225	0.621025
910	0.514300	0.619125
911	0.511800	0.621275
912	0.512700	0.622800
913	0.512250	0.621950
914	0.514450	0.622550
915	0.514425	0.624950
916	0.513700	0.623425
917	0.514400	0.625275
918	0.517225	0.625175
919	0.515700	0.625800
920	0.514050	0.625700
921	0.515600	0.626225
922	0.515850	0.624950
923	0.514150	0.622725
924	0.517000	0.623575
925	0.515000	0.625025
926	0.513425	0.626000
927	0.512525	0.625825
928	0.513875	0.625950
929	0.514100	0.626225
930	0.511650	0.627425
931	0.509175	0.629000
932	0.513550	0.628725
933	0.510900	0.629075
934	0.511500	0.629825
935	0.514750	0.631425
936	0.511675	0.634250
937	0.515150	0.635075
938	0.514900	0.633750
939	0.514200	0.631925
940	0.514375	0.630950
941	0.512325	0.630925
942	0.513600	0.629825
943	0.516575	0.632525
944	0.513475	0.630575
945	0.510700	0.633250
946	0.511350	0.631875
947	0.510675	0.630950
948	0.511000	0.630950
949	0.514825	0.630900
950	0.515400	0.629050
951	0.513350	0.631025
952	0.510575	0.631525
953	0.514475	0.631200
954	0.515150	0.630900
955	0.512675	0.631450
956	0.512775	0.631700
957	0.512950	0.631800
958	0.514100	0.627650
959	0.513825	0.630000
960	0.510225	0.630975
961	0.514925	0.629875
962	0.509475	0.629125
963	0.512450	0.628425
964	0.512225	0.628200
965	0.514775	0.626625
966	0.512525	0.625000
967	0.511325	0.623950
968	0.512650	0.625050
969	0.509850	0.626300
970	0.511425	0.626150
971	0.512350	0.628050
972	0.515825	0.629125
973	0.514075	0.629600
974	0.510675	0.629275
975	0.511000	0.632000
976	0.515725	0.632625
977	0.512825	0.631150
978	0.513700	0.632825
979	0.514075	0.629750
980	0.513800	0.629150
981	0.512975	0.627975
982	0.516675	0.630400
983	0.516550	0.630450
984	0.518450	0.628950
985	0.518900	0.627825
986	0.515525	0.628400
987	0.510625	0.628000
988	0.514300	0.628925
989	0.512950	0.629050
990	0.514350	0.631575
991	0.516425	0.631825
992	0.514850	0.630125
993	0.513750	0.627000
994	0.515925	0.629175
995	0.515825	0.627250
996	0.515275	0.628125
997	0.514725	0.629100
998	0.515650	0.628950
999	0.515625	0.624675
1000	0.515450	0.622950
1001	0.515150	0.622800
1002	0.515125	0.624950
1003	0.514950	0.624550
1004	0.515225	0.623950
1005	0.515225	0.622500
1006	0.516000	0.625475
1007	0.515075	0.624650
1008	0.512625	0.622225
1009	0.514000	0.621600
1010	0.510775	0.622550
1011	0.515775	0.623125
1012	0.514825	0.622225
1013	0.514075	0.624675
1014	0.514700	0.624675
1015	0.513575	0.624925
1016	0.513275	0.624625
1017	0.515300	0.624675
1018	0.514150	0.622975
1019	0.514250	0.622550
1020	0.512050	0.623075
1021	0.509975	0.621675
1022	0.511200	0.620675
1023	0.515250	0.623050
1024	0.516275	0.624150
1025	0.515200	0.625100
1026	0.516575	0.625825
1027	0.516250	0.628450
1028	0.514250	0.627650
1029	0.512075	0.630725
1030	0.514350	0.633300
1031	0.514450	0.632850
1032	0.513550	0.634800
1033	0.513600	0.635125
1034	0.515800	0.635475
1035	0.517725	0.637500
1036	0.512750	0.634925
1037	0.514700	0.637075
1038	0.516575	0.635900
1039	0.515150	0.635025
1040	0.513200	0.636675
1041	0.515225	0.636275
1042	0.516400	0.637200
1043	0.516875	0.636000
1044	0.518075	0.635375
1045	0.518675	0.634775
1046	0.516150	0.635400
1047	0.517525	0.636875
1048	0.513575	0.638075
1049	0.513150	0.637200
1050	0.514500	0.638675
1051	0.514450	0.638325
1052	0.515575	0.639800
1053	0.517100	0.635850
1054	0.517425	0.637025
1055	0.515175	0.640325
1056	0.516325	0.640575
1057	0.516175	0.639650
1058	0.515500	0.639175
1059	0.515025	0.636450
1060	0.513650	0.634925
1061	0.515425	0.635750
1062	0.513275	0.636875
1063	0.513250	0.635225
1064	0.517025	0.633825
1065	0.514550	0.635000
1066	0.517700	0.633900
1067	0.517475	0.633250
1068	0.517200	0.631575
1069	0.516325	0.630525
1070	0.516350	0.631875
1071	0.520225	0.631200
1072	0.515450	0.631225
1073	0.515850	0.632300
1074	0.520675	0.631550
1075	0.515200	0.633000
1076	0.515275	0.632975
1077	0.516200	0.631350
1078	0.516225	0.630800
1079	0.512700	0.629250
1080	0.514575	0.631000
1081	0.513625	0.631200
1082	0.516800	0.631025
1083	0.514775	0.631875
1084	0.513775	0.630700
1085	0.514900	0.633900
1086	0.516125	0.635175
1087	0.518525	0.635500
1088	0.516125	0.636150
1089	0.517100	0.634725
1090	0.515200	0.634725
1091	0.516250	0.633575
1092	0.515600	0.632525
1093	0.517150	0.631950
1094	0.516900	0.633125
1095	0.515150	0.633150
1096	0.515400	0.633000
1097	0.516100	0.632775
1098	0.515675	0.634175
1099	0.512350	0.635250
1100	0.513800	0.636850
1101	0.514475	0.638775
1102	0.516250	0.637825
1103	0.513950	0.640450
1104	0.516775	0.642025
1105	0.515475	0.641450
1106	0.516150	0.641175
1107	0.515050	0.642475
1108	0.515225	0.644025
1109	0.514750	0.643600
1110	0.514475	0.642625
1111	0.513325	0.641725
1112	0.514550	0.642875
1113	0.515975	0.643725
1114	0.516300	0.645500
1115	0.519425	0.645775
1116	0.514950	0.645975
1117	0.514125	0.647075
1118	0.518450	0.643600
1119	0.516425	0.645125
1120	0.516150	0.642200
1121	0.514200	0.644850
1122	0.515500	0.644325
1123	0.514575	0.644000
1124	0.514800	0.643175
1125	0.512025	0.643250
1126	0.516250	0.643450
1127	0.516600	0.642450
1128	0.517050	0.642900
1129	0.516000	0.643575
1130	0.518675	0.646100
1131	0.515750	0.646650
1132	0.517450	0.648400
1133	0.516950	0.647575
1134	0.513900	0.645625
1135	0.515650	0.646450
1136	0.514200	0.647250
1137	0.517050	0.649975
1138	0.515125	0.648700
1139	0.514425	0.649675
1140	0.514650	0.649100
1141	0.517000	0.649825
1142	0.516725	0.647350
1143	0.517650	0.648250
1144	0.515975	0.648625
1145	0.516150	0.651675
1146	0.517550	0.651125
1147	0.515125	0.650900
1148	0.515725	0.651425
1149	0.516500	0.649050
1150	0.517150	0.646325
1151	0.517400	0.646675
1152	0.513725	0.645100
1153	0.513450	0.643675
1154	0.514625	0.643650
1155	0.514925	0.644675
1156	0.515675	0.645100
1157	0.513925	0.645875
1158	0.517075	0.647275
1159	0.513875	0.648275
1160	0.513475	0.649200
1161	0.514800	0.648550
1162	0.514875	0.649800
1163	0.513875	0.650975
1164	0.513575	0.649725
1165	0.515000	0.649625
1166	0.515075	0.650450
1167	0.517525	0.651125
1168	0.514275	0.651175
1169	0.513625	0.650900
1170	0.514975	0.650325
1171	0.514325	0.651150
1172	0.519175	0.649850
1173	0.512775	0.650975
1174	0.513950	0.648925
1175	0.513300	0.649300
1176	0.516150	0.650200
1177	0.512700	0.647750
1178	0.517900	0.650950
1179	0.517175	0.650575
1180	0.518625	0.649950
1181	0.517000	0.649575
1182	0.517650	0.653425
1183	0.515500	0.650725
1184	0.516475	0.649675
1185	0.515600	0.649875
1186	0.516900	0.650725
1187	0.514650	0.648050
1188	0.514225	0.648125
1189	0.516375	0.648200
1190	0.516850	0.649150
1191	0.516950	0.647800
1192	0.517800	0.647625
1193	0.520300	0.647975
1194	0.519225	0.645550
1195	0.516400	0.647025
1196	0.514900	0.649600
1197	0.515150	0.650575
1198	0.513550	0.652550
1199	0.513975	0.651050
1200	0.515125	0.649400
1201	0.518650	0.647025
1202	0.519200	0.646000
1203	0.517225	0.645525
1204	0.517350	0.646750
1205	0.517750	0.646625
1206	0.515750	0.645025
1207	0.513575	0.645400
1208	0.516650	0.646375
1209	0.518625	0.646175
1210	0.518325	0.647775
1211	0.517275	0.647325
1212	0.514325	0.646975
1213	0.514125	0.645650
1214	0.514850	0.644875
1215	0.514275	0.645500
1216	0.518250	0.646200
1217	0.515925	0.644875
1218	0.512875	0.646900
1219	0.513875	0.647775
1220	0.515175	0.648875
1221	0.514950	0.647950
1222	0.515625	0.649500
1223	0.514450	0.647850
1224	0.513800	0.646100
1225	0.510675	0.646675
1226	0.512300	0.645575
1227	0.515875	0.647200
1228	0.513825	0.647875
1229	0.515250	0.646000
1230	0.515900	0.646925
1231	0.513550	0.645625
1232	0.513525	0.645300
1233	0.515550	0.644125
1234	0.515100	0.644750
1235	0.514700	0.646625
1236	0.511100	0.646000
1237	0.513500	0.646350
1238	0.514825	0.647275
1239	0.514250	0.649175
1240	0.512450	0.649225
1241	0.511525	0.646925
1242	0.515200	0.648800
1243	0.515375	0.651000
1244	0.515750	0.652450
1245	0.512075	0.653575
1246	0.512475	0.653100
1247	0.510750	0.655275
1248	0.512775	0.655150
1249	0.511700	0.652425
1250	0.515175	0.654175
1251	0.514975	0.651800
1252	0.516500	0.653700
1253	0.517825	0.652725
1254	0.513600	0.655675
1255	0.515925	0.652025
1256	0.514150	0.652425
1257	0.514550	0.653475
1258	0.514225	0.653825
1259	0.514450	0.653525
1260	0.514675	0.653825
1261	0.514375	0.653750
1262	0.514200	0.655750
1263	0.514250	0.656500
1264	0.514750	0.656400
1265	0.514450	0.656550
1266	0.510775	0.659225
1267	0.512200	0.661075
1268	0.515050	0.662700
1269	0.516225	0.664050
1270	0.515900	0.662825
1271	0.516075	0.663650
1272	0.516675	0.661775
1273	0.514050	0.659350
1274	0.513000	0.658100
1275	0.511225	0.658025
1276	0.511475	0.657675
1277	0.512075	0.658300
1278	0.513200	0.658125
1279	0.513550	0.656375
1280	0.510300	0.656500
1281	0.512975	0.652625
1282	0.514500	0.653550
1283	0.514000	0.653425
1284	0.514525	0.653725
1285	0.517925	0.656575
1286	0.514075	0.657175
1287	0.514300	0.657500
1288	0.513500	0.659550
1289	0.514750	0.660125
1290	0.516875	0.658100
1291	0.515300	0.656900
1292	0.513475	0.656775
1293	0.514825	0.656050
1294	0.512600	0.655800
1295	0.511950	0.655400
1296	0.511275	0.652225
1297	0.512950	0.653900
1298	0.513825	0.655050
1299	0.512200	0.658300
1300	0.513575	0.659600
1301	0.513250	0.658300
1302	0.515125	0.659075
1303	0.512175	0.659175
1304	0.513675	0.655825
1305	0.510500	0.655175
1306	0.511675	0.655850
1307	0.515950	0.654950
1308	0.515125	0.653125
1309	0.515225	0.651100
1310	0.516900	0.650225
1311	0.515125	0.650750
1312	0.513075	0.652275
1313	0.512000	0.650825
1314	0.513300	0.650700
1315	0.515250	0.647675
1316	0.515850	0.650075
1317	0.514800	0.649375
1318	0.512800	0.650925
1319	0.513850	0.650325
1320	0.518100	0.651175
1321	0.518100	0.649925
1322	0.515875	0.649825
1323	0.514675	0.650250
1324	0.511800	0.650000
1325	0.515100	0.652125
1326	0.513500	0.650825
1327	0.514750	0.652975
1328	0.514825	0.653700
1329	0.516850	0.653700
1330	0.515725	0.652500
1331	0.514575	0.652325
1332	0.515975	0.654400
1333	0.515750	0.654150
1334	0.512775	0.655250
1335	0.515325	0.652775
1336	0.513775	0.653300
1337	0.516300	0.653150
1338	0.517050	0.651775
1339	0.514800	0.653375
1340	0.517550	0.652700
1341	0.519550	0.652850
1342	0.517425	0.652975
1343	0.518050	0.653950
1344	0.518575	0.653725
1345	0.517425	0.653050
1346	0.515750	0.651625
1347	0.517025	0.653450
1348	0.515525	0.655900
1349	0.517400	0.656250
1350	0.517100	0.653075
1351	0.516375	0.654525
1352	0.520100	0.655350
1353	0.516475	0.653050
1354	0.516425	0.653750
1355	0.518250	0.653750
1356	0.518775	0.651550
1357	0.512850	0.652650
1358	0.516275	0.651250
1359	0.515575	0.651425
1360	0.514725	0.651125
1361	0.514150	0.650925
1362	0.515700	0.650775
1363	0.516100	0.649400
1364	0.516150	0.647400
1365	0.516650	0.649125
1366	0.516175	0.649750
1367	0.513850	0.651200
1368	0.514850	0.652275
1369	0.514700	0.648400
1370	0.515725	0.651125
1371	0.514125	0.649275
1372	0.515700	0.649925
1373	0.516900	0.648675
1374	0.515600	0.646625
1375	0.513625	0.646900
1376	0.513375	0.647850
1377	0.514875	0.647450
1378	0.513900	0.647500
1379	0.517650	0.649850
1380	0.516200	0.651625
1381	0.516500	0.652950
1382	0.515700	0.653300
1383	0.519200	0.653000
1384	0.517175	0.650925
1385	0.518650	0.650425
1386	0.515700	0.649550
1387	0.515500	0.650575
1388	0.514800	0.652500
1389	0.514775	0.652450
1390	0.513550	0.654150
1391	0.517100	0.651925
1392	0.516850	0.650275
1393	0.521150	0.651325
1394	0.514975	0.652825
1395	0.516875	0.654700
1396	0.514175	0.657575
1397	0.517525	0.660100
1398	0.516750	0.659575
1399	0.517725	0.659625
1400	0.515875	0.662425
1401	0.519225	0.664400
1402	0.515150	0.666700
1403	0.514700	0.667400
1404	0.518400	0.668100
1405	0.519875	0.667825
1406	0.518525	0.667725
1407	0.519700	0.669200
1408	0.516250	0.666100
1409	0.515975	0.668675
1410	0.518725	0.665850
1411	0.518125	0.664850
1412	0.515725	0.663675
1413	0.517200	0.664775
1414	0.517125	0.664950
1415	0.516500	0.665525
1416	0.516750	0.662650
1417	0.518675	0.662700
1418	0.516525	0.661450
1419	0.519875	0.658350
1420	0.517950	0.658375
1421	0.518750	0.660125
1422	0.517425	0.661925
1423	0.517200	0.663750
1424	0.515975	0.663500
1425	0.517550	0.665350
1426	0.517275	0.664875
1427	0.519450	0.666700
1428	0.520250	0.665575
1429	0.520750	0.665050
1430	0.518275	0.664650
1431	0.516825	0.667125
1432	0.513575	0.668975
1433	0.516275	0.668450
1434	0.519425	0.667300
1435	0.520950	0.666750
1436	0.516875	0.666650
1437	0.516975	0.667925
1438	0.517850	0.667425
1439	0.516250	0.669850
1440	0.515525	0.670025
1441	0.513850	0.670200
1442	0.516450	0.667850
1443	0.516875	0.668550
1444	0.515250	0.668925
1445	0.515650	0.668175
1446	0.519000	0.668175
1447	0.519825	0.668900
1448	0.517900	0.667350
1449	0.518650	0.666925
1450	0.521200	0.667375
1451	0.519525	0.667525
1452	0.517425	0.667025
1453	0.516975	0.667350
1454	0.519600	0.666200
1455	0.521925	0.666625
1456	0.517575	0.668500
1457	0.515925	0.668775
1458	0.519475	0.670325
1459	0.515875	0.668775
1460	0.516500	0.669750
1461	0.517400	0.670875
1462	0.517525	0.669250
1463	0.518675	0.671625
1464	0.517700	0.671175
1465	0.519975	0.670125
1466	0.516500	0.670875
1467	0.519550	0.670450
1468	0.517575	0.667775
1469	0.515575	0.665825
1470	0.516050	0.664950
1471	0.513975	0.665000
1472	0.515800	0.665650
1473	0.519500	0.662925
1474	0.518875	0.663600
1475	0.519450	0.662525
1476	0.517025	0.661700
1477	0.519750	0.662050
1478	0.515750	0.660900
1479	0.520450	0.663175
1480	0.517075	0.662275
1481	0.516750	0.662250
1482	0.515525	0.663175
1483	0.517200	0.661550
1484	0.516400	0.661400
1485	0.515675	0.663100
1486	0.516375	0.664525
1487	0.517825	0.664675
1488	0.517600	0.661075
1489	0.518750	0.665175
1490	0.519525	0.664650
1491	0.518375	0.664925
1492	0.518300	0.662750
1493	0.518425	0.664800
1494	0.516350	0.666550
1495	0.516925	0.666925
1496	0.516500	0.669400
1497	0.517250	0.668525
1498	0.516575	0.667825
1499	0.517700	0.669150
1500	0.517100	0.667050
1501	0.519175	0.667450
1502	0.519700	0.667400
1503	0.516825	0.666325
1504	0.514100	0.666350
1505	0.516825	0.666125
1506	0.517825	0.669275
1507	0.520275	0.668675
1508	0.521550	0.668900
1509	0.521650	0.667475
1510	0.516950	0.667050
1511	0.517900	0.666050
1512	0.519600	0.665350
1513	0.520625	0.665075
1514	0.520075	0.662900
1515	0.520325	0.661650
1516	0.519600	0.660825
1517	0.520275	0.660750
1518	0.518925	0.663075
1519	0.519825	0.661925
1520	0.521100	0.661775
1521	0.522100	0.660900
1522	0.523250	0.661675
1523	0.523650	0.661050
1524	0.524200	0.660000
1525	0.522775	0.661650
1526	0.520650	0.660450
1527	0.519700	0.660475
1528	0.518175	0.660400
1529	0.516550	0.661800
1530	0.518550	0.661125
1531	0.516600	0.658850
1532	0.518025	0.659625
1533	0.518575	0.659600
1534	0.517250	0.660475
1535	0.518275	0.662650
1536	0.520300	0.664425
1537	0.516350	0.664050
1538	0.519700	0.663925
1539	0.520950	0.665100
1540	0.521050	0.666875
1541	0.518675	0.665875
1542	0.521125	0.665775
1543	0.516850	0.664825
1544	0.516450	0.662925
1545	0.519675	0.662675
1546	0.521425	0.661700
1547	0.517875	0.663625
1548	0.520050	0.661725
1549	0.518700	0.662150
1550	0.519825	0.661725
1551	0.522575	0.659975
1552	0.521050	0.657375
1553	0.520850	0.657975
1554	0.522000	0.658725
1555	0.519100	0.657175
1556	0.516250	0.656575
1557	0.522475	0.657100
1558	0.521000	0.657825
1559	0.520975	0.656450
1560	0.523800	0.658850
1561	0.521425	0.657250
1562	0.520150	0.658300
1563	0.516400	0.661150
1564	0.518925	0.662025
1565	0.519925	0.662125
1566	0.520575	0.661825
1567	0.519175	0.662000
1568	0.518550	0.659425
1569	0.519825	0.661575
1570	0.516100	0.663225
1571	0.518050	0.662300
1572	0.518975	0.662475
1573	0.517275	0.661225
1574	0.517300	0.662150
1575	0.515850	0.662250
1576	0.517100	0.660925
1577	0.518300	0.660875
1578	0.520325	0.658875
1579	0.519175	0.659950
1580	0.516675	0.659375
1581	0.515725	0.657675
1582	0.516450	0.657300
1583	0.516175	0.658275
1584	0.517525	0.658000
1585	0.519200	0.656525
1586	0.516125	0.652025
1587	0.520050	0.653525
1588	0.519250	0.654825
1589	0.516650	0.652375
1590	0.518100	0.652475
1591	0.519275	0.653950
1592	0.515000	0.653700
1593	0.515800	0.656225
1594	0.512075	0.659125
1595	0.517850	0.656400
1596	0.519150	0.655675
1597	0.518875	0.655700
1598	0.516800	0.656050
1599	0.520275	0.655675
1600	0.518075	0.656050
1601	0.516925	0.657875
1602	0.518925	0.659150
1603	0.518950	0.658775
1604	0.517775	0.658075
1605	0.516575	0.656125
1606	0.519075	0.657300
1607	0.517375	0.656900
1608	0.518150	0.657700
1609	0.518125	0.660625
1610	0.519400	0.658800
1611	0.517650	0.657025
1612	0.516075	0.657725
1613	0.518175	0.659075
1614	0.516725	0.657550
1615	0.518775	0.655225
1616	0.519750	0.652375
1617	0.517950	0.652300
1618	0.517725	0.652000
1619	0.514200	0.650050
1620	0.518125	0.648900
1621	0.517925	0.648525
1622	0.519100	0.647200
1623	0.519625	0.647450
1624	0.518475	0.649800
1625	0.518350	0.646800
1626	0.517750	0.648325
1627	0.521900	0.650150
1628	0.518375	0.650275
1629	0.518675	0.650550
1630	0.518225	0.649850
1631	0.517400	0.649025
1632	0.515925	0.650200
1633	0.516750	0.648975
1634	0.516725	0.649600
1635	0.519250	0.651675
1636	0.520150	0.651675
1637	0.520575	0.655375
1638	0.517925	0.654475
1639	0.517950	0.656850
1640	0.517125	0.654150
1641	0.519300	0.655825
1642	0.520725	0.655275
1643	0.520900	0.657750
1644	0.519200	0.656925
1645	0.517375	0.654775
1646	0.518625	0.653050
1647	0.518450	0.654350
1648	0.517350	0.654975
1649	0.521025	0.655100
1650	0.520225	0.656450
1651	0.519500	0.655650
1652	0.517675	0.657500
1653	0.518300	0.658700
1654	0.516150	0.656600
1655	0.517800	0.659100
1656	0.516075	0.661275
1657	0.519525	0.658625
1658	0.518950	0.656225
1659	0.518800	0.658950
1660	0.518025	0.657725
1661	0.518650	0.658975
1662	0.519625	0.658450
1663	0.517150	0.659900
1664	0.516025	0.660725
1665	0.516550	0.661000
1666	0.517850	0.658775
1667	0.516375	0.660300
1668	0.515600	0.659675
1669	0.515250	0.658275
1670	0.517100	0.657675
1671	0.520500	0.658625
1672	0.516650	0.659400
1673	0.517125	0.657575
1674	0.517825	0.657925
1675	0.516650	0.657200
1676	0.515000	0.657400
1677	0.514125	0.658450
1678	0.520100	0.658500
1679	0.520850	0.659350
1680	0.518850	0.658975
1681	0.520525	0.659175
1682	0.517375	0.660075
1683	0.517200	0.660275
1684	0.516350	0.661600
1685	0.517225	0.661850
1686	0.516125	0.664075
1687	0.518625	0.666050
1688	0.518250	0.666600
1689	0.517350	0.663875
1690	0.517750	0.664325
1691	0.517500	0.664050
1692	0.515875	0.664800
1693	0.519050	0.664825
1694	0.517350	0.665675
1695	0.517125	0.666650
1696	0.517750	0.666925
1697	0.512800	0.665750
1698	0.518100	0.668675
1699	0.515675	0.669000
1700	0.514850	0.669125
1701	0.518125	0.669675
1702	0.514025	0.669775
1703	0.517050	0.673050
1704	0.515175	0.669400
1705	0.518625	0.669750
1706	0.518000	0.669625
1707	0.514900	0.669000
1708	0.514250	0.669625
1709	0.516950	0.668375
1710	0.517525	0.668250
1711	0.518050	0.667375
1712	0.516450	0.665125
1713	0.518300	0.664725
1714	0.517075	0.664900
1715	0.516475	0.663300
1716	0.515775	0.665025
1717	0.519275	0.662950
1718	0.519750	0.660325
1719	0.521075	0.660625
1720	0.519350	0.661325
1721	0.519050	0.660525
1722	0.518075	0.658875
1723	0.517175	0.660425
1724	0.519500	0.660925
1725	0.520125	0.663875
1726	0.520150	0.663750
1727	0.520750	0.662075
1728	0.517800	0.661525
1729	0.518975	0.663500
1730	0.516775	0.663450
1731	0.517075	0.663075
1732	0.518200	0.663150
1733	0.517825	0.663400
1734	0.518650	0.663400
1735	0.521200	0.663700
1736	0.520800	0.663750
1737	0.515475	0.665700
1738	0.517600	0.665300
1739	0.517325	0.664100
1740	0.516925	0.662175
1741	0.519925	0.660575
1742	0.517925	0.661425
1743	0.519650	0.659475
1744	0.516625	0.659050
1745	0.516750	0.658900
1746	0.517850	0.658700
1747	0.518550	0.657725
1748	0.518700	0.659300
1749	0.518950	0.660200
1750	0.515950	0.663375
1751	0.519425	0.662125
1752	0.517650	0.662875
1753	0.516200	0.662725
1754	0.518175	0.661150
1755	0.519525	0.660025
1756	0.519575	0.661000
1757	0.519825	0.660275
1758	0.518275	0.659475
1759	0.517150	0.660250
1760	0.517400	0.660750
1761	0.518350	0.663200
1762	0.518275	0.663350
1763	0.515000	0.662650
1764	0.517900	0.662325
1765	0.518250	0.661600
1766	0.518200	0.662100
1767	0.516350	0.661350
1768	0.517900	0.660850
1769	0.516825	0.660800
1770	0.516125	0.661025
1771	0.516500	0.662800
1772	0.517375	0.660475
1773	0.519400	0.662700
1774	0.520625	0.659350
1775	0.518700	0.659300
1776	0.519250	0.660775
1777	0.518075	0.659075
1778	0.519500	0.661125
1779	0.518925	0.661475
1780	0.518250	0.660200
1781	0.519450	0.662450
1782	0.518800	0.661400
1783	0.520100	0.659000
1784	0.520600	0.658650
1785	0.520175	0.658550
1786	0.517425	0.661000
1787	0.518850	0.658950
1788	0.515575	0.659450
1789	0.517900	0.661425
1790	0.518300	0.661000
1791	0.517075	0.663650
1792	0.521675	0.663200
1793	0.518375	0.664250
1794	0.516500	0.662750
1795	0.517600	0.662475
1796	0.518275	0.659850
1797	0.519550	0.659725
1798	0.517425	0.658925
1799	0.517550	0.657000
1800	0.519125	0.658300
1801	0.518275	0.659025
1802	0.519875	0.658725
1803	0.520525	0.658450
1804	0.519875	0.660100
1805	0.520125	0.658225
1806	0.516150	0.660750
1807	0.515125	0.662125
1808	0.516325	0.660300
1809	0.518125	0.660900
1810	0.518975	0.662400
1811	0.517800	0.662300
1812	0.516975	0.664575
1813	0.517675	0.665700
1814	0.518475	0.665900
1815	0.518575	0.666325
1816	0.516975	0.665150
1817	0.517600	0.663150
1818	0.517375	0.662650
1819	0.516050	0.665900
1820	0.517400	0.666950
1821	0.517875	0.665300
1822	0.517325	0.665150
1823	0.518750	0.664900
1824	0.518300	0.663875
1825	0.520525	0.664325
1826	0.520175	0.665875
1827	0.520325	0.666300
1828	0.520825	0.665750
1829	0.520125	0.667700
1830	0.519925	0.669600
1831	0.518900	0.670000
1832	0.519575	0.669525
1833	0.521800	0.670025
1834	0.520000	0.667950
1835	0.519300	0.666775
1836	0.518625	0.665425
1837	0.521525	0.663675
1838	0.519650	0.663300
1839	0.517500	0.662175
1840	0.518975	0.663475
1841	0.521400	0.660850
1842	0.519900	0.662600
1843	0.519650	0.664050
1844	0.521000	0.661975
1845	0.520200	0.662850
1846	0.520400	0.664300
1847	0.522300	0.665700
1848	0.519100	0.668450
1849	0.523450	0.664475
1850	0.519750	0.667025
1851	0.518950	0.667225
1852	0.521800	0.668475
1853	0.521700	0.668650
1854	0.520125	0.668125
1855	0.519750	0.669850
1856	0.518425	0.670650
1857	0.520450	0.669600
1858	0.522925	0.670100
1859	0.520825	0.670900
1860	0.518000	0.672850
1861	0.519575	0.674950
1862	0.521025	0.674950
1863	0.521475	0.675425
1864	0.523775	0.678425
1865	0.521300	0.676375
1866	0.520025	0.675575
1867	0.520200	0.676250
1868	0.520150	0.675475
1869	0.520875	0.674175
1870	0.519000	0.672800
1871	0.519600	0.674525
1872	0.522200	0.673900
1873	0.517575	0.673950
1874	0.520050	0.674325
1875	0.519500	0.674025
1876	0.517975	0.673625
1877	0.520750	0.674750
1878	0.522175	0.675650
1879	0.520250	0.675325
1880	0.520400	0.674700
1881	0.519225	0.672950
1882	0.519900	0.673025
1883	0.518600	0.673575
1884	0.519225	0.675975
1885	0.522250	0.674500
1886	0.519175	0.675200
1887	0.519825	0.671650
1888	0.518975	0.670875
1889	0.518000	0.672125
1890	0.516525	0.673100
1891	0.518175	0.669600
1892	0.515375	0.671600
1893	0.515350	0.674875
1894	0.516075	0.673025
1895	0.518225	0.671000
1896	0.520725	0.670825
1897	0.519500	0.668700
1898	0.519475	0.667225
1899	0.517700	0.665750
1900	0.515875	0.665550
1901	0.517650	0.666675
1902	0.517125	0.671450
1903	0.519650	0.671100
1904	0.519600	0.671625
1905	0.519375	0.671525
1906	0.518300	0.672400
1907	0.519400	0.673200
1908	0.518350	0.672750
1909	0.519475	0.671725
1910	0.519900	0.672875
1911	0.519575	0.671800
1912	0.518475	0.670700
1913	0.517650	0.670300
1914	0.519125	0.670825
1915	0.517750	0.670325
1916	0.514425	0.671300
1917	0.515725	0.669200
1918	0.516025	0.668925
1919	0.517775	0.668775
1920	0.516950	0.669250
1921	0.519875	0.668800
1922	0.520875	0.668275
1923	0.518175	0.666325
1924	0.522475	0.665050
1925	0.518075	0.667075
1926	0.518200	0.665550
1927	0.520900	0.666525
1928	0.520300	0.666225
1929	0.518550	0.667650
1930	0.520225	0.668825
1931	0.519475	0.669525
1932	0.518450	0.667925
1933	0.517750	0.669450
1934	0.517875	0.672300
1935	0.520775	0.673075
1936	0.519125	0.672125
1937	0.520225	0.673175
1938	0.519275	0.672400
1939	0.518900	0.674175
1940	0.520600	0.672875
1941	0.522125	0.672225
1942	0.519125	0.674300
1943	0.520325	0.675650
1944	0.521500	0.675400
1945	0.520425	0.674500
1946	0.520875	0.673250
1947	0.524125	0.675825
1948	0.519625	0.674375
1949	0.521725	0.676325
1950	0.519700	0.678325
1951	0.518450	0.678950
1952	0.520925	0.678725
1953	0.520350	0.677000
1954	0.520725	0.675525
1955	0.522150	0.675550
1956	0.519750	0.677275
1957	0.523025	0.674150
1958	0.521725	0.676225
1959	0.522225	0.677200
1960	0.519475	0.675675
1961	0.519500	0.675900
1962	0.519225	0.674425
1963	0.517700	0.674950
1964	0.520175	0.673450
1965	0.519050	0.674475
1966	0.521125	0.675000
1967	0.519425	0.673150
1968	0.519125	0.675650
1969	0.519075	0.676325
1970	0.521100	0.675725
1971	0.517400	0.676575
1972	0.519175	0.676500
1973	0.521250	0.675500
1974	0.521825	0.674350
1975	0.518725	0.677775
1976	0.522325	0.677775
1977	0.520200	0.675625
1978	0.522950	0.675300
1979	0.521600	0.675475
1980	0.523450	0.675650
1981	0.522200	0.676750
1982	0.524200	0.678275
1983	0.519800	0.678350
1984	0.522475	0.679500
1985	0.523025	0.679875
1986	0.521200	0.682050
1987	0.523050	0.681775
1988	0.525125	0.682300
1989	0.523950	0.682300
1990	0.523875	0.682225
1991	0.521550	0.682475
1992	0.518500	0.683325
1993	0.523225	0.681675
1994	0.523400	0.681300
1995	0.521725	0.679825
1996	0.521475	0.679100
1997	0.525475	0.674175
1998	0.522450	0.674875
1999	0.520775	0.674425
[truncated: 8,000 more rows]
