# Supplementary material for: Evolutionary game on mutually influenceing double-layer network
Source: PLoS One. 2025 Jan 31;20(1):e0317923. doi: 10.1371/journal.pone.0317923 (PMC11785339; doi:10.1371/journal.pone.0317923)
Supplement: S1 Data — (ZIP) [file pone.0317923.s001.zip › b=1.08_a=0.6_frequency.txt]

0	0.495000	0.398950
1	0.491825	0.343175
2	0.490825	0.308300
3	0.485850	0.287525
4	0.483250	0.270150
5	0.487775	0.257475
6	0.484500	0.246400
7	0.484075	0.237975
8	0.484500	0.231875
9	0.483700	0.223975
10	0.487150	0.219300
11	0.486775	0.216375
12	0.487325	0.214075
13	0.486800	0.209300
14	0.486125	0.208625
15	0.481875	0.207650
16	0.486525	0.206675
17	0.489100	0.206450
18	0.486050	0.204975
19	0.486950	0.204025
20	0.482625	0.204100
21	0.486300	0.204300
22	0.486225	0.203875
23	0.486675	0.203975
24	0.492575	0.205875
25	0.488725	0.205575
26	0.490075	0.207500
27	0.487150	0.205725
28	0.483875	0.205450
29	0.487100	0.206325
30	0.489700	0.205475
31	0.490600	0.206550
32	0.486550	0.207150
33	0.481225	0.207550
34	0.483700	0.207425
35	0.489700	0.211025
36	0.492275	0.211100
37	0.487675	0.213075
38	0.487800	0.214450
39	0.489175	0.214350
40	0.487600	0.212900
41	0.486125	0.215700
42	0.487775	0.214500
43	0.490050	0.213850
44	0.487150	0.214825
45	0.485250	0.216800
46	0.485050	0.216250
47	0.489325	0.216875
48	0.489350	0.215625
49	0.492625	0.215850
50	0.491400	0.215150
51	0.492100	0.216975
52	0.490750	0.217650
53	0.489900	0.217600
54	0.493125	0.217600
55	0.490050	0.218900
56	0.487475	0.219350
57	0.490950	0.220925
58	0.489050	0.219225
59	0.489200	0.220900
60	0.488325	0.222425
61	0.490325	0.224475
62	0.489600	0.223800
63	0.485325	0.225450
64	0.487750	0.225025
65	0.491375	0.227675
66	0.490400	0.229225
67	0.490950	0.231000
68	0.489025	0.231075
69	0.486725	0.231350
70	0.489950	0.230725
71	0.490475	0.229775
72	0.492825	0.231500
73	0.492725	0.231175
74	0.490475	0.231375
75	0.488325	0.229600
76	0.490600	0.230175
77	0.490775	0.232375
78	0.491500	0.231725
79	0.488425	0.232100
80	0.490725	0.231725
81	0.487575	0.228900
82	0.488300	0.228150
83	0.488150	0.230250
84	0.491200	0.230175
85	0.490900	0.230600
86	0.486100	0.228300
87	0.487775	0.225550
88	0.490425	0.223875
89	0.492225	0.224525
90	0.491125	0.225950
91	0.491900	0.226400
92	0.486750	0.225675
93	0.493925	0.223900
94	0.493175	0.225250
95	0.489275	0.226225
96	0.489400	0.226275
97	0.494050	0.226275
98	0.488975	0.226750
99	0.491225	0.226625
100	0.489950	0.224625
101	0.486475	0.225025
102	0.486800	0.227725
103	0.488075	0.228600
104	0.487325	0.228800
105	0.488025	0.229475
106	0.484525	0.231175
107	0.492275	0.227800
108	0.494800	0.226375
109	0.489600	0.225475
110	0.490450	0.226050
111	0.490300	0.226900
112	0.490650	0.227650
113	0.488075	0.227450
114	0.492725	0.225975
115	0.490500	0.225825
116	0.489500	0.225375
117	0.489025	0.225950
118	0.487225	0.225575
119	0.488575	0.228900
120	0.489150	0.229675
121	0.486300	0.230575
122	0.491050	0.228425
123	0.489875	0.230350
124	0.489550	0.232550
125	0.495050	0.232075
126	0.494775	0.231150
127	0.491200	0.231650
128	0.491425	0.230750
129	0.491225	0.232325
130	0.486975	0.234325
131	0.489025	0.234900
132	0.492950	0.237175
133	0.490625	0.238100
134	0.491175	0.240350
135	0.489750	0.240750
136	0.489225	0.241150
137	0.489825	0.240400
138	0.491025	0.239350
139	0.488500	0.239025
140	0.484775	0.239775
141	0.489000	0.238275
142	0.487500	0.237875
143	0.490825	0.239750
144	0.492775	0.240925
145	0.488800	0.241425
146	0.489250	0.241575
147	0.489525	0.242000
148	0.492125	0.241850
149	0.489475	0.242225
150	0.488700	0.242750
151	0.486950	0.241575
152	0.490800	0.243000
153	0.487250	0.245325
154	0.489500	0.247125
155	0.487900	0.248500
156	0.489475	0.249050
157	0.490800	0.247875
158	0.490475	0.250175
159	0.488925	0.250850
160	0.490625	0.254325
161	0.491600	0.255325
162	0.491625	0.256100
163	0.489725	0.256050
164	0.494575	0.256100
165	0.489875	0.257150
166	0.484900	0.258475
167	0.490775	0.260525
168	0.488450	0.263175
169	0.491925	0.264425
170	0.492750	0.264725
171	0.494500	0.266375
172	0.492950	0.266050
173	0.495225	0.265475
174	0.489700	0.265275
175	0.488675	0.264925
176	0.489900	0.265950
177	0.491250	0.266400
178	0.490075	0.266650
179	0.492975	0.268900
180	0.488925	0.271050
181	0.489450	0.271150
182	0.491725	0.272250
183	0.493150	0.273050
184	0.495300	0.273600
185	0.491825	0.273925
186	0.494225	0.274475
187	0.490050	0.275075
188	0.486775	0.275600
189	0.487550	0.276675
190	0.492475	0.278775
191	0.489350	0.278075
192	0.490450	0.276675
193	0.494875	0.277150
194	0.493300	0.277325
195	0.490800	0.278175
196	0.493575	0.280525
197	0.496250	0.281200
198	0.493025	0.282150
199	0.490350	0.286025
200	0.492775	0.286750
201	0.494375	0.288800
202	0.492725	0.291250
203	0.495125	0.292875
204	0.490725	0.294400
205	0.495050	0.294625
206	0.494925	0.296600
207	0.494750	0.297375
208	0.492900	0.298000
209	0.490925	0.297375
210	0.493800	0.299825
211	0.491100	0.299700
212	0.494925	0.299025
213	0.491425	0.299050
214	0.491450	0.299350
215	0.492325	0.297975
216	0.490375	0.299575
217	0.494300	0.300850
218	0.492250	0.302775
219	0.494050	0.303025
220	0.491900	0.303450
221	0.492850	0.305550
222	0.495600	0.305850
223	0.489875	0.308475
224	0.488875	0.308075
225	0.491100	0.308575
226	0.496775	0.307275
227	0.491175	0.307975
228	0.492925	0.307400
229	0.493950	0.307900
230	0.488575	0.308250
231	0.493525	0.306425
232	0.494625	0.305250
233	0.491700	0.306950
234	0.492050	0.307875
235	0.492175	0.307650
236	0.494925	0.308050
237	0.495450	0.308075
238	0.491475	0.308375
239	0.485075	0.309875
240	0.490075	0.309375
241	0.492425	0.307725
242	0.491325	0.308625
243	0.495600	0.310400
244	0.493300	0.310075
245	0.492675	0.308800
246	0.491875	0.309125
247	0.497275	0.307900
248	0.491425	0.307950
249	0.491925	0.306275
250	0.490850	0.306825
251	0.490325	0.309175
252	0.495150	0.311475
253	0.492375	0.311975
254	0.493025	0.312150
255	0.494300	0.310650
256	0.494000	0.309450
257	0.492300	0.312900
258	0.490600	0.313225
259	0.494175	0.313300
260	0.494625	0.312850
261	0.488075	0.313725
262	0.494125	0.312475
263	0.492900	0.311125
264	0.490375	0.311200
265	0.489975	0.312375
266	0.493250	0.313050
267	0.492875	0.313975
268	0.495525	0.313300
269	0.494500	0.316475
270	0.491900	0.316875
271	0.494175	0.318775
272	0.492650	0.322000
273	0.492550	0.323100
274	0.491000	0.324475
275	0.488700	0.325075
276	0.493650	0.325075
277	0.491500	0.322750
278	0.490600	0.322300
279	0.488375	0.325700
280	0.488900	0.326200
281	0.494125	0.325475
282	0.490125	0.327700
283	0.493400	0.327975
284	0.492675	0.328200
285	0.493725	0.329375
286	0.490600	0.330000
287	0.493675	0.330675
288	0.492775	0.330125
289	0.494000	0.331425
290	0.488975	0.332675
291	0.490950	0.334300
292	0.493175	0.332500
293	0.491050	0.332800
294	0.493925	0.334175
295	0.494525	0.333700
296	0.497500	0.334750
297	0.492975	0.334275
298	0.497750	0.333400
299	0.492875	0.335100
300	0.495150	0.332900
301	0.497800	0.332500
302	0.494600	0.333475
303	0.497375	0.332275
304	0.496975	0.333075
305	0.489875	0.335950
306	0.496125	0.337575
307	0.493025	0.337675
308	0.495825	0.336550
309	0.494050	0.334900
310	0.494475	0.336550
311	0.490875	0.340175
312	0.494450	0.340425
313	0.493350	0.340175
314	0.492025	0.338800
315	0.490925	0.336725
316	0.491050	0.336600
317	0.496800	0.338100
318	0.495350	0.340600
319	0.495275	0.340150
320	0.493850	0.339950
321	0.493225	0.340350
322	0.493400	0.338850
323	0.496375	0.340550
324	0.494275	0.341900
325	0.491975	0.343175
326	0.488600	0.344800
327	0.494400	0.345125
328	0.493075	0.344875
329	0.493100	0.342625
330	0.492800	0.344275
331	0.490775	0.345100
332	0.492300	0.347300
333	0.495700	0.347425
334	0.494850	0.346800
335	0.495500	0.346825
336	0.499275	0.350325
337	0.496825	0.349550
338	0.496325	0.350900
339	0.493925	0.350225
340	0.492475	0.348675
341	0.492300	0.349350
342	0.491850	0.347800
343	0.491875	0.349775
344	0.494250	0.350100
345	0.497875	0.353150
346	0.494950	0.354175
347	0.490250	0.352900
348	0.491700	0.354625
349	0.493775	0.352700
350	0.496075	0.352875
351	0.495450	0.352300
352	0.496900	0.353950
353	0.493975	0.355400
354	0.490575	0.356425
355	0.492700	0.356925
356	0.496200	0.356600
357	0.497825	0.357250
358	0.497800	0.359775
359	0.494825	0.361250
360	0.490825	0.362800
361	0.493175	0.363975
362	0.490950	0.364025
363	0.493275	0.361600
364	0.490650	0.361550
365	0.494825	0.361750
366	0.494725	0.361875
367	0.494000	0.360825
368	0.495025	0.363500
369	0.495125	0.364000
370	0.494650	0.363725
371	0.494200	0.362200
372	0.493800	0.360825
373	0.496725	0.358625
374	0.495325	0.356725
375	0.491550	0.356375
376	0.496300	0.357675
377	0.493050	0.357550
378	0.493750	0.356500
379	0.493625	0.359350
380	0.493550	0.359325
381	0.491650	0.360800
382	0.496575	0.363350
383	0.493325	0.363300
384	0.491050	0.364275
385	0.496725	0.364375
386	0.493050	0.361600
387	0.496525	0.359675
388	0.492550	0.361950
389	0.495700	0.361525
390	0.499600	0.361250
391	0.496175	0.363625
392	0.494625	0.364950
393	0.492825	0.364975
394	0.492475	0.363950
395	0.496150	0.366600
396	0.496675	0.367200
397	0.498625	0.368825
398	0.492600	0.369000
399	0.494550	0.369125
400	0.494125	0.369125
401	0.491375	0.369250
402	0.491175	0.367700
403	0.492150	0.363700
404	0.492425	0.365975
405	0.490750	0.365800
406	0.496850	0.366225
407	0.492900	0.367525
408	0.493200	0.369575
409	0.493500	0.367975
410	0.491450	0.366750
411	0.489375	0.367500
412	0.494250	0.367850
413	0.492825	0.366400
414	0.494025	0.367875
415	0.494825	0.370475
416	0.496125	0.369350
417	0.495900	0.368725
418	0.493025	0.369000
419	0.493850	0.368025
420	0.495325	0.368250
421	0.493775	0.367400
422	0.495350	0.366700
423	0.495400	0.366525
424	0.496075	0.365850
425	0.494925	0.365550
426	0.495025	0.366525
427	0.493625	0.365625
428	0.492825	0.366375
429	0.494350	0.368300
430	0.494175	0.367600
431	0.492825	0.365450
432	0.493225	0.366575
433	0.491575	0.367125
434	0.493600	0.368000
435	0.499325	0.368125
436	0.499300	0.369875
437	0.495875	0.368050
438	0.496125	0.368700
439	0.496800	0.369650
440	0.495375	0.369175
441	0.495625	0.368875
442	0.497450	0.367625
443	0.495375	0.368600
444	0.498150	0.368625
445	0.496825	0.371175
446	0.500100	0.371700
447	0.494700	0.370650
448	0.492300	0.369375
449	0.493725	0.372225
450	0.494550	0.371225
451	0.494300	0.369950
452	0.495675	0.373075
453	0.495575	0.372750
454	0.499050	0.373175
455	0.492550	0.372525
456	0.493175	0.372125
457	0.491550	0.375300
458	0.493450	0.376750
459	0.493675	0.376000
460	0.492400	0.376475
461	0.490625	0.377650
462	0.491700	0.379800
463	0.496775	0.375875
464	0.491725	0.375850
465	0.493000	0.374900
466	0.494050	0.375125
467	0.494475	0.375775
468	0.494725	0.377100
469	0.494125	0.378375
470	0.489950	0.378325
471	0.494225	0.380250
472	0.494300	0.380450
473	0.494025	0.379325
474	0.495000	0.378700
475	0.493325	0.379650
476	0.496000	0.376300
477	0.493125	0.379025
478	0.493875	0.378675
479	0.496850	0.380425
480	0.494650	0.381950
481	0.491300	0.381050
482	0.495500	0.382925
483	0.495250	0.381950
484	0.491850	0.380000
485	0.493925	0.380425
486	0.495975	0.379275
487	0.496500	0.377725
488	0.492500	0.379650
489	0.493025	0.376825
490	0.493750	0.376225
491	0.496075	0.378175
492	0.495525	0.378700
493	0.495475	0.379025
494	0.495675	0.379000
495	0.497475	0.378150
496	0.496475	0.379200
497	0.492400	0.378025
498	0.496450	0.379500
499	0.497925	0.381350
500	0.492750	0.381400
501	0.496500	0.383150
502	0.494550	0.384525
503	0.496675	0.382275
504	0.497275	0.382825
505	0.495825	0.382175
506	0.495825	0.381825
507	0.494700	0.384225
508	0.490175	0.385475
509	0.492600	0.385575
510	0.495325	0.386000
511	0.496150	0.387025
512	0.493350	0.387825
513	0.492525	0.388350
514	0.491600	0.388400
515	0.496025	0.389550
516	0.496600	0.390275
517	0.495250	0.391625
518	0.496050	0.393400
519	0.500200	0.393875
520	0.496350	0.395100
521	0.494275	0.393875
522	0.493000	0.396675
523	0.490875	0.394975
524	0.493475	0.397125
525	0.493275	0.398925
526	0.495900	0.400250
527	0.497925	0.399375
528	0.493175	0.400500
529	0.489950	0.400950
530	0.495375	0.398550
531	0.496700	0.398200
532	0.496200	0.396250
533	0.496000	0.395475
534	0.493675	0.395400
535	0.495225	0.391025
536	0.496175	0.390625
537	0.494000	0.391925
538	0.493100	0.392075
539	0.496325	0.391950
540	0.496025	0.389675
541	0.492175	0.390875
542	0.493150	0.390600
543	0.494175	0.392225
544	0.497650	0.394325
545	0.493150	0.396575
546	0.495275	0.394325
547	0.496725	0.392525
548	0.494050	0.394250
549	0.494325	0.395775
550	0.495350	0.395875
551	0.491750	0.393900
552	0.498500	0.392025
553	0.495425	0.389200
554	0.492350	0.390400
555	0.492050	0.388300
556	0.497625	0.388750
557	0.495125	0.386950
558	0.495925	0.388050
559	0.497825	0.387975
560	0.491825	0.390225
561	0.499500	0.389675
562	0.496175	0.389575
563	0.495500	0.393475
564	0.495800	0.396825
565	0.493225	0.395350
566	0.493425	0.394225
567	0.492425	0.393000
568	0.496450	0.392675
569	0.492775	0.394450
570	0.491550	0.395800
571	0.489675	0.395100
572	0.492400	0.395950
573	0.495850	0.396950
574	0.494500	0.399325
575	0.496550	0.399275
576	0.495925	0.399825
577	0.496625	0.399250
578	0.493150	0.397950
579	0.494675	0.399575
580	0.496775	0.398925
581	0.492525	0.398575
582	0.493675	0.397925
583	0.497125	0.397050
584	0.495375	0.401300
585	0.494550	0.401350
586	0.493150	0.402775
587	0.494250	0.404100
588	0.496650	0.405575
589	0.498575	0.405800
590	0.498225	0.406700
591	0.497875	0.408575
592	0.500850	0.408900
593	0.498375	0.408775
594	0.500400	0.405775
595	0.495200	0.407075
596	0.497750	0.406525
597	0.499650	0.407875
598	0.500625	0.407300
599	0.499125	0.405500
600	0.496675	0.405950
601	0.496950	0.408525
602	0.497500	0.409025
603	0.500025	0.408225
604	0.499500	0.407925
605	0.500500	0.407775
606	0.494150	0.408475
607	0.495875	0.410025
608	0.496450	0.410850
609	0.496425	0.410125
610	0.494450	0.410475
611	0.497000	0.411825
612	0.498000	0.411025
613	0.499250	0.409950
614	0.496850	0.409475
615	0.501100	0.410175
616	0.498450	0.409750
617	0.493700	0.408825
618	0.495300	0.410050
619	0.494875	0.409175
620	0.497250	0.410650
621	0.495350	0.410275
622	0.499100	0.409850
623	0.497650	0.410250
624	0.497425	0.410875
625	0.498450	0.410150
626	0.496950	0.413050
627	0.497375	0.412600
628	0.499575	0.412425
629	0.502375	0.414575
630	0.497525	0.414275
631	0.497875	0.414425
632	0.494425	0.410850
633	0.497250	0.409625
634	0.496900	0.407625
635	0.497550	0.406225
636	0.494350	0.407400
637	0.497550	0.406675
638	0.494925	0.406175
639	0.495900	0.406300
640	0.495500	0.408300
641	0.495725	0.409225
642	0.495950	0.410350
643	0.493675	0.408275
644	0.496325	0.409875
645	0.497050	0.409850
646	0.497575	0.413250
647	0.496850	0.412725
648	0.496100	0.411475
649	0.496050	0.413225
650	0.497400	0.413250
651	0.492225	0.414150
652	0.491775	0.413150
653	0.495775	0.414750
654	0.498950	0.416000
655	0.499050	0.415725
656	0.497000	0.415375
657	0.496500	0.413375
658	0.499725	0.412400
659	0.499375	0.412925
660	0.496700	0.414150
661	0.499575	0.414275
662	0.500050	0.415550
663	0.497575	0.415525
664	0.498150	0.415850
665	0.496175	0.417825
666	0.492875	0.417000
667	0.496650	0.416950
668	0.498850	0.418650
669	0.497125	0.421025
670	0.494350	0.420625
671	0.498550	0.419675
672	0.497900	0.419725
673	0.494525	0.419500
674	0.496175	0.419050
675	0.495650	0.419300
676	0.496750	0.420850
677	0.499375	0.419750
678	0.495500	0.419750
679	0.495650	0.420475
680	0.497600	0.421750
681	0.499375	0.423275
682	0.495900	0.423250
683	0.495850	0.425325
684	0.497900	0.421825
685	0.499000	0.419750
686	0.495525	0.417575
687	0.495200	0.420375
688	0.498700	0.418025
689	0.496150	0.416900
690	0.499175	0.418425
691	0.498625	0.422000
692	0.494500	0.420950
693	0.494675	0.421425
694	0.500075	0.422425
695	0.497050	0.419175
696	0.493200	0.419975
697	0.495825	0.420875
698	0.496875	0.419725
699	0.500975	0.416600
700	0.496050	0.418575
701	0.496775	0.418875
702	0.493025	0.419150
703	0.494400	0.417050
704	0.492450	0.413900
705	0.494150	0.413150
706	0.495425	0.412925
707	0.498325	0.410600
708	0.494525	0.411550
709	0.496950	0.409675
710	0.498500	0.409150
711	0.500250	0.409775
712	0.497050	0.409975
713	0.498100	0.407725
714	0.497950	0.407450
715	0.499750	0.407300
716	0.499125	0.409575
717	0.498300	0.412225
718	0.497975	0.414950
719	0.496650	0.417725
720	0.497925	0.417375
721	0.496475	0.418750
722	0.495875	0.419250
723	0.496550	0.421250
724	0.495650	0.419675
725	0.495975	0.419900
726	0.498725	0.419125
727	0.497075	0.416850
728	0.495125	0.417925
729	0.496875	0.416925
730	0.497550	0.417100
731	0.497600	0.420100
732	0.500725	0.420100
733	0.499275	0.418650
734	0.497325	0.418350
735	0.496725	0.418950
736	0.498925	0.418000
737	0.498600	0.417225
738	0.497650	0.416975
739	0.499900	0.416775
740	0.499750	0.413900
741	0.499100	0.414950
742	0.498575	0.416000
743	0.499925	0.415200
744	0.497600	0.415325
745	0.500800	0.415225
746	0.498550	0.417450
747	0.500150	0.418900
748	0.499525	0.420000
749	0.498175	0.420175
750	0.501075	0.422000
751	0.498725	0.421525
752	0.497625	0.422100
753	0.497650	0.420700
754	0.495650	0.423325
755	0.496575	0.424100
756	0.496175	0.423525
757	0.499500	0.423650
758	0.497825	0.423975
759	0.495550	0.422375
760	0.498525	0.421000
761	0.497225	0.421125
762	0.498800	0.422450
763	0.499775	0.421475
764	0.497000	0.421650
765	0.493000	0.421550
766	0.497950	0.420300
767	0.495100	0.421175
768	0.497850	0.420550
769	0.497125	0.421875
770	0.495050	0.421925
771	0.494775	0.421650
772	0.495925	0.420100
773	0.497325	0.419375
774	0.493050	0.419025
775	0.492650	0.423975
776	0.491050	0.425225
777	0.495825	0.426925
778	0.497400	0.428900
779	0.492075	0.427500
780	0.495775	0.427725
781	0.497225	0.427725
782	0.498975	0.426725
783	0.494625	0.429350
784	0.495425	0.429700
785	0.495400	0.427800
786	0.498600	0.427775
787	0.496775	0.427375
788	0.497450	0.429500
789	0.492450	0.427925
790	0.495950	0.428700
791	0.498100	0.432200
792	0.495125	0.430925
793	0.495675	0.433525
794	0.496850	0.436425
795	0.494575	0.435500
796	0.497550	0.433825
797	0.498525	0.434325
798	0.498300	0.434025
799	0.499375	0.435075
800	0.498050	0.435000
801	0.496625	0.435875
802	0.496750	0.438100
803	0.495775	0.435175
804	0.496500	0.434675
805	0.496125	0.434300
806	0.498100	0.436025
807	0.499075	0.437675
808	0.499825	0.438375
809	0.498925	0.440250
810	0.499750	0.440450
811	0.496125	0.440100
812	0.492550	0.441275
813	0.492825	0.442350
814	0.498950	0.443975
815	0.497100	0.444725
816	0.497250	0.444475
817	0.494325	0.445650
818	0.495700	0.446600
819	0.500375	0.445600
820	0.498200	0.447550
821	0.498800	0.449475
822	0.493675	0.448675
823	0.492700	0.448875
824	0.494550	0.446150
825	0.495125	0.448825
826	0.497325	0.446525
827	0.499025	0.445550
828	0.495925	0.446425
829	0.496475	0.445250
830	0.495725	0.446675
831	0.496975	0.445125
832	0.492725	0.443100
833	0.495450	0.444000
834	0.495000	0.447275
835	0.495775	0.446400
836	0.496125	0.446375
837	0.497950	0.446500
838	0.498300	0.446775
839	0.497925	0.446500
840	0.496875	0.445750
841	0.491050	0.445125
842	0.490550	0.443075
843	0.493375	0.442450
844	0.497025	0.441700
845	0.497175	0.439900
846	0.493025	0.443475
847	0.493600	0.440825
848	0.495275	0.441475
849	0.492900	0.442650
850	0.497975	0.441250
851	0.500075	0.439275
852	0.498475	0.440750
853	0.496875	0.441025
854	0.497125	0.439675
855	0.497525	0.441825
856	0.497250	0.443200
857	0.500200	0.444450
858	0.501525	0.445225
859	0.500600	0.444375
860	0.498075	0.446350
861	0.499325	0.447025
862	0.500800	0.447750
863	0.496975	0.447125
864	0.496900	0.445025
865	0.502100	0.443675
866	0.505400	0.443275
867	0.503625	0.443600
868	0.499700	0.441975
869	0.497300	0.442900
870	0.498200	0.441675
871	0.498075	0.442625
872	0.498650	0.443550
873	0.498325	0.443950
874	0.498525	0.443500
875	0.498450	0.441900
876	0.501525	0.440775
877	0.499700	0.440250
878	0.496800	0.438025
879	0.501125	0.443000
880	0.498600	0.442100
881	0.499750	0.441675
882	0.499650	0.441825
883	0.499225	0.440350
884	0.498650	0.440775
885	0.499875	0.439800
886	0.499500	0.441175
887	0.501175	0.440700
888	0.500275	0.441575
889	0.498250	0.440450
890	0.502050	0.439450
891	0.501325	0.441475
892	0.498175	0.443500
893	0.501475	0.441600
894	0.501000	0.441325
895	0.498600	0.443225
896	0.499725	0.440000
897	0.503600	0.439875
898	0.499800	0.441250
899	0.497050	0.437375
900	0.500300	0.438100
901	0.500625	0.439150
902	0.498375	0.439400
903	0.500225	0.442225
904	0.497975	0.443750
905	0.498725	0.442175
906	0.497425	0.441800
907	0.497825	0.439550
908	0.499700	0.439625
909	0.498100	0.442700
910	0.499150	0.441200
911	0.498075	0.441050
912	0.500050	0.439575
913	0.498225	0.439400
914	0.500775	0.437900
915	0.498475	0.439775
916	0.500900	0.438750
917	0.497500	0.437925
918	0.499250	0.438700
919	0.502725	0.435000
920	0.501775	0.435250
921	0.499225	0.434275
922	0.501075	0.433800
923	0.500675	0.434900
924	0.499600	0.435575
925	0.498725	0.434900
926	0.496500	0.433200
927	0.497000	0.435175
928	0.499650	0.434200
929	0.497300	0.433100
930	0.499550	0.433125
931	0.498975	0.434975
932	0.500475	0.433850
933	0.500300	0.434875
934	0.501050	0.434375
935	0.502900	0.433575
936	0.500850	0.432700
937	0.504725	0.434650
938	0.499325	0.434675
939	0.498600	0.433825
940	0.499525	0.434475
941	0.498375	0.433225
942	0.497525	0.435350
943	0.498725	0.435100
944	0.499725	0.435100
945	0.496175	0.435275
946	0.498475	0.437150
947	0.497425	0.437900
948	0.500550	0.436600
949	0.499725	0.436875
950	0.500875	0.435475
951	0.498600	0.437200
952	0.500650	0.438925
953	0.494350	0.437300
954	0.499450	0.435250
955	0.499625	0.433650
956	0.499475	0.435500
957	0.498925	0.434925
958	0.500675	0.433275
959	0.502000	0.437325
960	0.500575	0.437025
961	0.498575	0.438900
962	0.501225	0.438075
963	0.497550	0.437800
964	0.498500	0.438775
965	0.498800	0.435975
966	0.495300	0.431925
967	0.498575	0.430000
968	0.501850	0.432950
969	0.499300	0.433975
970	0.496725	0.433750
971	0.497800	0.434250
972	0.502275	0.433975
973	0.505450	0.431050
974	0.497950	0.429025
975	0.499275	0.429575
976	0.499475	0.427650
977	0.497450	0.427575
978	0.498675	0.428625
979	0.499100	0.429250
980	0.498275	0.426950
981	0.500675	0.427900
982	0.495650	0.431175
983	0.496625	0.431475
984	0.499400	0.430375
985	0.499150	0.429975
986	0.502300	0.431375
987	0.500775	0.431150
988	0.499175	0.430000
989	0.498125	0.429175
990	0.498000	0.428975
991	0.495000	0.430525
992	0.496300	0.433925
993	0.498525	0.435200
994	0.498600	0.435600
995	0.500500	0.434400
996	0.502275	0.434525
997	0.503625	0.436750
998	0.497250	0.436800
999	0.499850	0.437675
1000	0.496400	0.437550
1001	0.497400	0.437100
1002	0.498125	0.437450
1003	0.498900	0.439275
1004	0.500000	0.439325
1005	0.497225	0.436750
1006	0.497700	0.438475
1007	0.495775	0.437125
1008	0.499925	0.438350
1009	0.497225	0.439950
1010	0.496450	0.440200
1011	0.494950	0.440250
1012	0.498825	0.440300
1013	0.495025	0.438950
1014	0.495600	0.440750
1015	0.497975	0.443050
1016	0.499700	0.444075
1017	0.497450	0.444925
1018	0.497625	0.443475
1019	0.501600	0.441025
1020	0.500475	0.442850
1021	0.498275	0.441500
1022	0.496850	0.441225
1023	0.495625	0.442375
1024	0.496800	0.443775
1025	0.496100	0.445600
1026	0.496950	0.447325
1027	0.500250	0.447025
1028	0.494350	0.446125
1029	0.494800	0.446225
1030	0.495425	0.447300
1031	0.499325	0.447525
1032	0.497025	0.446350
1033	0.498475	0.445725
1034	0.499475	0.447025
1035	0.497425	0.446425
1036	0.497300	0.446375
1037	0.497400	0.446750
1038	0.499975	0.446325
1039	0.495900	0.447250
1040	0.499250	0.445350
1041	0.496450	0.447025
1042	0.495525	0.445750
1043	0.497350	0.447200
1044	0.496700	0.450050
1045	0.498125	0.450775
1046	0.494500	0.450175
1047	0.499075	0.451150
1048	0.500300	0.450250
1049	0.500650	0.450975
1050	0.501725	0.450225
1051	0.500900	0.450825
1052	0.502950	0.450750
1053	0.500300	0.449325
1054	0.499175	0.447975
1055	0.500100	0.446050
1056	0.496600	0.447925
1057	0.498500	0.450825
1058	0.498550	0.448650
1059	0.500875	0.448475
1060	0.501075	0.448925
1061	0.496950	0.449175
1062	0.498200	0.448150
1063	0.497475	0.447375
1064	0.501225	0.447425
1065	0.502725	0.446975
1066	0.500225	0.446500
1067	0.499650	0.448550
1068	0.498575	0.447725
1069	0.499850	0.448925
1070	0.500000	0.451425
1071	0.499525	0.451125
1072	0.500075	0.453050
1073	0.498300	0.455225
1074	0.500350	0.458025
1075	0.499575	0.455900
1076	0.500675	0.456775
1077	0.494250	0.456850
1078	0.497525	0.454950
1079	0.497550	0.454950
1080	0.494800	0.454600
1081	0.498925	0.455650
1082	0.500175	0.454275
1083	0.502550	0.453600
1084	0.501025	0.455825
1085	0.499275	0.457175
1086	0.501225	0.457750
1087	0.501025	0.458950
1088	0.499125	0.459000
1089	0.500275	0.461075
1090	0.497725	0.459800
1091	0.500275	0.459550
1092	0.496800	0.461725
1093	0.497475	0.461725
1094	0.497925	0.462625
1095	0.497600	0.463175
1096	0.500875	0.463675
1097	0.494875	0.463500
1098	0.497050	0.466400
1099	0.501275	0.464350
1100	0.500750	0.463850
1101	0.500200	0.463425
1102	0.500450	0.459400
1103	0.498850	0.458125
1104	0.502125	0.459150
1105	0.503375	0.458400
1106	0.498225	0.456725
1107	0.499650	0.455900
1108	0.495875	0.456100
1109	0.500025	0.456675
1110	0.497750	0.457250
1111	0.496650	0.457075
1112	0.498750	0.456400
1113	0.499250	0.459350
1114	0.498325	0.461800
1115	0.498275	0.460300
1116	0.499225	0.461400
1117	0.496500	0.459925
1118	0.498075	0.461175
1119	0.501325	0.463375
1120	0.496350	0.463375
1121	0.497725	0.462125
1122	0.499000	0.462350
1123	0.498625	0.461875
1124	0.498675	0.461250
1125	0.498450	0.463150
1126	0.495100	0.463725
1127	0.499000	0.463775
1128	0.497975	0.465475
1129	0.498500	0.463975
1130	0.497300	0.464250
1131	0.497400	0.465125
1132	0.498375	0.465725
1133	0.498650	0.462600
1134	0.496825	0.460300
1135	0.494975	0.463275
1136	0.494375	0.464725
1137	0.492675	0.464325
1138	0.497775	0.464775
1139	0.495175	0.464275
1140	0.496550	0.463975
1141	0.496050	0.463750
1142	0.495675	0.461800
1143	0.497025	0.464375
1144	0.497500	0.463825
1145	0.497700	0.463825
1146	0.501750	0.463625
1147	0.501075	0.460550
1148	0.496600	0.460975
1149	0.497275	0.460425
1150	0.500875	0.459425
1151	0.495775	0.459775
1152	0.497075	0.460350
1153	0.499000	0.463250
1154	0.498775	0.464425
1155	0.498475	0.464600
1156	0.500450	0.464425
1157	0.500950	0.464975
1158	0.497000	0.463475
1159	0.492525	0.460925
1160	0.498825	0.462375
1161	0.500700	0.459275
1162	0.497550	0.460475
1163	0.496550	0.458725
1164	0.498150	0.456800
1165	0.497375	0.455200
1166	0.497425	0.454375
1167	0.500725	0.453775
1168	0.496150	0.452775
1169	0.499425	0.452675
1170	0.497500	0.453700
1171	0.500100	0.457075
1172	0.502450	0.457725
1173	0.500750	0.455600
1174	0.498225	0.454725
1175	0.503350	0.456525
1176	0.501125	0.454200
1177	0.499200	0.456675
1178	0.495900	0.459000
1179	0.498125	0.460900
1180	0.500100	0.458475
1181	0.501250	0.454175
1182	0.502750	0.455325
1183	0.499475	0.456325
1184	0.496975	0.455400
1185	0.496425	0.454725
1186	0.497450	0.453000
1187	0.498775	0.449700
1188	0.494500	0.447950
1189	0.496850	0.449725
1190	0.492875	0.448850
1191	0.494825	0.449550
1192	0.498275	0.448500
1193	0.500550	0.447675
1194	0.498775	0.446975
1195	0.492700	0.447500
1196	0.494125	0.449125
1197	0.498425	0.451050
1198	0.497250	0.452425
1199	0.497450	0.454250
1200	0.498675	0.454100
1201	0.499850	0.456375
1202	0.499325	0.455075
1203	0.495525	0.452850
1204	0.497575	0.452725
1205	0.497775	0.452225
1206	0.498825	0.450050
1207	0.495800	0.448725
1208	0.497575	0.447800
1209	0.495550	0.447175
1210	0.497750	0.447025
1211	0.496650	0.447575
1212	0.495850	0.445075
1213	0.494600	0.447325
1214	0.500200	0.449950
1215	0.499800	0.446425
1216	0.500150	0.448575
1217	0.502475	0.450550
1218	0.499200	0.449875
1219	0.499525	0.448600
1220	0.502000	0.450425
1221	0.494725	0.449925
1222	0.497625	0.449275
1223	0.498200	0.450100
1224	0.499775	0.448800
1225	0.499375	0.449400
1226	0.498550	0.448325
1227	0.494000	0.448575
1228	0.495875	0.450350
1229	0.501950	0.448350
1230	0.496150	0.448225
1231	0.497900	0.449900
1232	0.496925	0.450575
1233	0.499250	0.452850
1234	0.499675	0.450825
1235	0.500900	0.452500
1236	0.498400	0.453500
1237	0.500300	0.453475
1238	0.499000	0.455025
1239	0.497150	0.456150
1240	0.495475	0.454525
1241	0.498675	0.457950
1242	0.502050	0.458850
1243	0.502125	0.459700
1244	0.497350	0.459125
1245	0.500800	0.460000
1246	0.498525	0.457450
1247	0.495600	0.459425
1248	0.495150	0.456050
1249	0.495700	0.455125
1250	0.495075	0.452500
1251	0.495775	0.451700
1252	0.497350	0.454275
1253	0.499125	0.454050
1254	0.497850	0.453100
1255	0.500850	0.453550
1256	0.501750	0.455925
1257	0.502300	0.456825
1258	0.500650	0.455225
1259	0.499575	0.454850
1260	0.501375	0.456925
1261	0.497525	0.459825
1262	0.498775	0.457575
1263	0.502675	0.456175
1264	0.501425	0.454025
1265	0.504750	0.456300
1266	0.497150	0.456150
1267	0.498200	0.456000
1268	0.502350	0.456350
1269	0.498725	0.454050
1270	0.498600	0.452825
1271	0.500550	0.452225
1272	0.501750	0.452675
1273	0.501625	0.452875
1274	0.498025	0.454675
1275	0.499300	0.455775
1276	0.499825	0.455425
1277	0.499925	0.456900
1278	0.498750	0.458250
1279	0.497150	0.458375
1280	0.498300	0.458300
1281	0.495450	0.455025
1282	0.494250	0.455675
1283	0.494875	0.456025
1284	0.500400	0.454575
1285	0.500375	0.453700
1286	0.496600	0.454350
1287	0.500125	0.454925
1288	0.496700	0.452200
1289	0.496225	0.453425
1290	0.497000	0.455700
1291	0.496000	0.455250
1292	0.499625	0.451725
1293	0.498625	0.451425
1294	0.499375	0.450425
1295	0.497000	0.451175
1296	0.498700	0.451600
1297	0.495550	0.449875
1298	0.497150	0.448050
1299	0.500275	0.450425
1300	0.503875	0.450025
1301	0.500675	0.449300
1302	0.498775	0.446175
1303	0.496925	0.444100
1304	0.499150	0.443925
1305	0.498975	0.445925
1306	0.497675	0.444800
1307	0.498125	0.444075
1308	0.498275	0.443775
1309	0.497275	0.443675
1310	0.499900	0.442150
1311	0.501475	0.443000
1312	0.497975	0.442775
1313	0.502250	0.441900
1314	0.499875	0.441525
1315	0.498050	0.441675
1316	0.498675	0.441650
1317	0.498800	0.441950
1318	0.500925	0.444300
1319	0.502225	0.442375
1320	0.498400	0.443900
1321	0.498225	0.441100
1322	0.496775	0.442350
1323	0.499975	0.443650
1324	0.500750	0.442850
1325	0.500650	0.445725
1326	0.499450	0.445475
1327	0.497175	0.444425
1328	0.500700	0.445525
1329	0.498325	0.445225
1330	0.494650	0.444550
1331	0.498000	0.447375
1332	0.499900	0.447400
1333	0.495575	0.444825
1334	0.492625	0.443350
1335	0.494325	0.441950
1336	0.495900	0.442050
1337	0.500150	0.442300
1338	0.497400	0.442100
1339	0.502200	0.442250
1340	0.499675	0.443125
1341	0.499700	0.445325
1342	0.502050	0.446150
1343	0.498500	0.448425
1344	0.497925	0.445825
1345	0.499200	0.446875
1346	0.503950	0.446850
1347	0.498700	0.446775
1348	0.495250	0.447050
1349	0.497050	0.446050
1350	0.499400	0.445800
1351	0.498400	0.447900
1352	0.495150	0.446875
1353	0.498300	0.445275
1354	0.499325	0.446150
1355	0.496675	0.450825
1356	0.495400	0.447750
1357	0.497200	0.449250
1358	0.499100	0.447250
1359	0.496400	0.446375
1360	0.498450	0.442075
1361	0.498975	0.443900
1362	0.498300	0.444275
1363	0.494675	0.441350
1364	0.496750	0.440600
1365	0.497475	0.441900
1366	0.496400	0.441150
1367	0.495225	0.442300
1368	0.494900	0.444275
1369	0.496950	0.443750
1370	0.499025	0.445475
1371	0.496900	0.444425
1372	0.494775	0.444700
1373	0.494825	0.444400
1374	0.496750	0.444600
1375	0.495175	0.445325
1376	0.500400	0.443175
1377	0.497425	0.444050
1378	0.500900	0.445700
1379	0.498975	0.444425
1380	0.499825	0.444225
1381	0.499325	0.444150
1382	0.496150	0.444050
1383	0.500150	0.444650
1384	0.499900	0.445000
1385	0.498375	0.447825
1386	0.500300	0.449000
1387	0.500625	0.447475
1388	0.496600	0.446950
1389	0.500450	0.447125
1390	0.495300	0.448950
1391	0.497375	0.447300
1392	0.496875	0.446350
1393	0.497500	0.449450
1394	0.495675	0.450425
1395	0.503850	0.453100
1396	0.501475	0.454175
1397	0.499525	0.456625
1398	0.499975	0.456100
1399	0.502275	0.454950
1400	0.500600	0.457475
1401	0.502825	0.458900
1402	0.502850	0.457650
1403	0.503175	0.456950
1404	0.501350	0.457925
1405	0.502375	0.457975
1406	0.504675	0.457850
1407	0.502225	0.458975
1408	0.499000	0.459975
1409	0.499275	0.459450
1410	0.496250	0.459150
1411	0.497225	0.459300
1412	0.495975	0.460550
1413	0.499775	0.460600
1414	0.500750	0.460575
1415	0.500300	0.462450
1416	0.499250	0.462675
1417	0.498950	0.466350
1418	0.497900	0.465525
1419	0.497600	0.465525
1420	0.501050	0.467775
1421	0.499600	0.466875
1422	0.501325	0.465825
1423	0.497875	0.466125
1424	0.496575	0.468400
1425	0.495725	0.466700
1426	0.499100	0.467000
1427	0.498225	0.467025
1428	0.501575	0.468225
1429	0.497250	0.467525
1430	0.497000	0.465600
1431	0.499575	0.468475
1432	0.497475	0.464875
1433	0.498125	0.465050
1434	0.500775	0.465975
1435	0.501300	0.465025
1436	0.497750	0.464675
1437	0.494975	0.464375
1438	0.499125	0.463725
1439	0.501075	0.466350
1440	0.500975	0.466150
1441	0.500850	0.465175
1442	0.500700	0.464450
1443	0.501625	0.464950
1444	0.500950	0.466225
1445	0.496550	0.467800
1446	0.500925	0.467325
1447	0.498150	0.469000
1448	0.498850	0.468200
1449	0.500300	0.470575
1450	0.496875	0.470900
1451	0.495975	0.470500
1452	0.494575	0.469775
1453	0.497875	0.469250
1454	0.499725	0.466650
1455	0.497475	0.465225
1456	0.499950	0.463725
1457	0.498425	0.466150
1458	0.497600	0.466975
1459	0.499475	0.465550
1460	0.497850	0.464200
1461	0.499125	0.463450
1462	0.500175	0.462875
1463	0.502075	0.463175
1464	0.499650	0.463200
1465	0.495575	0.461100
1466	0.501250	0.459575
1467	0.500075	0.459300
1468	0.500300	0.459250
1469	0.499925	0.459475
1470	0.496750	0.460975
1471	0.496850	0.463725
1472	0.497400	0.465075
1473	0.499700	0.464125
1474	0.499450	0.461975
1475	0.502050	0.461075
1476	0.498950	0.461825
1477	0.499875	0.460500
1478	0.500925	0.462150
1479	0.500750	0.460125
1480	0.499975	0.463850
1481	0.501650	0.462950
1482	0.503475	0.461625
1483	0.499650	0.461950
1484	0.498075	0.461300
1485	0.497350	0.458150
1486	0.498350	0.456825
1487	0.500550	0.459625
1488	0.499750	0.460750
1489	0.499250	0.460850
1490	0.500475	0.460550
1491	0.501275	0.461025
1492	0.500125	0.458900
1493	0.498925	0.456775
1494	0.499375	0.458000
1495	0.501950	0.457275
1496	0.500975	0.457725
1497	0.501475	0.458075
1498	0.501725	0.459100
1499	0.501825	0.461250
1500	0.504375	0.461150
1501	0.503200	0.461600
1502	0.506350	0.463550
1503	0.499700	0.461550
1504	0.501000	0.460375
1505	0.502925	0.459475
1506	0.504525	0.461500
1507	0.502700	0.463725
1508	0.500900	0.463975
1509	0.504450	0.461525
1510	0.501575	0.463225
1511	0.500375	0.464700
1512	0.499700	0.464775
1513	0.499650	0.464775
1514	0.501250	0.466475
1515	0.506025	0.466875
1516	0.501300	0.469075
1517	0.498025	0.467400
1518	0.501250	0.466700
1519	0.504775	0.467875
1520	0.500275	0.467900
1521	0.505100	0.467050
1522	0.502300	0.468200
1523	0.499775	0.468500
1524	0.500375	0.470700
1525	0.499475	0.470200
1526	0.503175	0.470150
1527	0.500350	0.469750
1528	0.500750	0.467900
1529	0.498375	0.467800
1530	0.500525	0.470425
1531	0.499450	0.469725
1532	0.504150	0.469050
1533	0.500550	0.472175
1534	0.499400	0.469475
1535	0.500050	0.471525
1536	0.502000	0.469550
1537	0.500250	0.469675
1538	0.500050	0.468175
1539	0.498450	0.469075
1540	0.500400	0.470775
1541	0.498050	0.469850
1542	0.500075	0.468825
1543	0.499250	0.467400
1544	0.501925	0.468075
1545	0.500400	0.463800
1546	0.504150	0.465550
1547	0.500025	0.467950
1548	0.500300	0.470025
1549	0.501850	0.470600
1550	0.500775	0.469900
1551	0.500650	0.469750
1552	0.498150	0.469575
1553	0.500525	0.470200
1554	0.503725	0.468425
1555	0.501200	0.469300
1556	0.506450	0.469850
1557	0.506150	0.469575
1558	0.503875	0.471450
1559	0.504775	0.470700
1560	0.501350	0.470825
1561	0.501950	0.469325
1562	0.502075	0.471125
1563	0.500425	0.471725
1564	0.497500	0.469800
1565	0.500875	0.469675
1566	0.501050	0.470625
1567	0.498800	0.471700
1568	0.498950	0.472075
1569	0.502575	0.472725
1570	0.504100	0.469775
1571	0.502100	0.470725
1572	0.502000	0.469050
1573	0.496250	0.469600
1574	0.500725	0.467575
1575	0.500975	0.464975
1576	0.503575	0.465525
1577	0.503600	0.464450
1578	0.501700	0.465450
1579	0.502900	0.466000
1580	0.501275	0.467400
1581	0.502350	0.468225
1582	0.499800	0.467650
1583	0.499175	0.466525
1584	0.502000	0.466500
1585	0.499625	0.467175
1586	0.500700	0.468000
1587	0.500100	0.464275
1588	0.505625	0.463325
1589	0.500175	0.464500
1590	0.504225	0.464575
1591	0.503175	0.462725
1592	0.502575	0.461975
1593	0.501025	0.461350
1594	0.502275	0.461050
1595	0.502625	0.462525
1596	0.501975	0.464325
1597	0.498250	0.466800
1598	0.497950	0.467200
1599	0.500300	0.468025
1600	0.501300	0.468000
1601	0.503200	0.467625
1602	0.499275	0.469775
1603	0.501275	0.469975
1604	0.503950	0.468700
1605	0.505375	0.470300
1606	0.502300	0.468150
1607	0.499975	0.469800
1608	0.502200	0.468900
1609	0.503650	0.469600
1610	0.500725	0.469075
1611	0.502400	0.465800
1612	0.502300	0.465800
1613	0.504900	0.465175
1614	0.501550	0.464050
1615	0.501075	0.464600
1616	0.499525	0.464100
1617	0.501975	0.466275
1618	0.499275	0.466375
1619	0.501800	0.468075
1620	0.502375	0.467850
1621	0.501800	0.468225
1622	0.500050	0.466100
1623	0.502100	0.466950
1624	0.500375	0.465200
1625	0.501025	0.467625
1626	0.499125	0.466775
1627	0.500650	0.470200
1628	0.502900	0.468825
1629	0.501625	0.469775
1630	0.500150	0.469800
1631	0.502875	0.467900
1632	0.503100	0.465375
1633	0.499825	0.465750
1634	0.500450	0.466975
1635	0.498500	0.468025
1636	0.502925	0.466225
1637	0.503725	0.466925
1638	0.501675	0.466825
1639	0.503125	0.466275
1640	0.500750	0.466325
1641	0.501600	0.467250
1642	0.499225	0.467575
1643	0.502700	0.467625
1644	0.504500	0.467150
1645	0.504700	0.467900
1646	0.505100	0.468025
1647	0.502450	0.468250
1648	0.498200	0.467450
1649	0.501350	0.468925
1650	0.499825	0.467275
1651	0.499325	0.467725
1652	0.497500	0.468050
1653	0.497350	0.470250
1654	0.498025	0.468650
1655	0.499775	0.469825
1656	0.498825	0.470875
1657	0.501975	0.468925
1658	0.497700	0.470900
1659	0.499200	0.468825
1660	0.497950	0.467750
1661	0.498050	0.468325
1662	0.496875	0.466900
1663	0.500525	0.466500
1664	0.498550	0.465700
1665	0.498300	0.468450
1666	0.498350	0.466550
1667	0.501475	0.466750
1668	0.497225	0.467175
1669	0.497950	0.467200
1670	0.501850	0.465175
1671	0.500325	0.463950
1672	0.500425	0.465125
1673	0.501600	0.467525
1674	0.500200	0.467050
1675	0.496475	0.467900
1676	0.501725	0.469725
1677	0.498775	0.469175
1678	0.500100	0.466625
1679	0.501150	0.468225
1680	0.496950	0.467725
1681	0.497650	0.469250
1682	0.497975	0.470525
1683	0.497875	0.469450
1684	0.497425	0.466725
1685	0.500075	0.464975
1686	0.498800	0.463100
1687	0.502475	0.464525
1688	0.502400	0.462975
1689	0.500025	0.460625
1690	0.500500	0.460950
1691	0.500600	0.460275
1692	0.498075	0.459950
1693	0.498450	0.459425
1694	0.497475	0.460275
1695	0.503700	0.458975
1696	0.501625	0.459275
1697	0.503850	0.458950
1698	0.501575	0.458300
1699	0.501875	0.457500
1700	0.501800	0.457275
1701	0.503500	0.457550
1702	0.502500	0.455650
1703	0.501400	0.458300
1704	0.504250	0.456825
1705	0.504750	0.457900
1706	0.502175	0.456625
1707	0.503325	0.456800
1708	0.504075	0.457150
1709	0.499250	0.457925
1710	0.504900	0.455475
1711	0.503475	0.454725
1712	0.498650	0.455175
1713	0.501600	0.458675
1714	0.499500	0.458050
1715	0.499950	0.458250
1716	0.502575	0.461450
1717	0.498900	0.462800
1718	0.502625	0.460200
1719	0.501625	0.457850
1720	0.501800	0.458875
1721	0.500800	0.460400
1722	0.501875	0.458550
1723	0.501700	0.461300
1724	0.500200	0.459025
1725	0.501200	0.456325
1726	0.500700	0.457350
1727	0.499650	0.458350
1728	0.499100	0.458875
1729	0.498500	0.461000
1730	0.496875	0.460900
1731	0.500500	0.461825
1732	0.502300	0.461725
1733	0.498550	0.460775
1734	0.499125	0.461500
1735	0.497625	0.464350
1736	0.499600	0.463325
1737	0.502850	0.462825
1738	0.503450	0.464725
1739	0.500000	0.463950
1740	0.500225	0.460775
1741	0.499825	0.462625
1742	0.499025	0.464925
1743	0.497700	0.462850
1744	0.499325	0.462500
1745	0.501225	0.463275
1746	0.500850	0.463100
1747	0.499875	0.462200
1748	0.498900	0.460000
1749	0.500975	0.460650
1750	0.498400	0.459400
1751	0.502800	0.461575
1752	0.499875	0.460575
1753	0.497925	0.460000
1754	0.499550	0.459425
1755	0.504300	0.458675
1756	0.501100	0.458100
1757	0.500025	0.457325
1758	0.500150	0.457525
1759	0.500150	0.459850
1760	0.500150	0.459225
1761	0.500700	0.459625
1762	0.498900	0.458550
1763	0.495525	0.456475
1764	0.501775	0.455325
1765	0.499550	0.455900
1766	0.497075	0.455525
1767	0.499800	0.453475
1768	0.502825	0.453625
1769	0.503125	0.455025
1770	0.502500	0.452450
1771	0.500025	0.452275
1772	0.504000	0.451050
1773	0.500875	0.451925
1774	0.502000	0.450200
1775	0.501475	0.451875
1776	0.501050	0.451950
1777	0.501800	0.452000
1778	0.501575	0.453300
1779	0.500100	0.452725
1780	0.501925	0.452500
1781	0.505900	0.453100
1782	0.503225	0.453925
1783	0.498350	0.455825
1784	0.499975	0.454175
1785	0.499500	0.455900
1786	0.500150	0.458425
1787	0.501250	0.458175
1788	0.504125	0.455175
1789	0.500300	0.455350
1790	0.500750	0.453975
1791	0.499100	0.454000
1792	0.500775	0.456300
1793	0.497800	0.456125
1794	0.497525	0.455200
1795	0.500675	0.454275
1796	0.501200	0.454450
1797	0.503475	0.453600
1798	0.498625	0.454175
1799	0.500750	0.454700
1800	0.501075	0.454700
1801	0.503800	0.453625
1802	0.502525	0.453650
1803	0.502850	0.453575
1804	0.504050	0.455025
1805	0.503975	0.452575
1806	0.507875	0.454350
1807	0.506000	0.452675
1808	0.506300	0.451525
1809	0.501100	0.451600
1810	0.500625	0.452275
1811	0.501425	0.450425
1812	0.500925	0.449800
1813	0.503425	0.450325
1814	0.499700	0.452600
1815	0.499475	0.454750
1816	0.503275	0.456200
1817	0.503525	0.457450
1818	0.502800	0.454900
1819	0.500850	0.454375
1820	0.505800	0.456525
1821	0.502875	0.458675
1822	0.501750	0.460225
1823	0.500875	0.462025
1824	0.497000	0.461275
1825	0.499325	0.461100
1826	0.499575	0.460525
1827	0.499425	0.462500
1828	0.500775	0.462700
1829	0.497450	0.462350
1830	0.500375	0.463675
1831	0.500225	0.460900
1832	0.499900	0.459950
1833	0.499300	0.459325
1834	0.499150	0.459975
1835	0.501350	0.459100
1836	0.500975	0.461400
1837	0.503475	0.463250
1838	0.499075	0.462325
1839	0.506400	0.460975
1840	0.502225	0.461850
1841	0.501250	0.460750
1842	0.500425	0.462075
1843	0.503400	0.464425
1844	0.500800	0.463700
1845	0.499950	0.461600
1846	0.502750	0.463550
1847	0.499750	0.464225
1848	0.502175	0.462400
1849	0.499050	0.463750
1850	0.501225	0.465750
1851	0.504500	0.466350
1852	0.499325	0.465375
1853	0.498625	0.464550
1854	0.502700	0.466675
1855	0.503050	0.467875
1856	0.498075	0.467200
1857	0.500950	0.467500
1858	0.499125	0.467800
1859	0.499450	0.465025
1860	0.499900	0.463375
1861	0.499075	0.462125
1862	0.497750	0.462600
1863	0.499125	0.460175
1864	0.497475	0.460850
1865	0.498750	0.461800
1866	0.496300	0.460025
1867	0.495500	0.463925
1868	0.497650	0.463250
1869	0.496550	0.466550
1870	0.499600	0.465000
1871	0.501575	0.465825
1872	0.499675	0.463775
1873	0.498850	0.463450
1874	0.498325	0.463500
1875	0.501275	0.461975
1876	0.500150	0.461225
1877	0.500050	0.463750
1878	0.498525	0.468100
1879	0.498450	0.467000
1880	0.497850	0.467550
1881	0.499050	0.466950
1882	0.503675	0.468800
1883	0.501750	0.466925
1884	0.503300	0.467425
1885	0.499900	0.467175
1886	0.498200	0.468025
1887	0.499025	0.465850
1888	0.498650	0.466850
1889	0.500000	0.468825
1890	0.499025	0.469025
1891	0.501150	0.468925
1892	0.502375	0.469500
1893	0.503300	0.469925
1894	0.501600	0.470400
1895	0.498700	0.474450
1896	0.498125	0.474450
1897	0.499250	0.475725
1898	0.500425	0.472275
1899	0.498100	0.472225
1900	0.499750	0.472675
1901	0.499875	0.471125
1902	0.502175	0.469600
1903	0.501425	0.469975
1904	0.497875	0.468600
1905	0.502425	0.468650
1906	0.502075	0.469075
1907	0.498175	0.470450
1908	0.502050	0.473050
1909	0.500500	0.472000
1910	0.500075	0.469025
1911	0.498900	0.468375
1912	0.502575	0.467075
1913	0.498850	0.465750
1914	0.498750	0.464725
1915	0.495350	0.464175
1916	0.500900	0.466350
1917	0.499325	0.464850
1918	0.497200	0.464650
1919	0.498900	0.463225
1920	0.499400	0.461275
1921	0.497700	0.461900
1922	0.499675	0.460950
1923	0.497850	0.457975
1924	0.500650	0.457675
1925	0.500100	0.458450
1926	0.498300	0.457800
1927	0.500500	0.456600
1928	0.499275	0.456425
1929	0.503050	0.457975
1930	0.498800	0.458025
1931	0.501425	0.457925
1932	0.499075	0.454100
1933	0.495025	0.453400
1934	0.499250	0.452900
1935	0.503000	0.453975
1936	0.500300	0.453450
1937	0.501475	0.452675
1938	0.497475	0.454775
1939	0.498725	0.455925
1940	0.504200	0.455775
1941	0.502575	0.456925
1942	0.504475	0.456200
1943	0.502000	0.456950
1944	0.502200	0.455475
1945	0.501575	0.454575
1946	0.501725	0.454300
1947	0.503725	0.454150
1948	0.501275	0.452525
1949	0.502625	0.451275
1950	0.501250	0.450925
1951	0.502675	0.451175
1952	0.501225	0.454250
1953	0.498275	0.455175
1954	0.503500	0.455075
1955	0.502350	0.455050
1956	0.498600	0.458675
1957	0.498025	0.457250
1958	0.504200	0.457600
1959	0.499375	0.455325
1960	0.503650	0.455050
1961	0.499175	0.455100
1962	0.500175	0.454025
1963	0.501200	0.454625
1964	0.500450	0.454875
1965	0.503775	0.456050
1966	0.502275	0.457025
1967	0.503850	0.456575
1968	0.503250	0.458700
1969	0.500775	0.459800
1970	0.499900	0.459675
1971	0.499625	0.458175
1972	0.496725	0.458400
1973	0.495750	0.457875
1974	0.498675	0.456350
1975	0.497950	0.457950
1976	0.497550	0.454950
1977	0.499075	0.451775
1978	0.501350	0.452225
1979	0.499275	0.450975
1980	0.502900	0.450900
1981	0.499475	0.449575
1982	0.500525	0.448800
1983	0.506925	0.449325
1984	0.502175	0.451750
1985	0.503250	0.455550
1986	0.503175	0.457900
1987	0.498750	0.459125
1988	0.501725	0.459650
1989	0.501125	0.458275
1990	0.504500	0.454900
1991	0.505325	0.455350
1992	0.504900	0.454400
1993	0.506275	0.454050
1994	0.507100	0.452400
1995	0.504950	0.453400
1996	0.501150	0.451025
1997	0.501675	0.450925
1998	0.501500	0.451125
1999	0.500975	0.450800
[truncated: 8,000 more rows]
