# Supplementary material for: Evolutionary game on mutually influenceing double-layer network
Source: PLoS One. 2025 Jan 31;20(1):e0317923. doi: 10.1371/journal.pone.0317923 (PMC11785339; doi:10.1371/journal.pone.0317923)
Supplement: S1 Data — (ZIP) [file pone.0317923.s001.zip › b=1.08_a=0.75_frequency.txt]

0	0.495450	0.425675
1	0.498725	0.383900
2	0.498325	0.357200
3	0.498650	0.338775
4	0.495425	0.325200
5	0.494500	0.316150
6	0.490400	0.304850
7	0.486300	0.297750
8	0.491275	0.292875
9	0.494400	0.287700
10	0.491725	0.287025
11	0.493450	0.283875
12	0.495625	0.281125
13	0.495700	0.279125
14	0.497850	0.277750
15	0.498475	0.277200
16	0.497950	0.277175
17	0.500275	0.274575
18	0.495850	0.274175
19	0.496100	0.273200
20	0.497800	0.273925
21	0.495650	0.273950
22	0.497650	0.273775
23	0.488750	0.273200
24	0.496650	0.274225
25	0.498450	0.270875
26	0.495900	0.272350
27	0.497175	0.272650
28	0.497000	0.274000
29	0.491225	0.275475
30	0.489225	0.277000
31	0.490750	0.275425
32	0.494350	0.278725
33	0.491400	0.280800
34	0.497100	0.282400
35	0.498175	0.282000
36	0.498625	0.283700
37	0.497700	0.287025
38	0.494550	0.286750
39	0.498650	0.287825
40	0.496625	0.290900
41	0.498400	0.295775
42	0.494275	0.297500
43	0.492950	0.302100
44	0.498350	0.304675
45	0.494150	0.305975
46	0.498775	0.307425
47	0.500525	0.307250
48	0.500375	0.309375
49	0.499525	0.309600
50	0.495950	0.311150
51	0.493100	0.312475
52	0.495025	0.314250
53	0.501050	0.315700
54	0.500200	0.317325
55	0.501300	0.320250
56	0.502925	0.321325
57	0.502125	0.322925
58	0.499875	0.323825
59	0.501275	0.326300
60	0.499100	0.329125
61	0.500250	0.330175
62	0.502925	0.332400
63	0.502600	0.333425
64	0.499500	0.335750
65	0.500375	0.338500
66	0.501325	0.337850
67	0.501700	0.340250
68	0.500850	0.343325
69	0.497725	0.346400
70	0.503450	0.349325
71	0.502725	0.351900
72	0.504050	0.354425
73	0.501475	0.357225
74	0.502125	0.356825
75	0.498625	0.357375
76	0.499175	0.359475
77	0.502425	0.361375
78	0.503750	0.364025
79	0.501475	0.364450
80	0.501150	0.366575
81	0.503675	0.367775
82	0.499175	0.370200
83	0.503600	0.373900
84	0.506950	0.375750
85	0.501550	0.379950
86	0.502625	0.384425
87	0.503525	0.387625
88	0.506850	0.386025
89	0.502650	0.389325
90	0.501975	0.391600
91	0.501550	0.393350
92	0.500000	0.396825
93	0.500525	0.399575
94	0.498775	0.401950
95	0.501650	0.401900
96	0.502800	0.406250
97	0.505000	0.407100
98	0.504050	0.408775
99	0.503400	0.411000
100	0.502175	0.413050
101	0.501825	0.414800
102	0.501325	0.416075
103	0.501850	0.418300
104	0.505400	0.421325
105	0.503425	0.422000
106	0.505175	0.423000
107	0.504225	0.423550
108	0.501950	0.428050
109	0.499375	0.433000
110	0.501550	0.434925
111	0.505650	0.435625
112	0.505625	0.437800
113	0.504750	0.438675
114	0.504925	0.441200
115	0.506775	0.442925
116	0.505675	0.443175
117	0.507850	0.444775
118	0.506175	0.447475
119	0.507775	0.450000
120	0.505325	0.451275
121	0.507650	0.453750
122	0.504000	0.455750
123	0.507200	0.456950
124	0.506550	0.459700
125	0.502300	0.462850
126	0.506625	0.465550
127	0.507525	0.467500
128	0.509700	0.469775
129	0.507225	0.473975
130	0.504875	0.476750
131	0.505750	0.478075
132	0.504175	0.482975
133	0.503800	0.485400
134	0.504525	0.487775
135	0.503500	0.489300
136	0.503225	0.488550
137	0.502500	0.492375
138	0.505725	0.492275
139	0.503575	0.491175
140	0.504400	0.493000
141	0.504825	0.494200
142	0.506225	0.495950
143	0.504800	0.499700
144	0.502075	0.504500
145	0.503225	0.508725
146	0.500475	0.508150
147	0.503750	0.510175
148	0.505000	0.511900
149	0.505225	0.513275
150	0.503625	0.514450
151	0.503400	0.516750
152	0.503650	0.522075
153	0.505625	0.524100
154	0.509875	0.526450
155	0.507575	0.527775
156	0.502100	0.526125
157	0.505375	0.526725
158	0.506575	0.527250
159	0.505900	0.526100
160	0.508525	0.529700
161	0.508250	0.534125
162	0.507325	0.536825
163	0.505725	0.540925
164	0.508700	0.543625
165	0.507450	0.545975
166	0.502700	0.546100
167	0.502650	0.546025
168	0.507100	0.548025
169	0.506150	0.549950
170	0.507525	0.552750
171	0.507525	0.556875
172	0.503500	0.560200
173	0.505725	0.562250
174	0.505100	0.566025
175	0.504425	0.567875
176	0.506625	0.571000
177	0.507300	0.572025
178	0.507775	0.570000
179	0.505300	0.570850
180	0.508050	0.571500
181	0.508875	0.573600
182	0.506350	0.575875
183	0.507300	0.579225
184	0.507200	0.581975
185	0.507800	0.582050
186	0.509975	0.582525
187	0.508200	0.585000
188	0.508725	0.586700
189	0.510600	0.588900
190	0.507100	0.590425
191	0.509225	0.590925
192	0.511225	0.591650
193	0.509100	0.596500
194	0.506200	0.600725
195	0.509775	0.604100
196	0.510750	0.605900
197	0.509775	0.607025
198	0.510675	0.609425
199	0.509750	0.613275
200	0.508425	0.613700
201	0.507850	0.615125
202	0.510125	0.616900
203	0.509000	0.617550
204	0.511550	0.618725
205	0.507700	0.621075
206	0.508075	0.623750
207	0.507375	0.624475
208	0.508725	0.625125
209	0.512525	0.628000
210	0.511000	0.628825
211	0.506600	0.630375
212	0.509075	0.630400
213	0.509725	0.633650
214	0.508900	0.637225
215	0.508350	0.636825
216	0.510225	0.638625
217	0.512175	0.638125
218	0.511850	0.641575
219	0.509325	0.644850
220	0.508850	0.646075
221	0.511375	0.646400
222	0.512075	0.648075
223	0.510950	0.648650
224	0.511600	0.649300
225	0.509150	0.650800
226	0.509325	0.653125
227	0.511375	0.654800
228	0.511825	0.657550
229	0.511875	0.659475
230	0.512725	0.661450
231	0.514725	0.665550
232	0.512375	0.667775
233	0.512350	0.669825
234	0.513375	0.669850
235	0.512800	0.672900
236	0.510275	0.672675
237	0.514125	0.673625
238	0.511450	0.674600
239	0.511725	0.675650
240	0.511675	0.675400
241	0.510700	0.676775
242	0.511000	0.680875
243	0.512600	0.681750
244	0.510425	0.683100
245	0.512425	0.685800
246	0.508925	0.685450
247	0.510325	0.686325
248	0.509150	0.689275
249	0.508925	0.691275
250	0.510375	0.692650
251	0.512275	0.695225
252	0.512500	0.695100
253	0.510050	0.698075
254	0.511650	0.698400
255	0.511600	0.700100
256	0.511025	0.701725
257	0.510875	0.702600
258	0.512950	0.703550
259	0.512425	0.705075
260	0.512750	0.707425
261	0.511550	0.707550
262	0.510575	0.709175
263	0.510700	0.711675
264	0.509950	0.716400
265	0.511375	0.718325
266	0.512825	0.717500
267	0.511675	0.718175
268	0.512375	0.719350
269	0.512000	0.717850
270	0.510325	0.719800
271	0.509875	0.720475
272	0.506875	0.722325
273	0.508225	0.722250
274	0.509100	0.722875
275	0.508450	0.725525
276	0.510075	0.728175
277	0.512225	0.729325
278	0.511775	0.730300
279	0.510950	0.731300
280	0.511000	0.732375
281	0.513175	0.734750
282	0.511675	0.737225
283	0.511925	0.740650
284	0.512000	0.741650
285	0.512825	0.742925
286	0.511475	0.745275
287	0.514100	0.745100
288	0.513300	0.747125
289	0.511075	0.749525
290	0.511975	0.751750
291	0.510600	0.752825
292	0.509075	0.753875
293	0.510550	0.753425
294	0.510450	0.752575
295	0.509675	0.753700
296	0.510975	0.754550
297	0.511250	0.754775
298	0.510450	0.756550
299	0.510475	0.758625
300	0.511300	0.757150
301	0.512575	0.758200
302	0.511625	0.756575
303	0.513550	0.758100
304	0.512750	0.756575
305	0.511625	0.757400
306	0.511125	0.759375
307	0.509975	0.761275
308	0.511250	0.762725
309	0.510025	0.762200
310	0.513150	0.759825
311	0.512700	0.761650
312	0.509050	0.763800
313	0.510025	0.764175
314	0.510275	0.763600
315	0.512375	0.767275
316	0.512600	0.769850
317	0.512875	0.772100
318	0.514400	0.774375
319	0.512550	0.774675
320	0.512450	0.773175
321	0.511400	0.775800
322	0.512675	0.776350
323	0.511550	0.776175
324	0.512225	0.779175
325	0.512400	0.779675
326	0.513750	0.782450
327	0.513050	0.785925
328	0.511600	0.786625
329	0.510875	0.787975
330	0.512825	0.789750
331	0.512750	0.788700
332	0.512900	0.789650
333	0.510875	0.793025
334	0.511975	0.795875
335	0.511300	0.796125
336	0.511400	0.796975
337	0.512625	0.797400
338	0.512025	0.798725
339	0.512625	0.800575
340	0.510300	0.801225
341	0.511825	0.803500
342	0.512475	0.806825
343	0.514675	0.807150
344	0.511475	0.808225
345	0.513625	0.809075
346	0.514000	0.809450
347	0.513475	0.810700
348	0.513475	0.812250
349	0.515075	0.812075
350	0.514225	0.812100
351	0.512725	0.813475
352	0.515175	0.813800
353	0.512475	0.814600
354	0.512800	0.816200
355	0.513250	0.815125
356	0.512725	0.815025
357	0.512400	0.815475
358	0.513000	0.814900
359	0.514200	0.814950
360	0.515975	0.815525
361	0.514050	0.816650
362	0.514050	0.818250
363	0.515075	0.818575
364	0.517575	0.818950
365	0.513375	0.820150
366	0.514275	0.820950
367	0.514800	0.821600
368	0.512375	0.819275
369	0.513250	0.820600
370	0.513225	0.825100
371	0.513250	0.826325
372	0.514950	0.826575
373	0.513725	0.827575
374	0.515825	0.828375
375	0.515075	0.830375
376	0.513750	0.829600
377	0.515050	0.830650
378	0.515050	0.830975
379	0.515600	0.832825
380	0.514625	0.831525
381	0.515000	0.829875
382	0.514975	0.828775
383	0.515050	0.830600
384	0.516200	0.832775
385	0.514600	0.832675
386	0.513575	0.834075
387	0.516700	0.836075
388	0.513125	0.835775
389	0.514900	0.839200
390	0.513550	0.838850
391	0.512775	0.839775
392	0.511825	0.840300
393	0.514475	0.842550
394	0.515250	0.841175
395	0.514200	0.842300
396	0.513900	0.843125
397	0.514075	0.843325
398	0.515475	0.844075
399	0.513500	0.845125
400	0.514900	0.846475
401	0.514575	0.849025
402	0.513700	0.848975
403	0.514125	0.848600
404	0.512350	0.848475
405	0.513350	0.848400
406	0.513325	0.850100
407	0.515275	0.851625
408	0.514625	0.853700
409	0.512400	0.854425
410	0.513550	0.855125
411	0.516050	0.855925
412	0.514650	0.856375
413	0.514450	0.856025
414	0.511750	0.857100
415	0.513325	0.860025
416	0.512950	0.860900
417	0.513450	0.861275
418	0.515250	0.861825
419	0.515275	0.863800
420	0.514725	0.864900
421	0.515150	0.863950
422	0.514100	0.864675
423	0.515175	0.864525
424	0.515800	0.864950
425	0.514650	0.866725
426	0.514650	0.867975
427	0.514700	0.868825
428	0.516225	0.870625
429	0.513175	0.871950
430	0.512775	0.872325
431	0.513500	0.873700
432	0.515050	0.875500
433	0.513175	0.874525
434	0.514975	0.874675
435	0.514475	0.875700
436	0.513900	0.874000
437	0.513550	0.875425
438	0.513350	0.873850
439	0.512475	0.874925
440	0.511275	0.875150
441	0.511175	0.875900
442	0.513075	0.875650
443	0.513550	0.876375
444	0.513825	0.878775
445	0.513800	0.880700
446	0.513950	0.881275
447	0.514125	0.882025
448	0.515325	0.880800
449	0.514300	0.881775
450	0.514075	0.883575
451	0.513600	0.883950
452	0.514400	0.884950
453	0.514375	0.885200
454	0.515400	0.885500
455	0.516375	0.886150
456	0.516650	0.886700
457	0.514675	0.886550
458	0.514400	0.887525
459	0.514825	0.887300
460	0.514400	0.888375
461	0.515675	0.887550
462	0.513825	0.888000
463	0.512725	0.888875
464	0.513975	0.889075
465	0.514775	0.890400
466	0.515975	0.892050
467	0.516375	0.893100
468	0.516600	0.894100
469	0.515575	0.893775
470	0.515875	0.894225
471	0.516950	0.894150
472	0.515300	0.895050
473	0.514400	0.896300
474	0.515200	0.895725
475	0.517525	0.897025
476	0.517375	0.896900
477	0.516050	0.897900
478	0.515950	0.897350
479	0.515825	0.900025
480	0.516900	0.901150
481	0.517500	0.900850
482	0.515750	0.900350
483	0.516550	0.899975
484	0.514600	0.901425
485	0.515450	0.900225
486	0.517050	0.901075
487	0.516525	0.901350
488	0.516725	0.900475
489	0.516275	0.902000
490	0.516850	0.903175
491	0.515925	0.904175
492	0.515525	0.903675
493	0.515200	0.903925
494	0.514825	0.904425
495	0.516300	0.905425
496	0.517350	0.904800
497	0.517625	0.904950
498	0.515725	0.906350
499	0.516875	0.907725
500	0.517625	0.908650
501	0.518550	0.909650
502	0.517775	0.911400
503	0.516600	0.910800
504	0.516375	0.910600
505	0.517075	0.911050
506	0.518200	0.910275
507	0.516500	0.910425
508	0.516425	0.911575
509	0.516525	0.913075
510	0.517450	0.913450
511	0.517275	0.914875
512	0.517950	0.915550
513	0.517525	0.917725
514	0.517750	0.916125
515	0.517100	0.916250
516	0.515775	0.915475
517	0.516400	0.915525
518	0.516975	0.916075
519	0.516775	0.916200
520	0.517200	0.917225
521	0.518200	0.917050
522	0.517575	0.918325
523	0.516375	0.919350
524	0.517125	0.920625
525	0.518100	0.921025
526	0.517025	0.921325
527	0.518000	0.922325
528	0.518475	0.923575
529	0.516600	0.925075
530	0.517025	0.924200
531	0.517025	0.925475
532	0.517950	0.925125
533	0.517975	0.923350
534	0.517400	0.924000
535	0.516475	0.924025
536	0.517425	0.924350
537	0.516950	0.923175
538	0.517150	0.923075
539	0.516850	0.923800
540	0.518750	0.924625
541	0.517825	0.925100
542	0.516175	0.925500
543	0.518925	0.925350
544	0.517250	0.924150
545	0.517550	0.924200
546	0.517375	0.924475
547	0.516025	0.925650
548	0.517375	0.924475
549	0.517550	0.927375
550	0.518475	0.927025
551	0.518625	0.926925
552	0.518000	0.927000
553	0.518150	0.928275
554	0.517575	0.928825
555	0.518025	0.929900
556	0.518800	0.930075
557	0.517775	0.930000
558	0.517250	0.929475
559	0.517850	0.930450
560	0.517875	0.929550
561	0.517850	0.930850
562	0.516650	0.931400
563	0.517400	0.931275
564	0.517025	0.930825
565	0.518375	0.930925
566	0.517975	0.932350
567	0.517050	0.933175
568	0.516850	0.933750
569	0.517000	0.933375
570	0.516825	0.934375
571	0.517675	0.935525
572	0.517550	0.934325
573	0.517675	0.934900
574	0.519125	0.935400
575	0.517800	0.935975
576	0.516450	0.935775
577	0.516950	0.935650
578	0.517950	0.935375
579	0.517600	0.935500
580	0.517950	0.936600
581	0.516750	0.937000
582	0.516450	0.938150
583	0.517575	0.939200
584	0.517650	0.940275
585	0.518350	0.941000
586	0.518175	0.941250
587	0.518375	0.942200
588	0.518525	0.942000
589	0.517925	0.943075
590	0.517525	0.944300
591	0.517350	0.943950
592	0.516625	0.944100
593	0.517325	0.945500
594	0.517525	0.946075
595	0.517700	0.946100
596	0.518400	0.945375
597	0.518875	0.945825
598	0.519425	0.944175
599	0.519050	0.943375
600	0.518225	0.944400
601	0.518550	0.943875
602	0.518325	0.943425
603	0.518875	0.943225
604	0.517850	0.944750
605	0.518300	0.945525
606	0.517800	0.945050
607	0.517375	0.945475
608	0.516950	0.946850
609	0.517275	0.946125
610	0.517450	0.945550
611	0.517625	0.945950
612	0.518750	0.947000
613	0.517550	0.946650
614	0.517425	0.947000
615	0.517075	0.948550
616	0.518225	0.947825
617	0.518425	0.947950
618	0.517750	0.949350
619	0.517575	0.949050
620	0.517700	0.949450
621	0.517425	0.949625
622	0.517400	0.950200
623	0.517825	0.950575
624	0.516925	0.949350
625	0.517600	0.949225
626	0.518425	0.949500
627	0.519050	0.949475
628	0.517575	0.949875
629	0.517550	0.950725
630	0.517250	0.951025
631	0.517275	0.951625
632	0.517850	0.951825
633	0.517650	0.951425
634	0.517250	0.952600
635	0.517000	0.951900
636	0.518250	0.951700
637	0.517825	0.951750
638	0.519150	0.951000
639	0.518525	0.951325
640	0.519375	0.952675
641	0.518275	0.952300
642	0.518275	0.952250
643	0.518275	0.952275
644	0.518900	0.952125
645	0.519100	0.952575
646	0.518075	0.953200
647	0.518525	0.953200
648	0.518225	0.952675
649	0.517475	0.952250
650	0.517975	0.952150
651	0.518325	0.953225
652	0.517400	0.954425
653	0.517375	0.953825
654	0.518125	0.954175
655	0.518100	0.954925
656	0.517275	0.954750
657	0.517975	0.953875
658	0.517450	0.955075
659	0.517800	0.955150
660	0.517825	0.954750
661	0.518575	0.954475
662	0.518150	0.953950
663	0.517875	0.955000
664	0.518575	0.955150
665	0.519150	0.955425
666	0.518850	0.955350
667	0.518700	0.955225
668	0.518775	0.955375
669	0.519100	0.955150
670	0.518100	0.955500
671	0.517550	0.954375
672	0.517200	0.954700
673	0.517825	0.955350
674	0.517825	0.955175
675	0.518050	0.955875
676	0.517950	0.955850
677	0.518725	0.956225
678	0.518300	0.956350
679	0.518100	0.956300
680	0.518325	0.957400
681	0.517625	0.957275
682	0.517650	0.957050
683	0.518450	0.956900
684	0.518550	0.957250
685	0.518200	0.957075
686	0.518275	0.956875
687	0.518675	0.957250
688	0.518350	0.957425
689	0.517775	0.958475
690	0.517850	0.957600
691	0.518100	0.957875
692	0.518600	0.959750
693	0.519175	0.959750
694	0.518575	0.960225
695	0.518450	0.959650
696	0.518050	0.959975
697	0.518900	0.960100
698	0.519350	0.960650
699	0.518875	0.960850
700	0.518550	0.961200
701	0.517925	0.960950
702	0.518075	0.960825
703	0.518175	0.961825
704	0.518850	0.962475
705	0.518575	0.962700
706	0.518475	0.962400
707	0.519575	0.962350
708	0.519450	0.962000
709	0.519600	0.962075
710	0.519300	0.962075
711	0.517625	0.963825
712	0.517600	0.964425
713	0.518225	0.964725
714	0.518525	0.965150
715	0.518375	0.965375
716	0.518475	0.966275
717	0.517625	0.966025
718	0.518875	0.965400
719	0.518650	0.966400
720	0.517600	0.965750
721	0.518225	0.965900
722	0.518425	0.964775
723	0.518125	0.964975
724	0.517875	0.965700
725	0.517675	0.965875
726	0.517400	0.966275
727	0.519025	0.965875
728	0.518800	0.965350
729	0.518050	0.965675
730	0.518975	0.966075
731	0.518975	0.966050
732	0.519450	0.966350
733	0.519050	0.967325
734	0.518875	0.968075
735	0.518000	0.968375
736	0.518475	0.968125
737	0.519475	0.968200
738	0.518900	0.967950
739	0.518775	0.969000
740	0.518800	0.969450
741	0.518400	0.969300
742	0.517850	0.969350
743	0.517850	0.968750
744	0.518150	0.968875
745	0.518800	0.969675
746	0.519225	0.969875
747	0.518975	0.970350
748	0.518850	0.970575
749	0.518225	0.970550
750	0.518650	0.970175
751	0.519700	0.971225
752	0.519075	0.970500
753	0.519100	0.969900
754	0.519000	0.969525
755	0.519350	0.969075
756	0.519575	0.968675
757	0.519675	0.968850
758	0.519325	0.968700
759	0.519375	0.969050
760	0.520075	0.968875
761	0.519550	0.968650
762	0.519325	0.969300
763	0.519775	0.969550
764	0.519400	0.969150
765	0.519175	0.969000
766	0.519850	0.970050
767	0.519225	0.968975
768	0.519150	0.969650
769	0.519150	0.969625
770	0.519000	0.970800
771	0.519025	0.970275
772	0.518650	0.970325
773	0.519700	0.969575
774	0.520300	0.970200
775	0.520000	0.970425
776	0.519900	0.970950
777	0.519425	0.970775
778	0.519125	0.971350
779	0.518600	0.971025
780	0.519800	0.970400
781	0.520275	0.970650
782	0.519825	0.969525
783	0.519925	0.971225
784	0.519525	0.970350
785	0.518550	0.971200
786	0.518675	0.971675
787	0.518550	0.971600
788	0.519500	0.972725
789	0.520050	0.973050
790	0.520200	0.972525
791	0.518850	0.972425
792	0.518400	0.972625
793	0.519250	0.973050
794	0.518775	0.973150
795	0.519175	0.973800
796	0.518500	0.973800
797	0.519125	0.974350
798	0.519900	0.974200
799	0.519300	0.974175
800	0.519075	0.974775
801	0.519500	0.975225
802	0.519500	0.974725
803	0.519575	0.975450
804	0.518975	0.975450
805	0.518700	0.974975
806	0.519500	0.975050
807	0.519675	0.974900
808	0.519550	0.973900
809	0.519775	0.974000
810	0.520125	0.974575
811	0.519950	0.974825
812	0.519275	0.975525
813	0.519325	0.975700
814	0.519825	0.975175
815	0.519150	0.975125
816	0.519250	0.974950
817	0.520200	0.975475
818	0.519275	0.976050
819	0.519275	0.975850
820	0.519750	0.976300
821	0.519950	0.976650
822	0.519525	0.977325
823	0.519250	0.977325
824	0.519225	0.977875
825	0.519200	0.977675
826	0.519700	0.977025
827	0.520525	0.976725
828	0.519700	0.977400
829	0.519625	0.976875
830	0.520125	0.977250
831	0.520000	0.977800
832	0.519800	0.977600
833	0.519650	0.977275
834	0.519725	0.977550
835	0.520550	0.978400
836	0.520575	0.979100
837	0.519575	0.979275
838	0.519250	0.979900
839	0.519200	0.979500
840	0.519325	0.979325
841	0.519300	0.979850
842	0.519675	0.979500
843	0.519500	0.979875
844	0.519050	0.980475
845	0.519850	0.980250
846	0.519100	0.980875
847	0.519375	0.980800
848	0.519725	0.981300
849	0.519625	0.980925
850	0.519125	0.981100
851	0.518750	0.981225
852	0.518425	0.981200
853	0.518650	0.981225
854	0.519650	0.981400
855	0.519275	0.981625
856	0.519675	0.982500
857	0.519825	0.982575
858	0.519600	0.982775
859	0.519975	0.982175
860	0.519775	0.982100
861	0.519325	0.981750
862	0.520150	0.981775
863	0.520450	0.981675
864	0.520250	0.981950
865	0.520100	0.981650
866	0.520300	0.981775
867	0.519625	0.981525
868	0.519725	0.981300
869	0.519425	0.981600
870	0.519250	0.981750
871	0.519025	0.982150
872	0.519350	0.982525
873	0.519575	0.982450
874	0.520075	0.982375
875	0.519925	0.982100
876	0.519800	0.981600
877	0.519850	0.981750
878	0.519875	0.981925
879	0.520450	0.982250
880	0.519775	0.982275
881	0.520025	0.983100
882	0.519700	0.982675
883	0.519475	0.982300
884	0.519525	0.982375
885	0.519975	0.982625
886	0.519425	0.982725
887	0.520200	0.982275
888	0.520050	0.982525
889	0.519425	0.982625
890	0.519650	0.982725
891	0.519575	0.983400
892	0.519750	0.983500
893	0.519850	0.984075
894	0.519975	0.984275
895	0.520050	0.983625
896	0.519675	0.983675
897	0.520125	0.983575
898	0.519700	0.983725
899	0.519675	0.984150
900	0.519900	0.984400
901	0.520300	0.984200
902	0.519525	0.983875
903	0.519925	0.983875
904	0.519825	0.983250
905	0.520225	0.982875
906	0.519775	0.983475
907	0.520575	0.982900
908	0.520350	0.982625
909	0.519825	0.982425
910	0.520525	0.982275
911	0.519950	0.982275
912	0.519900	0.982325
913	0.519950	0.982625
914	0.520750	0.983100
915	0.520200	0.983075
916	0.519675	0.982650
917	0.520150	0.982400
918	0.520000	0.983100
919	0.520525	0.982550
920	0.519975	0.982275
921	0.520025	0.982775
922	0.520275	0.982550
923	0.519925	0.982700
924	0.520075	0.982500
925	0.519925	0.983075
926	0.519500	0.983175
927	0.519650	0.983200
928	0.520150	0.983950
929	0.519800	0.984150
930	0.520050	0.984525
931	0.520025	0.984925
932	0.520250	0.985175
933	0.520050	0.985450
934	0.520150	0.985425
935	0.520025	0.985500
936	0.519750	0.985275
937	0.520100	0.984750
938	0.520025	0.984700
939	0.519975	0.984675
940	0.519100	0.984575
941	0.519700	0.985475
942	0.520200	0.985750
943	0.520000	0.985625
944	0.519625	0.984975
945	0.520025	0.985075
946	0.519850	0.986000
947	0.519475	0.985875
948	0.519450	0.985700
949	0.519975	0.985350
950	0.520225	0.984925
951	0.520725	0.984850
952	0.520350	0.984550
953	0.520725	0.984675
954	0.520525	0.984600
955	0.520025	0.984925
956	0.519850	0.985225
957	0.519875	0.985425
958	0.520125	0.985850
959	0.519825	0.985350
960	0.520025	0.985350
961	0.520000	0.985950
962	0.519875	0.985575
963	0.519925	0.985950
964	0.519400	0.986675
965	0.519275	0.987750
966	0.519525	0.987850
967	0.519800	0.988300
968	0.519650	0.988175
969	0.519800	0.988325
970	0.519900	0.988250
971	0.519875	0.988450
972	0.519600	0.988050
973	0.519750	0.988425
974	0.519925	0.988450
975	0.519700	0.988825
976	0.519475	0.988275
977	0.519525	0.988625
978	0.519275	0.988300
979	0.519250	0.987875
980	0.519325	0.988400
981	0.519225	0.989000
982	0.518950	0.989075
983	0.519200	0.989100
984	0.519250	0.988625
985	0.518700	0.989175
986	0.519300	0.989350
987	0.518800	0.989900
988	0.519675	0.990350
989	0.519925	0.990600
990	0.519675	0.990650
991	0.519125	0.990900
992	0.520075	0.991700
993	0.520350	0.991400
994	0.519700	0.991350
995	0.519450	0.991625
996	0.519300	0.991225
997	0.518925	0.991325
998	0.519150	0.991750
999	0.519375	0.991275
1000	0.519525	0.991050
1001	0.519050	0.990850
1002	0.519325	0.991275
1003	0.519175	0.991100
1004	0.519450	0.990925
1005	0.519500	0.990875
1006	0.519775	0.991025
1007	0.519500	0.990800
1008	0.519325	0.990725
1009	0.519425	0.990950
1010	0.519250	0.990925
1011	0.519500	0.991175
1012	0.519475	0.991050
1013	0.519700	0.991050
1014	0.519300	0.991300
1015	0.519500	0.991300
1016	0.519725	0.991375
1017	0.519900	0.990875
1018	0.519600	0.990900
1019	0.519875	0.991275
1020	0.520025	0.991250
1021	0.519575	0.991600
1022	0.519125	0.991275
1023	0.518900	0.991550
1024	0.519000	0.991100
1025	0.519225	0.991350
1026	0.519800	0.992200
1027	0.519550	0.991675
1028	0.519350	0.991775
1029	0.519225	0.991975
1030	0.519550	0.992125
1031	0.519150	0.991850
1032	0.519450	0.991625
1033	0.519700	0.991750
1034	0.519450	0.991550
1035	0.519350	0.991075
1036	0.519225	0.991225
1037	0.519150	0.991425
1038	0.519225	0.991325
1039	0.519325	0.991525
1040	0.519375	0.991225
1041	0.519325	0.991400
1042	0.519350	0.990975
1043	0.519275	0.991150
1044	0.518950	0.991075
1045	0.519300	0.991200
1046	0.519850	0.991375
1047	0.518875	0.991200
1048	0.518825	0.991450
1049	0.518875	0.991500
1050	0.519425	0.991900
1051	0.519050	0.991950
1052	0.519175	0.991550
1053	0.519025	0.991150
1054	0.518550	0.990875
1055	0.518650	0.990975
1056	0.519325	0.991350
1057	0.519600	0.991000
1058	0.519400	0.990700
1059	0.519650	0.990275
1060	0.519750	0.990550
1061	0.519800	0.990800
1062	0.519425	0.990725
1063	0.519425	0.990375
1064	0.519325	0.990475
1065	0.519625	0.990950
1066	0.519200	0.990925
1067	0.519375	0.990875
1068	0.519450	0.990825
1069	0.519225	0.991100
1070	0.518950	0.991375
1071	0.519425	0.991550
1072	0.519875	0.991175
1073	0.519275	0.991700
1074	0.519525	0.991125
1075	0.519700	0.990875
1076	0.519600	0.991225
1077	0.518725	0.990925
1078	0.519225	0.991150
1079	0.518950	0.990975
1080	0.519125	0.991250
1081	0.518925	0.991250
1082	0.519300	0.991425
1083	0.519400	0.990975
1084	0.519075	0.991000
1085	0.518800	0.991325
1086	0.519050	0.991225
1087	0.518875	0.991200
1088	0.518525	0.990950
1089	0.518900	0.991175
1090	0.518650	0.991350
1091	0.518800	0.991575
1092	0.519100	0.991600
1093	0.519200	0.991775
1094	0.519375	0.992175
1095	0.519175	0.992200
1096	0.518850	0.991975
1097	0.519600	0.992175
1098	0.519125	0.991925
1099	0.519050	0.991800
1100	0.518950	0.991775
1101	0.519075	0.991900
1102	0.519200	0.992050
1103	0.518775	0.992175
1104	0.519350	0.992400
1105	0.519375	0.992325
1106	0.519400	0.992375
1107	0.519125	0.992175
1108	0.519150	0.992075
1109	0.519175	0.992675
1110	0.519325	0.992650
1111	0.519225	0.992725
1112	0.519500	0.992525
1113	0.519325	0.992475
1114	0.519500	0.992625
1115	0.519625	0.992875
1116	0.519625	0.992950
1117	0.519150	0.993200
1118	0.519275	0.993375
1119	0.519075	0.993275
1120	0.519250	0.993500
1121	0.519650	0.993725
1122	0.519700	0.993625
1123	0.519325	0.993375
1124	0.519400	0.993750
1125	0.519475	0.993575
1126	0.519800	0.993550
1127	0.519600	0.993400
1128	0.519325	0.993400
1129	0.519550	0.993300
1130	0.519400	0.993175
1131	0.519175	0.993650
1132	0.519350	0.993725
1133	0.519400	0.994050
1134	0.519450	0.994025
1135	0.520000	0.993925
1136	0.519950	0.994175
1137	0.519650	0.994175
1138	0.519300	0.994375
1139	0.519525	0.994525
1140	0.519800	0.994575
1141	0.519450	0.994700
1142	0.519425	0.995050
1143	0.519600	0.995325
1144	0.519375	0.995250
1145	0.519275	0.995100
1146	0.519250	0.995225
1147	0.519300	0.995175
1148	0.519300	0.995150
1149	0.519400	0.995225
1150	0.519250	0.994725
1151	0.519100	0.994575
1152	0.519175	0.994500
1153	0.519575	0.994475
1154	0.519950	0.994250
1155	0.519500	0.994400
1156	0.519425	0.994550
1157	0.519700	0.994575
1158	0.519400	0.994200
1159	0.519625	0.994250
1160	0.519600	0.994625
1161	0.519200	0.994325
1162	0.519725	0.994475
1163	0.519525	0.994550
1164	0.519500	0.994975
1165	0.519250	0.995000
1166	0.519425	0.995225
1167	0.519600	0.995150
1168	0.519500	0.995650
1169	0.519575	0.995700
1170	0.519575	0.995375
1171	0.519900	0.994775
1172	0.519400	0.994575
1173	0.519750	0.994275
1174	0.519550	0.994425
1175	0.519400	0.994650
1176	0.519800	0.994350
1177	0.519400	0.994425
1178	0.519450	0.994475
1179	0.519775	0.994475
1180	0.519475	0.994750
1181	0.519600	0.994700
1182	0.519800	0.994750
1183	0.519650	0.994450
1184	0.520175	0.994725
1185	0.519900	0.994525
1186	0.520100	0.994700
1187	0.519675	0.994275
1188	0.519675	0.994175
1189	0.519600	0.994375
1190	0.519525	0.994525
1191	0.519825	0.994450
1192	0.519775	0.994925
1193	0.520050	0.995075
1194	0.519875	0.995100
1195	0.519875	0.995425
1196	0.519900	0.995325
1197	0.519775	0.995425
1198	0.519650	0.995275
1199	0.519650	0.995125
1200	0.519550	0.995075
1201	0.519825	0.995025
1202	0.520275	0.994750
1203	0.519600	0.994925
1204	0.520175	0.994775
1205	0.520050	0.994650
1206	0.519900	0.994500
1207	0.519625	0.995100
1208	0.519900	0.994950
1209	0.519700	0.995375
1210	0.520050	0.995600
1211	0.519825	0.995525
1212	0.520225	0.995675
1213	0.519950	0.995675
1214	0.519800	0.995775
1215	0.519900	0.995375
1216	0.519975	0.995325
1217	0.520050	0.995350
1218	0.519875	0.995700
1219	0.520050	0.995975
1220	0.520225	0.995850
1221	0.519950	0.995600
1222	0.519925	0.995475
1223	0.519750	0.995600
1224	0.519850	0.995300
1225	0.519925	0.995325
1226	0.519900	0.995225
1227	0.519950	0.995275
1228	0.519850	0.995575
1229	0.520025	0.995850
1230	0.519875	0.996075
1231	0.520150	0.996150
1232	0.520025	0.995950
1233	0.520200	0.995725
1234	0.519975	0.996050
1235	0.520000	0.996150
1236	0.519775	0.996125
1237	0.519950	0.996450
1238	0.520100	0.996175
1239	0.520050	0.996100
1240	0.519975	0.996150
1241	0.520150	0.996125
1242	0.519600	0.996125
1243	0.519700	0.996225
1244	0.519550	0.996200
1245	0.519700	0.996400
1246	0.519925	0.996175
1247	0.519850	0.996200
1248	0.519700	0.996300
1249	0.519925	0.996025
1250	0.519750	0.996100
1251	0.520050	0.996225
1252	0.520000	0.996225
1253	0.520050	0.996425
1254	0.519750	0.996625
1255	0.520075	0.996500
1256	0.519825	0.996625
1257	0.519925	0.996500
1258	0.519750	0.996600
1259	0.519875	0.996525
1260	0.519775	0.996700
1261	0.519975	0.996650
1262	0.519875	0.996725
1263	0.519875	0.996550
1264	0.519925	0.996375
1265	0.519750	0.996525
1266	0.519775	0.996550
1267	0.519975	0.996625
1268	0.519725	0.996875
1269	0.519525	0.996975
1270	0.519750	0.997000
1271	0.519900	0.997100
1272	0.520075	0.996750
1273	0.519975	0.996975
1274	0.520050	0.997125
1275	0.520000	0.997225
1276	0.519800	0.997275
1277	0.519875	0.997275
1278	0.520075	0.997500
1279	0.519900	0.997500
1280	0.519700	0.997475
1281	0.519825	0.997450
1282	0.519700	0.997225
1283	0.519875	0.996975
1284	0.519700	0.997150
1285	0.519750	0.997200
1286	0.519525	0.997050
1287	0.519650	0.997150
1288	0.519575	0.997050
1289	0.519850	0.996825
1290	0.520025	0.996850
1291	0.519975	0.997250
1292	0.520075	0.997550
1293	0.519675	0.997475
1294	0.519850	0.997525
1295	0.519900	0.997375
1296	0.519950	0.997500
1297	0.519825	0.997575
1298	0.519825	0.997800
1299	0.519625	0.997850
1300	0.519875	0.998050
1301	0.519675	0.998000
1302	0.519650	0.997825
1303	0.519650	0.997675
1304	0.519725	0.998000
1305	0.519675	0.998100
1306	0.519725	0.998175
1307	0.519700	0.998175
1308	0.519650	0.998050
1309	0.519750	0.997900
1310	0.519875	0.997775
1311	0.519825	0.997775
1312	0.519825	0.997825
1313	0.519800	0.998025
1314	0.519725	0.997950
1315	0.519575	0.997975
1316	0.519700	0.998000
1317	0.519600	0.998000
1318	0.519575	0.998025
1319	0.519650	0.997625
1320	0.519875	0.997700
1321	0.519725	0.998000
1322	0.519875	0.997925
1323	0.519775	0.997775
1324	0.519750	0.998050
1325	0.519575	0.998250
1326	0.519775	0.998225
1327	0.519825	0.998275
1328	0.519775	0.997900
1329	0.519600	0.998125
1330	0.519425	0.998250
1331	0.519650	0.998150
1332	0.519600	0.998100
1333	0.519750	0.998300
1334	0.519775	0.998300
1335	0.519650	0.998275
1336	0.519650	0.998325
1337	0.519650	0.998225
1338	0.519650	0.998250
1339	0.519775	0.997975
1340	0.519850	0.998375
1341	0.519650	0.998350
1342	0.519725	0.998250
1343	0.519625	0.998275
1344	0.519700	0.998325
1345	0.519750	0.998475
1346	0.519900	0.998200
1347	0.519875	0.998275
1348	0.519625	0.998175
1349	0.519550	0.998000
1350	0.519625	0.997975
1351	0.519775	0.998000
1352	0.519775	0.997975
1353	0.519800	0.998050
1354	0.519800	0.998000
1355	0.519750	0.997800
1356	0.519850	0.997800
1357	0.519875	0.997675
1358	0.520000	0.997675
1359	0.520000	0.997750
1360	0.519600	0.997900
1361	0.519575	0.997950
1362	0.519750	0.997775
1363	0.519825	0.997500
1364	0.519900	0.997550
1365	0.519750	0.997575
1366	0.519600	0.997525
1367	0.519550	0.997775
1368	0.519600	0.998050
1369	0.519600	0.998050
1370	0.519600	0.997850
1371	0.519800	0.998025
1372	0.519700	0.998000
1373	0.519625	0.998025
1374	0.519500	0.998125
1375	0.519525	0.998175
1376	0.519500	0.998150
1377	0.519625	0.998400
1378	0.519650	0.998550
1379	0.519625	0.998450
1380	0.519625	0.998550
1381	0.519550	0.998450
1382	0.519900	0.998225
1383	0.519850	0.998025
1384	0.519625	0.998000
1385	0.519775	0.998050
1386	0.519800	0.997900
1387	0.519625	0.997925
1388	0.519700	0.998025
1389	0.519725	0.998225
1390	0.519675	0.997925
1391	0.519575	0.998025
1392	0.519625	0.998200
1393	0.519600	0.998325
1394	0.519500	0.998275
1395	0.519575	0.998350
1396	0.519375	0.998525
1397	0.519475	0.998600
1398	0.519600	0.998600
1399	0.519425	0.998675
1400	0.519500	0.998800
1401	0.519400	0.998675
1402	0.519500	0.998650
1403	0.519475	0.998900
1404	0.519400	0.999050
1405	0.519325	0.998975
1406	0.519525	0.998825
1407	0.519500	0.998975
1408	0.519350	0.998900
1409	0.519525	0.998650
1410	0.519300	0.998650
1411	0.519600	0.998650
1412	0.519525	0.998625
1413	0.519450	0.998575
1414	0.519575	0.998575
1415	0.519550	0.998675
1416	0.519550	0.998775
1417	0.519500	0.998775
1418	0.519525	0.998850
1419	0.519600	0.998725
1420	0.519725	0.998500
1421	0.519675	0.998550
1422	0.519500	0.998750
1423	0.519425	0.998700
1424	0.519525	0.998550
1425	0.519550	0.998625
1426	0.519350	0.998700
1427	0.519450	0.998600
1428	0.519525	0.998550
1429	0.519525	0.998575
1430	0.519425	0.998425
1431	0.519500	0.998425
1432	0.519400	0.998425
1433	0.519450	0.998575
1434	0.519350	0.998725
1435	0.519325	0.998725
1436	0.519600	0.998525
1437	0.519275	0.998750
1438	0.519375	0.998775
1439	0.519500	0.998875
1440	0.519325	0.998725
1441	0.519525	0.998775
1442	0.519525	0.998925
1443	0.519525	0.998825
1444	0.519725	0.998750
1445	0.519675	0.998725
1446	0.519650	0.998575
1447	0.519650	0.998600
1448	0.519750	0.998475
1449	0.519700	0.998525
1450	0.519825	0.998425
1451	0.519775	0.998275
1452	0.519700	0.998175
1453	0.519675	0.998250
1454	0.519800	0.998200
1455	0.519525	0.998400
1456	0.519700	0.998550
1457	0.519675	0.998750
1458	0.519675	0.998500
1459	0.519475	0.998450
1460	0.519725	0.998200
1461	0.519650	0.998225
1462	0.519750	0.998125
1463	0.519675	0.998250
1464	0.519425	0.998375
1465	0.519675	0.998550
1466	0.519725	0.998450
1467	0.519725	0.998400
1468	0.519700	0.998400
1469	0.519700	0.998475
1470	0.519875	0.998600
1471	0.519775	0.998675
1472	0.519750	0.998625
1473	0.519750	0.998725
1474	0.519675	0.998575
1475	0.519900	0.998700
1476	0.519825	0.998650
1477	0.519825	0.998625
1478	0.519875	0.998525
1479	0.520025	0.998725
1480	0.519975	0.998675
1481	0.519925	0.998750
1482	0.519825	0.998825
1483	0.519750	0.998900
1484	0.519750	0.998875
1485	0.519775	0.998975
1486	0.519550	0.999100
1487	0.519750	0.999050
1488	0.519700	0.999000
1489	0.519600	0.999075
1490	0.519675	0.999250
1491	0.519575	0.999225
1492	0.519725	0.999275
1493	0.519775	0.999225
1494	0.519725	0.999175
1495	0.519850	0.999075
1496	0.519875	0.999150
1497	0.519800	0.999325
1498	0.519650	0.999275
1499	0.519675	0.999225
1500	0.519625	0.999150
1501	0.519775	0.999275
1502	0.519800	0.999325
1503	0.519900	0.999275
1504	0.519925	0.999175
1505	0.519825	0.999200
1506	0.519800	0.999350
1507	0.519850	0.999250
1508	0.519875	0.999225
1509	0.519800	0.999075
1510	0.519775	0.999025
1511	0.519825	0.999100
1512	0.519825	0.999225
1513	0.519800	0.999225
1514	0.519850	0.999075
1515	0.519825	0.999275
1516	0.519750	0.999225
1517	0.519725	0.999225
1518	0.519775	0.999050
1519	0.519800	0.998975
1520	0.519750	0.999025
1521	0.519800	0.999000
1522	0.519700	0.999100
1523	0.519725	0.999125
1524	0.519675	0.999200
1525	0.519725	0.999350
1526	0.519850	0.999350
1527	0.519925	0.999325
1528	0.519925	0.999225
1529	0.519800	0.999125
1530	0.519750	0.999275
1531	0.519625	0.999150
1532	0.519675	0.998925
1533	0.519775	0.998950
1534	0.519700	0.998875
1535	0.519725	0.998875
1536	0.519850	0.999050
1537	0.519800	0.999150
1538	0.519775	0.999100
1539	0.519750	0.999025
1540	0.519775	0.999075
1541	0.519725	0.999150
1542	0.519825	0.999100
1543	0.519750	0.999150
1544	0.519650	0.999250
1545	0.519800	0.999175
1546	0.519775	0.999100
1547	0.519775	0.999150
1548	0.519700	0.999300
1549	0.519650	0.999350
1550	0.519675	0.999400
1551	0.519750	0.999575
1552	0.519625	0.999525
1553	0.519700	0.999550
1554	0.519600	0.999625
1555	0.519650	0.999650
1556	0.519700	0.999725
1557	0.519575	0.999650
1558	0.519525	0.999675
1559	0.519600	0.999650
1560	0.519700	0.999775
1561	0.519675	0.999775
1562	0.519700	0.999800
1563	0.519725	0.999825
1564	0.519800	0.999800
1565	0.519650	0.999775
1566	0.519700	0.999825
1567	0.519700	0.999750
1568	0.519725	0.999750
1569	0.519700	0.999650
1570	0.519625	0.999650
1571	0.519700	0.999675
1572	0.519675	0.999650
1573	0.519675	0.999650
1574	0.519625	0.999650
1575	0.519650	0.999750
1576	0.519675	0.999600
1577	0.519625	0.999475
1578	0.519675	0.999450
1579	0.519650	0.999450
1580	0.519650	0.999300
1581	0.519700	0.999375
1582	0.519725	0.999375
1583	0.519675	0.999400
1584	0.519650	0.999375
1585	0.519750	0.999450
1586	0.519625	0.999450
1587	0.519750	0.999575
1588	0.519675	0.999600
1589	0.519825	0.999450
1590	0.519775	0.999475
1591	0.519750	0.999500
1592	0.519750	0.999525
1593	0.519775	0.999450
1594	0.519650	0.999425
1595	0.519750	0.999250
1596	0.519775	0.999175
1597	0.519750	0.999175
1598	0.519725	0.999150
1599	0.519700	0.999075
1600	0.519650	0.999050
1601	0.519675	0.999075
1602	0.519800	0.999175
1603	0.519750	0.998975
1604	0.519675	0.999000
1605	0.519825	0.998975
1606	0.519925	0.998875
1607	0.519800	0.998850
1608	0.519825	0.998725
1609	0.519800	0.998675
1610	0.519675	0.998825
1611	0.519775	0.998875
1612	0.519850	0.998600
1613	0.519575	0.998625
1614	0.519650	0.998825
1615	0.519650	0.998775
1616	0.519825	0.998725
1617	0.519675	0.999000
1618	0.519700	0.998875
1619	0.519675	0.998825
1620	0.519700	0.998950
1621	0.519700	0.998800
1622	0.519725	0.998775
1623	0.519750	0.998775
1624	0.519600	0.998850
1625	0.519750	0.998975
1626	0.519750	0.998850
1627	0.519800	0.998775
1628	0.519800	0.998600
1629	0.519700	0.998675
1630	0.519675	0.998825
1631	0.519675	0.998825
1632	0.519700	0.998825
1633	0.519650	0.998725
1634	0.519825	0.998550
1635	0.519875	0.998375
1636	0.519650	0.998450
1637	0.519625	0.998600
1638	0.519675	0.998650
1639	0.519750	0.998575
1640	0.519675	0.998600
1641	0.519700	0.998650
1642	0.519575	0.998750
1643	0.519625	0.998850
1644	0.519525	0.998900
1645	0.519600	0.998825
1646	0.519775	0.998825
1647	0.519925	0.998775
1648	0.520000	0.998900
1649	0.519650	0.998900
1650	0.519725	0.998925
1651	0.519875	0.998800
1652	0.519825	0.998800
1653	0.519875	0.998750
1654	0.520000	0.998500
1655	0.519750	0.998500
1656	0.519725	0.998675
1657	0.519950	0.998700
1658	0.519875	0.998775
1659	0.519900	0.998525
1660	0.519750	0.998700
1661	0.519900	0.998700
1662	0.519925	0.998700
1663	0.519875	0.998550
1664	0.519975	0.998700
1665	0.519925	0.998575
1666	0.519825	0.998625
1667	0.519900	0.998900
1668	0.519750	0.998775
1669	0.519775	0.998575
1670	0.519950	0.998600
1671	0.519875	0.998600
1672	0.519775	0.998775
1673	0.519900	0.998750
1674	0.519975	0.998800
1675	0.519875	0.998725
1676	0.519925	0.998650
1677	0.519975	0.998500
1678	0.519750	0.998675
1679	0.520025	0.998600
1680	0.519875	0.998550
1681	0.519900	0.998575
1682	0.519750	0.998450
1683	0.519925	0.998425
1684	0.519900	0.998400
1685	0.519900	0.998400
1686	0.520000	0.998375
1687	0.519850	0.998450
1688	0.519975	0.998475
1689	0.520000	0.998625
1690	0.519775	0.998575
1691	0.519825	0.998550
1692	0.519925	0.998650
1693	0.519975	0.998425
1694	0.519975	0.998425
1695	0.519925	0.998500
1696	0.520075	0.998525
1697	0.519925	0.998475
1698	0.519975	0.998750
1699	0.520050	0.998650
1700	0.519775	0.998800
1701	0.519800	0.998825
1702	0.519750	0.998850
1703	0.519775	0.998875
1704	0.519700	0.999000
1705	0.519775	0.999000
1706	0.519550	0.999075
1707	0.519600	0.999025
1708	0.519625	0.998775
1709	0.519775	0.998800
1710	0.519825	0.999050
1711	0.519900	0.999125
1712	0.519875	0.999025
1713	0.519800	0.998925
1714	0.519900	0.998800
1715	0.519950	0.998925
1716	0.519850	0.998875
1717	0.519900	0.998875
1718	0.519925	0.998825
1719	0.519900	0.998875
1720	0.519675	0.998875
1721	0.519900	0.999000
1722	0.519950	0.998800
1723	0.519875	0.998875
1724	0.519750	0.999025
1725	0.519850	0.998875
1726	0.519800	0.999000
1727	0.519750	0.998950
1728	0.519700	0.999025
1729	0.519850	0.999000
1730	0.519700	0.999000
1731	0.519675	0.999075
1732	0.519725	0.998975
1733	0.519725	0.999000
1734	0.519675	0.998925
1735	0.519750	0.998975
1736	0.519650	0.998900
1737	0.519725	0.998750
1738	0.519825	0.998625
1739	0.519700	0.998675
1740	0.519825	0.998575
1741	0.519900	0.998600
1742	0.519775	0.998700
1743	0.519875	0.998600
1744	0.519875	0.998775
1745	0.519875	0.998825
1746	0.519950	0.998850
1747	0.519900	0.998800
1748	0.519900	0.998750
1749	0.519975	0.998825
1750	0.519875	0.998825
1751	0.519975	0.998800
1752	0.519925	0.998825
1753	0.519900	0.998750
1754	0.519875	0.998850
1755	0.519725	0.998750
1756	0.519850	0.998925
1757	0.519925	0.998850
1758	0.519950	0.998975
1759	0.519750	0.998875
1760	0.519675	0.998600
1761	0.519800	0.998600
1762	0.520050	0.998675
1763	0.519825	0.998575
1764	0.519800	0.998375
1765	0.519750	0.998325
1766	0.519950	0.998400
1767	0.519900	0.998500
1768	0.519950	0.998525
1769	0.520075	0.998650
1770	0.519900	0.998700
1771	0.519800	0.998600
1772	0.519875	0.998750
1773	0.519725	0.998600
1774	0.519750	0.998900
1775	0.519875	0.998925
1776	0.519975	0.998900
1777	0.520050	0.999050
1778	0.519925	0.998900
1779	0.519875	0.998950
1780	0.519825	0.998900
1781	0.519825	0.998950
1782	0.519775	0.998925
1783	0.519775	0.998900
1784	0.519800	0.998900
1785	0.519875	0.998925
1786	0.519800	0.998925
1787	0.519925	0.998850
1788	0.519875	0.998750
1789	0.519975	0.998725
1790	0.519900	0.998775
1791	0.519875	0.998725
1792	0.520000	0.998600
1793	0.519800	0.998475
1794	0.519875	0.998425
1795	0.519975	0.998775
1796	0.519850	0.998725
1797	0.519950	0.998700
1798	0.519825	0.998900
1799	0.519925	0.998900
1800	0.519950	0.998875
1801	0.520050	0.998600
1802	0.520075	0.998475
1803	0.519975	0.998500
1804	0.520025	0.998700
1805	0.519875	0.998725
1806	0.519875	0.998675
1807	0.519850	0.998700
1808	0.519700	0.998575
1809	0.520000	0.998625
1810	0.519800	0.998800
1811	0.519850	0.998850
1812	0.519800	0.998850
1813	0.519925	0.998775
1814	0.519850	0.998900
1815	0.519875	0.998725
1816	0.519925	0.998900
1817	0.520125	0.998775
1818	0.519975	0.998800
1819	0.520000	0.998725
1820	0.520100	0.998825
1821	0.520025	0.998700
1822	0.519975	0.998375
1823	0.520025	0.998575
1824	0.520150	0.998650
1825	0.520000	0.998650
1826	0.520000	0.998475
1827	0.519950	0.998500
1828	0.519950	0.998475
1829	0.519950	0.998500
1830	0.519925	0.998450
1831	0.519950	0.998625
1832	0.519875	0.998775
1833	0.519875	0.998850
1834	0.519875	0.998925
1835	0.519775	0.998900
1836	0.519775	0.998825
1837	0.519925	0.998775
1838	0.519775	0.998875
1839	0.519875	0.998850
1840	0.519800	0.998800
1841	0.519850	0.998925
1842	0.519775	0.998750
1843	0.519800	0.998850
1844	0.519625	0.998975
1845	0.519925	0.998875
1846	0.519925	0.999000
1847	0.519825	0.998800
1848	0.519775	0.998675
1849	0.519775	0.998800
1850	0.519725	0.998925
1851	0.519800	0.998650
1852	0.519800	0.998650
1853	0.519925	0.998725
1854	0.519825	0.998775
1855	0.519850	0.998850
1856	0.519625	0.998900
1857	0.519650	0.998800
1858	0.519750	0.998525
1859	0.519800	0.998475
1860	0.519750	0.998500
1861	0.519700	0.998450
1862	0.519725	0.998575
1863	0.519625	0.998625
1864	0.519625	0.998775
1865	0.519800	0.998875
1866	0.519600	0.998725
1867	0.519975	0.998800
1868	0.519950	0.998800
1869	0.519725	0.998775
1870	0.519675	0.998925
1871	0.519725	0.999025
1872	0.519700	0.998975
1873	0.519800	0.999050
1874	0.519625	0.999250
1875	0.519700	0.999200
1876	0.519725	0.999075
1877	0.519675	0.999075
1878	0.519775	0.999075
1879	0.519700	0.999100
1880	0.519725	0.999075
1881	0.519775	0.999075
1882	0.519650	0.999000
1883	0.519500	0.998900
1884	0.519675	0.998975
1885	0.519700	0.999000
1886	0.519650	0.999000
1887	0.519475	0.999100
1888	0.519525	0.999075
1889	0.519525	0.999100
1890	0.519625	0.999075
1891	0.519475	0.999125
1892	0.519500	0.999125
1893	0.519650	0.999100
1894	0.519625	0.999075
1895	0.519625	0.999050
1896	0.519750	0.999000
1897	0.519600	0.999075
1898	0.519650	0.999150
1899	0.519625	0.999175
1900	0.519575	0.999100
1901	0.519625	0.999175
1902	0.519700	0.999225
1903	0.519650	0.999150
1904	0.519525	0.999125
1905	0.519600	0.999350
1906	0.519600	0.999350
1907	0.519675	0.999350
1908	0.519825	0.999275
1909	0.519750	0.999250
1910	0.519650	0.999375
1911	0.519700	0.999250
1912	0.519725	0.999200
1913	0.519750	0.999300
1914	0.519675	0.999175
1915	0.519650	0.999100
1916	0.519625	0.999025
1917	0.519675	0.999025
1918	0.519700	0.999075
1919	0.519600	0.999100
1920	0.519675	0.999300
1921	0.519700	0.999225
1922	0.519575	0.999200
1923	0.519675	0.999250
1924	0.519700	0.999300
1925	0.519675	0.999250
1926	0.519600	0.999450
1927	0.519700	0.999325
1928	0.519750	0.999400
1929	0.519625	0.999425
1930	0.519600	0.999400
1931	0.519600	0.999425
1932	0.519700	0.999500
1933	0.519625	0.999500
1934	0.519675	0.999500
1935	0.519625	0.999575
1936	0.519650	0.999650
1937	0.519675	0.999600
1938	0.519800	0.999500
1939	0.519700	0.999500
1940	0.519625	0.999525
1941	0.519675	0.999500
1942	0.519650	0.999375
1943	0.519850	0.999500
1944	0.519625	0.999500
1945	0.519675	0.999500
1946	0.519600	0.999450
1947	0.519525	0.999425
1948	0.519650	0.999475
1949	0.519750	0.999625
1950	0.519750	0.999675
1951	0.519725	0.999700
1952	0.519675	0.999725
1953	0.519725	0.999625
1954	0.519650	0.999625
1955	0.519625	0.999625
1956	0.519725	0.999725
1957	0.519825	0.999675
1958	0.519775	0.999800
1959	0.519725	0.999775
1960	0.519775	0.999675
1961	0.519750	0.999800
1962	0.519800	0.999800
1963	0.519800	0.999875
1964	0.519800	0.999800
1965	0.519750	0.999850
1966	0.519750	0.999925
1967	0.519775	0.999925
1968	0.519700	0.999925
1969	0.519725	0.999900
1970	0.519750	0.999825
1971	0.519725	0.999875
1972	0.519700	0.999900
1973	0.519725	0.999975
1974	0.519750	0.999950
1975	0.519725	0.999975
1976	0.519700	0.999975
1977	0.519750	0.999950
1978	0.519775	1.000000
1979	0.519750	1.000000
1980	0.519775	1.000000
1981	0.519750	1.000000
1982	0.519675	1.000000
1983	0.519700	1.000000
1984	0.519725	1.000000
1985	0.519725	1.000000
1986	0.519750	1.000000
1987	0.519725	1.000000
1988	0.519700	1.000000
1989	0.519725	1.000000
1990	0.519700	1.000000
1991	0.519725	1.000000
1992	0.519725	1.000000
1993	0.519725	1.000000
1994	0.519725	1.000000
1995	0.519725	1.000000
1996	0.519725	1.000000
1997	0.519725	1.000000
1998	0.519725	1.000000
1999	0.519725	1.000000
[truncated: 8,000 more rows]
