# Supplementary material for: Evolutionary game on mutually influenceing double-layer network
Source: PLoS One. 2025 Jan 31;20(1):e0317923. doi: 10.1371/journal.pone.0317923 (PMC11785339; doi:10.1371/journal.pone.0317923)
Supplement: S1 Data — (ZIP) [file pone.0317923.s001.zip › b=1.08_a=0.7_frequency.txt]

0	0.491375	0.407850
1	0.492425	0.359575
2	0.496825	0.330825
3	0.495800	0.310275
4	0.488625	0.292475
5	0.488575	0.283875
6	0.488800	0.275150
7	0.489775	0.268575
8	0.488950	0.260700
9	0.492750	0.254300
10	0.487375	0.250050
11	0.489875	0.241275
12	0.492650	0.234100
13	0.487500	0.234225
14	0.486875	0.233625
15	0.493350	0.232900
16	0.490875	0.228950
17	0.491975	0.227150
18	0.495250	0.228225
19	0.495150	0.229100
20	0.490475	0.226900
21	0.489700	0.225625
22	0.495850	0.228125
23	0.497475	0.226250
24	0.494150	0.227600
25	0.495525	0.228200
26	0.494500	0.228275
27	0.497175	0.229925
28	0.492525	0.230300
29	0.492200	0.231400
30	0.496750	0.231825
31	0.492300	0.231075
32	0.492475	0.231375
33	0.495850	0.233550
34	0.500375	0.234500
35	0.496750	0.235625
36	0.493875	0.237025
37	0.495275	0.238000
38	0.494775	0.237025
39	0.496525	0.238950
40	0.496550	0.238650
41	0.500450	0.238450
42	0.497250	0.240200
43	0.497550	0.239500
44	0.495175	0.240375
45	0.493575	0.240825
46	0.495725	0.239675
47	0.496400	0.240300
48	0.495125	0.241150
49	0.492825	0.241425
50	0.494200	0.243600
51	0.495800	0.243625
52	0.496425	0.244425
53	0.497725	0.244775
54	0.494700	0.246700
55	0.496325	0.248550
56	0.494225	0.251525
57	0.496700	0.255725
58	0.493925	0.260100
59	0.492275	0.258275
60	0.487025	0.260075
61	0.493500	0.262000
62	0.493950	0.262600
63	0.496425	0.264125
64	0.495725	0.264175
65	0.500050	0.264600
66	0.496975	0.264300
67	0.493475	0.264325
68	0.491575	0.265325
69	0.492575	0.266750
70	0.495950	0.267125
71	0.493825	0.267425
72	0.494625	0.266800
73	0.495075	0.267575
74	0.493425	0.267800
75	0.493750	0.267700
76	0.491600	0.272050
77	0.497300	0.271425
78	0.501975	0.274175
79	0.500825	0.277350
80	0.500950	0.276125
81	0.498575	0.275675
82	0.499500	0.278650
83	0.499975	0.278200
84	0.497400	0.278550
85	0.496875	0.281550
86	0.500700	0.284325
87	0.496875	0.287225
88	0.499825	0.289075
89	0.499600	0.291400
90	0.498375	0.293925
91	0.497025	0.296700
92	0.499625	0.298800
93	0.499600	0.301400
94	0.501275	0.305450
95	0.500975	0.307800
96	0.497925	0.309375
97	0.497950	0.311350
98	0.495700	0.315275
99	0.494825	0.317025
100	0.496275	0.319925
101	0.496375	0.323950
102	0.502200	0.325775
103	0.496050	0.327275
104	0.500100	0.327300
105	0.493850	0.330250
106	0.498450	0.330475
107	0.500700	0.333400
108	0.498775	0.335475
109	0.498850	0.338175
110	0.497825	0.338800
111	0.499100	0.340250
112	0.503050	0.342925
113	0.504400	0.340975
114	0.501875	0.343125
115	0.497600	0.345525
116	0.498950	0.347350
117	0.498025	0.348350
118	0.499775	0.351375
119	0.497575	0.351650
120	0.501375	0.352200
121	0.502225	0.354400
122	0.498950	0.353825
123	0.498425	0.356575
124	0.500150	0.357950
125	0.501175	0.359825
126	0.502100	0.363050
127	0.499025	0.365075
128	0.496375	0.367175
129	0.497650	0.369450
130	0.498900	0.372800
131	0.497025	0.372775
132	0.498600	0.373400
133	0.503175	0.374725
134	0.502500	0.375050
135	0.503600	0.378575
136	0.498850	0.380075
137	0.504875	0.380600
138	0.502450	0.382600
139	0.504975	0.384200
140	0.497325	0.384825
141	0.497625	0.385925
142	0.503400	0.387150
143	0.500750	0.388425
144	0.501000	0.393250
145	0.502750	0.393700
146	0.502275	0.393925
147	0.501900	0.397925
148	0.502875	0.397275
149	0.499700	0.397625
150	0.500500	0.398000
151	0.502375	0.398700
152	0.502575	0.402525
153	0.501325	0.404875
154	0.498400	0.404825
155	0.502650	0.405250
156	0.501375	0.405325
157	0.500275	0.404300
158	0.498550	0.407000
159	0.502475	0.408900
160	0.496200	0.410300
161	0.503375	0.411325
162	0.502375	0.411400
163	0.501975	0.412300
164	0.498900	0.412875
165	0.500875	0.416300
166	0.502725	0.419150
167	0.502900	0.419375
168	0.501625	0.420100
169	0.499750	0.418850
170	0.497700	0.419500
171	0.496300	0.419850
172	0.498675	0.420575
173	0.499900	0.421975
174	0.501250	0.423850
175	0.500300	0.425675
176	0.501675	0.426850
177	0.505475	0.427900
178	0.503450	0.428425
179	0.500050	0.430550
180	0.500025	0.432325
181	0.501625	0.436350
182	0.499100	0.434050
183	0.501250	0.434200
184	0.497075	0.435200
185	0.500900	0.436550
186	0.499950	0.436675
187	0.499225	0.439925
188	0.503175	0.442450
189	0.500550	0.441650
190	0.505725	0.442650
191	0.503900	0.445575
192	0.501200	0.444825
193	0.501375	0.446625
194	0.500525	0.446500
195	0.499800	0.445450
196	0.501450	0.447700
197	0.502925	0.450675
198	0.502825	0.450250
199	0.500050	0.452500
200	0.504775	0.454250
201	0.503875	0.453725
202	0.497950	0.456900
203	0.502000	0.458950
204	0.500450	0.458800
205	0.499450	0.460500
206	0.502450	0.460575
207	0.500450	0.461975
208	0.500875	0.462200
209	0.503825	0.461575
210	0.502475	0.463200
211	0.501200	0.463350
212	0.500600	0.464300
213	0.501575	0.464875
214	0.502725	0.465850
215	0.506125	0.465175
216	0.501350	0.465425
217	0.502325	0.467425
218	0.504100	0.468500
219	0.501975	0.467125
220	0.498300	0.466225
221	0.499650	0.470700
222	0.501025	0.473475
223	0.502675	0.473850
224	0.503300	0.473225
225	0.500300	0.478275
226	0.502975	0.480075
227	0.505700	0.483025
228	0.502750	0.483250
229	0.503250	0.486325
230	0.504150	0.485450
231	0.503750	0.487750
232	0.503975	0.488400
233	0.502250	0.488775
234	0.502575	0.491750
235	0.501875	0.493850
236	0.502850	0.494375
237	0.506600	0.494550
238	0.505350	0.493900
239	0.504550	0.495125
240	0.499975	0.498500
241	0.497900	0.501925
242	0.501175	0.503200
243	0.503175	0.504200
244	0.506700	0.502875
245	0.502200	0.504525
246	0.503350	0.506325
247	0.504000	0.508350
248	0.501750	0.511175
249	0.502375	0.515225
250	0.499625	0.515550
251	0.504525	0.514950
252	0.502800	0.515875
253	0.504375	0.515450
254	0.506300	0.517125
255	0.503350	0.517025
256	0.504600	0.518925
257	0.503875	0.520075
258	0.504925	0.524275
259	0.503350	0.525075
260	0.504625	0.525525
261	0.503250	0.526925
262	0.502925	0.527900
263	0.501175	0.526525
264	0.503200	0.529200
265	0.504850	0.530100
266	0.506425	0.531650
267	0.508525	0.534525
268	0.507775	0.536200
269	0.504900	0.536650
270	0.503725	0.536400
271	0.503100	0.536800
272	0.504725	0.536075
273	0.505225	0.541250
274	0.504300	0.544375
275	0.502850	0.544350
276	0.505700	0.546150
277	0.506025	0.545225
278	0.505900	0.545550
279	0.503700	0.548425
280	0.505875	0.548900
281	0.508375	0.549450
282	0.509650	0.551075
283	0.507400	0.553050
284	0.506550	0.553025
285	0.505700	0.554225
286	0.504125	0.557100
287	0.507100	0.557350
288	0.506575	0.558850
289	0.506850	0.560700
290	0.505350	0.560900
291	0.507200	0.562875
292	0.507975	0.564325
293	0.504250	0.565050
294	0.508650	0.566275
295	0.507375	0.566175
296	0.507600	0.567075
297	0.503800	0.567950
298	0.502425	0.570100
299	0.505850	0.572950
300	0.509525	0.572650
301	0.506450	0.573050
302	0.504250	0.574100
303	0.506425	0.574875
304	0.503575	0.577325
305	0.505125	0.576950
306	0.507400	0.578600
307	0.506125	0.579725
308	0.504125	0.580325
309	0.505525	0.581825
310	0.504275	0.581050
311	0.504150	0.580550
312	0.502500	0.583650
313	0.505100	0.584025
314	0.503050	0.585100
315	0.506550	0.585225
316	0.511075	0.587025
317	0.507650	0.587850
318	0.505150	0.588975
319	0.508900	0.589175
320	0.509025	0.590725
321	0.507100	0.591525
322	0.506625	0.592700
323	0.504625	0.594900
324	0.507850	0.597375
325	0.503825	0.596500
326	0.509925	0.596300
327	0.508300	0.599350
328	0.506150	0.598225
329	0.506625	0.603450
330	0.505675	0.603925
331	0.509175	0.602100
332	0.512175	0.600025
333	0.508550	0.600000
334	0.507000	0.599725
335	0.505100	0.600450
336	0.505325	0.602800
337	0.506850	0.601675
338	0.506850	0.604250
339	0.507600	0.604850
340	0.507975	0.603925
341	0.508950	0.606125
342	0.509275	0.604825
343	0.508425	0.606625
344	0.510325	0.605450
345	0.509200	0.607400
346	0.508950	0.606500
347	0.506850	0.609075
348	0.504925	0.609150
349	0.507475	0.609850
350	0.507575	0.610875
351	0.506850	0.612450
352	0.509775	0.612375
353	0.509925	0.612900
354	0.507525	0.612525
355	0.510450	0.614075
356	0.508450	0.615125
357	0.511675	0.615750
358	0.505900	0.617100
359	0.508325	0.619075
360	0.507350	0.617675
361	0.506925	0.618125
362	0.507650	0.617350
363	0.505850	0.619825
364	0.508625	0.620075
365	0.508775	0.622325
366	0.508975	0.625300
367	0.510675	0.624725
368	0.513775	0.623575
369	0.512650	0.623650
370	0.507225	0.624450
371	0.509175	0.627750
372	0.507475	0.626425
373	0.508300	0.625450
374	0.510325	0.628850
375	0.509975	0.628175
376	0.510125	0.628625
377	0.511350	0.630075
378	0.509225	0.629825
379	0.509075	0.631000
380	0.507900	0.630725
381	0.510875	0.632600
382	0.511525	0.634100
383	0.510800	0.635800
384	0.511800	0.637875
385	0.511575	0.637750
386	0.511350	0.639025
387	0.510375	0.639450
388	0.510950	0.639800
389	0.509425	0.641275
390	0.510475	0.642550
391	0.512975	0.645225
392	0.511900	0.644800
393	0.507675	0.644125
394	0.509725	0.645500
395	0.512325	0.646175
396	0.513525	0.645100
397	0.511425	0.644975
398	0.512025	0.645675
399	0.513675	0.648450
400	0.511600	0.650050
401	0.512000	0.650400
402	0.512950	0.652600
403	0.513300	0.653050
404	0.512925	0.652400
405	0.511500	0.652475
406	0.513750	0.652875
407	0.513025	0.654725
408	0.510225	0.657975
409	0.510575	0.658575
410	0.512125	0.658075
411	0.510325	0.659250
412	0.513100	0.660275
413	0.513050	0.660225
414	0.511875	0.659825
415	0.513675	0.663400
416	0.512775	0.663825
417	0.511525	0.664800
418	0.511475	0.666350
419	0.508675	0.667475
420	0.512925	0.665850
421	0.508700	0.668000
422	0.510725	0.670050
423	0.510625	0.671450
424	0.511300	0.669875
425	0.511825	0.671075
426	0.511325	0.668425
427	0.510375	0.668325
428	0.509025	0.669250
429	0.509850	0.668925
430	0.510500	0.668925
431	0.509300	0.668550
432	0.510600	0.669750
433	0.509750	0.671125
434	0.510900	0.670975
435	0.510875	0.672000
436	0.511225	0.672550
437	0.508450	0.674075
438	0.508525	0.673325
439	0.509350	0.673900
440	0.510900	0.673450
441	0.511775	0.673725
442	0.510275	0.676450
443	0.510900	0.676675
444	0.510325	0.677575
445	0.510775	0.678025
446	0.511300	0.677800
447	0.510700	0.679600
448	0.514850	0.676650
449	0.513575	0.678000
450	0.512275	0.679325
451	0.512900	0.680300
452	0.512750	0.681475
453	0.512050	0.680200
454	0.510875	0.681425
455	0.511975	0.683000
456	0.515375	0.685900
457	0.513150	0.687475
458	0.512975	0.685900
459	0.514475	0.686375
460	0.513125	0.685400
461	0.515600	0.685650
462	0.513800	0.686325
463	0.512575	0.688225
464	0.511600	0.688925
465	0.513125	0.690250
466	0.514625	0.690850
467	0.512875	0.690225
468	0.514775	0.688550
469	0.515975	0.690075
470	0.513950	0.690200
471	0.510525	0.689325
472	0.510700	0.688750
473	0.511300	0.689225
474	0.509875	0.688950
475	0.513800	0.689700
476	0.512800	0.688200
477	0.513475	0.688475
478	0.512575	0.688500
479	0.512175	0.687425
480	0.513800	0.686800
481	0.511950	0.688450
482	0.513825	0.685500
483	0.512800	0.686650
484	0.512250	0.685550
485	0.513750	0.683800
486	0.513800	0.683350
487	0.512825	0.685575
488	0.514500	0.688325
489	0.514650	0.687350
490	0.511975	0.687625
491	0.509525	0.687075
492	0.508050	0.686350
493	0.512150	0.687375
494	0.512200	0.688950
495	0.510075	0.687050
496	0.510825	0.688025
497	0.514075	0.692525
498	0.515725	0.692000
499	0.514125	0.692850
500	0.517250	0.691550
501	0.513100	0.693125
502	0.513850	0.692050
503	0.511475	0.691450
504	0.511000	0.693325
505	0.511475	0.695550
506	0.516225	0.697075
507	0.515475	0.694975
508	0.512850	0.696050
509	0.512825	0.695200
510	0.511875	0.697250
511	0.515400	0.699000
512	0.516775	0.697000
513	0.515025	0.697775
514	0.515825	0.701750
515	0.511450	0.704225
516	0.513625	0.704900
517	0.514925	0.702775
518	0.512475	0.704100
519	0.513400	0.703975
520	0.514100	0.705475
521	0.511475	0.706125
522	0.515950	0.707050
523	0.514850	0.708650
524	0.514350	0.711900
525	0.514300	0.714850
526	0.511025	0.715650
527	0.513850	0.716500
528	0.512125	0.715900
529	0.512525	0.716600
530	0.512125	0.717900
531	0.513900	0.716450
532	0.512075	0.717225
533	0.513000	0.717100
534	0.510925	0.719100
535	0.513725	0.720825
536	0.512400	0.720950
537	0.513325	0.720850
538	0.512500	0.720775
539	0.514975	0.721975
540	0.511925	0.721500
541	0.512675	0.722950
542	0.513475	0.722150
543	0.516100	0.722475
544	0.517500	0.723075
545	0.515800	0.723575
546	0.514575	0.724000
547	0.511975	0.726100
548	0.512650	0.726175
549	0.512700	0.727450
550	0.513200	0.728475
551	0.511725	0.730550
552	0.515575	0.731075
553	0.513625	0.731900
554	0.515225	0.731600
555	0.514625	0.732850
556	0.515500	0.732800
557	0.516775	0.732525
558	0.516450	0.733100
559	0.512700	0.734450
560	0.514450	0.733625
561	0.516100	0.734875
562	0.516750	0.735925
563	0.514000	0.735275
564	0.516375	0.738225
565	0.515950	0.738025
566	0.515875	0.739275
567	0.515100	0.739325
568	0.515125	0.741450
569	0.515075	0.743725
570	0.515875	0.742125
571	0.516025	0.742575
572	0.517100	0.743425
573	0.514475	0.745200
574	0.513375	0.744325
575	0.516900	0.743425
576	0.512875	0.742575
577	0.514225	0.744050
578	0.513150	0.744725
579	0.513050	0.744800
580	0.516025	0.744700
581	0.518175	0.747325
582	0.514825	0.751150
583	0.514475	0.754150
584	0.515075	0.755000
585	0.516475	0.752950
586	0.516875	0.752425
587	0.516175	0.753950
588	0.515400	0.752675
589	0.512650	0.750475
590	0.513225	0.751975
591	0.514875	0.753450
592	0.515775	0.753475
593	0.517075	0.756700
594	0.518125	0.755900
595	0.516125	0.757550
596	0.515650	0.757125
597	0.517000	0.757250
598	0.513575	0.756675
599	0.516300	0.755700
600	0.515375	0.755275
601	0.514350	0.754325
602	0.513950	0.754475
603	0.515225	0.754575
604	0.512650	0.755075
605	0.514200	0.754675
606	0.512825	0.754550
607	0.516175	0.756900
608	0.516575	0.757550
609	0.515150	0.758825
610	0.515075	0.756750
611	0.515650	0.756150
612	0.516200	0.758700
613	0.514950	0.759425
614	0.517225	0.761725
615	0.515925	0.762000
616	0.515900	0.762150
617	0.514500	0.762650
618	0.513725	0.759650
619	0.514450	0.760300
620	0.515525	0.759425
621	0.518200	0.759925
622	0.516850	0.759775
623	0.516400	0.758425
624	0.517300	0.759125
625	0.515100	0.759875
626	0.516050	0.761575
627	0.515700	0.759900
628	0.515175	0.760150
629	0.517025	0.760200
630	0.516900	0.760225
631	0.516200	0.761650
632	0.516075	0.763375
633	0.517000	0.763725
634	0.518175	0.763775
635	0.517925	0.765150
636	0.518075	0.765625
637	0.516925	0.767125
638	0.517225	0.767100
639	0.520300	0.767400
640	0.517375	0.766675
641	0.514225	0.767425
642	0.517950	0.765900
643	0.518900	0.766600
644	0.517750	0.768275
645	0.517275	0.769000
646	0.517525	0.770025
647	0.518075	0.771000
648	0.517125	0.771025
649	0.517025	0.770875
650	0.516100	0.773100
651	0.517800	0.772225
652	0.517025	0.773175
653	0.516975	0.771800
654	0.516900	0.770900
655	0.518950	0.769275
656	0.517950	0.771125
657	0.518075	0.771350
658	0.516375	0.771125
659	0.517825	0.773975
660	0.517575	0.773925
661	0.519475	0.772600
662	0.519225	0.771125
663	0.518675	0.771750
664	0.518225	0.773300
665	0.516350	0.773450
666	0.516350	0.772875
667	0.518425	0.771250
668	0.518325	0.771925
669	0.517850	0.770400
670	0.517250	0.769525
671	0.517400	0.769450
672	0.518725	0.769125
673	0.519825	0.769325
674	0.517625	0.771675
675	0.516325	0.770750
676	0.516425	0.772575
677	0.520550	0.774575
678	0.517375	0.776000
679	0.517100	0.775475
680	0.519200	0.776575
681	0.520875	0.777000
682	0.517675	0.776850
683	0.517875	0.778300
684	0.519675	0.778975
685	0.518175	0.779625
686	0.517650	0.780475
687	0.519075	0.780400
688	0.518475	0.781975
689	0.518025	0.782200
690	0.519475	0.780975
691	0.520700	0.780950
692	0.517650	0.782425
693	0.517400	0.784175
694	0.517350	0.784775
695	0.518150	0.786325
696	0.519925	0.785775
697	0.518725	0.786850
698	0.517475	0.787225
699	0.515850	0.785725
700	0.520825	0.785900
701	0.520550	0.788575
702	0.519300	0.789750
703	0.517725	0.789125
704	0.515950	0.789950
705	0.516475	0.790025
706	0.521125	0.790125
707	0.520525	0.790750
708	0.516375	0.789200
709	0.518100	0.789125
710	0.520325	0.788975
711	0.518750	0.792075
712	0.517300	0.791725
713	0.518800	0.789375
714	0.521075	0.789500
715	0.518725	0.790075
716	0.519400	0.789075
717	0.518575	0.791150
718	0.517750	0.789200
719	0.519750	0.788750
720	0.520100	0.787725
721	0.520725	0.787225
722	0.517000	0.790800
723	0.517250	0.791450
724	0.517150	0.791250
725	0.518600	0.790525
726	0.518525	0.790425
727	0.519225	0.790525
728	0.518300	0.791000
729	0.520225	0.789675
730	0.520175	0.790800
731	0.519725	0.793225
732	0.520375	0.792200
733	0.521725	0.793050
734	0.520600	0.794575
735	0.522050	0.793250
736	0.521025	0.791525
737	0.520425	0.792300
738	0.519575	0.794900
739	0.519250	0.796575
740	0.519275	0.795975
741	0.519700	0.796850
742	0.519950	0.798125
743	0.519475	0.799775
744	0.520750	0.802175
745	0.519675	0.804325
746	0.521425	0.801450
747	0.520425	0.801425
748	0.520300	0.801625
749	0.518725	0.801875
750	0.518475	0.802550
751	0.518300	0.802525
752	0.521725	0.802275
753	0.520675	0.799800
754	0.522275	0.800975
755	0.519500	0.801150
756	0.520250	0.802050
757	0.519025	0.802475
758	0.521100	0.801675
759	0.522000	0.802750
760	0.521125	0.803750
761	0.521875	0.803850
762	0.523475	0.803450
763	0.522450	0.803400
764	0.520600	0.803250
765	0.519575	0.802125
766	0.522000	0.802750
767	0.518175	0.802225
768	0.520000	0.802600
769	0.520450	0.803850
770	0.520200	0.805475
771	0.521450	0.804500
772	0.519200	0.802350
773	0.518925	0.803600
774	0.520075	0.805100
775	0.517500	0.807100
776	0.517850	0.806800
777	0.518575	0.808975
778	0.519350	0.809200
779	0.518400	0.808375
780	0.517525	0.808375
781	0.517100	0.810150
782	0.519750	0.810700
783	0.520675	0.811425
784	0.519475	0.810300
785	0.517925	0.811650
786	0.516500	0.811525
787	0.520175	0.810575
788	0.521975	0.811375
789	0.519875	0.812000
790	0.519250	0.812025
791	0.520750	0.811700
792	0.521425	0.812325
793	0.519225	0.813275
794	0.520725	0.813075
795	0.518000	0.814500
796	0.519000	0.815100
797	0.518400	0.812725
798	0.517550	0.812525
799	0.517800	0.813750
800	0.518250	0.816625
801	0.518625	0.818500
802	0.519225	0.817200
803	0.517875	0.817375
804	0.518625	0.817425
805	0.519225	0.818700
806	0.521025	0.818500
807	0.520575	0.818800
808	0.518700	0.819450
809	0.519025	0.821575
810	0.519050	0.821300
811	0.520775	0.820925
812	0.520550	0.820525
813	0.519800	0.819650
814	0.519450	0.821750
815	0.519225	0.822275
816	0.518900	0.819775
817	0.519000	0.820150
818	0.520700	0.820100
819	0.520075	0.822525
820	0.520750	0.823525
821	0.520850	0.822975
822	0.519725	0.824425
823	0.521350	0.823650
824	0.518850	0.824100
825	0.520425	0.824525
826	0.519475	0.823900
827	0.520650	0.824100
828	0.520050	0.824150
829	0.520650	0.822600
830	0.521200	0.821500
831	0.520900	0.821950
832	0.521125	0.821700
833	0.521550	0.821350
834	0.521775	0.820300
835	0.519900	0.821650
836	0.520625	0.819575
837	0.520425	0.818500
838	0.521175	0.821650
839	0.520400	0.821100
840	0.520350	0.820200
841	0.521950	0.822225
842	0.522275	0.824125
843	0.521575	0.820300
844	0.522225	0.818200
845	0.521500	0.819075
846	0.521275	0.819825
847	0.520950	0.820800
848	0.521300	0.818975
849	0.519475	0.818825
850	0.520750	0.820100
851	0.518575	0.821300
852	0.519275	0.820575
853	0.520325	0.822425
854	0.520350	0.823750
855	0.518400	0.823425
856	0.518775	0.823325
857	0.518600	0.823925
858	0.518250	0.823350
859	0.519350	0.826450
860	0.519275	0.825850
861	0.521625	0.827425
862	0.522350	0.827925
863	0.521800	0.828900
864	0.521525	0.829200
865	0.521650	0.829550
866	0.520725	0.830925
867	0.520375	0.830925
868	0.519375	0.831625
869	0.520875	0.832100
870	0.520675	0.831875
871	0.521600	0.830325
872	0.520850	0.829100
873	0.518175	0.831275
874	0.519875	0.831850
875	0.518825	0.831925
876	0.519900	0.832425
877	0.521775	0.832350
878	0.522225	0.831625
879	0.519775	0.832050
880	0.521225	0.833200
881	0.518900	0.831875
882	0.518525	0.831350
883	0.519775	0.831450
884	0.518850	0.831625
885	0.521600	0.832950
886	0.522025	0.833625
887	0.520825	0.833650
888	0.521050	0.833175
889	0.521675	0.834750
890	0.518725	0.835150
891	0.520525	0.833950
892	0.520200	0.833050
893	0.520850	0.834250
894	0.522725	0.833450
895	0.519525	0.834025
896	0.519100	0.833850
897	0.519550	0.834900
898	0.520375	0.836500
899	0.518250	0.836700
900	0.520425	0.837600
901	0.519400	0.838850
902	0.519475	0.836675
903	0.517825	0.838250
904	0.518150	0.837475
905	0.519725	0.838175
906	0.521275	0.835900
907	0.520425	0.836950
908	0.520175	0.839475
909	0.518550	0.840800
910	0.520575	0.840325
911	0.521525	0.841850
912	0.520750	0.842800
913	0.521550	0.843650
914	0.519550	0.842600
915	0.520000	0.842350
916	0.520050	0.841650
917	0.519975	0.841775
918	0.518450	0.842925
919	0.517700	0.842425
920	0.518375	0.842450
921	0.520325	0.842975
922	0.519325	0.844300
923	0.519500	0.844925
924	0.521275	0.844675
925	0.519650	0.844350
926	0.519950	0.842900
927	0.520750	0.843625
928	0.518875	0.844225
929	0.518775	0.843900
930	0.519925	0.845125
931	0.519350	0.844375
932	0.520550	0.845000
933	0.521950	0.846000
934	0.521000	0.844425
935	0.519425	0.846700
936	0.521025	0.848925
937	0.519675	0.848425
938	0.521375	0.849150
939	0.522200	0.847900
940	0.521400	0.848775
941	0.521025	0.849550
942	0.519650	0.848500
943	0.519950	0.848300
944	0.520100	0.849150
945	0.520325	0.848650
946	0.520500	0.848575
947	0.520425	0.850025
948	0.519200	0.850375
949	0.520125	0.849600
950	0.520725	0.849800
951	0.520675	0.848950
952	0.520650	0.849775
953	0.521625	0.851525
954	0.519025	0.850575
955	0.518825	0.850225
956	0.520450	0.851250
957	0.520725	0.851900
958	0.520350	0.852225
959	0.520025	0.853250
960	0.516975	0.852975
961	0.518675	0.851675
962	0.518500	0.851325
963	0.518975	0.851350
964	0.519650	0.852050
965	0.519225	0.851600
966	0.518800	0.850000
967	0.520225	0.851775
968	0.520925	0.852375
969	0.520250	0.853025
970	0.519350	0.852725
971	0.518925	0.853200
972	0.518350	0.853375
973	0.518475	0.854875
974	0.518325	0.853825
975	0.517000	0.856150
976	0.517075	0.856650
977	0.518250	0.856975
978	0.518925	0.855450
979	0.517125	0.856425
980	0.520125	0.855400
981	0.519550	0.855625
982	0.519175	0.857375
983	0.518925	0.856125
984	0.518150	0.856525
985	0.519850	0.856500
986	0.519050	0.857100
987	0.518025	0.857725
988	0.518750	0.858150
989	0.520300	0.856825
990	0.519225	0.858850
991	0.518675	0.858150
992	0.519600	0.858550
993	0.519225	0.857900
994	0.519300	0.858000
995	0.518050	0.857275
996	0.517675	0.855575
997	0.517500	0.855150
998	0.518125	0.854825
999	0.518000	0.854675
1000	0.519650	0.852675
1001	0.519175	0.854000
1002	0.518200	0.854575
1003	0.517900	0.854800
1004	0.519025	0.854825
1005	0.521875	0.856375
1006	0.521725	0.857975
1007	0.521500	0.857725
1008	0.519775	0.856550
1009	0.519625	0.854850
1010	0.520525	0.854475
1011	0.520525	0.854400
1012	0.518175	0.853600
1013	0.518800	0.855075
1014	0.519000	0.855225
1015	0.519725	0.856775
1016	0.519425	0.858700
1017	0.519750	0.857250
1018	0.519050	0.856625
1019	0.520900	0.855650
1020	0.519650	0.854800
1021	0.520125	0.855125
1022	0.520775	0.855100
1023	0.520000	0.855925
1024	0.519875	0.855825
1025	0.520575	0.858125
1026	0.520300	0.858100
1027	0.519500	0.857925
1028	0.519775	0.856975
1029	0.519625	0.858000
1030	0.518950	0.857850
1031	0.519625	0.858325
1032	0.519775	0.858350
1033	0.518050	0.857300
1034	0.519375	0.858775
1035	0.518250	0.858400
1036	0.518575	0.860175
1037	0.519450	0.861900
1038	0.520100	0.860625
1039	0.519350	0.861925
1040	0.520550	0.860300
1041	0.519100	0.860050
1042	0.520200	0.860125
1043	0.521750	0.860325
1044	0.520825	0.859100
1045	0.521275	0.857900
1046	0.521200	0.858450
1047	0.521100	0.856650
1048	0.520425	0.856625
1049	0.520600	0.857025
1050	0.519600	0.857975
1051	0.519800	0.860375
1052	0.518925	0.861125
1053	0.520875	0.861225
1054	0.519750	0.861900
1055	0.521200	0.862025
1056	0.522775	0.861900
1057	0.521825	0.861250
1058	0.520950	0.861125
1059	0.518575	0.862550
1060	0.518525	0.863400
1061	0.519825	0.863950
1062	0.522625	0.863475
1063	0.520450	0.864300
1064	0.520775	0.864900
1065	0.523000	0.864200
1066	0.521900	0.861475
1067	0.519825	0.861875
1068	0.521275	0.861650
1069	0.519725	0.863050
1070	0.519200	0.861875
1071	0.522050	0.862975
1072	0.521000	0.862725
1073	0.520900	0.862825
1074	0.520225	0.863350
1075	0.521025	0.863725
1076	0.520925	0.863300
1077	0.520775	0.863225
1078	0.521850	0.863325
1079	0.521200	0.863575
1080	0.521975	0.864325
1081	0.521900	0.863275
1082	0.520350	0.864825
1083	0.522025	0.866725
1084	0.521850	0.866775
1085	0.521800	0.865575
1086	0.521225	0.863800
1087	0.522025	0.863875
1088	0.521925	0.862850
1089	0.521400	0.864075
1090	0.522125	0.862825
1091	0.521550	0.862725
1092	0.522000	0.861250
1093	0.520575	0.861925
1094	0.522425	0.860575
1095	0.520275	0.860725
1096	0.519625	0.860600
1097	0.520350	0.860350
1098	0.518875	0.860850
1099	0.521525	0.860425
1100	0.521375	0.858400
1101	0.520350	0.858800
1102	0.521000	0.859050
1103	0.521250	0.859700
1104	0.522325	0.860975
1105	0.521375	0.863225
1106	0.520025	0.862850
1107	0.521425	0.863200
1108	0.520525	0.861150
1109	0.519975	0.860575
1110	0.521350	0.859825
1111	0.522400	0.861050
1112	0.520850	0.859950
1113	0.521575	0.860750
1114	0.522500	0.859800
1115	0.522175	0.858450
1116	0.522625	0.859200
1117	0.523025	0.857950
1118	0.521975	0.856025
1119	0.522225	0.858625
1120	0.521675	0.857475
1121	0.521750	0.856975
1122	0.523825	0.858325
1123	0.523425	0.859725
1124	0.523675	0.860725
1125	0.523125	0.862450
1126	0.521300	0.861225
1127	0.521350	0.861075
1128	0.521000	0.861700
1129	0.521825	0.864150
1130	0.521675	0.865075
1131	0.522025	0.864275
1132	0.520700	0.862450
1133	0.520400	0.861100
1134	0.518525	0.862025
1135	0.521625	0.861050
1136	0.520900	0.861525
1137	0.523050	0.860900
1138	0.522075	0.862800
1139	0.521775	0.863950
1140	0.520750	0.864950
1141	0.521200	0.864550
1142	0.520400	0.862725
1143	0.519400	0.863450
1144	0.520400	0.863925
1145	0.520225	0.863800
1146	0.520100	0.865375
1147	0.520575	0.864875
1148	0.521375	0.863150
1149	0.521700	0.863325
1150	0.520725	0.863825
1151	0.522200	0.861925
1152	0.520950	0.860650
1153	0.521550	0.861075
1154	0.522525	0.861150
1155	0.522450	0.860500
1156	0.522625	0.860900
1157	0.523300	0.859575
1158	0.522025	0.859400
1159	0.522175	0.859050
1160	0.522650	0.859400
1161	0.521825	0.858025
1162	0.521875	0.858575
1163	0.521150	0.857975
1164	0.523350	0.859275
1165	0.522975	0.858200
1166	0.522350	0.858975
1167	0.523625	0.859200
1168	0.524025	0.857200
1169	0.523700	0.857600
1170	0.521625	0.857275
1171	0.521925	0.857175
1172	0.523050	0.857900
1173	0.522550	0.860575
1174	0.522125	0.862575
1175	0.525150	0.862575
1176	0.525950	0.863075
1177	0.523525	0.864725
1178	0.525075	0.864200
1179	0.524800	0.865075
1180	0.524200	0.866450
1181	0.523400	0.866200
1182	0.524175	0.866900
1183	0.524850	0.866225
1184	0.522450	0.865750
1185	0.523200	0.867650
1186	0.525200	0.867550
1187	0.525525	0.869175
1188	0.523375	0.869600
1189	0.524950	0.871950
1190	0.523950	0.872050
1191	0.525200	0.871800
1192	0.525400	0.870375
1193	0.526225	0.869825
1194	0.524625	0.870075
1195	0.525025	0.869425
1196	0.524950	0.870700
1197	0.522425	0.869500
1198	0.522475	0.868900
1199	0.523775	0.868225
1200	0.524025	0.867925
1201	0.522900	0.867875
1202	0.524150	0.867900
1203	0.525925	0.866800
1204	0.524550	0.866800
1205	0.524350	0.866600
1206	0.525975	0.865875
1207	0.525800	0.866100
1208	0.525125	0.865400
1209	0.523400	0.865675
1210	0.525450	0.864375
1211	0.524625	0.866475
1212	0.525975	0.865575
1213	0.523825	0.867425
1214	0.523875	0.867600
1215	0.524425	0.867575
1216	0.524600	0.867225
1217	0.524650	0.867850
1218	0.525500	0.868925
1219	0.525975	0.867175
1220	0.526275	0.866600
1221	0.524900	0.866525
1222	0.525825	0.866100
1223	0.523025	0.867925
1224	0.523525	0.869275
1225	0.525075	0.869975
1226	0.524750	0.872425
1227	0.524600	0.872850
1228	0.525750	0.872050
1229	0.523850	0.872025
1230	0.524225	0.872175
1231	0.524050	0.871400
1232	0.523825	0.872400
1233	0.523725	0.871275
1234	0.524550	0.872525
1235	0.526075	0.873225
1236	0.524700	0.873575
1237	0.525300	0.872325
1238	0.523500	0.871250
1239	0.524050	0.872825
1240	0.523000	0.873275
1241	0.523275	0.874275
1242	0.522725	0.873300
1243	0.522950	0.875150
1244	0.522275	0.875100
1245	0.524225	0.874400
1246	0.525225	0.874450
1247	0.525275	0.877250
1248	0.525150	0.877500
1249	0.524675	0.877050
1250	0.525625	0.877275
1251	0.525525	0.880275
1252	0.525400	0.879300
1253	0.524000	0.879625
1254	0.525175	0.879500
1255	0.524950	0.879300
1256	0.525625	0.878950
1257	0.524575	0.880800
1258	0.523825	0.881800
1259	0.524350	0.881950
1260	0.524700	0.883475
1261	0.523525	0.882600
1262	0.524975	0.883000
1263	0.524500	0.884150
1264	0.525425	0.882275
1265	0.526725	0.880750
1266	0.524900	0.880575
1267	0.525925	0.881250
1268	0.525000	0.882300
1269	0.522950	0.883150
1270	0.524225	0.882725
1271	0.524150	0.885175
1272	0.523550	0.885025
1273	0.524425	0.885700
1274	0.524375	0.886650
1275	0.526525	0.886775
1276	0.523975	0.886725
1277	0.525200	0.885500
1278	0.523650	0.885875
1279	0.523250	0.886125
1280	0.525100	0.885875
1281	0.524350	0.887000
1282	0.524200	0.885550
1283	0.523075	0.885775
1284	0.524075	0.885175
1285	0.524850	0.885900
1286	0.524375	0.886275
1287	0.521600	0.887300
1288	0.522350	0.888775
1289	0.522775	0.888725
1290	0.524525	0.889250
1291	0.520750	0.889925
1292	0.524000	0.890125
1293	0.524050	0.890600
1294	0.524050	0.889600
1295	0.525950	0.888900
1296	0.524250	0.888550
1297	0.524050	0.888900
1298	0.524050	0.889700
1299	0.523650	0.888875
1300	0.526325	0.888000
1301	0.524775	0.888900
1302	0.524625	0.888400
1303	0.525225	0.888625
1304	0.523975	0.889075
1305	0.524400	0.888225
1306	0.523800	0.889075
1307	0.525150	0.888400
1308	0.525350	0.888625
1309	0.526200	0.888700
1310	0.524225	0.888850
1311	0.522225	0.888850
1312	0.524025	0.889300
1313	0.524250	0.888700
1314	0.523600	0.888825
1315	0.523675	0.887575
1316	0.523075	0.888800
1317	0.523725	0.888125
1318	0.524600	0.888350
1319	0.523525	0.888650
1320	0.522325	0.888150
1321	0.522625	0.887850
1322	0.523325	0.888350
1323	0.523075	0.890575
1324	0.523200	0.890375
1325	0.524450	0.889650
1326	0.524425	0.888925
1327	0.523075	0.888450
1328	0.523800	0.888575
1329	0.522725	0.889700
1330	0.524975	0.889475
1331	0.524500	0.890550
1332	0.523600	0.892775
1333	0.523175	0.893825
1334	0.523275	0.895450
1335	0.524700	0.895425
1336	0.525175	0.894550
1337	0.527225	0.894950
1338	0.525450	0.895025
1339	0.524700	0.893275
1340	0.523225	0.893250
1341	0.523050	0.893775
1342	0.523275	0.894525
1343	0.522825	0.894350
1344	0.522800	0.894150
1345	0.525100	0.895225
1346	0.524125	0.895375
1347	0.523975	0.893825
1348	0.524575	0.894625
1349	0.525600	0.895500
1350	0.524225	0.895250
1351	0.522300	0.895500
1352	0.522825	0.896625
1353	0.524600	0.896725
1354	0.524625	0.896600
1355	0.524150	0.894300
1356	0.525825	0.894800
1357	0.525650	0.893675
1358	0.524900	0.894300
1359	0.524700	0.895375
1360	0.525525	0.894775
1361	0.525550	0.895475
1362	0.525225	0.894725
1363	0.523550	0.895100
1364	0.525100	0.893875
1365	0.523500	0.893925
1366	0.523125	0.892750
1367	0.523450	0.894050
1368	0.524550	0.894825
1369	0.524100	0.894675
1370	0.524400	0.894050
1371	0.525275	0.894775
1372	0.526200	0.894900
1373	0.527100	0.894650
1374	0.526575	0.894450
1375	0.526425	0.895850
1376	0.525675	0.896700
1377	0.524800	0.895675
1378	0.525850	0.895300
1379	0.525075	0.896550
1380	0.525850	0.896400
1381	0.525850	0.896875
1382	0.525800	0.896425
1383	0.525675	0.897350
1384	0.526025	0.898000
1385	0.525550	0.897525
1386	0.524825	0.896150
1387	0.524100	0.896075
1388	0.524600	0.897650
1389	0.526350	0.899375
1390	0.524250	0.897925
1391	0.523450	0.898225
1392	0.524825	0.898875
1393	0.524075	0.899025
1394	0.524800	0.898700
1395	0.524075	0.899850
1396	0.523475	0.899475
1397	0.522725	0.900050
1398	0.524275	0.900500
1399	0.524575	0.902850
1400	0.523000	0.903000
1401	0.524325	0.903075
1402	0.524675	0.903675
1403	0.523725	0.902700
1404	0.524350	0.902875
1405	0.523000	0.904800
1406	0.523725	0.904300
1407	0.524325	0.904725
1408	0.522675	0.904975
1409	0.522525	0.905500
1410	0.522625	0.906400
1411	0.524050	0.906150
1412	0.523875	0.904600
1413	0.524950	0.903150
1414	0.524950	0.904550
1415	0.523850	0.905700
1416	0.523775	0.903675
1417	0.524675	0.904125
1418	0.522475	0.902500
1419	0.522100	0.903975
1420	0.522650	0.903275
1421	0.523475	0.903175
1422	0.523000	0.903425
1423	0.523525	0.904400
1424	0.524225	0.904325
1425	0.523500	0.904550
1426	0.523750	0.904175
1427	0.524800	0.904225
1428	0.524100	0.904750
1429	0.524050	0.906325
1430	0.523775	0.905475
1431	0.524100	0.904350
1432	0.522750	0.902750
1433	0.525200	0.903075
1434	0.523675	0.903550
1435	0.523400	0.902775
1436	0.524000	0.903575
1437	0.522450	0.904475
1438	0.523875	0.903150
1439	0.524200	0.904975
1440	0.524775	0.905375
1441	0.523775	0.904725
1442	0.524675	0.903875
1443	0.524275	0.904775
1444	0.524350	0.904550
1445	0.525725	0.904525
1446	0.523425	0.906425
1447	0.522725	0.906350
1448	0.524400	0.906275
1449	0.524850	0.904200
1450	0.524525	0.904175
1451	0.525300	0.904975
1452	0.525500	0.905600
1453	0.524225	0.903725
1454	0.524550	0.904525
1455	0.522050	0.904600
1456	0.524250	0.905925
1457	0.522275	0.905775
1458	0.522450	0.906775
1459	0.522975	0.906325
1460	0.521725	0.905100
1461	0.522000	0.905600
1462	0.522500	0.905400
1463	0.523800	0.904425
1464	0.523700	0.904450
1465	0.523050	0.904075
1466	0.522725	0.904600
1467	0.522600	0.903000
1468	0.523250	0.902525
1469	0.523425	0.904125
1470	0.522325	0.905700
1471	0.521125	0.906025
1472	0.521675	0.906525
1473	0.521975	0.907950
1474	0.522225	0.907450
1475	0.522650	0.908300
1476	0.523550	0.908150
1477	0.523825	0.907275
1478	0.524025	0.904250
1479	0.524875	0.905125
1480	0.523200	0.905675
1481	0.522250	0.905675
1482	0.524200	0.906725
1483	0.523700	0.907325
1484	0.522875	0.908525
1485	0.523825	0.908300
1486	0.523075	0.908975
1487	0.523575	0.907025
1488	0.524025	0.905925
1489	0.524050	0.905800
1490	0.525025	0.905450
1491	0.523075	0.906900
1492	0.523375	0.906300
1493	0.523375	0.906825
1494	0.523075	0.906925
1495	0.523100	0.906325
1496	0.523200	0.906650
1497	0.525450	0.907075
1498	0.524700	0.906575
1499	0.525475	0.906500
1500	0.524150	0.908050
1501	0.523875	0.905925
1502	0.523400	0.906975
1503	0.523775	0.908250
1504	0.523050	0.908475
1505	0.522150	0.907125
1506	0.523025	0.906750
1507	0.521225	0.906850
1508	0.522375	0.908375
1509	0.521725	0.908825
1510	0.523450	0.908325
1511	0.523375	0.907550
1512	0.524650	0.906675
1513	0.524250	0.905250
1514	0.523200	0.906375
1515	0.523000	0.906200
1516	0.522225	0.906425
1517	0.523800	0.906425
1518	0.521800	0.907925
1519	0.522175	0.906525
1520	0.522975	0.906150
1521	0.522975	0.905350
1522	0.524225	0.905475
1523	0.523575	0.904500
1524	0.523450	0.905675
1525	0.521925	0.905150
1526	0.522275	0.906850
1527	0.522700	0.907125
1528	0.523650	0.907425
1529	0.521225	0.907850
1530	0.523325	0.908500
1531	0.523425	0.909175
1532	0.522525	0.909075
1533	0.521250	0.909725
1534	0.523675	0.908500
1535	0.522475	0.907525
1536	0.522300	0.908350
1537	0.521950	0.907425
1538	0.522625	0.909075
1539	0.524050	0.909250
1540	0.523000	0.909500
1541	0.522350	0.909200
1542	0.523050	0.910825
1543	0.524300	0.911600
1544	0.523250	0.911325
1545	0.522600	0.910575
1546	0.522800	0.911450
1547	0.521975	0.909450
1548	0.523500	0.909825
1549	0.522400	0.909625
1550	0.523275	0.910275
1551	0.525025	0.911875
1552	0.523250	0.913300
1553	0.523850	0.913800
1554	0.523350	0.914600
1555	0.522850	0.915825
1556	0.523075	0.915425
1557	0.522125	0.914925
1558	0.522750	0.915475
1559	0.522800	0.913775
1560	0.522775	0.913725
1561	0.522800	0.913175
1562	0.522600	0.913300
1563	0.523100	0.911525
1564	0.521300	0.911100
1565	0.521575	0.911700
1566	0.522575	0.911125
1567	0.523125	0.912125
1568	0.523975	0.910975
1569	0.524075	0.911550
1570	0.523600	0.910400
1571	0.524275	0.910500
1572	0.522875	0.911525
1573	0.522700	0.911625
1574	0.524200	0.912050
1575	0.523825	0.914225
1576	0.523125	0.915325
1577	0.523975	0.914575
1578	0.523450	0.914400
1579	0.523175	0.913975
1580	0.522600	0.914075
1581	0.520775	0.915200
1582	0.521725	0.916700
1583	0.522950	0.915200
1584	0.521625	0.913950
1585	0.522125	0.914125
1586	0.522775	0.915025
1587	0.522125	0.915050
1588	0.523700	0.917225
1589	0.522650	0.916700
1590	0.522650	0.916250
1591	0.523025	0.916600
1592	0.523050	0.917400
1593	0.523175	0.918200
1594	0.523325	0.918200
1595	0.523525	0.919000
1596	0.523700	0.919250
1597	0.524550	0.918475
1598	0.523925	0.918725
1599	0.523875	0.919500
1600	0.524550	0.920200
1601	0.525450	0.920300
1602	0.525425	0.919575
1603	0.524475	0.920375
1604	0.524600	0.922150
1605	0.524800	0.922675
1606	0.524650	0.922200
1607	0.524925	0.921675
1608	0.526000	0.921500
1609	0.525725	0.921575
1610	0.525200	0.920850
1611	0.525850	0.919700
1612	0.526000	0.919925
1613	0.525225	0.917675
1614	0.524875	0.917200
1615	0.524725	0.918700
1616	0.525250	0.919250
1617	0.526275	0.918325
1618	0.525650	0.918525
1619	0.525500	0.919850
1620	0.526250	0.919625
1621	0.526775	0.919200
1622	0.526475	0.920850
1623	0.524625	0.919050
1624	0.525150	0.917750
1625	0.526050	0.918950
1626	0.525400	0.918900
1627	0.525150	0.919375
1628	0.525800	0.919450
1629	0.525600	0.919350
1630	0.523850	0.918450
1631	0.525525	0.918875
1632	0.525450	0.918250
1633	0.526100	0.917475
1634	0.526500	0.918450
1635	0.524875	0.918875
1636	0.525050	0.918750
1637	0.525000	0.919575
1638	0.525625	0.919125
1639	0.525675	0.919150
1640	0.527250	0.919200
1641	0.526300	0.918125
1642	0.526425	0.918950
1643	0.526125	0.919300
1644	0.526525	0.918300
1645	0.526450	0.918550
1646	0.527350	0.918800
1647	0.526475	0.919525
1648	0.526725	0.920375
1649	0.526425	0.920625
1650	0.525775	0.921975
1651	0.525900	0.922775
1652	0.525850	0.923550
1653	0.524725	0.922950
1654	0.525250	0.923075
1655	0.526225	0.923275
1656	0.526775	0.922650
1657	0.524925	0.923725
1658	0.526400	0.922975
1659	0.526450	0.922875
1660	0.525050	0.922550
1661	0.525500	0.921550
1662	0.525725	0.921375
1663	0.526300	0.921175
1664	0.526425	0.921450
1665	0.527625	0.922825
1666	0.527675	0.922275
1667	0.527000	0.922450
1668	0.526700	0.921550
1669	0.527075	0.921650
1670	0.527050	0.921975
1671	0.525225	0.923000
1672	0.527025	0.922475
1673	0.526150	0.922550
1674	0.526650	0.922475
1675	0.526125	0.923125
1676	0.527075	0.922350
1677	0.527300	0.921075
1678	0.526925	0.921975
1679	0.526750	0.921375
1680	0.527225	0.921875
1681	0.526325	0.921250
1682	0.525550	0.921225
1683	0.525900	0.921500
1684	0.525800	0.922850
1685	0.526625	0.923000
1686	0.526275	0.920925
1687	0.524725	0.920450
1688	0.526600	0.920075
1689	0.526875	0.921525
1690	0.525675	0.922200
1691	0.526625	0.923250
1692	0.525425	0.923750
1693	0.525550	0.923750
1694	0.525575	0.923700
1695	0.526125	0.924975
1696	0.526150	0.924100
1697	0.525450	0.924125
1698	0.527425	0.924775
1699	0.525200	0.924800
1700	0.525950	0.924475
1701	0.526375	0.923725
1702	0.526100	0.923550
1703	0.526850	0.923900
1704	0.526600	0.923275
1705	0.525950	0.924025
1706	0.525050	0.923075
1707	0.525925	0.923375
1708	0.525925	0.922525
1709	0.526025	0.923400
1710	0.524650	0.924100
1711	0.524525	0.923400
1712	0.525700	0.923850
1713	0.525900	0.924225
1714	0.525975	0.925600
1715	0.524875	0.924725
1716	0.527375	0.923375
1717	0.528350	0.923850
1718	0.528450	0.923250
1719	0.528875	0.925300
1720	0.527975	0.925500
1721	0.527800	0.925375
1722	0.526450	0.924800
1723	0.527375	0.925900
1724	0.527650	0.926700
1725	0.526600	0.926325
1726	0.526300	0.925875
1727	0.526825	0.926500
1728	0.526225	0.928425
1729	0.526650	0.928875
1730	0.528150	0.928850
1731	0.528025	0.928975
1732	0.527975	0.928600
1733	0.526225	0.930025
1734	0.525175	0.930825
1735	0.526100	0.930375
1736	0.525125	0.930175
1737	0.525025	0.930000
1738	0.527100	0.930175
1739	0.527600	0.930350
1740	0.526425	0.929625
1741	0.526600	0.930300
1742	0.526225	0.930325
1743	0.527675	0.931200
1744	0.526900	0.931050
1745	0.527625	0.930800
1746	0.527275	0.931075
1747	0.526275	0.930350
1748	0.527375	0.930750
1749	0.527400	0.931600
1750	0.526875	0.931700
1751	0.526050	0.932100
1752	0.526725	0.933800
1753	0.525575	0.934375
1754	0.525950	0.933900
1755	0.526025	0.934750
1756	0.525950	0.935125
1757	0.527125	0.934175
1758	0.527375	0.933025
1759	0.525300	0.932675
1760	0.525450	0.932775
1761	0.527500	0.933200
1762	0.526725	0.932550
1763	0.525600	0.933050
1764	0.526475	0.932825
1765	0.526425	0.931900
1766	0.525625	0.933400
1767	0.524375	0.934050
1768	0.525250	0.933650
1769	0.526025	0.934125
1770	0.525550	0.934050
1771	0.526025	0.934800
1772	0.526600	0.933450
1773	0.526400	0.934250
1774	0.526775	0.933200
1775	0.525550	0.933400
1776	0.526025	0.933875
1777	0.526475	0.933000
1778	0.526925	0.931900
1779	0.525550	0.932025
1780	0.526275	0.932900
1781	0.526575	0.932000
1782	0.526050	0.931925
1783	0.526475	0.931500
1784	0.525075	0.931975
1785	0.526100	0.932250
1786	0.526400	0.931325
1787	0.524875	0.931150
1788	0.526075	0.931375
1789	0.525900	0.931600
1790	0.525750	0.930950
1791	0.525925	0.930450
1792	0.527500	0.930650
1793	0.526725	0.931175
1794	0.526675	0.929000
1795	0.527325	0.929525
1796	0.526075	0.929450
1797	0.525325	0.930000
1798	0.525325	0.929850
1799	0.526550	0.928525
1800	0.525475	0.928275
1801	0.526975	0.927875
1802	0.527050	0.928775
1803	0.526775	0.928825
1804	0.526025	0.929150
1805	0.525800	0.928500
1806	0.526800	0.928925
1807	0.525900	0.928800
1808	0.525500	0.928325
1809	0.526225	0.927475
1810	0.527150	0.928075
1811	0.525600	0.928700
1812	0.526475	0.930050
1813	0.525725	0.929150
1814	0.526400	0.929925
1815	0.526875	0.928975
1816	0.526550	0.928750
1817	0.527050	0.927900
1818	0.526150	0.926550
1819	0.526500	0.928550
1820	0.525500	0.928550
1821	0.525400	0.928400
1822	0.525400	0.928800
1823	0.525950	0.929775
1824	0.527750	0.929000
1825	0.525575	0.929275
1826	0.525850	0.928425
1827	0.525050	0.928100
1828	0.525250	0.928550
1829	0.526175	0.928900
1830	0.525300	0.929225
1831	0.526975	0.930250
1832	0.526125	0.929100
1833	0.526875	0.929000
1834	0.527225	0.929350
1835	0.526975	0.929750
1836	0.526375	0.930550
1837	0.526200	0.929900
1838	0.525975	0.928275
1839	0.524400	0.928275
1840	0.525575	0.928275
1841	0.526075	0.927750
1842	0.525925	0.928150
1843	0.524925	0.928275
1844	0.525750	0.929300
1845	0.525850	0.928750
1846	0.526175	0.928925
1847	0.525600	0.930225
1848	0.525500	0.930275
1849	0.525450	0.929475
1850	0.527475	0.930050
1851	0.526250	0.931500
1852	0.525825	0.931275
1853	0.526925	0.930475
1854	0.526375	0.930775
1855	0.527225	0.930775
1856	0.526550	0.930375
1857	0.526925	0.930400
1858	0.526375	0.929725
1859	0.526750	0.930550
1860	0.528625	0.930825
1861	0.526475	0.931075
1862	0.524925	0.932600
1863	0.526000	0.933300
1864	0.525950	0.932975
1865	0.526400	0.934725
1866	0.527350	0.934650
1867	0.526775	0.934450
1868	0.527175	0.936325
1869	0.526750	0.935725
1870	0.526100	0.934225
1871	0.526400	0.935500
1872	0.527975	0.935575
1873	0.526325	0.935400
1874	0.526650	0.935650
1875	0.526250	0.934775
1876	0.527450	0.935775
1877	0.526900	0.934725
1878	0.526450	0.935025
1879	0.526475	0.934875
1880	0.525400	0.935100
1881	0.525975	0.935850
1882	0.526225	0.936275
1883	0.526125	0.935575
1884	0.525675	0.934600
1885	0.527450	0.934625
1886	0.527550	0.935725
1887	0.526625	0.935675
1888	0.527350	0.935000
1889	0.527400	0.934475
1890	0.528050	0.935225
1891	0.527675	0.934825
1892	0.527425	0.935050
1893	0.527825	0.935000
1894	0.527925	0.934125
1895	0.528725	0.933575
1896	0.526800	0.935150
1897	0.526875	0.935025
1898	0.527500	0.934775
1899	0.526825	0.935725
1900	0.528850	0.934850
1901	0.528050	0.936275
1902	0.528950	0.935625
1903	0.528100	0.934125
1904	0.526900	0.934400
1905	0.527900	0.934575
1906	0.526050	0.935275
1907	0.527000	0.935725
1908	0.528225	0.936400
1909	0.526125	0.936000
1910	0.526225	0.935725
1911	0.527225	0.936000
1912	0.526825	0.937050
1913	0.526525	0.937975
1914	0.527200	0.937750
1915	0.527650	0.938625
1916	0.528900	0.938275
1917	0.527625	0.937075
1918	0.528450	0.937600
1919	0.527525	0.938200
1920	0.527800	0.937575
1921	0.527950	0.938950
1922	0.527475	0.936650
1923	0.527550	0.936475
1924	0.527450	0.937825
1925	0.526875	0.938425
1926	0.528450	0.936700
1927	0.527650	0.935975
1928	0.526450	0.937725
1929	0.527375	0.936500
1930	0.527875	0.937400
1931	0.527950	0.937075
1932	0.527575	0.937375
1933	0.528625	0.937725
1934	0.527150	0.936775
1935	0.526825	0.936475
1936	0.525750	0.936550
1937	0.526200	0.938550
1938	0.525950	0.939100
1939	0.526975	0.939325
1940	0.526725	0.937950
1941	0.526275	0.938625
1942	0.526850	0.939225
1943	0.527550	0.939550
1944	0.527875	0.939225
1945	0.527100	0.938600
1946	0.527000	0.938425
1947	0.526900	0.938050
1948	0.526800	0.939725
1949	0.528000	0.939650
1950	0.526075	0.939575
1951	0.525700	0.940025
1952	0.525975	0.939175
1953	0.527075	0.938625
1954	0.527375	0.938575
1955	0.526250	0.940075
1956	0.525725	0.940600
1957	0.526725	0.941250
1958	0.526100	0.941775
1959	0.526175	0.940950
1960	0.527750	0.939825
1961	0.526725	0.939800
1962	0.526375	0.941325
1963	0.527000	0.940800
1964	0.528200	0.939625
1965	0.526475	0.940575
1966	0.525600	0.941425
1967	0.527550	0.942150
1968	0.528375	0.942450
1969	0.527775	0.941450
1970	0.527600	0.940450
1971	0.527400	0.941050
1972	0.527500	0.940800
1973	0.526425	0.941575
1974	0.526150	0.943225
1975	0.525400	0.943150
1976	0.526425	0.942050
1977	0.526150	0.942300
1978	0.526350	0.942350
1979	0.525950	0.943025
1980	0.525275	0.942975
1981	0.525600	0.944125
1982	0.526775	0.944025
1983	0.525675	0.943825
1984	0.527075	0.943725
1985	0.528050	0.943050
1986	0.527225	0.943650
1987	0.527500	0.942475
1988	0.527375	0.941950
1989	0.526300	0.941300
1990	0.526550	0.942175
1991	0.528450	0.941550
1992	0.528150	0.940550
1993	0.527950	0.939150
1994	0.526400	0.940650
1995	0.526400	0.940825
1996	0.526950	0.941450
1997	0.528250	0.940875
1998	0.527375	0.940975
1999	0.526900	0.941050
[truncated: 8,000 more rows]
