# Supplementary material for: Evolutionary game on mutually influenceing double-layer network
Source: PLoS One. 2025 Jan 31;20(1):e0317923. doi: 10.1371/journal.pone.0317923 (PMC11785339; doi:10.1371/journal.pone.0317923)
Supplement: S1 Data — (ZIP) [file pone.0317923.s001.zip › b=1.08_a=0.8_frequency.txt]

0	0.500375	0.430350
1	0.497125	0.391450
2	0.501250	0.371925
3	0.495350	0.356125
4	0.491125	0.341400
5	0.496700	0.329725
6	0.494750	0.319825
7	0.495350	0.315450
8	0.495250	0.310600
9	0.493975	0.306650
10	0.492625	0.301975
11	0.497000	0.299025
12	0.497575	0.295775
13	0.492350	0.293075
14	0.496675	0.291075
15	0.496825	0.292850
16	0.493175	0.290375
17	0.497475	0.290900
18	0.502925	0.289200
19	0.501750	0.289875
20	0.498875	0.288975
21	0.502725	0.290000
22	0.500225	0.292850
23	0.502150	0.293650
24	0.498075	0.295775
25	0.502350	0.295325
26	0.497775	0.292400
27	0.498275	0.292575
28	0.503725	0.292425
29	0.502475	0.292600
30	0.498775	0.294350
31	0.499200	0.296950
32	0.499725	0.298175
33	0.500350	0.298850
34	0.502850	0.298650
35	0.502650	0.301575
36	0.501025	0.303175
37	0.501350	0.304950
38	0.501450	0.306450
39	0.500175	0.308250
40	0.500250	0.308675
41	0.502500	0.310850
42	0.502875	0.311400
43	0.504650	0.314250
44	0.507025	0.316450
45	0.505250	0.316475
46	0.502300	0.318325
47	0.506200	0.320175
48	0.502800	0.323400
49	0.506050	0.326575
50	0.503925	0.331275
51	0.506650	0.334025
52	0.503275	0.335425
53	0.506075	0.337175
54	0.507225	0.338325
55	0.505875	0.340175
56	0.505275	0.343225
57	0.503950	0.346175
58	0.504675	0.345475
59	0.504975	0.345250
60	0.506675	0.348500
61	0.505375	0.350775
62	0.504475	0.353200
63	0.501500	0.354725
64	0.505300	0.359075
65	0.508025	0.360175
66	0.505700	0.365300
67	0.506225	0.369950
68	0.500325	0.373425
69	0.504725	0.376825
70	0.504975	0.378750
71	0.508075	0.380625
72	0.511200	0.382775
73	0.511350	0.383825
74	0.512200	0.385450
75	0.508025	0.388525
76	0.510050	0.391550
77	0.509875	0.392575
78	0.509050	0.395725
79	0.508100	0.400750
80	0.505950	0.400650
81	0.507850	0.403550
82	0.504275	0.405700
83	0.506625	0.409250
84	0.511125	0.411000
85	0.505225	0.414500
86	0.506225	0.418500
87	0.506225	0.420850
88	0.506775	0.424300
89	0.511475	0.427300
90	0.506325	0.430975
91	0.509900	0.434675
92	0.508600	0.436275
93	0.508650	0.438400
94	0.508175	0.441700
95	0.506250	0.447675
96	0.506275	0.449200
97	0.508850	0.452550
98	0.512850	0.456575
99	0.513225	0.459150
100	0.508150	0.462375
101	0.509075	0.465525
102	0.512375	0.470200
103	0.509600	0.472875
104	0.510150	0.473825
105	0.509850	0.477150
106	0.512575	0.481150
107	0.514375	0.482700
108	0.512050	0.483250
109	0.509575	0.487075
110	0.511450	0.491575
111	0.511475	0.491850
112	0.511900	0.493875
113	0.511675	0.495725
114	0.508525	0.498025
115	0.508075	0.498950
116	0.510725	0.501475
117	0.513300	0.502325
118	0.513600	0.507725
119	0.513400	0.509200
120	0.510225	0.511975
121	0.510000	0.517400
122	0.513050	0.521050
123	0.514375	0.526150
124	0.510850	0.528800
125	0.507550	0.531800
126	0.509600	0.535600
127	0.511575	0.539225
128	0.511750	0.542250
129	0.508225	0.545875
130	0.509975	0.549650
131	0.510725	0.552375
132	0.508975	0.554475
133	0.509050	0.557550
134	0.508100	0.562275
135	0.510100	0.564475
136	0.513375	0.566825
137	0.510825	0.570650
138	0.512050	0.576775
139	0.511325	0.578575
140	0.512525	0.579725
141	0.513550	0.579825
142	0.514775	0.578975
143	0.517350	0.579825
144	0.512675	0.580325
145	0.512475	0.583050
146	0.514350	0.587250
147	0.511800	0.588775
148	0.511850	0.589275
149	0.508750	0.590975
150	0.514025	0.596650
151	0.513050	0.597700
152	0.511200	0.600200
153	0.512175	0.603050
154	0.513000	0.602475
155	0.511500	0.601600
156	0.509475	0.602100
157	0.512375	0.606250
158	0.511700	0.609675
159	0.514200	0.612900
160	0.513575	0.617300
161	0.511775	0.619600
162	0.514675	0.620800
163	0.516175	0.622725
164	0.512550	0.626450
165	0.512100	0.629175
166	0.512525	0.631575
167	0.514925	0.633425
168	0.512875	0.634825
169	0.512750	0.638275
170	0.513300	0.639975
171	0.513325	0.640525
172	0.513325	0.642675
173	0.515650	0.647875
174	0.517525	0.651125
175	0.518775	0.652675
176	0.516725	0.654675
177	0.516525	0.654525
178	0.516225	0.657725
179	0.518900	0.661175
180	0.512800	0.662025
181	0.516875	0.662925
182	0.516125	0.668025
183	0.516975	0.670125
184	0.518175	0.672475
185	0.517600	0.673450
186	0.516250	0.676025
187	0.516275	0.677525
188	0.516525	0.679125
189	0.516650	0.682975
190	0.517050	0.684200
191	0.516550	0.688150
192	0.514900	0.690075
193	0.515325	0.690075
194	0.513825	0.692325
195	0.518300	0.694425
196	0.518175	0.694750
197	0.521375	0.696925
198	0.515975	0.698800
199	0.519075	0.703600
200	0.518300	0.706700
201	0.518450	0.708400
202	0.519075	0.709875
203	0.518950	0.711650
204	0.516525	0.712325
205	0.519450	0.715150
206	0.518175	0.715450
207	0.517775	0.717075
208	0.519000	0.718175
209	0.517325	0.720375
210	0.518175	0.722425
211	0.518925	0.724075
212	0.516975	0.725925
213	0.516200	0.727325
214	0.517525	0.730600
215	0.517475	0.732625
216	0.517600	0.734225
217	0.515650	0.735725
218	0.517350	0.736775
219	0.517625	0.739350
220	0.518625	0.740200
221	0.517700	0.742300
222	0.519975	0.744700
223	0.519375	0.744600
224	0.518600	0.745375
225	0.518875	0.748500
226	0.518375	0.750125
227	0.518300	0.749625
228	0.520175	0.750300
229	0.520425	0.752400
230	0.518775	0.755800
231	0.518400	0.756475
232	0.519300	0.759850
233	0.520375	0.761750
234	0.519850	0.762275
235	0.519875	0.766450
236	0.516275	0.768725
237	0.514900	0.770425
238	0.519000	0.773125
239	0.520100	0.774925
240	0.521425	0.778650
241	0.519625	0.780600
242	0.518725	0.782250
243	0.519275	0.782825
244	0.517500	0.785750
245	0.517600	0.789200
246	0.521175	0.790825
247	0.522175	0.793725
248	0.519925	0.795250
249	0.519675	0.797525
250	0.519225	0.800275
251	0.520850	0.802250
252	0.519775	0.804525
253	0.520525	0.806950
254	0.521125	0.807800
255	0.520825	0.809700
256	0.520600	0.810825
257	0.521575	0.812675
258	0.520225	0.813900
259	0.519925	0.814675
260	0.521600	0.816225
261	0.520125	0.818200
262	0.519400	0.821150
263	0.519925	0.824500
264	0.520375	0.824775
265	0.520050	0.825375
266	0.517025	0.825775
267	0.518275	0.829650
268	0.521850	0.831525
269	0.522750	0.832775
270	0.521700	0.834025
271	0.520375	0.835950
272	0.520050	0.836525
273	0.522600	0.836850
274	0.522700	0.838950
275	0.520500	0.839625
276	0.522675	0.842675
277	0.522925	0.844400
278	0.521875	0.847625
279	0.522325	0.848425
280	0.522525	0.850425
281	0.521550	0.854050
282	0.519225	0.856275
283	0.520225	0.857600
284	0.522125	0.859575
285	0.521750	0.860350
286	0.522400	0.860025
287	0.520725	0.863250
288	0.521650	0.864675
289	0.522225	0.865550
290	0.521875	0.868300
291	0.521625	0.869775
292	0.519100	0.870875
293	0.519600	0.871000
294	0.522550	0.870600
295	0.520550	0.873750
296	0.520950	0.875350
297	0.520600	0.876450
298	0.522475	0.877050
299	0.520650	0.877275
300	0.521400	0.877775
301	0.521325	0.879300
302	0.523475	0.879150
303	0.522975	0.880350
304	0.522200	0.881825
305	0.520050	0.883875
306	0.520575	0.884925
307	0.520550	0.886600
308	0.521125	0.886350
309	0.519600	0.888700
310	0.520600	0.891175
311	0.519125	0.892225
312	0.519475	0.891975
313	0.521075	0.891825
314	0.521550	0.894000
315	0.520800	0.894050
316	0.522175	0.895000
317	0.521325	0.896675
318	0.521200	0.896600
319	0.519900	0.898000
320	0.521675	0.899275
321	0.522725	0.900425
322	0.522225	0.900875
323	0.522325	0.900300
324	0.521275	0.902100
325	0.522600	0.902625
326	0.521925	0.903675
327	0.522600	0.905525
328	0.523075	0.906575
329	0.520850	0.907200
330	0.520300	0.908825
331	0.520425	0.910300
332	0.521050	0.910900
333	0.521775	0.912750
334	0.522875	0.914350
335	0.521300	0.914475
336	0.521125	0.916450
337	0.521375	0.917050
338	0.521525	0.918050
339	0.521650	0.918725
340	0.521925	0.919850
341	0.522000	0.919950
342	0.522100	0.919350
343	0.522050	0.920700
344	0.520925	0.920850
345	0.521050	0.922900
346	0.522150	0.924150
347	0.521925	0.925000
348	0.522375	0.925925
349	0.520550	0.926975
350	0.521250	0.927225
351	0.520250	0.928950
352	0.521475	0.930175
353	0.521625	0.931650
354	0.522050	0.932875
355	0.521925	0.934725
356	0.521350	0.935025
357	0.521150	0.936350
358	0.521075	0.937950
359	0.521300	0.938650
360	0.522100	0.938325
361	0.522300	0.939025
362	0.521775	0.940225
363	0.520900	0.940825
364	0.521475	0.941475
365	0.522325	0.943350
366	0.522425	0.944325
367	0.521100	0.944350
368	0.520625	0.944375
369	0.521325	0.946775
370	0.521650	0.947450
371	0.522250	0.948125
372	0.522575	0.949025
373	0.521900	0.948250
374	0.521150	0.949975
375	0.521600	0.950875
376	0.521700	0.951825
377	0.521925	0.952450
378	0.521525	0.952800
379	0.522050	0.953650
380	0.521800	0.953925
381	0.521150	0.954200
382	0.521825	0.955000
383	0.521075	0.955500
384	0.521525	0.956050
385	0.521925	0.956475
386	0.521775	0.956975
387	0.521675	0.957550
388	0.520625	0.958350
389	0.520500	0.959925
390	0.521775	0.960275
391	0.521450	0.961650
392	0.521575	0.962000
393	0.521875	0.963075
394	0.521600	0.963000
395	0.522075	0.963575
396	0.521500	0.963100
397	0.521875	0.964025
398	0.520575	0.963650
399	0.521575	0.963625
400	0.522000	0.963700
401	0.521425	0.964550
402	0.521275	0.964150
403	0.521450	0.964725
404	0.521475	0.966325
405	0.521700	0.966575
406	0.521650	0.967100
407	0.521775	0.967025
408	0.521650	0.967900
409	0.520775	0.968550
410	0.521250	0.969175
411	0.521700	0.968450
412	0.522250	0.968625
413	0.521950	0.968125
414	0.521300	0.968400
415	0.520650	0.968850
416	0.520700	0.971150
417	0.521225	0.971175
418	0.521000	0.971150
419	0.521275	0.972050
420	0.521500	0.972150
421	0.521225	0.973125
422	0.522050	0.972800
423	0.521825	0.972975
424	0.521500	0.973225
425	0.522250	0.973575
426	0.521225	0.974300
427	0.521925	0.975550
428	0.522000	0.975700
429	0.521725	0.975650
430	0.521800	0.974850
431	0.521450	0.974900
432	0.521150	0.975875
433	0.520000	0.976125
434	0.520575	0.976350
435	0.520500	0.977100
436	0.520800	0.977400
437	0.520550	0.977650
438	0.521100	0.978100
439	0.520450	0.978700
440	0.520625	0.978475
441	0.520625	0.977750
442	0.520750	0.978250
443	0.520725	0.978875
444	0.520975	0.979150
445	0.520450	0.979775
446	0.520400	0.979275
447	0.521675	0.980150
448	0.520875	0.980825
449	0.520650	0.979750
450	0.521075	0.980500
451	0.520500	0.980650
452	0.520600	0.980325
453	0.521250	0.980775
454	0.520775	0.980500
455	0.519450	0.981000
456	0.519950	0.981025
457	0.520725	0.981125
458	0.521225	0.981750
459	0.520950	0.981850
460	0.521100	0.981700
461	0.520225	0.982200
462	0.520375	0.981975
463	0.519875	0.982300
464	0.520925	0.981725
465	0.520850	0.982325
466	0.519950	0.983025
467	0.520625	0.983950
468	0.520350	0.984425
469	0.520425	0.985100
470	0.520625	0.985050
471	0.520225	0.984425
472	0.520200	0.985000
473	0.520750	0.985200
474	0.520400	0.985600
475	0.520500	0.986225
476	0.520175	0.986450
477	0.519875	0.986825
478	0.519600	0.987750
479	0.519650	0.988075
480	0.520300	0.988225
481	0.520350	0.988350
482	0.520150	0.988275
483	0.520375	0.988625
484	0.520625	0.988350
485	0.520725	0.988550
486	0.520500	0.988700
487	0.520050	0.988900
488	0.519750	0.988775
489	0.520275	0.988800
490	0.520350	0.988650
491	0.520200	0.989450
492	0.520425	0.989425
493	0.520675	0.989625
494	0.520450	0.990225
495	0.520650	0.990725
496	0.520650	0.991050
497	0.520575	0.991175
498	0.520650	0.991175
499	0.520675	0.991425
500	0.520525	0.991050
501	0.520875	0.991200
502	0.520475	0.991325
503	0.520475	0.991375
504	0.520425	0.991525
505	0.520550	0.991550
506	0.520625	0.991525
507	0.520375	0.991675
508	0.520375	0.992525
509	0.520650	0.992125
510	0.520075	0.992000
511	0.519850	0.992700
512	0.520650	0.992750
513	0.520425	0.992750
514	0.520675	0.992900
515	0.520425	0.993275
516	0.520050	0.993400
517	0.520250	0.993725
518	0.520400	0.993900
519	0.520025	0.994250
520	0.520500	0.994275
521	0.520250	0.993850
522	0.519925	0.994125
523	0.520225	0.994500
524	0.520100	0.994625
525	0.520475	0.994300
526	0.520025	0.994025
527	0.520450	0.993950
528	0.520350	0.994100
529	0.520300	0.994200
530	0.520275	0.994025
531	0.520225	0.994675
532	0.520275	0.995125
533	0.520075	0.995250
534	0.519950	0.994975
535	0.520050	0.995000
536	0.520325	0.995275
537	0.520650	0.995350
538	0.520425	0.995550
539	0.520300	0.995300
540	0.520300	0.995700
541	0.520375	0.996025
542	0.520450	0.995850
543	0.520500	0.995900
544	0.520225	0.996125
545	0.520225	0.996175
546	0.520450	0.996350
547	0.520300	0.996175
548	0.520300	0.996050
549	0.519975	0.995825
550	0.520300	0.995825
551	0.520200	0.996225
552	0.520375	0.996300
553	0.520200	0.996375
554	0.520150	0.996750
555	0.520525	0.996675
556	0.520250	0.996650
557	0.520250	0.996625
558	0.520350	0.996975
559	0.520350	0.996875
560	0.520150	0.996750
561	0.520275	0.996825
562	0.520200	0.996850
563	0.520300	0.996650
564	0.520425	0.996550
565	0.520050	0.996600
566	0.520100	0.996525
567	0.520300	0.996325
568	0.520250	0.996625
569	0.520200	0.996925
570	0.520250	0.997000
571	0.520225	0.996950
572	0.520075	0.996925
573	0.520425	0.996750
574	0.520300	0.996800
575	0.520400	0.996775
576	0.520200	0.996500
577	0.520175	0.996300
578	0.520475	0.996300
579	0.520275	0.996525
580	0.520325	0.996875
581	0.520250	0.997250
582	0.520275	0.997025
583	0.520500	0.996875
584	0.520325	0.996825
585	0.520425	0.996925
586	0.520200	0.997275
587	0.520275	0.997325
588	0.520300	0.997325
589	0.520275	0.997275
590	0.520575	0.997400
591	0.520575	0.997500
592	0.520725	0.997400
593	0.520500	0.997725
594	0.520275	0.997600
595	0.520275	0.997825
596	0.520300	0.997900
597	0.520350	0.997850
598	0.520450	0.997725
599	0.520200	0.998050
600	0.520250	0.998200
601	0.520375	0.998225
602	0.520475	0.998350
603	0.520425	0.998325
604	0.520300	0.998525
605	0.520400	0.998475
606	0.520375	0.998525
607	0.520450	0.998325
608	0.520475	0.998400
609	0.520450	0.998525
610	0.520350	0.998500
611	0.520325	0.998550
612	0.520200	0.998575
613	0.520325	0.998300
614	0.520275	0.998375
615	0.520350	0.998475
616	0.520275	0.998600
617	0.520375	0.998650
618	0.520375	0.998600
619	0.520375	0.998550
620	0.520325	0.998700
621	0.520325	0.998575
622	0.520250	0.998675
623	0.520350	0.998650
624	0.520200	0.998800
625	0.520250	0.998950
626	0.520250	0.998950
627	0.520350	0.998925
628	0.520325	0.998750
629	0.520350	0.999000
630	0.520325	0.998975
631	0.520250	0.999075
632	0.520125	0.999100
633	0.520125	0.999375
634	0.520250	0.999475
635	0.520150	0.999350
636	0.520300	0.999300
637	0.520325	0.999150
638	0.520300	0.999250
639	0.520150	0.999125
640	0.520225	0.999300
641	0.520350	0.999275
642	0.520250	0.999300
643	0.520200	0.999275
644	0.520225	0.999150
645	0.520225	0.999375
646	0.520175	0.999525
647	0.520225	0.999500
648	0.520100	0.999425
649	0.520225	0.999525
650	0.520275	0.999400
651	0.520250	0.999350
652	0.520175	0.999525
653	0.520250	0.999575
654	0.520225	0.999700
655	0.520175	0.999625
656	0.520225	0.999675
657	0.520250	0.999700
658	0.520200	0.999675
659	0.520200	0.999650
660	0.520175	0.999725
661	0.520150	0.999775
662	0.520175	0.999700
663	0.520275	0.999675
664	0.520225	0.999700
665	0.520225	0.999650
666	0.520250	0.999700
667	0.520225	0.999800
668	0.520175	0.999800
669	0.520175	0.999875
670	0.520150	0.999875
671	0.520200	0.999825
672	0.520175	0.999850
673	0.520175	0.999875
674	0.520250	0.999925
675	0.520275	0.999950
676	0.520250	0.999950
677	0.520225	0.999975
678	0.520300	0.999950
679	0.520250	0.999950
680	0.520200	0.999925
681	0.520250	0.999925
682	0.520225	0.999925
683	0.520250	0.999925
684	0.520200	0.999925
685	0.520250	0.999925
686	0.520250	0.999950
687	0.520275	0.999950
688	0.520275	0.999925
689	0.520275	0.999925
690	0.520225	0.999925
691	0.520225	0.999900
692	0.520300	0.999875
693	0.520250	0.999900
694	0.520275	0.999850
695	0.520275	0.999900
696	0.520275	0.999875
697	0.520275	0.999900
698	0.520300	0.999850
699	0.520300	0.999825
700	0.520275	0.999800
701	0.520300	0.999725
702	0.520275	0.999675
703	0.520275	0.999650
704	0.520275	0.999675
705	0.520300	0.999700
706	0.520275	0.999700
707	0.520275	0.999575
708	0.520250	0.999625
709	0.520200	0.999650
710	0.520225	0.999600
711	0.520325	0.999575
712	0.520350	0.999575
713	0.520425	0.999600
714	0.520375	0.999600
715	0.520325	0.999625
716	0.520275	0.999625
717	0.520275	0.999725
718	0.520250	0.999775
719	0.520225	0.999800
720	0.520300	0.999800
721	0.520300	0.999775
722	0.520250	0.999850
723	0.520250	0.999825
724	0.520350	0.999800
725	0.520275	0.999875
726	0.520200	0.999925
727	0.520225	0.999875
728	0.520200	0.999850
729	0.520200	0.999925
730	0.520200	0.999950
731	0.520225	0.999975
732	0.520175	0.999950
733	0.520200	0.999950
734	0.520200	0.999975
735	0.520200	1.000000
736	0.520200	1.000000
737	0.520200	1.000000
738	0.520200	1.000000
739	0.520225	1.000000
740	0.520225	1.000000
741	0.520200	1.000000
742	0.520200	1.000000
743	0.520200	1.000000
744	0.520200	1.000000
745	0.520200	1.000000
746	0.520200	1.000000
747	0.520200	1.000000
748	0.520200	1.000000
749	0.520200	1.000000
750	0.520200	1.000000
751	0.520200	1.000000
752	0.520200	1.000000
753	0.520200	1.000000
754	0.520200	1.000000
755	0.520200	1.000000
756	0.520200	1.000000
757	0.520200	1.000000
758	0.520200	1.000000
759	0.520200	1.000000
760	0.520200	1.000000
761	0.520200	1.000000
762	0.520200	1.000000
763	0.520200	1.000000
764	0.520200	1.000000
765	0.520200	1.000000
766	0.520200	1.000000
767	0.520200	1.000000
768	0.520200	1.000000
769	0.520200	1.000000
770	0.520200	1.000000
771	0.520200	1.000000
772	0.520200	1.000000
773	0.520200	1.000000
774	0.520200	1.000000
775	0.520200	1.000000
776	0.520200	1.000000
777	0.520200	1.000000
778	0.520200	1.000000
779	0.520200	1.000000
780	0.520200	1.000000
781	0.520200	1.000000
782	0.520200	1.000000
783	0.520200	1.000000
784	0.520200	1.000000
785	0.520200	1.000000
786	0.520200	1.000000
787	0.520200	1.000000
788	0.520200	1.000000
789	0.520200	1.000000
790	0.520200	1.000000
791	0.520200	1.000000
792	0.520200	1.000000
793	0.520200	1.000000
794	0.520200	1.000000
795	0.520200	1.000000
796	0.520200	1.000000
797	0.520200	1.000000
798	0.520200	1.000000
799	0.520200	1.000000
800	0.520200	1.000000
801	0.520200	1.000000
802	0.520200	1.000000
803	0.520200	1.000000
804	0.520200	1.000000
805	0.520200	1.000000
806	0.520200	1.000000
807	0.520200	1.000000
808	0.520200	1.000000
809	0.520200	1.000000
810	0.520200	1.000000
811	0.520200	1.000000
812	0.520200	1.000000
813	0.520200	1.000000
814	0.520200	1.000000
815	0.520200	1.000000
816	0.520200	1.000000
817	0.520200	1.000000
818	0.520200	1.000000
819	0.520200	1.000000
820	0.520200	1.000000
821	0.520200	1.000000
822	0.520200	1.000000
823	0.520200	1.000000
824	0.520200	1.000000
825	0.520200	1.000000
826	0.520200	1.000000
827	0.520200	1.000000
828	0.520200	1.000000
829	0.520200	1.000000
830	0.520200	1.000000
831	0.520200	1.000000
832	0.520200	1.000000
833	0.520200	1.000000
834	0.520200	1.000000
835	0.520200	1.000000
836	0.520200	1.000000
837	0.520200	1.000000
838	0.520200	1.000000
839	0.520200	1.000000
840	0.520200	1.000000
841	0.520200	1.000000
842	0.520200	1.000000
843	0.520200	1.000000
844	0.520200	1.000000
845	0.520200	1.000000
846	0.520200	1.000000
847	0.520200	1.000000
848	0.520200	1.000000
849	0.520200	1.000000
850	0.520200	1.000000
851	0.520200	1.000000
852	0.520200	1.000000
853	0.520200	1.000000
854	0.520200	1.000000
855	0.520200	1.000000
856	0.520200	1.000000
857	0.520200	1.000000
858	0.520200	1.000000
859	0.520200	1.000000
860	0.520200	1.000000
861	0.520200	1.000000
862	0.520200	1.000000
863	0.520200	1.000000
864	0.520200	1.000000
865	0.520200	1.000000
866	0.520200	1.000000
867	0.520200	1.000000
868	0.520200	1.000000
869	0.520200	1.000000
870	0.520200	1.000000
871	0.520200	1.000000
872	0.520200	1.000000
873	0.520200	1.000000
874	0.520200	1.000000
875	0.520200	1.000000
876	0.520200	1.000000
877	0.520200	1.000000
878	0.520200	1.000000
879	0.520200	1.000000
880	0.520200	1.000000
881	0.520200	1.000000
882	0.520200	1.000000
883	0.520200	1.000000
884	0.520200	1.000000
885	0.520200	1.000000
886	0.520200	1.000000
887	0.520200	1.000000
888	0.520200	1.000000
889	0.520200	1.000000
890	0.520200	1.000000
891	0.520200	1.000000
892	0.520200	1.000000
893	0.520200	1.000000
894	0.520200	1.000000
895	0.520200	1.000000
896	0.520200	1.000000
897	0.520200	1.000000
898	0.520200	1.000000
899	0.520200	1.000000
900	0.520200	1.000000
901	0.520200	1.000000
902	0.520200	1.000000
903	0.520200	1.000000
904	0.520200	1.000000
905	0.520200	1.000000
906	0.520200	1.000000
907	0.520200	1.000000
908	0.520200	1.000000
909	0.520200	1.000000
910	0.520200	1.000000
911	0.520200	1.000000
912	0.520200	1.000000
913	0.520200	1.000000
914	0.520200	1.000000
915	0.520200	1.000000
916	0.520200	1.000000
917	0.520200	1.000000
918	0.520200	1.000000
919	0.520200	1.000000
920	0.520200	1.000000
921	0.520200	1.000000
922	0.520200	1.000000
923	0.520200	1.000000
924	0.520200	1.000000
925	0.520200	1.000000
926	0.520200	1.000000
927	0.520200	1.000000
928	0.520200	1.000000
929	0.520200	1.000000
930	0.520200	1.000000
931	0.520200	1.000000
932	0.520200	1.000000
933	0.520200	1.000000
934	0.520200	1.000000
935	0.520200	1.000000
936	0.520200	1.000000
937	0.520200	1.000000
938	0.520200	1.000000
939	0.520200	1.000000
940	0.520200	1.000000
941	0.520200	1.000000
942	0.520200	1.000000
943	0.520200	1.000000
944	0.520200	1.000000
945	0.520200	1.000000
946	0.520200	1.000000
947	0.520200	1.000000
948	0.520200	1.000000
949	0.520200	1.000000
950	0.520200	1.000000
951	0.520200	1.000000
952	0.520200	1.000000
953	0.520200	1.000000
954	0.520200	1.000000
955	0.520200	1.000000
956	0.520200	1.000000
957	0.520200	1.000000
958	0.520200	1.000000
959	0.520200	1.000000
960	0.520200	1.000000
961	0.520200	1.000000
962	0.520200	1.000000
963	0.520200	1.000000
964	0.520200	1.000000
965	0.520200	1.000000
966	0.520200	1.000000
967	0.520200	1.000000
968	0.520200	1.000000
969	0.520200	1.000000
970	0.520200	1.000000
971	0.520200	1.000000
972	0.520200	1.000000
973	0.520200	1.000000
974	0.520200	1.000000
975	0.520200	1.000000
976	0.520200	1.000000
977	0.520200	1.000000
978	0.520200	1.000000
979	0.520200	1.000000
980	0.520200	1.000000
981	0.520200	1.000000
982	0.520200	1.000000
983	0.520200	1.000000
984	0.520200	1.000000
985	0.520200	1.000000
986	0.520200	1.000000
987	0.520200	1.000000
988	0.520200	1.000000
989	0.520200	1.000000
990	0.520200	1.000000
991	0.520200	1.000000
992	0.520200	1.000000
993	0.520200	1.000000
994	0.520200	1.000000
995	0.520200	1.000000
996	0.520200	1.000000
997	0.520200	1.000000
998	0.520200	1.000000
999	0.520200	1.000000
1000	0.520200	1.000000
1001	0.520200	1.000000
1002	0.520200	1.000000
1003	0.520200	1.000000
1004	0.520200	1.000000
1005	0.520200	1.000000
1006	0.520200	1.000000
1007	0.520200	1.000000
1008	0.520200	1.000000
1009	0.520200	1.000000
1010	0.520200	1.000000
1011	0.520200	1.000000
1012	0.520200	1.000000
1013	0.520200	1.000000
1014	0.520200	1.000000
1015	0.520200	1.000000
1016	0.520200	1.000000
1017	0.520200	1.000000
1018	0.520200	1.000000
1019	0.520200	1.000000
1020	0.520200	1.000000
1021	0.520200	1.000000
1022	0.520200	1.000000
1023	0.520200	1.000000
1024	0.520200	1.000000
1025	0.520200	1.000000
1026	0.520200	1.000000
1027	0.520200	1.000000
1028	0.520200	1.000000
1029	0.520200	1.000000
1030	0.520200	1.000000
1031	0.520200	1.000000
1032	0.520200	1.000000
1033	0.520200	1.000000
1034	0.520200	1.000000
1035	0.520200	1.000000
1036	0.520200	1.000000
1037	0.520200	1.000000
1038	0.520200	1.000000
1039	0.520200	1.000000
1040	0.520200	1.000000
1041	0.520200	1.000000
1042	0.520200	1.000000
1043	0.520200	1.000000
1044	0.520200	1.000000
1045	0.520200	1.000000
1046	0.520200	1.000000
1047	0.520200	1.000000
1048	0.520200	1.000000
1049	0.520200	1.000000
1050	0.520200	1.000000
1051	0.520200	1.000000
1052	0.520200	1.000000
1053	0.520200	1.000000
1054	0.520200	1.000000
1055	0.520200	1.000000
1056	0.520200	1.000000
1057	0.520200	1.000000
1058	0.520200	1.000000
1059	0.520200	1.000000
1060	0.520200	1.000000
1061	0.520200	1.000000
1062	0.520200	1.000000
1063	0.520200	1.000000
1064	0.520200	1.000000
1065	0.520200	1.000000
1066	0.520200	1.000000
1067	0.520200	1.000000
1068	0.520200	1.000000
1069	0.520200	1.000000
1070	0.520200	1.000000
1071	0.520200	1.000000
1072	0.520200	1.000000
1073	0.520200	1.000000
1074	0.520200	1.000000
1075	0.520200	1.000000
1076	0.520200	1.000000
1077	0.520200	1.000000
1078	0.520200	1.000000
1079	0.520200	1.000000
1080	0.520200	1.000000
1081	0.520200	1.000000
1082	0.520200	1.000000
1083	0.520200	1.000000
1084	0.520200	1.000000
1085	0.520200	1.000000
1086	0.520200	1.000000
1087	0.520200	1.000000
1088	0.520200	1.000000
1089	0.520200	1.000000
1090	0.520200	1.000000
1091	0.520200	1.000000
1092	0.520200	1.000000
1093	0.520200	1.000000
1094	0.520200	1.000000
1095	0.520200	1.000000
1096	0.520200	1.000000
1097	0.520200	1.000000
1098	0.520200	1.000000
1099	0.520200	1.000000
1100	0.520200	1.000000
1101	0.520200	1.000000
1102	0.520200	1.000000
1103	0.520200	1.000000
1104	0.520200	1.000000
1105	0.520200	1.000000
1106	0.520200	1.000000
1107	0.520200	1.000000
1108	0.520200	1.000000
1109	0.520200	1.000000
1110	0.520200	1.000000
1111	0.520200	1.000000
1112	0.520200	1.000000
1113	0.520200	1.000000
1114	0.520200	1.000000
1115	0.520200	1.000000
1116	0.520200	1.000000
1117	0.520200	1.000000
1118	0.520200	1.000000
1119	0.520200	1.000000
1120	0.520200	1.000000
1121	0.520200	1.000000
1122	0.520200	1.000000
1123	0.520200	1.000000
1124	0.520200	1.000000
1125	0.520200	1.000000
1126	0.520200	1.000000
1127	0.520200	1.000000
1128	0.520200	1.000000
1129	0.520200	1.000000
1130	0.520200	1.000000
1131	0.520200	1.000000
1132	0.520200	1.000000
1133	0.520200	1.000000
1134	0.520200	1.000000
1135	0.520200	1.000000
1136	0.520200	1.000000
1137	0.520200	1.000000
1138	0.520200	1.000000
1139	0.520200	1.000000
1140	0.520200	1.000000
1141	0.520200	1.000000
1142	0.520200	1.000000
1143	0.520200	1.000000
1144	0.520200	1.000000
1145	0.520200	1.000000
1146	0.520200	1.000000
1147	0.520200	1.000000
1148	0.520200	1.000000
1149	0.520200	1.000000
1150	0.520200	1.000000
1151	0.520200	1.000000
1152	0.520200	1.000000
1153	0.520200	1.000000
1154	0.520200	1.000000
1155	0.520200	1.000000
1156	0.520200	1.000000
1157	0.520200	1.000000
1158	0.520200	1.000000
1159	0.520200	1.000000
1160	0.520200	1.000000
1161	0.520200	1.000000
1162	0.520200	1.000000
1163	0.520200	1.000000
1164	0.520200	1.000000
1165	0.520200	1.000000
1166	0.520200	1.000000
1167	0.520200	1.000000
1168	0.520200	1.000000
1169	0.520200	1.000000
1170	0.520200	1.000000
1171	0.520200	1.000000
1172	0.520200	1.000000
1173	0.520200	1.000000
1174	0.520200	1.000000
1175	0.520200	1.000000
1176	0.520200	1.000000
1177	0.520200	1.000000
1178	0.520200	1.000000
1179	0.520200	1.000000
1180	0.520200	1.000000
1181	0.520200	1.000000
1182	0.520200	1.000000
1183	0.520200	1.000000
1184	0.520200	1.000000
1185	0.520200	1.000000
1186	0.520200	1.000000
1187	0.520200	1.000000
1188	0.520200	1.000000
1189	0.520200	1.000000
1190	0.520200	1.000000
1191	0.520200	1.000000
1192	0.520200	1.000000
1193	0.520200	1.000000
1194	0.520200	1.000000
1195	0.520200	1.000000
1196	0.520200	1.000000
1197	0.520200	1.000000
1198	0.520200	1.000000
1199	0.520200	1.000000
1200	0.520200	1.000000
1201	0.520200	1.000000
1202	0.520200	1.000000
1203	0.520200	1.000000
1204	0.520200	1.000000
1205	0.520200	1.000000
1206	0.520200	1.000000
1207	0.520200	1.000000
1208	0.520200	1.000000
1209	0.520200	1.000000
1210	0.520200	1.000000
1211	0.520200	1.000000
1212	0.520200	1.000000
1213	0.520200	1.000000
1214	0.520200	1.000000
1215	0.520200	1.000000
1216	0.520200	1.000000
1217	0.520200	1.000000
1218	0.520200	1.000000
1219	0.520200	1.000000
1220	0.520200	1.000000
1221	0.520200	1.000000
1222	0.520200	1.000000
1223	0.520200	1.000000
1224	0.520200	1.000000
1225	0.520200	1.000000
1226	0.520200	1.000000
1227	0.520200	1.000000
1228	0.520200	1.000000
1229	0.520200	1.000000
1230	0.520200	1.000000
1231	0.520200	1.000000
1232	0.520200	1.000000
1233	0.520200	1.000000
1234	0.520200	1.000000
1235	0.520200	1.000000
1236	0.520200	1.000000
1237	0.520200	1.000000
1238	0.520200	1.000000
1239	0.520200	1.000000
1240	0.520200	1.000000
1241	0.520200	1.000000
1242	0.520200	1.000000
1243	0.520200	1.000000
1244	0.520200	1.000000
1245	0.520200	1.000000
1246	0.520200	1.000000
1247	0.520200	1.000000
1248	0.520200	1.000000
1249	0.520200	1.000000
1250	0.520200	1.000000
1251	0.520200	1.000000
1252	0.520200	1.000000
1253	0.520200	1.000000
1254	0.520200	1.000000
1255	0.520200	1.000000
1256	0.520200	1.000000
1257	0.520200	1.000000
1258	0.520200	1.000000
1259	0.520200	1.000000
1260	0.520200	1.000000
1261	0.520200	1.000000
1262	0.520200	1.000000
1263	0.520200	1.000000
1264	0.520200	1.000000
1265	0.520200	1.000000
1266	0.520200	1.000000
1267	0.520200	1.000000
1268	0.520200	1.000000
1269	0.520200	1.000000
1270	0.520200	1.000000
1271	0.520200	1.000000
1272	0.520200	1.000000
1273	0.520200	1.000000
1274	0.520200	1.000000
1275	0.520200	1.000000
1276	0.520200	1.000000
1277	0.520200	1.000000
1278	0.520200	1.000000
1279	0.520200	1.000000
1280	0.520200	1.000000
1281	0.520200	1.000000
1282	0.520200	1.000000
1283	0.520200	1.000000
1284	0.520200	1.000000
1285	0.520200	1.000000
1286	0.520200	1.000000
1287	0.520200	1.000000
1288	0.520200	1.000000
1289	0.520200	1.000000
1290	0.520200	1.000000
1291	0.520200	1.000000
1292	0.520200	1.000000
1293	0.520200	1.000000
1294	0.520200	1.000000
1295	0.520200	1.000000
1296	0.520200	1.000000
1297	0.520200	1.000000
1298	0.520200	1.000000
1299	0.520200	1.000000
1300	0.520200	1.000000
1301	0.520200	1.000000
1302	0.520200	1.000000
1303	0.520200	1.000000
1304	0.520200	1.000000
1305	0.520200	1.000000
1306	0.520200	1.000000
1307	0.520200	1.000000
1308	0.520200	1.000000
1309	0.520200	1.000000
1310	0.520200	1.000000
1311	0.520200	1.000000
1312	0.520200	1.000000
1313	0.520200	1.000000
1314	0.520200	1.000000
1315	0.520200	1.000000
1316	0.520200	1.000000
1317	0.520200	1.000000
1318	0.520200	1.000000
1319	0.520200	1.000000
1320	0.520200	1.000000
1321	0.520200	1.000000
1322	0.520200	1.000000
1323	0.520200	1.000000
1324	0.520200	1.000000
1325	0.520200	1.000000
1326	0.520200	1.000000
1327	0.520200	1.000000
1328	0.520200	1.000000
1329	0.520200	1.000000
1330	0.520200	1.000000
1331	0.520200	1.000000
1332	0.520200	1.000000
1333	0.520200	1.000000
1334	0.520200	1.000000
1335	0.520200	1.000000
1336	0.520200	1.000000
1337	0.520200	1.000000
1338	0.520200	1.000000
1339	0.520200	1.000000
1340	0.520200	1.000000
1341	0.520200	1.000000
1342	0.520200	1.000000
1343	0.520200	1.000000
1344	0.520200	1.000000
1345	0.520200	1.000000
1346	0.520200	1.000000
1347	0.520200	1.000000
1348	0.520200	1.000000
1349	0.520200	1.000000
1350	0.520200	1.000000
1351	0.520200	1.000000
1352	0.520200	1.000000
1353	0.520200	1.000000
1354	0.520200	1.000000
1355	0.520200	1.000000
1356	0.520200	1.000000
1357	0.520200	1.000000
1358	0.520200	1.000000
1359	0.520200	1.000000
1360	0.520200	1.000000
1361	0.520200	1.000000
1362	0.520200	1.000000
1363	0.520200	1.000000
1364	0.520200	1.000000
1365	0.520200	1.000000
1366	0.520200	1.000000
1367	0.520200	1.000000
1368	0.520200	1.000000
1369	0.520200	1.000000
1370	0.520200	1.000000
1371	0.520200	1.000000
1372	0.520200	1.000000
1373	0.520200	1.000000
1374	0.520200	1.000000
1375	0.520200	1.000000
1376	0.520200	1.000000
1377	0.520200	1.000000
1378	0.520200	1.000000
1379	0.520200	1.000000
1380	0.520200	1.000000
1381	0.520200	1.000000
1382	0.520200	1.000000
1383	0.520200	1.000000
1384	0.520200	1.000000
1385	0.520200	1.000000
1386	0.520200	1.000000
1387	0.520200	1.000000
1388	0.520200	1.000000
1389	0.520200	1.000000
1390	0.520200	1.000000
1391	0.520200	1.000000
1392	0.520200	1.000000
1393	0.520200	1.000000
1394	0.520200	1.000000
1395	0.520200	1.000000
1396	0.520200	1.000000
1397	0.520200	1.000000
1398	0.520200	1.000000
1399	0.520200	1.000000
1400	0.520200	1.000000
1401	0.520200	1.000000
1402	0.520200	1.000000
1403	0.520200	1.000000
1404	0.520200	1.000000
1405	0.520200	1.000000
1406	0.520200	1.000000
1407	0.520200	1.000000
1408	0.520200	1.000000
1409	0.520200	1.000000
1410	0.520200	1.000000
1411	0.520200	1.000000
1412	0.520200	1.000000
1413	0.520200	1.000000
1414	0.520200	1.000000
1415	0.520200	1.000000
1416	0.520200	1.000000
1417	0.520200	1.000000
1418	0.520200	1.000000
1419	0.520200	1.000000
1420	0.520200	1.000000
1421	0.520200	1.000000
1422	0.520200	1.000000
1423	0.520200	1.000000
1424	0.520200	1.000000
1425	0.520200	1.000000
1426	0.520200	1.000000
1427	0.520200	1.000000
1428	0.520200	1.000000
1429	0.520200	1.000000
1430	0.520200	1.000000
1431	0.520200	1.000000
1432	0.520200	1.000000
1433	0.520200	1.000000
1434	0.520200	1.000000
1435	0.520200	1.000000
1436	0.520200	1.000000
1437	0.520200	1.000000
1438	0.520200	1.000000
1439	0.520200	1.000000
1440	0.520200	1.000000
1441	0.520200	1.000000
1442	0.520200	1.000000
1443	0.520200	1.000000
1444	0.520200	1.000000
1445	0.520200	1.000000
1446	0.520200	1.000000
1447	0.520200	1.000000
1448	0.520200	1.000000
1449	0.520200	1.000000
1450	0.520200	1.000000
1451	0.520200	1.000000
1452	0.520200	1.000000
1453	0.520200	1.000000
1454	0.520200	1.000000
1455	0.520200	1.000000
1456	0.520200	1.000000
1457	0.520200	1.000000
1458	0.520200	1.000000
1459	0.520200	1.000000
1460	0.520200	1.000000
1461	0.520200	1.000000
1462	0.520200	1.000000
1463	0.520200	1.000000
1464	0.520200	1.000000
1465	0.520200	1.000000
1466	0.520200	1.000000
1467	0.520200	1.000000
1468	0.520200	1.000000
1469	0.520200	1.000000
1470	0.520200	1.000000
1471	0.520200	1.000000
1472	0.520200	1.000000
1473	0.520200	1.000000
1474	0.520200	1.000000
1475	0.520200	1.000000
1476	0.520200	1.000000
1477	0.520200	1.000000
1478	0.520200	1.000000
1479	0.520200	1.000000
1480	0.520200	1.000000
1481	0.520200	1.000000
1482	0.520200	1.000000
1483	0.520200	1.000000
1484	0.520200	1.000000
1485	0.520200	1.000000
1486	0.520200	1.000000
1487	0.520200	1.000000
1488	0.520200	1.000000
1489	0.520200	1.000000
1490	0.520200	1.000000
1491	0.520200	1.000000
1492	0.520200	1.000000
1493	0.520200	1.000000
1494	0.520200	1.000000
1495	0.520200	1.000000
1496	0.520200	1.000000
1497	0.520200	1.000000
1498	0.520200	1.000000
1499	0.520200	1.000000
1500	0.520200	1.000000
1501	0.520200	1.000000
1502	0.520200	1.000000
1503	0.520200	1.000000
1504	0.520200	1.000000
1505	0.520200	1.000000
1506	0.520200	1.000000
1507	0.520200	1.000000
1508	0.520200	1.000000
1509	0.520200	1.000000
1510	0.520200	1.000000
1511	0.520200	1.000000
1512	0.520200	1.000000
1513	0.520200	1.000000
1514	0.520200	1.000000
1515	0.520200	1.000000
1516	0.520200	1.000000
1517	0.520200	1.000000
1518	0.520200	1.000000
1519	0.520200	1.000000
1520	0.520200	1.000000
1521	0.520200	1.000000
1522	0.520200	1.000000
1523	0.520200	1.000000
1524	0.520200	1.000000
1525	0.520200	1.000000
1526	0.520200	1.000000
1527	0.520200	1.000000
1528	0.520200	1.000000
1529	0.520200	1.000000
1530	0.520200	1.000000
1531	0.520200	1.000000
1532	0.520200	1.000000
1533	0.520200	1.000000
1534	0.520200	1.000000
1535	0.520200	1.000000
1536	0.520200	1.000000
1537	0.520200	1.000000
1538	0.520200	1.000000
1539	0.520200	1.000000
1540	0.520200	1.000000
1541	0.520200	1.000000
1542	0.520200	1.000000
1543	0.520200	1.000000
1544	0.520200	1.000000
1545	0.520200	1.000000
1546	0.520200	1.000000
1547	0.520200	1.000000
1548	0.520200	1.000000
1549	0.520200	1.000000
1550	0.520200	1.000000
1551	0.520200	1.000000
1552	0.520200	1.000000
1553	0.520200	1.000000
1554	0.520200	1.000000
1555	0.520200	1.000000
1556	0.520200	1.000000
1557	0.520200	1.000000
1558	0.520200	1.000000
1559	0.520200	1.000000
1560	0.520200	1.000000
1561	0.520200	1.000000
1562	0.520200	1.000000
1563	0.520200	1.000000
1564	0.520200	1.000000
1565	0.520200	1.000000
1566	0.520200	1.000000
1567	0.520200	1.000000
1568	0.520200	1.000000
1569	0.520200	1.000000
1570	0.520200	1.000000
1571	0.520200	1.000000
1572	0.520200	1.000000
1573	0.520200	1.000000
1574	0.520200	1.000000
1575	0.520200	1.000000
1576	0.520200	1.000000
1577	0.520200	1.000000
1578	0.520200	1.000000
1579	0.520200	1.000000
1580	0.520200	1.000000
1581	0.520200	1.000000
1582	0.520200	1.000000
1583	0.520200	1.000000
1584	0.520200	1.000000
1585	0.520200	1.000000
1586	0.520200	1.000000
1587	0.520200	1.000000
1588	0.520200	1.000000
1589	0.520200	1.000000
1590	0.520200	1.000000
1591	0.520200	1.000000
1592	0.520200	1.000000
1593	0.520200	1.000000
1594	0.520200	1.000000
1595	0.520200	1.000000
1596	0.520200	1.000000
1597	0.520200	1.000000
1598	0.520200	1.000000
1599	0.520200	1.000000
1600	0.520200	1.000000
1601	0.520200	1.000000
1602	0.520200	1.000000
1603	0.520200	1.000000
1604	0.520200	1.000000
1605	0.520200	1.000000
1606	0.520200	1.000000
1607	0.520200	1.000000
1608	0.520200	1.000000
1609	0.520200	1.000000
1610	0.520200	1.000000
1611	0.520200	1.000000
1612	0.520200	1.000000
1613	0.520200	1.000000
1614	0.520200	1.000000
1615	0.520200	1.000000
1616	0.520200	1.000000
1617	0.520200	1.000000
1618	0.520200	1.000000
1619	0.520200	1.000000
1620	0.520200	1.000000
1621	0.520200	1.000000
1622	0.520200	1.000000
1623	0.520200	1.000000
1624	0.520200	1.000000
1625	0.520200	1.000000
1626	0.520200	1.000000
1627	0.520200	1.000000
1628	0.520200	1.000000
1629	0.520200	1.000000
1630	0.520200	1.000000
1631	0.520200	1.000000
1632	0.520200	1.000000
1633	0.520200	1.000000
1634	0.520200	1.000000
1635	0.520200	1.000000
1636	0.520200	1.000000
1637	0.520200	1.000000
1638	0.520200	1.000000
1639	0.520200	1.000000
1640	0.520200	1.000000
1641	0.520200	1.000000
1642	0.520200	1.000000
1643	0.520200	1.000000
1644	0.520200	1.000000
1645	0.520200	1.000000
1646	0.520200	1.000000
1647	0.520200	1.000000
1648	0.520200	1.000000
1649	0.520200	1.000000
1650	0.520200	1.000000
1651	0.520200	1.000000
1652	0.520200	1.000000
1653	0.520200	1.000000
1654	0.520200	1.000000
1655	0.520200	1.000000
1656	0.520200	1.000000
1657	0.520200	1.000000
1658	0.520200	1.000000
1659	0.520200	1.000000
1660	0.520200	1.000000
1661	0.520200	1.000000
1662	0.520200	1.000000
1663	0.520200	1.000000
1664	0.520200	1.000000
1665	0.520200	1.000000
1666	0.520200	1.000000
1667	0.520200	1.000000
1668	0.520200	1.000000
1669	0.520200	1.000000
1670	0.520200	1.000000
1671	0.520200	1.000000
1672	0.520200	1.000000
1673	0.520200	1.000000
1674	0.520200	1.000000
1675	0.520200	1.000000
1676	0.520200	1.000000
1677	0.520200	1.000000
1678	0.520200	1.000000
1679	0.520200	1.000000
1680	0.520200	1.000000
1681	0.520200	1.000000
1682	0.520200	1.000000
1683	0.520200	1.000000
1684	0.520200	1.000000
1685	0.520200	1.000000
1686	0.520200	1.000000
1687	0.520200	1.000000
1688	0.520200	1.000000
1689	0.520200	1.000000
1690	0.520200	1.000000
1691	0.520200	1.000000
1692	0.520200	1.000000
1693	0.520200	1.000000
1694	0.520200	1.000000
1695	0.520200	1.000000
1696	0.520200	1.000000
1697	0.520200	1.000000
1698	0.520200	1.000000
1699	0.520200	1.000000
1700	0.520200	1.000000
1701	0.520200	1.000000
1702	0.520200	1.000000
1703	0.520200	1.000000
1704	0.520200	1.000000
1705	0.520200	1.000000
1706	0.520200	1.000000
1707	0.520200	1.000000
1708	0.520200	1.000000
1709	0.520200	1.000000
1710	0.520200	1.000000
1711	0.520200	1.000000
1712	0.520200	1.000000
1713	0.520200	1.000000
1714	0.520200	1.000000
1715	0.520200	1.000000
1716	0.520200	1.000000
1717	0.520200	1.000000
1718	0.520200	1.000000
1719	0.520200	1.000000
1720	0.520200	1.000000
1721	0.520200	1.000000
1722	0.520200	1.000000
1723	0.520200	1.000000
1724	0.520200	1.000000
1725	0.520200	1.000000
1726	0.520200	1.000000
1727	0.520200	1.000000
1728	0.520200	1.000000
1729	0.520200	1.000000
1730	0.520200	1.000000
1731	0.520200	1.000000
1732	0.520200	1.000000
1733	0.520200	1.000000
1734	0.520200	1.000000
1735	0.520200	1.000000
1736	0.520200	1.000000
1737	0.520200	1.000000
1738	0.520200	1.000000
1739	0.520200	1.000000
1740	0.520200	1.000000
1741	0.520200	1.000000
1742	0.520200	1.000000
1743	0.520200	1.000000
1744	0.520200	1.000000
1745	0.520200	1.000000
1746	0.520200	1.000000
1747	0.520200	1.000000
1748	0.520200	1.000000
1749	0.520200	1.000000
1750	0.520200	1.000000
1751	0.520200	1.000000
1752	0.520200	1.000000
1753	0.520200	1.000000
1754	0.520200	1.000000
1755	0.520200	1.000000
1756	0.520200	1.000000
1757	0.520200	1.000000
1758	0.520200	1.000000
1759	0.520200	1.000000
1760	0.520200	1.000000
1761	0.520200	1.000000
1762	0.520200	1.000000
1763	0.520200	1.000000
1764	0.520200	1.000000
1765	0.520200	1.000000
1766	0.520200	1.000000
1767	0.520200	1.000000
1768	0.520200	1.000000
1769	0.520200	1.000000
1770	0.520200	1.000000
1771	0.520200	1.000000
1772	0.520200	1.000000
1773	0.520200	1.000000
1774	0.520200	1.000000
1775	0.520200	1.000000
1776	0.520200	1.000000
1777	0.520200	1.000000
1778	0.520200	1.000000
1779	0.520200	1.000000
1780	0.520200	1.000000
1781	0.520200	1.000000
1782	0.520200	1.000000
1783	0.520200	1.000000
1784	0.520200	1.000000
1785	0.520200	1.000000
1786	0.520200	1.000000
1787	0.520200	1.000000
1788	0.520200	1.000000
1789	0.520200	1.000000
1790	0.520200	1.000000
1791	0.520200	1.000000
1792	0.520200	1.000000
1793	0.520200	1.000000
1794	0.520200	1.000000
1795	0.520200	1.000000
1796	0.520200	1.000000
1797	0.520200	1.000000
1798	0.520200	1.000000
1799	0.520200	1.000000
1800	0.520200	1.000000
1801	0.520200	1.000000
1802	0.520200	1.000000
1803	0.520200	1.000000
1804	0.520200	1.000000
1805	0.520200	1.000000
1806	0.520200	1.000000
1807	0.520200	1.000000
1808	0.520200	1.000000
1809	0.520200	1.000000
1810	0.520200	1.000000
1811	0.520200	1.000000
1812	0.520200	1.000000
1813	0.520200	1.000000
1814	0.520200	1.000000
1815	0.520200	1.000000
1816	0.520200	1.000000
1817	0.520200	1.000000
1818	0.520200	1.000000
1819	0.520200	1.000000
1820	0.520200	1.000000
1821	0.520200	1.000000
1822	0.520200	1.000000
1823	0.520200	1.000000
1824	0.520200	1.000000
1825	0.520200	1.000000
1826	0.520200	1.000000
1827	0.520200	1.000000
1828	0.520200	1.000000
1829	0.520200	1.000000
1830	0.520200	1.000000
1831	0.520200	1.000000
1832	0.520200	1.000000
1833	0.520200	1.000000
1834	0.520200	1.000000
1835	0.520200	1.000000
1836	0.520200	1.000000
1837	0.520200	1.000000
1838	0.520200	1.000000
1839	0.520200	1.000000
1840	0.520200	1.000000
1841	0.520200	1.000000
1842	0.520200	1.000000
1843	0.520200	1.000000
1844	0.520200	1.000000
1845	0.520200	1.000000
1846	0.520200	1.000000
1847	0.520200	1.000000
1848	0.520200	1.000000
1849	0.520200	1.000000
1850	0.520200	1.000000
1851	0.520200	1.000000
1852	0.520200	1.000000
1853	0.520200	1.000000
1854	0.520200	1.000000
1855	0.520200	1.000000
1856	0.520200	1.000000
1857	0.520200	1.000000
1858	0.520200	1.000000
1859	0.520200	1.000000
1860	0.520200	1.000000
1861	0.520200	1.000000
1862	0.520200	1.000000
1863	0.520200	1.000000
1864	0.520200	1.000000
1865	0.520200	1.000000
1866	0.520200	1.000000
1867	0.520200	1.000000
1868	0.520200	1.000000
1869	0.520200	1.000000
1870	0.520200	1.000000
1871	0.520200	1.000000
1872	0.520200	1.000000
1873	0.520200	1.000000
1874	0.520200	1.000000
1875	0.520200	1.000000
1876	0.520200	1.000000
1877	0.520200	1.000000
1878	0.520200	1.000000
1879	0.520200	1.000000
1880	0.520200	1.000000
1881	0.520200	1.000000
1882	0.520200	1.000000
1883	0.520200	1.000000
1884	0.520200	1.000000
1885	0.520200	1.000000
1886	0.520200	1.000000
1887	0.520200	1.000000
1888	0.520200	1.000000
1889	0.520200	1.000000
1890	0.520200	1.000000
1891	0.520200	1.000000
1892	0.520200	1.000000
1893	0.520200	1.000000
1894	0.520200	1.000000
1895	0.520200	1.000000
1896	0.520200	1.000000
1897	0.520200	1.000000
1898	0.520200	1.000000
1899	0.520200	1.000000
1900	0.520200	1.000000
1901	0.520200	1.000000
1902	0.520200	1.000000
1903	0.520200	1.000000
1904	0.520200	1.000000
1905	0.520200	1.000000
1906	0.520200	1.000000
1907	0.520200	1.000000
1908	0.520200	1.000000
1909	0.520200	1.000000
1910	0.520200	1.000000
1911	0.520200	1.000000
1912	0.520200	1.000000
1913	0.520200	1.000000
1914	0.520200	1.000000
1915	0.520200	1.000000
1916	0.520200	1.000000
1917	0.520200	1.000000
1918	0.520200	1.000000
1919	0.520200	1.000000
1920	0.520200	1.000000
1921	0.520200	1.000000
1922	0.520200	1.000000
1923	0.520200	1.000000
1924	0.520200	1.000000
1925	0.520200	1.000000
1926	0.520200	1.000000
1927	0.520200	1.000000
1928	0.520200	1.000000
1929	0.520200	1.000000
1930	0.520200	1.000000
1931	0.520200	1.000000
1932	0.520200	1.000000
1933	0.520200	1.000000
1934	0.520200	1.000000
1935	0.520200	1.000000
1936	0.520200	1.000000
1937	0.520200	1.000000
1938	0.520200	1.000000
1939	0.520200	1.000000
1940	0.520200	1.000000
1941	0.520200	1.000000
1942	0.520200	1.000000
1943	0.520200	1.000000
1944	0.520200	1.000000
1945	0.520200	1.000000
1946	0.520200	1.000000
1947	0.520200	1.000000
1948	0.520200	1.000000
1949	0.520200	1.000000
1950	0.520200	1.000000
1951	0.520200	1.000000
1952	0.520200	1.000000
1953	0.520200	1.000000
1954	0.520200	1.000000
1955	0.520200	1.000000
1956	0.520200	1.000000
1957	0.520200	1.000000
1958	0.520200	1.000000
1959	0.520200	1.000000
1960	0.520200	1.000000
1961	0.520200	1.000000
1962	0.520200	1.000000
1963	0.520200	1.000000
1964	0.520200	1.000000
1965	0.520200	1.000000
1966	0.520200	1.000000
1967	0.520200	1.000000
1968	0.520200	1.000000
1969	0.520200	1.000000
1970	0.520200	1.000000
1971	0.520200	1.000000
1972	0.520200	1.000000
1973	0.520200	1.000000
1974	0.520200	1.000000
1975	0.520200	1.000000
1976	0.520200	1.000000
1977	0.520200	1.000000
1978	0.520200	1.000000
1979	0.520200	1.000000
1980	0.520200	1.000000
1981	0.520200	1.000000
1982	0.520200	1.000000
1983	0.520200	1.000000
1984	0.520200	1.000000
1985	0.520200	1.000000
1986	0.520200	1.000000
1987	0.520200	1.000000
1988	0.520200	1.000000
1989	0.520200	1.000000
1990	0.520200	1.000000
1991	0.520200	1.000000
1992	0.520200	1.000000
1993	0.520200	1.000000
1994	0.520200	1.000000
1995	0.520200	1.000000
1996	0.520200	1.000000
1997	0.520200	1.000000
1998	0.520200	1.000000
1999	0.520200	1.000000
[truncated: 8,000 more rows]
