# Supplementary material for: Evolutionary game on mutually influenceing double-layer network
Source: PLoS One. 2025 Jan 31;20(1):e0317923. doi: 10.1371/journal.pone.0317923 (PMC11785339; doi:10.1371/journal.pone.0317923)
Supplement: S1 Data — (ZIP) [file pone.0317923.s001.zip › b=1.09_a=0.35_frequency.txt]

0	0.492000	0.380400
1	0.490000	0.313725
2	0.486125	0.274150
3	0.475375	0.247600
4	0.474525	0.224050
5	0.469975	0.210100
6	0.475725	0.197400
7	0.470250	0.188050
8	0.471100	0.180375
9	0.468325	0.174800
10	0.470375	0.167650
11	0.468425	0.162775
12	0.471650	0.161725
13	0.467975	0.158775
14	0.469500	0.156300
15	0.467125	0.154900
16	0.466250	0.154600
17	0.466800	0.153775
18	0.467400	0.151375
19	0.463625	0.151550
20	0.462050	0.149275
21	0.462700	0.149400
22	0.465125	0.148100
23	0.462050	0.147275
24	0.463450	0.146425
25	0.464100	0.144725
26	0.465250	0.145550
27	0.461775	0.143625
28	0.462625	0.143050
29	0.465675	0.144075
30	0.467400	0.143975
31	0.464500	0.144425
32	0.466300	0.145575
33	0.464850	0.146500
34	0.463700	0.145400
35	0.466350	0.143550
36	0.465400	0.142025
37	0.466000	0.143625
38	0.466925	0.142350
39	0.462975	0.140050
40	0.466475	0.138950
41	0.471400	0.137325
42	0.468650	0.137450
43	0.463725	0.137425
44	0.467350	0.139200
45	0.467725	0.138325
46	0.467025	0.137550
47	0.465750	0.134350
48	0.467450	0.134075
49	0.463950	0.133350
50	0.460775	0.133550
51	0.462775	0.130850
52	0.465000	0.130800
53	0.465175	0.129525
54	0.465225	0.128675
55	0.467525	0.127850
56	0.466850	0.126550
57	0.468475	0.125475
58	0.467275	0.126125
59	0.466700	0.128175
60	0.464300	0.127000
61	0.465575	0.125800
62	0.466800	0.124875
63	0.465575	0.124450
64	0.469150	0.124450
65	0.470500	0.122000
66	0.469925	0.120600
67	0.467800	0.119150
68	0.467925	0.118000
69	0.469950	0.117950
70	0.465875	0.117225
71	0.464800	0.115675
72	0.467050	0.114125
73	0.464625	0.112950
74	0.464700	0.112475
75	0.468175	0.110775
76	0.466000	0.111425
77	0.463775	0.110175
78	0.460850	0.110000
79	0.466325	0.109200
80	0.470600	0.107700
81	0.468750	0.106975
82	0.470075	0.106975
83	0.471950	0.106250
84	0.473225	0.104675
85	0.467950	0.104750
86	0.469250	0.105225
87	0.471825	0.105825
88	0.468150	0.106275
89	0.469700	0.107325
90	0.469200	0.106700
91	0.468950	0.107500
92	0.466825	0.107350
93	0.468175	0.106350
94	0.472075	0.106225
95	0.471325	0.106175
96	0.465925	0.103650
97	0.471200	0.102625
98	0.466350	0.101775
99	0.466425	0.100200
100	0.467450	0.099625
101	0.468000	0.100675
102	0.464775	0.100075
103	0.466575	0.099175
104	0.464800	0.097575
105	0.467325	0.097350
106	0.468500	0.096075
107	0.470025	0.093975
108	0.468650	0.093800
109	0.468650	0.093700
110	0.469675	0.092900
111	0.467500	0.091475
112	0.469125	0.091625
113	0.468925	0.090350
114	0.465850	0.088875
115	0.465025	0.086750
116	0.471000	0.085625
117	0.469600	0.085025
118	0.463525	0.084575
119	0.467575	0.085300
120	0.466800	0.085650
121	0.467300	0.086350
122	0.467975	0.086725
123	0.468275	0.085600
124	0.463950	0.085100
125	0.463825	0.085050
126	0.468075	0.083875
127	0.468000	0.084900
128	0.467575	0.084250
129	0.470475	0.083850
130	0.470225	0.083225
131	0.469125	0.083075
132	0.471975	0.082675
133	0.470400	0.082200
134	0.471375	0.080975
135	0.472275	0.079600
136	0.469600	0.078700
137	0.473875	0.078050
138	0.471725	0.077300
139	0.472450	0.078650
140	0.473900	0.078975
141	0.472875	0.078400
142	0.469600	0.076725
143	0.472400	0.075150
144	0.465450	0.074400
145	0.469700	0.075100
146	0.468500	0.074850
147	0.466450	0.075900
148	0.471200	0.077550
149	0.470875	0.078050
150	0.468825	0.077450
151	0.468600	0.076300
152	0.468725	0.074975
153	0.469175	0.074000
154	0.471075	0.074675
155	0.470175	0.074875
156	0.470600	0.073775
157	0.471800	0.074000
158	0.471800	0.074625
159	0.471175	0.074550
160	0.470450	0.073475
161	0.470900	0.073600
162	0.469050	0.073150
163	0.471625	0.074300
164	0.467575	0.073925
165	0.468275	0.072750
166	0.468200	0.071825
167	0.467725	0.071400
168	0.469650	0.069975
169	0.470650	0.068925
170	0.467025	0.066225
171	0.466875	0.066025
172	0.466950	0.063500
173	0.469250	0.063300
174	0.469225	0.062625
175	0.464725	0.060650
176	0.470375	0.060200
177	0.468875	0.058575
178	0.465500	0.057925
179	0.468125	0.057100
180	0.466650	0.055375
181	0.468825	0.053400
182	0.470875	0.051975
183	0.475400	0.052100
184	0.472125	0.051225
185	0.469000	0.050750
186	0.467450	0.050925
187	0.470800	0.052575
188	0.472725	0.051900
189	0.472675	0.051075
190	0.469075	0.049800
191	0.471075	0.049125
192	0.469525	0.048800
193	0.473150	0.048400
194	0.469925	0.048200
195	0.469225	0.048250
196	0.470600	0.047225
197	0.466475	0.045950
198	0.466950	0.046375
199	0.471250	0.046500
200	0.467000	0.046375
201	0.470500	0.045025
202	0.466300	0.045050
203	0.473450	0.044350
204	0.470750	0.044125
205	0.469950	0.042700
206	0.468100	0.043775
207	0.467475	0.043625
208	0.470850	0.042275
209	0.477300	0.041850
210	0.473600	0.042600
211	0.471525	0.041675
212	0.467700	0.041025
213	0.469525	0.041175
214	0.470175	0.040825
215	0.468875	0.039075
216	0.473825	0.038450
217	0.475150	0.038400
218	0.467925	0.038125
219	0.463950	0.037050
220	0.470400	0.036375
221	0.471375	0.035875
222	0.468675	0.035675
223	0.471250	0.035825
224	0.468050	0.036725
225	0.469650	0.036075
226	0.469475	0.035775
227	0.474650	0.035950
228	0.469850	0.035025
229	0.467900	0.035175
230	0.473200	0.035450
231	0.471675	0.035475
232	0.472475	0.035300
233	0.471450	0.035825
234	0.475875	0.035900
235	0.472525	0.036100
236	0.468425	0.036425
237	0.472025	0.036575
238	0.476175	0.035475
239	0.471175	0.036525
240	0.472025	0.036125
241	0.476475	0.036200
242	0.470900	0.036375
243	0.469325	0.036975
244	0.467900	0.036525
245	0.470675	0.035850
246	0.472325	0.035800
247	0.472725	0.036175
248	0.469050	0.036250
249	0.471500	0.035600
250	0.469150	0.035900
251	0.467750	0.035350
252	0.468625	0.035025
253	0.472525	0.034775
254	0.475200	0.034225
255	0.468500	0.034550
256	0.467675	0.034225
257	0.473450	0.034300
258	0.466700	0.034500
259	0.473475	0.034025
260	0.467925	0.034125
261	0.466200	0.033300
262	0.470125	0.032725
263	0.477500	0.032175
264	0.471350	0.030525
265	0.473375	0.029725
266	0.472375	0.029850
267	0.471325	0.029875
268	0.468550	0.029850
269	0.470825	0.029650
270	0.471775	0.029225
271	0.472450	0.028450
272	0.471300	0.028475
273	0.467150	0.028175
274	0.470250	0.028200
275	0.472725	0.028325
276	0.470850	0.028225
277	0.472025	0.028025
278	0.470050	0.027625
279	0.470350	0.027350
280	0.466375	0.027375
281	0.472150	0.027425
282	0.476250	0.027125
283	0.472275	0.026700
284	0.469800	0.027325
285	0.469250	0.027050
286	0.472875	0.026525
287	0.472875	0.025625
288	0.471850	0.026375
289	0.467675	0.026400
290	0.468650	0.026250
291	0.468850	0.026100
292	0.470275	0.025800
293	0.475125	0.025000
294	0.473100	0.024375
295	0.469600	0.025375
296	0.476225	0.025225
297	0.471575	0.025700
298	0.470225	0.025075
299	0.469350	0.024725
300	0.473550	0.025050
301	0.471200	0.024700
302	0.470325	0.024450
303	0.473750	0.024350
304	0.470225	0.024125
305	0.468700	0.023825
306	0.470150	0.022700
307	0.471975	0.023025
308	0.469775	0.022850
309	0.473125	0.022800
310	0.465275	0.022125
311	0.471925	0.022550
312	0.469350	0.022550
313	0.475900	0.023300
314	0.471750	0.022750
315	0.471600	0.022100
316	0.472575	0.022200
317	0.470650	0.022300
318	0.470750	0.021975
319	0.470450	0.021400
320	0.466675	0.021700
321	0.471050	0.021875
322	0.470725	0.022050
323	0.469225	0.020750
324	0.470125	0.020500
325	0.466250	0.020675
326	0.473175	0.019975
327	0.472875	0.020475
328	0.474375	0.019950
329	0.473050	0.020275
330	0.472100	0.019725
331	0.470575	0.019975
332	0.471000	0.019250
333	0.470275	0.018300
334	0.471400	0.018650
335	0.469325	0.019250
336	0.469675	0.019250
337	0.474300	0.019700
338	0.470600	0.018950
339	0.473075	0.018950
340	0.471400	0.018950
341	0.473475	0.018950
342	0.467975	0.018450
343	0.469050	0.018025
344	0.467900	0.018175
345	0.470550	0.018725
346	0.470000	0.018225
347	0.470225	0.017650
348	0.474325	0.017575
349	0.474875	0.017350
350	0.472375	0.017375
351	0.475425	0.017225
352	0.477950	0.017725
353	0.475350	0.017725
354	0.470950	0.017475
355	0.470400	0.016475
356	0.470525	0.016675
357	0.471450	0.015850
358	0.470650	0.015575
359	0.471425	0.015650
360	0.469825	0.015450
361	0.472775	0.016125
362	0.471425	0.015850
363	0.472775	0.016575
364	0.471925	0.016775
365	0.472375	0.016975
366	0.469600	0.016575
367	0.470575	0.016475
368	0.471975	0.016800
369	0.473975	0.016400
370	0.471200	0.015650
371	0.472275	0.015175
372	0.471825	0.015075
373	0.469925	0.015000
374	0.468250	0.015350
375	0.471825	0.014950
376	0.474850	0.015125
377	0.470125	0.015375
378	0.468950	0.015475
379	0.476850	0.015050
380	0.472800	0.015750
381	0.470450	0.015550
382	0.468425	0.015850
383	0.471250	0.015550
384	0.471075	0.015800
385	0.471975	0.015550
386	0.473075	0.015000
387	0.471500	0.015475
388	0.471675	0.014425
389	0.470150	0.014225
390	0.467825	0.014900
391	0.474525	0.015325
392	0.471825	0.014575
393	0.474150	0.014225
394	0.476925	0.013700
395	0.472050	0.013975
396	0.475600	0.014325
397	0.469600	0.014550
398	0.467925	0.013750
399	0.470850	0.013800
400	0.473450	0.013550
401	0.467225	0.013575
402	0.467625	0.013125
403	0.468200	0.013150
404	0.469675	0.013150
405	0.471575	0.013150
406	0.473750	0.013100
407	0.475100	0.012700
408	0.471775	0.012600
409	0.470100	0.012675
410	0.470150	0.012525
411	0.472400	0.012525
412	0.469125	0.012375
413	0.468900	0.012425
414	0.473850	0.012525
415	0.470450	0.012400
416	0.464400	0.012675
417	0.471650	0.012875
418	0.471600	0.012650
419	0.470050	0.012875
420	0.468900	0.013050
421	0.474900	0.012775
422	0.470400	0.012425
423	0.475800	0.012375
424	0.471875	0.012500
425	0.467425	0.012875
426	0.472400	0.012475
427	0.469575	0.011750
428	0.475000	0.011650
429	0.475125	0.011500
430	0.472600	0.011400
431	0.470700	0.010775
432	0.471275	0.010325
433	0.472375	0.009925
434	0.469650	0.010050
435	0.467350	0.009475
436	0.472750	0.009200
437	0.468225	0.009050
438	0.475225	0.009250
439	0.477975	0.009475
440	0.471000	0.010100
441	0.471550	0.010025
442	0.467925	0.009900
443	0.474575	0.009975
444	0.473875	0.010175
445	0.472250	0.010025
446	0.472825	0.010250
447	0.468825	0.010700
448	0.473100	0.010175
449	0.469750	0.009900
450	0.475025	0.009750
451	0.477200	0.009775
452	0.475275	0.009100
453	0.468800	0.008925
454	0.470925	0.008275
455	0.474775	0.008250
456	0.470975	0.008225
457	0.470375	0.008250
458	0.472900	0.008250
459	0.473950	0.008400
460	0.476500	0.008275
461	0.472825	0.008675
462	0.475925	0.008900
463	0.477225	0.009475
464	0.474350	0.009075
465	0.476950	0.009100
466	0.474475	0.009275
467	0.472950	0.008975
468	0.471700	0.009300
469	0.466600	0.009150
470	0.472200	0.009350
471	0.471925	0.009225
472	0.471125	0.009375
473	0.471425	0.009350
474	0.473925	0.009025
475	0.470925	0.009000
476	0.469925	0.008900
477	0.473525	0.008350
478	0.472350	0.008050
479	0.473025	0.008000
480	0.473225	0.007800
481	0.470150	0.008025
482	0.470925	0.007700
483	0.470000	0.007750
484	0.473050	0.007325
485	0.469675	0.006925
486	0.470550	0.007225
487	0.473175	0.007350
488	0.471600	0.007675
489	0.468525	0.007700
490	0.469125	0.007925
491	0.471575	0.007800
492	0.472650	0.007800
493	0.474625	0.007850
494	0.471725	0.008050
495	0.470775	0.007875
496	0.475700	0.007750
497	0.472600	0.007450
498	0.469200	0.007600
499	0.468250	0.007950
500	0.472150	0.008200
501	0.474300	0.008275
502	0.470375	0.008575
503	0.472400	0.008575
504	0.474100	0.008275
505	0.472900	0.008175
506	0.476975	0.008275
507	0.475700	0.008100
508	0.471350	0.008100
509	0.470200	0.008300
510	0.472425	0.008325
511	0.471400	0.008050
512	0.472800	0.007850
513	0.472125	0.007450
514	0.471675	0.007250
515	0.475775	0.007525
516	0.465550	0.007100
517	0.470475	0.006850
518	0.474700	0.007300
519	0.473850	0.006900
520	0.473550	0.006750
521	0.470775	0.006150
522	0.470250	0.005775
523	0.476150	0.005800
524	0.470150	0.006000
525	0.469500	0.006025
526	0.470650	0.005775
527	0.469650	0.006275
528	0.470275	0.006275
529	0.468750	0.006650
530	0.473900	0.006300
531	0.473025	0.006375
532	0.469625	0.005900
533	0.470000	0.005950
534	0.473625	0.005725
535	0.472400	0.005700
536	0.468600	0.005275
537	0.471100	0.005250
538	0.468375	0.005125
539	0.474400	0.005150
540	0.471475	0.005000
541	0.474900	0.005150
542	0.471325	0.005325
543	0.470775	0.005100
544	0.469575	0.004850
545	0.472175	0.004650
546	0.472575	0.004500
547	0.473100	0.004750
548	0.472100	0.004700
549	0.471650	0.004600
550	0.472600	0.004675
551	0.470200	0.004650
552	0.470725	0.004575
553	0.472650	0.004250
554	0.475350	0.004750
555	0.471500	0.004225
556	0.470775	0.004075
557	0.473425	0.004425
558	0.473325	0.004175
559	0.474925	0.004575
560	0.475350	0.004650
561	0.473725	0.004525
562	0.468725	0.004375
563	0.474175	0.004675
564	0.475525	0.004525
565	0.476575	0.004375
566	0.472050	0.004050
567	0.472325	0.004375
568	0.470650	0.004650
569	0.468125	0.004800
570	0.468625	0.004650
571	0.472575	0.004525
572	0.471050	0.004600
573	0.469250	0.004700
574	0.471150	0.004850
575	0.468450	0.004825
576	0.468825	0.004725
577	0.467425	0.004675
578	0.475225	0.004800
579	0.475350	0.005075
580	0.470900	0.005275
581	0.470800	0.005400
582	0.472650	0.005375
583	0.474700	0.005475
584	0.480850	0.005800
585	0.477025	0.005900
586	0.471925	0.006000
587	0.470625	0.006025
588	0.473775	0.005800
589	0.470725	0.005775
590	0.474650	0.005900
591	0.474700	0.006175
592	0.470175	0.006350
593	0.470850	0.006200
594	0.471650	0.006550
595	0.472975	0.005925
596	0.472625	0.005950
597	0.472050	0.005975
598	0.476325	0.005925
599	0.475750	0.005775
600	0.473825	0.006025
601	0.472475	0.005525
602	0.472475	0.005625
603	0.472200	0.005450
604	0.473075	0.005200
605	0.472775	0.004950
606	0.473625	0.004925
607	0.471400	0.005275
608	0.468225	0.005325
609	0.473300	0.004875
610	0.471950	0.004925
611	0.474275	0.004800
612	0.473175	0.004825
613	0.471100	0.005200
614	0.470200	0.005150
615	0.467775	0.005475
616	0.474525	0.005475
617	0.476150	0.005400
618	0.473725	0.005450
619	0.473250	0.005150
620	0.472400	0.004900
621	0.468700	0.005250
622	0.473125	0.005575
623	0.474425	0.005425
624	0.473975	0.005450
625	0.473325	0.005950
626	0.472825	0.005500
627	0.472225	0.005400
628	0.475000	0.005025
629	0.472250	0.005050
630	0.473050	0.004900
631	0.478200	0.005100
632	0.474325	0.005125
633	0.469000	0.005225
634	0.466950	0.005100
635	0.473825	0.004750
636	0.476500	0.004650
637	0.472300	0.004550
638	0.470550	0.004325
639	0.473100	0.004275
640	0.472500	0.004450
641	0.470350	0.004075
642	0.470775	0.003800
643	0.474175	0.003625
644	0.468425	0.003750
645	0.471375	0.003675
646	0.474625	0.003675
647	0.474100	0.003625
648	0.473200	0.003650
649	0.469375	0.003725
650	0.474625	0.003700
651	0.472675	0.003200
652	0.473650	0.003275
653	0.474500	0.003050
654	0.473300	0.003000
655	0.472250	0.002650
656	0.476550	0.002750
657	0.470000	0.002725
658	0.475650	0.002625
659	0.470150	0.002375
660	0.471500	0.002550
661	0.473075	0.002725
662	0.471325	0.002575
663	0.467800	0.002525
664	0.471500	0.002375
665	0.474400	0.002650
666	0.472675	0.002625
667	0.467675	0.002575
668	0.470850	0.002350
669	0.469700	0.002200
670	0.468850	0.002275
671	0.471750	0.002150
672	0.472325	0.002275
673	0.475525	0.002150
674	0.472050	0.002025
675	0.472350	0.002025
676	0.472325	0.002025
677	0.473825	0.001750
678	0.473425	0.001800
679	0.474300	0.001850
680	0.471875	0.001750
681	0.468300	0.001800
682	0.471325	0.002075
683	0.471100	0.002150
684	0.467775	0.002000
685	0.474500	0.001900
686	0.473875	0.002075
687	0.475625	0.001900
688	0.470900	0.001975
689	0.473825	0.002000
690	0.472325	0.001775
691	0.474725	0.001825
692	0.478875	0.001775
693	0.472550	0.001850
694	0.469225	0.001775
695	0.469425	0.001825
696	0.474600	0.002150
697	0.469800	0.002250
698	0.471575	0.002225
699	0.473575	0.002225
700	0.471400	0.002325
701	0.468575	0.002350
702	0.473025	0.002300
703	0.473950	0.002325
704	0.472625	0.002175
705	0.475525	0.002025
706	0.472075	0.001825
707	0.472850	0.001550
708	0.468500	0.001400
709	0.471000	0.001375
710	0.471775	0.001375
711	0.477250	0.001425
712	0.471525	0.001575
713	0.466875	0.001475
714	0.472350	0.001550
715	0.467650	0.001400
716	0.474650	0.001475
717	0.471375	0.001575
718	0.470175	0.001450
719	0.475775	0.001250
720	0.473225	0.001275
721	0.471650	0.001475
722	0.469575	0.001450
723	0.468150	0.001400
724	0.472850	0.001175
725	0.473950	0.001025
726	0.475700	0.001375
727	0.476050	0.001425
728	0.476250	0.001525
729	0.474925	0.001450
730	0.474850	0.001675
731	0.476075	0.001550
732	0.479000	0.001400
733	0.477550	0.001350
734	0.474175	0.001500
735	0.471975	0.001425
736	0.473825	0.001450
737	0.476175	0.001450
738	0.475275	0.001275
739	0.473275	0.001275
740	0.471850	0.001375
741	0.471700	0.001375
742	0.471450	0.001325
743	0.471950	0.001300
744	0.474125	0.001250
745	0.472000	0.001325
746	0.469975	0.001325
747	0.469550	0.001375
748	0.465775	0.001550
749	0.471350	0.001550
750	0.472700	0.001425
751	0.472525	0.001225
752	0.472975	0.001150
753	0.475700	0.001050
754	0.477325	0.001025
755	0.472875	0.001025
756	0.470100	0.001100
757	0.469425	0.001075
758	0.473675	0.001275
759	0.467500	0.001300
760	0.471025	0.001275
761	0.476400	0.001600
762	0.471775	0.001525
763	0.474225	0.001725
764	0.471950	0.001650
765	0.469000	0.001800
766	0.470050	0.001775
767	0.469375	0.001825
768	0.473875	0.001825
769	0.473525	0.001800
770	0.476325	0.001850
771	0.475375	0.001725
772	0.477350	0.001750
773	0.474175	0.001700
774	0.474350	0.001500
775	0.473200	0.001550
776	0.469700	0.001600
777	0.472050	0.001700
778	0.471950	0.001600
779	0.475250	0.001650
780	0.472950	0.001500
781	0.475500	0.001400
782	0.472900	0.001350
783	0.473375	0.001275
784	0.472750	0.001200
785	0.470425	0.001075
786	0.467950	0.000850
787	0.473600	0.000925
788	0.475325	0.000950
789	0.477025	0.000975
790	0.473475	0.001175
791	0.473875	0.001125
792	0.472950	0.001125
793	0.472050	0.001275
794	0.473375	0.001200
795	0.470275	0.001125
796	0.472725	0.001150
797	0.470825	0.001275
798	0.470525	0.001325
799	0.468700	0.001375
800	0.470775	0.001425
801	0.470775	0.001325
802	0.470875	0.001250
803	0.470575	0.001150
804	0.473200	0.001075
805	0.473950	0.001200
806	0.473750	0.001150
807	0.471450	0.001300
808	0.473150	0.001200
809	0.471175	0.001375
810	0.473675	0.001300
811	0.471750	0.001350
812	0.464875	0.001250
813	0.468500	0.001550
814	0.469125	0.001600
815	0.470900	0.001550
816	0.469000	0.001525
817	0.473275	0.001225
818	0.475150	0.001125
819	0.475900	0.001100
820	0.477475	0.001025
821	0.475275	0.001125
822	0.474150	0.001150
823	0.474225	0.000950
824	0.472475	0.000825
825	0.468775	0.000775
826	0.469950	0.000725
827	0.469525	0.000725
828	0.470375	0.000700
829	0.475050	0.000675
830	0.473825	0.000675
831	0.475425	0.000650
832	0.473000	0.000725
833	0.470950	0.000775
834	0.470875	0.000825
835	0.474100	0.000900
836	0.475600	0.000850
837	0.477250	0.000900
838	0.475350	0.001025
839	0.473975	0.001000
840	0.474400	0.001025
841	0.473800	0.001100
842	0.473000	0.001075
843	0.471225	0.001250
844	0.470175	0.001125
845	0.470475	0.001000
846	0.475675	0.000925
847	0.475175	0.000775
848	0.474425	0.000700
849	0.471450	0.000700
850	0.473200	0.000750
851	0.471950	0.000725
852	0.473400	0.000675
853	0.472775	0.000650
854	0.472050	0.000600
855	0.470775	0.000600
856	0.472000	0.000625
857	0.470700	0.000450
858	0.472350	0.000450
859	0.471850	0.000475
860	0.471850	0.000525
861	0.471175	0.000425
862	0.475175	0.000375
863	0.476425	0.000425
864	0.472875	0.000400
865	0.470375	0.000375
866	0.471425	0.000325
867	0.472150	0.000275
868	0.471450	0.000350
869	0.471000	0.000275
870	0.474600	0.000250
871	0.472825	0.000300
872	0.472400	0.000275
873	0.471750	0.000325
874	0.473950	0.000400
875	0.467950	0.000525
876	0.469400	0.000550
877	0.467650	0.000525
878	0.474275	0.000525
879	0.470500	0.000400
880	0.474500	0.000375
881	0.478075	0.000400
882	0.472850	0.000525
883	0.476625	0.000475
884	0.470625	0.000450
885	0.473225	0.000425
886	0.472225	0.000550
887	0.475050	0.000450
888	0.474150	0.000425
889	0.472350	0.000425
890	0.470825	0.000425
891	0.465550	0.000375
892	0.470725	0.000275
893	0.469350	0.000275
894	0.475000	0.000300
895	0.473675	0.000300
896	0.476450	0.000250
897	0.475925	0.000325
898	0.470525	0.000375
899	0.467025	0.000300
900	0.468300	0.000225
901	0.473225	0.000175
902	0.474575	0.000125
903	0.477225	0.000075
904	0.476425	0.000075
905	0.479850	0.000000
906	0.475800	0.000000
907	0.475125	0.000000
908	0.474350	0.000000
909	0.476475	0.000000
910	0.472950	0.000000
911	0.470300	0.000000
912	0.472550	0.000000
913	0.471175	0.000000
914	0.473775	0.000000
915	0.471650	0.000000
916	0.475100	0.000000
917	0.472800	0.000000
918	0.471675	0.000000
919	0.473150	0.000000
920	0.474800	0.000000
921	0.474850	0.000000
922	0.471600	0.000000
923	0.469400	0.000000
924	0.471875	0.000000
925	0.473875	0.000000
926	0.468950	0.000000
927	0.475900	0.000000
928	0.472250	0.000000
929	0.471450	0.000000
930	0.471500	0.000000
931	0.471125	0.000000
932	0.470000	0.000000
933	0.469925	0.000000
934	0.471350	0.000000
935	0.471275	0.000000
936	0.469425	0.000000
937	0.474600	0.000000
938	0.473150	0.000000
939	0.473450	0.000000
940	0.475325	0.000000
941	0.478100	0.000000
942	0.473925	0.000000
943	0.470950	0.000000
944	0.469350	0.000000
945	0.474700	0.000000
946	0.475875	0.000000
947	0.470425	0.000000
948	0.467000	0.000000
949	0.470900	0.000000
950	0.469000	0.000000
951	0.470675	0.000000
952	0.471625	0.000000
953	0.473475	0.000000
954	0.473825	0.000000
955	0.475475	0.000000
956	0.472625	0.000000
957	0.474275	0.000000
958	0.472350	0.000000
959	0.473750	0.000000
960	0.469900	0.000000
961	0.470450	0.000000
962	0.472825	0.000000
963	0.472950	0.000000
964	0.474050	0.000000
965	0.475350	0.000000
966	0.469375	0.000000
967	0.471875	0.000000
968	0.477025	0.000000
969	0.472325	0.000000
970	0.471475	0.000000
971	0.470175	0.000000
972	0.473075	0.000000
973	0.476950	0.000000
974	0.471950	0.000000
975	0.469350	0.000000
976	0.471275	0.000000
977	0.471375	0.000000
978	0.471500	0.000000
979	0.472375	0.000000
980	0.474300	0.000000
981	0.471550	0.000000
982	0.467675	0.000000
983	0.470575	0.000000
984	0.475800	0.000000
985	0.473375	0.000000
986	0.470250	0.000000
987	0.471300	0.000000
988	0.472650	0.000000
989	0.473600	0.000000
990	0.471950	0.000000
991	0.473400	0.000000
992	0.471800	0.000000
993	0.471225	0.000000
994	0.472225	0.000000
995	0.472100	0.000000
996	0.472925	0.000000
997	0.474325	0.000000
998	0.476125	0.000000
999	0.470450	0.000000
1000	0.474675	0.000000
1001	0.471325	0.000000
1002	0.470425	0.000000
1003	0.470400	0.000000
1004	0.470275	0.000000
1005	0.467650	0.000000
1006	0.469350	0.000000
1007	0.476725	0.000000
1008	0.472600	0.000000
1009	0.472725	0.000000
1010	0.475025	0.000000
1011	0.473125	0.000000
1012	0.470500	0.000000
1013	0.470400	0.000000
1014	0.467375	0.000000
1015	0.474350	0.000000
1016	0.473150	0.000000
1017	0.472075	0.000000
1018	0.470900	0.000000
1019	0.472725	0.000000
1020	0.477275	0.000000
1021	0.474125	0.000000
1022	0.475550	0.000000
1023	0.470600	0.000000
1024	0.472550	0.000000
1025	0.470200	0.000000
1026	0.474175	0.000000
1027	0.473925	0.000000
1028	0.477250	0.000000
1029	0.472875	0.000000
1030	0.469400	0.000000
1031	0.471875	0.000000
1032	0.472000	0.000000
1033	0.471425	0.000000
1034	0.473225	0.000000
1035	0.472800	0.000000
1036	0.468650	0.000000
1037	0.469325	0.000000
1038	0.469475	0.000000
1039	0.473475	0.000000
1040	0.470925	0.000000
1041	0.470100	0.000000
1042	0.470875	0.000000
1043	0.471025	0.000000
1044	0.473050	0.000000
1045	0.475425	0.000000
1046	0.474750	0.000000
1047	0.474700	0.000000
1048	0.467975	0.000000
1049	0.469425	0.000000
1050	0.469875	0.000000
1051	0.472400	0.000000
1052	0.475800	0.000000
1053	0.470825	0.000000
1054	0.471200	0.000000
1055	0.469475	0.000000
1056	0.469075	0.000000
1057	0.472700	0.000000
1058	0.472850	0.000000
1059	0.474425	0.000000
1060	0.471425	0.000000
1061	0.472350	0.000000
1062	0.473525	0.000000
1063	0.472450	0.000000
1064	0.469325	0.000000
1065	0.463625	0.000000
1066	0.468300	0.000000
1067	0.465975	0.000000
1068	0.468700	0.000000
1069	0.471225	0.000000
1070	0.472600	0.000000
1071	0.473275	0.000000
1072	0.475100	0.000000
1073	0.471475	0.000000
1074	0.474125	0.000000
1075	0.470325	0.000000
1076	0.472125	0.000000
1077	0.471425	0.000000
1078	0.468775	0.000000
1079	0.470975	0.000000
1080	0.471775	0.000000
1081	0.472600	0.000000
1082	0.477600	0.000000
1083	0.472900	0.000000
1084	0.471225	0.000000
1085	0.468725	0.000000
1086	0.468725	0.000000
1087	0.470750	0.000000
1088	0.472825	0.000000
1089	0.471925	0.000000
1090	0.471525	0.000000
1091	0.471325	0.000000
1092	0.469500	0.000000
1093	0.472450	0.000000
1094	0.469500	0.000000
1095	0.469625	0.000000
1096	0.469775	0.000000
1097	0.472650	0.000000
1098	0.474000	0.000000
1099	0.474325	0.000000
1100	0.475325	0.000000
1101	0.477375	0.000000
1102	0.475575	0.000000
1103	0.470350	0.000000
1104	0.473025	0.000000
1105	0.472275	0.000000
1106	0.470900	0.000000
1107	0.470400	0.000000
1108	0.472725	0.000000
1109	0.468300	0.000000
1110	0.471600	0.000000
1111	0.476950	0.000000
1112	0.471950	0.000000
1113	0.469275	0.000000
1114	0.469700	0.000000
1115	0.472600	0.000000
1116	0.470275	0.000000
1117	0.471550	0.000000
1118	0.473350	0.000000
1119	0.472625	0.000000
1120	0.471575	0.000000
1121	0.476025	0.000000
1122	0.474175	0.000000
1123	0.473900	0.000000
1124	0.475925	0.000000
1125	0.474200	0.000000
1126	0.474075	0.000000
1127	0.471100	0.000000
1128	0.471850	0.000000
1129	0.476425	0.000000
1130	0.471100	0.000000
1131	0.470450	0.000000
1132	0.470750	0.000000
1133	0.470825	0.000000
1134	0.472175	0.000000
1135	0.474325	0.000000
1136	0.474550	0.000000
1137	0.472500	0.000000
1138	0.474300	0.000000
1139	0.475050	0.000000
1140	0.472550	0.000000
1141	0.476325	0.000000
1142	0.475450	0.000000
1143	0.469750	0.000000
1144	0.471575	0.000000
1145	0.469475	0.000000
1146	0.468975	0.000000
1147	0.469775	0.000000
1148	0.471225	0.000000
1149	0.470500	0.000000
1150	0.469075	0.000000
1151	0.473700	0.000000
1152	0.473925	0.000000
1153	0.472300	0.000000
1154	0.469650	0.000000
1155	0.471125	0.000000
1156	0.473850	0.000000
1157	0.476050	0.000000
1158	0.471975	0.000000
1159	0.473700	0.000000
1160	0.473750	0.000000
1161	0.471950	0.000000
1162	0.476250	0.000000
1163	0.477725	0.000000
1164	0.471175	0.000000
1165	0.472475	0.000000
1166	0.464475	0.000000
1167	0.466450	0.000000
1168	0.468900	0.000000
1169	0.469500	0.000000
1170	0.470650	0.000000
1171	0.473300	0.000000
1172	0.471625	0.000000
1173	0.473325	0.000000
1174	0.476050	0.000000
1175	0.474275	0.000000
1176	0.471425	0.000000
1177	0.470500	0.000000
1178	0.471000	0.000000
1179	0.471750	0.000000
1180	0.475325	0.000000
1181	0.472750	0.000000
1182	0.475675	0.000000
1183	0.469450	0.000000
1184	0.473475	0.000000
1185	0.472475	0.000000
1186	0.469850	0.000000
1187	0.472000	0.000000
1188	0.478125	0.000000
1189	0.478900	0.000000
1190	0.474375	0.000000
1191	0.474675	0.000000
1192	0.474300	0.000000
1193	0.470925	0.000000
1194	0.472400	0.000000
1195	0.472800	0.000000
1196	0.475950	0.000000
1197	0.470550	0.000000
1198	0.472700	0.000000
1199	0.471825	0.000000
1200	0.470650	0.000000
1201	0.472950	0.000000
1202	0.475475	0.000000
1203	0.474475	0.000000
1204	0.474075	0.000000
1205	0.471050	0.000000
1206	0.466800	0.000000
1207	0.468825	0.000000
1208	0.470575	0.000000
1209	0.472050	0.000000
1210	0.473550	0.000000
1211	0.470700	0.000000
1212	0.473975	0.000000
1213	0.475625	0.000000
1214	0.478000	0.000000
1215	0.473825	0.000000
1216	0.473075	0.000000
1217	0.470850	0.000000
1218	0.472525	0.000000
1219	0.471975	0.000000
1220	0.474075	0.000000
1221	0.473900	0.000000
1222	0.475025	0.000000
1223	0.473375	0.000000
1224	0.473300	0.000000
1225	0.467900	0.000000
1226	0.470175	0.000000
1227	0.475450	0.000000
1228	0.473150	0.000000
1229	0.473500	0.000000
1230	0.475300	0.000000
1231	0.473975	0.000000
1232	0.469550	0.000000
1233	0.474250	0.000000
1234	0.471425	0.000000
1235	0.470200	0.000000
1236	0.474000	0.000000
1237	0.474775	0.000000
1238	0.470600	0.000000
1239	0.469500	0.000000
1240	0.469400	0.000000
1241	0.469075	0.000000
1242	0.473125	0.000000
1243	0.470950	0.000000
1244	0.472800	0.000000
1245	0.467825	0.000000
1246	0.471200	0.000000
1247	0.474100	0.000000
1248	0.471625	0.000000
1249	0.471450	0.000000
1250	0.476375	0.000000
1251	0.471075	0.000000
1252	0.466900	0.000000
1253	0.473325	0.000000
1254	0.470900	0.000000
1255	0.474400	0.000000
1256	0.476850	0.000000
1257	0.471425	0.000000
1258	0.470975	0.000000
1259	0.474600	0.000000
1260	0.473850	0.000000
1261	0.471975	0.000000
1262	0.471400	0.000000
1263	0.477750	0.000000
1264	0.473575	0.000000
1265	0.471425	0.000000
1266	0.472975	0.000000
1267	0.474200	0.000000
1268	0.472125	0.000000
1269	0.472500	0.000000
1270	0.471125	0.000000
1271	0.472425	0.000000
1272	0.475125	0.000000
1273	0.472350	0.000000
1274	0.471150	0.000000
1275	0.475575	0.000000
1276	0.471550	0.000000
1277	0.472075	0.000000
1278	0.469350	0.000000
1279	0.469900	0.000000
1280	0.467375	0.000000
1281	0.466600	0.000000
1282	0.471075	0.000000
1283	0.472875	0.000000
1284	0.471800	0.000000
1285	0.469075	0.000000
1286	0.472875	0.000000
1287	0.473575	0.000000
1288	0.473950	0.000000
1289	0.473150	0.000000
1290	0.477725	0.000000
1291	0.475100	0.000000
1292	0.477600	0.000000
1293	0.476925	0.000000
1294	0.470875	0.000000
1295	0.471050	0.000000
1296	0.473275	0.000000
1297	0.476825	0.000000
1298	0.479325	0.000000
1299	0.469150	0.000000
1300	0.473950	0.000000
1301	0.468800	0.000000
1302	0.468750	0.000000
1303	0.469675	0.000000
1304	0.472575	0.000000
1305	0.471675	0.000000
1306	0.474225	0.000000
1307	0.473600	0.000000
1308	0.475125	0.000000
1309	0.475250	0.000000
1310	0.476075	0.000000
1311	0.473975	0.000000
1312	0.470525	0.000000
1313	0.468700	0.000000
1314	0.472750	0.000000
1315	0.469800	0.000000
1316	0.476775	0.000000
1317	0.472100	0.000000
1318	0.473625	0.000000
1319	0.472875	0.000000
1320	0.477625	0.000000
1321	0.474825	0.000000
1322	0.474150	0.000000
1323	0.473375	0.000000
1324	0.473200	0.000000
1325	0.474375	0.000000
1326	0.475100	0.000000
1327	0.471850	0.000000
1328	0.474925	0.000000
1329	0.476475	0.000000
1330	0.475450	0.000000
1331	0.470000	0.000000
1332	0.469975	0.000000
1333	0.474975	0.000000
1334	0.481275	0.000000
1335	0.476825	0.000000
1336	0.476925	0.000000
1337	0.479850	0.000000
1338	0.472225	0.000000
1339	0.470950	0.000000
1340	0.475350	0.000000
1341	0.474150	0.000000
1342	0.473275	0.000000
1343	0.470600	0.000000
1344	0.469325	0.000000
1345	0.470250	0.000000
1346	0.471500	0.000000
1347	0.475375	0.000000
1348	0.473400	0.000000
1349	0.474725	0.000000
1350	0.472400	0.000000
1351	0.473925	0.000000
1352	0.472500	0.000000
1353	0.471650	0.000000
1354	0.470050	0.000000
1355	0.471675	0.000000
1356	0.472425	0.000000
1357	0.473475	0.000000
1358	0.474075	0.000000
1359	0.476800	0.000000
1360	0.472475	0.000000
1361	0.475200	0.000000
1362	0.473275	0.000000
1363	0.469125	0.000000
1364	0.472925	0.000000
1365	0.471875	0.000000
1366	0.471725	0.000000
1367	0.472075	0.000000
1368	0.475175	0.000000
1369	0.473075	0.000000
1370	0.468325	0.000000
1371	0.466375	0.000000
1372	0.468300	0.000000
1373	0.470525	0.000000
1374	0.472700	0.000000
1375	0.469200	0.000000
1376	0.470500	0.000000
1377	0.473525	0.000000
1378	0.473275	0.000000
1379	0.471700	0.000000
1380	0.470475	0.000000
1381	0.469275	0.000000
1382	0.475575	0.000000
1383	0.475775	0.000000
1384	0.471450	0.000000
1385	0.467675	0.000000
1386	0.468000	0.000000
1387	0.471025	0.000000
1388	0.472250	0.000000
1389	0.474600	0.000000
1390	0.476000	0.000000
1391	0.473700	0.000000
1392	0.474050	0.000000
1393	0.478800	0.000000
1394	0.475100	0.000000
1395	0.473875	0.000000
1396	0.474450	0.000000
1397	0.475100	0.000000
1398	0.473675	0.000000
1399	0.472275	0.000000
1400	0.468175	0.000000
1401	0.471575	0.000000
1402	0.472375	0.000000
1403	0.473600	0.000000
1404	0.469575	0.000000
1405	0.469725	0.000000
1406	0.472575	0.000000
1407	0.473825	0.000000
1408	0.468150	0.000000
1409	0.472550	0.000000
1410	0.477375	0.000000
1411	0.476250	0.000000
1412	0.472300	0.000000
1413	0.472925	0.000000
1414	0.474050	0.000000
1415	0.472750	0.000000
1416	0.473525	0.000000
1417	0.475750	0.000000
1418	0.474150	0.000000
1419	0.471950	0.000000
1420	0.468225	0.000000
1421	0.473200	0.000000
1422	0.473025	0.000000
1423	0.470900	0.000000
1424	0.472675	0.000000
1425	0.470450	0.000000
1426	0.474775	0.000000
1427	0.473325	0.000000
1428	0.469850	0.000000
1429	0.471600	0.000000
1430	0.475975	0.000000
1431	0.474425	0.000000
1432	0.474075	0.000000
1433	0.473750	0.000000
1434	0.471925	0.000000
1435	0.471575	0.000000
1436	0.465950	0.000000
1437	0.473800	0.000000
1438	0.473400	0.000000
1439	0.471325	0.000000
1440	0.477375	0.000000
1441	0.473850	0.000000
1442	0.472375	0.000000
1443	0.473275	0.000000
1444	0.476250	0.000000
1445	0.468275	0.000000
1446	0.470250	0.000000
1447	0.470300	0.000000
1448	0.469250	0.000000
1449	0.470475	0.000000
1450	0.474725	0.000000
1451	0.476250	0.000000
1452	0.472275	0.000000
1453	0.472575	0.000000
1454	0.471675	0.000000
1455	0.466425	0.000000
1456	0.470050	0.000000
1457	0.471175	0.000000
1458	0.471950	0.000000
1459	0.473925	0.000000
1460	0.471125	0.000000
1461	0.469950	0.000000
1462	0.470375	0.000000
1463	0.473350	0.000000
1464	0.474925	0.000000
1465	0.472850	0.000000
1466	0.473275	0.000000
1467	0.470575	0.000000
1468	0.470325	0.000000
1469	0.472550	0.000000
1470	0.471400	0.000000
1471	0.470425	0.000000
1472	0.474300	0.000000
1473	0.471225	0.000000
1474	0.471300	0.000000
1475	0.469200	0.000000
1476	0.471475	0.000000
1477	0.468875	0.000000
1478	0.470250	0.000000
1479	0.472475	0.000000
1480	0.474975	0.000000
1481	0.467700	0.000000
1482	0.472150	0.000000
1483	0.473750	0.000000
1484	0.472000	0.000000
1485	0.476375	0.000000
1486	0.469900	0.000000
1487	0.467950	0.000000
1488	0.468725	0.000000
1489	0.472700	0.000000
1490	0.472050	0.000000
1491	0.475750	0.000000
1492	0.473450	0.000000
1493	0.474750	0.000000
1494	0.472850	0.000000
1495	0.471425	0.000000
1496	0.474850	0.000000
1497	0.470025	0.000000
1498	0.468250	0.000000
1499	0.473175	0.000000
1500	0.468600	0.000000
1501	0.474125	0.000000
1502	0.471750	0.000000
1503	0.474600	0.000000
1504	0.473275	0.000000
1505	0.474700	0.000000
1506	0.473350	0.000000
1507	0.473425	0.000000
1508	0.472650	0.000000
1509	0.474625	0.000000
1510	0.472325	0.000000
1511	0.468700	0.000000
1512	0.468125	0.000000
1513	0.468150	0.000000
1514	0.467575	0.000000
1515	0.472075	0.000000
1516	0.474375	0.000000
1517	0.470750	0.000000
1518	0.470525	0.000000
1519	0.472225	0.000000
1520	0.471575	0.000000
1521	0.473000	0.000000
1522	0.475100	0.000000
1523	0.476300	0.000000
1524	0.475100	0.000000
1525	0.476850	0.000000
1526	0.473250	0.000000
1527	0.470875	0.000000
1528	0.473525	0.000000
1529	0.470875	0.000000
1530	0.465750	0.000000
1531	0.466700	0.000000
1532	0.474500	0.000000
1533	0.473175	0.000000
1534	0.471150	0.000000
1535	0.473325	0.000000
1536	0.470200	0.000000
1537	0.471200	0.000000
1538	0.473150	0.000000
1539	0.474725	0.000000
1540	0.473950	0.000000
1541	0.475775	0.000000
1542	0.471375	0.000000
1543	0.471825	0.000000
1544	0.471925	0.000000
1545	0.471675	0.000000
1546	0.471900	0.000000
1547	0.473550	0.000000
1548	0.470050	0.000000
1549	0.471950	0.000000
1550	0.470525	0.000000
1551	0.469575	0.000000
1552	0.470275	0.000000
1553	0.473550	0.000000
1554	0.472050	0.000000
1555	0.472750	0.000000
1556	0.475275	0.000000
1557	0.474275	0.000000
1558	0.475525	0.000000
1559	0.474550	0.000000
1560	0.472275	0.000000
1561	0.475475	0.000000
1562	0.474825	0.000000
1563	0.475875	0.000000
1564	0.474675	0.000000
1565	0.471950	0.000000
1566	0.477050	0.000000
1567	0.478175	0.000000
1568	0.476125	0.000000
1569	0.472125	0.000000
1570	0.471575	0.000000
1571	0.469850	0.000000
1572	0.474775	0.000000
1573	0.471675	0.000000
1574	0.471975	0.000000
1575	0.470975	0.000000
1576	0.473675	0.000000
1577	0.477025	0.000000
1578	0.471350	0.000000
1579	0.473825	0.000000
1580	0.471225	0.000000
1581	0.474925	0.000000
1582	0.477250	0.000000
1583	0.473950	0.000000
1584	0.473200	0.000000
1585	0.473825	0.000000
1586	0.468800	0.000000
1587	0.470350	0.000000
1588	0.472050	0.000000
1589	0.470525	0.000000
1590	0.471125	0.000000
1591	0.473050	0.000000
1592	0.471525	0.000000
1593	0.472275	0.000000
1594	0.475300	0.000000
1595	0.474550	0.000000
1596	0.472700	0.000000
1597	0.475250	0.000000
1598	0.474100	0.000000
1599	0.471900	0.000000
1600	0.470000	0.000000
1601	0.474025	0.000000
1602	0.472575	0.000000
1603	0.473375	0.000000
1604	0.471700	0.000000
1605	0.473275	0.000000
1606	0.470725	0.000000
1607	0.474800	0.000000
1608	0.477450	0.000000
1609	0.475625	0.000000
1610	0.471800	0.000000
1611	0.472525	0.000000
1612	0.472775	0.000000
1613	0.475075	0.000000
1614	0.474825	0.000000
1615	0.478425	0.000000
1616	0.478000	0.000000
1617	0.474075	0.000000
1618	0.471150	0.000000
1619	0.474950	0.000000
1620	0.473400	0.000000
1621	0.468900	0.000000
1622	0.467600	0.000000
1623	0.469950	0.000000
1624	0.471550	0.000000
1625	0.472175	0.000000
1626	0.473750	0.000000
1627	0.473275	0.000000
1628	0.470750	0.000000
1629	0.475800	0.000000
1630	0.473300	0.000000
1631	0.467025	0.000000
1632	0.472175	0.000000
1633	0.476750	0.000000
1634	0.476875	0.000000
1635	0.477425	0.000000
1636	0.468150	0.000000
1637	0.468275	0.000000
1638	0.475225	0.000000
1639	0.475825	0.000000
1640	0.478725	0.000000
1641	0.476375	0.000000
1642	0.474075	0.000000
1643	0.473100	0.000000
1644	0.473750	0.000000
1645	0.470600	0.000000
1646	0.470525	0.000000
1647	0.471275	0.000000
1648	0.470075	0.000000
1649	0.470200	0.000000
1650	0.474750	0.000000
1651	0.476925	0.000000
1652	0.473675	0.000000
1653	0.466075	0.000000
1654	0.471950	0.000000
1655	0.472925	0.000000
1656	0.473825	0.000000
1657	0.474150	0.000000
1658	0.473775	0.000000
1659	0.471850	0.000000
1660	0.471750	0.000000
1661	0.474100	0.000000
1662	0.473175	0.000000
1663	0.470750	0.000000
1664	0.471950	0.000000
1665	0.475025	0.000000
1666	0.475425	0.000000
1667	0.472150	0.000000
1668	0.478300	0.000000
1669	0.473250	0.000000
1670	0.474850	0.000000
1671	0.471125	0.000000
1672	0.467950	0.000000
1673	0.472750	0.000000
1674	0.468150	0.000000
1675	0.469200	0.000000
1676	0.471625	0.000000
1677	0.472900	0.000000
1678	0.472400	0.000000
1679	0.471425	0.000000
1680	0.474400	0.000000
1681	0.469650	0.000000
1682	0.472675	0.000000
1683	0.472350	0.000000
1684	0.471500	0.000000
1685	0.477150	0.000000
1686	0.475600	0.000000
1687	0.472350	0.000000
1688	0.472550	0.000000
1689	0.472950	0.000000
1690	0.476725	0.000000
1691	0.470025	0.000000
1692	0.473050	0.000000
1693	0.472900	0.000000
1694	0.472775	0.000000
1695	0.471575	0.000000
1696	0.471525	0.000000
1697	0.470175	0.000000
1698	0.471250	0.000000
1699	0.475125	0.000000
1700	0.472375	0.000000
1701	0.470050	0.000000
1702	0.473700	0.000000
1703	0.470925	0.000000
1704	0.472850	0.000000
1705	0.471625	0.000000
1706	0.473800	0.000000
1707	0.473125	0.000000
1708	0.473450	0.000000
1709	0.471100	0.000000
1710	0.476525	0.000000
1711	0.472400	0.000000
1712	0.477000	0.000000
1713	0.474475	0.000000
1714	0.474575	0.000000
1715	0.469225	0.000000
1716	0.469100	0.000000
1717	0.475100	0.000000
1718	0.471650	0.000000
1719	0.473700	0.000000
1720	0.476625	0.000000
1721	0.475175	0.000000
1722	0.471950	0.000000
1723	0.470500	0.000000
1724	0.475775	0.000000
1725	0.478575	0.000000
1726	0.473275	0.000000
1727	0.470225	0.000000
1728	0.472325	0.000000
1729	0.470550	0.000000
1730	0.472925	0.000000
1731	0.474175	0.000000
1732	0.473950	0.000000
1733	0.471625	0.000000
1734	0.472900	0.000000
1735	0.475475	0.000000
1736	0.473575	0.000000
1737	0.476000	0.000000
1738	0.473175	0.000000
1739	0.472850	0.000000
1740	0.474150	0.000000
1741	0.473975	0.000000
1742	0.471500	0.000000
1743	0.467700	0.000000
1744	0.467550	0.000000
1745	0.469700	0.000000
1746	0.473600	0.000000
1747	0.472400	0.000000
1748	0.477375	0.000000
1749	0.474625	0.000000
1750	0.475125	0.000000
1751	0.470350	0.000000
1752	0.469700	0.000000
1753	0.472950	0.000000
1754	0.476200	0.000000
1755	0.469350	0.000000
1756	0.470950	0.000000
1757	0.477050	0.000000
1758	0.472550	0.000000
1759	0.469325	0.000000
1760	0.473825	0.000000
1761	0.469250	0.000000
1762	0.472900	0.000000
1763	0.473350	0.000000
1764	0.471875	0.000000
1765	0.468950	0.000000
1766	0.470225	0.000000
1767	0.471750	0.000000
1768	0.474650	0.000000
1769	0.473100	0.000000
1770	0.475150	0.000000
1771	0.471650	0.000000
1772	0.476850	0.000000
1773	0.471875	0.000000
1774	0.474200	0.000000
1775	0.475800	0.000000
1776	0.468175	0.000000
1777	0.468400	0.000000
1778	0.472850	0.000000
1779	0.474525	0.000000
1780	0.472000	0.000000
1781	0.473200	0.000000
1782	0.470725	0.000000
1783	0.470525	0.000000
1784	0.471750	0.000000
1785	0.469925	0.000000
1786	0.470425	0.000000
1787	0.469050	0.000000
1788	0.473775	0.000000
1789	0.475075	0.000000
1790	0.473175	0.000000
1791	0.472125	0.000000
1792	0.470075	0.000000
1793	0.471975	0.000000
1794	0.473450	0.000000
1795	0.474050	0.000000
1796	0.474225	0.000000
1797	0.478500	0.000000
1798	0.475225	0.000000
1799	0.474600	0.000000
1800	0.472425	0.000000
1801	0.474775	0.000000
1802	0.473075	0.000000
1803	0.473600	0.000000
1804	0.469300	0.000000
1805	0.467100	0.000000
1806	0.472750	0.000000
1807	0.476725	0.000000
1808	0.471650	0.000000
1809	0.471475	0.000000
1810	0.472150	0.000000
1811	0.470725	0.000000
1812	0.477325	0.000000
1813	0.472875	0.000000
1814	0.471150	0.000000
1815	0.468900	0.000000
1816	0.473850	0.000000
1817	0.472550	0.000000
1818	0.476200	0.000000
1819	0.471125	0.000000
1820	0.472175	0.000000
1821	0.473600	0.000000
1822	0.473400	0.000000
1823	0.475425	0.000000
1824	0.473850	0.000000
1825	0.471650	0.000000
1826	0.472225	0.000000
1827	0.472050	0.000000
1828	0.474975	0.000000
1829	0.474725	0.000000
1830	0.474600	0.000000
1831	0.470225	0.000000
1832	0.473725	0.000000
1833	0.472500	0.000000
1834	0.474225	0.000000
1835	0.470675	0.000000
1836	0.471450	0.000000
1837	0.472425	0.000000
1838	0.468550	0.000000
1839	0.470350	0.000000
1840	0.472850	0.000000
1841	0.474625	0.000000
1842	0.475625	0.000000
1843	0.475950	0.000000
1844	0.469075	0.000000
1845	0.467200	0.000000
1846	0.470875	0.000000
1847	0.471775	0.000000
1848	0.474850	0.000000
1849	0.474400	0.000000
1850	0.468750	0.000000
1851	0.470375	0.000000
1852	0.472925	0.000000
1853	0.468750	0.000000
1854	0.470050	0.000000
1855	0.473325	0.000000
1856	0.475200	0.000000
1857	0.475300	0.000000
1858	0.476800	0.000000
1859	0.476525	0.000000
1860	0.475075	0.000000
1861	0.468400	0.000000
1862	0.468500	0.000000
1863	0.471325	0.000000
1864	0.471375	0.000000
1865	0.473700	0.000000
1866	0.473775	0.000000
1867	0.475225	0.000000
1868	0.472350	0.000000
1869	0.475100	0.000000
1870	0.472825	0.000000
1871	0.471525	0.000000
1872	0.476200	0.000000
1873	0.473875	0.000000
1874	0.473900	0.000000
1875	0.471175	0.000000
1876	0.476500	0.000000
1877	0.471250	0.000000
1878	0.474900	0.000000
1879	0.474775	0.000000
1880	0.474475	0.000000
1881	0.470775	0.000000
1882	0.474075	0.000000
1883	0.473075	0.000000
1884	0.471675	0.000000
1885	0.472475	0.000000
1886	0.466525	0.000000
1887	0.472425	0.000000
1888	0.476225	0.000000
1889	0.473175	0.000000
1890	0.470075	0.000000
1891	0.472350	0.000000
1892	0.468625	0.000000
1893	0.471525	0.000000
1894	0.471125	0.000000
1895	0.472000	0.000000
1896	0.472750	0.000000
1897	0.474925	0.000000
1898	0.473375	0.000000
1899	0.474725	0.000000
1900	0.473000	0.000000
1901	0.477600	0.000000
1902	0.472800	0.000000
1903	0.467750	0.000000
1904	0.471750	0.000000
1905	0.470900	0.000000
1906	0.470725	0.000000
1907	0.472700	0.000000
1908	0.474275	0.000000
1909	0.475675	0.000000
1910	0.475075	0.000000
1911	0.474650	0.000000
1912	0.476175	0.000000
1913	0.475475	0.000000
1914	0.470250	0.000000
1915	0.472400	0.000000
1916	0.471800	0.000000
1917	0.466650	0.000000
1918	0.467625	0.000000
1919	0.477625	0.000000
1920	0.479400	0.000000
1921	0.476250	0.000000
1922	0.473825	0.000000
1923	0.473950	0.000000
1924	0.474100	0.000000
1925	0.469600	0.000000
1926	0.472850	0.000000
1927	0.473775	0.000000
1928	0.472775	0.000000
1929	0.472900	0.000000
1930	0.474925	0.000000
1931	0.471175	0.000000
1932	0.471275	0.000000
1933	0.468950	0.000000
1934	0.475925	0.000000
1935	0.470100	0.000000
1936	0.469975	0.000000
1937	0.473575	0.000000
1938	0.473700	0.000000
1939	0.470725	0.000000
1940	0.473900	0.000000
1941	0.471700	0.000000
1942	0.475250	0.000000
1943	0.475950	0.000000
1944	0.473100	0.000000
1945	0.471650	0.000000
1946	0.470725	0.000000
1947	0.473975	0.000000
1948	0.473650	0.000000
1949	0.471925	0.000000
1950	0.472225	0.000000
1951	0.475975	0.000000
1952	0.473925	0.000000
1953	0.474050	0.000000
1954	0.471150	0.000000
1955	0.472875	0.000000
1956	0.469975	0.000000
1957	0.472825	0.000000
1958	0.472400	0.000000
1959	0.471025	0.000000
1960	0.471025	0.000000
1961	0.474800	0.000000
1962	0.475475	0.000000
1963	0.471800	0.000000
1964	0.470775	0.000000
1965	0.470700	0.000000
1966	0.472350	0.000000
1967	0.468100	0.000000
1968	0.472250	0.000000
1969	0.473900	0.000000
1970	0.475350	0.000000
1971	0.473575	0.000000
1972	0.474050	0.000000
1973	0.474425	0.000000
1974	0.473875	0.000000
1975	0.477550	0.000000
1976	0.474175	0.000000
1977	0.470550	0.000000
1978	0.471700	0.000000
1979	0.471900	0.000000
1980	0.469525	0.000000
1981	0.467175	0.000000
1982	0.471075	0.000000
1983	0.474150	0.000000
1984	0.473050	0.000000
1985	0.477150	0.000000
1986	0.478625	0.000000
1987	0.474150	0.000000
1988	0.474525	0.000000
1989	0.470800	0.000000
1990	0.473600	0.000000
1991	0.473875	0.000000
1992	0.473450	0.000000
1993	0.474675	0.000000
1994	0.472350	0.000000
1995	0.474375	0.000000
1996	0.475050	0.000000
1997	0.469050	0.000000
1998	0.469600	0.000000
1999	0.469325	0.000000
[truncated: 8,000 more rows]
