# Supplementary material for: Evolutionary game on mutually influenceing double-layer network
Source: PLoS One. 2025 Jan 31;20(1):e0317923. doi: 10.1371/journal.pone.0317923 (PMC11785339; doi:10.1371/journal.pone.0317923)
Supplement: S1 Data — (ZIP) [file pone.0317923.s001.zip › b=1.09_a=0.45_frequency.txt]

0	0.491225	0.384700
1	0.492450	0.322600
2	0.485400	0.281950
3	0.481775	0.253300
4	0.482175	0.232750
5	0.477175	0.219675
6	0.473850	0.208375
7	0.476975	0.201075
8	0.473875	0.192700
9	0.475025	0.187075
10	0.473400	0.181425
11	0.476375	0.176575
12	0.478775	0.173000
13	0.475750	0.168925
14	0.472275	0.166250
15	0.472425	0.165925
16	0.473750	0.166975
17	0.475375	0.166600
18	0.476075	0.163075
19	0.473750	0.159775
20	0.470250	0.161125
21	0.469725	0.160300
22	0.472225	0.159525
23	0.475125	0.159175
24	0.475050	0.156000
25	0.469575	0.156475
26	0.469850	0.156000
27	0.472975	0.155300
28	0.473950	0.153550
29	0.472400	0.151350
30	0.472625	0.150675
31	0.472500	0.151350
32	0.473975	0.149875
33	0.473125	0.149775
34	0.472850	0.150125
35	0.476425	0.148175
36	0.473675	0.146775
37	0.473875	0.147250
38	0.475925	0.148200
39	0.471200	0.145300
40	0.475775	0.145300
41	0.477075	0.146275
42	0.475300	0.145850
43	0.475175	0.143575
44	0.476600	0.142925
45	0.475925	0.142100
46	0.474850	0.142150
47	0.474250	0.143225
48	0.475425	0.143450
49	0.473975	0.143175
50	0.474550	0.141825
51	0.477750	0.142400
52	0.474800	0.141500
53	0.476675	0.140550
54	0.476125	0.140750
55	0.475575	0.141350
56	0.475400	0.142200
57	0.479725	0.143350
58	0.477600	0.141800
59	0.477950	0.140550
60	0.474950	0.139775
61	0.471375	0.141325
62	0.473950	0.140075
63	0.471300	0.141325
64	0.471850	0.141975
65	0.475800	0.141925
66	0.477250	0.139700
67	0.474675	0.140450
68	0.470875	0.137800
69	0.477300	0.134725
70	0.479550	0.134400
71	0.478675	0.132250
72	0.475125	0.131950
73	0.474575	0.131250
74	0.469975	0.132075
75	0.475800	0.132125
76	0.475450	0.131750
77	0.475425	0.131375
78	0.477225	0.129750
79	0.477675	0.130100
80	0.474225	0.129400
81	0.475450	0.128800
82	0.476300	0.129600
83	0.475050	0.131000
84	0.477075	0.130600
85	0.473250	0.131075
86	0.472100	0.129000
87	0.472175	0.130425
88	0.477000	0.129750
89	0.476075	0.130100
90	0.478550	0.129725
91	0.477650	0.128425
92	0.474900	0.128975
93	0.476050	0.129550
94	0.480925	0.125875
95	0.475250	0.125025
96	0.472700	0.125575
97	0.474300	0.126000
98	0.469925	0.126775
99	0.474575	0.124175
100	0.474200	0.123725
101	0.475100	0.120975
102	0.476175	0.121650
103	0.474875	0.123275
104	0.480300	0.122950
105	0.479450	0.122700
106	0.476275	0.122475
107	0.479125	0.122050
108	0.474750	0.120500
109	0.476325	0.120925
110	0.477075	0.121100
111	0.476975	0.119900
112	0.476225	0.119650
113	0.473100	0.118025
114	0.474125	0.117725
115	0.476625	0.116975
116	0.474350	0.116250
117	0.474625	0.116600
118	0.475300	0.117100
119	0.474300	0.118525
120	0.473350	0.117700
121	0.478050	0.117575
122	0.476475	0.116975
123	0.477075	0.117100
124	0.473900	0.114675
125	0.474700	0.113975
126	0.475700	0.112900
127	0.476750	0.112850
128	0.477150	0.111725
129	0.474450	0.110975
130	0.478800	0.112100
131	0.479925	0.110875
132	0.481350	0.110875
133	0.477200	0.110500
134	0.477425	0.110150
135	0.471050	0.109925
136	0.473975	0.109950
137	0.478700	0.108900
138	0.477325	0.106475
139	0.474325	0.107250
140	0.474100	0.105675
141	0.480075	0.105825
142	0.477500	0.104100
143	0.473725	0.103225
144	0.473300	0.101300
145	0.475225	0.100950
146	0.477825	0.101600
147	0.479000	0.101225
148	0.479900	0.101125
149	0.477025	0.100675
150	0.475475	0.102300
151	0.475100	0.101725
152	0.474275	0.101550
153	0.474800	0.102150
154	0.474675	0.101000
155	0.477525	0.099800
156	0.478525	0.100725
157	0.480150	0.099975
158	0.479750	0.100350
159	0.479625	0.101625
160	0.476225	0.100875
161	0.479250	0.102600
162	0.479700	0.102600
163	0.476775	0.103425
164	0.475150	0.104000
165	0.477600	0.104175
166	0.478625	0.105575
167	0.481375	0.107350
168	0.476000	0.105525
169	0.475150	0.106375
170	0.476350	0.103725
171	0.480175	0.104750
172	0.477225	0.104650
173	0.473700	0.106050
174	0.472875	0.105825
175	0.477800	0.105375
176	0.475750	0.105675
177	0.478050	0.106100
178	0.479350	0.106025
179	0.475500	0.106475
180	0.474700	0.107725
181	0.478100	0.106875
182	0.480250	0.106600
183	0.479450	0.105300
184	0.480200	0.104550
185	0.480475	0.104775
186	0.479325	0.103800
187	0.475700	0.101525
188	0.475675	0.099325
189	0.477025	0.098750
190	0.476550	0.097725
191	0.482625	0.097650
192	0.478150	0.096700
193	0.470800	0.097950
194	0.473775	0.097850
195	0.473775	0.098175
196	0.478250	0.097850
197	0.476525	0.097225
198	0.481325	0.096100
199	0.477150	0.095225
200	0.475950	0.095575
201	0.476725	0.095900
202	0.478300	0.096350
203	0.473675	0.094800
204	0.475550	0.094125
205	0.480075	0.092925
206	0.481675	0.093525
207	0.479625	0.094100
208	0.475275	0.095200
209	0.478125	0.094725
210	0.480700	0.094925
211	0.479325	0.095250
212	0.474125	0.094825
213	0.474425	0.094250
214	0.480050	0.094600
215	0.483300	0.094625
216	0.477875	0.094625
217	0.478800	0.094100
218	0.480075	0.093400
219	0.478100	0.093525
220	0.476775	0.095700
221	0.476400	0.096975
222	0.474675	0.096700
223	0.476200	0.096450
224	0.477825	0.096100
225	0.476325	0.096275
226	0.478850	0.094750
227	0.475675	0.094225
228	0.476950	0.093300
229	0.476975	0.093100
230	0.477875	0.092975
231	0.481375	0.091175
232	0.480300	0.090725
233	0.481075	0.091050
234	0.479250	0.090725
235	0.483175	0.091000
236	0.481325	0.091025
237	0.477100	0.089275
238	0.477725	0.089725
239	0.478650	0.090450
240	0.476325	0.089550
241	0.474750	0.087875
242	0.479375	0.089475
243	0.477775	0.089025
244	0.483050	0.090450
245	0.477325	0.091750
246	0.479075	0.091525
247	0.477500	0.090075
248	0.475025	0.089750
249	0.472100	0.087850
250	0.473925	0.089225
251	0.473800	0.089975
252	0.473600	0.091050
253	0.476300	0.090575
254	0.479300	0.090200
255	0.480900	0.091450
256	0.478650	0.090750
257	0.475950	0.091225
258	0.476975	0.091650
259	0.476125	0.089875
260	0.474725	0.089150
261	0.475500	0.089575
262	0.478100	0.088425
263	0.477825	0.087475
264	0.479825	0.086550
265	0.477425	0.084750
266	0.481750	0.085875
267	0.478400	0.086050
268	0.479575	0.085725
269	0.479800	0.084800
270	0.476125	0.085825
271	0.474750	0.086725
272	0.478250	0.086725
273	0.479225	0.088150
274	0.473475	0.088175
275	0.479550	0.089075
276	0.481425	0.089575
277	0.476225	0.091775
278	0.476425	0.090875
279	0.477925	0.090550
280	0.477250	0.089925
281	0.479300	0.090125
282	0.476500	0.089750
283	0.477700	0.090725
284	0.480075	0.091475
285	0.477325	0.092000
286	0.476300	0.091225
287	0.480625	0.091125
288	0.475925	0.091250
289	0.478300	0.090350
290	0.477425	0.089075
291	0.478750	0.089375
292	0.475275	0.088525
293	0.477500	0.088925
294	0.482975	0.088850
295	0.482025	0.087600
296	0.478750	0.087225
297	0.478725	0.086375
298	0.478425	0.085300
299	0.477175	0.084075
300	0.477300	0.083525
301	0.479225	0.083450
302	0.476000	0.084250
303	0.475875	0.083625
304	0.478475	0.084600
305	0.477225	0.084775
306	0.474175	0.084275
307	0.477300	0.083900
308	0.480250	0.084675
309	0.478650	0.084550
310	0.478550	0.085350
311	0.479125	0.085275
312	0.478700	0.084975
313	0.477825	0.085150
314	0.478325	0.086050
315	0.482200	0.086575
316	0.477650	0.085250
317	0.479500	0.086125
318	0.474950	0.086225
319	0.475550	0.087375
320	0.482925	0.087075
321	0.480400	0.086175
322	0.476625	0.086100
323	0.477725	0.087150
324	0.479800	0.086325
325	0.476325	0.085875
326	0.477725	0.085400
327	0.476125	0.086750
328	0.476600	0.086825
329	0.477375	0.084125
330	0.479400	0.084225
331	0.478900	0.084400
332	0.479600	0.084125
333	0.479250	0.084925
334	0.477450	0.086525
335	0.478950	0.085900
336	0.478250	0.086025
337	0.481000	0.086100
338	0.478800	0.083950
339	0.478350	0.081675
340	0.480975	0.081875
341	0.477100	0.081350
342	0.477975	0.081000
343	0.475100	0.080675
344	0.475975	0.080650
345	0.479675	0.079825
346	0.481025	0.079675
347	0.479575	0.078500
348	0.475700	0.078225
349	0.478350	0.077700
350	0.481550	0.078325
351	0.478525	0.076550
352	0.481075	0.075475
353	0.478975	0.075200
354	0.480200	0.075900
355	0.481075	0.075600
356	0.478175	0.074850
357	0.482200	0.074375
358	0.478950	0.075700
359	0.479450	0.074675
360	0.486000	0.073975
361	0.480950	0.074025
362	0.484525	0.073150
363	0.476950	0.073075
364	0.474600	0.072850
365	0.476825	0.072325
366	0.478600	0.071150
367	0.480025	0.070200
368	0.482025	0.070550
369	0.480075	0.070550
370	0.476750	0.071250
371	0.478350	0.070225
372	0.478675	0.070575
373	0.480525	0.069800
374	0.478575	0.070800
375	0.478400	0.071325
376	0.480450	0.071775
377	0.480600	0.071725
378	0.478875	0.071625
379	0.477325	0.070675
380	0.476125	0.070125
381	0.479300	0.070175
382	0.475750	0.070875
383	0.476450	0.071050
384	0.477800	0.070825
385	0.479100	0.071250
386	0.478325	0.072125
387	0.479825	0.072225
388	0.478400	0.072300
389	0.479825	0.072775
390	0.480250	0.072575
391	0.481825	0.072075
392	0.477050	0.071500
393	0.482975	0.071850
394	0.481575	0.072475
395	0.479575	0.072800
396	0.477525	0.072400
397	0.476500	0.072550
398	0.474775	0.071350
399	0.481525	0.071250
400	0.479275	0.070375
401	0.476475	0.070150
402	0.476175	0.068375
403	0.480850	0.068275
404	0.475550	0.068200
405	0.476550	0.068250
406	0.479375	0.069350
407	0.483125	0.069450
408	0.480175	0.069450
409	0.481025	0.068375
410	0.480050	0.067550
411	0.475950	0.067550
412	0.474525	0.067175
413	0.481500	0.067200
414	0.480000	0.067975
415	0.478925	0.067725
416	0.477325	0.065975
417	0.482125	0.065325
418	0.480675	0.064900
419	0.478825	0.064400
420	0.478950	0.063825
421	0.478450	0.064150
422	0.480650	0.062750
423	0.479525	0.062375
424	0.476350	0.062475
425	0.473325	0.061425
426	0.476450	0.061875
427	0.478750	0.061775
428	0.475700	0.062825
429	0.473050	0.062825
430	0.474625	0.063175
431	0.475100	0.063275
432	0.474800	0.064400
433	0.474450	0.064700
434	0.475950	0.064425
435	0.480475	0.063925
436	0.480300	0.062900
437	0.476750	0.062425
438	0.476900	0.062175
439	0.476350	0.061300
440	0.477800	0.060900
441	0.478775	0.060650
442	0.479600	0.059700
443	0.477950	0.060500
444	0.480750	0.060950
445	0.480300	0.061500
446	0.477550	0.059975
447	0.479200	0.060025
448	0.480400	0.060175
449	0.480150	0.059800
450	0.477625	0.058925
451	0.478600	0.059100
452	0.480275	0.060125
453	0.479950	0.059775
454	0.476375	0.059975
455	0.476725	0.060675
456	0.478875	0.060525
457	0.481950	0.060000
458	0.478625	0.060575
459	0.478900	0.060025
460	0.481550	0.060125
461	0.479400	0.059900
462	0.482525	0.058875
463	0.479850	0.059700
464	0.485850	0.059375
465	0.480575	0.058700
466	0.477425	0.059550
467	0.478625	0.059175
468	0.477700	0.059500
469	0.478475	0.059900
470	0.477600	0.060100
471	0.475075	0.060300
472	0.475275	0.060775
473	0.481125	0.062050
474	0.483575	0.061850
475	0.479300	0.061575
476	0.476775	0.061525
477	0.479425	0.062100
478	0.476775	0.062300
479	0.471575	0.063075
480	0.477875	0.062650
481	0.481300	0.062075
482	0.479575	0.061825
483	0.478050	0.061400
484	0.477425	0.061275
485	0.477275	0.061175
486	0.480025	0.060075
487	0.475350	0.058200
488	0.475575	0.058200
489	0.480650	0.056800
490	0.474175	0.056725
491	0.476650	0.056450
492	0.482625	0.055575
493	0.476075	0.054950
494	0.478250	0.055325
495	0.477225	0.055825
496	0.479300	0.056825
497	0.476375	0.058025
498	0.479475	0.057950
499	0.477875	0.057975
500	0.476100	0.057900
501	0.477550	0.057225
502	0.478550	0.058250
503	0.481100	0.058150
504	0.478325	0.057275
505	0.478875	0.056550
506	0.478075	0.056575
507	0.477875	0.056200
508	0.485575	0.056650
509	0.482125	0.055900
510	0.482250	0.056075
511	0.480750	0.055950
512	0.479375	0.055550
513	0.484050	0.055950
514	0.478000	0.055750
515	0.480475	0.054850
516	0.479075	0.055525
517	0.479125	0.055300
518	0.480525	0.055300
519	0.479000	0.056275
520	0.479000	0.056050
521	0.478875	0.057500
522	0.480100	0.057425
523	0.480600	0.057425
524	0.479775	0.057450
525	0.478500	0.057825
526	0.478600	0.057475
527	0.479125	0.057800
528	0.479150	0.057975
529	0.480075	0.056875
530	0.480750	0.056975
531	0.483600	0.057600
532	0.477650	0.056825
533	0.481125	0.056125
534	0.482700	0.056900
535	0.481225	0.056600
536	0.477700	0.056350
537	0.477300	0.056225
538	0.480500	0.056100
539	0.482000	0.056525
540	0.480975	0.054500
541	0.484350	0.054300
542	0.482575	0.053300
543	0.476825	0.052900
544	0.478725	0.052575
545	0.481025	0.052200
546	0.480200	0.052250
547	0.479050	0.052125
548	0.479375	0.050925
549	0.477525	0.051625
550	0.482375	0.052400
551	0.481875	0.052025
552	0.486925	0.052300
553	0.481400	0.051800
554	0.480425	0.050750
555	0.478775	0.050350
556	0.479200	0.050700
557	0.480800	0.050375
558	0.474850	0.050625
559	0.475750	0.050975
560	0.477325	0.050300
561	0.478575	0.049400
562	0.478525	0.049325
563	0.484200	0.048225
564	0.478475	0.046950
565	0.478575	0.045975
566	0.477800	0.045350
567	0.480750	0.044850
568	0.478575	0.044875
569	0.482625	0.044825
570	0.478775	0.043875
571	0.483000	0.042950
572	0.487050	0.042700
573	0.484350	0.042350
574	0.483025	0.041250
575	0.481025	0.040600
576	0.479925	0.041550
577	0.477725	0.042000
578	0.477525	0.041175
579	0.476800	0.041225
580	0.480950	0.040375
581	0.480150	0.040875
582	0.483325	0.040050
583	0.480000	0.039175
584	0.483575	0.038825
585	0.477950	0.038575
586	0.481875	0.039100
587	0.478775	0.038300
588	0.475250	0.038725
589	0.482150	0.038450
590	0.480250	0.037700
591	0.477350	0.036625
592	0.478650	0.037325
593	0.478800	0.037775
594	0.478950	0.037350
595	0.478825	0.036925
596	0.475825	0.037850
597	0.478375	0.038400
598	0.478225	0.037575
599	0.478050	0.037350
600	0.472100	0.037700
601	0.475650	0.038250
602	0.479325	0.038750
603	0.482075	0.038050
604	0.481550	0.038375
605	0.482850	0.039350
606	0.484950	0.038975
607	0.481550	0.037775
608	0.480200	0.037825
609	0.478475	0.038025
610	0.477800	0.037350
611	0.481050	0.037925
612	0.479850	0.036475
613	0.477325	0.035925
614	0.480650	0.036100
615	0.481400	0.035450
616	0.481800	0.035350
617	0.481600	0.034725
618	0.479950	0.035175
619	0.478925	0.034750
620	0.478600	0.034350
621	0.481375	0.034725
622	0.481750	0.034625
623	0.477275	0.034200
624	0.479600	0.033675
625	0.480175	0.033700
626	0.479450	0.032825
627	0.479025	0.032925
628	0.481850	0.032850
629	0.482875	0.032925
630	0.479650	0.033050
631	0.476150	0.032850
632	0.479425	0.032650
633	0.480100	0.033150
634	0.481125	0.032350
635	0.483875	0.032600
636	0.483325	0.032150
637	0.486750	0.032550
638	0.483275	0.032925
639	0.478775	0.032475
640	0.480300	0.032775
641	0.479000	0.032875
642	0.481875	0.032475
643	0.482450	0.032700
644	0.482675	0.031675
645	0.479025	0.031575
646	0.478675	0.032000
647	0.479425	0.032050
648	0.477050	0.031900
649	0.477325	0.031975
650	0.478350	0.032175
651	0.480275	0.032300
652	0.482550	0.032700
653	0.481550	0.032175
654	0.480500	0.032300
655	0.477450	0.032625
656	0.479950	0.032425
657	0.480850	0.032150
658	0.481350	0.031400
659	0.481975	0.031475
660	0.482875	0.031825
661	0.475475	0.032150
662	0.480675	0.031925
663	0.483625	0.032150
664	0.480925	0.031875
665	0.482475	0.032075
666	0.477450	0.031825
667	0.481450	0.032375
668	0.478750	0.031625
669	0.482425	0.030825
670	0.482225	0.029950
671	0.486700	0.031125
672	0.479150	0.030975
673	0.479375	0.030925
674	0.480200	0.031300
675	0.480550	0.031975
676	0.481975	0.031375
677	0.481050	0.031800
678	0.482400	0.031300
679	0.480650	0.031000
680	0.481225	0.030650
681	0.481175	0.029750
682	0.479600	0.029000
683	0.477450	0.029850
684	0.478675	0.029975
685	0.476950	0.029575
686	0.480425	0.029750
687	0.480175	0.029925
688	0.479900	0.030100
689	0.480375	0.030375
690	0.480750	0.030575
691	0.479225	0.030500
692	0.479775	0.029100
693	0.479125	0.028700
694	0.478925	0.028375
695	0.478725	0.028625
696	0.481150	0.028225
697	0.485375	0.028025
698	0.480875	0.027950
699	0.484775	0.027875
700	0.479775	0.027350
701	0.476075	0.027850
702	0.476025	0.027250
703	0.480575	0.027700
704	0.477675	0.028050
705	0.481650	0.027800
706	0.486000	0.028075
707	0.482800	0.028325
708	0.480550	0.028925
709	0.481600	0.029050
710	0.482425	0.029325
711	0.480175	0.029725
712	0.483600	0.029450
713	0.485975	0.028850
714	0.483600	0.028975
715	0.484275	0.029025
716	0.487025	0.029025
717	0.481475	0.028825
718	0.480850	0.028750
719	0.481600	0.027825
720	0.478750	0.028225
721	0.483200	0.027575
722	0.479525	0.028300
723	0.481100	0.027600
724	0.482075	0.027950
725	0.482750	0.027275
726	0.480575	0.027625
727	0.483400	0.027025
728	0.480875	0.027350
729	0.480850	0.027050
730	0.479175	0.027225
731	0.478675	0.027100
732	0.478300	0.026775
733	0.478775	0.027125
734	0.482425	0.027800
735	0.481925	0.027625
736	0.479325	0.027400
737	0.480225	0.028050
738	0.478975	0.028800
739	0.479500	0.029475
740	0.475400	0.029750
741	0.479925	0.030125
742	0.479000	0.029975
743	0.474500	0.029850
744	0.479125	0.028650
745	0.484625	0.029975
746	0.480000	0.030525
747	0.477825	0.030575
748	0.478675	0.030650
749	0.480750	0.030475
750	0.480500	0.030425
751	0.481050	0.030375
752	0.483600	0.029625
753	0.481175	0.030125
754	0.476025	0.030900
755	0.480575	0.031350
756	0.480875	0.030375
757	0.482425	0.029875
758	0.479375	0.030075
759	0.483825	0.029625
760	0.482250	0.029675
761	0.481475	0.029700
762	0.476900	0.029875
763	0.479325	0.029800
764	0.482225	0.029600
765	0.485500	0.029250
766	0.479275	0.029600
767	0.477100	0.029725
768	0.482700	0.029775
769	0.478075	0.030550
770	0.480775	0.030850
771	0.476475	0.030825
772	0.483800	0.031200
773	0.482250	0.031300
774	0.480025	0.030550
775	0.478225	0.030225
776	0.477625	0.030250
777	0.476375	0.029900
778	0.480975	0.029625
779	0.477775	0.029575
780	0.480150	0.029250
781	0.474875	0.028725
782	0.479875	0.027975
783	0.479600	0.027925
784	0.477650	0.027225
785	0.477425	0.026750
786	0.477700	0.027175
787	0.482550	0.026500
788	0.486675	0.026350
789	0.477875	0.026325
790	0.480525	0.026225
791	0.481975	0.026225
792	0.484450	0.026225
793	0.484000	0.026525
794	0.484600	0.026000
795	0.480825	0.026500
796	0.483875	0.026100
797	0.481650	0.025600
798	0.479600	0.026025
799	0.477975	0.025850
800	0.479200	0.024900
801	0.480300	0.025075
802	0.478575	0.025275
803	0.478475	0.025175
804	0.479200	0.025475
805	0.477050	0.026325
806	0.479150	0.026450
807	0.478425	0.026450
808	0.484825	0.025925
809	0.484850	0.026150
810	0.479225	0.025800
811	0.484900	0.026275
812	0.481350	0.027000
813	0.483950	0.027075
814	0.483825	0.027800
815	0.485850	0.028300
816	0.486025	0.029075
817	0.484775	0.027850
818	0.483450	0.027800
819	0.478850	0.028175
820	0.482325	0.027900
821	0.482025	0.028050
822	0.481600	0.028225
823	0.478825	0.027775
824	0.479700	0.028175
825	0.481500	0.028625
826	0.480175	0.028575
827	0.482650	0.028600
828	0.483325	0.028975
829	0.480100	0.028950
830	0.477775	0.028700
831	0.482200	0.028975
832	0.478050	0.029325
833	0.480400	0.029200
834	0.479375	0.028850
835	0.480050	0.028950
836	0.482625	0.028025
837	0.481450	0.026600
838	0.483050	0.026250
839	0.477925	0.026400
840	0.478850	0.026075
841	0.479525	0.025650
842	0.480225	0.025375
843	0.478425	0.025025
844	0.479275	0.025975
845	0.477900	0.025925
846	0.478500	0.025650
847	0.478125	0.025425
848	0.480225	0.025375
849	0.478625	0.025825
850	0.476175	0.025925
851	0.477275	0.026175
852	0.483975	0.026125
853	0.481350	0.025700
854	0.479125	0.025150
855	0.487700	0.024800
856	0.479225	0.023375
857	0.483175	0.022900
858	0.478350	0.023175
859	0.480975	0.023625
860	0.477800	0.024000
861	0.480525	0.024450
862	0.480950	0.024400
863	0.477775	0.023550
864	0.482125	0.023150
865	0.476550	0.022800
866	0.478025	0.023450
867	0.484050	0.023075
868	0.483250	0.022925
869	0.481900	0.022975
870	0.481950	0.022350
871	0.481325	0.021800
872	0.482925	0.021650
873	0.482650	0.021350
874	0.481325	0.020850
875	0.481075	0.020600
876	0.481150	0.019975
877	0.476675	0.020450
878	0.476450	0.020425
879	0.483950	0.019850
880	0.485800	0.019925
881	0.480775	0.019100
882	0.476975	0.018975
883	0.478675	0.018775
884	0.483575	0.018775
885	0.482925	0.018925
886	0.484125	0.018650
887	0.484350	0.018925
888	0.480075	0.019700
889	0.479775	0.019700
890	0.476550	0.020100
891	0.477000	0.020950
892	0.484575	0.021600
893	0.480475	0.021975
894	0.479300	0.021975
895	0.482525	0.022075
896	0.483225	0.022000
897	0.481600	0.021675
898	0.480225	0.021350
899	0.479825	0.021775
900	0.479975	0.021850
901	0.481050	0.021675
902	0.480450	0.021175
903	0.476275	0.021500
904	0.481625	0.022025
905	0.481125	0.022000
906	0.478700	0.022350
907	0.479250	0.022025
908	0.484725	0.022400
909	0.484800	0.023175
910	0.484900	0.023650
911	0.483950	0.023275
912	0.485425	0.022875
913	0.482250	0.022900
914	0.477125	0.022875
915	0.485450	0.022975
916	0.478900	0.022100
917	0.482050	0.022125
918	0.481300	0.022150
919	0.482325	0.023050
920	0.479925	0.023000
921	0.473450	0.022650
922	0.480175	0.022200
923	0.479100	0.022075
924	0.481575	0.021000
925	0.476700	0.020600
926	0.481650	0.020800
927	0.482450	0.021225
928	0.479875	0.021675
929	0.479925	0.021650
930	0.480575	0.021525
931	0.481300	0.021700
932	0.484275	0.022025
933	0.477725	0.022550
934	0.480375	0.022475
935	0.481875	0.021575
936	0.478975	0.021550
937	0.483325	0.022050
938	0.482050	0.022050
939	0.478825	0.021200
940	0.475750	0.020625
941	0.476500	0.020050
942	0.478050	0.019650
943	0.477250	0.019450
944	0.481250	0.018600
945	0.483875	0.018650
946	0.483575	0.019050
947	0.481750	0.019450
948	0.482200	0.019450
949	0.479050	0.019175
950	0.483600	0.019500
951	0.481200	0.019175
952	0.481100	0.019125
953	0.480675	0.019075
954	0.476475	0.018975
955	0.477500	0.019575
956	0.480650	0.019425
957	0.477550	0.019275
958	0.479775	0.019425
959	0.481350	0.019625
960	0.483025	0.019525
961	0.485550	0.019075
962	0.482675	0.019225
963	0.478250	0.019375
964	0.478225	0.019175
965	0.476250	0.018950
966	0.476250	0.019050
967	0.478550	0.019700
968	0.482150	0.019200
969	0.477500	0.019650
970	0.477675	0.019475
971	0.482250	0.019550
972	0.480150	0.020150
973	0.481525	0.019475
974	0.478625	0.019700
975	0.480925	0.020075
976	0.475600	0.019550
977	0.478600	0.019100
978	0.479500	0.019175
979	0.479475	0.019275
980	0.481500	0.019325
981	0.481050	0.019775
982	0.486750	0.020025
983	0.484125	0.019875
984	0.483550	0.019550
985	0.483275	0.019825
986	0.479875	0.019600
987	0.480225	0.019175
988	0.482275	0.019775
989	0.480450	0.019975
990	0.479950	0.019700
991	0.477250	0.019675
992	0.477700	0.019725
993	0.479325	0.020475
994	0.482850	0.020350
995	0.482475	0.020050
996	0.483400	0.019725
997	0.483525	0.019725
998	0.486250	0.019225
999	0.485975	0.019425
1000	0.479875	0.019600
1001	0.483200	0.018850
1002	0.479025	0.018925
1003	0.479775	0.018650
1004	0.485350	0.017925
1005	0.484975	0.018275
1006	0.480725	0.018425
1007	0.479000	0.018150
1008	0.481550	0.018025
1009	0.481000	0.018275
1010	0.480200	0.018125
1011	0.482775	0.018025
1012	0.480375	0.017725
1013	0.479550	0.017975
1014	0.480650	0.018075
1015	0.484275	0.019100
1016	0.485025	0.019450
1017	0.479375	0.019575
1018	0.480375	0.019600
1019	0.482125	0.019325
1020	0.477800	0.019100
1021	0.486150	0.019100
1022	0.484900	0.019300
1023	0.481825	0.019350
1024	0.481950	0.018525
1025	0.479275	0.018075
1026	0.478625	0.017900
1027	0.480750	0.017900
1028	0.479075	0.017725
1029	0.479675	0.017975
1030	0.483625	0.017750
1031	0.483450	0.017650
1032	0.480625	0.017425
1033	0.482475	0.017450
1034	0.477225	0.017250
1035	0.478375	0.017300
1036	0.485275	0.016850
1037	0.482425	0.016575
1038	0.480400	0.016350
1039	0.478175	0.015900
1040	0.482225	0.015125
1041	0.481550	0.015700
1042	0.480450	0.015625
1043	0.482475	0.015550
1044	0.482550	0.015575
1045	0.481275	0.015550
1046	0.480775	0.015275
1047	0.482100	0.015850
1048	0.483525	0.015475
1049	0.476600	0.015900
1050	0.479775	0.016175
1051	0.479375	0.015550
1052	0.482200	0.015250
1053	0.483675	0.015325
1054	0.483025	0.015950
1055	0.482175	0.015975
1056	0.480050	0.015625
1057	0.481625	0.015875
1058	0.483650	0.016050
1059	0.483925	0.016475
1060	0.483775	0.017025
1061	0.481225	0.016900
1062	0.479550	0.017025
1063	0.476025	0.017025
1064	0.484100	0.016900
1065	0.480275	0.016800
1066	0.480475	0.016525
1067	0.478675	0.016675
1068	0.475375	0.016475
1069	0.479975	0.016675
1070	0.480775	0.017200
1071	0.482375	0.017050
1072	0.481825	0.016875
1073	0.482650	0.016975
1074	0.480925	0.016500
1075	0.481750	0.016000
1076	0.483900	0.015775
1077	0.481800	0.015800
1078	0.482200	0.015350
1079	0.481925	0.015350
1080	0.480675	0.014625
1081	0.484175	0.015150
1082	0.482350	0.015000
1083	0.482350	0.014125
1084	0.479825	0.013750
1085	0.479825	0.013875
1086	0.479225	0.013525
1087	0.478725	0.014075
1088	0.482500	0.013775
1089	0.482525	0.013500
1090	0.480900	0.013725
1091	0.484250	0.014000
1092	0.479900	0.014000
1093	0.482725	0.013650
1094	0.479100	0.013850
1095	0.479225	0.013950
1096	0.483300	0.013150
1097	0.480625	0.013600
1098	0.479850	0.013225
1099	0.481675	0.013300
1100	0.478675	0.013250
1101	0.483075	0.013725
1102	0.478000	0.013975
1103	0.476150	0.014000
1104	0.480150	0.014100
1105	0.476875	0.014175
1106	0.476925	0.014150
1107	0.482425	0.013900
1108	0.486200	0.014525
1109	0.478850	0.014525
1110	0.482400	0.014150
1111	0.480375	0.014300
1112	0.481275	0.014200
1113	0.482625	0.014200
1114	0.485775	0.014125
1115	0.482500	0.013850
1116	0.479700	0.013875
1117	0.478975	0.013925
1118	0.480800	0.013850
1119	0.481900	0.013800
1120	0.483000	0.013800
1121	0.481725	0.014500
1122	0.483000	0.014250
1123	0.479775	0.014950
1124	0.484825	0.014750
1125	0.483600	0.013775
1126	0.482825	0.013925
1127	0.480725	0.013725
1128	0.482825	0.013650
1129	0.477200	0.013625
1130	0.478050	0.013300
1131	0.483800	0.013725
1132	0.485775	0.013325
1133	0.479050	0.012425
1134	0.477550	0.012150
1135	0.480800	0.011700
1136	0.483775	0.012150
1137	0.479225	0.012400
1138	0.477000	0.012975
1139	0.483350	0.012950
1140	0.481525	0.012700
1141	0.481075	0.012375
1142	0.484225	0.012100
1143	0.480150	0.011950
1144	0.477950	0.012275
1145	0.478975	0.012600
1146	0.479225	0.012650
1147	0.479925	0.012375
1148	0.479450	0.011975
1149	0.477375	0.012250
1150	0.478800	0.012600
1151	0.482425	0.012275
1152	0.484425	0.012825
1153	0.483075	0.012850
1154	0.482375	0.012975
1155	0.479575	0.012825
1156	0.484500	0.012700
1157	0.481975	0.012975
1158	0.479600	0.012725
1159	0.475700	0.012975
1160	0.478950	0.013300
1161	0.479450	0.013150
1162	0.478425	0.013200
1163	0.476700	0.013250
1164	0.479025	0.013300
1165	0.479800	0.013650
1166	0.480150	0.013600
1167	0.479750	0.013400
1168	0.477700	0.013100
1169	0.482025	0.013350
1170	0.479600	0.013450
1171	0.477700	0.012850
1172	0.476675	0.012750
1173	0.482425	0.012750
1174	0.481350	0.012950
1175	0.483675	0.012975
1176	0.481325	0.012025
1177	0.481750	0.012600
1178	0.481300	0.012475
1179	0.479775	0.012500
1180	0.479975	0.012425
1181	0.482800	0.012500
1182	0.479325	0.012075
1183	0.480800	0.012300
1184	0.483850	0.012325
1185	0.482150	0.012750
1186	0.482825	0.012325
1187	0.482175	0.011950
1188	0.480075	0.011925
1189	0.480900	0.011525
1190	0.476125	0.011400
1191	0.479800	0.012150
1192	0.481400	0.011925
1193	0.483475	0.012450
1194	0.484900	0.012425
1195	0.482550	0.012175
1196	0.481950	0.012150
1197	0.482925	0.012300
1198	0.483925	0.012200
1199	0.477900	0.012025
1200	0.483025	0.011925
1201	0.478125	0.011900
1202	0.479550	0.012075
1203	0.480325	0.011925
1204	0.481275	0.011675
1205	0.480875	0.011400
1206	0.483800	0.011650
1207	0.480025	0.011100
1208	0.478400	0.011275
1209	0.479350	0.011025
1210	0.477650	0.010575
1211	0.482675	0.010450
1212	0.480600	0.011000
1213	0.477150	0.011175
1214	0.477350	0.010900
1215	0.482400	0.011100
1216	0.480650	0.011525
1217	0.480125	0.011475
1218	0.484000	0.011300
1219	0.482175	0.010925
1220	0.484750	0.010800
1221	0.484075	0.010350
1222	0.479700	0.009750
1223	0.482375	0.009600
1224	0.480725	0.009225
1225	0.481675	0.009375
1226	0.480075	0.009125
1227	0.479450	0.009225
1228	0.480225	0.009325
1229	0.478650	0.009025
1230	0.480675	0.009050
1231	0.480000	0.009050
1232	0.481225	0.008900
1233	0.482500	0.008650
1234	0.485000	0.008475
1235	0.484125	0.008750
1236	0.479150	0.008650
1237	0.478500	0.008975
1238	0.478900	0.008625
1239	0.483550	0.008550
1240	0.482750	0.008675
1241	0.482700	0.008675
1242	0.481050	0.008525
1243	0.481300	0.008650
1244	0.481550	0.008375
1245	0.483825	0.008525
1246	0.476850	0.008425
1247	0.482175	0.008675
1248	0.485050	0.008900
1249	0.483500	0.008475
1250	0.480350	0.008900
1251	0.479550	0.008675
1252	0.482075	0.008800
1253	0.479600	0.008675
1254	0.484325	0.007850
1255	0.483925	0.007600
1256	0.482775	0.007600
1257	0.482675	0.007400
1258	0.480800	0.007450
1259	0.479400	0.007925
1260	0.477500	0.007750
1261	0.478875	0.007850
1262	0.483375	0.007900
1263	0.485400	0.008200
1264	0.482800	0.008250
1265	0.482650	0.007650
1266	0.483225	0.007700
1267	0.484950	0.007675
1268	0.480875	0.007425
1269	0.476650	0.007300
1270	0.475350	0.007525
1271	0.481625	0.007275
1272	0.480525	0.007275
1273	0.483225	0.007375
1274	0.481025	0.007750
1275	0.482125	0.007950
1276	0.480075	0.008025
1277	0.478775	0.007950
1278	0.481400	0.008100
1279	0.485825	0.008250
1280	0.481025	0.008100
1281	0.482000	0.008450
1282	0.481125	0.008625
1283	0.484100	0.008875
1284	0.483575	0.009400
1285	0.480725	0.009250
1286	0.480325	0.009250
1287	0.481075	0.009250
1288	0.480125	0.009150
1289	0.482050	0.009575
1290	0.484550	0.009650
1291	0.483725	0.009550
1292	0.479100	0.009475
1293	0.481150	0.009475
1294	0.483950	0.009250
1295	0.483375	0.008975
1296	0.485750	0.008375
1297	0.483500	0.007800
1298	0.479750	0.007450
1299	0.478625	0.007600
1300	0.479475	0.007250
1301	0.482800	0.007425
1302	0.477675	0.007375
1303	0.480275	0.007375
1304	0.476375	0.007875
1305	0.482550	0.007500
1306	0.478125	0.007500
1307	0.479825	0.007450
1308	0.482500	0.007400
1309	0.485875	0.007275
1310	0.480450	0.007475
1311	0.481850	0.007275
1312	0.479725	0.007250
1313	0.475625	0.007200
1314	0.484150	0.007350
1315	0.482975	0.007350
1316	0.479700	0.007575
1317	0.485325	0.008050
1318	0.480350	0.008175
1319	0.480025	0.008100
1320	0.482500	0.008150
1321	0.482675	0.008250
1322	0.479425	0.008225
1323	0.480925	0.008550
1324	0.483425	0.007850
1325	0.480475	0.007575
1326	0.480900	0.007525
1327	0.481950	0.007825
1328	0.482425	0.007725
1329	0.480650	0.008050
1330	0.480700	0.008250
1331	0.482125	0.008600
1332	0.480100	0.008425
1333	0.477900	0.008550
1334	0.479625	0.008275
1335	0.477300	0.008350
1336	0.483775	0.008575
1337	0.482900	0.008400
1338	0.481875	0.008875
1339	0.476500	0.008550
1340	0.481475	0.008450
1341	0.480675	0.008575
1342	0.484450	0.008525
1343	0.483925	0.008200
1344	0.485025	0.007975
1345	0.484775	0.008300
1346	0.481075	0.008275
1347	0.478050	0.008225
1348	0.484425	0.008050
1349	0.481550	0.007900
1350	0.482100	0.007925
1351	0.479950	0.007450
1352	0.478900	0.007500
1353	0.482350	0.007400
1354	0.481100	0.007825
1355	0.481725	0.007700
1356	0.477375	0.007575
1357	0.484075	0.008000
1358	0.479875	0.008175
1359	0.479725	0.008275
1360	0.484350	0.008050
1361	0.482275	0.008150
1362	0.480250	0.008325
1363	0.482725	0.008450
1364	0.484100	0.008475
1365	0.480650	0.008700
1366	0.483200	0.008950
1367	0.482225	0.009000
1368	0.481775	0.009250
1369	0.480425	0.009150
1370	0.479975	0.008825
1371	0.483525	0.008925
1372	0.479075	0.009075
1373	0.476875	0.009100
1374	0.479525	0.008700
1375	0.479600	0.009125
1376	0.477650	0.008725
1377	0.480425	0.008550
1378	0.481900	0.008550
1379	0.483475	0.008425
1380	0.481050	0.008525
1381	0.476200	0.008625
1382	0.478175	0.008300
1383	0.479250	0.008725
1384	0.482550	0.008575
1385	0.484625	0.008100
1386	0.484250	0.007875
1387	0.481300	0.008050
1388	0.482975	0.007950
1389	0.486525	0.007600
1390	0.484700	0.007375
1391	0.477075	0.007600
1392	0.476700	0.008025
1393	0.478600	0.008050
1394	0.481725	0.008075
1395	0.476875	0.008125
1396	0.478575	0.008425
1397	0.483875	0.008500
1398	0.483850	0.008850
1399	0.483500	0.009125
1400	0.483000	0.009125
1401	0.482100	0.009350
1402	0.482300	0.009125
1403	0.483350	0.009075
1404	0.483100	0.009400
1405	0.481400	0.009050
1406	0.480850	0.009000
1407	0.481300	0.008975
1408	0.482825	0.009100
1409	0.476800	0.009050
1410	0.480100	0.009425
1411	0.481850	0.009425
1412	0.480200	0.009575
1413	0.479250	0.009225
1414	0.480525	0.008975
1415	0.479600	0.008900
1416	0.479150	0.009150
1417	0.480950	0.009175
1418	0.481225	0.009475
1419	0.477800	0.009350
1420	0.481300	0.009575
1421	0.486050	0.009250
1422	0.480900	0.009350
1423	0.482125	0.009675
1424	0.484100	0.010075
1425	0.484525	0.010025
1426	0.484275	0.009825
1427	0.483800	0.009900
1428	0.482700	0.010025
1429	0.481150	0.010150
1430	0.485200	0.010250
1431	0.482400	0.010000
1432	0.484275	0.009675
1433	0.480300	0.009300
1434	0.479700	0.008900
1435	0.482950	0.008625
1436	0.481400	0.008525
1437	0.478800	0.008725
1438	0.481600	0.008925
1439	0.481250	0.008600
1440	0.478575	0.008700
1441	0.482175	0.008400
1442	0.482800	0.008175
1443	0.484275	0.008125
1444	0.479500	0.008425
1445	0.479300	0.008475
1446	0.481825	0.008100
1447	0.484225	0.008325
1448	0.479525	0.008100
1449	0.482850	0.007925
1450	0.483825	0.007725
1451	0.482450	0.007975
1452	0.479575	0.008050
1453	0.481400	0.008100
1454	0.483950	0.007950
1455	0.484600	0.007625
1456	0.482175	0.007475
1457	0.477625	0.007725
1458	0.477675	0.007850
1459	0.480300	0.008025
1460	0.481950	0.008125
1461	0.482500	0.007650
1462	0.485375	0.007525
1463	0.482950	0.008350
1464	0.484775	0.008075
1465	0.480175	0.007700
1466	0.479550	0.008025
1467	0.477925	0.007825
1468	0.482425	0.007900
1469	0.485400	0.008575
1470	0.485625	0.008825
1471	0.483675	0.009200
1472	0.482500	0.009425
1473	0.484400	0.009275
1474	0.480500	0.009350
1475	0.479750	0.009550
1476	0.477250	0.009750
1477	0.479725	0.009825
1478	0.482575	0.009600
1479	0.482325	0.009275
1480	0.477925	0.009150
1481	0.475125	0.009525
1482	0.478075	0.009600
1483	0.482400	0.009375
1484	0.486225	0.009500
1485	0.482350	0.009200
1486	0.484400	0.009250
1487	0.483475	0.008775
1488	0.477175	0.008375
1489	0.483725	0.008575
1490	0.478000	0.008775
1491	0.479100	0.008825
1492	0.480125	0.009325
1493	0.481275	0.009150
1494	0.477150	0.009075
1495	0.482050	0.008750
1496	0.483450	0.008825
1497	0.481900	0.008825
1498	0.484725	0.009175
1499	0.484625	0.008825
1500	0.479325	0.008800
1501	0.479425	0.008975
1502	0.478725	0.009000
1503	0.481075	0.008825
1504	0.481650	0.008775
1505	0.480425	0.009150
1506	0.478600	0.009200
1507	0.480350	0.009525
1508	0.481625	0.010000
1509	0.484550	0.009700
1510	0.482575	0.009725
1511	0.480375	0.009850
1512	0.482750	0.009600
1513	0.481275	0.009675
1514	0.484075	0.009050
1515	0.480325	0.009475
1516	0.479850	0.009075
1517	0.477675	0.008525
1518	0.478350	0.008050
1519	0.480300	0.008425
1520	0.481950	0.008500
1521	0.480875	0.008325
1522	0.479600	0.008475
1523	0.481825	0.008150
1524	0.480525	0.007925
1525	0.481600	0.007875
1526	0.478675	0.007850
1527	0.474850	0.007600
1528	0.477400	0.007450
1529	0.478450	0.007650
1530	0.476775	0.007800
1531	0.478275	0.007675
1532	0.482775	0.007675
1533	0.483350	0.007450
1534	0.479725	0.008025
1535	0.481225	0.007825
1536	0.483425	0.008025
1537	0.482450	0.008175
1538	0.483075	0.008300
1539	0.484650	0.008200
1540	0.482725	0.008100
1541	0.480325	0.007550
1542	0.476575	0.007175
1543	0.478850	0.006900
1544	0.476275	0.006525
1545	0.481075	0.006325
1546	0.482075	0.006350
1547	0.487800	0.006300
1548	0.483750	0.006375
1549	0.480800	0.006075
1550	0.484750	0.005475
1551	0.483025	0.005725
1552	0.485700	0.006050
1553	0.481000	0.006350
1554	0.482325	0.006300
1555	0.482350	0.006075
1556	0.483275	0.005975
1557	0.481975	0.006150
1558	0.479800	0.006350
1559	0.476550	0.006450
1560	0.482975	0.006150
1561	0.478775	0.006400
1562	0.477800	0.006550
1563	0.479950	0.006725
1564	0.480950	0.006975
1565	0.484225	0.006950
1566	0.478675	0.006650
1567	0.483350	0.006575
1568	0.480425	0.006775
1569	0.482625	0.006750
1570	0.482175	0.007100
1571	0.484500	0.007250
1572	0.477725	0.007100
1573	0.483375	0.007050
1574	0.483875	0.006625
1575	0.482050	0.006450
1576	0.483550	0.006125
1577	0.483225	0.005875
1578	0.481400	0.005700
1579	0.480950	0.005350
1580	0.483350	0.005350
1581	0.480525	0.005275
1582	0.483650	0.005275
1583	0.480950	0.005550
1584	0.483800	0.005450
1585	0.482200	0.005250
1586	0.478125	0.005175
1587	0.476800	0.005075
1588	0.480000	0.005200
1589	0.483025	0.004975
1590	0.482350	0.004875
1591	0.480775	0.004875
1592	0.482825	0.004775
1593	0.485900	0.004575
1594	0.481925	0.004575
1595	0.479750	0.004425
1596	0.484375	0.004500
1597	0.484125	0.004450
1598	0.483675	0.004375
1599	0.480050	0.004525
1600	0.483925	0.004600
1601	0.480400	0.004525
1602	0.485350	0.004325
1603	0.480125	0.004425
1604	0.482050	0.004350
1605	0.481450	0.004650
1606	0.475875	0.004300
1607	0.477450	0.004475
1608	0.478675	0.004475
1609	0.479550	0.004625
1610	0.479650	0.004400
1611	0.479850	0.004600
1612	0.480325	0.004650
1613	0.482350	0.004925
1614	0.481425	0.004425
1615	0.479625	0.004425
1616	0.476925	0.004475
1617	0.478125	0.004125
1618	0.478050	0.003750
1619	0.481425	0.003975
1620	0.479850	0.003725
1621	0.485200	0.003925
1622	0.481450	0.003675
1623	0.479975	0.003600
1624	0.479875	0.003275
1625	0.485450	0.003425
1626	0.484575	0.003500
1627	0.479250	0.003600
1628	0.484300	0.003525
1629	0.476475	0.003250
1630	0.479550	0.003250
1631	0.479825	0.003525
1632	0.479525	0.003100
1633	0.481650	0.002950
1634	0.482775	0.002925
1635	0.479500	0.002700
1636	0.480625	0.002975
1637	0.481775	0.002775
1638	0.481550	0.002775
1639	0.480025	0.002875
1640	0.483525	0.003075
1641	0.484975	0.003200
1642	0.480650	0.003150
1643	0.480700	0.003175
1644	0.481650	0.003325
1645	0.479400	0.003550
1646	0.479250	0.003325
1647	0.478375	0.003425
1648	0.480875	0.003300
1649	0.475550	0.003500
1650	0.476050	0.003475
1651	0.480200	0.003400
1652	0.480275	0.003125
1653	0.483550	0.003050
1654	0.480900	0.003000
1655	0.477900	0.003175
1656	0.478100	0.003000
1657	0.478575	0.002950
1658	0.481975	0.003050
1659	0.481775	0.002775
1660	0.480050	0.002825
1661	0.481800	0.002875
1662	0.482050	0.003000
1663	0.484875	0.002750
1664	0.483300	0.002725
1665	0.482100	0.002525
1666	0.482425	0.002300
1667	0.479825	0.002175
1668	0.482050	0.002050
1669	0.485225	0.001950
1670	0.484725	0.001950
1671	0.479775	0.002000
1672	0.479825	0.001900
1673	0.481900	0.002000
1674	0.484200	0.002200
1675	0.484350	0.002175
1676	0.482875	0.002125
1677	0.484800	0.002250
1678	0.478850	0.002325
1679	0.478900	0.002300
1680	0.481175	0.002275
1681	0.480750	0.002425
1682	0.481475	0.002550
1683	0.482325	0.002625
1684	0.482625	0.002550
1685	0.479775	0.002450
1686	0.478625	0.002350
1687	0.479600	0.002400
1688	0.480125	0.002200
1689	0.483500	0.002200
1690	0.484450	0.002075
1691	0.483400	0.002200
1692	0.484075	0.002100
1693	0.476975	0.002000
1694	0.477225	0.001925
1695	0.480300	0.001875
1696	0.480650	0.002125
1697	0.482225	0.002150
1698	0.484025	0.001975
1699	0.484000	0.002050
1700	0.482450	0.002025
1701	0.484800	0.002125
1702	0.482875	0.002200
1703	0.486025	0.002175
1704	0.481225	0.002200
1705	0.481850	0.002350
1706	0.484150	0.002350
1707	0.483400	0.002275
1708	0.481300	0.002525
1709	0.481900	0.002325
1710	0.482975	0.002500
1711	0.479225	0.002650
1712	0.475350	0.002650
1713	0.478200	0.002625
1714	0.480050	0.002575
1715	0.481875	0.002675
1716	0.485025	0.002400
1717	0.484525	0.002100
1718	0.482825	0.002000
1719	0.480000	0.001950
1720	0.476475	0.001750
1721	0.480575	0.001825
1722	0.479825	0.001800
1723	0.478575	0.001750
1724	0.480175	0.001800
1725	0.480875	0.002000
1726	0.482625	0.002000
1727	0.479375	0.002075
1728	0.479800	0.002275
1729	0.478925	0.002400
1730	0.482025	0.002300
1731	0.482875	0.002450
1732	0.483175	0.002375
1733	0.479425	0.002550
1734	0.480350	0.002500
1735	0.483750	0.002500
1736	0.482200	0.002875
1737	0.479650	0.002950
1738	0.478150	0.002775
1739	0.481275	0.002675
1740	0.481400	0.002775
1741	0.480950	0.002725
1742	0.484250	0.003075
1743	0.483750	0.003025
1744	0.482825	0.003000
1745	0.481775	0.002825
1746	0.479225	0.002825
1747	0.483175	0.002800
1748	0.486825	0.002950
1749	0.485275	0.002800
1750	0.481775	0.002850
1751	0.481400	0.002850
1752	0.485050	0.002750
1753	0.481375	0.002750
1754	0.478950	0.002850
1755	0.485000	0.002800
1756	0.479950	0.002525
1757	0.479850	0.002550
1758	0.476725	0.002750
1759	0.479850	0.002575
1760	0.484825	0.002850
1761	0.484950	0.002825
1762	0.485875	0.002625
1763	0.486100	0.002725
1764	0.478800	0.002600
1765	0.479825	0.002700
1766	0.484925	0.002700
1767	0.483925	0.002575
1768	0.486975	0.002550
1769	0.483575	0.002425
1770	0.482100	0.002275
1771	0.481725	0.002250
1772	0.479000	0.002275
1773	0.479250	0.002150
1774	0.482025	0.002225
1775	0.480450	0.002250
1776	0.480475	0.002200
1777	0.478750	0.002125
1778	0.478925	0.002075
1779	0.476400	0.002300
1780	0.473875	0.002275
1781	0.481175	0.002225
1782	0.486525	0.002100
1783	0.483275	0.002075
1784	0.482700	0.002100
1785	0.482625	0.002250
1786	0.479525	0.001950
1787	0.481900	0.001875
1788	0.484300	0.001750
1789	0.481000	0.001750
1790	0.480275	0.001675
1791	0.483700	0.001825
1792	0.481575	0.001950
1793	0.482550	0.001750
1794	0.481325	0.001600
1795	0.479200	0.001750
1796	0.482375	0.001750
1797	0.485900	0.001825
1798	0.482525	0.001625
1799	0.481850	0.001800
1800	0.481650	0.001750
1801	0.483725	0.001675
1802	0.483625	0.001700
1803	0.481875	0.001775
1804	0.483625	0.001825
1805	0.480650	0.002000
1806	0.484700	0.001875
1807	0.483300	0.001800
1808	0.482125	0.001750
1809	0.484050	0.001775
1810	0.484575	0.001600
1811	0.487225	0.001250
1812	0.480775	0.001275
1813	0.482600	0.001200
1814	0.479100	0.001300
1815	0.479525	0.001475
1816	0.478300	0.001625
1817	0.481950	0.001600
1818	0.481225	0.001600
1819	0.482600	0.001550
1820	0.480000	0.001575
1821	0.483225	0.001650
1822	0.480025	0.001325
1823	0.480875	0.001550
1824	0.480600	0.001500
1825	0.487000	0.001350
1826	0.484975	0.001575
1827	0.485450	0.001700
1828	0.479550	0.001775
1829	0.481200	0.001950
1830	0.481300	0.002275
1831	0.477150	0.002325
1832	0.477250	0.002225
1833	0.482175	0.002475
1834	0.478425	0.002375
1835	0.476750	0.002325
1836	0.481225	0.002225
1837	0.477250	0.001900
1838	0.480425	0.001800
1839	0.484275	0.001950
1840	0.485275	0.001825
1841	0.484850	0.001975
1842	0.485800	0.002000
1843	0.482750	0.002000
1844	0.480575	0.001800
1845	0.477350	0.001775
1846	0.480425	0.001850
1847	0.479300	0.001950
1848	0.479575	0.002000
1849	0.485625	0.002075
1850	0.480800	0.002075
1851	0.479700	0.002225
1852	0.484400	0.002325
1853	0.482050	0.002325
1854	0.481125	0.002225
1855	0.481375	0.002250
1856	0.479600	0.002025
1857	0.482125	0.002125
1858	0.478325	0.002025
1859	0.477225	0.002050
1860	0.477100	0.001950
1861	0.477150	0.001800
1862	0.483050	0.001825
1863	0.483975	0.001775
1864	0.483925	0.001975
1865	0.479775	0.001700
1866	0.481150	0.001450
1867	0.478450	0.001450
1868	0.481150	0.001425
1869	0.483525	0.001350
1870	0.480175	0.001300
1871	0.482725	0.001575
1872	0.480525	0.001525
1873	0.484450	0.001600
1874	0.479125	0.001625
1875	0.479625	0.001600
1876	0.480350	0.001825
1877	0.479525	0.001775
1878	0.482075	0.001750
1879	0.477400	0.001975
1880	0.482525	0.001825
1881	0.481175	0.001875
1882	0.485450	0.001825
1883	0.483725	0.001750
1884	0.482375	0.001675
1885	0.478225	0.001750
1886	0.478225	0.001800
1887	0.476725	0.001900
1888	0.478425	0.001925
1889	0.481775	0.001825
1890	0.480575	0.001850
1891	0.480800	0.001950
1892	0.481525	0.002050
1893	0.481250	0.002100
1894	0.485825	0.002100
1895	0.483475	0.002200
1896	0.477275	0.002175
1897	0.476650	0.002275
1898	0.483750	0.002350
1899	0.479600	0.002350
1900	0.477500	0.002350
1901	0.477000	0.002425
1902	0.481600	0.002600
1903	0.480000	0.002950
1904	0.480325	0.003075
1905	0.481575	0.003250
1906	0.482575	0.003025
1907	0.485175	0.003050
1908	0.482600	0.003175
1909	0.481975	0.003150
1910	0.481925	0.003275
1911	0.476725	0.003450
1912	0.481650	0.003525
1913	0.480400	0.003575
1914	0.477975	0.003475
1915	0.482075	0.003275
1916	0.482050	0.003300
1917	0.479475	0.003350
1918	0.480000	0.003375
1919	0.477325	0.003700
1920	0.480850	0.003750
1921	0.482200	0.003975
1922	0.482475	0.003900
1923	0.482375	0.003450
1924	0.481050	0.003250
1925	0.480200	0.003100
1926	0.481700	0.003125
1927	0.478000	0.003150
1928	0.478375	0.003350
1929	0.483575	0.003125
1930	0.484775	0.002925
1931	0.483675	0.002825
1932	0.481975	0.002575
1933	0.481625	0.002525
1934	0.477100	0.002500
1935	0.478000	0.002250
1936	0.476225	0.002125
1937	0.477800	0.002225
1938	0.477850	0.002450
1939	0.479225	0.002600
1940	0.484750	0.002575
1941	0.482725	0.002700
1942	0.481900	0.002650
1943	0.477925	0.002825
1944	0.487625	0.002650
1945	0.483775	0.002500
1946	0.483525	0.002550
1947	0.479775	0.002625
1948	0.479525	0.002725
1949	0.482200	0.002775
1950	0.483225	0.002800
1951	0.484775	0.002825
1952	0.480075	0.003050
1953	0.479150	0.002900
1954	0.474925	0.003000
1955	0.479000	0.003075
1956	0.480300	0.003100
1957	0.479475	0.003200
1958	0.479850	0.003275
1959	0.485675	0.003250
1960	0.483550	0.003275
1961	0.479675	0.003075
1962	0.479200	0.003050
1963	0.480175	0.003175
1964	0.480100	0.003200
1965	0.482575	0.003350
1966	0.482800	0.003600
1967	0.484600	0.003775
1968	0.482475	0.003575
1969	0.483550	0.003450
1970	0.484950	0.003500
1971	0.478725	0.003250
1972	0.478175	0.003475
1973	0.479200	0.003475
1974	0.481675	0.003300
1975	0.483150	0.003025
1976	0.480100	0.002825
1977	0.481800	0.002925
1978	0.482725	0.003050
1979	0.480775	0.003050
1980	0.480775	0.002950
1981	0.480750	0.002700
1982	0.481500	0.002700
1983	0.481250	0.002800
1984	0.482650	0.002875
1985	0.484875	0.002925
1986	0.483100	0.002600
1987	0.476850	0.002525
1988	0.479725	0.002725
1989	0.482850	0.002750
1990	0.478225	0.002750
1991	0.480450	0.002875
1992	0.478850	0.002925
1993	0.480825	0.002850
1994	0.480450	0.002975
1995	0.481075	0.002975
1996	0.481875	0.003150
1997	0.480450	0.003175
1998	0.480275	0.003075
1999	0.478900	0.003075
[truncated: 8,000 more rows]
