# Supplementary material for: Evolutionary game on mutually influenceing double-layer network
Source: PLoS One. 2025 Jan 31;20(1):e0317923. doi: 10.1371/journal.pone.0317923 (PMC11785339; doi:10.1371/journal.pone.0317923)
Supplement: S1 Data — (ZIP) [file pone.0317923.s001.zip › b=1.09_a=0.4_frequency.txt]

0	0.494200	0.380050
1	0.488075	0.314175
2	0.484950	0.276800
3	0.484625	0.247500
4	0.479475	0.226200
5	0.476025	0.212650
6	0.474525	0.200400
7	0.475125	0.192325
8	0.469100	0.186800
9	0.473000	0.181550
10	0.470775	0.177475
11	0.472500	0.175025
12	0.472525	0.171375
13	0.464650	0.168700
14	0.470950	0.167350
15	0.468275	0.162275
16	0.467400	0.161625
17	0.466675	0.157575
18	0.471575	0.157800
19	0.470950	0.158350
20	0.471450	0.156900
21	0.472575	0.155725
22	0.467500	0.154175
23	0.461425	0.154275
24	0.468550	0.152475
25	0.472825	0.150475
26	0.470275	0.149900
27	0.470650	0.151250
28	0.467275	0.149125
29	0.471875	0.147900
30	0.471650	0.145900
31	0.467925	0.146425
32	0.470025	0.146600
33	0.468625	0.144700
34	0.471650	0.144800
35	0.467400	0.143950
36	0.470750	0.142650
37	0.471550	0.141925
38	0.472700	0.139500
39	0.474850	0.140075
40	0.474825	0.137875
41	0.473500	0.135500
42	0.472125	0.135325
43	0.469850	0.134925
44	0.465625	0.133675
45	0.468375	0.132075
46	0.468025	0.132500
47	0.466125	0.133500
48	0.468375	0.132150
49	0.468650	0.132325
50	0.471325	0.131300
51	0.474250	0.132300
52	0.467825	0.132275
53	0.472275	0.131625
54	0.467725	0.130225
55	0.471275	0.131250
56	0.470000	0.131975
57	0.472475	0.131850
58	0.470525	0.129575
59	0.470800	0.129525
60	0.472750	0.130500
61	0.472700	0.130350
62	0.468950	0.128175
63	0.467200	0.126700
64	0.469725	0.127000
65	0.473975	0.125950
66	0.472350	0.125950
67	0.474250	0.124725
68	0.471125	0.123600
69	0.471150	0.122500
70	0.470625	0.120050
71	0.469425	0.118125
72	0.473800	0.117725
73	0.470200	0.116725
74	0.473525	0.116275
75	0.468100	0.115950
76	0.471225	0.113825
77	0.468425	0.114300
78	0.471775	0.114400
79	0.472500	0.112500
80	0.468575	0.111975
81	0.471975	0.110600
82	0.468625	0.110650
83	0.473725	0.110425
84	0.469875	0.109900
85	0.469425	0.109725
86	0.470800	0.109375
87	0.472550	0.109625
88	0.470275	0.107775
89	0.469025	0.107250
90	0.469250	0.107350
91	0.471275	0.107075
92	0.472850	0.105875
93	0.474650	0.105600
94	0.474125	0.105875
95	0.473725	0.105250
96	0.473025	0.104400
97	0.472050	0.103625
98	0.472675	0.103000
99	0.473625	0.103300
100	0.471350	0.103775
101	0.470350	0.101750
102	0.471575	0.102125
103	0.474075	0.102725
104	0.471625	0.102100
105	0.472775	0.098750
106	0.471350	0.099425
107	0.472400	0.099725
108	0.474350	0.098550
109	0.471375	0.096400
110	0.466600	0.096275
111	0.470000	0.095325
112	0.472075	0.094825
113	0.469350	0.094750
114	0.471700	0.094325
115	0.473925	0.093950
116	0.472050	0.092400
117	0.473550	0.091850
118	0.472950	0.089925
119	0.473050	0.089000
120	0.475300	0.089225
121	0.477100	0.088750
122	0.473375	0.087850
123	0.476775	0.088325
124	0.473100	0.087450
125	0.471950	0.086850
126	0.470275	0.087525
127	0.474975	0.087125
128	0.476700	0.086575
129	0.475450	0.086475
130	0.478900	0.085675
131	0.479050	0.084300
132	0.472450	0.083275
133	0.470525	0.083125
134	0.469300	0.083850
135	0.469800	0.083475
136	0.471525	0.083100
137	0.471950	0.081750
138	0.472600	0.082250
139	0.472950	0.081075
140	0.474450	0.081175
141	0.475575	0.080275
142	0.472250	0.080400
143	0.469950	0.080325
144	0.469750	0.078650
145	0.472075	0.078875
146	0.475150	0.078300
147	0.469350	0.077025
148	0.472500	0.076850
149	0.470850	0.076825
150	0.473325	0.076500
151	0.470650	0.074875
152	0.473900	0.074500
153	0.475100	0.074550
154	0.477575	0.072800
155	0.475350	0.072375
156	0.469825	0.073025
157	0.474925	0.073175
158	0.474400	0.071075
159	0.474125	0.070250
160	0.473825	0.070750
161	0.476250	0.070750
162	0.476025	0.071550
163	0.472000	0.071350
164	0.470125	0.071725
165	0.470725	0.071775
166	0.468325	0.071050
167	0.474525	0.069650
168	0.476500	0.069050
169	0.476725	0.070850
170	0.470950	0.070575
171	0.474200	0.069200
172	0.471700	0.068875
173	0.474000	0.068175
174	0.475050	0.067050
175	0.475050	0.067600
176	0.475025	0.065225
177	0.475450	0.065725
178	0.473200	0.065700
179	0.476250	0.065825
180	0.475500	0.065400
181	0.473525	0.064875
182	0.466925	0.065700
183	0.470350	0.067525
184	0.476675	0.067650
185	0.478725	0.068550
186	0.473150	0.067225
187	0.475000	0.067225
188	0.471075	0.067900
189	0.469025	0.068625
190	0.471125	0.069525
191	0.471100	0.069550
192	0.472875	0.068900
193	0.473500	0.068650
194	0.474875	0.068450
195	0.475875	0.067725
196	0.474500	0.069050
197	0.479000	0.068525
198	0.468425	0.068025
199	0.468200	0.067900
200	0.475425	0.067125
201	0.468300	0.066175
202	0.473500	0.066250
203	0.472150	0.065175
204	0.470150	0.065100
205	0.474225	0.064625
206	0.473625	0.064225
207	0.466350	0.062900
208	0.472125	0.062100
209	0.470600	0.062625
210	0.471275	0.061850
211	0.470475	0.061700
212	0.471350	0.060800
213	0.473975	0.060725
214	0.471150	0.060275
215	0.470175	0.060325
216	0.473725	0.060300
217	0.473200	0.058525
218	0.474775	0.057150
219	0.477650	0.055900
220	0.475050	0.055850
221	0.477675	0.055275
222	0.474775	0.055825
223	0.476700	0.056200
224	0.475700	0.055250
225	0.473625	0.055100
226	0.475250	0.054225
227	0.477575	0.054650
228	0.477150	0.054525
229	0.472600	0.054275
230	0.474900	0.054075
231	0.473900	0.054650
232	0.473275	0.055025
233	0.476175	0.055300
234	0.474000	0.055525
235	0.478100	0.054025
236	0.476800	0.053250
237	0.471625	0.052075
238	0.473200	0.054000
239	0.476450	0.053625
240	0.474675	0.052800
241	0.474200	0.052625
242	0.470950	0.052700
243	0.474775	0.053150
244	0.475300	0.050925
245	0.475850	0.049900
246	0.475675	0.049125
247	0.477275	0.050125
248	0.473250	0.050275
249	0.476050	0.050625
250	0.475150	0.050400
251	0.476425	0.049775
252	0.475575	0.050450
253	0.477200	0.050600
254	0.474600	0.051925
255	0.474375	0.052050
256	0.478700	0.051750
257	0.478175	0.050975
258	0.475075	0.049375
259	0.473175	0.049250
260	0.472850	0.048450
261	0.475275	0.048075
262	0.471050	0.047475
263	0.476550	0.046850
264	0.476300	0.046800
265	0.476000	0.046225
266	0.478675	0.046300
267	0.476800	0.046025
268	0.473550	0.046800
269	0.472975	0.046750
270	0.473400	0.047650
271	0.472425	0.047525
272	0.473225	0.047250
273	0.470075	0.047075
274	0.474725	0.047175
275	0.475775	0.046700
276	0.481325	0.046500
277	0.475950	0.047100
278	0.475775	0.046675
279	0.475500	0.047650
280	0.474400	0.047625
281	0.477600	0.048150
282	0.477500	0.048625
283	0.476700	0.049100
284	0.472650	0.048550
285	0.471325	0.048625
286	0.469975	0.050050
287	0.475750	0.050775
288	0.478875	0.050475
289	0.476675	0.050725
290	0.472475	0.050525
291	0.474300	0.050450
292	0.474375	0.050100
293	0.477025	0.050550
294	0.471500	0.050925
295	0.471650	0.051750
296	0.472400	0.051150
297	0.476725	0.051175
298	0.475950	0.051225
299	0.475775	0.051175
300	0.475625	0.051925
301	0.470950	0.051000
302	0.476700	0.051275
303	0.472075	0.051500
304	0.473800	0.051700
305	0.472125	0.052200
306	0.471650	0.051100
307	0.472200	0.049800
308	0.472200	0.049575
309	0.470075	0.048800
310	0.472500	0.048525
311	0.476200	0.048475
312	0.476875	0.049575
313	0.477075	0.048550
314	0.473050	0.048825
315	0.477450	0.048125
316	0.474450	0.046550
317	0.476150	0.046175
318	0.474350	0.046075
319	0.473175	0.045700
320	0.471050	0.045850
321	0.474475	0.045725
322	0.474050	0.045425
323	0.472600	0.044050
324	0.474025	0.043825
325	0.472150	0.042800
326	0.470275	0.041950
327	0.476700	0.041900
328	0.473975	0.041375
329	0.473050	0.041425
330	0.473625	0.041575
331	0.473950	0.040725
332	0.476150	0.040375
333	0.477075	0.038975
334	0.474900	0.039750
335	0.478075	0.039825
336	0.474750	0.039500
337	0.476475	0.039225
338	0.477750	0.038950
339	0.477225	0.039925
340	0.475600	0.041025
341	0.473450	0.041325
342	0.475625	0.039975
343	0.474900	0.039125
344	0.474250	0.038650
345	0.470600	0.037200
346	0.472575	0.036975
347	0.476700	0.036850
348	0.477850	0.036850
349	0.472475	0.036450
350	0.473950	0.035850
351	0.476575	0.035975
352	0.474700	0.036725
353	0.471950	0.036350
354	0.474225	0.035425
355	0.477500	0.035700
356	0.479650	0.035550
357	0.477025	0.035150
358	0.475100	0.034575
359	0.482100	0.034000
360	0.477675	0.033400
361	0.478925	0.033250
362	0.475500	0.032525
363	0.479275	0.032475
364	0.477375	0.033150
365	0.474425	0.033000
366	0.473150	0.033525
367	0.469150	0.032625
368	0.472975	0.032525
369	0.475900	0.032200
370	0.475450	0.032150
371	0.472150	0.031750
372	0.477350	0.031025
373	0.476225	0.030500
374	0.475200	0.030050
375	0.476300	0.029075
376	0.475975	0.029100
377	0.476575	0.028625
378	0.475950	0.028050
379	0.477225	0.028225
380	0.470875	0.027925
381	0.474075	0.028825
382	0.472850	0.028200
383	0.477125	0.028700
384	0.477625	0.028625
385	0.476425	0.028600
386	0.478900	0.028800
387	0.476425	0.028400
388	0.474600	0.028625
389	0.475375	0.028650
390	0.474550	0.029025
391	0.473150	0.028475
392	0.475150	0.028400
393	0.475375	0.028575
394	0.476700	0.029000
395	0.474175	0.028475
396	0.474300	0.029200
397	0.478325	0.029325
398	0.482975	0.029225
399	0.478000	0.029550
400	0.475550	0.029550
401	0.478250	0.029375
402	0.474075	0.029050
403	0.474400	0.029475
404	0.476350	0.029575
405	0.476200	0.029550
406	0.474350	0.029050
407	0.477075	0.028825
408	0.473125	0.028975
409	0.475075	0.028775
410	0.477400	0.028400
411	0.473925	0.028750
412	0.470750	0.029125
413	0.473625	0.029150
414	0.475175	0.029600
415	0.476575	0.030375
416	0.474375	0.030550
417	0.474325	0.030775
418	0.472175	0.030075
419	0.473125	0.029550
420	0.472800	0.028600
421	0.474400	0.028350
422	0.471500	0.027650
423	0.473825	0.028125
424	0.476600	0.027925
425	0.474250	0.028025
426	0.478525	0.028075
427	0.473000	0.027850
428	0.472150	0.027575
429	0.473250	0.026925
430	0.473000	0.027450
431	0.472025	0.027375
432	0.475725	0.028425
433	0.476025	0.028600
434	0.473225	0.029375
435	0.476750	0.029550
436	0.471950	0.029550
437	0.472275	0.029425
438	0.478950	0.028675
439	0.479000	0.028250
440	0.479700	0.028075
441	0.477225	0.028875
442	0.475875	0.028375
443	0.474825	0.027875
444	0.473775	0.027825
445	0.474100	0.028275
446	0.475400	0.027950
447	0.476575	0.027925
448	0.474475	0.028150
449	0.476775	0.028025
450	0.474000	0.027650
451	0.478850	0.027875
452	0.476075	0.028350
453	0.473150	0.028975
454	0.474100	0.028775
455	0.474525	0.029500
456	0.471025	0.030675
457	0.474000	0.030750
458	0.472600	0.030475
459	0.475950	0.030600
460	0.479600	0.031225
461	0.479000	0.031475
462	0.480725	0.031050
463	0.474075	0.030475
464	0.471500	0.029600
465	0.476475	0.029825
466	0.473900	0.029150
467	0.475725	0.028625
468	0.473575	0.028700
469	0.477050	0.028275
470	0.474875	0.027700
471	0.476150	0.028425
472	0.476450	0.027725
473	0.477825	0.026900
474	0.476375	0.026300
475	0.474725	0.025725
476	0.475075	0.026200
477	0.475750	0.026525
478	0.478575	0.026325
479	0.475200	0.025525
480	0.479225	0.025275
481	0.477600	0.025150
482	0.476625	0.025225
483	0.477900	0.025100
484	0.476575	0.024500
485	0.478225	0.024550
486	0.475400	0.024625
487	0.471950	0.024350
488	0.472050	0.025275
489	0.474375	0.025375
490	0.471025	0.024625
491	0.472475	0.025225
492	0.476600	0.025200
493	0.475975	0.024575
494	0.469825	0.024650
495	0.477600	0.023700
496	0.475450	0.023925
497	0.472100	0.023750
498	0.476575	0.023675
499	0.480675	0.024150
500	0.474775	0.024475
501	0.473875	0.024350
502	0.475700	0.024100
503	0.474300	0.024025
504	0.472025	0.023125
505	0.474525	0.023175
506	0.472725	0.023100
507	0.477625	0.023400
508	0.480050	0.023200
509	0.479075	0.022275
510	0.477525	0.022600
511	0.475425	0.022250
512	0.472975	0.022225
513	0.473600	0.021775
514	0.473550	0.020675
515	0.479000	0.020925
516	0.476525	0.021275
517	0.478025	0.021225
518	0.474950	0.021150
519	0.471650	0.020975
520	0.472850	0.021600
521	0.475450	0.021650
522	0.477800	0.021350
523	0.472650	0.021700
524	0.474825	0.021775
525	0.475675	0.021525
526	0.470025	0.021225
527	0.475975	0.021000
528	0.477125	0.020450
529	0.470975	0.020050
530	0.468650	0.020525
531	0.474450	0.019875
532	0.472050	0.019825
533	0.473225	0.019375
534	0.474950	0.020000
535	0.477350	0.019775
536	0.474525	0.019075
537	0.473725	0.019200
538	0.475275	0.018950
539	0.472725	0.019425
540	0.471475	0.019725
541	0.475300	0.019950
542	0.477425	0.020100
543	0.480250	0.020000
544	0.476175	0.020175
545	0.479050	0.019400
546	0.482500	0.019050
547	0.481850	0.018525
548	0.474775	0.018300
549	0.479150	0.017925
550	0.477550	0.018075
551	0.474100	0.017950
552	0.475275	0.017850
553	0.475500	0.018800
554	0.477050	0.018925
555	0.475625	0.019675
556	0.473975	0.019475
557	0.476825	0.019225
558	0.477600	0.018825
559	0.474200	0.018825
560	0.475700	0.018700
561	0.478300	0.019200
562	0.477050	0.018925
563	0.480625	0.019300
564	0.479050	0.019375
565	0.474225	0.019675
566	0.471375	0.019650
567	0.476900	0.019450
568	0.478875	0.019500
569	0.474900	0.019500
570	0.474450	0.019550
571	0.471800	0.019950
572	0.470175	0.019900
573	0.476100	0.020125
574	0.477025	0.020275
575	0.474800	0.020100
576	0.476925	0.020075
577	0.476125	0.020025
578	0.475550	0.019300
579	0.471725	0.019550
580	0.475425	0.019825
581	0.470675	0.019575
582	0.473150	0.019750
583	0.478525	0.019975
584	0.477175	0.020050
585	0.475500	0.019700
586	0.480925	0.019200
587	0.477700	0.019100
588	0.474525	0.018575
589	0.478200	0.018825
590	0.474925	0.019025
591	0.474725	0.019425
592	0.476975	0.019300
593	0.476450	0.019375
594	0.473275	0.019300
595	0.472475	0.018500
596	0.474250	0.019025
597	0.474275	0.019575
598	0.476000	0.020050
599	0.475300	0.019975
600	0.474950	0.020300
601	0.476325	0.020400
602	0.476050	0.020200
603	0.477775	0.019800
604	0.473550	0.020000
605	0.473650	0.019550
606	0.476200	0.019550
607	0.478900	0.020175
608	0.477100	0.019800
609	0.476325	0.019875
610	0.475000	0.019200
611	0.474525	0.019125
612	0.476325	0.019400
613	0.482150	0.019500
614	0.477650	0.019725
615	0.477125	0.019450
616	0.473900	0.019175
617	0.472000	0.018775
618	0.473700	0.018850
619	0.472400	0.018775
620	0.477650	0.019200
621	0.473075	0.018475
622	0.475200	0.018525
623	0.477525	0.018450
624	0.480025	0.018275
625	0.476550	0.017675
626	0.476125	0.017675
627	0.475550	0.017425
628	0.478475	0.017850
629	0.476600	0.017400
630	0.476925	0.017600
631	0.481025	0.017475
632	0.478825	0.017150
633	0.474625	0.017650
634	0.476400	0.017850
635	0.472350	0.017850
636	0.473800	0.017400
637	0.472525	0.016825
638	0.475950	0.016675
639	0.473425	0.016675
640	0.476700	0.016775
641	0.479300	0.016650
642	0.474800	0.017000
643	0.476450	0.016975
644	0.477500	0.017175
645	0.480025	0.016875
646	0.470050	0.017000
647	0.473850	0.016600
648	0.475575	0.016625
649	0.477075	0.016550
650	0.476475	0.016450
651	0.478150	0.016075
652	0.473850	0.016375
653	0.476650	0.016325
654	0.474950	0.016200
655	0.472725	0.016600
656	0.470400	0.016000
657	0.473250	0.016150
658	0.476325	0.015300
659	0.475300	0.015225
660	0.476475	0.015200
661	0.476050	0.015050
662	0.474600	0.015100
663	0.474450	0.015100
664	0.477075	0.014500
665	0.476050	0.014000
666	0.474150	0.013850
667	0.478050	0.013950
668	0.478050	0.013600
669	0.480900	0.013600
670	0.477725	0.013050
671	0.476950	0.012825
672	0.475950	0.013075
673	0.474375	0.012475
674	0.475050	0.012925
675	0.475775	0.012250
676	0.475175	0.012300
677	0.473250	0.012250
678	0.474525	0.012025
679	0.477175	0.011375
680	0.478450	0.011450
681	0.475875	0.011025
682	0.475475	0.010825
683	0.472875	0.010575
684	0.475225	0.010375
685	0.473575	0.010475
686	0.472975	0.010300
687	0.475725	0.010450
688	0.474850	0.010050
689	0.477375	0.010575
690	0.475875	0.010000
691	0.475375	0.010175
692	0.478400	0.010825
693	0.475075	0.011100
694	0.472900	0.011400
695	0.477200	0.011375
696	0.477175	0.012025
697	0.478200	0.012075
698	0.476575	0.012175
699	0.474950	0.012325
700	0.471925	0.012050
701	0.476300	0.011600
702	0.478425	0.011600
703	0.476725	0.011700
704	0.474500	0.011575
705	0.474825	0.010950
706	0.472500	0.010450
707	0.473125	0.010025
708	0.480925	0.010000
709	0.476700	0.010150
710	0.478075	0.010500
711	0.476500	0.010200
712	0.475375	0.010225
713	0.473975	0.010150
714	0.475675	0.010350
715	0.480500	0.009775
716	0.480575	0.009375
717	0.476650	0.009175
718	0.477700	0.008875
719	0.475025	0.009150
720	0.474025	0.009425
721	0.474425	0.009700
722	0.477800	0.009550
723	0.479450	0.009825
724	0.478725	0.009500
725	0.474725	0.009350
726	0.473800	0.009250
727	0.475550	0.009475
728	0.479975	0.009275
729	0.475800	0.008700
730	0.482100	0.008850
731	0.478100	0.008550
732	0.475825	0.008900
733	0.478925	0.008875
734	0.477100	0.008625
735	0.477900	0.008300
736	0.477625	0.007800
737	0.476300	0.007400
738	0.477350	0.007175
739	0.477200	0.007275
740	0.479600	0.007275
741	0.477475	0.006950
742	0.479600	0.006325
743	0.472300	0.006175
744	0.474775	0.006075
745	0.476400	0.006325
746	0.479675	0.005975
747	0.477575	0.005575
748	0.475800	0.005725
749	0.476675	0.005350
750	0.473650	0.005500
751	0.472275	0.005425
752	0.474225	0.005500
753	0.477625	0.005350
754	0.475950	0.005375
755	0.479600	0.005250
756	0.480900	0.005700
757	0.476025	0.005750
758	0.476650	0.005700
759	0.481925	0.005750
760	0.473275	0.005675
761	0.473725	0.005825
762	0.475575	0.005775
763	0.476400	0.005850
764	0.470500	0.005900
765	0.470250	0.005750
766	0.472875	0.005575
767	0.473225	0.005450
768	0.477125	0.005100
769	0.471750	0.005125
770	0.476250	0.005225
771	0.477325	0.005200
772	0.478600	0.005225
773	0.473975	0.004975
774	0.475700	0.004975
775	0.473125	0.005225
776	0.476025	0.005525
777	0.474700	0.005625
778	0.478125	0.005550
779	0.480650	0.005350
780	0.481000	0.005450
781	0.476500	0.005575
782	0.474950	0.005725
783	0.477350	0.005750
784	0.476850	0.005875
785	0.480100	0.006475
786	0.473400	0.006325
787	0.474975	0.006475
788	0.474175	0.006725
789	0.475250	0.006675
790	0.475825	0.006425
791	0.476475	0.006300
792	0.476150	0.006050
793	0.474200	0.006050
794	0.477750	0.005725
795	0.474325	0.005000
796	0.474325	0.004950
797	0.473500	0.004775
798	0.470325	0.004725
799	0.476125	0.004675
800	0.477275	0.004900
801	0.478500	0.004800
802	0.478000	0.004775
803	0.474700	0.004500
804	0.479025	0.004800
805	0.474150	0.005125
806	0.476775	0.004975
807	0.477650	0.004650
808	0.473250	0.004600
809	0.474875	0.004575
810	0.473975	0.004725
811	0.475525	0.004875
812	0.480800	0.004850
813	0.480200	0.005275
814	0.481425	0.005125
815	0.479275	0.005400
816	0.483225	0.005400
817	0.479225	0.005150
818	0.473350	0.004975
819	0.473325	0.005350
820	0.477100	0.005325
821	0.476700	0.005700
822	0.477400	0.005750
823	0.476750	0.005625
824	0.478175	0.005475
825	0.478825	0.005600
826	0.481550	0.005475
827	0.481675	0.005225
828	0.479575	0.005025
829	0.473700	0.005025
830	0.476650	0.004500
831	0.480300	0.004125
832	0.476125	0.004075
833	0.478425	0.003850
834	0.475475	0.003900
835	0.474425	0.003775
836	0.478475	0.003775
837	0.473725	0.003625
838	0.473075	0.003825
839	0.476700	0.003850
840	0.479975	0.004100
841	0.476100	0.004050
842	0.476750	0.004200
843	0.477125	0.003875
844	0.475000	0.003900
845	0.477175	0.003800
846	0.471425	0.003675
847	0.475350	0.003800
848	0.475975	0.003950
849	0.476225	0.004000
850	0.474825	0.004200
851	0.475500	0.004100
852	0.475625	0.004475
853	0.476300	0.004550
854	0.475525	0.004775
855	0.477575	0.004750
856	0.482925	0.005175
857	0.479275	0.004925
858	0.478750	0.004725
859	0.479675	0.004775
860	0.476400	0.004750
861	0.478425	0.004825
862	0.476475	0.004775
863	0.479675	0.004875
864	0.476500	0.004925
865	0.480725	0.004950
866	0.478500	0.004875
867	0.478900	0.004725
868	0.475050	0.004425
869	0.476575	0.004475
870	0.479125	0.004150
871	0.476450	0.004125
872	0.479825	0.003825
873	0.479850	0.003875
874	0.475150	0.004175
875	0.475050	0.004175
876	0.475650	0.004225
877	0.475850	0.004475
878	0.475400	0.004375
879	0.475125	0.004200
880	0.475275	0.003875
881	0.475350	0.003725
882	0.478000	0.003700
883	0.476525	0.003650
884	0.477025	0.003850
885	0.470200	0.003750
886	0.476075	0.003525
887	0.479050	0.003350
888	0.482150	0.003225
889	0.477075	0.003300
890	0.474175	0.003375
891	0.475950	0.003250
892	0.479425	0.003375
893	0.479225	0.003300
894	0.473600	0.003150
895	0.478050	0.003225
896	0.477900	0.003100
897	0.474050	0.002950
898	0.478850	0.002600
899	0.472750	0.002525
900	0.474825	0.002300
901	0.474675	0.002325
902	0.471575	0.001950
903	0.479275	0.001750
904	0.482125	0.001550
905	0.479725	0.001425
906	0.478450	0.001425
907	0.475825	0.001450
908	0.480875	0.001425
909	0.475650	0.001550
910	0.477300	0.001625
911	0.475425	0.001800
912	0.477975	0.001800
913	0.472050	0.001925
914	0.467400	0.001675
915	0.472650	0.001525
916	0.476225	0.001550
917	0.476600	0.001625
918	0.475800	0.001700
919	0.478475	0.001600
920	0.476725	0.001825
921	0.477600	0.001775
922	0.474950	0.001825
923	0.479550	0.001675
924	0.473825	0.001725
925	0.471075	0.001650
926	0.475600	0.001700
927	0.475750	0.001775
928	0.478100	0.002050
929	0.475225	0.002025
930	0.477200	0.002000
931	0.479075	0.002050
932	0.475800	0.002025
933	0.477250	0.002100
934	0.481825	0.002150
935	0.478700	0.002400
936	0.471975	0.002350
937	0.475175	0.002350
938	0.473875	0.002275
939	0.478375	0.002350
940	0.475850	0.002225
941	0.481675	0.002350
942	0.477625	0.002375
943	0.479775	0.002375
944	0.476175	0.002475
945	0.473850	0.002600
946	0.476325	0.002650
947	0.476600	0.002475
948	0.476275	0.002425
949	0.477575	0.002300
950	0.474425	0.002275
951	0.473375	0.002375
952	0.474850	0.002625
953	0.475625	0.002600
954	0.475925	0.002600
955	0.473650	0.002625
956	0.479875	0.002700
957	0.479675	0.002900
958	0.476250	0.002650
959	0.477350	0.002550
960	0.476400	0.002575
961	0.480825	0.002725
962	0.475250	0.002850
963	0.476975	0.002900
964	0.475050	0.002825
965	0.473100	0.002875
966	0.471675	0.002825
967	0.474675	0.002725
968	0.476125	0.002650
969	0.476500	0.002550
970	0.474275	0.002575
971	0.476850	0.002400
972	0.473900	0.002575
973	0.477700	0.002700
974	0.478375	0.002775
975	0.480925	0.002950
976	0.479225	0.002900
977	0.478300	0.003175
978	0.480050	0.002825
979	0.476525	0.002950
980	0.480675	0.003100
981	0.481400	0.003125
982	0.478500	0.003175
983	0.474200	0.003000
984	0.475450	0.002775
985	0.474625	0.002775
986	0.478550	0.002700
987	0.481000	0.002550
988	0.477950	0.002525
989	0.480825	0.002450
990	0.476600	0.002650
991	0.478875	0.002700
992	0.476200	0.002550
993	0.469475	0.002875
994	0.479725	0.002775
995	0.477375	0.002900
996	0.478025	0.002800
997	0.475650	0.002675
998	0.476325	0.002525
999	0.479500	0.002475
1000	0.480600	0.002250
1001	0.476025	0.001975
1002	0.472650	0.002175
1003	0.473400	0.001975
1004	0.475225	0.001975
1005	0.478975	0.002000
1006	0.480775	0.002025
1007	0.477375	0.002050
1008	0.476475	0.002200
1009	0.474025	0.002375
1010	0.470300	0.002525
1011	0.474850	0.002625
1012	0.472675	0.002900
1013	0.477600	0.002975
1014	0.478575	0.002900
1015	0.478750	0.002550
1016	0.475775	0.002425
1017	0.473400	0.002575
1018	0.475300	0.002450
1019	0.477700	0.002150
1020	0.477100	0.002300
1021	0.475725	0.002200
1022	0.475075	0.002075
1023	0.475525	0.002275
1024	0.474500	0.002175
1025	0.474950	0.002400
1026	0.475600	0.002300
1027	0.477825	0.002275
1028	0.478975	0.002225
1029	0.475675	0.002175
1030	0.475675	0.002200
1031	0.475825	0.002200
1032	0.474725	0.002325
1033	0.473550	0.002500
1034	0.480675	0.002225
1035	0.478575	0.002175
1036	0.479675	0.002350
1037	0.477875	0.002375
1038	0.474425	0.002200
1039	0.477000	0.002525
1040	0.475275	0.002450
1041	0.478575	0.002475
1042	0.476800	0.002350
1043	0.478550	0.002250
1044	0.475200	0.002050
1045	0.476875	0.002025
1046	0.477050	0.001975
1047	0.477775	0.001750
1048	0.476850	0.001750
1049	0.475175	0.001625
1050	0.476600	0.001650
1051	0.473600	0.001725
1052	0.475200	0.001650
1053	0.469975	0.001825
1054	0.473275	0.001850
1055	0.475900	0.001950
1056	0.480050	0.001875
1057	0.483775	0.001775
1058	0.477000	0.001750
1059	0.475125	0.001900
1060	0.479300	0.001875
1061	0.481300	0.002000
1062	0.478300	0.002000
1063	0.474875	0.002000
1064	0.472900	0.001975
1065	0.472975	0.002050
1066	0.474025	0.002125
1067	0.477025	0.001900
1068	0.479300	0.001775
1069	0.476850	0.001725
1070	0.474050	0.001825
1071	0.478575	0.001750
1072	0.480150	0.001800
1073	0.478050	0.001650
1074	0.480100	0.001575
1075	0.481500	0.001500
1076	0.478675	0.001450
1077	0.476900	0.001650
1078	0.479975	0.001600
1079	0.480100	0.001375
1080	0.477925	0.001325
1081	0.476200	0.001350
1082	0.475750	0.001475
1083	0.478950	0.001475
1084	0.477350	0.001675
1085	0.476100	0.001725
1086	0.480400	0.001700
1087	0.474250	0.001725
1088	0.480875	0.001375
1089	0.476550	0.001375
1090	0.475775	0.001200
1091	0.478125	0.001275
1092	0.478125	0.001300
1093	0.477625	0.001250
1094	0.473875	0.001275
1095	0.478050	0.001000
1096	0.470800	0.001025
1097	0.474175	0.001075
1098	0.476250	0.001125
1099	0.472475	0.001200
1100	0.476025	0.001050
1101	0.472650	0.001125
1102	0.473625	0.001200
1103	0.475500	0.001125
1104	0.475325	0.001100
1105	0.475575	0.001050
1106	0.481200	0.000975
1107	0.479225	0.001125
1108	0.480925	0.001150
1109	0.480475	0.001150
1110	0.477825	0.001125
1111	0.481225	0.001275
1112	0.480475	0.001375
1113	0.477250	0.001575
1114	0.474075	0.001575
1115	0.476050	0.001600
1116	0.477250	0.001650
1117	0.475375	0.001650
1118	0.479075	0.001875
1119	0.474200	0.001600
1120	0.472775	0.001700
1121	0.477625	0.001600
1122	0.475900	0.001625
1123	0.476225	0.001425
1124	0.474550	0.001350
1125	0.474975	0.001200
1126	0.480250	0.001175
1127	0.475975	0.001250
1128	0.477300	0.001300
1129	0.473550	0.001125
1130	0.476100	0.001025
1131	0.480875	0.001075
1132	0.482850	0.001200
1133	0.480650	0.001375
1134	0.475375	0.001325
1135	0.475900	0.001100
1136	0.481600	0.001025
1137	0.482850	0.001000
1138	0.480650	0.001075
1139	0.479100	0.001000
1140	0.476125	0.001050
1141	0.476525	0.001100
1142	0.476050	0.001250
1143	0.477900	0.001400
1144	0.478950	0.001475
1145	0.475525	0.001600
1146	0.477500	0.001700
1147	0.476725	0.001600
1148	0.470975	0.001850
1149	0.472675	0.001650
1150	0.476450	0.001650
1151	0.477975	0.001775
1152	0.476900	0.001775
1153	0.478375	0.001925
1154	0.476400	0.001725
1155	0.476425	0.001725
1156	0.474400	0.001650
1157	0.474700	0.001550
1158	0.482200	0.001500
1159	0.473650	0.001575
1160	0.475275	0.001575
1161	0.476300	0.001900
1162	0.475450	0.002150
1163	0.476600	0.002075
1164	0.476450	0.001900
1165	0.477100	0.001950
1166	0.475700	0.001900
1167	0.481025	0.001875
1168	0.474675	0.001975
1169	0.476225	0.002000
1170	0.476525	0.002275
1171	0.475975	0.002125
1172	0.474275	0.002500
1173	0.479025	0.002650
1174	0.481675	0.002725
1175	0.478025	0.002500
1176	0.476250	0.002425
1177	0.477700	0.002450
1178	0.480675	0.002175
1179	0.478175	0.002050
1180	0.478325	0.002050
1181	0.475650	0.001775
1182	0.473900	0.001625
1183	0.472625	0.001725
1184	0.477600	0.001775
1185	0.475875	0.001850
1186	0.473650	0.001750
1187	0.474625	0.001700
1188	0.474175	0.001675
1189	0.475225	0.001550
1190	0.477075	0.001575
1191	0.478375	0.001500
1192	0.478075	0.001475
1193	0.474825	0.001400
1194	0.477650	0.001350
1195	0.476375	0.001450
1196	0.475000	0.001550
1197	0.476050	0.001625
1198	0.478275	0.001625
1199	0.476850	0.001850
1200	0.471550	0.001925
1201	0.475100	0.001925
1202	0.479150	0.002075
1203	0.476800	0.001900
1204	0.480900	0.001800
1205	0.480600	0.001850
1206	0.480650	0.001900
1207	0.473000	0.001875
1208	0.477300	0.002025
1209	0.475825	0.001875
1210	0.476450	0.001975
1211	0.478375	0.001950
1212	0.479150	0.001900
1213	0.483000	0.001725
1214	0.476475	0.001700
1215	0.475650	0.001550
1216	0.475600	0.001500
1217	0.476375	0.001350
1218	0.473950	0.001350
1219	0.476150	0.001325
1220	0.474475	0.001200
1221	0.474775	0.001125
1222	0.475600	0.001300
1223	0.481250	0.001300
1224	0.482950	0.001250
1225	0.479425	0.001250
1226	0.479525	0.001250
1227	0.478225	0.001275
1228	0.476475	0.001275
1229	0.479375	0.001450
1230	0.479150	0.001300
1231	0.476250	0.001200
1232	0.477125	0.001250
1233	0.480125	0.001125
1234	0.479300	0.001125
1235	0.476400	0.001125
1236	0.477900	0.001200
1237	0.474300	0.001175
1238	0.475875	0.001200
1239	0.476550	0.001275
1240	0.479475	0.001425
1241	0.479525	0.001250
1242	0.476650	0.001275
1243	0.476025	0.001425
1244	0.479125	0.001525
1245	0.476025	0.001500
1246	0.475600	0.001450
1247	0.478350	0.001575
1248	0.482050	0.001600
1249	0.475575	0.001500
1250	0.475325	0.001525
1251	0.474825	0.001550
1252	0.476925	0.001525
1253	0.478000	0.001650
1254	0.477950	0.001625
1255	0.481050	0.001725
1256	0.476350	0.001650
1257	0.478300	0.001600
1258	0.480975	0.001650
1259	0.476675	0.001600
1260	0.475175	0.001475
1261	0.474800	0.001500
1262	0.474125	0.001375
1263	0.475500	0.001275
1264	0.478200	0.001300
1265	0.476900	0.001300
1266	0.478275	0.001350
1267	0.474775	0.001450
1268	0.471925	0.001400
1269	0.471975	0.001275
1270	0.473225	0.001325
1271	0.474375	0.001350
1272	0.478350	0.001475
1273	0.479650	0.001450
1274	0.480225	0.001450
1275	0.482275	0.001650
1276	0.478350	0.001775
1277	0.473775	0.001600
1278	0.477000	0.001650
1279	0.480600	0.001525
1280	0.474500	0.001700
1281	0.477025	0.001675
1282	0.476650	0.001750
1283	0.476400	0.001650
1284	0.476375	0.001500
1285	0.480075	0.001525
1286	0.471175	0.001525
1287	0.472475	0.001500
1288	0.473075	0.001550
1289	0.475250	0.001500
1290	0.471950	0.001350
1291	0.476300	0.001375
1292	0.475900	0.001525
1293	0.476025	0.001525
1294	0.475800	0.001650
1295	0.475850	0.001675
1296	0.476225	0.001750
1297	0.476275	0.001725
1298	0.481825	0.001575
1299	0.480150	0.001450
1300	0.479575	0.001475
1301	0.478250	0.001525
1302	0.473500	0.001550
1303	0.473875	0.001550
1304	0.470550	0.001550
1305	0.477925	0.001675
1306	0.478200	0.001650
1307	0.480150	0.001600
1308	0.476850	0.001450
1309	0.478050	0.001550
1310	0.480000	0.001625
1311	0.474700	0.001800
1312	0.476625	0.001725
1313	0.476800	0.001625
1314	0.478100	0.001900
1315	0.475225	0.001825
1316	0.473450	0.001975
1317	0.472400	0.001800
1318	0.476450	0.001900
1319	0.473325	0.002075
1320	0.474350	0.002000
1321	0.477975	0.002000
1322	0.477075	0.002050
1323	0.479600	0.002125
1324	0.482200	0.002075
1325	0.478350	0.002100
1326	0.475675	0.002100
1327	0.480350	0.002075
1328	0.478750	0.002175
1329	0.481275	0.002425
1330	0.480625	0.002200
1331	0.475750	0.002250
1332	0.480575	0.002300
1333	0.476475	0.002150
1334	0.475550	0.002150
1335	0.477675	0.002225
1336	0.478600	0.002125
1337	0.477600	0.002225
1338	0.476200	0.002250
1339	0.473525	0.001975
1340	0.476825	0.001850
1341	0.477650	0.001775
1342	0.477900	0.001800
1343	0.475250	0.001750
1344	0.480550	0.001700
1345	0.480500	0.001725
1346	0.474800	0.001700
1347	0.475525	0.001825
1348	0.475500	0.001775
1349	0.478900	0.001675
1350	0.477650	0.001550
1351	0.476000	0.001675
1352	0.475625	0.001675
1353	0.474275	0.001650
1354	0.479800	0.001550
1355	0.477400	0.001500
1356	0.479500	0.001575
1357	0.480250	0.001450
1358	0.475800	0.001500
1359	0.475650	0.001450
1360	0.478350	0.001500
1361	0.481050	0.001450
1362	0.477525	0.001275
1363	0.478875	0.001300
1364	0.480025	0.001250
1365	0.479125	0.001450
1366	0.475750	0.001525
1367	0.475725	0.001475
1368	0.475825	0.001450
1369	0.471925	0.001350
1370	0.472050	0.001375
1371	0.474450	0.001325
1372	0.480650	0.001275
1373	0.480975	0.001450
1374	0.475950	0.001475
1375	0.478350	0.001350
1376	0.474275	0.001525
1377	0.473450	0.001525
1378	0.478350	0.001525
1379	0.476950	0.001400
1380	0.477950	0.001425
1381	0.474800	0.001550
1382	0.476725	0.001550
1383	0.475400	0.001625
1384	0.476675	0.001750
1385	0.475925	0.001675
1386	0.477725	0.001825
1387	0.474250	0.001900
1388	0.476175	0.001950
1389	0.475375	0.002050
1390	0.473125	0.002025
1391	0.475950	0.001925
1392	0.474575	0.001900
1393	0.474625	0.002025
1394	0.470475	0.002200
1395	0.476550	0.002050
1396	0.474800	0.002200
1397	0.478525	0.002175
1398	0.479400	0.002325
1399	0.477825	0.002350
1400	0.475525	0.002250
1401	0.474750	0.002300
1402	0.478100	0.002675
1403	0.477375	0.002750
1404	0.480575	0.002750
1405	0.477250	0.002575
1406	0.474525	0.002600
1407	0.478375	0.002725
1408	0.473950	0.002675
1409	0.475775	0.002750
1410	0.475050	0.002975
1411	0.476800	0.002975
1412	0.479675	0.002975
1413	0.477475	0.003075
1414	0.478500	0.002825
1415	0.484800	0.002825
1416	0.479275	0.002975
1417	0.478325	0.003050
1418	0.474475	0.003075
1419	0.478275	0.003150
1420	0.477500	0.003100
1421	0.477075	0.003050
1422	0.475150	0.003025
1423	0.477275	0.003150
1424	0.474600	0.002900
1425	0.478650	0.002825
1426	0.479875	0.002850
1427	0.477600	0.003000
1428	0.475675	0.003175
1429	0.472925	0.003100
1430	0.474600	0.003100
1431	0.475525	0.003025
1432	0.479375	0.002950
1433	0.477900	0.002650
1434	0.478475	0.002600
1435	0.478825	0.002675
1436	0.479200	0.002800
1437	0.479250	0.002800
1438	0.473525	0.002625
1439	0.476400	0.002650
1440	0.476850	0.002500
1441	0.475775	0.002400
1442	0.476725	0.002425
1443	0.472100	0.002450
1444	0.477575	0.002500
1445	0.476475	0.002775
1446	0.478750	0.002800
1447	0.482250	0.002875
1448	0.479650	0.003100
1449	0.475225	0.002950
1450	0.476850	0.002975
1451	0.479425	0.003125
1452	0.476125	0.003050
1453	0.479600	0.002975
1454	0.476175	0.002800
1455	0.472950	0.002650
1456	0.475900	0.002675
1457	0.469450	0.002975
1458	0.471950	0.002750
1459	0.477375	0.002675
1460	0.475425	0.002700
1461	0.474775	0.002575
1462	0.478075	0.002300
1463	0.476350	0.002250
1464	0.482250	0.002325
1465	0.475900	0.002250
1466	0.478450	0.002175
1467	0.474975	0.002300
1468	0.477475	0.002325
1469	0.475675	0.002300
1470	0.479075	0.002425
1471	0.476975	0.002500
1472	0.473000	0.002575
1473	0.473375	0.002500
1474	0.472975	0.002600
1475	0.476400	0.002500
1476	0.476025	0.002400
1477	0.474950	0.002100
1478	0.477475	0.002125
1479	0.480250	0.002075
1480	0.481025	0.001975
1481	0.474625	0.001975
1482	0.476775	0.002125
1483	0.477875	0.001975
1484	0.474725	0.001800
1485	0.474100	0.001800
1486	0.476750	0.001650
1487	0.472800	0.001775
1488	0.474075	0.001925
1489	0.473300	0.001925
1490	0.473850	0.001975
1491	0.478725	0.002175
1492	0.472575	0.002150
1493	0.471925	0.002125
1494	0.475975	0.002475
1495	0.476625	0.002500
1496	0.477050	0.002575
1497	0.479000	0.002700
1498	0.474900	0.002600
1499	0.476975	0.002700
1500	0.479650	0.002750
1501	0.477850	0.002525
1502	0.475075	0.002475
1503	0.476950	0.002525
1504	0.475925	0.002775
1505	0.480375	0.002550
1506	0.476225	0.002400
1507	0.478400	0.002500
1508	0.476000	0.002625
1509	0.475375	0.002600
1510	0.476400	0.002700
1511	0.476775	0.002950
1512	0.477450	0.002950
1513	0.474950	0.003000
1514	0.471000	0.002925
1515	0.473275	0.002850
1516	0.475725	0.002525
1517	0.477875	0.002400
1518	0.477550	0.002425
1519	0.474925	0.002525
1520	0.475150	0.002750
1521	0.477250	0.002875
1522	0.477325	0.002850
1523	0.476900	0.002800
1524	0.475775	0.002850
1525	0.473750	0.002775
1526	0.476050	0.002675
1527	0.478125	0.002600
1528	0.478375	0.002550
1529	0.476325	0.002650
1530	0.475675	0.002575
1531	0.477075	0.002525
1532	0.475175	0.002575
1533	0.476225	0.002500
1534	0.475300	0.002675
1535	0.477050	0.002500
1536	0.477275	0.002525
1537	0.478200	0.002625
1538	0.479575	0.002600
1539	0.475550	0.002500
1540	0.476850	0.002350
1541	0.476500	0.002350
1542	0.476750	0.002400
1543	0.479075	0.002150
1544	0.477400	0.002300
1545	0.477900	0.002175
1546	0.474975	0.002100
1547	0.477425	0.001950
1548	0.473375	0.001950
1549	0.471850	0.002100
1550	0.477275	0.001725
1551	0.476225	0.001850
1552	0.477250	0.002025
1553	0.478750	0.001800
1554	0.480225	0.001725
1555	0.482050	0.001775
1556	0.476900	0.001975
1557	0.475675	0.001825
1558	0.473000	0.002000
1559	0.475700	0.001950
1560	0.470300	0.001825
1561	0.478025	0.001950
1562	0.480800	0.001975
1563	0.477675	0.002000
1564	0.475925	0.001725
1565	0.476375	0.001750
1566	0.479275	0.001700
1567	0.475700	0.001800
1568	0.475650	0.001675
1569	0.474750	0.001650
1570	0.475775	0.001725
1571	0.481200	0.001800
1572	0.476775	0.001600
1573	0.474800	0.001750
1574	0.480100	0.001825
1575	0.475725	0.001800
1576	0.478475	0.001800
1577	0.476525	0.001800
1578	0.478450	0.001750
1579	0.476700	0.001600
1580	0.472475	0.001525
1581	0.478950	0.001600
1582	0.478200	0.001550
1583	0.474675	0.001450
1584	0.478525	0.001375
1585	0.480350	0.001400
1586	0.476150	0.001375
1587	0.477350	0.001400
1588	0.473000	0.001375
1589	0.477250	0.001525
1590	0.473700	0.001425
1591	0.474350	0.001475
1592	0.474350	0.001425
1593	0.478650	0.001325
1594	0.476325	0.001300
1595	0.478225	0.001275
1596	0.477700	0.001225
1597	0.475625	0.001300
1598	0.474625	0.001225
1599	0.477200	0.001225
1600	0.479075	0.001250
1601	0.474850	0.001400
1602	0.473450	0.001425
1603	0.473150	0.001575
1604	0.478600	0.001425
1605	0.479425	0.001375
1606	0.472275	0.001525
1607	0.477550	0.001500
1608	0.478625	0.001525
1609	0.477425	0.001575
1610	0.480275	0.001650
1611	0.478800	0.001675
1612	0.477475	0.001725
1613	0.480750	0.001800
1614	0.479050	0.001875
1615	0.481225	0.001925
1616	0.474575	0.001725
1617	0.478750	0.001700
1618	0.477125	0.001750
1619	0.479475	0.001650
1620	0.476475	0.001450
1621	0.479700	0.001425
1622	0.478025	0.001450
1623	0.483575	0.001475
1624	0.478050	0.001475
1625	0.478650	0.001300
1626	0.478175	0.001225
1627	0.472800	0.001050
1628	0.478600	0.000925
1629	0.475650	0.000675
1630	0.478475	0.000550
1631	0.476650	0.000500
1632	0.480250	0.000375
1633	0.478550	0.000225
1634	0.474175	0.000150
1635	0.474175	0.000200
1636	0.475150	0.000200
1637	0.475425	0.000225
1638	0.479125	0.000275
1639	0.477200	0.000225
1640	0.478375	0.000250
1641	0.478375	0.000175
1642	0.482975	0.000150
1643	0.478350	0.000250
1644	0.478700	0.000225
1645	0.477625	0.000250
1646	0.476200	0.000200
1647	0.472425	0.000200
1648	0.477000	0.000225
1649	0.474850	0.000200
1650	0.472575	0.000225
1651	0.480625	0.000225
1652	0.477950	0.000175
1653	0.474900	0.000175
1654	0.475575	0.000200
1655	0.478325	0.000175
1656	0.476300	0.000125
1657	0.475400	0.000175
1658	0.478775	0.000125
1659	0.476325	0.000125
1660	0.479350	0.000075
1661	0.475550	0.000075
1662	0.474500	0.000075
1663	0.473350	0.000050
1664	0.476075	0.000000
1665	0.477675	0.000000
1666	0.477625	0.000000
1667	0.475075	0.000000
1668	0.479900	0.000000
1669	0.480000	0.000000
1670	0.477475	0.000000
1671	0.474350	0.000000
1672	0.476450	0.000000
1673	0.478825	0.000000
1674	0.476625	0.000000
1675	0.477650	0.000000
1676	0.476750	0.000000
1677	0.478550	0.000000
1678	0.477975	0.000000
1679	0.476175	0.000000
1680	0.475425	0.000000
1681	0.473775	0.000000
1682	0.480500	0.000000
1683	0.478225	0.000000
1684	0.481125	0.000000
1685	0.476950	0.000000
1686	0.480000	0.000000
1687	0.480350	0.000000
1688	0.475825	0.000000
1689	0.467350	0.000000
1690	0.477625	0.000000
1691	0.473475	0.000000
1692	0.474475	0.000000
1693	0.473725	0.000000
1694	0.472725	0.000000
1695	0.475725	0.000000
1696	0.476875	0.000000
1697	0.473700	0.000000
1698	0.475825	0.000000
1699	0.477675	0.000000
1700	0.478375	0.000000
1701	0.476650	0.000000
1702	0.475925	0.000000
1703	0.477000	0.000000
1704	0.478150	0.000000
1705	0.481475	0.000000
1706	0.478600	0.000000
1707	0.477575	0.000000
1708	0.472075	0.000000
1709	0.474900	0.000000
1710	0.477725	0.000000
1711	0.480975	0.000000
1712	0.474900	0.000000
1713	0.475125	0.000000
1714	0.476725	0.000000
1715	0.475125	0.000000
1716	0.474775	0.000000
1717	0.480025	0.000000
1718	0.478425	0.000000
1719	0.479325	0.000000
1720	0.481475	0.000000
1721	0.475875	0.000000
1722	0.479550	0.000000
1723	0.474825	0.000000
1724	0.475250	0.000000
1725	0.478700	0.000000
1726	0.483350	0.000000
1727	0.477100	0.000000
1728	0.477750	0.000000
1729	0.478975	0.000000
1730	0.476925	0.000000
1731	0.474850	0.000000
1732	0.476450	0.000000
1733	0.475300	0.000000
1734	0.476075	0.000000
1735	0.475500	0.000000
1736	0.473675	0.000000
1737	0.476050	0.000000
1738	0.477875	0.000000
1739	0.478400	0.000000
1740	0.473475	0.000000
1741	0.475775	0.000000
1742	0.476375	0.000000
1743	0.477975	0.000000
1744	0.480425	0.000000
1745	0.482125	0.000000
1746	0.472450	0.000000
1747	0.474500	0.000000
1748	0.480375	0.000000
1749	0.473850	0.000000
1750	0.474100	0.000000
1751	0.473000	0.000000
1752	0.475475	0.000000
1753	0.477650	0.000000
1754	0.479550	0.000000
1755	0.476450	0.000000
1756	0.475250	0.000000
1757	0.477275	0.000000
1758	0.481850	0.000000
1759	0.478425	0.000000
1760	0.479325	0.000000
1761	0.477000	0.000000
1762	0.478925	0.000000
1763	0.476225	0.000000
1764	0.477075	0.000000
1765	0.477075	0.000000
1766	0.478550	0.000000
1767	0.480450	0.000000
1768	0.480300	0.000000
1769	0.475025	0.000000
1770	0.475150	0.000000
1771	0.479000	0.000000
1772	0.475200	0.000000
1773	0.472175	0.000000
1774	0.474800	0.000000
1775	0.473725	0.000000
1776	0.477850	0.000000
1777	0.477825	0.000000
1778	0.479775	0.000000
1779	0.473625	0.000000
1780	0.474275	0.000000
1781	0.472100	0.000000
1782	0.474775	0.000000
1783	0.481350	0.000000
1784	0.480200	0.000000
1785	0.480225	0.000000
1786	0.475200	0.000000
1787	0.472925	0.000000
1788	0.477150	0.000000
1789	0.474350	0.000000
1790	0.477900	0.000000
1791	0.477600	0.000000
1792	0.479550	0.000000
1793	0.475875	0.000000
1794	0.474400	0.000000
1795	0.478075	0.000000
1796	0.478550	0.000000
1797	0.475600	0.000000
1798	0.475850	0.000000
1799	0.473100	0.000000
1800	0.476725	0.000000
1801	0.475125	0.000000
1802	0.476650	0.000000
1803	0.474775	0.000000
1804	0.474300	0.000000
1805	0.480300	0.000000
1806	0.483775	0.000000
1807	0.478800	0.000000
1808	0.474775	0.000000
1809	0.477400	0.000000
1810	0.477350	0.000000
1811	0.476500	0.000000
1812	0.479500	0.000000
1813	0.474800	0.000000
1814	0.472600	0.000000
1815	0.473425	0.000000
1816	0.476075	0.000000
1817	0.480000	0.000000
1818	0.476675	0.000000
1819	0.474825	0.000000
1820	0.473725	0.000000
1821	0.476650	0.000000
1822	0.478775	0.000000
1823	0.475200	0.000000
1824	0.479700	0.000000
1825	0.477800	0.000000
1826	0.474900	0.000000
1827	0.474850	0.000000
1828	0.475125	0.000000
1829	0.480350	0.000000
1830	0.480700	0.000000
1831	0.478200	0.000000
1832	0.477100	0.000000
1833	0.479850	0.000000
1834	0.477800	0.000000
1835	0.481725	0.000000
1836	0.479325	0.000000
1837	0.479025	0.000000
1838	0.478700	0.000000
1839	0.473600	0.000000
1840	0.473500	0.000000
1841	0.477300	0.000000
1842	0.473425	0.000000
1843	0.477625	0.000000
1844	0.482475	0.000000
1845	0.481900	0.000000
1846	0.481800	0.000000
1847	0.477275	0.000000
1848	0.472600	0.000000
1849	0.475700	0.000000
1850	0.472875	0.000000
1851	0.476250	0.000000
1852	0.477100	0.000000
1853	0.478425	0.000000
1854	0.477525	0.000000
1855	0.480225	0.000000
1856	0.480050	0.000000
1857	0.478100	0.000000
1858	0.474075	0.000000
1859	0.477225	0.000000
1860	0.476000	0.000000
1861	0.472575	0.000000
1862	0.475325	0.000000
1863	0.476025	0.000000
1864	0.478850	0.000000
1865	0.476075	0.000000
1866	0.479625	0.000000
1867	0.478925	0.000000
1868	0.479000	0.000000
1869	0.477875	0.000000
1870	0.476950	0.000000
1871	0.474650	0.000000
1872	0.474275	0.000000
1873	0.474400	0.000000
1874	0.473000	0.000000
1875	0.476775	0.000000
1876	0.477650	0.000000
1877	0.471600	0.000000
1878	0.473600	0.000000
1879	0.476350	0.000000
1880	0.478550	0.000000
1881	0.477650	0.000000
1882	0.476625	0.000000
1883	0.476700	0.000000
1884	0.473425	0.000000
1885	0.475975	0.000000
1886	0.472725	0.000000
1887	0.475150	0.000000
1888	0.475700	0.000000
1889	0.477950	0.000000
1890	0.478550	0.000000
1891	0.477200	0.000000
1892	0.474800	0.000000
1893	0.473300	0.000000
1894	0.478600	0.000000
1895	0.476850	0.000000
1896	0.477225	0.000000
1897	0.475850	0.000000
1898	0.480175	0.000000
1899	0.481425	0.000000
1900	0.478750	0.000000
1901	0.477225	0.000000
1902	0.476650	0.000000
1903	0.481500	0.000000
1904	0.477725	0.000000
1905	0.477800	0.000000
1906	0.475250	0.000000
1907	0.478100	0.000000
1908	0.472575	0.000000
1909	0.474150	0.000000
1910	0.475825	0.000000
1911	0.482400	0.000000
1912	0.480025	0.000000
1913	0.482000	0.000000
1914	0.479100	0.000000
1915	0.478550	0.000000
1916	0.474750	0.000000
1917	0.475250	0.000000
1918	0.474075	0.000000
1919	0.476750	0.000000
1920	0.476650	0.000000
1921	0.478375	0.000000
1922	0.475050	0.000000
1923	0.474975	0.000000
1924	0.473200	0.000000
1925	0.477450	0.000000
1926	0.476150	0.000000
1927	0.475275	0.000000
1928	0.475975	0.000000
1929	0.475400	0.000000
1930	0.477450	0.000000
1931	0.472675	0.000000
1932	0.471250	0.000000
1933	0.474175	0.000000
1934	0.479200	0.000000
1935	0.476475	0.000000
1936	0.474325	0.000000
1937	0.477650	0.000000
1938	0.475525	0.000000
1939	0.476375	0.000000
1940	0.476275	0.000000
1941	0.480525	0.000000
1942	0.476825	0.000000
1943	0.475200	0.000000
1944	0.482200	0.000000
1945	0.473550	0.000000
1946	0.474925	0.000000
1947	0.472825	0.000000
1948	0.477200	0.000000
1949	0.476925	0.000000
1950	0.477500	0.000000
1951	0.476250	0.000000
1952	0.477100	0.000000
1953	0.478225	0.000000
1954	0.479400	0.000000
1955	0.476900	0.000000
1956	0.478775	0.000000
1957	0.475675	0.000000
1958	0.476450	0.000000
1959	0.476500	0.000000
1960	0.478550	0.000000
1961	0.476275	0.000000
1962	0.472050	0.000000
1963	0.474100	0.000000
1964	0.472125	0.000000
1965	0.481150	0.000000
1966	0.484175	0.000000
1967	0.475825	0.000000
1968	0.478500	0.000000
1969	0.477150	0.000000
1970	0.476450	0.000000
1971	0.475100	0.000000
1972	0.478575	0.000000
1973	0.476700	0.000000
1974	0.477625	0.000000
1975	0.478050	0.000000
1976	0.476600	0.000000
1977	0.475325	0.000000
1978	0.476900	0.000000
1979	0.479400	0.000000
1980	0.481625	0.000000
1981	0.474600	0.000000
1982	0.472100	0.000000
1983	0.473625	0.000000
1984	0.476250	0.000000
1985	0.475175	0.000000
1986	0.477550	0.000000
1987	0.476275	0.000000
1988	0.475575	0.000000
1989	0.476175	0.000000
1990	0.481325	0.000000
1991	0.478375	0.000000
1992	0.477400	0.000000
1993	0.473175	0.000000
1994	0.479350	0.000000
1995	0.478925	0.000000
1996	0.475575	0.000000
1997	0.474150	0.000000
1998	0.474175	0.000000
1999	0.475975	0.000000
[truncated: 8,000 more rows]
