# Supplementary material for: Evolutionary game on mutually influenceing double-layer network
Source: PLoS One. 2025 Jan 31;20(1):e0317923. doi: 10.1371/journal.pone.0317923 (PMC11785339; doi:10.1371/journal.pone.0317923)
Supplement: S1 Data — (ZIP) [file pone.0317923.s001.zip › b=1.09_a=0.55_frequency.txt]

0	0.494125	0.391700
1	0.493350	0.329175
2	0.488825	0.292825
3	0.485500	0.265550
4	0.485925	0.247425
5	0.486775	0.229950
6	0.487875	0.218950
7	0.484975	0.206375
8	0.481750	0.199400
9	0.478925	0.193400
10	0.480650	0.189275
11	0.479625	0.184225
12	0.480000	0.179575
13	0.481175	0.179675
14	0.481775	0.177675
15	0.484150	0.175300
16	0.482425	0.175800
17	0.483750	0.176650
18	0.485675	0.176300
19	0.485150	0.175700
20	0.478175	0.175375
21	0.478975	0.173250
22	0.479650	0.172350
23	0.484825	0.170250
24	0.484525	0.168725
25	0.485725	0.169675
26	0.479500	0.167675
27	0.479650	0.165825
28	0.479300	0.165175
29	0.477500	0.166100
30	0.476400	0.166675
31	0.479000	0.166325
32	0.482800	0.165350
33	0.485450	0.166400
34	0.484975	0.165350
35	0.482925	0.163625
36	0.482350	0.162150
37	0.478625	0.162375
38	0.478450	0.161000
39	0.479975	0.162150
40	0.480100	0.162275
41	0.485525	0.161975
42	0.490025	0.162150
43	0.485425	0.162125
44	0.488625	0.160175
45	0.485250	0.160675
46	0.486850	0.158625
47	0.479775	0.160250
48	0.483550	0.161300
49	0.481225	0.160400
50	0.485875	0.160075
51	0.482625	0.158875
52	0.484325	0.160525
53	0.485900	0.159100
54	0.481725	0.159450
55	0.479900	0.159500
56	0.481175	0.159975
57	0.483000	0.160850
58	0.479875	0.158950
59	0.480200	0.157400
60	0.485575	0.156650
61	0.481800	0.155825
62	0.485875	0.153600
63	0.490050	0.154775
64	0.485300	0.155225
65	0.485425	0.154875
66	0.481450	0.154725
67	0.480875	0.153925
68	0.486275	0.153550
69	0.487075	0.154500
70	0.485800	0.153950
71	0.483600	0.153500
72	0.484475	0.154800
73	0.483225	0.154125
74	0.485150	0.153225
75	0.481325	0.153650
76	0.482900	0.155425
77	0.480500	0.156125
78	0.482175	0.157075
79	0.487275	0.156975
80	0.488050	0.157350
81	0.481325	0.159100
82	0.475975	0.159675
83	0.482500	0.158050
84	0.483200	0.157875
85	0.486275	0.158775
86	0.485900	0.160450
87	0.490425	0.162125
88	0.486725	0.163025
89	0.485500	0.161300
90	0.477475	0.162525
91	0.482350	0.160700
92	0.485200	0.161125
93	0.483000	0.162725
94	0.483050	0.163325
95	0.477675	0.162550
96	0.479800	0.160325
97	0.486175	0.159250
98	0.485525	0.159600
99	0.488100	0.160700
100	0.484625	0.160225
101	0.484125	0.159150
102	0.483225	0.158900
103	0.485450	0.158575
104	0.483825	0.158000
105	0.483425	0.156475
106	0.481250	0.156925
107	0.483475	0.157175
108	0.484275	0.158050
109	0.485225	0.158900
110	0.485950	0.159000
111	0.483225	0.158775
112	0.482075	0.158675
113	0.482500	0.158425
114	0.483500	0.157300
115	0.484525	0.157900
116	0.485700	0.158075
117	0.485350	0.158575
118	0.484675	0.158025
119	0.484125	0.159875
120	0.486750	0.159625
121	0.484975	0.161475
122	0.482500	0.161075
123	0.484250	0.160525
124	0.481750	0.160075
125	0.488350	0.160775
126	0.488200	0.158000
127	0.486475	0.158400
128	0.481350	0.158200
129	0.480075	0.158000
130	0.482025	0.157650
131	0.487900	0.159300
132	0.482875	0.160750
133	0.483925	0.162700
134	0.485175	0.162575
135	0.486325	0.162425
136	0.482800	0.161950
137	0.487125	0.161525
138	0.484300	0.162625
139	0.481550	0.162300
140	0.484700	0.162000
141	0.482425	0.162275
142	0.483075	0.163450
143	0.485250	0.162975
144	0.485750	0.162750
145	0.486925	0.162425
146	0.487150	0.161325
147	0.487000	0.161475
148	0.485475	0.162075
149	0.483850	0.160900
150	0.486925	0.160850
151	0.490025	0.159375
152	0.484775	0.159925
153	0.486425	0.159925
154	0.485850	0.158725
155	0.481025	0.158575
156	0.488575	0.157425
157	0.486225	0.157925
158	0.487100	0.156700
159	0.489025	0.156800
160	0.488450	0.155825
161	0.482750	0.158025
162	0.485350	0.158600
163	0.485525	0.160200
164	0.486800	0.161500
165	0.485775	0.160650
166	0.484050	0.160675
167	0.486700	0.160200
168	0.486125	0.160925
169	0.487650	0.162675
170	0.487825	0.162800
171	0.488625	0.162775
172	0.487975	0.161025
173	0.491475	0.164025
174	0.483225	0.163825
175	0.484625	0.163825
176	0.480425	0.165375
177	0.483075	0.164900
178	0.485125	0.166725
179	0.484600	0.166350
180	0.481925	0.166525
181	0.485150	0.167825
182	0.483125	0.167600
183	0.484775	0.167850
184	0.484725	0.168575
185	0.487050	0.169050
186	0.487025	0.167275
187	0.488900	0.167775
188	0.484725	0.167400
189	0.483450	0.167325
190	0.486600	0.167725
191	0.484375	0.167275
192	0.482925	0.165575
193	0.485850	0.166575
194	0.488800	0.167900
195	0.487675	0.168000
196	0.488200	0.167450
197	0.487800	0.167375
198	0.483650	0.164800
199	0.484775	0.164475
200	0.486850	0.165375
201	0.484125	0.164700
202	0.482675	0.164200
203	0.482525	0.162775
204	0.482550	0.162225
205	0.488450	0.161725
206	0.485575	0.163300
207	0.483825	0.162750
208	0.485100	0.163550
209	0.484350	0.163050
210	0.484675	0.163925
211	0.487650	0.163325
212	0.489250	0.164250
213	0.487775	0.165975
214	0.486800	0.166550
215	0.484225	0.167600
216	0.486600	0.167550
217	0.488700	0.169950
218	0.483800	0.169150
219	0.486850	0.168925
220	0.489425	0.168975
221	0.491775	0.169250
222	0.486850	0.168275
223	0.486775	0.168025
224	0.487725	0.166375
225	0.483475	0.165475
226	0.482950	0.164425
227	0.483075	0.165750
228	0.485900	0.166100
229	0.484200	0.166300
230	0.489325	0.164975
231	0.485850	0.164400
232	0.487300	0.163650
233	0.482525	0.164525
234	0.486375	0.166100
235	0.486450	0.166850
236	0.484275	0.167875
237	0.485900	0.168425
238	0.482650	0.167450
239	0.485150	0.167100
240	0.483600	0.166225
241	0.486725	0.167225
242	0.484525	0.166725
243	0.486925	0.168025
244	0.486100	0.168675
245	0.486275	0.168825
246	0.487775	0.168775
247	0.485975	0.169050
248	0.489150	0.168500
249	0.485500	0.167850
250	0.488100	0.169200
251	0.484950	0.170475
252	0.483900	0.171700
253	0.485150	0.173375
254	0.482350	0.173450
255	0.483625	0.175100
256	0.486025	0.175100
257	0.488300	0.173850
258	0.485500	0.173200
259	0.483575	0.174600
260	0.484775	0.173350
261	0.485675	0.172075
262	0.486700	0.172175
263	0.487275	0.172575
264	0.484375	0.170250
265	0.486350	0.169925
266	0.484150	0.169775
267	0.485000	0.169825
268	0.490525	0.170550
269	0.488775	0.169500
270	0.482325	0.168775
271	0.489175	0.168475
272	0.486575	0.168100
273	0.486700	0.167500
274	0.484725	0.167675
275	0.487825	0.167375
276	0.486775	0.166475
277	0.484325	0.165825
278	0.484525	0.167400
279	0.488100	0.165750
280	0.488800	0.165450
281	0.484125	0.165650
282	0.484725	0.164950
283	0.488475	0.164625
284	0.485025	0.164375
285	0.483425	0.165800
286	0.486250	0.166225
287	0.491050	0.167850
288	0.486475	0.168125
289	0.486350	0.168275
290	0.488125	0.167525
291	0.488775	0.167525
292	0.486375	0.166725
293	0.486050	0.167175
294	0.487600	0.167200
295	0.489075	0.168275
296	0.486625	0.169700
297	0.490050	0.171225
298	0.489200	0.170925
299	0.487050	0.170800
300	0.483600	0.168625
301	0.485650	0.168575
302	0.483025	0.168075
303	0.482700	0.169050
304	0.486525	0.166875
305	0.486100	0.167250
306	0.485575	0.165975
307	0.482775	0.165350
308	0.486425	0.165125
309	0.487625	0.164725
310	0.490725	0.165300
311	0.488600	0.163775
312	0.489450	0.164375
313	0.481750	0.163950
314	0.485675	0.162475
315	0.482075	0.160875
316	0.487200	0.161600
317	0.483450	0.160875
318	0.485250	0.164250
319	0.490000	0.164800
320	0.485200	0.166225
321	0.481025	0.164850
322	0.483600	0.163900
323	0.493325	0.162225
324	0.489200	0.160700
325	0.490550	0.162275
326	0.488200	0.163475
327	0.483675	0.163850
328	0.486150	0.163450
329	0.483475	0.163050
330	0.486800	0.161375
331	0.488125	0.161075
332	0.483850	0.161175
333	0.482175	0.160675
334	0.484575	0.160775
335	0.486700	0.160575
336	0.485225	0.160325
337	0.486425	0.158600
338	0.485550	0.159800
339	0.488500	0.159225
340	0.487575	0.158300
341	0.489050	0.158650
342	0.482975	0.160650
343	0.489750	0.161050
344	0.485650	0.160200
345	0.485450	0.160200
346	0.482775	0.160800
347	0.483975	0.160100
348	0.486850	0.158525
349	0.488350	0.159000
350	0.488925	0.159675
351	0.485075	0.159475
352	0.484700	0.160600
353	0.488625	0.161150
354	0.487825	0.161075
355	0.487475	0.162175
356	0.488850	0.161600
357	0.485775	0.161450
358	0.483450	0.160100
359	0.484750	0.158325
360	0.485250	0.158825
361	0.481975	0.158325
362	0.487125	0.159150
363	0.486850	0.159025
364	0.484250	0.158475
365	0.486075	0.157225
366	0.488400	0.157750
367	0.488500	0.158025
368	0.489125	0.157900
369	0.487150	0.156700
370	0.486525	0.155825
371	0.481800	0.155975
372	0.486975	0.155150
373	0.486050	0.155975
374	0.482850	0.154075
375	0.489100	0.154425
376	0.480875	0.156125
377	0.481125	0.156625
378	0.487200	0.156475
379	0.489575	0.153875
380	0.487250	0.155150
381	0.489775	0.155625
382	0.489825	0.153200
383	0.488000	0.151900
384	0.493050	0.152175
385	0.487525	0.151025
386	0.482150	0.151575
387	0.484150	0.150425
388	0.485525	0.148650
389	0.485725	0.149925
390	0.484625	0.147725
391	0.481200	0.147225
392	0.481100	0.146600
393	0.479050	0.145875
394	0.484275	0.146675
395	0.485800	0.146925
396	0.483950	0.146175
397	0.485575	0.145800
398	0.482425	0.145975
399	0.488200	0.146450
400	0.487850	0.145650
401	0.490050	0.144550
402	0.486775	0.146150
403	0.482700	0.144075
404	0.486450	0.143250
405	0.489600	0.142725
406	0.485850	0.144025
407	0.483000	0.143225
408	0.486425	0.142600
409	0.485950	0.141675
410	0.483075	0.140475
411	0.484375	0.139300
412	0.483700	0.138125
413	0.486525	0.139375
414	0.486425	0.140500
415	0.485750	0.138800
416	0.485325	0.139700
417	0.482275	0.137800
418	0.484450	0.135875
419	0.479500	0.134950
420	0.484825	0.134100
421	0.488400	0.132675
422	0.486975	0.130925
423	0.488075	0.130350
424	0.485475	0.129625
425	0.485400	0.129275
426	0.485150	0.130650
427	0.485875	0.131075
428	0.482200	0.131350
429	0.489625	0.130325
430	0.490675	0.130925
431	0.491250	0.130675
432	0.487925	0.129825
433	0.485650	0.130400
434	0.488075	0.130250
435	0.487975	0.130775
436	0.485450	0.129200
437	0.491650	0.129175
438	0.485800	0.127925
439	0.487475	0.128525
440	0.490575	0.129325
441	0.487850	0.128625
442	0.484475	0.128025
443	0.484775	0.126900
444	0.482525	0.127850
445	0.484175	0.128975
446	0.484175	0.129550
447	0.487100	0.131075
448	0.489950	0.130050
449	0.489250	0.130125
450	0.483950	0.130375
451	0.486100	0.131250
452	0.491125	0.130175
453	0.488625	0.128775
454	0.487250	0.127375
455	0.484725	0.128300
456	0.483200	0.129275
457	0.484650	0.128050
458	0.488825	0.129275
459	0.489525	0.128675
460	0.486775	0.128450
461	0.486875	0.127250
462	0.484100	0.127900
463	0.488550	0.126075
464	0.487725	0.126025
465	0.488925	0.126800
466	0.488475	0.127625
467	0.486100	0.126300
468	0.487200	0.125950
469	0.490950	0.128075
470	0.489575	0.126900
471	0.488525	0.127000
472	0.490375	0.127875
473	0.487075	0.129525
474	0.489825	0.129175
475	0.488000	0.130425
476	0.489050	0.131500
477	0.491375	0.131475
478	0.489600	0.131075
479	0.486775	0.131075
480	0.487525	0.130650
481	0.487625	0.131425
482	0.486500	0.131375
483	0.485750	0.132550
484	0.481550	0.131575
485	0.485000	0.130700
486	0.489725	0.129325
487	0.485275	0.129225
488	0.485300	0.130000
489	0.487325	0.130400
490	0.485450	0.130675
491	0.486225	0.130100
492	0.482550	0.130050
493	0.485625	0.129325
494	0.480000	0.130025
495	0.484200	0.130750
496	0.489025	0.130600
497	0.488200	0.131325
498	0.485900	0.130825
499	0.486700	0.131000
500	0.484300	0.131675
501	0.487200	0.131325
502	0.487900	0.129725
503	0.486550	0.129525
504	0.484475	0.129575
505	0.488775	0.129075
506	0.485950	0.128775
507	0.482675	0.129525
508	0.486125	0.128950
509	0.486675	0.129275
510	0.488500	0.129150
511	0.490125	0.130700
512	0.490500	0.130800
513	0.485275	0.130550
514	0.486175	0.131500
515	0.488175	0.132000
516	0.486775	0.132700
517	0.488825	0.131225
518	0.488400	0.131450
519	0.487625	0.130825
520	0.486450	0.132150
521	0.488400	0.132025
522	0.485975	0.132025
523	0.483025	0.132975
524	0.484550	0.133725
525	0.484550	0.135550
526	0.484225	0.136150
527	0.484300	0.135850
528	0.482525	0.135625
529	0.486400	0.134900
530	0.486000	0.134675
531	0.482550	0.134700
532	0.482825	0.137125
533	0.484050	0.136975
534	0.485900	0.137075
535	0.484450	0.139125
536	0.485475	0.139200
537	0.487300	0.138750
538	0.485600	0.139600
539	0.479725	0.137650
540	0.483150	0.139175
541	0.487650	0.138650
542	0.486550	0.138025
543	0.484425	0.137275
544	0.486800	0.137875
545	0.481675	0.138050
546	0.487725	0.137925
547	0.488350	0.138950
548	0.489475	0.139125
549	0.487775	0.138650
550	0.485625	0.140200
551	0.486825	0.141150
552	0.487075	0.141850
553	0.485400	0.142450
554	0.487150	0.142250
555	0.482325	0.142450
556	0.486825	0.141750
557	0.484625	0.141600
558	0.481525	0.141350
559	0.481575	0.142775
560	0.489350	0.142800
561	0.487500	0.143125
562	0.488400	0.144675
563	0.489625	0.144075
564	0.488500	0.142150
565	0.492600	0.142500
566	0.487650	0.142700
567	0.485500	0.142350
568	0.484975	0.143100
569	0.486325	0.141825
570	0.490525	0.140900
571	0.486775	0.140700
572	0.485925	0.140500
573	0.482700	0.140625
574	0.485950	0.139800
575	0.488850	0.138150
576	0.487725	0.136975
577	0.485675	0.136325
578	0.486825	0.137775
579	0.486525	0.136575
580	0.485075	0.137675
581	0.485825	0.139300
582	0.485175	0.139250
583	0.484900	0.138625
584	0.487050	0.138050
585	0.488750	0.138650
586	0.487950	0.138450
587	0.492775	0.137275
588	0.490400	0.137550
589	0.488350	0.138525
590	0.488750	0.139825
591	0.486175	0.140700
592	0.486475	0.141225
593	0.486000	0.138925
594	0.492725	0.137350
595	0.492900	0.138150
596	0.488100	0.137200
597	0.489525	0.137050
598	0.487900	0.136075
599	0.488700	0.137950
600	0.487750	0.136275
601	0.489500	0.134600
602	0.487750	0.133325
603	0.488100	0.134775
604	0.483000	0.134900
605	0.484750	0.136025
606	0.487700	0.136525
607	0.487075	0.138175
608	0.486050	0.140575
609	0.487300	0.140200
610	0.487175	0.139500
611	0.487600	0.140225
612	0.489525	0.141600
613	0.488700	0.142200
614	0.487500	0.144450
615	0.484875	0.143700
616	0.484950	0.144275
617	0.486375	0.145175
618	0.484925	0.146450
619	0.485525	0.147425
620	0.488575	0.147750
621	0.482675	0.147700
622	0.479050	0.148850
623	0.487000	0.149200
624	0.486075	0.149875
625	0.486275	0.149900
626	0.488575	0.149325
627	0.489275	0.149525
628	0.493575	0.150425
629	0.487900	0.149925
630	0.489400	0.149925
631	0.485275	0.149650
632	0.489150	0.149100
633	0.484450	0.148050
634	0.485350	0.145775
635	0.489925	0.144300
636	0.488000	0.144375
637	0.488325	0.144600
638	0.484850	0.145225
639	0.485975	0.145900
640	0.488700	0.147300
641	0.486800	0.147700
642	0.488700	0.146400
643	0.484875	0.147000
644	0.484750	0.146850
645	0.484300	0.146150
646	0.483750	0.145325
647	0.482025	0.146375
648	0.485475	0.147075
649	0.481025	0.147600
650	0.482000	0.146650
651	0.489125	0.145700
652	0.487625	0.145475
653	0.488450	0.147275
654	0.487375	0.145025
655	0.489425	0.145825
656	0.486975	0.145625
657	0.490000	0.145475
658	0.488725	0.144050
659	0.485425	0.143750
660	0.483700	0.144525
661	0.487350	0.143075
662	0.486625	0.142425
663	0.484825	0.143225
664	0.489000	0.143100
665	0.491475	0.144225
666	0.487325	0.144400
667	0.489750	0.147025
668	0.489800	0.146050
669	0.486800	0.145650
670	0.489600	0.144600
671	0.484175	0.143875
672	0.489725	0.142675
673	0.486875	0.143025
674	0.489500	0.142875
675	0.480825	0.144075
676	0.486725	0.147100
677	0.487325	0.147475
678	0.489125	0.145975
679	0.486275	0.145600
680	0.485875	0.145050
681	0.485850	0.144300
682	0.488850	0.144725
683	0.487350	0.142575
684	0.482900	0.142875
685	0.484475	0.144025
686	0.486275	0.142500
687	0.484600	0.141625
688	0.487200	0.142000
689	0.490675	0.141300
690	0.490600	0.140650
691	0.484850	0.141350
692	0.482050	0.141375
693	0.484775	0.141075
694	0.486550	0.141025
695	0.486050	0.141150
696	0.486475	0.141875
697	0.484475	0.141650
698	0.485325	0.138750
699	0.485500	0.135425
700	0.485375	0.135025
701	0.485525	0.134925
702	0.487450	0.133450
703	0.479975	0.133400
704	0.485425	0.134650
705	0.486100	0.136550
706	0.485400	0.134800
707	0.485750	0.135550
708	0.481750	0.136075
709	0.484600	0.136750
710	0.485275	0.137925
711	0.480725	0.138825
712	0.482925	0.139750
713	0.483950	0.138475
714	0.480800	0.138900
715	0.483875	0.137500
716	0.485100	0.135500
717	0.485875	0.134450
718	0.485575	0.135025
719	0.483150	0.134100
720	0.481975	0.134475
721	0.485300	0.135375
722	0.485150	0.135400
723	0.483350	0.135875
724	0.484175	0.136350
725	0.481825	0.136350
726	0.479775	0.136875
727	0.480900	0.136075
728	0.483900	0.136425
729	0.485700	0.136625
730	0.488550	0.135650
731	0.486325	0.136250
732	0.487575	0.136350
733	0.489225	0.135600
734	0.482825	0.135625
735	0.481475	0.133600
736	0.483750	0.131975
737	0.486225	0.133150
738	0.488150	0.132900
739	0.485575	0.134000
740	0.486300	0.134250
741	0.483925	0.133300
742	0.486175	0.133775
743	0.484750	0.135050
744	0.482175	0.134175
745	0.485700	0.134150
746	0.487150	0.134500
747	0.489025	0.133750
748	0.487600	0.134275
749	0.488800	0.136150
750	0.483775	0.136800
751	0.482750	0.138500
752	0.487600	0.137900
753	0.484625	0.137900
754	0.482475	0.137175
755	0.482550	0.136275
756	0.484575	0.135575
757	0.487800	0.136900
758	0.491125	0.135675
759	0.485175	0.135150
760	0.487250	0.133300
761	0.485700	0.132000
762	0.487200	0.131775
763	0.485100	0.131100
764	0.487100	0.130400
765	0.486700	0.129250
766	0.480325	0.130300
767	0.479950	0.128650
768	0.481800	0.129350
769	0.485150	0.129350
770	0.485900	0.129650
771	0.485475	0.130750
772	0.485250	0.132325
773	0.485250	0.130900
774	0.490250	0.129175
775	0.483625	0.129575
776	0.483550	0.129075
777	0.484925	0.129100
778	0.487625	0.128825
779	0.488225	0.130675
780	0.485100	0.131150
781	0.487150	0.129275
782	0.490525	0.129200
783	0.490025	0.129950
784	0.489200	0.129650
785	0.483275	0.131225
786	0.483200	0.130525
787	0.483950	0.130125
788	0.488975	0.130450
789	0.485775	0.129975
790	0.488325	0.129600
791	0.490525	0.128900
792	0.485150	0.129725
793	0.484950	0.127800
794	0.485475	0.127700
795	0.490050	0.127575
796	0.483875	0.127550
797	0.490000	0.126450
798	0.487875	0.125625
799	0.486000	0.126000
800	0.487875	0.126450
801	0.492800	0.128450
802	0.488825	0.128175
803	0.484900	0.129225
804	0.487225	0.130800
805	0.484725	0.130800
806	0.485275	0.132100
807	0.481100	0.133050
808	0.481575	0.135450
809	0.486300	0.136575
810	0.485750	0.136325
811	0.489550	0.137550
812	0.485775	0.138100
813	0.487325	0.136925
814	0.485300	0.138625
815	0.484175	0.139975
816	0.485875	0.140700
817	0.487950	0.139350
818	0.483200	0.138100
819	0.484475	0.137375
820	0.483925	0.137275
821	0.485475	0.138525
822	0.483475	0.139125
823	0.482425	0.140225
824	0.485475	0.141175
825	0.486750	0.141225
826	0.485600	0.140725
827	0.487400	0.140400
828	0.487525	0.139875
829	0.486800	0.139950
830	0.488600	0.140875
831	0.484300	0.141625
832	0.481975	0.142225
833	0.481850	0.144075
834	0.482775	0.144525
835	0.488100	0.142625
836	0.485700	0.142000
837	0.483950	0.141975
838	0.485250	0.142025
839	0.487425	0.141625
840	0.488350	0.141550
841	0.484750	0.142400
842	0.488175	0.142125
843	0.483200	0.141325
844	0.486675	0.140375
845	0.485050	0.139975
846	0.485050	0.139275
847	0.487400	0.139475
848	0.488275	0.137900
849	0.486975	0.137550
850	0.486325	0.137675
851	0.486500	0.136225
852	0.487575	0.136425
853	0.486350	0.136875
854	0.488400	0.136600
855	0.488675	0.136450
856	0.483675	0.135825
857	0.485300	0.135600
858	0.485925	0.136225
859	0.485375	0.137375
860	0.481700	0.136350
861	0.484175	0.136875
862	0.485625	0.138300
863	0.487775	0.137125
864	0.487725	0.136550
865	0.487875	0.135850
866	0.484725	0.135975
867	0.487675	0.135950
868	0.489875	0.136975
869	0.486100	0.136325
870	0.480575	0.135600
871	0.483350	0.135300
872	0.483775	0.136200
873	0.487500	0.135675
874	0.487425	0.135325
875	0.489350	0.135100
876	0.483250	0.134300
877	0.484625	0.134225
878	0.488700	0.134525
879	0.481750	0.136525
880	0.487225	0.136800
881	0.487600	0.137475
882	0.489600	0.137550
883	0.487075	0.136600
884	0.491325	0.138050
885	0.486225	0.139625
886	0.489025	0.139075
887	0.488575	0.139225
888	0.491975	0.136600
889	0.493175	0.133700
890	0.489450	0.132050
891	0.488425	0.131425
892	0.488550	0.132075
893	0.487875	0.132725
894	0.488125	0.134375
895	0.486650	0.134675
896	0.488050	0.136075
897	0.488775	0.134450
898	0.488425	0.134825
899	0.486050	0.135075
900	0.487275	0.133900
901	0.486525	0.131975
902	0.488350	0.132000
903	0.485700	0.133250
904	0.481275	0.133050
905	0.488650	0.134050
906	0.484425	0.134500
907	0.481575	0.135000
908	0.485150	0.134125
909	0.487200	0.134500
910	0.486425	0.134175
911	0.484400	0.134075
912	0.485325	0.132750
913	0.488225	0.133300
914	0.488150	0.131850
915	0.488350	0.131850
916	0.487225	0.130975
917	0.484025	0.130550
918	0.485550	0.129725
919	0.489225	0.128775
920	0.489025	0.128000
921	0.487450	0.128625
922	0.488800	0.127800
923	0.482875	0.128675
924	0.485525	0.128950
925	0.483775	0.128850
926	0.480375	0.129100
927	0.487475	0.129075
928	0.491800	0.129525
929	0.493100	0.129800
930	0.486350	0.128225
931	0.489150	0.129450
932	0.490175	0.129375
933	0.484150	0.130275
934	0.485075	0.133200
935	0.486050	0.133575
936	0.484100	0.133725
937	0.484525	0.133375
938	0.483250	0.133550
939	0.484675	0.131950
940	0.486275	0.130275
941	0.485875	0.129750
942	0.486200	0.130800
943	0.486025	0.129550
944	0.486000	0.129700
945	0.483525	0.130650
946	0.486200	0.129475
947	0.486900	0.129550
948	0.486675	0.130450
949	0.493625	0.130325
950	0.491525	0.130375
951	0.486725	0.131075
952	0.486550	0.131400
953	0.483125	0.132475
954	0.486325	0.133000
955	0.485175	0.131725
956	0.489175	0.134100
957	0.483400	0.132375
958	0.486675	0.131525
959	0.486875	0.131350
960	0.484700	0.132775
961	0.485675	0.131425
962	0.483225	0.131575
963	0.482625	0.132375
964	0.481775	0.133800
965	0.484900	0.134500
966	0.486575	0.134825
967	0.487975	0.135250
968	0.485625	0.135825
969	0.488050	0.134900
970	0.488425	0.135175
971	0.486425	0.134725
972	0.486525	0.136525
973	0.484350	0.137850
974	0.483275	0.138925
975	0.486250	0.139275
976	0.489150	0.140075
977	0.486725	0.139450
978	0.487050	0.139650
979	0.485125	0.139275
980	0.485100	0.140450
981	0.480775	0.140675
982	0.482875	0.141575
983	0.482025	0.141000
984	0.480900	0.140050
985	0.485725	0.139400
986	0.488525	0.139025
987	0.486775	0.140850
988	0.486850	0.139100
989	0.483950	0.138250
990	0.486100	0.137025
991	0.485400	0.137425
992	0.486150	0.135950
993	0.489175	0.135700
994	0.487525	0.137125
995	0.485600	0.136550
996	0.487025	0.136725
997	0.486575	0.138650
998	0.488275	0.136850
999	0.487800	0.136900
1000	0.487550	0.136800
1001	0.488450	0.136475
1002	0.487700	0.137350
1003	0.487500	0.136175
1004	0.485900	0.136900
1005	0.485375	0.137450
1006	0.489100	0.136500
1007	0.490950	0.138350
1008	0.486225	0.138275
1009	0.484750	0.137800
1010	0.482150	0.138175
1011	0.485550	0.137225
1012	0.487300	0.136300
1013	0.489100	0.135375
1014	0.483475	0.133575
1015	0.485200	0.134900
1016	0.482650	0.134325
1017	0.487475	0.134475
1018	0.486275	0.135075
1019	0.487875	0.135100
1020	0.487575	0.136300
1021	0.489850	0.137250
1022	0.488700	0.137275
1023	0.483000	0.137250
1024	0.485175	0.137125
1025	0.487750	0.135875
1026	0.483400	0.135275
1027	0.483675	0.133250
1028	0.484825	0.133700
1029	0.487000	0.132850
1030	0.487850	0.133300
1031	0.488200	0.132425
1032	0.487750	0.132000
1033	0.486725	0.129675
1034	0.486725	0.129325
1035	0.482775	0.129350
1036	0.485050	0.130725
1037	0.485950	0.130975
1038	0.487225	0.132100
1039	0.485700	0.131875
1040	0.489300	0.132975
1041	0.483700	0.133625
1042	0.486150	0.133000
1043	0.487050	0.132225
1044	0.486450	0.130525
1045	0.485775	0.130350
1046	0.485800	0.131175
1047	0.488925	0.130950
1048	0.486575	0.131375
1049	0.487575	0.131075
1050	0.481925	0.132650
1051	0.479150	0.133175
1052	0.482350	0.134950
1053	0.486375	0.136375
1054	0.486600	0.134650
1055	0.489725	0.133350
1056	0.490900	0.132600
1057	0.484250	0.132725
1058	0.487525	0.134225
1059	0.487900	0.133950
1060	0.487325	0.134150
1061	0.488900	0.134750
1062	0.489175	0.135750
1063	0.487275	0.135250
1064	0.485425	0.135825
1065	0.486600	0.138200
1066	0.487350	0.137075
1067	0.481275	0.135625
1068	0.488000	0.136150
1069	0.485250	0.135850
1070	0.488200	0.135725
1071	0.487325	0.133650
1072	0.488550	0.135200
1073	0.484650	0.137350
1074	0.486075	0.135950
1075	0.485750	0.135625
1076	0.484725	0.133825
1077	0.484375	0.131525
1078	0.481075	0.130225
1079	0.485125	0.128825
1080	0.487975	0.128925
1081	0.488425	0.130850
1082	0.487075	0.131475
1083	0.490575	0.133125
1084	0.489625	0.133975
1085	0.490400	0.133475
1086	0.491825	0.131825
1087	0.487075	0.131650
1088	0.487050	0.132250
1089	0.490175	0.131575
1090	0.489850	0.131500
1091	0.487400	0.131250
1092	0.482050	0.132950
1093	0.484850	0.133425
1094	0.485750	0.133600
1095	0.486850	0.133100
1096	0.487900	0.131875
1097	0.491275	0.133025
1098	0.490025	0.133250
1099	0.487225	0.132550
1100	0.489075	0.134900
1101	0.485275	0.135675
1102	0.484700	0.135650
1103	0.485450	0.136225
1104	0.486400	0.137275
1105	0.489600	0.137600
1106	0.485775	0.138700
1107	0.483800	0.138400
1108	0.484950	0.140050
1109	0.486700	0.141525
1110	0.486875	0.143300
1111	0.486825	0.142425
1112	0.491450	0.143200
1113	0.486775	0.143525
1114	0.486700	0.143050
1115	0.483825	0.144450
1116	0.487750	0.145625
1117	0.487975	0.145025
1118	0.493750	0.144900
1119	0.490350	0.145300
1120	0.487950	0.145250
1121	0.487825	0.145175
1122	0.491075	0.146600
1123	0.490300	0.146350
1124	0.484625	0.145550
1125	0.486825	0.145875
1126	0.485775	0.145225
1127	0.483625	0.143850
1128	0.486450	0.143150
1129	0.487650	0.143925
1130	0.489900	0.143700
1131	0.490275	0.142275
1132	0.489025	0.143700
1133	0.488250	0.143500
1134	0.485375	0.144125
1135	0.487900	0.143475
1136	0.486875	0.143450
1137	0.485500	0.144950
1138	0.487325	0.144700
1139	0.486450	0.144900
1140	0.488600	0.146075
1141	0.488900	0.146750
1142	0.489150	0.146175
1143	0.487275	0.146150
1144	0.485950	0.145150
1145	0.488625	0.144675
1146	0.487325	0.144950
1147	0.487725	0.144375
1148	0.483575	0.144825
1149	0.484725	0.143775
1150	0.487375	0.143275
1151	0.486950	0.144350
1152	0.486150	0.143450
1153	0.486900	0.142925
1154	0.489300	0.142350
1155	0.484850	0.143050
1156	0.486475	0.143275
1157	0.486825	0.144150
1158	0.489000	0.145125
1159	0.485650	0.145950
1160	0.489225	0.144475
1161	0.489625	0.145100
1162	0.488075	0.143800
1163	0.490150	0.143025
1164	0.487800	0.142350
1165	0.488275	0.142525
1166	0.487275	0.143500
1167	0.489600	0.144450
1168	0.485025	0.143400
1169	0.486275	0.142525
1170	0.485750	0.142450
1171	0.485800	0.142600
1172	0.487975	0.143025
1173	0.488025	0.141325
1174	0.487950	0.142200
1175	0.486950	0.141500
1176	0.486825	0.139150
1177	0.487425	0.138075
1178	0.487800	0.137700
1179	0.486425	0.137025
1180	0.486650	0.135300
1181	0.488775	0.134700
1182	0.487000	0.134250
1183	0.487650	0.134700
1184	0.486675	0.135225
1185	0.488675	0.134400
1186	0.488450	0.135600
1187	0.487225	0.136450
1188	0.485825	0.135100
1189	0.490775	0.135075
1190	0.484650	0.136325
1191	0.490975	0.137000
1192	0.489925	0.135850
1193	0.487475	0.135800
1194	0.486075	0.135800
1195	0.482325	0.135075
1196	0.486425	0.134125
1197	0.487175	0.134550
1198	0.493450	0.136075
1199	0.488150	0.137175
1200	0.485875	0.137325
1201	0.484350	0.135950
1202	0.486400	0.135450
1203	0.490050	0.135175
1204	0.486375	0.133300
1205	0.486500	0.132475
1206	0.488250	0.130475
1207	0.488650	0.131350
1208	0.487350	0.130775
1209	0.486725	0.129325
1210	0.493175	0.129300
1211	0.490300	0.129200
1212	0.492850	0.130075
1213	0.490475	0.130725
1214	0.492850	0.130950
1215	0.488125	0.130425
1216	0.486350	0.131050
1217	0.487750	0.129775
1218	0.486100	0.130850
1219	0.489300	0.130300
1220	0.486850	0.129850
1221	0.484275	0.130225
1222	0.486050	0.130350
1223	0.486650	0.130800
1224	0.484400	0.132800
1225	0.485875	0.130750
1226	0.487675	0.131500
1227	0.489150	0.131075
1228	0.488850	0.131300
1229	0.489250	0.132050
1230	0.489400	0.131925
1231	0.488675	0.131400
1232	0.488900	0.132050
1233	0.487725	0.132725
1234	0.486300	0.130625
1235	0.483900	0.130625
1236	0.485500	0.132050
1237	0.486150	0.129750
1238	0.483325	0.129625
1239	0.488400	0.128000
1240	0.486250	0.128200
1241	0.488125	0.128600
1242	0.485050	0.125825
1243	0.487850	0.125500
1244	0.484975	0.125375
1245	0.483600	0.124900
1246	0.488775	0.124025
1247	0.485925	0.123225
1248	0.484425	0.123575
1249	0.488200	0.126475
1250	0.486075	0.125875
1251	0.489550	0.126450
1252	0.488950	0.127000
1253	0.489500	0.127050
1254	0.487275	0.127575
1255	0.487275	0.128050
1256	0.485150	0.126400
1257	0.484400	0.127325
1258	0.484400	0.127125
1259	0.485450	0.127750
1260	0.481850	0.127625
1261	0.484800	0.126800
1262	0.484075	0.127350
1263	0.484350	0.127875
1264	0.488125	0.128075
1265	0.485375	0.126800
1266	0.482600	0.125925
1267	0.487325	0.124775
1268	0.488450	0.126300
1269	0.488075	0.126800
1270	0.488350	0.127825
1271	0.485200	0.128350
1272	0.487975	0.129275
1273	0.486250	0.130250
1274	0.485625	0.131375
1275	0.482975	0.132450
1276	0.483125	0.133375
1277	0.484650	0.134200
1278	0.489275	0.134125
1279	0.491450	0.134000
1280	0.490400	0.134400
1281	0.485575	0.135375
1282	0.484050	0.135150
1283	0.483950	0.134825
1284	0.489275	0.134275
1285	0.487400	0.134650
1286	0.484375	0.133800
1287	0.485075	0.135050
1288	0.488350	0.135400
1289	0.487575	0.133025
1290	0.487475	0.131800
1291	0.487900	0.131500
1292	0.487150	0.133575
1293	0.483825	0.132650
1294	0.484725	0.131775
1295	0.482450	0.131775
1296	0.484275	0.131675
1297	0.486650	0.132600
1298	0.491975	0.132800
1299	0.489375	0.133000
1300	0.490425	0.133925
1301	0.487175	0.135275
1302	0.491875	0.135075
1303	0.489600	0.135200
1304	0.484100	0.135600
1305	0.482525	0.135725
1306	0.485650	0.136425
1307	0.484975	0.136525
1308	0.488275	0.134650
1309	0.484875	0.134300
1310	0.485650	0.134600
1311	0.482750	0.133675
1312	0.486100	0.132700
1313	0.487575	0.133600
1314	0.486000	0.133600
1315	0.490575	0.132975
1316	0.491725	0.134225
1317	0.488150	0.133775
1318	0.487025	0.133275
1319	0.487450	0.134400
1320	0.484075	0.134325
1321	0.484200	0.137050
1322	0.491600	0.139050
1323	0.491100	0.137625
1324	0.488200	0.138725
1325	0.487325	0.139900
1326	0.490350	0.140325
1327	0.489325	0.140725
1328	0.484650	0.141075
1329	0.486600	0.141300
1330	0.490700	0.141825
1331	0.488575	0.143600
1332	0.487100	0.142425
1333	0.490025	0.141300
1334	0.484575	0.142000
1335	0.483050	0.141500
1336	0.483775	0.141625
1337	0.486350	0.142700
1338	0.485600	0.143475
1339	0.481550	0.141725
1340	0.483000	0.141300
1341	0.484100	0.139925
1342	0.489525	0.139300
1343	0.490125	0.139800
1344	0.489525	0.138175
1345	0.485475	0.139325
1346	0.487050	0.140325
1347	0.488325	0.137650
1348	0.486325	0.137825
1349	0.487025	0.137500
1350	0.485225	0.137175
1351	0.483850	0.136825
1352	0.486150	0.135975
1353	0.484250	0.138550
1354	0.486550	0.139750
1355	0.483775	0.141575
1356	0.482900	0.141025
1357	0.486575	0.141025
1358	0.486675	0.140250
1359	0.485750	0.138850
1360	0.484050	0.136775
1361	0.489550	0.136175
1362	0.487275	0.135775
1363	0.488150	0.136600
1364	0.487325	0.136575
1365	0.488400	0.138025
1366	0.485575	0.136725
1367	0.489875	0.135575
1368	0.487075	0.136550
1369	0.488900	0.138800
1370	0.489950	0.137900
1371	0.487025	0.138575
1372	0.484425	0.139350
1373	0.487050	0.138200
1374	0.488125	0.137825
1375	0.488675	0.137900
1376	0.485275	0.137550
1377	0.486425	0.140075
1378	0.487225	0.137825
1379	0.486075	0.137300
1380	0.486625	0.138425
1381	0.486250	0.139750
1382	0.489400	0.140100
1383	0.487300	0.140175
1384	0.486975	0.139100
1385	0.487100	0.140300
1386	0.488425	0.140975
1387	0.489450	0.138325
1388	0.484025	0.137450
1389	0.491125	0.136700
1390	0.489525	0.137025
1391	0.487850	0.138900
1392	0.485975	0.139875
1393	0.482625	0.141350
1394	0.480500	0.141325
1395	0.487975	0.141950
1396	0.484975	0.141450
1397	0.486850	0.139775
1398	0.485475	0.140150
1399	0.489500	0.139875
1400	0.489600	0.140050
1401	0.485475	0.141550
1402	0.487925	0.141550
1403	0.485800	0.139975
1404	0.486675	0.139000
1405	0.484375	0.138575
1406	0.483550	0.137675
1407	0.487225	0.140375
1408	0.486750	0.140625
1409	0.487175	0.141575
1410	0.487200	0.140400
1411	0.484200	0.140075
1412	0.488800	0.138875
1413	0.490875	0.138500
1414	0.483650	0.138675
1415	0.484425	0.139575
1416	0.488725	0.140075
1417	0.486250	0.138850
1418	0.488750	0.139125
1419	0.489050	0.138950
1420	0.489150	0.138900
1421	0.485950	0.139025
1422	0.488400	0.137000
1423	0.487350	0.138700
1424	0.486050	0.137075
1425	0.483850	0.137325
1426	0.488125	0.137575
1427	0.491325	0.136300
1428	0.489550	0.138600
1429	0.488350	0.137725
1430	0.489250	0.138125
1431	0.486925	0.139625
1432	0.491375	0.139500
1433	0.489925	0.138300
1434	0.486325	0.138175
1435	0.492175	0.138700
1436	0.487300	0.138650
1437	0.487750	0.138000
1438	0.493000	0.139375
1439	0.487650	0.139600
1440	0.488350	0.141425
1441	0.489300	0.141350
1442	0.492850	0.139575
1443	0.488375	0.140000
1444	0.488800	0.138875
1445	0.489325	0.139900
1446	0.492525	0.140250
1447	0.487275	0.140375
1448	0.488775	0.138550
1449	0.485775	0.137725
1450	0.490450	0.137825
1451	0.489950	0.136775
1452	0.487925	0.136300
1453	0.488600	0.136775
1454	0.487425	0.135200
1455	0.487125	0.134525
1456	0.488125	0.135350
1457	0.487575	0.134925
1458	0.490550	0.136000
1459	0.487575	0.134025
1460	0.490750	0.132450
1461	0.489175	0.132250
1462	0.483525	0.133425
1463	0.484725	0.131675
1464	0.482250	0.132100
1465	0.493275	0.131775
1466	0.488900	0.132425
1467	0.488700	0.132425
1468	0.488025	0.131875
1469	0.484000	0.131800
1470	0.484625	0.131975
1471	0.488125	0.133150
1472	0.489150	0.133600
1473	0.486875	0.133725
1474	0.483400	0.133825
1475	0.486475	0.133900
1476	0.488575	0.134250
1477	0.490950	0.133925
1478	0.489250	0.134650
1479	0.481525	0.135400
1480	0.485025	0.136200
1481	0.487300	0.135100
1482	0.484500	0.135600
1483	0.485650	0.136475
1484	0.489075	0.136875
1485	0.485400	0.136525
1486	0.487800	0.137550
1487	0.483325	0.138775
1488	0.487800	0.138100
1489	0.484150	0.139325
1490	0.488225	0.139350
1491	0.487475	0.140075
1492	0.487150	0.139725
1493	0.485525	0.141700
1494	0.485075	0.140025
1495	0.484525	0.139400
1496	0.487375	0.137550
1497	0.487675	0.138850
1498	0.485675	0.139475
1499	0.484225	0.138400
1500	0.486575	0.137950
1501	0.489425	0.138125
1502	0.486550	0.136950
1503	0.484200	0.137550
1504	0.490100	0.136475
1505	0.484575	0.135950
1506	0.488050	0.134925
1507	0.483225	0.134100
1508	0.482600	0.132700
1509	0.488350	0.132525
1510	0.485875	0.132875
1511	0.485250	0.133225
1512	0.488900	0.131300
1513	0.488950	0.132650
1514	0.487325	0.131000
1515	0.488350	0.130650
1516	0.489150	0.130675
1517	0.488600	0.131100
1518	0.486300	0.131625
1519	0.485750	0.132400
1520	0.489950	0.133225
1521	0.488100	0.131825
1522	0.487200	0.132450
1523	0.486100	0.133425
1524	0.483375	0.133000
1525	0.485425	0.133475
1526	0.486600	0.132750
1527	0.484675	0.132850
1528	0.486875	0.132750
1529	0.485025	0.133750
1530	0.488775	0.134325
1531	0.485800	0.136750
1532	0.484300	0.137350
1533	0.485775	0.136875
1534	0.485875	0.137925
1535	0.487725	0.136900
1536	0.491325	0.138450
1537	0.485925	0.138025
1538	0.486025	0.138000
1539	0.487400	0.138175
1540	0.488750	0.137225
1541	0.491850	0.136225
1542	0.489250	0.137625
1543	0.485100	0.135575
1544	0.485025	0.135375
1545	0.486150	0.134650
1546	0.486325	0.133500
1547	0.486825	0.133350
1548	0.490500	0.134450
1549	0.486475	0.133125
1550	0.484575	0.131875
1551	0.486950	0.131900
1552	0.489750	0.130625
1553	0.485775	0.131250
1554	0.485175	0.131400
1555	0.488725	0.132075
1556	0.483500	0.133350
1557	0.486750	0.134500
1558	0.490575	0.133225
1559	0.487325	0.132750
1560	0.486350	0.132575
1561	0.487450	0.132025
1562	0.488225	0.132000
1563	0.486475	0.132475
1564	0.488475	0.131850
1565	0.489850	0.133650
1566	0.487350	0.134575
1567	0.481950	0.133075
1568	0.485075	0.133850
1569	0.483475	0.134375
1570	0.486500	0.135000
1571	0.486025	0.134325
1572	0.485100	0.135725
1573	0.486600	0.133600
1574	0.481150	0.133900
1575	0.490600	0.134025
1576	0.486125	0.132600
1577	0.488450	0.132350
1578	0.483925	0.133375
1579	0.485875	0.129625
1580	0.484000	0.130950
1581	0.483900	0.129325
1582	0.482900	0.128200
1583	0.481850	0.127325
1584	0.486875	0.128400
1585	0.486500	0.129075
1586	0.489500	0.127925
1587	0.485300	0.129450
1588	0.486625	0.128525
1589	0.488075	0.128125
1590	0.489150	0.129325
1591	0.491250	0.129075
1592	0.486475	0.129725
1593	0.486475	0.129600
1594	0.487525	0.129475
1595	0.487375	0.128575
1596	0.486525	0.129550
1597	0.484350	0.128800
1598	0.488175	0.128125
1599	0.483800	0.128225
1600	0.486750	0.129150
1601	0.486775	0.128275
1602	0.486150	0.127600
1603	0.483325	0.126700
1604	0.488425	0.128325
1605	0.486125	0.129225
1606	0.489750	0.128850
1607	0.486975	0.129875
1608	0.490625	0.129825
1609	0.489750	0.130750
1610	0.487475	0.133250
1611	0.487375	0.132225
1612	0.485750	0.132400
1613	0.486625	0.131400
1614	0.486025	0.130700
1615	0.491300	0.131500
1616	0.488500	0.131175
1617	0.488425	0.130400
1618	0.486200	0.129775
1619	0.489325	0.130150
1620	0.488250	0.130200
1621	0.487875	0.130275
1622	0.487750	0.130300
1623	0.486675	0.128825
1624	0.486925	0.128350
1625	0.490450	0.126725
1626	0.489825	0.127575
1627	0.486025	0.128175
1628	0.484275	0.127050
1629	0.484325	0.126850
1630	0.483225	0.127600
1631	0.485425	0.128025
1632	0.482900	0.126250
1633	0.486300	0.125600
1634	0.490975	0.125100
1635	0.489325	0.125100
1636	0.484825	0.126250
1637	0.485375	0.126650
1638	0.481725	0.126200
1639	0.485525	0.124900
1640	0.485575	0.124300
1641	0.483200	0.123050
1642	0.485675	0.124650
1643	0.486725	0.124575
1644	0.485100	0.126650
1645	0.484700	0.126050
1646	0.484825	0.126000
1647	0.485475	0.125300
1648	0.487000	0.125125
1649	0.486775	0.125375
1650	0.492275	0.122925
1651	0.490750	0.123800
1652	0.485575	0.122150
1653	0.483975	0.122025
1654	0.485425	0.121500
1655	0.482225	0.122150
1656	0.485800	0.121525
1657	0.488125	0.122125
1658	0.487775	0.123025
1659	0.489025	0.124050
1660	0.486800	0.124000
1661	0.484400	0.125250
1662	0.484850	0.124900
1663	0.486025	0.126075
1664	0.489325	0.125425
1665	0.488700	0.123850
1666	0.489250	0.123350
1667	0.490700	0.123225
1668	0.489150	0.123625
1669	0.483125	0.124000
1670	0.486225	0.123850
1671	0.488550	0.123575
1672	0.488200	0.123250
1673	0.487925	0.123125
1674	0.486175	0.123225
1675	0.484425	0.123050
1676	0.483700	0.124325
1677	0.483450	0.124300
1678	0.481800	0.123250
1679	0.488300	0.123475
1680	0.488000	0.121850
1681	0.490500	0.122800
1682	0.488625	0.123450
1683	0.485575	0.124500
1684	0.483925	0.124700
1685	0.483400	0.124575
1686	0.489900	0.125325
1687	0.487400	0.123750
1688	0.483600	0.122600
1689	0.486575	0.123300
1690	0.485750	0.124225
1691	0.485575	0.124000
1692	0.481875	0.122250
1693	0.485600	0.123650
1694	0.486575	0.125425
1695	0.484175	0.125250
1696	0.483250	0.126425
1697	0.485375	0.126075
1698	0.483050	0.125775
1699	0.486175	0.126700
1700	0.486875	0.127225
1701	0.489600	0.126150
1702	0.487700	0.126025
1703	0.483675	0.126100
1704	0.484125	0.126525
1705	0.487600	0.126775
1706	0.488375	0.125325
1707	0.485225	0.125725
1708	0.485950	0.125175
1709	0.491350	0.126050
1710	0.486975	0.126600
1711	0.484800	0.127325
1712	0.485625	0.127725
1713	0.482800	0.127900
1714	0.481850	0.127625
1715	0.486100	0.127200
1716	0.482775	0.128050
1717	0.488650	0.127300
1718	0.484025	0.125550
1719	0.484525	0.126550
1720	0.487225	0.125650
1721	0.489125	0.124925
1722	0.486875	0.124700
1723	0.484400	0.124450
1724	0.487625	0.124600
1725	0.488175	0.124525
1726	0.483925	0.125250
1727	0.486550	0.126700
1728	0.487425	0.125650
1729	0.484475	0.127725
1730	0.488500	0.129025
1731	0.492050	0.130200
1732	0.488575	0.129000
1733	0.489525	0.128050
1734	0.487200	0.130375
1735	0.488950	0.130650
1736	0.486625	0.130200
1737	0.486100	0.131250
1738	0.486025	0.130900
1739	0.487800	0.130750
1740	0.486900	0.132325
1741	0.488300	0.130150
1742	0.487975	0.131900
1743	0.488200	0.131575
1744	0.484725	0.131450
1745	0.484225	0.132875
1746	0.486600	0.132375
1747	0.485300	0.131425
1748	0.490575	0.133725
1749	0.488100	0.134325
1750	0.488175	0.133825
1751	0.485475	0.132100
1752	0.491200	0.131475
1753	0.490000	0.132850
1754	0.489025	0.133275
1755	0.490825	0.132375
1756	0.488900	0.133675
1757	0.488925	0.134100
1758	0.488575	0.134425
1759	0.486125	0.133925
1760	0.484500	0.134925
1761	0.486625	0.133000
1762	0.488800	0.134700
1763	0.485625	0.136100
1764	0.489225	0.137200
1765	0.489300	0.136825
1766	0.486075	0.135025
1767	0.484525	0.136150
1768	0.488950	0.136725
1769	0.488200	0.137175
1770	0.488675	0.137875
1771	0.487825	0.138650
1772	0.486200	0.140575
1773	0.484825	0.141500
1774	0.485800	0.143325
1775	0.490250	0.143125
1776	0.487050	0.143100
1777	0.489675	0.143700
1778	0.492950	0.141975
1779	0.485925	0.142000
1780	0.485550	0.139900
1781	0.487150	0.140325
1782	0.484375	0.140475
1783	0.487700	0.140675
1784	0.489700	0.140500
1785	0.482050	0.141200
1786	0.483100	0.139900
1787	0.485150	0.140500
1788	0.487025	0.140225
1789	0.484350	0.140625
1790	0.485350	0.140425
1791	0.486650	0.140100
1792	0.487550	0.141550
1793	0.485525	0.141075
1794	0.486775	0.141975
1795	0.485875	0.143800
1796	0.487525	0.143375
1797	0.481225	0.142425
1798	0.485000	0.143800
1799	0.489700	0.143150
1800	0.486150	0.143200
1801	0.487925	0.143750
1802	0.487200	0.144025
1803	0.484000	0.143675
1804	0.483300	0.143650
1805	0.486725	0.145325
1806	0.481850	0.143675
1807	0.487025	0.143550
1808	0.486300	0.143875
1809	0.484800	0.144275
1810	0.484425	0.145275
1811	0.481625	0.144700
1812	0.486450	0.145725
1813	0.483100	0.145675
1814	0.483150	0.147700
1815	0.483500	0.146625
1816	0.486550	0.146950
1817	0.488625	0.145900
1818	0.485550	0.147350
1819	0.486425	0.146625
1820	0.485500	0.147500
1821	0.485625	0.146075
1822	0.484125	0.144475
1823	0.487250	0.143200
1824	0.484725	0.141575
1825	0.481725	0.141400
1826	0.485875	0.138725
1827	0.485425	0.138675
1828	0.488750	0.139000
1829	0.486175	0.137100
1830	0.486925	0.139275
1831	0.483300	0.139575
1832	0.486500	0.140050
1833	0.486825	0.139175
1834	0.488425	0.140250
1835	0.485975	0.140850
1836	0.486250	0.140750
1837	0.485075	0.140250
1838	0.484650	0.138900
1839	0.485275	0.139100
1840	0.487825	0.140550
1841	0.487375	0.139100
1842	0.487325	0.137550
1843	0.488550	0.137375
1844	0.488200	0.136175
1845	0.485700	0.136800
1846	0.482775	0.136600
1847	0.487700	0.136450
1848	0.481925	0.135600
1849	0.486650	0.134125
1850	0.485050	0.134175
1851	0.484225	0.133775
1852	0.483500	0.133525
1853	0.485275	0.132725
1854	0.487000	0.132800
1855	0.482950	0.132125
1856	0.486500	0.132325
1857	0.484550	0.132525
1858	0.486450	0.134050
1859	0.485800	0.134375
1860	0.487150	0.134550
1861	0.482550	0.135025
1862	0.483975	0.134575
1863	0.486800	0.135475
1864	0.482750	0.137225
1865	0.488850	0.138150
1866	0.488350	0.137700
1867	0.485950	0.136225
1868	0.486350	0.136450
1869	0.484500	0.136500
1870	0.489250	0.136125
1871	0.487625	0.134725
1872	0.487350	0.133175
1873	0.488375	0.131675
1874	0.488025	0.131300
1875	0.487475	0.129900
1876	0.487125	0.129125
1877	0.484550	0.128875
1878	0.490125	0.127275
1879	0.486350	0.127675
1880	0.481975	0.126625
1881	0.484725	0.126325
1882	0.486900	0.125750
1883	0.484075	0.125175
1884	0.488125	0.124175
1885	0.484575	0.123175
1886	0.482650	0.122775
1887	0.488175	0.122150
1888	0.487225	0.122000
1889	0.486850	0.120975
1890	0.487225	0.122200
1891	0.486675	0.121600
1892	0.492225	0.121125
1893	0.489975	0.121525
1894	0.487600	0.122875
1895	0.489575	0.121675
1896	0.486000	0.121475
1897	0.485675	0.120400
1898	0.487225	0.121500
1899	0.485600	0.122450
1900	0.487150	0.123825
1901	0.484975	0.124600
1902	0.482750	0.125900
1903	0.483600	0.127275
1904	0.486475	0.126900
1905	0.489050	0.126500
1906	0.490925	0.126175
1907	0.488300	0.128200
1908	0.489075	0.127200
1909	0.486325	0.125825
1910	0.486800	0.126425
1911	0.481225	0.126250
1912	0.485175	0.125725
1913	0.486600	0.126600
1914	0.486750	0.126750
1915	0.490550	0.126450
1916	0.487200	0.126950
1917	0.485925	0.128075
1918	0.487225	0.127850
1919	0.489300	0.126850
1920	0.490750	0.127200
1921	0.487950	0.125325
1922	0.487575	0.126425
1923	0.487350	0.127550
1924	0.482225	0.127825
1925	0.485575	0.127400
1926	0.483150	0.127425
1927	0.486900	0.127750
1928	0.488475	0.126475
1929	0.484175	0.126750
1930	0.478750	0.125150
1931	0.479675	0.125550
1932	0.482125	0.125000
1933	0.480650	0.124750
1934	0.486975	0.124825
1935	0.484575	0.123925
1936	0.485550	0.121950
1937	0.487875	0.121200
1938	0.487400	0.121800
1939	0.486700	0.121575
1940	0.486825	0.121000
1941	0.484250	0.119775
1942	0.484625	0.118625
1943	0.480750	0.119075
1944	0.483150	0.118050
1945	0.489900	0.117225
1946	0.490050	0.115675
1947	0.487900	0.115500
1948	0.488375	0.116050
1949	0.485825	0.116850
1950	0.485150	0.115375
1951	0.486575	0.116850
1952	0.489000	0.115700
1953	0.485975	0.116525
1954	0.481950	0.115400
1955	0.487225	0.114275
1956	0.484025	0.113375
1957	0.483875	0.113400
1958	0.485275	0.114875
1959	0.488150	0.114775
1960	0.485225	0.114675
1961	0.484050	0.114800
1962	0.488050	0.115400
1963	0.485475	0.116225
1964	0.481850	0.115325
1965	0.483375	0.115800
1966	0.489625	0.115625
1967	0.492800	0.117350
1968	0.488600	0.116600
1969	0.482550	0.116325
1970	0.481675	0.117550
1971	0.484575	0.118075
1972	0.486900	0.116250
1973	0.486775	0.116200
1974	0.487525	0.114825
1975	0.488800	0.114400
1976	0.489600	0.115425
1977	0.485100	0.115200
1978	0.479450	0.115450
1979	0.483225	0.117875
1980	0.487300	0.118375
1981	0.486500	0.117200
1982	0.485775	0.116675
1983	0.484600	0.117275
1984	0.486325	0.117225
1985	0.485400	0.116950
1986	0.484875	0.116875
1987	0.491425	0.117325
1988	0.486575	0.116250
1989	0.489075	0.116575
1990	0.486400	0.115450
1991	0.489100	0.114950
1992	0.485150	0.115575
1993	0.487875	0.115150
1994	0.491775	0.113650
1995	0.485175	0.112150
1996	0.489725	0.111300
1997	0.488100	0.111350
1998	0.482425	0.112700
1999	0.488625	0.112650
[truncated: 8,000 more rows]
