# Supplementary material for: Evolutionary game on mutually influenceing double-layer network
Source: PLoS One. 2025 Jan 31;20(1):e0317923. doi: 10.1371/journal.pone.0317923 (PMC11785339; doi:10.1371/journal.pone.0317923)
Supplement: S1 Data — (ZIP) [file pone.0317923.s001.zip › b=1.09_a=0.5_frequency.txt]

0	0.496200	0.392075
1	0.492550	0.329500
2	0.487850	0.289150
3	0.483725	0.262525
4	0.481750	0.243325
5	0.477675	0.227200
6	0.479175	0.218150
7	0.479700	0.209475
8	0.477675	0.202200
9	0.478850	0.198150
10	0.477425	0.193350
11	0.478850	0.189800
12	0.476100	0.185550
13	0.479400	0.182200
14	0.475200	0.179150
15	0.475725	0.177300
16	0.476850	0.173775
17	0.477125	0.174025
18	0.473425	0.172375
19	0.478025	0.172925
20	0.477325	0.170625
21	0.480550	0.170125
22	0.473850	0.170425
23	0.478275	0.168950
24	0.482550	0.168825
25	0.478700	0.168450
26	0.472075	0.167600
27	0.472825	0.168625
28	0.476900	0.171425
29	0.472525	0.169600
30	0.475750	0.168525
31	0.480900	0.168000
32	0.483275	0.167550
33	0.477900	0.168025
34	0.477925	0.166725
35	0.475825	0.168200
36	0.476650	0.167325
37	0.476900	0.168775
38	0.481250	0.167700
39	0.478025	0.166025
40	0.474575	0.164200
41	0.478300	0.164350
42	0.475875	0.165400
43	0.475200	0.163350
44	0.477400	0.164175
45	0.479950	0.165875
46	0.483300	0.164850
47	0.479925	0.164325
48	0.480700	0.162575
49	0.477500	0.163325
50	0.478150	0.161125
51	0.479525	0.161000
52	0.480575	0.161525
53	0.481050	0.161725
54	0.476600	0.160575
55	0.474625	0.158600
56	0.475150	0.158175
57	0.474650	0.157900
58	0.478950	0.157000
59	0.477250	0.158850
60	0.480150	0.157225
61	0.476725	0.158375
62	0.475750	0.159200
63	0.479525	0.158300
64	0.480675	0.159950
65	0.482925	0.161525
66	0.481175	0.159325
67	0.480825	0.160075
68	0.479825	0.159975
69	0.475375	0.160025
70	0.476325	0.160325
71	0.475675	0.158575
72	0.478900	0.156150
73	0.478175	0.155950
74	0.480950	0.154250
75	0.483500	0.151700
76	0.479825	0.150650
77	0.481725	0.153300
78	0.480300	0.152150
79	0.479675	0.152975
80	0.478300	0.151800
81	0.481250	0.152625
82	0.479425	0.151050
83	0.476125	0.149100
84	0.481825	0.148050
85	0.479275	0.149550
86	0.476725	0.150000
87	0.480100	0.150050
88	0.478275	0.145775
89	0.479375	0.145775
90	0.477000	0.148200
91	0.479375	0.146925
92	0.478450	0.145925
93	0.482475	0.144350
94	0.481750	0.143050
95	0.479125	0.143825
96	0.484300	0.143400
97	0.485500	0.142800
98	0.480600	0.142875
99	0.477125	0.142775
100	0.481300	0.143300
101	0.477075	0.143225
102	0.480625	0.142875
103	0.479675	0.141450
104	0.476300	0.140075
105	0.477325	0.139100
106	0.481525	0.137875
107	0.480225	0.137025
108	0.478275	0.134425
109	0.481425	0.133375
110	0.484325	0.132675
111	0.477975	0.133125
112	0.478950	0.133475
113	0.480675	0.132150
114	0.478575	0.131900
115	0.482025	0.130250
116	0.477650	0.130700
117	0.478075	0.130375
118	0.479550	0.130125
119	0.485725	0.128900
120	0.479950	0.129825
121	0.481375	0.131475
122	0.482500	0.129450
123	0.481250	0.129550
124	0.476925	0.130050
125	0.479625	0.130225
126	0.476075	0.131650
127	0.477775	0.131450
128	0.479700	0.131050
129	0.479675	0.132550
130	0.477575	0.132275
131	0.477750	0.133400
132	0.483200	0.133025
133	0.483050	0.132775
134	0.483950	0.132925
135	0.481475	0.133125
136	0.482125	0.135100
137	0.483850	0.135025
138	0.479200	0.134750
139	0.480500	0.134250
140	0.478125	0.133300
141	0.481075	0.133500
142	0.476900	0.133600
143	0.480275	0.130675
144	0.478850	0.128850
145	0.479975	0.128050
146	0.479125	0.128375
147	0.478050	0.128525
148	0.481400	0.128050
149	0.480975	0.128075
150	0.481900	0.129200
151	0.478075	0.130300
152	0.481350	0.130925
153	0.478250	0.130550
154	0.480650	0.130925
155	0.482025	0.131325
156	0.479125	0.130150
157	0.479600	0.130675
158	0.480050	0.130525
159	0.479775	0.129200
160	0.482975	0.130900
161	0.486550	0.130725
162	0.481375	0.129900
163	0.478950	0.130075
164	0.480700	0.129250
165	0.483300	0.128175
166	0.478525	0.128200
167	0.480225	0.128225
168	0.479875	0.128675
169	0.483350	0.129400
170	0.482325	0.130825
171	0.480375	0.129600
172	0.482850	0.129350
173	0.483025	0.128875
174	0.479900	0.128900
175	0.480525	0.128600
176	0.478675	0.127375
177	0.480575	0.128150
178	0.477850	0.128625
179	0.480750	0.128100
180	0.486175	0.129625
181	0.489025	0.127700
182	0.484300	0.128125
183	0.479200	0.129400
184	0.480275	0.129450
185	0.480600	0.129950
186	0.481075	0.128100
187	0.485075	0.127400
188	0.485975	0.128150
189	0.485150	0.127975
190	0.485850	0.127075
191	0.484800	0.125900
192	0.481425	0.125950
193	0.480875	0.124900
194	0.479225	0.123575
195	0.481175	0.123525
196	0.476825	0.123250
197	0.477525	0.124300
198	0.481175	0.123875
199	0.481750	0.124675
200	0.480175	0.124075
201	0.481100	0.125850
202	0.478000	0.124350
203	0.480725	0.124400
204	0.477950	0.123500
205	0.477975	0.123700
206	0.479775	0.125425
207	0.487525	0.127100
208	0.482700	0.126025
209	0.481350	0.126350
210	0.484425	0.125750
211	0.482500	0.126450
212	0.477375	0.126475
213	0.484275	0.124925
214	0.478425	0.124350
215	0.479900	0.124200
216	0.483250	0.124025
217	0.480125	0.125425
218	0.479475	0.123650
219	0.480250	0.122625
220	0.482100	0.124050
221	0.485075	0.123675
222	0.483950	0.125700
223	0.477675	0.125600
224	0.482325	0.126650
225	0.479000	0.127750
226	0.482775	0.127125
227	0.485325	0.126350
228	0.479450	0.127850
229	0.481750	0.126475
230	0.480350	0.126000
231	0.482450	0.124300
232	0.480025	0.124750
233	0.482300	0.125775
234	0.481400	0.125675
235	0.481275	0.125125
236	0.477600	0.124225
237	0.481125	0.125275
238	0.478700	0.126675
239	0.482950	0.125800
240	0.482050	0.127350
241	0.485725	0.125600
242	0.480575	0.125700
243	0.481575	0.124850
244	0.480775	0.126100
245	0.480425	0.127125
246	0.485125	0.127725
247	0.483350	0.125775
248	0.483200	0.124400
249	0.482625	0.123800
250	0.480400	0.122300
251	0.482350	0.120700
252	0.479975	0.120200
253	0.480200	0.119325
254	0.482900	0.119850
255	0.485500	0.118875
256	0.485175	0.119650
257	0.482325	0.118700
258	0.481825	0.117975
259	0.479800	0.117250
260	0.479375	0.116175
261	0.481400	0.116050
262	0.477175	0.116325
263	0.477550	0.116975
264	0.480000	0.115275
265	0.484225	0.115275
266	0.484200	0.114475
267	0.482000	0.115575
268	0.482400	0.115775
269	0.481000	0.114875
270	0.481000	0.114650
271	0.481875	0.114100
272	0.480400	0.115300
273	0.479150	0.114425
274	0.476000	0.113575
275	0.478100	0.113500
276	0.480550	0.112725
277	0.478775	0.111875
278	0.484300	0.111125
279	0.482800	0.110100
280	0.486425	0.110350
281	0.483825	0.108550
282	0.480175	0.108825
283	0.481200	0.109900
284	0.484775	0.109400
285	0.482100	0.109600
286	0.480025	0.109100
287	0.481450	0.109300
288	0.478525	0.109925
289	0.478925	0.110600
290	0.477150	0.110975
291	0.481450	0.111175
292	0.481450	0.110450
293	0.482125	0.112650
294	0.483575	0.112500
295	0.482850	0.113675
296	0.482475	0.114225
297	0.485775	0.113375
298	0.484700	0.113025
299	0.476350	0.113175
300	0.483050	0.114650
301	0.483075	0.113300
302	0.487275	0.113275
303	0.483275	0.111675
304	0.483575	0.110650
305	0.483600	0.111475
306	0.482725	0.110300
307	0.477525	0.110950
308	0.485900	0.110150
309	0.482825	0.109200
310	0.484500	0.110200
311	0.482225	0.108975
312	0.479850	0.110050
313	0.482300	0.109350
314	0.480850	0.108175
315	0.484225	0.108075
316	0.484625	0.107300
317	0.482675	0.106400
318	0.480525	0.106700
319	0.478200	0.105075
320	0.478650	0.103275
321	0.483575	0.102900
322	0.476425	0.102250
323	0.479325	0.101925
324	0.483675	0.102350
325	0.478850	0.102025
326	0.479875	0.102725
327	0.481350	0.102050
328	0.480200	0.102400
329	0.484000	0.103300
330	0.482750	0.101575
331	0.480250	0.101650
332	0.481975	0.102225
333	0.484000	0.102250
334	0.485325	0.102675
335	0.487625	0.103525
336	0.480000	0.104625
337	0.480625	0.104500
338	0.482550	0.104600
339	0.480700	0.105400
340	0.481325	0.104275
341	0.480400	0.103625
342	0.481750	0.103475
343	0.485100	0.102700
344	0.487350	0.103125
345	0.481600	0.103600
346	0.480975	0.104100
347	0.480375	0.105300
348	0.482875	0.104275
349	0.486750	0.104050
350	0.483200	0.104000
351	0.481250	0.103825
352	0.481125	0.102400
353	0.481100	0.102350
354	0.478475	0.102550
355	0.482525	0.101250
356	0.485725	0.100300
357	0.488425	0.100600
358	0.479850	0.100875
359	0.481975	0.100150
360	0.485050	0.101675
361	0.480700	0.102325
362	0.482875	0.101375
363	0.483600	0.101325
364	0.482975	0.102025
365	0.484325	0.101325
366	0.485475	0.101750
367	0.482025	0.101275
368	0.483775	0.101700
369	0.487025	0.100500
370	0.480075	0.099950
371	0.484450	0.099275
372	0.488675	0.098300
373	0.484850	0.098275
374	0.485775	0.099500
375	0.482200	0.098800
376	0.478300	0.099350
377	0.479825	0.099500
378	0.481225	0.099450
379	0.484125	0.099950
380	0.483900	0.098400
381	0.484175	0.097925
382	0.479350	0.097575
383	0.485800	0.097925
384	0.482900	0.097050
385	0.482700	0.098275
386	0.479950	0.098050
387	0.482975	0.098275
388	0.488875	0.099850
389	0.484175	0.100025
390	0.479625	0.098675
391	0.480650	0.098800
392	0.479425	0.098650
393	0.481950	0.098225
394	0.477675	0.096925
395	0.482525	0.097025
396	0.479325	0.096075
397	0.479975	0.096200
398	0.480800	0.094550
399	0.482275	0.095400
400	0.481675	0.095075
401	0.481075	0.094475
402	0.482400	0.094900
403	0.478050	0.095500
404	0.477650	0.096475
405	0.480475	0.097425
406	0.479950	0.095650
407	0.484325	0.095300
408	0.482300	0.096000
409	0.479700	0.095775
410	0.483625	0.096700
411	0.484875	0.095225
412	0.485800	0.095150
413	0.480875	0.094600
414	0.485875	0.094925
415	0.485125	0.093175
416	0.482650	0.094300
417	0.482775	0.094875
418	0.482650	0.094350
419	0.480400	0.093675
420	0.483200	0.093475
421	0.483525	0.092925
422	0.483925	0.092550
423	0.483500	0.091000
424	0.482725	0.091700
425	0.484950	0.090550
426	0.483450	0.091125
427	0.483650	0.090175
428	0.480100	0.088650
429	0.482450	0.089475
430	0.482725	0.089850
431	0.482700	0.091025
432	0.481750	0.090900
433	0.484325	0.090850
434	0.487300	0.089525
435	0.482150	0.088625
436	0.483725	0.089300
437	0.484150	0.090050
438	0.482575	0.090075
439	0.481075	0.089325
440	0.481750	0.090225
441	0.483050	0.089900
442	0.484225	0.087925
443	0.481600	0.087600
444	0.483150	0.089425
445	0.482975	0.090750
446	0.479050	0.090500
447	0.483375	0.092125
448	0.478425	0.092350
449	0.479875	0.093675
450	0.481025	0.092650
451	0.482700	0.092600
452	0.483925	0.092450
453	0.486250	0.092350
454	0.485825	0.092800
455	0.484325	0.092650
456	0.483075	0.092400
457	0.482250	0.093375
458	0.481400	0.094700
459	0.486800	0.093775
460	0.481750	0.093375
461	0.481725	0.092600
462	0.482825	0.093175
463	0.482000	0.093375
464	0.485700	0.091925
465	0.484825	0.092550
466	0.482450	0.089950
467	0.479125	0.089125
468	0.482000	0.088950
469	0.480550	0.090900
470	0.479675	0.091675
471	0.482225	0.090850
472	0.478925	0.090875
473	0.482950	0.090375
474	0.481950	0.091000
475	0.487200	0.090575
476	0.481125	0.091075
477	0.481325	0.090850
478	0.489375	0.089800
479	0.484400	0.089925
480	0.484750	0.090225
481	0.479800	0.090500
482	0.485600	0.092525
483	0.483475	0.093750
484	0.480850	0.092750
485	0.479375	0.093725
486	0.483725	0.092500
487	0.484225	0.091975
488	0.483600	0.091450
489	0.481325	0.092775
490	0.480100	0.092950
491	0.483350	0.092675
492	0.487300	0.093100
493	0.484200	0.093750
494	0.481725	0.094850
495	0.480100	0.094625
496	0.478975	0.094125
497	0.483550	0.093275
498	0.481275	0.092700
499	0.478000	0.091700
500	0.483075	0.093225
501	0.483950	0.093225
502	0.484125	0.092900
503	0.487050	0.092500
504	0.483525	0.093350
505	0.482650	0.093525
506	0.481925	0.092850
507	0.486700	0.093225
508	0.482200	0.093375
509	0.483775	0.094100
510	0.479475	0.095375
511	0.484950	0.095575
512	0.483025	0.094275
513	0.482275	0.094100
514	0.481475	0.094900
515	0.481875	0.095375
516	0.481250	0.096275
517	0.483100	0.097475
518	0.479600	0.097150
519	0.482700	0.095850
520	0.481875	0.095125
521	0.478600	0.094775
522	0.480375	0.095475
523	0.483725	0.094025
524	0.481600	0.092400
525	0.482925	0.093150
526	0.479175	0.093675
527	0.477125	0.092825
528	0.481025	0.092400
529	0.477575	0.091650
530	0.475875	0.090400
531	0.480625	0.091775
532	0.479200	0.090375
533	0.478550	0.089650
534	0.478625	0.089875
535	0.480950	0.088250
536	0.482525	0.087050
537	0.485025	0.087575
538	0.485550	0.087400
539	0.483875	0.087550
540	0.481875	0.086575
541	0.482650	0.085775
542	0.483425	0.084475
543	0.481525	0.083500
544	0.480600	0.083450
545	0.483475	0.084125
546	0.480400	0.083525
547	0.479500	0.083525
548	0.481125	0.083000
549	0.486475	0.081900
550	0.487250	0.082075
551	0.486000	0.083300
552	0.482000	0.084300
553	0.482875	0.084275
554	0.482225	0.082725
555	0.481250	0.083300
556	0.481825	0.083650
557	0.477475	0.084800
558	0.480125	0.085300
559	0.480175	0.085375
560	0.485800	0.083975
561	0.484400	0.084225
562	0.480525	0.084425
563	0.485375	0.084175
564	0.483350	0.083175
565	0.485750	0.083925
566	0.483950	0.082900
567	0.483425	0.083350
568	0.481675	0.083175
569	0.477825	0.083250
570	0.480350	0.082900
571	0.486775	0.083950
572	0.486750	0.084225
573	0.488050	0.085250
574	0.484175	0.086000
575	0.482100	0.086300
576	0.485550	0.085800
577	0.484975	0.085975
578	0.482525	0.086225
579	0.483225	0.086625
580	0.483925	0.086600
581	0.486350	0.087400
582	0.480425	0.087775
583	0.482825	0.087225
584	0.486575	0.085800
585	0.480150	0.085000
586	0.484800	0.085450
587	0.484975	0.084625
588	0.481350	0.083925
589	0.482275	0.084525
590	0.486475	0.083950
591	0.484000	0.083350
592	0.481200	0.084200
593	0.481100	0.083900
594	0.483500	0.083575
595	0.482575	0.083675
596	0.483100	0.084075
597	0.481725	0.083125
598	0.480575	0.082650
599	0.484525	0.081700
600	0.481725	0.081125
601	0.483350	0.082450
602	0.483100	0.082325
603	0.482775	0.082750
604	0.485325	0.084100
605	0.486125	0.084700
606	0.482925	0.084275
607	0.484475	0.085725
608	0.482675	0.085325
609	0.479075	0.085550
610	0.483175	0.084450
611	0.484475	0.083325
612	0.480550	0.083125
613	0.483050	0.082425
614	0.480225	0.080975
615	0.484750	0.082200
616	0.485250	0.081750
617	0.482100	0.081625
618	0.485425	0.082300
619	0.481125	0.081625
620	0.482525	0.080775
621	0.481675	0.080875
622	0.484150	0.079825
623	0.483425	0.080325
624	0.481925	0.080500
625	0.482975	0.079825
626	0.481950	0.078375
627	0.483025	0.077825
628	0.485750	0.077525
629	0.488875	0.076550
630	0.484550	0.077225
631	0.482550	0.078075
632	0.482000	0.078425
633	0.485275	0.079175
634	0.486925	0.078875
635	0.483025	0.078700
636	0.488600	0.078175
637	0.486400	0.077600
638	0.483500	0.077275
639	0.483275	0.077700
640	0.483900	0.077300
641	0.481575	0.077050
642	0.480300	0.077125
643	0.482575	0.076750
644	0.482900	0.077900
645	0.481650	0.077000
646	0.481150	0.078925
647	0.479150	0.078950
648	0.480300	0.079150
649	0.480450	0.077925
650	0.482225	0.077675
651	0.483225	0.077475
652	0.484725	0.077300
653	0.481600	0.077875
654	0.481400	0.078575
655	0.482475	0.078250
656	0.479525	0.079100
657	0.484200	0.077925
658	0.481375	0.078100
659	0.481900	0.078350
660	0.484625	0.078550
661	0.486900	0.078400
662	0.483075	0.078450
663	0.487450	0.078300
664	0.485350	0.078250
665	0.483550	0.078250
666	0.480800	0.078350
667	0.480750	0.078250
668	0.482200	0.078725
669	0.481825	0.079850
670	0.480925	0.080875
671	0.482975	0.081425
672	0.481500	0.082700
673	0.484875	0.082725
674	0.486150	0.081800
675	0.486025	0.081525
676	0.480400	0.082825
677	0.484725	0.082575
678	0.481950	0.082250
679	0.483700	0.082600
680	0.483825	0.081750
681	0.484550	0.079750
682	0.486000	0.079800
683	0.481150	0.080750
684	0.482725	0.081775
685	0.484975	0.082125
686	0.485875	0.082025
687	0.486275	0.081375
688	0.485525	0.080550
689	0.482750	0.080925
690	0.480975	0.080700
691	0.482625	0.080400
692	0.485800	0.079425
693	0.486650	0.079925
694	0.482900	0.080550
695	0.483475	0.080125
696	0.483025	0.080425
697	0.481925	0.079625
698	0.480525	0.078925
699	0.482800	0.079775
700	0.486000	0.079850
701	0.485000	0.079250
702	0.484650	0.078825
703	0.483800	0.078175
704	0.483350	0.077825
705	0.488000	0.077650
706	0.489150	0.078700
707	0.483900	0.080075
708	0.483375	0.079775
709	0.482725	0.080650
710	0.483375	0.081900
711	0.483575	0.082675
712	0.483275	0.082700
713	0.486350	0.084150
714	0.483100	0.084225
715	0.481825	0.084125
716	0.485175	0.083475
717	0.483200	0.081975
718	0.485975	0.083000
719	0.489150	0.081725
720	0.483700	0.081725
721	0.481825	0.083000
722	0.482625	0.083325
723	0.484525	0.081975
724	0.480050	0.081650
725	0.483150	0.081775
726	0.485525	0.081300
727	0.486750	0.081225
728	0.485775	0.080525
729	0.486450	0.081025
730	0.487600	0.081350
731	0.481175	0.082475
732	0.485325	0.082500
733	0.482650	0.082800
734	0.484050	0.080425
735	0.484425	0.080150
736	0.480650	0.080725
737	0.484175	0.080525
738	0.486500	0.081100
739	0.483800	0.080975
740	0.481600	0.081525
741	0.481675	0.081075
742	0.484050	0.083425
743	0.480675	0.083575
744	0.482075	0.083500
745	0.485775	0.083075
746	0.484025	0.083700
747	0.484025	0.083850
748	0.481275	0.083575
749	0.482725	0.084025
750	0.485425	0.083425
751	0.485625	0.083575
752	0.483575	0.083200
753	0.483075	0.083825
754	0.480400	0.083175
755	0.487075	0.083525
756	0.487500	0.085400
757	0.481975	0.086125
758	0.484125	0.087300
759	0.483125	0.088150
760	0.484100	0.088825
761	0.487725	0.088500
762	0.483325	0.088050
763	0.486075	0.088025
764	0.478900	0.086900
765	0.479725	0.087100
766	0.484375	0.085625
767	0.487575	0.085125
768	0.485300	0.085225
769	0.480625	0.084350
770	0.484975	0.084350
771	0.484425	0.084875
772	0.487300	0.084150
773	0.482200	0.083875
774	0.478575	0.083350
775	0.485525	0.084125
776	0.484700	0.083975
777	0.484325	0.084050
778	0.481375	0.082900
779	0.480400	0.081400
780	0.483425	0.081950
781	0.486625	0.081475
782	0.485125	0.079475
783	0.485650	0.077350
784	0.479300	0.077350
785	0.481850	0.076825
786	0.482525	0.076675
787	0.479800	0.076625
788	0.475375	0.074750
789	0.484025	0.073950
790	0.486100	0.074100
791	0.482025	0.072675
792	0.481875	0.072225
793	0.484600	0.071100
794	0.483550	0.070475
795	0.478800	0.071000
796	0.481825	0.070950
797	0.483175	0.071850
798	0.478800	0.072850
799	0.485450	0.072800
800	0.481800	0.072750
801	0.483575	0.072450
802	0.486650	0.072150
803	0.483875	0.071500
804	0.487700	0.071650
805	0.483725	0.071825
806	0.483225	0.071475
807	0.480475	0.072225
808	0.486650	0.072625
809	0.485700	0.072300
810	0.483450	0.072025
811	0.483100	0.071025
812	0.482650	0.070900
813	0.479300	0.071250
814	0.478875	0.071325
815	0.482075	0.071975
816	0.484625	0.072600
817	0.489850	0.073400
818	0.487450	0.072300
819	0.487175	0.071800
820	0.486375	0.072475
821	0.484950	0.072600
822	0.485475	0.071775
823	0.484550	0.070500
824	0.480600	0.070300
825	0.482975	0.070875
826	0.483325	0.072500
827	0.485125	0.071575
828	0.482925	0.071000
829	0.487775	0.072350
830	0.486400	0.072400
831	0.485425	0.071850
832	0.483150	0.072250
833	0.481900	0.071550
834	0.485300	0.070750
835	0.482950	0.069500
836	0.485025	0.070500
837	0.488625	0.070925
838	0.485250	0.070350
839	0.484350	0.069850
840	0.485825	0.068900
841	0.482825	0.068425
842	0.483550	0.068675
843	0.483375	0.067250
844	0.483175	0.067575
845	0.481650	0.066775
846	0.483300	0.066975
847	0.480900	0.067325
848	0.484125	0.067625
849	0.484275	0.067750
850	0.482825	0.066025
851	0.477600	0.066175
852	0.484075	0.066400
853	0.481250	0.066925
854	0.481825	0.067500
855	0.482175	0.067275
856	0.485525	0.066575
857	0.480850	0.067375
858	0.481775	0.066850
859	0.487250	0.066875
860	0.484275	0.066650
861	0.483700	0.066250
862	0.480350	0.066275
863	0.485350	0.066975
864	0.484350	0.066550
865	0.476500	0.065300
866	0.480225	0.065200
867	0.481875	0.065700
868	0.481125	0.066025
869	0.483725	0.065250
870	0.483250	0.064850
871	0.481100	0.064900
872	0.482625	0.064050
873	0.482300	0.062575
874	0.479875	0.062200
875	0.481625	0.061650
876	0.482825	0.061800
877	0.483125	0.061950
878	0.483725	0.060950
879	0.486125	0.061325
880	0.485825	0.060275
881	0.486750	0.060350
882	0.484550	0.060000
883	0.483475	0.060100
884	0.482125	0.059925
885	0.487025	0.058925
886	0.484175	0.058875
887	0.488975	0.058075
888	0.484350	0.057475
889	0.483600	0.057125
890	0.484525	0.057050
891	0.485925	0.057625
892	0.485400	0.058325
893	0.482225	0.058175
894	0.480475	0.057900
895	0.482550	0.058675
896	0.482250	0.058900
897	0.480250	0.058925
898	0.484725	0.059075
899	0.486275	0.058550
900	0.485175	0.058450
901	0.484550	0.058325
902	0.482500	0.057975
903	0.480475	0.057775
904	0.484775	0.058775
905	0.487225	0.059225
906	0.485675	0.059475
907	0.485850	0.059925
908	0.485175	0.058925
909	0.481950	0.059025
910	0.484075	0.059650
911	0.484425	0.060975
912	0.485175	0.060175
913	0.485650	0.060950
914	0.485125	0.060200
915	0.485725	0.059750
916	0.485025	0.059200
917	0.482650	0.059125
918	0.487375	0.059250
919	0.485300	0.058150
920	0.485500	0.058125
921	0.481175	0.058250
922	0.479875	0.058000
923	0.486750	0.058050
924	0.487275	0.058075
925	0.479600	0.058750
926	0.482600	0.057825
927	0.483600	0.058400
928	0.478150	0.057900
929	0.477950	0.058100
930	0.481725	0.057175
931	0.485350	0.059100
932	0.488225	0.059500
933	0.484100	0.060475
934	0.485925	0.060500
935	0.483200	0.061900
936	0.486350	0.060700
937	0.486250	0.060150
938	0.482150	0.060225
939	0.484775	0.060750
940	0.481775	0.061125
941	0.484025	0.061825
942	0.481150	0.060450
943	0.483275	0.060350
944	0.482650	0.060850
945	0.486050	0.060900
946	0.480525	0.060450
947	0.483100	0.060350
948	0.483375	0.060900
949	0.485275	0.060550
950	0.486975	0.061000
951	0.486675	0.060125
952	0.484500	0.059875
953	0.482950	0.059550
954	0.485575	0.059325
955	0.478500	0.057550
956	0.487650	0.057800
957	0.488350	0.057900
958	0.485900	0.058000
959	0.487025	0.057375
960	0.486575	0.057875
961	0.485950	0.059075
962	0.487250	0.059450
963	0.483200	0.060325
964	0.486875	0.059900
965	0.485075	0.060775
966	0.480400	0.060525
967	0.481625	0.060100
968	0.481550	0.059350
969	0.485900	0.058925
970	0.485000	0.058750
971	0.485525	0.057175
972	0.488875	0.055750
973	0.486725	0.055700
974	0.486525	0.055725
975	0.483100	0.055325
976	0.482125	0.054725
977	0.482050	0.054975
978	0.487300	0.054975
979	0.486475	0.053950
980	0.485700	0.054400
981	0.483075	0.053700
982	0.485975	0.053975
983	0.485725	0.053700
984	0.486725	0.054225
985	0.481900	0.053825
986	0.481225	0.054000
987	0.483100	0.055275
988	0.479450	0.055375
989	0.484175	0.055025
990	0.485725	0.054525
991	0.484075	0.054225
992	0.481800	0.053875
993	0.483650	0.054300
994	0.483975	0.054325
995	0.482825	0.054850
996	0.484275	0.054825
997	0.485950	0.055650
998	0.487850	0.055400
999	0.484900	0.054625
1000	0.485000	0.054375
1001	0.482025	0.054350
1002	0.485975	0.054175
1003	0.484200	0.053150
1004	0.485700	0.052925
1005	0.481700	0.053175
1006	0.481550	0.053375
1007	0.485200	0.053775
1008	0.487875	0.052800
1009	0.485825	0.052550
1010	0.482900	0.052850
1011	0.479100	0.053075
1012	0.482250	0.053550
1013	0.483025	0.052725
1014	0.482825	0.052800
1015	0.485975	0.051325
1016	0.484100	0.051675
1017	0.484450	0.051050
1018	0.486575	0.051325
1019	0.488925	0.051925
1020	0.483425	0.051325
1021	0.486650	0.052550
1022	0.487150	0.052375
1023	0.483375	0.050950
1024	0.482925	0.051350
1025	0.481825	0.050950
1026	0.481400	0.051575
1027	0.484025	0.052400
1028	0.479100	0.052250
1029	0.482950	0.052725
1030	0.490475	0.053475
1031	0.485700	0.052925
1032	0.485275	0.053300
1033	0.487675	0.054450
1034	0.480375	0.054300
1035	0.481075	0.054225
1036	0.482500	0.053675
1037	0.481950	0.052825
1038	0.483725	0.053300
1039	0.483000	0.053500
1040	0.483150	0.054200
1041	0.485025	0.054325
1042	0.483175	0.055025
1043	0.477075	0.056250
1044	0.484075	0.056975
1045	0.482700	0.056325
1046	0.481300	0.056100
1047	0.482700	0.055025
1048	0.485125	0.055925
1049	0.485050	0.055800
1050	0.483700	0.055225
1051	0.484025	0.056250
1052	0.484400	0.057050
1053	0.485575	0.056900
1054	0.481650	0.056850
1055	0.483700	0.057625
1056	0.480550	0.056650
1057	0.478875	0.056800
1058	0.482275	0.056350
1059	0.484250	0.056950
1060	0.482850	0.056600
1061	0.486250	0.056275
1062	0.484300	0.055300
1063	0.485750	0.055025
1064	0.485575	0.054325
1065	0.488275	0.054150
1066	0.483050	0.054125
1067	0.483800	0.053950
1068	0.485400	0.054825
1069	0.484950	0.055425
1070	0.479575	0.055825
1071	0.488375	0.055925
1072	0.485775	0.056550
1073	0.479550	0.056750
1074	0.485200	0.055825
1075	0.485950	0.056000
1076	0.487025	0.055350
1077	0.486200	0.054675
1078	0.482500	0.055175
1079	0.483175	0.054775
1080	0.478700	0.052875
1081	0.480450	0.052575
1082	0.483675	0.051900
1083	0.487125	0.051200
1084	0.484550	0.050700
1085	0.482750	0.049325
1086	0.486150	0.049550
1087	0.482000	0.049000
1088	0.484800	0.048150
1089	0.485850	0.048125
1090	0.485350	0.048350
1091	0.484850	0.048075
1092	0.480950	0.047200
1093	0.484475	0.047400
1094	0.483025	0.047225
1095	0.483175	0.046800
1096	0.483200	0.046175
1097	0.482725	0.046050
1098	0.485500	0.047200
1099	0.488950	0.047775
1100	0.487975	0.047425
1101	0.488925	0.046550
1102	0.482375	0.046300
1103	0.484050	0.047100
1104	0.484775	0.046175
1105	0.484825	0.046350
1106	0.482350	0.045575
1107	0.486875	0.046400
1108	0.484175	0.047250
1109	0.482950	0.047925
1110	0.486000	0.047450
1111	0.482800	0.048275
1112	0.485650	0.049500
1113	0.481075	0.049300
1114	0.479250	0.048550
1115	0.485775	0.048200
1116	0.487475	0.047700
1117	0.484325	0.048925
1118	0.485475	0.048100
1119	0.481700	0.047250
1120	0.482075	0.047750
1121	0.486425	0.047975
1122	0.481325	0.047775
1123	0.481125	0.048625
1124	0.486075	0.048425
1125	0.484575	0.048175
1126	0.485625	0.047775
1127	0.486700	0.047475
1128	0.484675	0.048000
1129	0.486200	0.047950
1130	0.482475	0.047975
1131	0.483925	0.047825
1132	0.483825	0.047275
1133	0.483400	0.046800
1134	0.482700	0.047150
1135	0.485275	0.047250
1136	0.485275	0.047500
1137	0.480225	0.047675
1138	0.484775	0.046675
1139	0.487325	0.046800
1140	0.485400	0.047400
1141	0.484425	0.047575
1142	0.480050	0.048400
1143	0.481050	0.047425
1144	0.487275	0.047550
1145	0.489250	0.048025
1146	0.486925	0.048525
1147	0.482925	0.047700
1148	0.486200	0.047450
1149	0.485400	0.048275
1150	0.487525	0.047850
1151	0.488600	0.046950
1152	0.486800	0.046175
1153	0.481750	0.046775
1154	0.481300	0.046525
1155	0.484100	0.046250
1156	0.485650	0.046950
1157	0.484500	0.046550
1158	0.485450	0.047350
1159	0.485950	0.047400
1160	0.481600	0.047825
1161	0.483000	0.046950
1162	0.482175	0.046825
1163	0.481325	0.046475
1164	0.481825	0.046500
1165	0.484350	0.047050
1166	0.482250	0.047425
1167	0.480525	0.046850
1168	0.481625	0.047375
1169	0.481250	0.048250
1170	0.484725	0.048575
1171	0.484025	0.049425
1172	0.484050	0.049125
1173	0.482625	0.049575
1174	0.482000	0.049275
1175	0.489975	0.048300
1176	0.485800	0.048125
1177	0.487075	0.047900
1178	0.486625	0.047100
1179	0.487025	0.047075
1180	0.485625	0.047525
1181	0.483875	0.047675
1182	0.482275	0.047225
1183	0.483825	0.047775
1184	0.484825	0.047875
1185	0.485550	0.048025
1186	0.486925	0.048700
1187	0.488000	0.050100
1188	0.487000	0.050425
1189	0.481825	0.050425
1190	0.483550	0.050350
1191	0.487025	0.050175
1192	0.489575	0.049775
1193	0.486275	0.050350
1194	0.486150	0.051250
1195	0.484325	0.051700
1196	0.483250	0.050650
1197	0.483700	0.050025
1198	0.486825	0.048850
1199	0.484750	0.048275
1200	0.488625	0.048725
1201	0.483475	0.048525
1202	0.484150	0.048625
1203	0.479075	0.048175
1204	0.482525	0.048650
1205	0.484100	0.048625
1206	0.483025	0.049325
1207	0.483050	0.048950
1208	0.487100	0.048700
1209	0.483800	0.048675
1210	0.483400	0.048675
1211	0.483350	0.047325
1212	0.484200	0.047575
1213	0.481600	0.048075
1214	0.480125	0.048375
1215	0.485350	0.048625
1216	0.482850	0.049200
1217	0.485850	0.049825
1218	0.487175	0.049150
1219	0.486575	0.048600
1220	0.484925	0.048025
1221	0.483675	0.047400
1222	0.481675	0.046425
1223	0.480475	0.045700
1224	0.484200	0.045600
1225	0.486050	0.044500
1226	0.487850	0.043475
1227	0.489675	0.042525
1228	0.484775	0.043150
1229	0.487950	0.043075
1230	0.481875	0.043150
1231	0.480125	0.043350
1232	0.479050	0.043450
1233	0.484525	0.044525
1234	0.485850	0.043650
1235	0.487300	0.044100
1236	0.489000	0.044325
1237	0.483075	0.044075
1238	0.481300	0.044050
1239	0.479625	0.043525
1240	0.481075	0.042900
1241	0.481775	0.041425
1242	0.481850	0.040475
1243	0.480825	0.040075
1244	0.485150	0.039575
1245	0.480300	0.039750
1246	0.484900	0.040225
1247	0.480650	0.040875
1248	0.481500	0.041025
1249	0.481250	0.040750
1250	0.487075	0.041100
1251	0.486975	0.040875
1252	0.482475	0.041175
1253	0.482150	0.040775
1254	0.485200	0.040025
1255	0.486925	0.040075
1256	0.482425	0.039950
1257	0.482275	0.039225
1258	0.483275	0.038825
1259	0.486325	0.038250
1260	0.486775	0.038100
1261	0.485100	0.037650
1262	0.483875	0.038000
1263	0.483800	0.038200
1264	0.484450	0.038275
1265	0.484000	0.038575
1266	0.487275	0.038275
1267	0.483800	0.038200
1268	0.484725	0.037450
1269	0.485000	0.037175
1270	0.484000	0.036475
1271	0.488525	0.035975
1272	0.484525	0.035225
1273	0.482075	0.036075
1274	0.481600	0.035925
1275	0.483850	0.035450
1276	0.482425	0.035325
1277	0.480550	0.035825
1278	0.478100	0.035475
1279	0.483925	0.035725
1280	0.486450	0.036375
1281	0.487700	0.035925
1282	0.490800	0.035375
1283	0.487175	0.035775
1284	0.485350	0.035525
1285	0.483850	0.036750
1286	0.482500	0.037600
1287	0.480125	0.036975
1288	0.484525	0.037750
1289	0.482625	0.038075
1290	0.481375	0.038200
1291	0.483500	0.038450
1292	0.484325	0.038275
1293	0.488150	0.037425
1294	0.483225	0.037550
1295	0.485000	0.038150
1296	0.485350	0.039350
1297	0.487150	0.039725
1298	0.485700	0.039850
1299	0.482350	0.039525
1300	0.483750	0.039150
1301	0.484200	0.040150
1302	0.482950	0.040100
1303	0.486075	0.040000
1304	0.485000	0.040075
1305	0.484100	0.040275
1306	0.483850	0.039550
1307	0.481750	0.040250
1308	0.481650	0.039400
1309	0.486125	0.038750
1310	0.486225	0.038375
1311	0.482125	0.038500
1312	0.483450	0.038950
1313	0.479850	0.039250
1314	0.487425	0.039975
1315	0.483100	0.039175
1316	0.484575	0.039500
1317	0.483825	0.039900
1318	0.483500	0.041500
1319	0.483275	0.040975
1320	0.482525	0.040900
1321	0.487125	0.041625
1322	0.490125	0.042500
1323	0.487100	0.042325
1324	0.485075	0.042650
1325	0.486200	0.042550
1326	0.484750	0.042775
1327	0.480575	0.042375
1328	0.481675	0.042375
1329	0.485750	0.042375
1330	0.484175	0.042875
1331	0.487575	0.042875
1332	0.483075	0.044275
1333	0.486250	0.043750
1334	0.486925	0.044075
1335	0.485450	0.045025
1336	0.485550	0.044475
1337	0.484550	0.044750
1338	0.482550	0.044100
1339	0.482275	0.044350
1340	0.487025	0.044175
1341	0.485425	0.044150
1342	0.484100	0.043325
1343	0.489550	0.043125
1344	0.484525	0.043325
1345	0.481450	0.043450
1346	0.485825	0.043700
1347	0.485500	0.044000
1348	0.484100	0.042750
1349	0.485250	0.042525
1350	0.484800	0.042975
1351	0.488000	0.043050
1352	0.485600	0.043950
1353	0.484450	0.043700
1354	0.482625	0.043825
1355	0.482550	0.043375
1356	0.483375	0.042650
1357	0.482175	0.043325
1358	0.485600	0.042825
1359	0.488450	0.041975
1360	0.483925	0.042525
1361	0.484900	0.042300
1362	0.483650	0.042350
1363	0.480800	0.043500
1364	0.483150	0.043900
1365	0.482325	0.044000
1366	0.485850	0.043575
1367	0.487675	0.044325
1368	0.490500	0.043725
1369	0.483575	0.043975
1370	0.482175	0.043675
1371	0.479925	0.043425
1372	0.487275	0.044200
1373	0.487275	0.044625
1374	0.482125	0.045225
1375	0.483275	0.044850
1376	0.486450	0.045175
1377	0.482875	0.044500
1378	0.481200	0.044400
1379	0.484750	0.044825
1380	0.486425	0.045300
1381	0.481950	0.044975
1382	0.482425	0.045550
1383	0.482300	0.044875
1384	0.486000	0.044375
1385	0.487575	0.044300
1386	0.485825	0.043250
1387	0.486175	0.043225
1388	0.485525	0.043250
1389	0.484900	0.042900
1390	0.484650	0.043075
1391	0.487275	0.043300
1392	0.485525	0.043150
1393	0.488025	0.041950
1394	0.485125	0.041500
1395	0.484675	0.041625
1396	0.484425	0.041475
1397	0.482575	0.041125
1398	0.486325	0.041175
1399	0.483275	0.040600
1400	0.487175	0.040500
1401	0.480675	0.040250
1402	0.483475	0.040575
1403	0.481125	0.040625
1404	0.484100	0.040300
1405	0.485575	0.040500
1406	0.484825	0.040575
1407	0.480625	0.040525
1408	0.479450	0.041275
1409	0.483275	0.041725
1410	0.485850	0.041150
1411	0.484350	0.040900
1412	0.484675	0.040525
1413	0.481400	0.040900
1414	0.484325	0.040900
1415	0.489075	0.040775
1416	0.483900	0.041300
1417	0.485125	0.041600
1418	0.484900	0.041225
1419	0.483550	0.041350
1420	0.484150	0.041050
1421	0.481725	0.040975
1422	0.483350	0.041275
1423	0.486925	0.041500
1424	0.484975	0.041225
1425	0.484500	0.040500
1426	0.486800	0.040875
1427	0.484650	0.042125
1428	0.482475	0.042150
1429	0.480550	0.041525
1430	0.480000	0.041400
1431	0.482425	0.040925
1432	0.481000	0.040275
1433	0.483650	0.040875
1434	0.488000	0.041400
1435	0.485275	0.041250
1436	0.481350	0.040700
1437	0.486500	0.040275
1438	0.483925	0.040775
1439	0.484525	0.040775
1440	0.480975	0.041350
1441	0.481825	0.041400
1442	0.483350	0.041675
1443	0.481175	0.042025
1444	0.484400	0.041775
1445	0.483925	0.042050
1446	0.484950	0.041750
1447	0.481025	0.042400
1448	0.482625	0.042175
1449	0.479925	0.042075
1450	0.486000	0.042425
1451	0.485050	0.042875
1452	0.488100	0.042625
1453	0.484400	0.042525
1454	0.484600	0.042300
1455	0.485550	0.042025
1456	0.486400	0.041525
1457	0.484450	0.042150
1458	0.483625	0.041550
1459	0.482350	0.041825
1460	0.486675	0.041525
1461	0.487050	0.041375
1462	0.485225	0.041775
1463	0.485250	0.041575
1464	0.485350	0.041600
1465	0.485300	0.041875
1466	0.492625	0.041700
1467	0.488625	0.040575
1468	0.484800	0.040400
1469	0.486900	0.040625
1470	0.484150	0.042050
1471	0.484350	0.040725
1472	0.482250	0.040875
1473	0.483250	0.040650
1474	0.480300	0.040100
1475	0.483350	0.039650
1476	0.482175	0.040050
1477	0.485900	0.040250
1478	0.485650	0.039550
1479	0.484775	0.040100
1480	0.483525	0.039675
1481	0.487825	0.039350
1482	0.487950	0.039075
1483	0.485700	0.039600
1484	0.480250	0.039950
1485	0.479825	0.040125
1486	0.479825	0.039500
1487	0.484500	0.038900
1488	0.483000	0.039225
1489	0.486250	0.039875
1490	0.483275	0.040300
1491	0.481900	0.039775
1492	0.481950	0.040425
1493	0.482650	0.040675
1494	0.482825	0.040750
1495	0.484650	0.040750
1496	0.484100	0.040775
1497	0.480175	0.041550
1498	0.483250	0.041175
1499	0.485375	0.041975
1500	0.481425	0.041525
1501	0.487575	0.040700
1502	0.481025	0.040675
1503	0.482725	0.041125
1504	0.485200	0.041300
1505	0.485475	0.041150
1506	0.493100	0.042750
1507	0.486800	0.042050
1508	0.482725	0.042775
1509	0.483225	0.043100
1510	0.493650	0.042950
1511	0.486575	0.041750
1512	0.487450	0.041775
1513	0.483850	0.041550
1514	0.483125	0.041300
1515	0.486100	0.040650
1516	0.487175	0.040575
1517	0.479225	0.040125
1518	0.478500	0.040375
1519	0.481975	0.041300
1520	0.481500	0.041225
1521	0.483400	0.041075
1522	0.481975	0.041325
1523	0.488625	0.041650
1524	0.485950	0.041200
1525	0.485925	0.041800
1526	0.482800	0.041050
1527	0.483675	0.041125
1528	0.487150	0.041425
1529	0.483650	0.042050
1530	0.484100	0.042650
1531	0.482625	0.042025
1532	0.482650	0.041175
1533	0.484250	0.041700
1534	0.481225	0.041325
1535	0.484750	0.041525
1536	0.479775	0.041575
1537	0.482175	0.041525
1538	0.479900	0.040625
1539	0.482300	0.041425
1540	0.482475	0.041775
1541	0.486850	0.041625
1542	0.486200	0.041650
1543	0.483975	0.042950
1544	0.486625	0.041975
1545	0.487450	0.041775
1546	0.485750	0.041775
1547	0.482050	0.041050
1548	0.486425	0.041050
1549	0.485600	0.041475
1550	0.480375	0.041275
1551	0.483300	0.040325
1552	0.483375	0.039950
1553	0.486600	0.039450
1554	0.484250	0.039425
1555	0.486975	0.038650
1556	0.484550	0.038925
1557	0.484750	0.039275
1558	0.483125	0.039900
1559	0.483800	0.040775
1560	0.479475	0.039775
1561	0.482475	0.039750
1562	0.478700	0.039625
1563	0.483600	0.040450
1564	0.486950	0.041300
1565	0.485650	0.041350
1566	0.489350	0.040575
1567	0.486225	0.041000
1568	0.483150	0.041025
1569	0.486775	0.040350
1570	0.483700	0.040450
1571	0.482675	0.041075
1572	0.483850	0.040900
1573	0.484450	0.040925
1574	0.482050	0.041675
1575	0.484700	0.041650
1576	0.485900	0.041775
1577	0.483800	0.041900
1578	0.478825	0.042425
1579	0.481950	0.042450
1580	0.483325	0.042275
1581	0.483275	0.041425
1582	0.484675	0.041800
1583	0.485000	0.041350
1584	0.483650	0.041625
1585	0.478400	0.040950
1586	0.485575	0.040875
1587	0.482500	0.041725
1588	0.484925	0.042375
1589	0.487475	0.043150
1590	0.485050	0.043525
1591	0.481325	0.042700
1592	0.483050	0.043275
1593	0.484000	0.043575
1594	0.483725	0.044100
1595	0.486275	0.043600
1596	0.482075	0.043700
1597	0.480525	0.044475
1598	0.483450	0.044050
1599	0.484625	0.043600
1600	0.487875	0.043725
1601	0.482875	0.044050
1602	0.484375	0.043950
1603	0.481550	0.044000
1604	0.479975	0.044075
1605	0.482250	0.043725
1606	0.484975	0.044175
1607	0.485325	0.044375
1608	0.485700	0.043950
1609	0.479500	0.043100
1610	0.483725	0.042600
1611	0.484525	0.042600
1612	0.484050	0.042450
1613	0.481150	0.042125
1614	0.485825	0.042150
1615	0.483450	0.042050
1616	0.483075	0.041500
1617	0.483925	0.040625
1618	0.483250	0.040400
1619	0.484375	0.040450
1620	0.486000	0.040925
1621	0.481750	0.040725
1622	0.479575	0.040400
1623	0.482025	0.040750
1624	0.484075	0.040750
1625	0.485375	0.041550
1626	0.485300	0.042450
1627	0.484100	0.042550
1628	0.484450	0.043375
1629	0.477925	0.042825
1630	0.484550	0.043425
1631	0.479900	0.043775
1632	0.483825	0.043550
1633	0.479475	0.043300
1634	0.479950	0.043100
1635	0.486550	0.043150
1636	0.487200	0.044250
1637	0.487775	0.043800
1638	0.485275	0.043000
1639	0.483750	0.043100
1640	0.481625	0.043625
1641	0.480600	0.044250
1642	0.484250	0.043075
1643	0.481525	0.043300
1644	0.480150	0.043625
1645	0.485225	0.042875
1646	0.484100	0.042375
1647	0.486175	0.042525
1648	0.482950	0.042025
1649	0.479450	0.041525
1650	0.479100	0.041925
1651	0.481325	0.042250
1652	0.487575	0.042050
1653	0.484250	0.042400
1654	0.484450	0.042200
1655	0.485825	0.042050
1656	0.485625	0.042325
1657	0.481600	0.042650
1658	0.482000	0.042175
1659	0.485300	0.042325
1660	0.483675	0.041850
1661	0.485575	0.041350
1662	0.486475	0.041900
1663	0.491150	0.042600
1664	0.484575	0.042450
1665	0.481225	0.041900
1666	0.481975	0.041700
1667	0.484250	0.040950
1668	0.485000	0.040350
1669	0.485075	0.040700
1670	0.486625	0.040550
1671	0.483600	0.040275
1672	0.482025	0.040900
1673	0.485925	0.041200
1674	0.484325	0.041300
1675	0.482625	0.041800
1676	0.484900	0.042425
1677	0.484600	0.043325
1678	0.485075	0.042375
1679	0.486825	0.041700
1680	0.485450	0.041775
1681	0.483050	0.042325
1682	0.485500	0.042000
1683	0.482425	0.041950
1684	0.482875	0.041875
1685	0.483325	0.042225
1686	0.484450	0.042675
1687	0.489600	0.042075
1688	0.486875	0.041400
1689	0.484100	0.041950
1690	0.486750	0.041100
1691	0.483250	0.041075
1692	0.484975	0.041475
1693	0.484200	0.041050
1694	0.482750	0.041525
1695	0.484225	0.041100
1696	0.482675	0.040875
1697	0.482450	0.040475
1698	0.486750	0.040425
1699	0.484925	0.039400
1700	0.488975	0.039650
1701	0.487750	0.039450
1702	0.479750	0.039225
1703	0.484050	0.039725
1704	0.482500	0.040325
1705	0.485500	0.040675
1706	0.486625	0.040550
1707	0.484125	0.040475
1708	0.483450	0.040325
1709	0.481525	0.040100
1710	0.481100	0.040200
1711	0.485900	0.039300
1712	0.483075	0.038500
1713	0.484250	0.037750
1714	0.484825	0.037600
1715	0.484850	0.037825
1716	0.487025	0.038625
1717	0.486125	0.038550
1718	0.484700	0.038950
1719	0.488200	0.038300
1720	0.485000	0.037875
1721	0.490825	0.037425
1722	0.490150	0.036450
1723	0.485275	0.035800
1724	0.482700	0.036950
1725	0.485475	0.036125
1726	0.483700	0.035950
1727	0.484400	0.035625
1728	0.481475	0.034850
1729	0.481250	0.034500
1730	0.487300	0.035300
1731	0.489350	0.034550
1732	0.489250	0.034450
1733	0.484825	0.033475
1734	0.483350	0.032800
1735	0.482325	0.032750
1736	0.485975	0.032975
1737	0.483600	0.032750
1738	0.485475	0.033700
1739	0.484275	0.033625
1740	0.489075	0.034300
1741	0.481575	0.034200
1742	0.482150	0.033925
1743	0.480825	0.033725
1744	0.478625	0.033225
1745	0.483375	0.033050
1746	0.483350	0.032775
1747	0.483900	0.032675
1748	0.482250	0.032250
1749	0.486025	0.032100
1750	0.485525	0.032100
1751	0.485850	0.031875
1752	0.489525	0.031175
1753	0.485275	0.031675
1754	0.483450	0.032025
1755	0.487325	0.031825
1756	0.485500	0.031625
1757	0.487500	0.031725
1758	0.483575	0.031450
1759	0.480925	0.031250
1760	0.480975	0.030575
1761	0.486625	0.031125
1762	0.483700	0.031150
1763	0.484675	0.031350
1764	0.487700	0.031925
1765	0.488775	0.031650
1766	0.485925	0.031975
1767	0.484225	0.032100
1768	0.479775	0.031925
1769	0.483025	0.032200
1770	0.483350	0.031875
1771	0.482350	0.030700
1772	0.486950	0.030650
1773	0.482375	0.031025
1774	0.485150	0.031825
1775	0.487250	0.032850
1776	0.485925	0.033125
1777	0.485075	0.032250
1778	0.487425	0.032100
1779	0.485400	0.031775
1780	0.484850	0.031900
1781	0.485625	0.032000
1782	0.491750	0.032075
1783	0.489975	0.032400
1784	0.479350	0.032400
1785	0.482175	0.032625
1786	0.483850	0.033075
1787	0.486600	0.033675
1788	0.489050	0.033725
1789	0.482050	0.033950
1790	0.480025	0.033775
1791	0.479850	0.034175
1792	0.479900	0.034325
1793	0.487500	0.034975
1794	0.484300	0.035700
1795	0.482450	0.036125
1796	0.477600	0.036450
1797	0.481600	0.035925
1798	0.482500	0.036400
1799	0.481050	0.036050
1800	0.481575	0.036100
1801	0.483825	0.035725
1802	0.480475	0.035500
1803	0.483475	0.035025
1804	0.485200	0.034625
1805	0.485650	0.034425
1806	0.484850	0.033725
1807	0.487175	0.033475
1808	0.483650	0.034275
1809	0.481400	0.034525
1810	0.486050	0.034075
1811	0.482325	0.033875
1812	0.485900	0.033975
1813	0.484175	0.032950
1814	0.485700	0.033275
1815	0.484125	0.032750
1816	0.486225	0.032525
1817	0.483750	0.032850
1818	0.487350	0.032975
1819	0.483075	0.033300
1820	0.484400	0.033300
1821	0.487475	0.033200
1822	0.483925	0.033850
1823	0.479275	0.034325
1824	0.482175	0.034300
1825	0.481000	0.035050
1826	0.484975	0.035250
1827	0.485725	0.035125
1828	0.484600	0.034825
1829	0.481300	0.035525
1830	0.485750	0.035675
1831	0.489575	0.036250
1832	0.484625	0.036475
1833	0.480875	0.036700
1834	0.479400	0.036750
1835	0.481200	0.037000
1836	0.484375	0.036650
1837	0.486725	0.036350
1838	0.487225	0.036250
1839	0.485625	0.036700
1840	0.483225	0.037275
1841	0.481125	0.037175
1842	0.483300	0.037375
1843	0.483825	0.037575
1844	0.484550	0.037900
1845	0.486300	0.038575
1846	0.483875	0.038100
1847	0.485450	0.038500
1848	0.484975	0.038850
1849	0.482650	0.037975
1850	0.481775	0.038400
1851	0.486300	0.037825
1852	0.484125	0.038175
1853	0.482025	0.038375
1854	0.482775	0.038700
1855	0.485800	0.038700
1856	0.489825	0.039250
1857	0.484175	0.038700
1858	0.484125	0.038475
1859	0.485275	0.037575
1860	0.487750	0.038250
1861	0.484650	0.038000
1862	0.484325	0.038950
1863	0.483250	0.038350
1864	0.480850	0.038450
1865	0.482750	0.038450
1866	0.479250	0.039350
1867	0.482225	0.039150
1868	0.484475	0.038625
1869	0.481875	0.038775
1870	0.484100	0.039150
1871	0.486175	0.039725
1872	0.483100	0.039125
1873	0.486125	0.038050
1874	0.483825	0.037750
1875	0.483750	0.038550
1876	0.486225	0.039550
1877	0.483175	0.039375
1878	0.485600	0.039025
1879	0.481550	0.039575
1880	0.486300	0.040150
1881	0.484025	0.041500
1882	0.481650	0.041550
1883	0.481200	0.041500
1884	0.481425	0.042675
1885	0.480875	0.042500
1886	0.482625	0.042250
1887	0.483950	0.042025
1888	0.479875	0.042400
1889	0.481225	0.042675
1890	0.483775	0.043150
1891	0.485950	0.043375
1892	0.485850	0.044175
1893	0.487750	0.044800
1894	0.484900	0.044200
1895	0.491525	0.043650
1896	0.487550	0.043900
1897	0.484375	0.044100
1898	0.489700	0.043875
1899	0.487175	0.043625
1900	0.483700	0.043900
1901	0.485975	0.043150
1902	0.485400	0.041725
1903	0.485200	0.041000
1904	0.482550	0.040775
1905	0.484000	0.039500
1906	0.483225	0.039675
1907	0.482900	0.039800
1908	0.481600	0.038875
1909	0.483425	0.038900
1910	0.484975	0.038100
1911	0.483675	0.038500
1912	0.481350	0.038925
1913	0.483500	0.038650
1914	0.480850	0.038425
1915	0.479475	0.038000
1916	0.481575	0.037850
1917	0.486375	0.038150
1918	0.486100	0.038100
1919	0.485000	0.037600
1920	0.481575	0.038050
1921	0.483750	0.037950
1922	0.483125	0.038100
1923	0.483925	0.038200
1924	0.486975	0.037875
1925	0.486975	0.038400
1926	0.485025	0.037725
1927	0.484750	0.038175
1928	0.480000	0.038075
1929	0.484950	0.038225
1930	0.485000	0.038350
1931	0.485450	0.038175
1932	0.487000	0.037625
1933	0.486450	0.036575
1934	0.479525	0.036300
1935	0.483725	0.036425
1936	0.484325	0.036125
1937	0.485175	0.035850
1938	0.483125	0.036075
1939	0.485100	0.036025
1940	0.484525	0.035275
1941	0.487850	0.035675
1942	0.489025	0.035500
1943	0.483325	0.035750
1944	0.482950	0.037075
1945	0.484000	0.037550
1946	0.483550	0.037475
1947	0.483200	0.037275
1948	0.483650	0.037550
1949	0.482375	0.036525
1950	0.484575	0.035850
1951	0.485550	0.036325
1952	0.487225	0.036150
1953	0.481875	0.036450
1954	0.480750	0.036575
1955	0.487150	0.037375
1956	0.490925	0.036900
1957	0.488275	0.037450
1958	0.485700	0.036625
1959	0.486050	0.035625
1960	0.485750	0.034850
1961	0.486300	0.034025
1962	0.484600	0.034375
1963	0.485075	0.034350
1964	0.484575	0.034825
1965	0.484125	0.034575
1966	0.485200	0.034575
1967	0.482400	0.034900
1968	0.480275	0.035750
1969	0.484875	0.035350
1970	0.482950	0.035200
1971	0.486350	0.035250
1972	0.483750	0.035125
1973	0.487475	0.035325
1974	0.481350	0.034850
1975	0.486250	0.035050
1976	0.486175	0.034550
1977	0.485175	0.034675
1978	0.488750	0.035375
1979	0.489450	0.035975
1980	0.485675	0.036175
1981	0.482075	0.036600
1982	0.485350	0.036500
1983	0.485150	0.037525
1984	0.487425	0.037900
1985	0.482525	0.038500
1986	0.482775	0.037925
1987	0.480700	0.038625
1988	0.479525	0.037450
1989	0.478750	0.037800
1990	0.486325	0.037575
1991	0.483250	0.037650
1992	0.482150	0.037000
1993	0.480875	0.037275
1994	0.479575	0.036950
1995	0.480325	0.037200
1996	0.481600	0.036875
1997	0.484325	0.036450
1998	0.484475	0.036300
1999	0.481075	0.036725
[truncated: 8,000 more rows]
