# Supplementary material for: Evolutionary game on mutually influenceing double-layer network
Source: PLoS One. 2025 Jan 31;20(1):e0317923. doi: 10.1371/journal.pone.0317923 (PMC11785339; doi:10.1371/journal.pone.0317923)
Supplement: S1 Data — (ZIP) [file pone.0317923.s001.zip › b=1.09_a=0.65_frequency.txt]

0	0.495050	0.402350
1	0.495200	0.346900
2	0.492175	0.309075
3	0.486425	0.285250
4	0.488925	0.269600
5	0.486925	0.258400
6	0.485550	0.244125
7	0.484975	0.236425
8	0.482850	0.228575
9	0.486525	0.221925
10	0.488300	0.217825
11	0.486425	0.210750
12	0.487675	0.208250
13	0.482725	0.204475
14	0.486800	0.204050
15	0.487925	0.200950
16	0.486750	0.195425
17	0.488175	0.191625
18	0.489925	0.188650
19	0.490425	0.185100
20	0.486875	0.186025
21	0.487825	0.181975
22	0.489975	0.178425
23	0.487425	0.178450
24	0.487600	0.176125
25	0.483625	0.176550
26	0.489000	0.174700
27	0.490750	0.175575
28	0.490075	0.175425
29	0.490225	0.174325
30	0.488525	0.171900
31	0.487800	0.173275
32	0.489350	0.172175
33	0.486900	0.173200
34	0.491225	0.174875
35	0.488675	0.174275
36	0.489775	0.174750
37	0.492300	0.172825
38	0.493975	0.173850
39	0.492850	0.171350
40	0.491325	0.171925
41	0.490425	0.172600
42	0.491300	0.173450
43	0.492675	0.173875
44	0.490450	0.174650
45	0.486300	0.175425
46	0.487975	0.177575
47	0.489450	0.178575
48	0.495525	0.177800
49	0.487575	0.176600
50	0.491100	0.177450
51	0.490425	0.177425
52	0.493500	0.178100
53	0.489400	0.178050
54	0.491400	0.179875
55	0.492650	0.180050
56	0.488450	0.181675
57	0.490700	0.182950
58	0.489525	0.183300
59	0.487725	0.181750
60	0.495300	0.179700
61	0.489300	0.181275
62	0.489775	0.179775
63	0.491125	0.181950
64	0.494600	0.181700
65	0.496000	0.182100
66	0.496825	0.182800
67	0.496625	0.183575
68	0.494325	0.186050
69	0.493475	0.187325
70	0.493075	0.190550
71	0.492025	0.193125
72	0.492575	0.195050
73	0.491025	0.194150
74	0.493975	0.195875
75	0.499075	0.196100
76	0.498600	0.197575
77	0.495650	0.198825
78	0.497025	0.200225
79	0.495200	0.201400
80	0.492675	0.200825
81	0.491425	0.200025
82	0.495950	0.201175
83	0.497300	0.200900
84	0.494350	0.199250
85	0.493125	0.200575
86	0.497725	0.201825
87	0.496550	0.201875
88	0.491200	0.199725
89	0.492400	0.198675
90	0.491475	0.196025
91	0.491550	0.196050
92	0.490000	0.197975
93	0.491075	0.200800
94	0.491850	0.203475
95	0.492475	0.203950
96	0.491775	0.203350
97	0.493375	0.203700
98	0.490675	0.205250
99	0.494900	0.206625
100	0.493400	0.207500
101	0.492550	0.210825
102	0.490625	0.211350
103	0.489750	0.212675
104	0.493325	0.212175
105	0.494200	0.212425
106	0.492725	0.211100
107	0.495125	0.212950
108	0.495175	0.213000
109	0.491975	0.211575
110	0.493725	0.212225
111	0.489550	0.212875
112	0.490475	0.213375
113	0.490250	0.212550
114	0.489175	0.213825
115	0.491750	0.213300
116	0.495100	0.213800
117	0.491225	0.215200
118	0.498575	0.215425
119	0.489350	0.216900
120	0.490450	0.217900
121	0.491500	0.218225
122	0.494525	0.217550
123	0.494450	0.220700
124	0.492225	0.221925
125	0.489800	0.223525
126	0.487475	0.222450
127	0.490625	0.222600
128	0.491050	0.223725
129	0.487650	0.224525
130	0.489375	0.226175
131	0.491650	0.224600
132	0.488675	0.225425
133	0.487400	0.225500
134	0.491650	0.226200
135	0.491725	0.225025
136	0.491925	0.224000
137	0.491275	0.223925
138	0.494325	0.225075
139	0.494100	0.225500
140	0.491800	0.225375
141	0.492475	0.226850
142	0.495275	0.226325
143	0.493250	0.225225
144	0.493675	0.224825
145	0.494800	0.225775
146	0.493450	0.226925
147	0.494550	0.226175
148	0.491875	0.224925
149	0.494250	0.224300
150	0.489325	0.222650
151	0.491375	0.223900
152	0.492200	0.224675
153	0.487875	0.224350
154	0.494200	0.223825
155	0.495000	0.222675
156	0.493525	0.225200
157	0.497150	0.223775
158	0.493700	0.224050
159	0.493775	0.225950
160	0.489550	0.226450
161	0.497600	0.226775
162	0.497600	0.227850
163	0.494325	0.228700
164	0.494100	0.229650
165	0.493625	0.230725
166	0.490750	0.229450
167	0.491325	0.229200
168	0.493750	0.229925
169	0.495475	0.232625
170	0.493250	0.230775
171	0.490125	0.231475
172	0.492800	0.232550
173	0.495375	0.231225
174	0.493100	0.231925
175	0.494150	0.233175
176	0.496000	0.232350
177	0.497575	0.232750
178	0.497150	0.234625
179	0.496500	0.233650
180	0.497375	0.234850
181	0.497200	0.235350
182	0.493475	0.236525
183	0.496650	0.239525
184	0.498100	0.239250
185	0.496350	0.241575
186	0.501575	0.243600
187	0.497175	0.243200
188	0.498900	0.243750
189	0.498425	0.244350
190	0.501100	0.246600
191	0.497425	0.246975
192	0.494075	0.246225
193	0.491575	0.245750
194	0.495875	0.244850
195	0.495550	0.245225
196	0.496075	0.247425
197	0.492050	0.249675
198	0.491225	0.249050
199	0.492275	0.251200
200	0.492125	0.249725
201	0.490475	0.247950
202	0.495900	0.248825
203	0.496500	0.247625
204	0.491950	0.249400
205	0.492150	0.250850
206	0.494775	0.251375
207	0.493150	0.253000
208	0.497525	0.252700
209	0.492925	0.252900
210	0.494725	0.254150
211	0.493600	0.255250
212	0.492000	0.257625
213	0.494150	0.258550
214	0.491975	0.259950
215	0.496800	0.260350
216	0.495025	0.260375
217	0.496475	0.262425
218	0.499450	0.263675
219	0.496700	0.264000
220	0.495650	0.266000
221	0.496175	0.266500
222	0.492950	0.263800
223	0.495850	0.264325
224	0.492650	0.265075
225	0.494450	0.267500
226	0.494975	0.268900
227	0.496925	0.267875
228	0.496500	0.268600
229	0.498450	0.268250
230	0.494450	0.268725
231	0.491250	0.268500
232	0.493500	0.269200
233	0.495150	0.268800
234	0.500600	0.268600
235	0.497675	0.267825
236	0.496650	0.269150
237	0.493300	0.271175
238	0.494550	0.273200
239	0.496850	0.272025
240	0.500475	0.272975
241	0.497200	0.274575
242	0.495625	0.275775
243	0.496325	0.278175
244	0.493975	0.277500
245	0.499625	0.278825
246	0.496550	0.279900
247	0.495025	0.280275
248	0.496725	0.281800
249	0.494850	0.284200
250	0.498125	0.283750
251	0.499850	0.285700
252	0.498325	0.285875
253	0.498400	0.287950
254	0.493775	0.286225
255	0.490950	0.285875
256	0.493250	0.284175
257	0.493500	0.287075
258	0.500250	0.288150
259	0.498000	0.290550
260	0.497875	0.291325
261	0.500325	0.290625
262	0.498125	0.293625
263	0.495125	0.294875
264	0.494250	0.297075
265	0.494550	0.297725
266	0.494725	0.297175
267	0.495675	0.295400
268	0.497900	0.295175
269	0.493575	0.295700
270	0.495825	0.295525
271	0.495475	0.297150
272	0.498750	0.295900
273	0.495725	0.296425
274	0.494075	0.297900
275	0.497650	0.296700
276	0.497800	0.297850
277	0.496450	0.297200
278	0.493275	0.297775
279	0.496475	0.298075
280	0.495700	0.297925
281	0.498975	0.299150
282	0.495700	0.299850
283	0.493400	0.300000
284	0.498300	0.301850
285	0.501225	0.302750
286	0.495075	0.302825
287	0.495500	0.305075
288	0.498050	0.303250
289	0.499200	0.305125
290	0.496850	0.306525
291	0.503475	0.307400
292	0.500575	0.307275
293	0.499175	0.308600
294	0.497100	0.307475
295	0.497575	0.308350
296	0.495075	0.307475
297	0.496875	0.309475
298	0.496350	0.310550
299	0.501450	0.312700
300	0.496550	0.312450
301	0.495525	0.310675
302	0.500550	0.311900
303	0.497650	0.310475
304	0.498425	0.311325
305	0.498000	0.310975
306	0.497150	0.309875
307	0.498975	0.311750
308	0.497625	0.311050
309	0.496975	0.310600
310	0.497200	0.309425
311	0.496525	0.308975
312	0.497575	0.311700
313	0.496775	0.310150
314	0.498250	0.310025
315	0.498200	0.310700
316	0.494550	0.311950
317	0.496525	0.312900
318	0.492000	0.313925
319	0.493200	0.315000
320	0.496100	0.314175
321	0.497000	0.314775
322	0.495175	0.314650
323	0.496950	0.314375
324	0.497050	0.313600
325	0.497500	0.314825
326	0.499600	0.314250
327	0.500725	0.315775
328	0.501300	0.315250
329	0.494150	0.312425
330	0.498400	0.312525
331	0.501350	0.315350
332	0.499175	0.314225
333	0.495375	0.316200
334	0.496400	0.314775
335	0.497400	0.315100
336	0.501200	0.314175
337	0.500625	0.313300
338	0.498625	0.314500
339	0.497675	0.313925
340	0.495975	0.315250
341	0.504075	0.314550
342	0.503700	0.316625
343	0.501100	0.317500
344	0.501125	0.318025
345	0.498350	0.319200
346	0.500250	0.320350
347	0.498375	0.323650
348	0.501350	0.324250
349	0.499225	0.325350
350	0.495725	0.327275
351	0.498525	0.327650
352	0.496100	0.326850
353	0.500250	0.328750
354	0.498075	0.330100
355	0.499675	0.332675
356	0.502925	0.333225
357	0.501150	0.334425
358	0.502575	0.335150
359	0.498525	0.334500
360	0.496525	0.335725
361	0.497250	0.335150
362	0.498100	0.336150
363	0.499350	0.336675
364	0.500100	0.336725
365	0.499900	0.338525
366	0.499500	0.339700
367	0.499350	0.340575
368	0.499475	0.342000
369	0.498725	0.344025
370	0.501050	0.343750
371	0.502125	0.344400
372	0.498225	0.344450
373	0.499600	0.344150
374	0.499575	0.343450
375	0.498775	0.341525
376	0.498550	0.343075
377	0.498200	0.343300
378	0.496650	0.342750
379	0.499100	0.344325
380	0.498175	0.342375
381	0.499400	0.342575
382	0.497925	0.342600
383	0.500775	0.343100
384	0.500800	0.344375
385	0.500075	0.344925
386	0.498700	0.344850
387	0.498200	0.344000
388	0.496425	0.345225
389	0.495600	0.344950
390	0.498275	0.345750
391	0.496425	0.347450
392	0.499025	0.346525
393	0.502700	0.344850
394	0.500125	0.343650
395	0.500050	0.344700
396	0.500275	0.344250
397	0.498325	0.344975
398	0.499400	0.344050
399	0.501800	0.344950
400	0.500500	0.343325
401	0.504950	0.344950
402	0.500375	0.343625
403	0.496225	0.343975
404	0.498900	0.344700
405	0.502275	0.344200
406	0.497475	0.345725
407	0.495925	0.345225
408	0.498950	0.346975
409	0.502375	0.348050
410	0.502325	0.347750
411	0.502975	0.349675
412	0.497775	0.349825
413	0.502050	0.350300
414	0.503075	0.349525
415	0.501500	0.349525
416	0.497950	0.348900
417	0.499800	0.350725
418	0.501050	0.351650
419	0.497625	0.352725
420	0.494400	0.353125
421	0.501000	0.355625
422	0.504000	0.356175
423	0.502125	0.354025
424	0.500650	0.354375
425	0.500800	0.354300
426	0.498125	0.353950
427	0.498175	0.356325
428	0.497800	0.356975
429	0.496800	0.356475
430	0.498325	0.356000
431	0.500000	0.353100
432	0.498400	0.354275
433	0.497550	0.355675
434	0.496375	0.358725
435	0.496400	0.360650
436	0.498800	0.359900
437	0.499875	0.361600
438	0.496725	0.360200
439	0.496200	0.360950
440	0.500175	0.362725
441	0.499875	0.362950
442	0.502750	0.363400
443	0.498300	0.364050
444	0.499975	0.365825
445	0.495475	0.364975
446	0.494200	0.365775
447	0.498175	0.367300
448	0.498050	0.364900
449	0.497925	0.364900
450	0.496950	0.365400
451	0.500450	0.367925
452	0.499575	0.368475
453	0.497675	0.372000
454	0.499125	0.375025
455	0.498925	0.375250
456	0.496100	0.375425
457	0.496675	0.374450
458	0.498275	0.374425
459	0.501100	0.375375
460	0.497925	0.375075
461	0.500600	0.376475
462	0.495975	0.375775
463	0.501450	0.374025
464	0.496725	0.375850
465	0.503825	0.376625
466	0.502375	0.376525
467	0.499050	0.376600
468	0.496775	0.375725
469	0.499025	0.375650
470	0.499825	0.374975
471	0.500250	0.373325
472	0.498500	0.373850
473	0.498625	0.374975
474	0.501350	0.374800
475	0.494450	0.373275
476	0.498575	0.374475
477	0.501800	0.376550
478	0.503025	0.376875
479	0.501800	0.373750
480	0.501025	0.372150
481	0.499925	0.373650
482	0.501325	0.374250
483	0.500000	0.375550
484	0.497725	0.377375
485	0.501400	0.377475
486	0.500375	0.377725
487	0.500525	0.377575
488	0.503475	0.378675
489	0.501425	0.379175
490	0.502300	0.378325
491	0.504500	0.379175
492	0.501075	0.377525
493	0.502575	0.374975
494	0.503650	0.373750
495	0.501050	0.372750
496	0.500500	0.377150
497	0.499000	0.380050
498	0.501175	0.379625
499	0.496800	0.380700
500	0.498125	0.381300
501	0.500250	0.380425
502	0.501425	0.382675
503	0.500200	0.378375
504	0.501700	0.376800
505	0.499675	0.375900
506	0.499925	0.377325
507	0.501650	0.376525
508	0.499500	0.378075
509	0.498575	0.377825
510	0.498750	0.379225
511	0.501525	0.380075
512	0.501175	0.381700
513	0.502775	0.380975
514	0.502275	0.382150
515	0.504475	0.384050
516	0.501700	0.384825
517	0.495850	0.385800
518	0.503675	0.385675
519	0.503400	0.384075
520	0.499850	0.381700
521	0.496675	0.381850
522	0.494950	0.380225
523	0.500425	0.381250
524	0.497550	0.381125
525	0.500625	0.381500
526	0.501250	0.382225
527	0.500500	0.382375
528	0.498550	0.384900
529	0.503250	0.386850
530	0.506800	0.387000
531	0.500375	0.388600
532	0.501450	0.389225
533	0.500225	0.389275
534	0.497275	0.391950
535	0.495275	0.392000
536	0.502050	0.395550
537	0.503425	0.395650
538	0.502300	0.395375
539	0.503150	0.397650
540	0.503100	0.393475
541	0.500575	0.394350
542	0.507625	0.392750
543	0.502275	0.393300
544	0.498675	0.395000
545	0.499925	0.394675
546	0.496700	0.396900
547	0.498500	0.396700
548	0.505650	0.397400
549	0.502275	0.396675
550	0.499450	0.398050
551	0.501775	0.398600
552	0.500800	0.399575
553	0.502300	0.399075
554	0.503075	0.398750
555	0.499100	0.400275
556	0.502575	0.401250
557	0.501675	0.399950
558	0.502575	0.401075
559	0.503275	0.402025
560	0.500600	0.401275
561	0.504325	0.401950
562	0.503875	0.401975
563	0.504925	0.404525
564	0.503025	0.406750
565	0.504825	0.409575
566	0.507325	0.411825
567	0.502075	0.413450
568	0.502100	0.414675
569	0.500125	0.414475
570	0.504800	0.414450
571	0.502200	0.415450
572	0.502725	0.414300
573	0.501900	0.415350
574	0.502975	0.415700
575	0.502975	0.414900
576	0.501325	0.416150
577	0.503625	0.415575
578	0.500075	0.416150
579	0.502100	0.417850
580	0.499850	0.418825
581	0.506750	0.417375
582	0.501675	0.417075
583	0.503025	0.417875
584	0.498600	0.418600
585	0.501950	0.420225
586	0.502675	0.419525
587	0.500700	0.417425
588	0.502425	0.418075
589	0.501950	0.418050
590	0.504250	0.418775
591	0.503550	0.416350
592	0.502825	0.417250
593	0.501025	0.416800
594	0.502600	0.416550
595	0.502775	0.418550
596	0.501575	0.419625
597	0.500025	0.420125
598	0.502450	0.421450
599	0.503000	0.421200
600	0.502400	0.423300
601	0.501175	0.424500
602	0.502725	0.427400
603	0.500600	0.427975
604	0.502025	0.428125
605	0.506100	0.426025
606	0.502025	0.426950
607	0.500575	0.427000
608	0.499400	0.426550
609	0.500200	0.428375
610	0.502375	0.428825
611	0.504575	0.427275
612	0.500125	0.426125
613	0.501400	0.425025
614	0.499975	0.424175
615	0.499500	0.424450
616	0.502775	0.423725
617	0.502100	0.422600
618	0.502225	0.424100
619	0.504625	0.424150
620	0.504400	0.423125
621	0.504650	0.425250
622	0.505400	0.427250
623	0.503100	0.427200
624	0.503550	0.427450
625	0.500925	0.425625
626	0.502450	0.426975
627	0.505975	0.427025
628	0.503525	0.429175
629	0.505000	0.430375
630	0.502850	0.429750
631	0.502375	0.430825
632	0.505225	0.431700
633	0.505875	0.431575
634	0.499150	0.432675
635	0.501025	0.431825
636	0.500100	0.432750
637	0.502775	0.432150
638	0.499550	0.433350
639	0.501525	0.435275
640	0.499150	0.437375
641	0.501525	0.439075
642	0.503325	0.439075
643	0.506475	0.437150
644	0.501000	0.436650
645	0.501850	0.437150
646	0.501275	0.434950
647	0.501700	0.433025
648	0.499875	0.433050
649	0.501325	0.432950
650	0.500425	0.432550
651	0.503800	0.429050
652	0.504925	0.430150
653	0.503450	0.432250
654	0.505575	0.430400
655	0.501850	0.432225
656	0.500300	0.433525
657	0.500125	0.436450
658	0.501650	0.436350
659	0.502525	0.439350
660	0.501275	0.438075
661	0.504975	0.439075
662	0.500725	0.437975
663	0.501375	0.435950
664	0.502400	0.435075
665	0.504450	0.433525
666	0.503050	0.432325
667	0.503975	0.433200
668	0.504100	0.434050
669	0.499975	0.432325
670	0.504850	0.434825
671	0.503975	0.432275
672	0.501400	0.431575
673	0.501325	0.430250
674	0.501175	0.428275
675	0.498800	0.429675
676	0.499075	0.429850
677	0.501125	0.431350
678	0.500675	0.432450
679	0.503525	0.433025
680	0.505000	0.432925
681	0.502375	0.432175
682	0.501875	0.433150
683	0.498900	0.430125
684	0.500375	0.432725
685	0.501800	0.432575
686	0.503175	0.431800
687	0.505025	0.431550
688	0.503800	0.429175
689	0.503975	0.430500
690	0.502825	0.430575
691	0.502550	0.433275
692	0.500900	0.434725
693	0.504625	0.436200
694	0.504225	0.439725
695	0.503150	0.439800
696	0.501100	0.437475
697	0.503675	0.437900
698	0.502825	0.439450
699	0.502875	0.440300
700	0.501675	0.440300
701	0.502050	0.441825
702	0.497375	0.440450
703	0.503875	0.442675
704	0.505200	0.441950
705	0.504725	0.441025
706	0.502225	0.439625
707	0.502500	0.441500
708	0.503450	0.440150
709	0.500125	0.438600
710	0.507100	0.438925
711	0.502825	0.439900
712	0.502325	0.441725
713	0.500000	0.443525
714	0.497275	0.446425
715	0.500400	0.447700
716	0.497225	0.447350
717	0.502100	0.447200
718	0.505550	0.446175
719	0.502050	0.445200
720	0.503925	0.441550
721	0.499050	0.440525
722	0.501775	0.440300
723	0.503875	0.440650
724	0.503200	0.439075
725	0.504725	0.441650
726	0.505250	0.442850
727	0.504975	0.444650
728	0.503025	0.446875
729	0.504200	0.448650
730	0.503500	0.451475
731	0.505675	0.450725
732	0.502050	0.450875
733	0.500475	0.447750
734	0.500175	0.450850
735	0.502325	0.451025
736	0.502425	0.451100
737	0.503400	0.450700
738	0.500525	0.450800
739	0.504825	0.450750
740	0.503950	0.448425
741	0.501675	0.448225
742	0.504150	0.451900
743	0.508150	0.454175
744	0.502450	0.455900
745	0.503525	0.455475
746	0.509275	0.456700
747	0.506475	0.454625
748	0.501900	0.455150
749	0.503900	0.455775
750	0.504375	0.454325
751	0.502250	0.453925
752	0.502250	0.453975
753	0.501925	0.452275
754	0.506375	0.452000
755	0.503450	0.454725
756	0.507350	0.454375
757	0.503000	0.454225
758	0.502350	0.452950
759	0.502900	0.451000
760	0.506400	0.449125
761	0.507050	0.447075
762	0.505550	0.446275
763	0.503200	0.448675
764	0.504150	0.453050
765	0.502150	0.452850
766	0.501650	0.453825
767	0.502875	0.453725
768	0.505900	0.455425
769	0.502900	0.454600
770	0.504325	0.456225
771	0.502750	0.456950
772	0.503825	0.460025
773	0.503375	0.460150
774	0.500400	0.461000
775	0.506325	0.459600
776	0.501325	0.458550
777	0.501525	0.458725
778	0.502575	0.459125
779	0.502300	0.458150
780	0.500500	0.458200
781	0.504400	0.454975
782	0.501475	0.455100
783	0.505250	0.455050
784	0.503575	0.455525
785	0.504275	0.456150
786	0.503300	0.455925
787	0.502150	0.453725
788	0.501000	0.453800
789	0.506675	0.453875
790	0.504875	0.455150
791	0.504900	0.455200
792	0.505100	0.452925
793	0.500550	0.452275
794	0.508375	0.453025
795	0.503475	0.453375
796	0.504100	0.455825
797	0.504075	0.456925
798	0.502500	0.458100
799	0.502650	0.453600
800	0.501025	0.452775
801	0.505825	0.455450
802	0.505800	0.458575
803	0.505050	0.459850
804	0.503650	0.461225
805	0.505225	0.458775
806	0.506000	0.460800
807	0.505950	0.461150
808	0.507625	0.460875
809	0.506125	0.464700
810	0.503050	0.466050
811	0.506350	0.466425
812	0.505725	0.464575
813	0.503425	0.466325
814	0.506375	0.468975
815	0.506600	0.471000
816	0.506775	0.469750
817	0.503875	0.468625
818	0.501575	0.468775
819	0.505925	0.467725
820	0.507050	0.469900
821	0.505225	0.470250
822	0.503575	0.471625
823	0.507025	0.472600
824	0.506525	0.471700
825	0.506700	0.472550
826	0.503600	0.472625
827	0.502900	0.471875
828	0.503100	0.471175
829	0.505250	0.470525
830	0.503000	0.469500
831	0.500425	0.469675
832	0.502900	0.469175
833	0.508550	0.469475
834	0.505950	0.468325
835	0.505375	0.469025
836	0.502650	0.469500
837	0.504550	0.468400
838	0.504525	0.468125
839	0.500975	0.467575
840	0.503800	0.468900
841	0.502375	0.470050
842	0.505900	0.470225
843	0.507050	0.469450
844	0.503825	0.468975
845	0.503875	0.470325
846	0.504475	0.471050
847	0.502975	0.470425
848	0.503125	0.471775
849	0.504875	0.472725
850	0.504075	0.472375
851	0.501975	0.472350
852	0.502750	0.473550
853	0.504175	0.475300
854	0.504100	0.473900
855	0.507400	0.472200
856	0.505650	0.475325
857	0.507650	0.476950
858	0.507325	0.478725
859	0.505350	0.478550
860	0.505150	0.475125
861	0.503350	0.477175
862	0.502425	0.475600
863	0.506375	0.476050
864	0.504275	0.475225
865	0.505425	0.476775
866	0.510025	0.476150
867	0.505850	0.477000
868	0.503525	0.475900
869	0.504350	0.477875
870	0.508025	0.478600
871	0.507650	0.474600
872	0.501925	0.474850
873	0.503525	0.474350
874	0.503000	0.474450
875	0.503475	0.472975
876	0.501825	0.472025
877	0.501650	0.472450
878	0.507050	0.472525
879	0.504050	0.473900
880	0.503900	0.474250
881	0.504600	0.475625
882	0.502400	0.477450
883	0.503575	0.477500
884	0.504450	0.476675
885	0.501975	0.478000
886	0.501750	0.478125
887	0.498800	0.479775
888	0.503225	0.482250
889	0.499525	0.484550
890	0.502775	0.483125
891	0.507700	0.482775
892	0.507400	0.483950
893	0.506575	0.485450
894	0.504025	0.485025
895	0.504925	0.483375
896	0.504325	0.484200
897	0.503750	0.482550
898	0.501150	0.483175
899	0.502900	0.480375
900	0.501575	0.482400
901	0.504950	0.484775
902	0.506850	0.485175
903	0.505650	0.486250
904	0.502850	0.485450
905	0.503125	0.489425
906	0.504900	0.489475
907	0.505900	0.489250
908	0.507250	0.489250
909	0.506175	0.489325
910	0.509350	0.490375
911	0.509625	0.491500
912	0.507250	0.489725
913	0.508125	0.490250
914	0.504825	0.488875
915	0.507150	0.490700
916	0.506125	0.489275
917	0.503850	0.490400
918	0.503725	0.491100
919	0.505925	0.491175
920	0.506275	0.491725
921	0.506100	0.491450
922	0.504425	0.491225
923	0.510075	0.494350
924	0.507700	0.493600
925	0.510200	0.493875
926	0.508275	0.493650
927	0.509100	0.495300
928	0.505825	0.492525
929	0.507600	0.494425
930	0.505100	0.493900
931	0.504200	0.494500
932	0.506500	0.494375
933	0.507375	0.495500
934	0.508750	0.494875
935	0.509925	0.495300
936	0.511225	0.494100
937	0.508725	0.493650
938	0.504075	0.493900
939	0.507375	0.493425
940	0.504750	0.495500
941	0.502950	0.498200
942	0.503950	0.500275
943	0.506325	0.499875
944	0.506775	0.499400
945	0.504050	0.498725
946	0.505350	0.501000
947	0.503250	0.503675
948	0.502175	0.506300
949	0.503425	0.508275
950	0.502375	0.508650
951	0.503975	0.508175
952	0.502275	0.507125
953	0.502725	0.507100
954	0.503275	0.504700
955	0.504625	0.505600
956	0.506500	0.505450
957	0.508675	0.502450
958	0.504875	0.503325
959	0.507850	0.502675
960	0.507875	0.504450
961	0.507250	0.504900
962	0.504275	0.506375
963	0.500475	0.507550
964	0.504650	0.507075
965	0.502975	0.508150
966	0.502350	0.508250
967	0.503950	0.506925
968	0.505175	0.505675
969	0.506475	0.504825
970	0.503400	0.504625
971	0.501450	0.503625
972	0.502575	0.505450
973	0.505975	0.505700
974	0.502275	0.504000
975	0.503100	0.504400
976	0.504075	0.504300
977	0.504750	0.502625
978	0.506425	0.501075
979	0.506700	0.501975
980	0.504875	0.502275
981	0.508800	0.505125
982	0.506100	0.504475
983	0.509850	0.505225
984	0.507450	0.507350
985	0.503775	0.508475
986	0.505750	0.505825
987	0.505425	0.508800
988	0.503450	0.511050
989	0.504275	0.511125
990	0.506825	0.507525
991	0.503800	0.509000
992	0.505875	0.509075
993	0.506700	0.510675
994	0.505800	0.511375
995	0.503300	0.513850
996	0.504350	0.514000
997	0.505025	0.513175
998	0.504850	0.514300
999	0.507275	0.511950
1000	0.510175	0.512450
1001	0.509050	0.510950
1002	0.507375	0.510175
1003	0.510425	0.510900
1004	0.508525	0.510050
1005	0.505175	0.508900
1006	0.506050	0.510825
1007	0.506825	0.510875
1008	0.507775	0.509700
1009	0.505775	0.509675
1010	0.506750	0.511500
1011	0.502450	0.511150
1012	0.506225	0.512650
1013	0.507900	0.513850
1014	0.507275	0.510725
1015	0.510525	0.510875
1016	0.508525	0.511425
1017	0.507175	0.511200
1018	0.507025	0.508350
1019	0.506750	0.510025
1020	0.507250	0.509975
1021	0.506750	0.510550
1022	0.505400	0.512750
1023	0.507750	0.513300
1024	0.508825	0.511700
1025	0.507475	0.513325
1026	0.504450	0.513950
1027	0.506900	0.513150
1028	0.508775	0.511375
1029	0.503875	0.511950
1030	0.509250	0.512775
1031	0.507425	0.510000
1032	0.507425	0.512025
1033	0.506400	0.510775
1034	0.506275	0.509300
1035	0.506725	0.507425
1036	0.507200	0.507025
1037	0.508625	0.507975
1038	0.508300	0.509075
1039	0.505425	0.508150
1040	0.507450	0.509950
1041	0.504475	0.511125
1042	0.506275	0.508025
1043	0.507300	0.509125
1044	0.506575	0.510225
1045	0.504875	0.511250
1046	0.506500	0.510025
1047	0.507200	0.509175
1048	0.506925	0.510725
1049	0.508125	0.507850
1050	0.509575	0.509475
1051	0.506600	0.512475
1052	0.507700	0.511850
1053	0.502475	0.511025
1054	0.503225	0.512500
1055	0.505075	0.512500
1056	0.504425	0.513450
1057	0.506900	0.513600
1058	0.507350	0.510850
1059	0.505850	0.507875
1060	0.505450	0.510300
1061	0.502500	0.508775
1062	0.503150	0.508775
1063	0.501650	0.508200
1064	0.501975	0.507050
1065	0.503600	0.505725
1066	0.505125	0.506750
1067	0.506775	0.506550
1068	0.504925	0.505025
1069	0.504850	0.505400
1070	0.506425	0.505950
1071	0.505925	0.507400
1072	0.504775	0.510400
1073	0.507575	0.511950
1074	0.502225	0.511625
1075	0.503675	0.509900
1076	0.503575	0.507975
1077	0.505900	0.504500
1078	0.504050	0.504675
1079	0.503500	0.506550
1080	0.506075	0.505075
1081	0.504825	0.506750
1082	0.506050	0.506375
1083	0.510325	0.510225
1084	0.506750	0.509225
1085	0.501150	0.512250
1086	0.505850	0.510600
1087	0.504400	0.513375
1088	0.507450	0.512400
1089	0.503425	0.518025
1090	0.502350	0.515725
1091	0.501600	0.517200
1092	0.502575	0.515250
1093	0.502500	0.512850
1094	0.502675	0.511600
1095	0.502675	0.512400
1096	0.502450	0.509075
1097	0.500200	0.508925
1098	0.503225	0.509150
1099	0.501950	0.507400
1100	0.503725	0.509450
1101	0.502950	0.510350
1102	0.502875	0.512250
1103	0.505300	0.512725
1104	0.503225	0.515625
1105	0.505225	0.514450
1106	0.505275	0.516100
1107	0.505100	0.514325
1108	0.505400	0.513675
1109	0.503650	0.514400
1110	0.504550	0.516725
1111	0.505075	0.519450
1112	0.505625	0.517550
1113	0.505525	0.515775
1114	0.508000	0.515625
1115	0.509000	0.515350
1116	0.507350	0.511825
1117	0.506275	0.512175
1118	0.509600	0.513500
1119	0.506775	0.513500
1120	0.505600	0.510850
1121	0.506300	0.512275
1122	0.500425	0.509925
1123	0.499950	0.508075
1124	0.504125	0.507800
1125	0.505050	0.508850
1126	0.505500	0.508050
1127	0.504675	0.508600
1128	0.507850	0.510525
1129	0.508825	0.509725
1130	0.510225	0.510650
1131	0.507950	0.507875
1132	0.507050	0.505950
1133	0.502650	0.505950
1134	0.505700	0.508600
1135	0.505850	0.506600
1136	0.508950	0.506200
1137	0.506825	0.507200
1138	0.506400	0.507750
1139	0.508600	0.506975
1140	0.507200	0.507950
1141	0.508725	0.508125
1142	0.508950	0.507875
1143	0.505575	0.506900
1144	0.507200	0.507450
1145	0.504500	0.505875
1146	0.509050	0.504475
1147	0.506825	0.505125
1148	0.506600	0.506000
1149	0.505025	0.508475
1150	0.504750	0.508950
1151	0.505950	0.508025
1152	0.507025	0.505450
1153	0.503825	0.503675
1154	0.503250	0.504100
1155	0.507350	0.505125
1156	0.502200	0.507175
1157	0.506550	0.506075
1158	0.504075	0.507925
1159	0.504300	0.509600
1160	0.504350	0.510600
1161	0.506575	0.511050
1162	0.506700	0.514700
1163	0.504950	0.514175
1164	0.504825	0.515350
1165	0.506175	0.514325
1166	0.507275	0.513550
1167	0.506475	0.511950
1168	0.506050	0.510700
1169	0.508025	0.513600
1170	0.507200	0.514025
1171	0.504700	0.516500
1172	0.505225	0.516100
1173	0.503950	0.515175
1174	0.507975	0.516500
1175	0.509775	0.517750
1176	0.507750	0.517000
1177	0.504100	0.517575
1178	0.509950	0.516925
1179	0.508600	0.518100
1180	0.508200	0.520600
1181	0.504800	0.521000
1182	0.506500	0.520075
1183	0.507000	0.520250
1184	0.506275	0.521575
1185	0.508150	0.521700
1186	0.504350	0.518750
1187	0.507500	0.519650
1188	0.509175	0.519900
1189	0.508575	0.520100
1190	0.506825	0.521325
1191	0.504325	0.522025
1192	0.505525	0.522025
1193	0.504925	0.521675
1194	0.506800	0.519250
1195	0.505525	0.519850
1196	0.508175	0.515800
1197	0.505700	0.514925
1198	0.505900	0.516200
1199	0.507025	0.515275
1200	0.503575	0.514550
1201	0.501300	0.516150
1202	0.506075	0.513175
1203	0.508750	0.513025
1204	0.509600	0.511300
1205	0.509725	0.513800
1206	0.510350	0.514825
1207	0.508675	0.514975
1208	0.503875	0.516375
1209	0.505675	0.516875
1210	0.506700	0.515725
1211	0.506925	0.518100
1212	0.507000	0.518600
1213	0.506300	0.518475
1214	0.508525	0.516300
1215	0.507750	0.514575
1216	0.508225	0.515575
1217	0.507275	0.515975
1218	0.504500	0.517125
1219	0.509050	0.516775
1220	0.508025	0.519250
1221	0.506250	0.519450
1222	0.505500	0.522400
1223	0.509250	0.520775
1224	0.511375	0.519525
1225	0.511575	0.520100
1226	0.506400	0.519300
1227	0.508425	0.520500
1228	0.507875	0.521275
1229	0.510425	0.520075
1230	0.507150	0.521225
1231	0.503700	0.520775
1232	0.506750	0.520625
1233	0.508575	0.521375
1234	0.511025	0.520800
1235	0.509775	0.521300
1236	0.508375	0.522300
1237	0.508650	0.521275
1238	0.509800	0.521350
1239	0.508075	0.523925
1240	0.508250	0.524600
1241	0.506325	0.526750
1242	0.506725	0.524150
1243	0.506850	0.525200
1244	0.507700	0.524825
1245	0.505550	0.525050
1246	0.504825	0.524600
1247	0.505350	0.525225
1248	0.507225	0.525575
1249	0.508775	0.523775
1250	0.507150	0.523200
1251	0.505075	0.521650
1252	0.502475	0.524400
1253	0.506775	0.525050
1254	0.506350	0.523475
1255	0.509425	0.521900
1256	0.508825	0.520775
1257	0.506650	0.519650
1258	0.506750	0.519075
1259	0.507500	0.517800
1260	0.508850	0.519100
1261	0.505550	0.521450
1262	0.507275	0.520925
1263	0.505625	0.521275
1264	0.507750	0.522350
1265	0.510475	0.521600
1266	0.507800	0.520150
1267	0.508700	0.521500
1268	0.506725	0.520925
1269	0.506250	0.520200
1270	0.509825	0.516175
1271	0.506675	0.514875
1272	0.510200	0.512050
1273	0.505075	0.512925
1274	0.507425	0.511625
1275	0.507400	0.512100
1276	0.503825	0.512425
1277	0.508150	0.512450
1278	0.506625	0.511225
1279	0.504300	0.511975
1280	0.506275	0.514400
1281	0.505800	0.512775
1282	0.504450	0.515175
1283	0.508675	0.516675
1284	0.508100	0.518350
1285	0.506925	0.517200
1286	0.507850	0.519650
1287	0.507825	0.519425
1288	0.507100	0.520250
1289	0.507500	0.522525
1290	0.506500	0.521975
1291	0.503525	0.521575
1292	0.502575	0.521525
1293	0.508325	0.521725
1294	0.507050	0.522150
1295	0.507225	0.520775
1296	0.509375	0.519450
1297	0.507550	0.519800
1298	0.506950	0.521800
1299	0.503950	0.518550
1300	0.507275	0.519800
1301	0.510350	0.518725
1302	0.507500	0.519675
1303	0.509475	0.519650
1304	0.506475	0.517700
1305	0.507450	0.516700
1306	0.508275	0.517300
1307	0.506725	0.518550
1308	0.506875	0.515450
1309	0.507075	0.515150
1310	0.506825	0.516600
1311	0.504475	0.518425
1312	0.504500	0.519325
1313	0.502750	0.518025
1314	0.505125	0.516275
1315	0.506425	0.516975
1316	0.510275	0.515025
1317	0.507525	0.515000
1318	0.506800	0.512725
1319	0.503875	0.516325
1320	0.501750	0.515550
1321	0.506200	0.515800
1322	0.505825	0.513500
1323	0.505800	0.513825
1324	0.507525	0.515200
1325	0.506675	0.514050
1326	0.506000	0.514425
1327	0.509125	0.516625
1328	0.506500	0.515900
1329	0.506775	0.517125
1330	0.504925	0.516825
1331	0.509175	0.518950
1332	0.507875	0.518750
1333	0.508350	0.520575
1334	0.506150	0.521350
1335	0.506250	0.522575
1336	0.506450	0.521250
1337	0.505025	0.520300
1338	0.502400	0.520775
1339	0.503050	0.518300
1340	0.506025	0.516550
1341	0.506000	0.517250
1342	0.506325	0.518950
1343	0.506100	0.518225
1344	0.508850	0.517400
1345	0.508375	0.517450
1346	0.508225	0.516075
1347	0.506400	0.517900
1348	0.505100	0.517100
1349	0.504350	0.515000
1350	0.505175	0.515875
1351	0.501525	0.514650
1352	0.504750	0.515100
1353	0.503675	0.516475
1354	0.506775	0.514900
1355	0.506475	0.515000
1356	0.507500	0.513475
1357	0.505375	0.514675
1358	0.505450	0.514250
1359	0.504675	0.515325
1360	0.506375	0.514800
1361	0.507325	0.513875
1362	0.502725	0.512250
1363	0.503975	0.510075
1364	0.507600	0.509650
1365	0.502425	0.508725
1366	0.502450	0.508575
1367	0.507150	0.511100
1368	0.507275	0.512250
1369	0.506275	0.512975
1370	0.506800	0.510400
1371	0.501550	0.510275
1372	0.502575	0.509000
1373	0.506575	0.507075
1374	0.503750	0.507900
1375	0.506375	0.503825
1376	0.505600	0.503800
1377	0.507675	0.503725
1378	0.508325	0.503650
1379	0.507900	0.506475
1380	0.509675	0.506450
1381	0.507150	0.506675
1382	0.504575	0.505125
1383	0.504275	0.504875
1384	0.506100	0.505350
1385	0.505350	0.502625
1386	0.506000	0.501600
1387	0.505875	0.502475
1388	0.508925	0.501550
1389	0.508500	0.505025
1390	0.507650	0.502625
1391	0.505500	0.500400
1392	0.505700	0.502550
1393	0.508950	0.503925
1394	0.506825	0.504675
1395	0.508000	0.505250
1396	0.507225	0.504700
1397	0.504500	0.502650
1398	0.505175	0.502425
1399	0.503475	0.503675
1400	0.502825	0.506400
1401	0.505875	0.506025
1402	0.503150	0.504450
1403	0.502775	0.505175
1404	0.505500	0.506200
1405	0.504625	0.505675
1406	0.502650	0.499875
1407	0.501650	0.498425
1408	0.499650	0.496250
1409	0.500850	0.495275
1410	0.500925	0.496925
1411	0.500200	0.497500
1412	0.503600	0.495700
1413	0.506775	0.494650
1414	0.504200	0.495800
1415	0.502200	0.496750
1416	0.505450	0.494700
1417	0.504775	0.494750
1418	0.504050	0.495325
1419	0.503450	0.497000
1420	0.504500	0.496200
1421	0.505675	0.499425
1422	0.506225	0.498900
1423	0.506450	0.499700
1424	0.505500	0.499725
1425	0.506250	0.497525
1426	0.507075	0.497500
1427	0.504575	0.498025
1428	0.506775	0.500400
1429	0.507150	0.501300
1430	0.504350	0.502100
1431	0.508850	0.503325
1432	0.507375	0.506875
1433	0.503700	0.504775
1434	0.501800	0.506900
1435	0.507775	0.508075
1436	0.506000	0.507900
1437	0.503925	0.505825
1438	0.501225	0.507875
1439	0.502750	0.509000
1440	0.503375	0.512250
1441	0.505900	0.512450
1442	0.507125	0.514175
1443	0.506175	0.516850
1444	0.506600	0.514850
1445	0.506100	0.513725
1446	0.504775	0.513050
1447	0.509325	0.515325
1448	0.507250	0.515750
1449	0.508475	0.517550
1450	0.509925	0.516600
1451	0.507650	0.516550
1452	0.506975	0.515225
1453	0.506000	0.514675
1454	0.507100	0.514200
1455	0.508075	0.514700
1456	0.505400	0.513350
1457	0.505575	0.515825
1458	0.505200	0.515225
1459	0.506500	0.515000
1460	0.507575	0.517525
1461	0.504825	0.518000
1462	0.504325	0.519125
1463	0.507650	0.516250
1464	0.506050	0.517975
1465	0.506125	0.516675
1466	0.506275	0.516250
1467	0.506900	0.518325
1468	0.507300	0.514575
1469	0.503325	0.514150
1470	0.501775	0.514950
1471	0.502450	0.514225
1472	0.505650	0.513275
1473	0.502225	0.514475
1474	0.507500	0.511425
1475	0.507525	0.514250
1476	0.506075	0.514975
1477	0.504150	0.514625
1478	0.502750	0.512150
1479	0.503925	0.510225
1480	0.502775	0.510250
1481	0.505050	0.511000
1482	0.506300	0.508425
1483	0.506225	0.508875
1484	0.507800	0.510175
1485	0.505800	0.509550
1486	0.506550	0.510875
1487	0.507950	0.512575
1488	0.510250	0.511075
1489	0.506075	0.512425
1490	0.505150	0.512250
1491	0.505000	0.512225
1492	0.505450	0.510825
1493	0.505675	0.512150
1494	0.506350	0.512500
1495	0.510600	0.512350
1496	0.504350	0.513650
1497	0.506250	0.511675
1498	0.506975	0.511800
1499	0.504025	0.510800
1500	0.504250	0.509350
1501	0.504575	0.508125
1502	0.503100	0.509175
1503	0.504050	0.506775
1504	0.508300	0.507100
1505	0.506500	0.508375
1506	0.507600	0.510150
1507	0.508125	0.510175
1508	0.504750	0.510975
1509	0.504575	0.512150
1510	0.503850	0.512350
1511	0.506275	0.514050
1512	0.504775	0.513575
1513	0.505375	0.515000
1514	0.505600	0.514025
1515	0.505825	0.514150
1516	0.507450	0.512800
1517	0.504575	0.514275
1518	0.503850	0.514825
1519	0.505850	0.515600
1520	0.506600	0.517200
1521	0.506750	0.516275
1522	0.507900	0.515500
1523	0.508525	0.512525
1524	0.506600	0.511950
1525	0.506175	0.513625
1526	0.506725	0.517150
1527	0.508400	0.515325
1528	0.511125	0.517175
1529	0.506975	0.519625
1530	0.505700	0.519950
1531	0.505125	0.518350
1532	0.501900	0.516650
1533	0.505400	0.515550
1534	0.506700	0.516700
1535	0.506575	0.515550
1536	0.510100	0.515750
1537	0.506350	0.516650
1538	0.505825	0.516700
1539	0.507650	0.517525
1540	0.503600	0.519750
1541	0.506375	0.519475
1542	0.503550	0.521575
1543	0.502700	0.523525
1544	0.506000	0.520100
1545	0.503775	0.524375
1546	0.504850	0.526075
1547	0.508900	0.526300
1548	0.508225	0.528975
1549	0.507250	0.526675
1550	0.505300	0.528200
1551	0.508925	0.528525
1552	0.506225	0.526250
1553	0.506575	0.526550
1554	0.508275	0.524475
1555	0.507700	0.524600
1556	0.504825	0.525475
1557	0.504175	0.524075
1558	0.504125	0.525975
1559	0.506375	0.526150
1560	0.503775	0.527950
1561	0.507275	0.526250
1562	0.509150	0.523825
1563	0.508175	0.522075
1564	0.507725	0.525625
1565	0.505400	0.526200
1566	0.506700	0.526150
1567	0.505700	0.524725
1568	0.503575	0.523300
1569	0.506650	0.523625
1570	0.503550	0.523225
1571	0.505775	0.522225
1572	0.506475	0.523775
1573	0.502300	0.520700
1574	0.502650	0.519025
1575	0.502275	0.519775
1576	0.505225	0.519350
1577	0.504425	0.521600
1578	0.505225	0.520175
1579	0.503725	0.517775
1580	0.502200	0.519875
1581	0.505675	0.518275
1582	0.506975	0.517050
1583	0.509650	0.517500
1584	0.509075	0.517400
1585	0.505125	0.517225
1586	0.506600	0.517375
1587	0.507800	0.518025
1588	0.504675	0.517700
1589	0.506400	0.517225
1590	0.506425	0.517500
1591	0.502725	0.516275
1592	0.504450	0.517325
1593	0.500525	0.518325
1594	0.504950	0.516200
1595	0.507450	0.518775
1596	0.507275	0.517800
1597	0.508800	0.519925
1598	0.505375	0.520625
1599	0.504575	0.518200
1600	0.505125	0.518025
1601	0.505800	0.519750
1602	0.505900	0.517050
1603	0.506125	0.513525
1604	0.505050	0.512325
1605	0.508675	0.512050
1606	0.506200	0.510300
1607	0.503700	0.512425
1608	0.506725	0.513000
1609	0.504750	0.514275
1610	0.507525	0.516350
1611	0.506125	0.516350
1612	0.503450	0.516325
1613	0.508825	0.515650
1614	0.507975	0.513725
1615	0.507800	0.515300
1616	0.508050	0.514175
1617	0.507775	0.513175
1618	0.506850	0.512350
1619	0.507325	0.510975
1620	0.503325	0.510800
1621	0.504400	0.510100
1622	0.505650	0.511500
1623	0.504600	0.510825
1624	0.504425	0.508650
1625	0.504375	0.509500
1626	0.505600	0.511325
1627	0.507175	0.512075
1628	0.507425	0.511550
1629	0.506725	0.513650
1630	0.507100	0.515400
1631	0.509175	0.516450
1632	0.509100	0.515675
1633	0.507600	0.514850
1634	0.502375	0.515650
1635	0.503075	0.515675
1636	0.505325	0.518075
1637	0.507250	0.519400
1638	0.508750	0.519175
1639	0.508125	0.519975
1640	0.508575	0.524600
1641	0.508050	0.524750
1642	0.509450	0.525675
1643	0.508525	0.522825
1644	0.506575	0.523275
1645	0.508925	0.523025
1646	0.508650	0.520375
1647	0.505700	0.519725
1648	0.504275	0.520375
1649	0.505525	0.519150
1650	0.507400	0.520500
1651	0.507325	0.521500
1652	0.506850	0.522125
1653	0.508250	0.521100
1654	0.508275	0.519000
1655	0.502750	0.520150
1656	0.504525	0.523525
1657	0.505300	0.521625
1658	0.505675	0.519525
1659	0.503925	0.520200
1660	0.506575	0.520575
1661	0.504225	0.521925
1662	0.506250	0.523225
1663	0.503775	0.522750
1664	0.504200	0.522975
1665	0.507000	0.526625
1666	0.505950	0.527550
1667	0.506675	0.530925
1668	0.510000	0.530225
1669	0.506150	0.529225
1670	0.506025	0.528250
1671	0.509675	0.524950
1672	0.509375	0.525825
1673	0.505850	0.527350
1674	0.504450	0.528175
1675	0.506450	0.528925
1676	0.505550	0.529375
1677	0.506225	0.530075
1678	0.503550	0.533525
1679	0.509275	0.533700
1680	0.506900	0.534025
1681	0.509475	0.534800
1682	0.507850	0.536700
1683	0.507350	0.532300
1684	0.505950	0.533100
1685	0.503975	0.533000
1686	0.505550	0.531650
1687	0.506550	0.532125
1688	0.505225	0.531250
1689	0.507625	0.529075
1690	0.510175	0.529425
1691	0.505600	0.529525
1692	0.508525	0.528750
1693	0.509750	0.528750
1694	0.511525	0.530550
1695	0.510325	0.528125
1696	0.506175	0.531375
1697	0.507875	0.533225
1698	0.507225	0.531550
1699	0.503975	0.529925
1700	0.503700	0.533225
1701	0.505475	0.531450
1702	0.507225	0.533725
1703	0.505050	0.532375
1704	0.508325	0.528300
1705	0.507225	0.529825
1706	0.507300	0.531750
1707	0.511175	0.530600
1708	0.512475	0.529100
1709	0.508475	0.530250
1710	0.503925	0.529925
1711	0.504000	0.528925
1712	0.506725	0.528150
1713	0.507600	0.527575
1714	0.507875	0.529075
1715	0.505125	0.530775
1716	0.508425	0.529875
1717	0.506025	0.526350
1718	0.505350	0.527650
1719	0.507675	0.527525
1720	0.505175	0.529500
1721	0.507600	0.530875
1722	0.508975	0.532225
1723	0.508450	0.534975
1724	0.508150	0.536375
1725	0.505700	0.537425
1726	0.508650	0.537850
1727	0.506600	0.535725
1728	0.507775	0.535875
1729	0.504575	0.536500
1730	0.507600	0.535650
1731	0.506225	0.533325
1732	0.508525	0.531000
1733	0.505350	0.531075
1734	0.507200	0.529975
1735	0.511300	0.530025
1736	0.509725	0.531650
1737	0.508050	0.535125
1738	0.505150	0.534025
1739	0.507725	0.531175
1740	0.508850	0.531050
1741	0.508375	0.531600
1742	0.505625	0.533600
1743	0.510875	0.536775
1744	0.507275	0.538575
1745	0.509500	0.538625
1746	0.507550	0.538300
1747	0.510625	0.539800
1748	0.506525	0.536875
1749	0.507450	0.538925
1750	0.504275	0.538200
1751	0.504425	0.537975
1752	0.506300	0.536725
1753	0.508100	0.536650
1754	0.506925	0.537475
1755	0.505750	0.537900
1756	0.509325	0.537500
1757	0.511475	0.537200
1758	0.511000	0.534875
1759	0.509425	0.534100
1760	0.509175	0.533325
1761	0.507000	0.535325
1762	0.509225	0.535800
1763	0.511800	0.534450
1764	0.506375	0.530650
1765	0.511950	0.531700
1766	0.510450	0.532750
1767	0.509575	0.533525
1768	0.508075	0.533475
1769	0.506750	0.532025
1770	0.511675	0.531075
1771	0.508675	0.528850
1772	0.510000	0.529450
1773	0.511025	0.530275
1774	0.510600	0.533425
1775	0.508425	0.533550
1776	0.507550	0.533250
1777	0.506275	0.533600
1778	0.507925	0.535125
1779	0.508575	0.533550
1780	0.507850	0.534875
1781	0.510175	0.535250
1782	0.506675	0.537175
1783	0.510500	0.536625
1784	0.509625	0.534550
1785	0.507150	0.537475
1786	0.510200	0.536800
1787	0.511000	0.538150
1788	0.507900	0.538325
1789	0.508850	0.538350
1790	0.509750	0.537875
1791	0.509450	0.536400
1792	0.511825	0.534550
1793	0.512200	0.533825
1794	0.512825	0.534000
1795	0.511725	0.533300
1796	0.508100	0.533725
1797	0.508375	0.534150
1798	0.511200	0.535300
1799	0.509300	0.535200
1800	0.507475	0.536050
1801	0.508175	0.536825
1802	0.510650	0.535875
1803	0.509750	0.538550
1804	0.506775	0.540700
1805	0.507850	0.540100
1806	0.506025	0.539025
1807	0.507700	0.539125
1808	0.508725	0.539925
1809	0.508600	0.538500
1810	0.510400	0.539775
1811	0.511650	0.539750
1812	0.511475	0.539300
1813	0.509000	0.540500
1814	0.509750	0.540725
1815	0.509700	0.542075
1816	0.511500	0.542650
1817	0.510850	0.542400
1818	0.511325	0.542275
1819	0.506825	0.541200
1820	0.510775	0.538125
1821	0.510500	0.538950
1822	0.510875	0.539750
1823	0.508600	0.540550
1824	0.508650	0.541475
1825	0.508250	0.541800
1826	0.509300	0.544725
1827	0.513000	0.545275
1828	0.507950	0.545050
1829	0.509000	0.547275
1830	0.508325	0.550300
1831	0.506625	0.549650
1832	0.509750	0.549225
1833	0.509650	0.549375
1834	0.507175	0.550325
1835	0.511150	0.546350
1836	0.509300	0.545800
1837	0.507650	0.541825
1838	0.506575	0.542375
1839	0.510825	0.544275
1840	0.509325	0.542250
1841	0.511075	0.543925
1842	0.508625	0.544850
1843	0.510550	0.542875
1844	0.510975	0.543825
1845	0.511075	0.541350
1846	0.509500	0.539675
1847	0.508775	0.539300
1848	0.510250	0.539600
1849	0.510925	0.536850
1850	0.512050	0.536925
1851	0.509575	0.535100
1852	0.504875	0.535575
1853	0.509775	0.535325
1854	0.509800	0.535925
1855	0.509575	0.537775
1856	0.510450	0.538575
1857	0.507625	0.535125
1858	0.507450	0.538125
1859	0.510025	0.539925
1860	0.509950	0.543550
1861	0.512825	0.544525
1862	0.510700	0.543350
1863	0.511400	0.543350
1864	0.513325	0.541725
1865	0.509850	0.543225
1866	0.509750	0.542950
1867	0.510275	0.541875
1868	0.508600	0.544625
1869	0.511725	0.546425
1870	0.511650	0.545950
1871	0.510300	0.548325
1872	0.511575	0.546450
1873	0.507250	0.545950
1874	0.511300	0.543875
1875	0.508875	0.544650
1876	0.509450	0.546625
1877	0.507925	0.545100
1878	0.511800	0.545200
1879	0.514550	0.546600
1880	0.511100	0.545925
1881	0.511200	0.546100
1882	0.509000	0.545025
1883	0.506200	0.542150
1884	0.508350	0.544025
1885	0.508875	0.544300
1886	0.510075	0.542750
1887	0.509200	0.545975
1888	0.508900	0.545875
1889	0.506375	0.549125
1890	0.508500	0.549750
1891	0.511225	0.548625
1892	0.511525	0.544325
1893	0.509425	0.545900
1894	0.509275	0.543650
1895	0.509925	0.544525
1896	0.510125	0.545500
1897	0.507625	0.546475
1898	0.507350	0.546275
1899	0.511850	0.548350
1900	0.509100	0.547325
1901	0.511925	0.544125
1902	0.511850	0.542225
1903	0.510300	0.542900
1904	0.511600	0.544025
1905	0.508300	0.542825
1906	0.509550	0.539075
1907	0.509875	0.540425
1908	0.507725	0.542100
1909	0.508600	0.543100
1910	0.510925	0.539100
1911	0.510500	0.535550
1912	0.508475	0.536675
1913	0.505725	0.536125
1914	0.505850	0.535700
1915	0.506300	0.533450
1916	0.509450	0.532150
1917	0.511000	0.533975
1918	0.511675	0.535350
1919	0.511425	0.536425
1920	0.510475	0.536450
1921	0.511825	0.537525
1922	0.508850	0.538425
1923	0.509975	0.538575
1924	0.509825	0.536900
1925	0.510325	0.538000
1926	0.511775	0.534750
1927	0.512350	0.534300
1928	0.508150	0.532350
1929	0.513125	0.534950
1930	0.513025	0.536400
1931	0.516200	0.533525
1932	0.512025	0.534650
1933	0.513325	0.535550
1934	0.512900	0.535700
1935	0.509675	0.536675
1936	0.509200	0.532850
1937	0.508075	0.535075
1938	0.507450	0.535550
1939	0.510650	0.536250
1940	0.510950	0.534950
1941	0.510900	0.533275
1942	0.509475	0.533850
1943	0.511225	0.534200
1944	0.511175	0.535025
1945	0.510175	0.535250
1946	0.510950	0.535000
1947	0.512250	0.532950
1948	0.508450	0.535425
1949	0.509550	0.532400
1950	0.509900	0.533325
1951	0.510200	0.533900
1952	0.508500	0.533250
1953	0.509025	0.532975
1954	0.510375	0.532150
1955	0.509500	0.531700
1956	0.509575	0.531200
1957	0.511675	0.530050
1958	0.513325	0.530300
1959	0.509100	0.529500
1960	0.510975	0.529850
1961	0.510725	0.527200
1962	0.510350	0.525825
1963	0.511150	0.525975
1964	0.511000	0.526600
1965	0.511750	0.524350
1966	0.509050	0.526500
1967	0.511375	0.529275
1968	0.510200	0.530950
1969	0.508975	0.532825
1970	0.507475	0.533675
1971	0.509400	0.535450
1972	0.511500	0.536225
1973	0.508575	0.539550
1974	0.506925	0.540775
1975	0.510600	0.540000
1976	0.509300	0.537725
1977	0.509000	0.538875
1978	0.506925	0.538325
1979	0.509925	0.539350
1980	0.510125	0.539650
1981	0.512300	0.539250
1982	0.511650	0.540050
1983	0.511425	0.540600
1984	0.511550	0.541100
1985	0.511475	0.541675
1986	0.509625	0.540250
1987	0.506950	0.542575
1988	0.507600	0.543300
1989	0.507325	0.543075
1990	0.509475	0.542600
1991	0.508500	0.544175
1992	0.510675	0.542150
1993	0.508600	0.540700
1994	0.509700	0.537475
1995	0.509350	0.536950
1996	0.507975	0.536250
1997	0.508325	0.537925
1998	0.510125	0.536975
1999	0.508600	0.538100
[truncated: 8,000 more rows]
