# Supplementary material for: Evolutionary game on mutually influenceing double-layer network
Source: PLoS One. 2025 Jan 31;20(1):e0317923. doi: 10.1371/journal.pone.0317923 (PMC11785339; doi:10.1371/journal.pone.0317923)
Supplement: S1 Data — (ZIP) [file pone.0317923.s001.zip › b=1.09_a=0.6_frequency.txt]

0	0.498875	0.401775
1	0.493325	0.349550
2	0.489700	0.313700
3	0.484675	0.288175
4	0.483375	0.268825
5	0.484875	0.251225
6	0.484125	0.238050
7	0.487325	0.229325
8	0.485100	0.225375
9	0.485325	0.219200
10	0.486150	0.212250
11	0.484225	0.207275
12	0.484225	0.203775
13	0.485125	0.199850
14	0.485725	0.198000
15	0.486375	0.195900
16	0.486875	0.193175
17	0.488025	0.190225
18	0.485400	0.189875
19	0.487275	0.188500
20	0.488125	0.187975
21	0.488975	0.185575
22	0.484825	0.185350
23	0.488650	0.184750
24	0.483500	0.183375
25	0.483675	0.181050
26	0.484500	0.178625
27	0.486600	0.177400
28	0.483225	0.179100
29	0.485075	0.179450
30	0.489050	0.178650
31	0.485850	0.176350
32	0.486750	0.175275
33	0.487275	0.175350
34	0.490725	0.176350
35	0.487525	0.176650
36	0.484475	0.176450
37	0.483125	0.177875
38	0.484025	0.176675
39	0.487475	0.176400
40	0.487975	0.176450
41	0.485600	0.176000
42	0.482150	0.176325
43	0.487275	0.175625
44	0.486050	0.174975
45	0.490275	0.174325
46	0.488375	0.174875
47	0.490025	0.173400
48	0.492150	0.171000
49	0.489325	0.171275
50	0.487775	0.171800
51	0.489200	0.170825
52	0.485500	0.172250
53	0.486275	0.173600
54	0.489150	0.172350
55	0.484025	0.171625
56	0.486075	0.172050
57	0.484500	0.172450
58	0.485650	0.173475
59	0.490550	0.171575
60	0.489250	0.171975
61	0.485850	0.172600
62	0.482225	0.172950
63	0.481000	0.175475
64	0.486600	0.175525
65	0.484800	0.174750
66	0.486850	0.175025
67	0.486125	0.173750
68	0.483600	0.173900
69	0.485550	0.175000
70	0.489025	0.175225
71	0.492050	0.176175
72	0.487575	0.175975
73	0.485250	0.175800
74	0.486675	0.175650
75	0.489200	0.174350
76	0.490225	0.173000
77	0.489175	0.171175
78	0.488825	0.170250
79	0.486250	0.171350
80	0.487350	0.171600
81	0.491225	0.173575
82	0.489450	0.175325
83	0.490775	0.175650
84	0.491775	0.175100
85	0.487025	0.175500
86	0.485750	0.175125
87	0.487800	0.175550
88	0.488100	0.174825
89	0.488625	0.174550
90	0.489875	0.173975
91	0.485500	0.172725
92	0.487675	0.173650
93	0.487900	0.174650
94	0.483950	0.175500
95	0.485925	0.176850
96	0.485175	0.176175
97	0.488075	0.175650
98	0.487500	0.175625
99	0.486900	0.174950
100	0.488425	0.175050
101	0.487600	0.174950
102	0.484100	0.175575
103	0.484950	0.176900
104	0.486050	0.176300
105	0.487375	0.174900
106	0.490300	0.173425
107	0.489825	0.176450
108	0.489600	0.176250
109	0.492525	0.176100
110	0.492225	0.176525
111	0.490925	0.174400
112	0.489850	0.174075
113	0.489450	0.174575
114	0.490550	0.174625
115	0.483975	0.174525
116	0.487600	0.174775
117	0.487200	0.174975
118	0.486275	0.173600
119	0.494175	0.174375
120	0.489750	0.175075
121	0.487975	0.175375
122	0.489700	0.174575
123	0.485100	0.174575
124	0.489775	0.175500
125	0.490175	0.175425
126	0.489675	0.173350
127	0.490525	0.175550
128	0.488000	0.175925
129	0.489175	0.173825
130	0.487700	0.173750
131	0.492200	0.173975
132	0.489075	0.174400
133	0.487925	0.175225
134	0.490375	0.178125
135	0.489025	0.178275
136	0.489050	0.177050
137	0.485650	0.178000
138	0.486850	0.178025
139	0.487675	0.178925
140	0.486025	0.178925
141	0.487650	0.177800
142	0.485975	0.177175
143	0.485775	0.177225
144	0.487750	0.178500
145	0.485375	0.178550
146	0.484725	0.177725
147	0.489475	0.179250
148	0.488550	0.177725
149	0.490050	0.177250
150	0.488150	0.177075
151	0.487900	0.178425
152	0.484325	0.179050
153	0.484550	0.177675
154	0.489700	0.176950
155	0.489000	0.177350
156	0.489800	0.178650
157	0.487275	0.177775
158	0.488225	0.178500
159	0.488250	0.179850
160	0.488650	0.178500
161	0.487925	0.178250
162	0.490050	0.179200
163	0.490000	0.179525
164	0.491625	0.180800
165	0.490600	0.181725
166	0.491575	0.182475
167	0.488600	0.183175
168	0.487875	0.183575
169	0.492225	0.183175
170	0.491300	0.183575
171	0.487950	0.183650
172	0.489925	0.184625
173	0.486475	0.186325
174	0.489075	0.185750
175	0.490400	0.188075
176	0.489300	0.187900
177	0.491150	0.187900
178	0.488375	0.187500
179	0.489725	0.187875
180	0.489225	0.188700
181	0.488700	0.189450
182	0.490900	0.190725
183	0.492500	0.190675
184	0.490350	0.190275
185	0.484925	0.189825
186	0.489025	0.190400
187	0.486550	0.191925
188	0.489300	0.190500
189	0.485150	0.189525
190	0.486450	0.192400
191	0.487100	0.190650
192	0.488050	0.188625
193	0.489400	0.188600
194	0.485150	0.188400
195	0.489100	0.190550
196	0.489700	0.189300
197	0.489800	0.188200
198	0.490000	0.187800
199	0.491600	0.190050
200	0.491050	0.191450
201	0.488100	0.191125
202	0.480800	0.192850
203	0.490725	0.192125
204	0.485775	0.191000
205	0.486750	0.192275
206	0.487975	0.191350
207	0.490075	0.191350
208	0.492850	0.192075
209	0.489250	0.194100
210	0.487550	0.194150
211	0.490650	0.193325
212	0.488900	0.192175
213	0.487550	0.191900
214	0.486375	0.192350
215	0.486800	0.194625
216	0.492975	0.196200
217	0.487875	0.198175
218	0.488750	0.196625
219	0.490700	0.195050
220	0.490000	0.195900
221	0.488550	0.194300
222	0.488475	0.195975
223	0.491050	0.196200
224	0.488550	0.197725
225	0.487950	0.199525
226	0.483075	0.201225
227	0.488350	0.201875
228	0.489325	0.203475
229	0.486825	0.202775
230	0.486650	0.203025
231	0.488375	0.204650
232	0.490450	0.205900
233	0.490400	0.204975
234	0.486350	0.204275
235	0.485425	0.205025
236	0.487525	0.206750
237	0.487825	0.207500
238	0.491950	0.206050
239	0.490150	0.205100
240	0.486775	0.206675
241	0.486300	0.208325
242	0.485300	0.207575
243	0.487950	0.204900
244	0.486950	0.204800
245	0.488450	0.205175
246	0.486175	0.206825
247	0.486375	0.207100
248	0.486300	0.208075
249	0.489800	0.208825
250	0.487650	0.210200
251	0.490200	0.208175
252	0.484450	0.206575
253	0.485875	0.207275
254	0.484150	0.206700
255	0.487550	0.207275
256	0.489575	0.206400
257	0.486275	0.207850
258	0.492050	0.207875
259	0.491200	0.208225
260	0.486750	0.209275
261	0.492650	0.210175
262	0.491425	0.208975
263	0.489625	0.208400
264	0.488025	0.206825
265	0.489500	0.205175
266	0.487750	0.205925
267	0.489675	0.207950
268	0.492675	0.206625
269	0.489950	0.206050
270	0.493650	0.206075
271	0.489800	0.207075
272	0.494125	0.204875
273	0.487600	0.203975
274	0.486075	0.203075
275	0.487375	0.204175
276	0.494050	0.202850
277	0.491200	0.200925
278	0.492175	0.200675
279	0.490150	0.199800
280	0.490875	0.200300
281	0.493000	0.199850
282	0.490925	0.200475
283	0.494650	0.201325
284	0.491600	0.202150
285	0.492725	0.204975
286	0.493325	0.204650
287	0.489750	0.204350
288	0.492850	0.203625
289	0.490750	0.203375
290	0.490200	0.204075
291	0.489700	0.203900
292	0.489300	0.204250
293	0.489350	0.204700
294	0.488875	0.203875
295	0.493350	0.202950
296	0.490950	0.203400
297	0.490350	0.203150
298	0.485450	0.203675
299	0.490150	0.204950
300	0.491650	0.207125
301	0.491350	0.208300
302	0.487475	0.207200
303	0.490125	0.205775
304	0.487450	0.207225
305	0.489350	0.207750
306	0.490550	0.207500
307	0.492725	0.207850
308	0.493900	0.206425
309	0.494575	0.206725
310	0.487800	0.207775
311	0.491050	0.208550
312	0.492150	0.209625
313	0.489075	0.211200
314	0.490200	0.211100
315	0.491350	0.211075
316	0.489200	0.210925
317	0.491700	0.212175
318	0.495375	0.210275
319	0.489675	0.210775
320	0.492625	0.210425
321	0.492925	0.209500
322	0.487850	0.209650
323	0.490875	0.208700
324	0.490125	0.208425
325	0.491325	0.207800
326	0.492375	0.207925
327	0.486300	0.207825
328	0.492725	0.209300
329	0.491550	0.210325
330	0.495200	0.210925
331	0.493150	0.210875
332	0.491850	0.210300
333	0.488850	0.208975
334	0.487550	0.209975
335	0.491100	0.209525
336	0.488375	0.212450
337	0.491700	0.213850
338	0.491625	0.214150
339	0.491825	0.212725
340	0.493275	0.214750
341	0.492050	0.215000
342	0.492225	0.216775
343	0.487575	0.215775
344	0.491750	0.214950
345	0.490575	0.213950
346	0.491475	0.217500
347	0.494425	0.216325
348	0.492675	0.217125
349	0.491125	0.218000
350	0.490550	0.218000
351	0.495700	0.217725
352	0.493325	0.219775
353	0.490175	0.218825
354	0.491275	0.218575
355	0.492625	0.220350
356	0.489975	0.220875
357	0.492150	0.219975
358	0.489650	0.220975
359	0.487525	0.221100
360	0.489725	0.219900
361	0.491800	0.219400
362	0.491250	0.219625
363	0.490625	0.220600
364	0.489300	0.220500
365	0.486900	0.220400
366	0.491200	0.221250
367	0.488200	0.220825
368	0.490150	0.222900
369	0.493950	0.222200
370	0.489700	0.220925
371	0.488225	0.221350
372	0.487775	0.219925
373	0.491350	0.220350
374	0.490350	0.220900
375	0.492275	0.221450
376	0.489150	0.220600
377	0.488250	0.222450
378	0.486775	0.222375
379	0.488400	0.221775
380	0.491325	0.221675
381	0.489900	0.220350
382	0.490725	0.222275
383	0.488800	0.219925
384	0.493800	0.218825
385	0.496725	0.220475
386	0.497200	0.219875
387	0.493950	0.219625
388	0.496000	0.218600
389	0.490900	0.219650
390	0.489975	0.220075
391	0.489950	0.221250
392	0.489000	0.221175
393	0.491450	0.221075
394	0.487850	0.221925
395	0.492750	0.222125
396	0.490975	0.221800
397	0.494350	0.223025
398	0.493000	0.224700
399	0.491800	0.223550
400	0.489875	0.222625
401	0.486300	0.223825
402	0.490225	0.225175
403	0.490575	0.225100
404	0.489975	0.226700
405	0.493925	0.227300
406	0.494575	0.223225
407	0.493375	0.225025
408	0.490625	0.226500
409	0.488925	0.226000
410	0.490800	0.226500
411	0.490125	0.227850
412	0.488325	0.228850
413	0.494825	0.227600
414	0.490300	0.225875
415	0.492400	0.225575
416	0.491475	0.225825
417	0.487850	0.224500
418	0.493525	0.224075
419	0.490750	0.222025
420	0.491850	0.222525
421	0.491350	0.224875
422	0.493825	0.225575
423	0.494175	0.227725
424	0.493850	0.232375
425	0.495975	0.232375
426	0.491400	0.233050
427	0.489275	0.233075
428	0.490750	0.231300
429	0.488325	0.231750
430	0.491325	0.230350
431	0.489400	0.230575
432	0.490825	0.232075
433	0.492450	0.231950
434	0.489200	0.233775
435	0.488575	0.232150
436	0.490625	0.231725
437	0.490175	0.231300
438	0.492500	0.231800
439	0.492325	0.229700
440	0.489900	0.229650
441	0.491275	0.228725
442	0.493775	0.232425
443	0.488725	0.230550
444	0.493000	0.230425
445	0.488600	0.231000
446	0.486675	0.230650
447	0.493450	0.231275
448	0.493825	0.231750
449	0.494675	0.231050
450	0.495250	0.232400
451	0.488950	0.233150
452	0.488575	0.232400
453	0.491725	0.231100
454	0.491875	0.230650
455	0.492000	0.231025
456	0.494525	0.231175
457	0.490275	0.231825
458	0.491950	0.232975
459	0.491525	0.231950
460	0.494700	0.230975
461	0.496025	0.232525
462	0.492475	0.232300
463	0.494300	0.232825
464	0.492275	0.231750
465	0.496725	0.232475
466	0.491425	0.233525
467	0.491350	0.232725
468	0.490500	0.232925
469	0.493000	0.235125
470	0.490125	0.235250
471	0.492000	0.235925
472	0.490775	0.236650
473	0.489950	0.236875
474	0.484675	0.238000
475	0.488850	0.241050
476	0.491050	0.240900
477	0.490875	0.240650
478	0.490000	0.242600
479	0.491650	0.241950
480	0.493825	0.240950
481	0.492900	0.241025
482	0.491125	0.240750
483	0.494075	0.240075
484	0.494500	0.240125
485	0.490725	0.240925
486	0.489175	0.243750
487	0.490275	0.242950
488	0.490025	0.242275
489	0.489250	0.243450
490	0.492775	0.245075
491	0.491925	0.243025
492	0.487575	0.244850
493	0.490125	0.245800
494	0.495625	0.246600
495	0.495025	0.245675
496	0.492700	0.243725
497	0.492625	0.243800
498	0.494325	0.244675
499	0.493325	0.245925
500	0.494200	0.247725
501	0.494250	0.250375
502	0.494875	0.252425
503	0.493575	0.251550
504	0.494900	0.251275
505	0.489325	0.250975
506	0.493600	0.249650
507	0.489800	0.251325
508	0.488200	0.251275
509	0.489700	0.252050
510	0.485600	0.253350
511	0.488950	0.255700
512	0.488875	0.256350
513	0.494750	0.256125
514	0.492125	0.254325
515	0.492175	0.254550
516	0.490125	0.253700
517	0.488650	0.253850
518	0.486000	0.254475
519	0.490850	0.252600
520	0.487850	0.251900
521	0.490400	0.253550
522	0.490950	0.254350
523	0.491925	0.254300
524	0.493025	0.252075
525	0.487575	0.251750
526	0.488000	0.250775
527	0.488575	0.252150
528	0.491200	0.252525
529	0.489475	0.250600
530	0.491825	0.250625
531	0.493775	0.250000
532	0.489550	0.249425
533	0.490400	0.250375
534	0.491175	0.248675
535	0.492300	0.247175
536	0.490900	0.247150
537	0.491450	0.248550
538	0.491850	0.246925
539	0.490075	0.246650
540	0.494900	0.247275
541	0.489700	0.246575
542	0.492275	0.249000
543	0.496750	0.249800
544	0.493925	0.248625
545	0.488225	0.246325
546	0.490900	0.247475
547	0.493625	0.246500
548	0.491775	0.249575
549	0.489750	0.252150
550	0.496800	0.252800
551	0.491625	0.252275
552	0.495450	0.252350
553	0.492300	0.252500
554	0.494625	0.252275
555	0.491450	0.250925
556	0.493350	0.252250
557	0.493225	0.251625
558	0.490075	0.253600
559	0.491725	0.254325
560	0.488825	0.256650
561	0.490125	0.257600
562	0.489425	0.258125
563	0.490700	0.258500
564	0.489150	0.257925
565	0.491975	0.258025
566	0.492400	0.256200
567	0.486350	0.256075
568	0.486900	0.254275
569	0.488750	0.253600
570	0.491475	0.252600
571	0.489200	0.252600
572	0.494250	0.253075
573	0.490100	0.252250
574	0.490125	0.251500
575	0.491925	0.253425
576	0.491275	0.254650
577	0.495250	0.252125
578	0.492025	0.251875
579	0.494125	0.253525
580	0.491375	0.253625
581	0.488500	0.253800
582	0.489725	0.252575
583	0.492275	0.252675
584	0.491425	0.252250
585	0.489725	0.252650
586	0.495175	0.253700
587	0.495475	0.251675
588	0.493500	0.252650
589	0.495100	0.252625
590	0.493075	0.252350
591	0.489900	0.253050
592	0.492650	0.253000
593	0.490025	0.252925
594	0.491025	0.252650
595	0.488900	0.252400
596	0.489525	0.253250
597	0.491425	0.252275
598	0.493400	0.251400
599	0.491750	0.248200
600	0.491625	0.249675
601	0.492850	0.248875
602	0.495400	0.248025
603	0.490500	0.248300
604	0.490950	0.248150
605	0.489175	0.248325
606	0.485075	0.249275
607	0.490625	0.249175
608	0.493175	0.249150
609	0.493075	0.250175
610	0.491675	0.251950
611	0.486800	0.252325
612	0.491700	0.254275
613	0.492250	0.255200
614	0.492075	0.254950
615	0.491650	0.256550
616	0.491350	0.257625
617	0.492050	0.257050
618	0.491425	0.256625
619	0.493025	0.256175
620	0.491150	0.255500
621	0.490750	0.255800
622	0.489625	0.256700
623	0.490100	0.256950
624	0.492750	0.257775
625	0.490550	0.257000
626	0.493450	0.256875
627	0.494150	0.253750
628	0.493300	0.251850
629	0.491000	0.252700
630	0.493650	0.251825
631	0.495725	0.250675
632	0.493675	0.247925
633	0.495450	0.246650
634	0.489800	0.249200
635	0.491500	0.250925
636	0.488200	0.251075
637	0.494525	0.250125
638	0.489000	0.251525
639	0.494700	0.250225
640	0.493750	0.250450
641	0.495525	0.251000
642	0.492775	0.251450
643	0.493925	0.253250
644	0.494075	0.254800
645	0.488900	0.254900
646	0.490225	0.256125
647	0.488400	0.256450
648	0.492950	0.257725
649	0.496000	0.258550
650	0.491250	0.258100
651	0.492775	0.259425
652	0.491250	0.260125
653	0.489950	0.260900
654	0.489125	0.259575
655	0.488975	0.260000
656	0.487850	0.261825
657	0.493050	0.261175
658	0.491125	0.261625
659	0.491875	0.262025
660	0.487900	0.261375
661	0.486600	0.261275
662	0.492450	0.258700
663	0.490700	0.260400
664	0.488025	0.258750
665	0.489800	0.258425
666	0.493075	0.259875
667	0.496775	0.257175
668	0.492075	0.256425
669	0.491075	0.255025
670	0.492175	0.255075
671	0.490075	0.257000
672	0.488725	0.255750
673	0.490000	0.253525
674	0.490500	0.255625
675	0.492450	0.256925
676	0.491350	0.258200
677	0.495950	0.257450
678	0.496150	0.255925
679	0.493650	0.253925
680	0.488100	0.255700
681	0.487600	0.255750
682	0.494525	0.257925
683	0.494075	0.258600
684	0.497600	0.258250
685	0.494875	0.259150
686	0.489700	0.261450
687	0.493375	0.261975
688	0.491225	0.262375
689	0.493425	0.264125
690	0.492275	0.263950
691	0.491350	0.264600
692	0.494825	0.266225
693	0.491150	0.264375
694	0.494475	0.263375
695	0.491950	0.264200
696	0.495300	0.263525
697	0.496300	0.265725
698	0.494800	0.265225
699	0.488625	0.266250
700	0.489050	0.268575
701	0.492150	0.269650
702	0.494625	0.270525
703	0.493775	0.270800
704	0.490550	0.271275
705	0.494600	0.269700
706	0.493250	0.271150
707	0.493600	0.272675
708	0.493725	0.272950
709	0.490975	0.272400
710	0.492400	0.274525
711	0.494450	0.273450
712	0.491275	0.275100
713	0.491325	0.274825
714	0.492375	0.273950
715	0.492425	0.273025
716	0.494225	0.274825
717	0.491875	0.272425
718	0.491325	0.273250
719	0.492125	0.273725
720	0.491250	0.275875
721	0.489025	0.272050
722	0.489100	0.270075
723	0.493300	0.270200
724	0.490600	0.269125
725	0.493175	0.269100
726	0.492900	0.268625
727	0.490450	0.268925
728	0.493325	0.269500
729	0.492200	0.270550
730	0.489600	0.270000
731	0.489550	0.270450
732	0.487450	0.270075
733	0.489525	0.270425
734	0.493250	0.271375
735	0.490450	0.271150
736	0.486525	0.270900
737	0.492000	0.269475
738	0.495650	0.267925
739	0.492525	0.270725
740	0.492950	0.271025
741	0.494525	0.271575
742	0.494175	0.273900
743	0.495575	0.273675
744	0.491750	0.271825
745	0.492425	0.271450
746	0.490925	0.271200
747	0.495300	0.272850
748	0.494600	0.272800
749	0.496275	0.272525
750	0.497725	0.271150
751	0.493475	0.270225
752	0.494250	0.271275
753	0.489725	0.268675
754	0.490425	0.265575
755	0.490550	0.266575
756	0.487400	0.265150
757	0.490575	0.265300
758	0.492225	0.264325
759	0.490775	0.264525
760	0.495150	0.265525
761	0.492400	0.263825
762	0.494125	0.263250
763	0.493425	0.262575
764	0.487750	0.265425
765	0.488100	0.265700
766	0.498150	0.265225
767	0.493250	0.265950
768	0.491275	0.268000
769	0.491600	0.267150
770	0.494600	0.266375
771	0.492300	0.266750
772	0.490450	0.264925
773	0.490450	0.265425
774	0.493450	0.267575
775	0.494300	0.266100
776	0.489925	0.264625
777	0.488075	0.265450
778	0.493000	0.265775
779	0.491050	0.265725
780	0.493700	0.266700
781	0.495825	0.267225
782	0.496250	0.268375
783	0.492225	0.271775
784	0.494575	0.273525
785	0.496325	0.272900
786	0.493725	0.273725
787	0.494150	0.273700
788	0.493225	0.274050
789	0.495400	0.274325
790	0.493850	0.274875
791	0.492000	0.276600
792	0.495900	0.275250
793	0.492800	0.277125
794	0.494650	0.276025
795	0.491575	0.275000
796	0.490975	0.274375
797	0.491525	0.275100
798	0.489075	0.275975
799	0.492050	0.272800
800	0.492425	0.271250
801	0.493125	0.269550
802	0.493800	0.270375
803	0.491825	0.273150
804	0.494050	0.273625
805	0.491700	0.274300
806	0.494875	0.276150
807	0.490800	0.275650
808	0.488575	0.277350
809	0.491625	0.279700
810	0.490625	0.279525
811	0.493425	0.281300
812	0.493775	0.281325
813	0.493050	0.282050
814	0.493375	0.281650
815	0.490700	0.280700
816	0.491225	0.280125
817	0.489950	0.280250
818	0.493725	0.279775
819	0.489725	0.281675
820	0.490950	0.281625
821	0.489625	0.281525
822	0.493350	0.281150
823	0.494025	0.279825
824	0.496400	0.278525
825	0.491550	0.279350
826	0.490100	0.278975
827	0.490600	0.279475
828	0.495375	0.280125
829	0.495025	0.278425
830	0.491150	0.279400
831	0.491300	0.281125
832	0.491000	0.283075
833	0.492450	0.281050
834	0.491175	0.282000
835	0.492000	0.283775
836	0.488575	0.283175
837	0.491725	0.282325
838	0.490950	0.283875
839	0.490375	0.286075
840	0.491750	0.286225
841	0.490600	0.287500
842	0.492750	0.287775
843	0.488250	0.285325
844	0.490750	0.283225
845	0.494225	0.284550
846	0.493100	0.284200
847	0.495625	0.284900
848	0.490925	0.285550
849	0.490600	0.285725
850	0.495850	0.283575
851	0.495325	0.285250
852	0.492350	0.285200
853	0.490300	0.285300
854	0.490500	0.284975
855	0.496175	0.285950
856	0.491050	0.285550
857	0.495575	0.284925
858	0.493825	0.281750
859	0.488875	0.282075
860	0.489600	0.283675
861	0.491375	0.282600
862	0.492850	0.282900
863	0.498750	0.283050
864	0.496050	0.284500
865	0.494875	0.283225
866	0.491775	0.282875
867	0.491150	0.281600
868	0.486375	0.280525
869	0.490000	0.281750
870	0.490050	0.280725
871	0.490725	0.279175
872	0.492650	0.280550
873	0.494800	0.279425
874	0.489275	0.279850
875	0.492850	0.279950
876	0.491775	0.279975
877	0.490100	0.277525
878	0.488525	0.278775
879	0.488850	0.279100
880	0.491275	0.279675
881	0.490975	0.279675
882	0.490650	0.279425
883	0.490875	0.282350
884	0.492600	0.283850
885	0.494375	0.285900
886	0.494325	0.285875
887	0.491850	0.284525
888	0.491850	0.283825
889	0.492150	0.285550
890	0.495525	0.284150
891	0.493400	0.281375
892	0.490725	0.282275
893	0.492200	0.283225
894	0.492725	0.282025
895	0.492475	0.282050
896	0.499525	0.281025
897	0.497125	0.280725
898	0.498675	0.281325
899	0.493225	0.283000
900	0.491250	0.282325
901	0.494700	0.283875
902	0.492675	0.284400
903	0.495750	0.285950
904	0.494275	0.287675
905	0.493475	0.286275
906	0.490500	0.286425
907	0.488675	0.287100
908	0.492600	0.286575
909	0.493225	0.287450
910	0.494875	0.287875
911	0.494425	0.289250
912	0.488975	0.287625
913	0.493125	0.285875
914	0.494625	0.286025
915	0.494100	0.283525
916	0.493675	0.283500
917	0.493600	0.282275
918	0.494250	0.282825
919	0.492450	0.285100
920	0.491325	0.285150
921	0.493325	0.283725
922	0.491325	0.285175
923	0.491975	0.286525
924	0.490325	0.289300
925	0.495275	0.288475
926	0.498875	0.285825
927	0.493450	0.286325
928	0.497750	0.286775
929	0.494625	0.287400
930	0.494500	0.285775
931	0.488325	0.285875
932	0.492825	0.283425
933	0.493350	0.285200
934	0.494075	0.288050
935	0.493900	0.286600
936	0.490850	0.288750
937	0.488025	0.287975
938	0.489100	0.289325
939	0.494600	0.292150
940	0.490025	0.291550
941	0.489100	0.291800
942	0.488450	0.289425
943	0.492100	0.289475
944	0.494800	0.289025
945	0.495500	0.288975
946	0.494875	0.288200
947	0.494400	0.287675
948	0.493600	0.287900
949	0.493000	0.291025
950	0.494375	0.292675
951	0.490625	0.291525
952	0.493575	0.289225
953	0.490375	0.289500
954	0.489775	0.291500
955	0.488725	0.290875
956	0.491875	0.291425
957	0.488125	0.289725
958	0.494625	0.289400
959	0.495350	0.288275
960	0.494175	0.287725
961	0.491025	0.287125
962	0.494825	0.287375
963	0.494875	0.287325
964	0.491075	0.287000
965	0.491325	0.288750
966	0.489300	0.289125
967	0.491475	0.288900
968	0.493650	0.287300
969	0.495050	0.287725
970	0.490875	0.288325
971	0.493675	0.289675
972	0.492550	0.289475
973	0.491550	0.289525
974	0.493725	0.290825
975	0.493925	0.288675
976	0.494600	0.290150
977	0.493200	0.289425
978	0.491750	0.290475
979	0.491475	0.289400
980	0.489775	0.292225
981	0.490275	0.292325
982	0.492100	0.291850
983	0.492550	0.291500
984	0.492375	0.290975
985	0.492150	0.291075
986	0.490925	0.291700
987	0.489800	0.294625
988	0.489350	0.295025
989	0.494250	0.293950
990	0.493325	0.294525
991	0.494375	0.294050
992	0.493700	0.293900
993	0.494250	0.294150
994	0.491300	0.291950
995	0.491025	0.292075
996	0.491800	0.293225
997	0.488800	0.293100
998	0.490050	0.292825
999	0.491200	0.293525
1000	0.490450	0.292750
1001	0.492300	0.291050
1002	0.489650	0.291425
1003	0.489775	0.291050
1004	0.491350	0.291475
1005	0.491800	0.290900
1006	0.493850	0.288450
1007	0.488850	0.291500
1008	0.486675	0.292875
1009	0.491200	0.293325
1010	0.495025	0.294675
1011	0.491250	0.295300
1012	0.489200	0.295575
1013	0.492150	0.295400
1014	0.490725	0.297025
1015	0.491775	0.299450
1016	0.495000	0.297125
1017	0.493225	0.299975
1018	0.494150	0.301575
1019	0.491575	0.301250
1020	0.490450	0.303125
1021	0.489825	0.302175
1022	0.491700	0.302750
1023	0.492500	0.300775
1024	0.488425	0.298625
1025	0.486475	0.298975
1026	0.493825	0.297525
1027	0.493225	0.297400
1028	0.488675	0.297525
1029	0.493575	0.299400
1030	0.491625	0.299600
1031	0.487275	0.298400
1032	0.490250	0.297375
1033	0.492850	0.298025
1034	0.493550	0.299300
1035	0.489825	0.301375
1036	0.487475	0.301575
1037	0.488925	0.303600
1038	0.489675	0.302250
1039	0.493675	0.301275
1040	0.495000	0.299450
1041	0.490450	0.298825
1042	0.489800	0.297150
1043	0.491425	0.298000
1044	0.488650	0.297775
1045	0.489550	0.299250
1046	0.490300	0.298975
1047	0.488225	0.301700
1048	0.489450	0.301250
1049	0.492925	0.301500
1050	0.492600	0.299600
1051	0.490450	0.298300
1052	0.490625	0.298250
1053	0.487250	0.296225
1054	0.491300	0.295375
1055	0.490675	0.296850
1056	0.488050	0.296300
1057	0.490575	0.298400
1058	0.488425	0.297375
1059	0.488500	0.295700
1060	0.489700	0.295675
1061	0.490350	0.295800
1062	0.491350	0.295700
1063	0.490275	0.295500
1064	0.495425	0.294350
1065	0.495925	0.292675
1066	0.495600	0.293650
1067	0.494300	0.293550
1068	0.492300	0.292925
1069	0.488150	0.294175
1070	0.492125	0.295000
1071	0.491725	0.294000
1072	0.489925	0.292200
1073	0.488250	0.291525
1074	0.491825	0.291300
1075	0.492725	0.290200
1076	0.493600	0.290475
1077	0.493400	0.292675
1078	0.493750	0.293175
1079	0.494375	0.292850
1080	0.495275	0.293425
1081	0.496800	0.294625
1082	0.493975	0.296325
1083	0.493700	0.297200
1084	0.489500	0.297725
1085	0.492925	0.294275
1086	0.496500	0.293100
1087	0.492500	0.291550
1088	0.494400	0.290200
1089	0.491600	0.290625
1090	0.493300	0.292050
1091	0.492350	0.291700
1092	0.493225	0.290975
1093	0.492300	0.290000
1094	0.495300	0.292200
1095	0.494750	0.290000
1096	0.491525	0.289600
1097	0.490825	0.289775
1098	0.492650	0.289575
1099	0.491750	0.290250
1100	0.493275	0.289850
1101	0.490850	0.288625
1102	0.495275	0.288325
1103	0.494575	0.288350
1104	0.491875	0.286850
1105	0.487075	0.288775
1106	0.489725	0.288475
1107	0.492125	0.288275
1108	0.492150	0.287825
1109	0.491950	0.286975
1110	0.493600	0.288475
1111	0.490725	0.288875
1112	0.494050	0.286775
1113	0.491000	0.287425
1114	0.489050	0.286400
1115	0.494300	0.287975
1116	0.495000	0.287575
1117	0.491450	0.284850
1118	0.492425	0.287950
1119	0.492425	0.285075
1120	0.490450	0.283575
1121	0.490100	0.285325
1122	0.491650	0.286250
1123	0.488625	0.287850
1124	0.496125	0.287900
1125	0.491000	0.286700
1126	0.490300	0.288000
1127	0.491575	0.285200
1128	0.490075	0.287075
1129	0.491850	0.288400
1130	0.491075	0.288050
1131	0.489450	0.286350
1132	0.489700	0.287050
1133	0.490475	0.287250
1134	0.490375	0.286250
1135	0.492850	0.283175
1136	0.493850	0.282100
1137	0.495750	0.281125
1138	0.498075	0.281750
1139	0.493825	0.281175
1140	0.490675	0.279100
1141	0.490300	0.279575
1142	0.490650	0.282275
1143	0.489925	0.282150
1144	0.489650	0.283250
1145	0.488350	0.284125
1146	0.487900	0.284100
1147	0.488500	0.284425
1148	0.493475	0.285225
1149	0.497525	0.283225
1150	0.494575	0.283750
1151	0.493400	0.284975
1152	0.491525	0.284025
1153	0.494150	0.283425
1154	0.493500	0.284550
1155	0.494925	0.286350
1156	0.493625	0.285500
1157	0.490550	0.284175
1158	0.493100	0.284075
1159	0.488950	0.282800
1160	0.491300	0.284475
1161	0.491500	0.282425
1162	0.494325	0.282100
1163	0.492350	0.282425
1164	0.494550	0.282475
1165	0.492250	0.282300
1166	0.494050	0.283500
1167	0.491825	0.286925
1168	0.491200	0.287325
1169	0.492275	0.287550
1170	0.493625	0.287425
1171	0.496675	0.286450
1172	0.494950	0.286725
1173	0.494250	0.287150
1174	0.492475	0.288550
1175	0.492175	0.287275
1176	0.491925	0.287525
1177	0.492675	0.290600
1178	0.490875	0.290300
1179	0.487300	0.289700
1180	0.490850	0.288075
1181	0.492650	0.288400
1182	0.492025	0.288625
1183	0.492975	0.286325
1184	0.494950	0.286925
1185	0.492175	0.288475
1186	0.492275	0.288425
1187	0.494675	0.289000
1188	0.491275	0.286550
1189	0.494900	0.287425
1190	0.493100	0.285875
1191	0.489800	0.284250
1192	0.492425	0.281725
1193	0.490575	0.283950
1194	0.489000	0.284425
1195	0.490150	0.284450
1196	0.492300	0.282600
1197	0.495150	0.280950
1198	0.497225	0.280925
1199	0.495225	0.281500
1200	0.492075	0.281475
1201	0.493975	0.281450
1202	0.490675	0.281675
1203	0.495600	0.280425
1204	0.494675	0.279125
1205	0.492900	0.277050
1206	0.493150	0.277950
1207	0.491100	0.279050
1208	0.488625	0.281925
1209	0.493575	0.282550
1210	0.491950	0.282375
1211	0.491575	0.282950
1212	0.491175	0.283675
1213	0.496075	0.282350
1214	0.495700	0.282750
1215	0.493225	0.284325
1216	0.494250	0.285325
1217	0.494425	0.287025
1218	0.496075	0.288575
1219	0.493150	0.290000
1220	0.493550	0.287425
1221	0.491100	0.285375
1222	0.489725	0.284125
1223	0.491425	0.283050
1224	0.496050	0.282575
1225	0.493900	0.282025
1226	0.494500	0.281750
1227	0.490525	0.283175
1228	0.493025	0.283475
1229	0.496800	0.283200
1230	0.494200	0.284175
1231	0.494500	0.284725
1232	0.493800	0.283575
1233	0.489250	0.284475
1234	0.492150	0.283475
1235	0.493550	0.285150
1236	0.495200	0.284975
1237	0.496425	0.284050
1238	0.493275	0.286650
1239	0.491750	0.285925
1240	0.495100	0.285700
1241	0.494025	0.286350
1242	0.493500	0.287525
1243	0.492975	0.288525
1244	0.492600	0.289750
1245	0.490450	0.290075
1246	0.490175	0.292275
1247	0.490275	0.292050
1248	0.493775	0.290950
1249	0.494475	0.289500
1250	0.494925	0.287500
1251	0.494875	0.288200
1252	0.493400	0.288450
1253	0.497400	0.287350
1254	0.498050	0.289875
1255	0.492975	0.288500
1256	0.489250	0.288825
1257	0.492075	0.287650
1258	0.489775	0.286325
1259	0.490550	0.287575
1260	0.486875	0.287125
1261	0.491375	0.286500
1262	0.484175	0.283550
1263	0.491700	0.283725
1264	0.488625	0.282825
1265	0.490425	0.283575
1266	0.494050	0.285500
1267	0.493725	0.283575
1268	0.494075	0.283650
1269	0.492750	0.286225
1270	0.491600	0.284575
1271	0.492900	0.283500
1272	0.492050	0.283925
1273	0.495475	0.284375
1274	0.494025	0.286900
1275	0.492375	0.286525
1276	0.491625	0.288800
1277	0.491900	0.290800
1278	0.489200	0.290700
1279	0.492400	0.290900
1280	0.489050	0.290100
1281	0.490225	0.289650
1282	0.486525	0.291050
1283	0.489000	0.293850
1284	0.490300	0.293675
1285	0.490925	0.292550
1286	0.491850	0.292775
1287	0.493050	0.292525
1288	0.489225	0.290925
1289	0.487650	0.290425
1290	0.489600	0.290625
1291	0.491950	0.290125
1292	0.490025	0.288000
1293	0.495275	0.287050
1294	0.490825	0.287000
1295	0.491450	0.287200
1296	0.495900	0.290375
1297	0.493100	0.289425
1298	0.494000	0.290125
1299	0.493325	0.290100
1300	0.492075	0.289050
1301	0.492475	0.289250
1302	0.484350	0.288475
1303	0.493100	0.289150
1304	0.493175	0.289725
1305	0.491075	0.288500
1306	0.490750	0.287475
1307	0.491750	0.285525
1308	0.489425	0.284600
1309	0.493125	0.284600
1310	0.493725	0.284400
1311	0.493525	0.285075
1312	0.493700	0.285675
1313	0.492725	0.284650
1314	0.493500	0.283675
1315	0.492150	0.285350
1316	0.490800	0.286275
1317	0.488025	0.287850
1318	0.492250	0.287825
1319	0.493825	0.288475
1320	0.494250	0.290625
1321	0.493075	0.288650
1322	0.488900	0.291600
1323	0.489475	0.293075
1324	0.489275	0.292625
1325	0.485800	0.292250
1326	0.485500	0.292275
1327	0.489200	0.292900
1328	0.494075	0.292725
1329	0.491675	0.291900
1330	0.491350	0.292350
1331	0.494575	0.293475
1332	0.494300	0.293000
1333	0.491850	0.293300
1334	0.492925	0.292350
1335	0.492400	0.290225
1336	0.493150	0.291350
1337	0.491275	0.292750
1338	0.488850	0.293350
1339	0.490300	0.295275
1340	0.488050	0.294400
1341	0.490250	0.296875
1342	0.490625	0.297400
1343	0.492125	0.295825
1344	0.490175	0.294975
1345	0.493250	0.295050
1346	0.494100	0.293850
1347	0.493550	0.294825
1348	0.491975	0.293650
1349	0.491175	0.294025
1350	0.493675	0.292725
1351	0.495325	0.294200
1352	0.493900	0.292750
1353	0.489900	0.292275
1354	0.492750	0.289300
1355	0.493675	0.286975
1356	0.488550	0.288225
1357	0.491500	0.288275
1358	0.492300	0.289600
1359	0.492675	0.288400
1360	0.492200	0.287400
1361	0.496950	0.285700
1362	0.493300	0.287550
1363	0.492575	0.288625
1364	0.492950	0.288375
1365	0.495075	0.288250
1366	0.494125	0.288175
1367	0.493675	0.285900
1368	0.493650	0.285300
1369	0.493600	0.285425
1370	0.493025	0.282325
1371	0.492175	0.284500
1372	0.493625	0.283925
1373	0.495200	0.284500
1374	0.492575	0.283075
1375	0.494875	0.284825
1376	0.493525	0.284500
1377	0.494700	0.284975
1378	0.493200	0.286050
1379	0.495175	0.286300
1380	0.493725	0.289300
1381	0.493425	0.288575
1382	0.497000	0.287275
1383	0.493050	0.287300
1384	0.490550	0.285750
1385	0.494650	0.285025
1386	0.493950	0.285450
1387	0.500150	0.285150
1388	0.493950	0.286125
1389	0.490750	0.285725
1390	0.487975	0.285450
1391	0.487475	0.284375
1392	0.491000	0.284375
1393	0.491375	0.284500
1394	0.492425	0.284000
1395	0.495200	0.281950
1396	0.494650	0.282750
1397	0.496050	0.283075
1398	0.496700	0.283400
1399	0.497450	0.282550
1400	0.493100	0.284100
1401	0.495200	0.284350
1402	0.493775	0.285250
1403	0.490425	0.285050
1404	0.490550	0.284075
1405	0.492275	0.286075
1406	0.492650	0.285050
1407	0.496350	0.285550
1408	0.496400	0.287050
1409	0.495150	0.288000
1410	0.497275	0.288150
1411	0.495825	0.291025
1412	0.495325	0.292000
1413	0.492350	0.291975
1414	0.494250	0.292100
1415	0.494150	0.292175
1416	0.493125	0.293000
1417	0.491475	0.292000
1418	0.492775	0.293100
1419	0.492950	0.292425
1420	0.491825	0.292075
1421	0.492725	0.290025
1422	0.492350	0.289650
1423	0.491650	0.288875
1424	0.493450	0.289100
1425	0.493825	0.288875
1426	0.488850	0.288450
1427	0.492325	0.290175
1428	0.491075	0.287325
1429	0.491825	0.289175
1430	0.494375	0.289950
1431	0.494850	0.291650
1432	0.495150	0.293000
1433	0.494950	0.292600
1434	0.495375	0.293375
1435	0.497625	0.292500
1436	0.492525	0.293075
1437	0.491375	0.295175
1438	0.489925	0.294425
1439	0.489075	0.295200
1440	0.492075	0.296625
1441	0.493225	0.295825
1442	0.494975	0.295250
1443	0.493000	0.293250
1444	0.492575	0.293775
1445	0.491625	0.292525
1446	0.495200	0.294100
1447	0.493650	0.293100
1448	0.492225	0.293550
1449	0.493700	0.297050
1450	0.489225	0.294475
1451	0.495350	0.293725
1452	0.494550	0.293625
1453	0.494725	0.293800
1454	0.493425	0.294250
1455	0.497475	0.296575
1456	0.491875	0.298300
1457	0.492650	0.298725
1458	0.496900	0.299825
1459	0.494150	0.298975
1460	0.492925	0.295800
1461	0.495600	0.293350
1462	0.493600	0.295150
1463	0.497800	0.295400
1464	0.491400	0.295875
1465	0.493675	0.294750
1466	0.492175	0.297950
1467	0.497675	0.299725
1468	0.494850	0.296325
1469	0.492500	0.297625
1470	0.494300	0.299200
1471	0.493550	0.299075
1472	0.494975	0.298225
1473	0.493625	0.297700
1474	0.490600	0.297425
1475	0.491625	0.295700
1476	0.492100	0.296125
1477	0.491850	0.295125
1478	0.495450	0.296475
1479	0.492325	0.296150
1480	0.491450	0.296350
1481	0.491250	0.295575
1482	0.490075	0.297550
1483	0.490325	0.299225
1484	0.489475	0.298200
1485	0.494200	0.297350
1486	0.494200	0.297200
1487	0.494225	0.296650
1488	0.494000	0.298325
1489	0.493225	0.297825
1490	0.493600	0.298750
1491	0.491875	0.299825
1492	0.492400	0.299525
1493	0.492900	0.298450
1494	0.491350	0.299600
1495	0.496775	0.301350
1496	0.494450	0.303250
1497	0.493250	0.305100
1498	0.496125	0.305700
1499	0.489750	0.305700
1500	0.490475	0.306250
1501	0.494375	0.307300
1502	0.493000	0.306275
1503	0.494025	0.305975
1504	0.492675	0.306400
1505	0.492800	0.307550
1506	0.495525	0.307375
1507	0.497750	0.307325
1508	0.491450	0.305425
1509	0.490900	0.304700
1510	0.493775	0.307700
1511	0.491875	0.306950
1512	0.492200	0.304600
1513	0.495475	0.305125
1514	0.490625	0.303900
1515	0.491325	0.304450
1516	0.492025	0.304850
1517	0.492375	0.305750
1518	0.492950	0.306200
1519	0.489050	0.306400
1520	0.492200	0.306800
1521	0.489675	0.307400
1522	0.490700	0.309825
1523	0.488850	0.309450
1524	0.492325	0.308725
1525	0.493650	0.306350
1526	0.493800	0.307475
1527	0.496050	0.306625
1528	0.495750	0.307950
1529	0.490650	0.306125
1530	0.492850	0.306325
1531	0.494825	0.306275
1532	0.494075	0.304975
1533	0.493175	0.303600
1534	0.495025	0.304225
1535	0.491875	0.306700
1536	0.491725	0.306350
1537	0.493575	0.304775
1538	0.492425	0.304850
1539	0.494200	0.304025
1540	0.493450	0.304550
1541	0.492325	0.305400
1542	0.494425	0.304825
1543	0.491550	0.304550
1544	0.491725	0.306875
1545	0.491450	0.303425
1546	0.489450	0.302900
1547	0.491675	0.302625
1548	0.487175	0.300600
1549	0.492350	0.300300
1550	0.491900	0.301225
1551	0.488050	0.299275
1552	0.493150	0.299500
1553	0.494200	0.300750
1554	0.491950	0.301075
1555	0.495675	0.302575
1556	0.492075	0.303950
1557	0.489650	0.304600
1558	0.490275	0.304825
1559	0.490125	0.302100
1560	0.496650	0.302200
1561	0.492100	0.302100
1562	0.487375	0.303375
1563	0.492800	0.304300
1564	0.495000	0.306875
1565	0.495025	0.307650
1566	0.496425	0.308825
1567	0.492725	0.308850
1568	0.494325	0.309375
1569	0.492400	0.308300
1570	0.489825	0.308300
1571	0.493650	0.308900
1572	0.494250	0.309875
1573	0.496150	0.308650
1574	0.499925	0.311300
1575	0.493200	0.307900
1576	0.489825	0.306800
1577	0.496075	0.309200
1578	0.493625	0.308275
1579	0.493675	0.308500
1580	0.490550	0.306775
1581	0.491475	0.307800
1582	0.489450	0.306675
1583	0.489075	0.305550
1584	0.492800	0.305875
1585	0.490150	0.306275
1586	0.493850	0.307050
1587	0.496700	0.305975
1588	0.495950	0.308450
1589	0.494475	0.309975
1590	0.494600	0.313000
1591	0.491025	0.312275
1592	0.490925	0.312075
1593	0.494100	0.311775
1594	0.494875	0.312500
1595	0.491425	0.313425
1596	0.490300	0.313825
1597	0.490600	0.312850
1598	0.493100	0.313600
1599	0.491875	0.314475
1600	0.493875	0.317350
1601	0.489600	0.319850
1602	0.494800	0.319725
1603	0.492850	0.319425
1604	0.491250	0.318575
1605	0.495900	0.317650
1606	0.497600	0.314900
1607	0.496425	0.315875
1608	0.491500	0.315575
1609	0.493475	0.316650
1610	0.495150	0.314250
1611	0.492600	0.314775
1612	0.493125	0.315375
1613	0.493400	0.316150
1614	0.494750	0.315175
1615	0.498475	0.313875
1616	0.496225	0.313900
1617	0.493850	0.313375
1618	0.493075	0.315100
1619	0.493425	0.314125
1620	0.494150	0.311175
1621	0.493375	0.312425
1622	0.489650	0.310425
1623	0.493775	0.311350
1624	0.494325	0.309400
1625	0.491475	0.311250
1626	0.494125	0.312025
1627	0.495050	0.311150
1628	0.492900	0.310225
1629	0.492450	0.311675
1630	0.489625	0.310475
1631	0.491200	0.308625
1632	0.493175	0.308975
1633	0.495275	0.308725
1634	0.493075	0.306175
1635	0.491850	0.306475
1636	0.497100	0.306425
1637	0.492900	0.306200
1638	0.494200	0.305450
1639	0.492075	0.303975
1640	0.487800	0.301700
1641	0.489850	0.300150
1642	0.488100	0.301350
1643	0.491625	0.299850
1644	0.494950	0.299050
1645	0.494350	0.300250
1646	0.495075	0.300025
1647	0.491525	0.300700
1648	0.495600	0.298775
1649	0.495425	0.299175
1650	0.497425	0.297600
1651	0.494925	0.294925
1652	0.494050	0.295000
1653	0.490975	0.293850
1654	0.493025	0.292325
1655	0.491625	0.292675
1656	0.496425	0.290300
1657	0.494825	0.292700
1658	0.498200	0.292375
1659	0.494900	0.291750
1660	0.494375	0.291875
1661	0.492000	0.291875
1662	0.491425	0.292200
1663	0.491700	0.292850
1664	0.495275	0.294250
1665	0.495675	0.297425
1666	0.491075	0.298375
1667	0.490750	0.300275
1668	0.491825	0.298600
1669	0.491675	0.299775
1670	0.492575	0.298800
1671	0.493625	0.301625
1672	0.495175	0.301800
1673	0.493800	0.302275
1674	0.493900	0.301225
1675	0.493450	0.303325
1676	0.493225	0.303550
1677	0.494200	0.303725
1678	0.495200	0.303000
1679	0.497950	0.303625
1680	0.491300	0.305600
1681	0.494350	0.306650
1682	0.493850	0.306250
1683	0.488775	0.304125
1684	0.493825	0.305425
1685	0.494750	0.305750
1686	0.494650	0.306400
1687	0.490125	0.309850
1688	0.490600	0.309500
1689	0.495775	0.312450
1690	0.493150	0.312675
1691	0.496075	0.310250
1692	0.492350	0.312175
1693	0.494175	0.310350
1694	0.493875	0.309600
1695	0.493675	0.310050
1696	0.493450	0.308500
1697	0.490000	0.306475
1698	0.491675	0.306150
1699	0.492650	0.307725
1700	0.496925	0.308050
1701	0.490575	0.310050
1702	0.491100	0.309000
1703	0.492525	0.310725
1704	0.490925	0.309225
1705	0.489650	0.308575
1706	0.491425	0.308500
1707	0.496100	0.308225
1708	0.492250	0.308725
1709	0.492500	0.309750
1710	0.489925	0.309200
1711	0.491500	0.308175
1712	0.488900	0.309550
1713	0.490750	0.309350
1714	0.490875	0.311525
1715	0.492350	0.310300
1716	0.492450	0.312200
1717	0.489200	0.314700
1718	0.490725	0.314800
1719	0.492175	0.315975
1720	0.491425	0.314925
1721	0.489300	0.314250
1722	0.489050	0.316600
1723	0.492275	0.317825
1724	0.494925	0.319575
1725	0.493575	0.320575
1726	0.492800	0.318825
1727	0.494850	0.319275
1728	0.492350	0.319950
1729	0.493425	0.319725
1730	0.493700	0.318650
1731	0.494075	0.319075
1732	0.494025	0.320825
1733	0.492400	0.320125
1734	0.493900	0.320250
1735	0.494350	0.323000
1736	0.496125	0.322275
1737	0.496525	0.320750
1738	0.493400	0.318525
1739	0.493925	0.319250
1740	0.494250	0.319400
1741	0.493275	0.319200
1742	0.493200	0.320500
1743	0.490325	0.318375
1744	0.490175	0.317775
1745	0.489200	0.320100
1746	0.488725	0.319125
1747	0.493950	0.319000
1748	0.492850	0.318850
1749	0.491875	0.316200
1750	0.493925	0.316625
1751	0.493250	0.318300
1752	0.494275	0.318525
1753	0.495725	0.317850
1754	0.495750	0.318525
1755	0.491575	0.319350
1756	0.492300	0.321825
1757	0.489325	0.323850
1758	0.490850	0.323500
1759	0.491850	0.324350
1760	0.491625	0.324975
1761	0.492000	0.326150
1762	0.493350	0.322700
1763	0.494425	0.321225
1764	0.492550	0.323925
1765	0.490725	0.325600
1766	0.491875	0.323075
1767	0.494775	0.322575
1768	0.498400	0.322575
1769	0.500525	0.321250
1770	0.492975	0.320225
1771	0.496150	0.321400
1772	0.493325	0.319725
1773	0.492325	0.318150
1774	0.491350	0.317400
1775	0.493275	0.315525
1776	0.492375	0.316075
1777	0.493725	0.314850
1778	0.497025	0.316225
1779	0.497525	0.318600
1780	0.499925	0.318300
1781	0.494275	0.318125
1782	0.490675	0.317100
1783	0.491225	0.316000
1784	0.490825	0.317325
1785	0.493050	0.317250
1786	0.496125	0.317550
1787	0.493950	0.319300
1788	0.496975	0.318750
1789	0.496800	0.318075
1790	0.495000	0.318750
1791	0.494250	0.317925
1792	0.491000	0.318025
1793	0.493600	0.319500
1794	0.492975	0.318175
1795	0.492175	0.320875
1796	0.492900	0.321225
1797	0.494950	0.320975
1798	0.493000	0.323525
1799	0.488775	0.323400
1800	0.490075	0.322475
1801	0.490450	0.323400
1802	0.489675	0.325100
1803	0.491500	0.324450
1804	0.491050	0.324425
1805	0.492125	0.324750
1806	0.488200	0.322025
1807	0.492625	0.321525
1808	0.496125	0.321875
1809	0.496250	0.320625
1810	0.495575	0.322550
1811	0.491325	0.324000
1812	0.492775	0.324875
1813	0.499125	0.326500
1814	0.496600	0.326350
1815	0.497750	0.326750
1816	0.493850	0.324375
1817	0.492050	0.325475
1818	0.498800	0.325575
1819	0.494750	0.324150
1820	0.495900	0.322625
1821	0.495150	0.320925
1822	0.492450	0.321525
1823	0.488575	0.320825
1824	0.493450	0.319775
1825	0.493275	0.320275
1826	0.490750	0.321350
1827	0.491850	0.320475
1828	0.491150	0.319425
1829	0.496475	0.318725
1830	0.489700	0.318475
1831	0.491350	0.317375
1832	0.495075	0.317350
1833	0.491875	0.318550
1834	0.491800	0.319575
1835	0.494475	0.319100
1836	0.491125	0.318700
1837	0.495500	0.318850
1838	0.498775	0.318725
1839	0.496750	0.319675
1840	0.494325	0.318725
1841	0.499000	0.318875
1842	0.490225	0.319650
1843	0.491875	0.319375
1844	0.493850	0.319675
1845	0.491925	0.317825
1846	0.495175	0.316500
1847	0.499700	0.317600
1848	0.496575	0.317350
1849	0.495775	0.317725
1850	0.496025	0.317325
1851	0.492150	0.318300
1852	0.496375	0.319975
1853	0.496650	0.320500
1854	0.498475	0.320650
1855	0.491250	0.319775
1856	0.494350	0.321225
1857	0.493900	0.323725
1858	0.493450	0.325150
1859	0.494475	0.326175
1860	0.490350	0.328600
1861	0.492325	0.327300
1862	0.492775	0.327625
1863	0.494125	0.328050
1864	0.492875	0.331925
1865	0.487000	0.330900
1866	0.492025	0.329550
1867	0.492500	0.326275
1868	0.496575	0.326250
1869	0.493500	0.323975
1870	0.491075	0.323225
1871	0.493575	0.323100
1872	0.491675	0.321450
1873	0.490350	0.320050
1874	0.490600	0.320675
1875	0.490950	0.319275
1876	0.492025	0.319850
1877	0.489550	0.319050
1878	0.489750	0.319125
1879	0.491350	0.320475
1880	0.489725	0.318250
1881	0.491850	0.318600
1882	0.491150	0.321600
1883	0.494350	0.323725
1884	0.493500	0.325000
1885	0.492300	0.325500
1886	0.494125	0.325275
1887	0.494250	0.325525
1888	0.492850	0.323975
1889	0.487650	0.323650
1890	0.492900	0.319025
1891	0.493250	0.320975
1892	0.495400	0.317450
1893	0.493975	0.317225
1894	0.493200	0.316925
1895	0.494725	0.316925
1896	0.493100	0.315150
1897	0.490625	0.314025
1898	0.493175	0.314125
1899	0.492650	0.315625
1900	0.492800	0.317075
1901	0.494075	0.316850
1902	0.492150	0.319675
1903	0.492425	0.318775
1904	0.495650	0.318425
1905	0.492850	0.319150
1906	0.492075	0.321300
1907	0.489800	0.321075
1908	0.491175	0.321800
1909	0.492800	0.321450
1910	0.496725	0.320900
1911	0.493750	0.319225
1912	0.490125	0.317525
1913	0.494150	0.316875
1914	0.492675	0.317150
1915	0.491150	0.317150
1916	0.491675	0.318500
1917	0.492200	0.317800
1918	0.493725	0.317675
1919	0.496375	0.318225
1920	0.493775	0.319950
1921	0.495250	0.322825
1922	0.494150	0.323050
1923	0.490375	0.327450
1924	0.492075	0.326425
1925	0.490700	0.324600
1926	0.492425	0.324750
1927	0.493325	0.325500
1928	0.496775	0.325375
1929	0.493300	0.325825
1930	0.491100	0.325625
1931	0.495675	0.326425
1932	0.495000	0.325025
1933	0.495075	0.324000
1934	0.500350	0.326075
1935	0.495250	0.327125
1936	0.492675	0.327975
1937	0.497525	0.326475
1938	0.498925	0.324075
1939	0.496175	0.321150
1940	0.488150	0.321500
1941	0.491075	0.320275
1942	0.492900	0.319550
1943	0.493975	0.319125
1944	0.496075	0.319450
1945	0.495925	0.320200
1946	0.492700	0.318375
1947	0.490875	0.316850
1948	0.494500	0.317850
1949	0.494025	0.318400
1950	0.490300	0.317475
1951	0.490775	0.318050
1952	0.493125	0.319050
1953	0.493050	0.319775
1954	0.490900	0.319275
1955	0.493075	0.318075
1956	0.495425	0.317850
1957	0.492875	0.315725
1958	0.495700	0.315150
1959	0.494575	0.316600
1960	0.497000	0.315150
1961	0.493875	0.319775
1962	0.493350	0.317475
1963	0.493075	0.317875
1964	0.493700	0.316750
1965	0.496150	0.318275
1966	0.499400	0.315250
1967	0.498450	0.316225
1968	0.491525	0.317000
1969	0.492275	0.319300
1970	0.488925	0.320450
1971	0.493850	0.322550
1972	0.491200	0.323325
1973	0.499700	0.324450
1974	0.493075	0.324725
1975	0.494375	0.324025
1976	0.493375	0.326225
1977	0.494400	0.327225
1978	0.494975	0.326625
1979	0.493425	0.327900
1980	0.491100	0.330000
1981	0.491400	0.333825
1982	0.493400	0.334125
1983	0.489750	0.335875
1984	0.491800	0.336500
1985	0.492625	0.335400
1986	0.492900	0.337250
1987	0.491275	0.335675
1988	0.488900	0.335650
1989	0.489450	0.336700
1990	0.490975	0.336250
1991	0.493125	0.335400
1992	0.492200	0.330950
1993	0.491100	0.331550
1994	0.490425	0.333050
1995	0.488725	0.333050
1996	0.490675	0.333375
1997	0.493775	0.334050
1998	0.491675	0.334675
1999	0.492000	0.336375
[truncated: 8,000 more rows]
