# Supplementary material for: Evolutionary game on mutually influenceing double-layer network
Source: PLoS One. 2025 Jan 31;20(1):e0317923. doi: 10.1371/journal.pone.0317923 (PMC11785339; doi:10.1371/journal.pone.0317923)
Supplement: S1 Data — (ZIP) [file pone.0317923.s001.zip › b=1.09_a=0.75_frequency.txt]

0	0.499550	0.419625
1	0.494675	0.374625
2	0.492550	0.344300
3	0.491500	0.324350
4	0.493075	0.312475
5	0.492600	0.299500
6	0.489050	0.291550
7	0.490550	0.282925
8	0.490150	0.275075
9	0.494400	0.269600
10	0.495175	0.264400
11	0.489600	0.259725
12	0.495350	0.253675
13	0.492375	0.249350
14	0.489600	0.248250
15	0.490325	0.243800
16	0.491625	0.240550
17	0.494075	0.240350
18	0.495600	0.238525
19	0.496775	0.235375
20	0.497650	0.234425
21	0.494825	0.235575
22	0.492025	0.232775
23	0.493550	0.233225
24	0.495400	0.231750
25	0.494750	0.232450
26	0.494625	0.234700
27	0.495975	0.236350
28	0.494675	0.235950
29	0.495075	0.236275
30	0.496800	0.235425
31	0.499600	0.235850
32	0.502325	0.237675
33	0.498675	0.237100
34	0.496525	0.237225
35	0.496875	0.239050
36	0.496300	0.238950
37	0.500350	0.241125
38	0.495200	0.240125
39	0.495500	0.242150
40	0.497225	0.243300
41	0.494550	0.248125
42	0.502075	0.248700
43	0.501075	0.247625
44	0.501850	0.249750
45	0.502925	0.252600
46	0.501100	0.251575
47	0.499150	0.252250
48	0.496800	0.253275
49	0.501900	0.251975
50	0.495350	0.251950
51	0.497375	0.253375
52	0.494500	0.254025
53	0.498150	0.254350
54	0.495225	0.257400
55	0.497025	0.257900
56	0.496225	0.257875
57	0.496975	0.259025
58	0.497825	0.260525
59	0.502075	0.260700
60	0.501400	0.261850
61	0.501275	0.264925
62	0.498875	0.266525
63	0.496875	0.268350
64	0.496150	0.269700
65	0.496275	0.268825
66	0.494325	0.269975
67	0.499375	0.270300
68	0.497975	0.270775
69	0.497825	0.274075
70	0.497200	0.274125
71	0.499450	0.275775
72	0.499550	0.277750
73	0.499350	0.281050
74	0.494050	0.279725
75	0.497650	0.280975
76	0.500650	0.278875
77	0.499725	0.280650
78	0.503325	0.283000
79	0.503650	0.284025
80	0.501275	0.287425
81	0.502225	0.288900
82	0.498400	0.290325
83	0.497975	0.292175
84	0.499025	0.295075
85	0.495800	0.294475
86	0.499250	0.297425
87	0.501975	0.301625
88	0.502525	0.302525
89	0.502075	0.303775
90	0.506500	0.306300
91	0.500950	0.308950
92	0.502550	0.311200
93	0.503250	0.312400
94	0.495175	0.312125
95	0.493725	0.315075
96	0.502800	0.316150
97	0.499975	0.318175
98	0.502250	0.317550
99	0.503700	0.319475
100	0.501475	0.322700
101	0.502625	0.325325
102	0.499150	0.327300
103	0.503775	0.328825
104	0.506450	0.330025
105	0.503475	0.331725
106	0.503950	0.332275
107	0.503050	0.334225
108	0.501475	0.337100
109	0.500225	0.338300
110	0.502225	0.340000
111	0.502075	0.340550
112	0.504275	0.342625
113	0.499225	0.342925
114	0.504125	0.344750
115	0.501150	0.343900
116	0.500975	0.343750
117	0.499975	0.343100
118	0.503100	0.343600
119	0.502075	0.345325
120	0.506050	0.345625
121	0.504150	0.346825
122	0.505825	0.347875
123	0.503125	0.348475
124	0.504500	0.350875
125	0.501150	0.351300
126	0.502450	0.353475
127	0.503725	0.355300
128	0.503150	0.357325
129	0.502725	0.357275
130	0.502525	0.359025
131	0.502525	0.360325
132	0.502825	0.364125
133	0.503475	0.365025
134	0.504400	0.364775
135	0.498100	0.366975
136	0.501950	0.368850
137	0.503075	0.371325
138	0.499550	0.373450
139	0.504750	0.376800
140	0.503750	0.377525
141	0.501450	0.378950
142	0.500925	0.379000
143	0.501250	0.381225
144	0.499325	0.383075
145	0.501950	0.387525
146	0.500250	0.388475
147	0.504800	0.393300
148	0.502750	0.393975
149	0.503525	0.391725
150	0.507750	0.392950
151	0.503950	0.393325
152	0.502475	0.393150
153	0.505325	0.392925
154	0.506300	0.395000
155	0.502225	0.395325
156	0.504925	0.396075
157	0.502900	0.396075
158	0.507850	0.398650
159	0.505150	0.398250
160	0.508050	0.400475
161	0.505250	0.401700
162	0.501325	0.406350
163	0.504025	0.409250
164	0.505975	0.410300
165	0.505925	0.413075
166	0.502800	0.414825
167	0.506275	0.414475
168	0.506850	0.416475
169	0.504850	0.419300
170	0.502450	0.420650
171	0.506800	0.419275
172	0.505525	0.422250
173	0.504350	0.422125
174	0.504850	0.425150
175	0.507225	0.427050
176	0.507325	0.432525
177	0.506350	0.435200
178	0.509550	0.438050
179	0.503125	0.437800
180	0.506650	0.440500
181	0.506150	0.440425
182	0.506725	0.440925
183	0.506700	0.441825
184	0.509075	0.443850
185	0.509225	0.444000
186	0.511025	0.445800
187	0.506300	0.445550
188	0.504875	0.445975
189	0.507100	0.445625
190	0.507200	0.447025
191	0.508975	0.447500
192	0.507600	0.448125
193	0.507250	0.447875
194	0.509825	0.449325
195	0.505450	0.451400
196	0.503225	0.452500
197	0.503800	0.452575
198	0.507450	0.451600
199	0.507925	0.451525
200	0.506850	0.452325
201	0.505925	0.452625
202	0.504900	0.454050
203	0.505800	0.456925
204	0.502550	0.458375
205	0.507050	0.460475
206	0.506000	0.463325
207	0.507650	0.464125
208	0.506525	0.465075
209	0.509400	0.468275
210	0.506625	0.468350
211	0.510375	0.469050
212	0.509675	0.470800
213	0.509275	0.470775
214	0.505350	0.472375
215	0.508750	0.473400
216	0.506925	0.475900
217	0.504825	0.478950
218	0.508900	0.479100
219	0.509025	0.480600
220	0.508475	0.482650
221	0.508925	0.484700
222	0.505100	0.485375
223	0.506700	0.485350
224	0.508850	0.486850
225	0.505550	0.487825
226	0.506825	0.488100
227	0.506375	0.489425
228	0.506825	0.491825
229	0.510350	0.491150
230	0.511300	0.496250
231	0.508325	0.499550
232	0.504700	0.499600
233	0.509225	0.502450
234	0.509775	0.502375
235	0.509050	0.504000
236	0.510800	0.505825
237	0.506750	0.507850
238	0.510400	0.510350
239	0.507250	0.509400
240	0.506725	0.508700
241	0.506425	0.510575
242	0.505500	0.513875
243	0.508725	0.514500
244	0.504875	0.513975
245	0.509075	0.515600
246	0.509925	0.517450
247	0.506450	0.519750
248	0.507500	0.520425
249	0.507925	0.522200
250	0.506350	0.522625
251	0.507850	0.524325
252	0.509625	0.528200
253	0.509250	0.532100
254	0.507025	0.533350
255	0.506000	0.537425
256	0.508025	0.537100
257	0.509000	0.538100
258	0.510775	0.540075
259	0.509400	0.542400
260	0.513775	0.542250
261	0.509875	0.545950
262	0.509200	0.547375
263	0.510075	0.548650
264	0.509125	0.549975
265	0.510050	0.548000
266	0.509875	0.548050
267	0.507225	0.549200
268	0.509425	0.553600
269	0.508225	0.553925
270	0.508275	0.556550
271	0.508425	0.558000
272	0.510575	0.558950
273	0.513500	0.560150
274	0.509675	0.559600
275	0.508575	0.563175
276	0.508875	0.565175
277	0.508550	0.567525
278	0.511750	0.570550
279	0.511025	0.572450
280	0.512400	0.576225
281	0.513675	0.576575
282	0.510950	0.577750
283	0.512425	0.577150
284	0.511575	0.580425
285	0.509675	0.579025
286	0.510575	0.579375
287	0.511600	0.581425
288	0.511575	0.584125
289	0.510000	0.583075
290	0.512775	0.584350
291	0.509875	0.584300
292	0.513050	0.584450
293	0.507725	0.587425
294	0.510400	0.590225
295	0.507950	0.589950
296	0.507450	0.592850
297	0.506550	0.595575
298	0.510300	0.598000
299	0.510850	0.600025
300	0.511375	0.600425
301	0.510250	0.602875
302	0.513800	0.605100
303	0.513325	0.605575
304	0.509700	0.606100
305	0.509075	0.605775
306	0.508875	0.608525
307	0.508675	0.609525
308	0.510125	0.612025
309	0.510525	0.614175
310	0.510375	0.615550
311	0.508700	0.617600
312	0.507625	0.621400
313	0.509525	0.621300
314	0.510575	0.623250
315	0.512000	0.624000
316	0.512575	0.622150
317	0.510125	0.624250
318	0.510850	0.625725
319	0.509425	0.626650
320	0.509675	0.630100
321	0.509525	0.630425
322	0.511550	0.634250
323	0.511425	0.636900
324	0.509725	0.637000
325	0.511350	0.641075
326	0.510050	0.642650
327	0.508625	0.642975
328	0.510350	0.644625
329	0.514700	0.644025
330	0.510525	0.645825
331	0.511850	0.646850
332	0.510175	0.648675
333	0.512100	0.648425
334	0.506500	0.649000
335	0.512000	0.649450
336	0.510000	0.649475
337	0.510800	0.649125
338	0.509500	0.651100
339	0.512025	0.649750
340	0.510825	0.653025
341	0.509900	0.652900
342	0.506425	0.652900
343	0.508000	0.654575
344	0.508950	0.657550
345	0.511225	0.659100
346	0.511450	0.661700
347	0.513475	0.662875
348	0.512225	0.663000
349	0.510325	0.664975
350	0.512875	0.667700
351	0.509500	0.669400
352	0.512650	0.671125
353	0.511600	0.672100
354	0.512675	0.672650
355	0.512075	0.671625
356	0.509475	0.673300
357	0.510450	0.675900
358	0.512175	0.677125
359	0.513200	0.678375
360	0.513350	0.679850
361	0.511800	0.680600
362	0.508325	0.681525
363	0.509725	0.683500
364	0.511350	0.683450
365	0.512150	0.685725
366	0.510550	0.686525
367	0.508800	0.686625
368	0.510050	0.687375
369	0.513900	0.689875
370	0.513725	0.689675
371	0.512475	0.690250
372	0.511925	0.690475
373	0.510575	0.691325
374	0.511475	0.693375
375	0.510050	0.695350
376	0.512000	0.695525
377	0.511575	0.694475
378	0.513175	0.695425
379	0.513325	0.696400
380	0.511775	0.696200
381	0.512800	0.697700
382	0.513725	0.698700
383	0.513350	0.700525
384	0.513225	0.702075
385	0.512225	0.703900
386	0.511075	0.704725
387	0.513175	0.706375
388	0.512325	0.706900
389	0.510450	0.708425
390	0.512250	0.708875
391	0.511925	0.709775
392	0.512250	0.709075
393	0.512200	0.711750
394	0.510375	0.711125
395	0.511825	0.712700
396	0.510825	0.711450
397	0.512250	0.712050
398	0.510000	0.715550
399	0.513050	0.717450
400	0.508875	0.719700
401	0.513600	0.722200
402	0.510950	0.720675
403	0.512800	0.722525
404	0.510750	0.720850
405	0.513525	0.723575
406	0.510200	0.723875
407	0.510850	0.723800
408	0.510125	0.726725
409	0.511500	0.728550
410	0.510575	0.729075
411	0.511950	0.730350
412	0.512325	0.731050
413	0.511750	0.732625
414	0.509400	0.732700
415	0.511575	0.735175
416	0.510675	0.736925
417	0.510775	0.738300
418	0.513000	0.739400
419	0.514925	0.739250
420	0.515650	0.740700
421	0.512450	0.743100
422	0.514175	0.742250
423	0.516375	0.743450
424	0.513825	0.744225
425	0.514325	0.743750
426	0.515025	0.743950
427	0.512050	0.744275
428	0.514050	0.745775
429	0.515000	0.748475
430	0.514600	0.750025
431	0.512025	0.750100
432	0.513325	0.752000
433	0.513050	0.750900
434	0.513650	0.751400
435	0.513625	0.751725
436	0.512425	0.753700
437	0.511875	0.753450
438	0.513525	0.754350
439	0.513025	0.754275
440	0.511050	0.756400
441	0.513250	0.757100
442	0.513100	0.757750
443	0.511550	0.760425
444	0.514000	0.762225
445	0.512150	0.764575
446	0.512725	0.765000
447	0.513425	0.766025
448	0.516000	0.767425
449	0.515450	0.769650
450	0.513300	0.771350
451	0.514825	0.772675
452	0.514525	0.774475
453	0.514350	0.774100
454	0.515850	0.774625
455	0.514300	0.774300
456	0.517550	0.772750
457	0.515075	0.775825
458	0.514550	0.776475
459	0.514650	0.776950
460	0.515625	0.777650
461	0.512875	0.779975
462	0.514075	0.780375
463	0.515575	0.781175
464	0.514300	0.781375
465	0.514200	0.782825
466	0.513350	0.784450
467	0.513975	0.785900
468	0.512250	0.784450
469	0.515400	0.786450
470	0.512925	0.786250
471	0.514675	0.787750
472	0.514500	0.786675
473	0.516250	0.786325
474	0.517225	0.788550
475	0.515550	0.788875
476	0.515875	0.790950
477	0.513900	0.790200
478	0.514400	0.789650
479	0.515250	0.790675
480	0.515300	0.791225
481	0.515850	0.789525
482	0.515325	0.788300
483	0.516375	0.790225
484	0.516200	0.791250
485	0.514125	0.790775
486	0.514925	0.792850
487	0.514375	0.793425
488	0.515800	0.796525
489	0.513675	0.798525
490	0.514325	0.800750
491	0.516050	0.801375
492	0.515150	0.802475
493	0.516500	0.802550
494	0.515325	0.804225
495	0.515000	0.804675
496	0.514250	0.804950
497	0.515325	0.802425
498	0.515975	0.804400
499	0.516600	0.806325
500	0.515050	0.805975
501	0.514900	0.808325
502	0.515675	0.808600
503	0.517100	0.810325
504	0.516325	0.810200
505	0.515400	0.810600
506	0.515800	0.810050
507	0.515100	0.811175
508	0.513950	0.812900
509	0.514625	0.813800
510	0.514125	0.815250
511	0.515125	0.817625
512	0.515150	0.817450
513	0.514925	0.819975
514	0.516000	0.820400
515	0.515650	0.820950
516	0.515900	0.819725
517	0.517075	0.822275
518	0.515100	0.823450
519	0.515250	0.822375
520	0.515175	0.823775
521	0.515675	0.823250
522	0.515100	0.824050
523	0.515725	0.824800
524	0.516175	0.823675
525	0.516375	0.823425
526	0.516725	0.823925
527	0.516775	0.823875
528	0.516050	0.824750
529	0.516225	0.825625
530	0.516450	0.827850
531	0.517225	0.830325
532	0.515850	0.831200
533	0.515625	0.832875
534	0.515775	0.832800
535	0.516525	0.830700
536	0.514750	0.832775
537	0.516050	0.833950
538	0.517025	0.834650
539	0.514500	0.835550
540	0.515375	0.836900
541	0.513725	0.837450
542	0.513550	0.837300
543	0.514925	0.837275
544	0.515000	0.836250
545	0.517400	0.836650
546	0.517200	0.838850
547	0.515400	0.840200
548	0.518825	0.840200
549	0.518325	0.840475
550	0.516800	0.841025
551	0.515650	0.840275
552	0.516250	0.839750
553	0.516350	0.841250
554	0.516525	0.842725
555	0.515975	0.843325
556	0.516225	0.845400
557	0.517000	0.845875
558	0.516975	0.847750
559	0.516200	0.848125
560	0.516850	0.848600
561	0.516700	0.849025
562	0.516950	0.849650
563	0.515825	0.849475
564	0.515050	0.849325
565	0.515850	0.849625
566	0.514875	0.850775
567	0.514375	0.852075
568	0.516850	0.853175
569	0.515500	0.852575
570	0.515400	0.852700
571	0.514525	0.854000
572	0.514400	0.855850
573	0.514175	0.855850
574	0.514500	0.856050
575	0.515050	0.858000
576	0.514650	0.859675
577	0.514700	0.859575
578	0.514975	0.859150
579	0.513800	0.860600
580	0.514050	0.861025
581	0.516400	0.861925
582	0.516975	0.862375
583	0.515950	0.864075
584	0.515200	0.865175
585	0.514125	0.865150
586	0.513850	0.864900
587	0.515950	0.865350
588	0.516600	0.866725
589	0.516200	0.866800
590	0.516150	0.865775
591	0.515075	0.867400
592	0.515375	0.868750
593	0.516875	0.867125
594	0.514725	0.868475
595	0.514150	0.868875
596	0.515675	0.868700
597	0.515000	0.869300
598	0.515125	0.869875
599	0.514600	0.868900
600	0.517350	0.869500
601	0.516025	0.871325
602	0.516475	0.872500
603	0.514075	0.871525
604	0.514575	0.871350
605	0.517100	0.871750
606	0.515650	0.872350
607	0.515225	0.873200
608	0.514775	0.874725
609	0.513550	0.876250
610	0.514125	0.876725
611	0.515000	0.878300
612	0.513900	0.878775
613	0.514350	0.879225
614	0.513975	0.880725
615	0.514825	0.881925
616	0.514525	0.881600
617	0.516275	0.882600
618	0.517275	0.881975
619	0.516825	0.882175
620	0.517625	0.881400
621	0.517925	0.881475
622	0.516075	0.882875
623	0.517325	0.882275
624	0.516650	0.882150
625	0.517150	0.883375
626	0.516800	0.884025
627	0.517150	0.883500
628	0.515400	0.884500
629	0.515500	0.883075
630	0.517075	0.883275
631	0.516350	0.882275
632	0.515525	0.880875
633	0.515925	0.881125
634	0.515850	0.881375
635	0.516400	0.881925
636	0.516550	0.882375
637	0.514850	0.883350
638	0.516300	0.883875
639	0.517175	0.882050
640	0.516875	0.882150
641	0.516275	0.882950
642	0.514450	0.884025
643	0.515075	0.883550
644	0.514675	0.884575
645	0.514125	0.885800
646	0.514650	0.887650
647	0.515875	0.887900
648	0.516050	0.887925
649	0.515575	0.887775
650	0.515700	0.889150
651	0.516500	0.890600
652	0.517225	0.890400
653	0.518800	0.890250
654	0.517475	0.889925
655	0.517550	0.890625
656	0.515900	0.890750
657	0.514250	0.889500
658	0.515975	0.891325
659	0.514900	0.891800
660	0.516900	0.890100
661	0.515850	0.889825
662	0.517450	0.889025
663	0.517975	0.890950
664	0.518250	0.890450
665	0.515975	0.890675
666	0.514975	0.889125
667	0.515700	0.888325
668	0.515050	0.888225
669	0.517175	0.890225
670	0.515100	0.891475
671	0.516150	0.890750
672	0.515500	0.891575
673	0.517400	0.891925
674	0.516125	0.892600
675	0.515175	0.891850
676	0.516525	0.891175
677	0.515425	0.891600
678	0.516250	0.892425
679	0.516350	0.892725
680	0.516150	0.892500
681	0.515450	0.894150
682	0.518800	0.895175
683	0.518350	0.895500
684	0.516975	0.894850
685	0.518475	0.894400
686	0.518325	0.896700
687	0.518825	0.896875
688	0.519325	0.897650
689	0.518000	0.898425
690	0.516175	0.899850
691	0.518000	0.900200
692	0.516650	0.900075
693	0.517975	0.900725
694	0.518150	0.900750
695	0.517925	0.901350
696	0.518325	0.901650
697	0.518025	0.901875
698	0.516225	0.901075
699	0.516175	0.901450
700	0.516850	0.902125
701	0.518225	0.903700
702	0.516875	0.905325
703	0.515950	0.905800
704	0.516100	0.905450
705	0.516525	0.905875
706	0.517175	0.905800
707	0.517050	0.907425
708	0.515050	0.907700
709	0.518475	0.908000
710	0.517775	0.907275
711	0.516525	0.908100
712	0.516825	0.907750
713	0.517150	0.908550
714	0.517750	0.910625
715	0.517300	0.910150
716	0.518000	0.910475
717	0.518400	0.909925
718	0.517125	0.912125
719	0.517000	0.913150
720	0.516375	0.913775
721	0.516300	0.915200
722	0.516825	0.915500
723	0.515725	0.916050
724	0.516025	0.916950
725	0.515900	0.916525
726	0.516200	0.916825
727	0.515925	0.917900
728	0.515050	0.917475
729	0.514950	0.919450
730	0.516200	0.920475
731	0.515650	0.921450
732	0.514825	0.922000
733	0.517275	0.921925
734	0.516450	0.921650
735	0.515650	0.922775
736	0.516025	0.924175
737	0.515275	0.925375
738	0.515875	0.924900
739	0.516450	0.925350
740	0.515900	0.925750
741	0.516500	0.926025
742	0.516450	0.926975
743	0.516525	0.927475
744	0.515550	0.927650
745	0.516400	0.928875
746	0.515700	0.929350
747	0.515375	0.930525
748	0.516150	0.929725
749	0.516400	0.930275
750	0.515700	0.929950
751	0.517475	0.929975
752	0.516425	0.929700
753	0.517125	0.929900
754	0.516650	0.928600
755	0.516325	0.929400
756	0.514900	0.930575
757	0.515075	0.930125
758	0.514500	0.929650
759	0.515350	0.930525
760	0.515300	0.931425
761	0.514575	0.931900
762	0.515425	0.931425
763	0.515000	0.931825
764	0.515900	0.932525
765	0.515200	0.932775
766	0.513725	0.932775
767	0.514350	0.933200
768	0.514500	0.933600
769	0.515125	0.935150
770	0.515375	0.934500
771	0.515825	0.934175
772	0.514750	0.934450
773	0.515300	0.935100
774	0.515825	0.935300
775	0.514900	0.934075
776	0.515125	0.934850
777	0.516050	0.935375
778	0.516425	0.935925
779	0.515600	0.935725
780	0.515375	0.936450
781	0.515175	0.937350
782	0.515975	0.937975
783	0.515800	0.937350
784	0.515025	0.937275
785	0.515975	0.937825
786	0.516075	0.937475
787	0.516250	0.936600
788	0.515075	0.936150
789	0.516075	0.937200
790	0.515800	0.938475
791	0.515525	0.936875
792	0.515775	0.937950
793	0.515250	0.938775
794	0.515125	0.938850
795	0.516125	0.937400
796	0.516200	0.938175
797	0.516050	0.938925
798	0.516100	0.938975
799	0.516050	0.939275
800	0.517450	0.939950
801	0.516225	0.940200
802	0.515675	0.940300
803	0.515200	0.940550
804	0.515350	0.940700
805	0.516300	0.941175
806	0.516000	0.941725
807	0.515650	0.943000
808	0.516750	0.941900
809	0.516025	0.941850
810	0.516650	0.942875
811	0.516975	0.943625
812	0.516575	0.945175
813	0.516325	0.945375
814	0.515000	0.945400
815	0.517725	0.945400
816	0.518525	0.944775
817	0.517625	0.944850
818	0.516675	0.944425
819	0.516750	0.945250
820	0.517850	0.945550
821	0.516850	0.945400
822	0.517375	0.945975
823	0.517625	0.946075
824	0.517350	0.945900
825	0.516700	0.946650
826	0.517025	0.947450
827	0.516500	0.948150
828	0.516650	0.948475
829	0.516600	0.949225
830	0.516600	0.949600
831	0.516325	0.949550
832	0.516650	0.950575
833	0.516500	0.950300
834	0.516400	0.950575
835	0.515675	0.951300
836	0.515525	0.951325
837	0.515150	0.950350
838	0.515600	0.950250
839	0.515150	0.949625
840	0.515525	0.949825
841	0.516075	0.950375
842	0.515850	0.951150
843	0.515825	0.951750
844	0.515975	0.952100
845	0.517250	0.951100
846	0.516275	0.951525
847	0.516200	0.952025
848	0.516250	0.951575
849	0.516725	0.951775
850	0.516475	0.951300
851	0.516550	0.950700
852	0.516525	0.949775
853	0.516350	0.950600
854	0.515550	0.950525
855	0.516350	0.950725
856	0.515600	0.950475
857	0.516825	0.951975
858	0.516825	0.951250
859	0.516725	0.951400
860	0.516075	0.951700
861	0.516325	0.951825
862	0.515875	0.951425
863	0.516300	0.950550
864	0.516925	0.951125
865	0.516625	0.950875
866	0.514950	0.951575
867	0.514850	0.952100
868	0.516950	0.951825
869	0.515700	0.952025
870	0.516575	0.951700
871	0.515325	0.951625
872	0.515050	0.951975
873	0.515650	0.952825
874	0.515950	0.953050
875	0.516500	0.954100
876	0.516300	0.954800
877	0.516075	0.956025
878	0.516525	0.956400
879	0.515900	0.956375
880	0.516375	0.955800
881	0.516800	0.956125
882	0.516075	0.955725
883	0.515675	0.956050
884	0.516600	0.958050
885	0.516450	0.958000
886	0.516000	0.958425
887	0.516300	0.958575
888	0.516350	0.958425
889	0.515400	0.958375
890	0.516675	0.958575
891	0.515825	0.958675
892	0.516250	0.957950
893	0.516125	0.957375
894	0.516275	0.957875
895	0.516625	0.958125
896	0.515900	0.957575
897	0.516600	0.958325
898	0.516250	0.958725
899	0.516600	0.958375
900	0.516125	0.958600
901	0.516125	0.958975
902	0.516950	0.959500
903	0.516350	0.961350
904	0.516675	0.961725
905	0.516175	0.962800
906	0.516425	0.963075
907	0.515600	0.962875
908	0.517400	0.963725
909	0.516900	0.963550
910	0.517425	0.964025
911	0.517375	0.963800
912	0.515800	0.963750
913	0.516450	0.964325
914	0.516400	0.964625
915	0.516625	0.965600
916	0.515350	0.965925
917	0.515750	0.966475
918	0.515750	0.967225
919	0.516100	0.967700
920	0.517600	0.967225
921	0.516625	0.968125
922	0.515750	0.967425
923	0.516750	0.966925
924	0.516400	0.967675
925	0.516575	0.967625
926	0.516375	0.967700
927	0.517000	0.966950
928	0.516725	0.967450
929	0.516375	0.968075
930	0.516100	0.968150
931	0.516400	0.968825
932	0.516750	0.968475
933	0.517050	0.968350
934	0.517350	0.968025
935	0.516225	0.968575
936	0.515550	0.967725
937	0.516075	0.968150
938	0.515750	0.968725
939	0.516225	0.968500
940	0.516900	0.968550
941	0.516800	0.968550
942	0.516100	0.967175
943	0.516275	0.966450
944	0.516000	0.967150
945	0.516500	0.967425
946	0.516025	0.967825
947	0.516850	0.967650
948	0.516575	0.966775
949	0.517025	0.967225
950	0.516375	0.967975
951	0.515575	0.967800
952	0.516450	0.966550
953	0.516675	0.966100
954	0.516575	0.966100
955	0.516075	0.965975
956	0.516925	0.966300
957	0.516600	0.965350
958	0.517225	0.964650
959	0.516475	0.964400
960	0.516550	0.964750
961	0.516675	0.966050
962	0.517025	0.965975
963	0.516875	0.965775
964	0.517200	0.966325
965	0.516925	0.968350
966	0.517400	0.968225
967	0.518075	0.968825
968	0.516400	0.968375
969	0.516675	0.967875
970	0.516300	0.968475
971	0.516825	0.967700
972	0.516875	0.966975
973	0.516175	0.967075
974	0.516650	0.967250
975	0.517200	0.967475
976	0.517000	0.967825
977	0.517075	0.967800
978	0.517225	0.967625
979	0.516550	0.966825
980	0.515975	0.966675
981	0.516450	0.966775
982	0.517225	0.965800
983	0.517000	0.966100
984	0.516750	0.966125
985	0.516500	0.966150
986	0.516000	0.965825
987	0.515975	0.965475
988	0.516550	0.964775
989	0.516900	0.964650
990	0.515925	0.965825
991	0.516550	0.965850
992	0.516700	0.965500
993	0.516350	0.965150
994	0.516200	0.965750
995	0.516725	0.966200
996	0.516025	0.966150
997	0.515825	0.965700
998	0.516750	0.966575
999	0.516300	0.966550
1000	0.516325	0.966575
1001	0.516225	0.966125
1002	0.516625	0.966925
1003	0.516950	0.967325
1004	0.516650	0.966550
1005	0.516425	0.967125
1006	0.516775	0.966575
1007	0.516725	0.966625
1008	0.517600	0.966275
1009	0.517350	0.965925
1010	0.517075	0.966175
1011	0.517400	0.966250
1012	0.517100	0.965875
1013	0.517700	0.965600
1014	0.517575	0.966375
1015	0.517650	0.966025
1016	0.516775	0.965475
1017	0.516100	0.965825
1018	0.516700	0.966075
1019	0.517600	0.966325
1020	0.518125	0.966450
1021	0.517750	0.966175
1022	0.517375	0.966225
1023	0.517500	0.966150
1024	0.516975	0.966275
1025	0.517650	0.966125
1026	0.516875	0.966275
1027	0.518125	0.966775
1028	0.517700	0.967600
1029	0.517825	0.967300
1030	0.517475	0.968200
1031	0.516425	0.968475
1032	0.516000	0.968400
1033	0.516675	0.969125
1034	0.517600	0.969875
1035	0.517025	0.970550
1036	0.517050	0.970200
1037	0.516725	0.970400
1038	0.516525	0.970550
1039	0.516750	0.970600
1040	0.516225	0.970900
1041	0.517275	0.970875
1042	0.517225	0.970175
1043	0.516650	0.970775
1044	0.516475	0.971375
1045	0.517775	0.971775
1046	0.517150	0.971550
1047	0.517100	0.971425
1048	0.517075	0.972250
1049	0.517250	0.972475
1050	0.517125	0.972875
1051	0.517625	0.972250
1052	0.517700	0.972675
1053	0.517950	0.971900
1054	0.517500	0.971700
1055	0.518375	0.971825
1056	0.517750	0.971625
1057	0.517650	0.972300
1058	0.518125	0.972250
1059	0.518375	0.972300
1060	0.518025	0.972400
1061	0.518025	0.973225
1062	0.517100	0.973350
1063	0.517250	0.973375
1064	0.517200	0.973000
1065	0.517700	0.973150
1066	0.517125	0.973975
1067	0.517525	0.974050
1068	0.518050	0.974000
1069	0.517500	0.973750
1070	0.517775	0.974225
1071	0.517325	0.974475
1072	0.517525	0.974175
1073	0.517200	0.973825
1074	0.517400	0.973925
1075	0.517750	0.973850
1076	0.517875	0.974250
1077	0.517400	0.975450
1078	0.517775	0.975300
1079	0.517650	0.975500
1080	0.517950	0.974675
1081	0.517425	0.974275
1082	0.517775	0.973925
1083	0.517450	0.973075
1084	0.517300	0.973425
1085	0.517125	0.974150
1086	0.516525	0.973725
1087	0.516175	0.974200
1088	0.515775	0.973475
1089	0.517050	0.974050
1090	0.517450	0.973850
1091	0.516875	0.974050
1092	0.517775	0.974025
1093	0.516975	0.973350
1094	0.517600	0.973225
1095	0.516700	0.972850
1096	0.517025	0.972800
1097	0.517350	0.972575
1098	0.517075	0.972425
1099	0.516800	0.972350
1100	0.517225	0.972950
1101	0.516900	0.973100
1102	0.516900	0.973425
1103	0.516950	0.973900
1104	0.516425	0.974800
1105	0.517250	0.975550
1106	0.516850	0.975075
1107	0.517150	0.975150
1108	0.517425	0.975225
1109	0.517400	0.975225
1110	0.517725	0.976000
1111	0.517300	0.976125
1112	0.517275	0.975825
1113	0.517975	0.976650
1114	0.517275	0.976625
1115	0.517100	0.977575
1116	0.517225	0.976900
1117	0.517100	0.977175
1118	0.517450	0.977375
1119	0.517200	0.977725
1120	0.517100	0.977600
1121	0.517000	0.977950
1122	0.516975	0.977675
1123	0.517075	0.977875
1124	0.516575	0.977300
1125	0.516175	0.976725
1126	0.516825	0.976925
1127	0.516425	0.976950
1128	0.516825	0.977350
1129	0.516800	0.976875
1130	0.516650	0.977025
1131	0.516750	0.977100
1132	0.516800	0.977275
1133	0.516950	0.976950
1134	0.517275	0.976525
1135	0.517775	0.976225
1136	0.517150	0.976075
1137	0.517075	0.976500
1138	0.517200	0.976575
1139	0.517925	0.976400
1140	0.517825	0.977125
1141	0.517250	0.977900
1142	0.517425	0.977700
1143	0.517350	0.977850
1144	0.517800	0.978175
1145	0.517850	0.977600
1146	0.518525	0.977875
1147	0.517925	0.977725
1148	0.517700	0.977375
1149	0.516400	0.977700
1150	0.516350	0.978075
1151	0.516650	0.978475
1152	0.517225	0.978425
1153	0.517100	0.979575
1154	0.516700	0.979275
1155	0.517325	0.978975
1156	0.517525	0.979150
1157	0.517900	0.979875
1158	0.518700	0.979200
1159	0.518275	0.979400
1160	0.518025	0.979100
1161	0.517625	0.979350
1162	0.517550	0.979150
1163	0.517450	0.979325
1164	0.517250	0.978800
1165	0.517950	0.978550
1166	0.518125	0.977925
1167	0.517700	0.977825
1168	0.517900	0.978900
1169	0.518375	0.980025
1170	0.518125	0.980625
1171	0.518025	0.980550
1172	0.517800	0.980700
1173	0.517350	0.980875
1174	0.518200	0.981450
1175	0.517725	0.981025
1176	0.518200	0.980850
1177	0.517575	0.981450
1178	0.518025	0.981225
1179	0.518275	0.981625
1180	0.517950	0.980975
1181	0.518075	0.981200
1182	0.518025	0.981450
1183	0.517900	0.981850
1184	0.518175	0.981975
1185	0.518025	0.981875
1186	0.518075	0.981700
1187	0.517625	0.981550
1188	0.518100	0.981725
1189	0.518175	0.982150
1190	0.518350	0.982375
1191	0.518250	0.982525
1192	0.518025	0.982850
1193	0.517775	0.983175
1194	0.518100	0.983375
1195	0.517925	0.982925
1196	0.518750	0.982850
1197	0.517950	0.983450
1198	0.518200	0.983150
1199	0.518300	0.983000
1200	0.518200	0.983500
1201	0.518175	0.984000
1202	0.518200	0.983950
1203	0.517850	0.982900
1204	0.518250	0.983200
1205	0.518425	0.982800
1206	0.517900	0.981850
1207	0.517700	0.982175
1208	0.518175	0.982450
1209	0.517650	0.982500
1210	0.517725	0.983050
1211	0.517700	0.983150
1212	0.517400	0.983050
1213	0.517775	0.982525
1214	0.518150	0.982150
1215	0.517900	0.982100
1216	0.518575	0.981900
1217	0.518225	0.982450
1218	0.517825	0.982375
1219	0.517675	0.983050
1220	0.518150	0.983300
1221	0.517925	0.983725
1222	0.517725	0.984025
1223	0.517875	0.983475
1224	0.518075	0.983150
1225	0.518225	0.983250
1226	0.518325	0.983200
1227	0.517675	0.982475
1228	0.517875	0.982650
1229	0.518900	0.982725
1230	0.518350	0.982450
1231	0.518225	0.982050
1232	0.518000	0.983000
1233	0.518025	0.983150
1234	0.518450	0.982825
1235	0.518475	0.983125
1236	0.518375	0.982650
1237	0.518875	0.982700
1238	0.518150	0.982050
1239	0.518100	0.982525
1240	0.518075	0.982175
1241	0.518425	0.982600
1242	0.517650	0.982950
1243	0.517850	0.983175
1244	0.518050	0.983200
1245	0.517650	0.982975
1246	0.518000	0.983550
1247	0.517875	0.983450
1248	0.517600	0.983775
1249	0.517925	0.983675
1250	0.516875	0.983725
1251	0.516950	0.983800
1252	0.517825	0.983425
1253	0.517525	0.983800
1254	0.517750	0.984550
1255	0.517575	0.984925
1256	0.518400	0.985000
1257	0.518200	0.985075
1258	0.518075	0.984725
1259	0.517700	0.984950
1260	0.517875	0.984500
1261	0.518550	0.984725
1262	0.518900	0.984675
1263	0.517975	0.985075
1264	0.517900	0.984900
1265	0.518175	0.984600
1266	0.518175	0.984900
1267	0.517950	0.985375
1268	0.517725	0.985350
1269	0.517875	0.985275
1270	0.517650	0.985300
1271	0.517500	0.985075
1272	0.518050	0.985575
1273	0.517450	0.985750
1274	0.517850	0.985775
1275	0.518375	0.985525
1276	0.517950	0.985800
1277	0.518200	0.985850
1278	0.517700	0.985925
1279	0.518375	0.985725
1280	0.518375	0.985475
1281	0.517975	0.985050
1282	0.517800	0.985775
1283	0.517525	0.985600
1284	0.518050	0.986300
1285	0.517975	0.986550
1286	0.517800	0.986450
1287	0.518000	0.986850
1288	0.517500	0.987100
1289	0.517500	0.987125
1290	0.518325	0.986725
1291	0.518350	0.986750
1292	0.518225	0.986250
1293	0.518175	0.986800
1294	0.517975	0.987000
1295	0.517725	0.986875
1296	0.517500	0.987300
1297	0.517625	0.987675
1298	0.517975	0.987425
1299	0.518050	0.987325
1300	0.517750	0.987175
1301	0.517875	0.987250
1302	0.517750	0.987075
1303	0.517475	0.987700
1304	0.517850	0.988150
1305	0.518125	0.988075
1306	0.518000	0.987975
1307	0.517850	0.988075
1308	0.517950	0.988325
1309	0.518525	0.988475
1310	0.517700	0.989075
1311	0.518050	0.989700
1312	0.518275	0.989150
1313	0.518325	0.988800
1314	0.517875	0.988925
1315	0.518125	0.989050
1316	0.518100	0.988825
1317	0.517550	0.988600
1318	0.517725	0.988950
1319	0.517800	0.989200
1320	0.517600	0.989000
1321	0.517525	0.989150
1322	0.517750	0.989225
1323	0.517900	0.989050
1324	0.517675	0.988700
1325	0.518075	0.988275
1326	0.517800	0.988050
1327	0.517625	0.988700
1328	0.517975	0.988425
1329	0.518025	0.988475
1330	0.517900	0.989175
1331	0.518025	0.989400
1332	0.517800	0.989525
1333	0.517975	0.989550
1334	0.517825	0.989625
1335	0.517700	0.989725
1336	0.517600	0.989775
1337	0.517200	0.989575
1338	0.517675	0.989750
1339	0.517725	0.990050
1340	0.518125	0.989900
1341	0.517750	0.990100
1342	0.517775	0.990100
1343	0.517950	0.990850
1344	0.517900	0.991200
1345	0.517975	0.991075
1346	0.517750	0.990800
1347	0.517825	0.990875
1348	0.517800	0.990600
1349	0.517475	0.990100
1350	0.517875	0.989925
1351	0.517925	0.990225
1352	0.517900	0.989925
1353	0.517800	0.990075
1354	0.517125	0.989725
1355	0.517475	0.990225
1356	0.517450	0.990525
1357	0.517050	0.990675
1358	0.517200	0.990900
1359	0.517525	0.990750
1360	0.517925	0.990950
1361	0.517225	0.991150
1362	0.517325	0.991125
1363	0.517375	0.991025
1364	0.517800	0.991500
1365	0.517850	0.991075
1366	0.517925	0.991125
1367	0.517725	0.990825
1368	0.517400	0.991350
1369	0.517700	0.991025
1370	0.517450	0.991225
1371	0.517350	0.991175
1372	0.517025	0.991175
1373	0.517075	0.991375
1374	0.517325	0.991475
1375	0.517700	0.991650
1376	0.517700	0.991400
1377	0.517400	0.991425
1378	0.517575	0.990850
1379	0.517575	0.990600
1380	0.517650	0.990675
1381	0.517400	0.990850
1382	0.517475	0.990600
1383	0.517425	0.990900
1384	0.517075	0.991150
1385	0.517475	0.991000
1386	0.517675	0.991050
1387	0.517175	0.990925
1388	0.517100	0.990625
1389	0.517100	0.990825
1390	0.517750	0.990350
1391	0.517150	0.990875
1392	0.517225	0.990950
1393	0.517625	0.991375
1394	0.517000	0.991700
1395	0.517475	0.991925
1396	0.517275	0.991800
1397	0.517300	0.991975
1398	0.517550	0.992000
1399	0.517375	0.992075
1400	0.517800	0.992125
1401	0.517475	0.992250
1402	0.517400	0.992575
1403	0.517025	0.992250
1404	0.517325	0.992075
1405	0.517450	0.991950
1406	0.517100	0.991975
1407	0.517475	0.992375
1408	0.517275	0.992450
1409	0.517225	0.992600
1410	0.517575	0.992900
1411	0.517275	0.992750
1412	0.517375	0.993300
1413	0.518000	0.993350
1414	0.517050	0.993400
1415	0.517025	0.993550
1416	0.517075	0.993625
1417	0.517175	0.993875
1418	0.517600	0.994050
1419	0.517250	0.994450
1420	0.517200	0.994275
1421	0.517125	0.994500
1422	0.517250	0.994525
1423	0.517525	0.994300
1424	0.517950	0.994125
1425	0.517625	0.994550
1426	0.517750	0.995100
1427	0.517850	0.994700
1428	0.517275	0.994700
1429	0.517725	0.994975
1430	0.517225	0.995025
1431	0.517575	0.994700
1432	0.517675	0.994500
1433	0.517375	0.994725
1434	0.517100	0.994875
1435	0.517075	0.994625
1436	0.517175	0.994975
1437	0.517450	0.994725
1438	0.517350	0.994975
1439	0.517525	0.995100
1440	0.517275	0.995125
1441	0.517125	0.994900
1442	0.517250	0.995000
1443	0.516975	0.995200
1444	0.517200	0.995550
1445	0.517275	0.995600
1446	0.517375	0.995575
1447	0.517075	0.995675
1448	0.517525	0.995400
1449	0.516950	0.995800
1450	0.517200	0.996350
1451	0.517175	0.996175
1452	0.517325	0.996125
1453	0.517325	0.996200
1454	0.517150	0.996075
1455	0.517300	0.996125
1456	0.517300	0.995950
1457	0.517275	0.996000
1458	0.517200	0.995850
1459	0.517325	0.995350
1460	0.517350	0.995350
1461	0.517325	0.995225
1462	0.517000	0.995300
1463	0.517100	0.995450
1464	0.517325	0.995275
1465	0.517125	0.995650
1466	0.517050	0.995975
1467	0.517100	0.995750
1468	0.517200	0.995850
1469	0.517100	0.995800
1470	0.517075	0.995500
1471	0.517275	0.995700
1472	0.517450	0.995475
1473	0.517450	0.995650
1474	0.517200	0.995525
1475	0.517375	0.995950
1476	0.517425	0.996100
1477	0.517200	0.996125
1478	0.517125	0.996225
1479	0.517550	0.996225
1480	0.517375	0.996225
1481	0.517275	0.995900
1482	0.517600	0.995850
1483	0.517125	0.995825
1484	0.517625	0.995775
1485	0.517250	0.996000
1486	0.517550	0.995850
1487	0.517600	0.995450
1488	0.517400	0.995250
1489	0.517600	0.995075
1490	0.517375	0.995125
1491	0.517150	0.995500
1492	0.517250	0.995200
1493	0.517100	0.994900
1494	0.517175	0.995175
1495	0.517350	0.994900
1496	0.517225	0.995050
1497	0.517100	0.995575
1498	0.517075	0.995525
1499	0.517500	0.995750
1500	0.517400	0.995825
1501	0.517425	0.995875
1502	0.517050	0.995750
1503	0.517100	0.995900
1504	0.517450	0.996100
1505	0.517300	0.995850
1506	0.517200	0.995975
1507	0.517100	0.995975
1508	0.517350	0.996375
1509	0.517450	0.996200
1510	0.517200	0.996350
1511	0.517025	0.996325
1512	0.517175	0.996225
1513	0.517025	0.996250
1514	0.517225	0.996625
1515	0.517150	0.996600
1516	0.517150	0.996375
1517	0.517125	0.996625
1518	0.517250	0.996750
1519	0.517225	0.996925
1520	0.517375	0.996525
1521	0.517400	0.996750
1522	0.517450	0.996675
1523	0.517475	0.996475
1524	0.517400	0.996225
1525	0.517350	0.996300
1526	0.517225	0.996175
1527	0.517150	0.996425
1528	0.517375	0.996350
1529	0.517300	0.996525
1530	0.517175	0.996625
1531	0.517375	0.996550
1532	0.517350	0.996525
1533	0.516950	0.996875
1534	0.517025	0.996650
1535	0.517325	0.996800
1536	0.517125	0.996650
1537	0.517250	0.996600
1538	0.517350	0.996925
1539	0.517350	0.996825
1540	0.516925	0.996800
1541	0.516900	0.996575
1542	0.517200	0.996550
1543	0.517425	0.996550
1544	0.517175	0.996300
1545	0.517050	0.996600
1546	0.517250	0.996400
1547	0.517175	0.996775
1548	0.517325	0.997050
1549	0.517525	0.996800
1550	0.517100	0.996625
1551	0.517200	0.996675
1552	0.517100	0.996975
1553	0.517400	0.997100
1554	0.517350	0.997250
1555	0.517450	0.997425
1556	0.517375	0.997275
1557	0.517400	0.997400
1558	0.517200	0.997450
1559	0.517100	0.997225
1560	0.517325	0.997275
1561	0.517200	0.997325
1562	0.517150	0.997125
1563	0.517025	0.997200
1564	0.517450	0.997150
1565	0.517175	0.997325
1566	0.517275	0.997375
1567	0.517250	0.997500
1568	0.517350	0.997300
1569	0.517200	0.997350
1570	0.517275	0.997425
1571	0.517225	0.997325
1572	0.517200	0.997200
1573	0.517400	0.997025
1574	0.517350	0.997100
1575	0.517075	0.997200
1576	0.517225	0.997250
1577	0.517425	0.997500
1578	0.517450	0.997475
1579	0.517575	0.997200
1580	0.517225	0.997325
1581	0.517125	0.997400
1582	0.517350	0.997350
1583	0.517025	0.997500
1584	0.517350	0.997650
1585	0.517500	0.997500
1586	0.517300	0.997425
1587	0.517225	0.997600
1588	0.517150	0.997475
1589	0.517250	0.997600
1590	0.517100	0.997500
1591	0.517175	0.997600
1592	0.517225	0.997825
1593	0.517175	0.997900
1594	0.517000	0.998050
1595	0.517175	0.998000
1596	0.517500	0.998150
1597	0.517350	0.998300
1598	0.517250	0.998125
1599	0.517250	0.998075
1600	0.517275	0.997825
1601	0.517300	0.997675
1602	0.517325	0.997700
1603	0.517300	0.997700
1604	0.517475	0.997450
1605	0.517275	0.997475
1606	0.517200	0.997450
1607	0.517250	0.997275
1608	0.517275	0.997000
1609	0.517375	0.996825
1610	0.517425	0.996925
1611	0.517200	0.996700
1612	0.517475	0.996825
1613	0.517400	0.997050
1614	0.517250	0.997125
1615	0.517250	0.997350
1616	0.517225	0.997475
1617	0.517175	0.997350
1618	0.517375	0.997425
1619	0.517225	0.997350
1620	0.517225	0.997200
1621	0.517450	0.997250
1622	0.517275	0.997400
1623	0.517300	0.997350
1624	0.517300	0.997325
1625	0.517275	0.997425
1626	0.517325	0.997325
1627	0.517325	0.997175
1628	0.517400	0.997325
1629	0.517250	0.997250
1630	0.517175	0.997200
1631	0.517175	0.997400
1632	0.517275	0.997500
1633	0.517150	0.997475
1634	0.517200	0.997325
1635	0.517200	0.997375
1636	0.517075	0.997275
1637	0.517050	0.997125
1638	0.517075	0.997025
1639	0.517300	0.997075
1640	0.517100	0.997150
1641	0.516900	0.997425
1642	0.517125	0.997600
1643	0.517075	0.997875
1644	0.517050	0.997875
1645	0.517025	0.997575
1646	0.517200	0.997575
1647	0.517075	0.997775
1648	0.516975	0.997800
1649	0.516775	0.997925
1650	0.516825	0.997725
1651	0.516975	0.998000
1652	0.517125	0.998125
1653	0.517025	0.998325
1654	0.517100	0.998275
1655	0.516925	0.998375
1656	0.517175	0.998300
1657	0.517000	0.998525
1658	0.516900	0.998600
1659	0.517000	0.998600
1660	0.517200	0.998525
1661	0.517000	0.998475
1662	0.517000	0.998250
1663	0.516775	0.998400
1664	0.516950	0.998325
1665	0.517000	0.998425
1666	0.517200	0.998325
1667	0.517075	0.998475
1668	0.516925	0.998425
1669	0.517075	0.998300
1670	0.517075	0.998375
1671	0.516900	0.998475
1672	0.516875	0.998325
1673	0.517100	0.998375
1674	0.516975	0.998400
1675	0.516950	0.998375
1676	0.517050	0.998175
1677	0.517000	0.998325
1678	0.516925	0.998225
1679	0.517075	0.998275
1680	0.517050	0.998275
1681	0.517075	0.998275
1682	0.516950	0.998375
1683	0.517000	0.998200
1684	0.516900	0.998100
1685	0.516825	0.998100
1686	0.516950	0.997950
1687	0.517025	0.997975
1688	0.516875	0.998000
1689	0.516825	0.998175
1690	0.516825	0.998325
1691	0.516725	0.998250
1692	0.516925	0.998475
1693	0.516925	0.998600
1694	0.516875	0.998500
1695	0.517025	0.998525
1696	0.516875	0.998450
1697	0.516900	0.998400
1698	0.516875	0.998250
1699	0.516750	0.998225
1700	0.516700	0.998100
1701	0.516750	0.998100
1702	0.516675	0.998175
1703	0.517050	0.998175
1704	0.517050	0.998025
1705	0.516950	0.998125
1706	0.516875	0.998025
1707	0.516675	0.998050
1708	0.516675	0.998075
1709	0.516850	0.998125
1710	0.516775	0.998075
1711	0.516950	0.998225
1712	0.516900	0.998400
1713	0.516900	0.998450
1714	0.516825	0.998375
1715	0.516925	0.998175
1716	0.516700	0.998200
1717	0.516775	0.998475
1718	0.516600	0.998500
1719	0.516750	0.998750
1720	0.516800	0.998725
1721	0.516800	0.998725
1722	0.516850	0.998950
1723	0.516825	0.998975
1724	0.516825	0.998925
1725	0.516875	0.999075
1726	0.516825	0.998950
1727	0.516850	0.999000
1728	0.516925	0.998800
1729	0.516900	0.998900
1730	0.516675	0.998825
1731	0.516700	0.998775
1732	0.516725	0.998775
1733	0.517000	0.998675
1734	0.516975	0.998425
1735	0.516625	0.998600
1736	0.516725	0.998575
1737	0.516875	0.998675
1738	0.516925	0.998825
1739	0.516900	0.998850
1740	0.516875	0.998950
1741	0.516800	0.998825
1742	0.517000	0.998750
1743	0.516850	0.998825
1744	0.516825	0.998850
1745	0.516900	0.999000
1746	0.516950	0.999075
1747	0.516900	0.999050
1748	0.516800	0.998925
1749	0.516825	0.999025
1750	0.516850	0.999000
1751	0.516750	0.999075
1752	0.516775	0.999175
1753	0.516775	0.999025
1754	0.516850	0.999000
1755	0.516775	0.998975
1756	0.516825	0.999075
1757	0.516750	0.999025
1758	0.516800	0.999025
1759	0.516875	0.998975
1760	0.516900	0.998925
1761	0.516925	0.998975
1762	0.516850	0.998925
1763	0.517000	0.998925
1764	0.516950	0.998825
1765	0.516775	0.998900
1766	0.516950	0.998825
1767	0.516825	0.998775
1768	0.516950	0.998600
1769	0.516875	0.998625
1770	0.516825	0.998725
1771	0.516850	0.998675
1772	0.517050	0.998775
1773	0.517075	0.998975
1774	0.516975	0.999025
1775	0.517200	0.999000
1776	0.517125	0.999200
1777	0.516925	0.999125
1778	0.516925	0.999100
1779	0.517025	0.999150
1780	0.517075	0.999200
1781	0.516975	0.999100
1782	0.517025	0.999025
1783	0.517150	0.999100
1784	0.517125	0.998950
1785	0.516975	0.999050
1786	0.517050	0.999175
1787	0.516950	0.999275
1788	0.517025	0.999225
1789	0.517000	0.999325
1790	0.516975	0.999375
1791	0.517025	0.999200
1792	0.516925	0.999175
1793	0.516875	0.999325
1794	0.516950	0.999350
1795	0.517000	0.999225
1796	0.516900	0.999200
1797	0.516950	0.999275
1798	0.516925	0.999400
1799	0.517000	0.999400
1800	0.516850	0.999425
1801	0.516900	0.999450
1802	0.516925	0.999425
1803	0.516850	0.999350
1804	0.516875	0.999325
1805	0.516975	0.999350
1806	0.516900	0.999375
1807	0.516900	0.999400
1808	0.517025	0.999500
1809	0.517100	0.999375
1810	0.517025	0.999350
1811	0.516975	0.999325
1812	0.517000	0.999400
1813	0.516975	0.999400
1814	0.516925	0.999350
1815	0.516975	0.999100
1816	0.516975	0.999275
1817	0.516950	0.999400
1818	0.516900	0.999325
1819	0.517000	0.999375
1820	0.517100	0.999425
1821	0.517200	0.999375
1822	0.517075	0.999400
1823	0.517075	0.999450
1824	0.517100	0.999400
1825	0.517100	0.999375
1826	0.517100	0.999225
1827	0.517050	0.999150
1828	0.517075	0.999225
1829	0.517075	0.999150
1830	0.516925	0.999150
1831	0.517000	0.998900
1832	0.517075	0.998825
1833	0.517150	0.998800
1834	0.517025	0.998775
1835	0.517075	0.998825
1836	0.517050	0.998900
1837	0.517050	0.998950
1838	0.516925	0.999000
1839	0.516925	0.999000
1840	0.516900	0.998875
1841	0.517025	0.998900
1842	0.517000	0.998875
1843	0.516975	0.998800
1844	0.517000	0.998775
1845	0.517175	0.998800
1846	0.517025	0.998725
1847	0.516825	0.998725
1848	0.516925	0.998725
1849	0.516950	0.998825
1850	0.516950	0.998800
1851	0.516975	0.998675
1852	0.517075	0.998750
1853	0.517050	0.998625
1854	0.517150	0.998625
1855	0.517025	0.998525
1856	0.517075	0.998600
1857	0.517150	0.998475
1858	0.516975	0.998525
1859	0.517175	0.998700
1860	0.517175	0.998725
1861	0.517150	0.998675
1862	0.517025	0.998825
1863	0.517125	0.998900
1864	0.516950	0.998875
1865	0.516975	0.998925
1866	0.516800	0.998800
1867	0.517025	0.998775
1868	0.517050	0.998700
1869	0.517000	0.998875
1870	0.517100	0.998850
1871	0.517100	0.998850
1872	0.517225	0.998775
1873	0.517025	0.998775
1874	0.517000	0.998750
1875	0.516975	0.998775
1876	0.517100	0.998925
1877	0.517125	0.998975
1878	0.517175	0.998850
1879	0.517100	0.998875
1880	0.517150	0.998825
1881	0.517025	0.998825
1882	0.517150	0.998900
1883	0.517125	0.998875
1884	0.516950	0.998800
1885	0.517075	0.998700
1886	0.517100	0.998675
1887	0.517175	0.998575
1888	0.516950	0.998575
1889	0.516825	0.998625
1890	0.516875	0.998725
1891	0.516950	0.998750
1892	0.517075	0.998650
1893	0.517025	0.998525
1894	0.517250	0.998625
1895	0.516975	0.998725
1896	0.517050	0.998775
1897	0.517050	0.998725
1898	0.517275	0.998775
1899	0.517300	0.998550
1900	0.517250	0.998775
1901	0.517050	0.998850
1902	0.517100	0.998700
1903	0.516925	0.998900
1904	0.517000	0.998750
1905	0.516975	0.998825
1906	0.517050	0.998850
1907	0.517125	0.999075
1908	0.517150	0.999125
1909	0.517100	0.999150
1910	0.517075	0.999050
1911	0.517100	0.999075
1912	0.516925	0.999075
1913	0.516950	0.999075
1914	0.517025	0.999100
1915	0.517100	0.999100
1916	0.517025	0.999175
1917	0.516975	0.999325
1918	0.517050	0.999450
1919	0.517050	0.999450
1920	0.517100	0.999375
1921	0.517000	0.999350
1922	0.517025	0.999200
1923	0.517125	0.999175
1924	0.517175	0.999300
1925	0.517150	0.999200
1926	0.517150	0.999250
1927	0.517100	0.999350
1928	0.517125	0.999450
1929	0.517150	0.999475
1930	0.517100	0.999425
1931	0.517150	0.999525
1932	0.517125	0.999400
1933	0.517225	0.999500
1934	0.517225	0.999400
1935	0.517250	0.999425
1936	0.517250	0.999350
1937	0.517325	0.999350
1938	0.517150	0.999325
1939	0.517000	0.999400
1940	0.517075	0.999425
1941	0.517125	0.999575
1942	0.517125	0.999575
1943	0.517100	0.999600
1944	0.517100	0.999700
1945	0.517125	0.999700
1946	0.517150	0.999725
1947	0.517175	0.999650
1948	0.517075	0.999675
1949	0.517100	0.999675
1950	0.517050	0.999700
1951	0.517100	0.999675
1952	0.517025	0.999750
1953	0.517025	0.999725
1954	0.517050	0.999775
1955	0.517100	0.999850
1956	0.517100	0.999825
1957	0.517050	0.999775
1958	0.517100	0.999825
1959	0.517200	0.999850
1960	0.517200	0.999775
1961	0.517175	0.999750
1962	0.517150	0.999600
1963	0.517175	0.999525
1964	0.517175	0.999525
1965	0.517150	0.999425
1966	0.517125	0.999425
1967	0.517125	0.999375
1968	0.517025	0.999425
1969	0.517100	0.999450
1970	0.517100	0.999525
1971	0.517025	0.999600
1972	0.517075	0.999600
1973	0.517050	0.999500
1974	0.517125	0.999400
1975	0.517125	0.999450
1976	0.517050	0.999475
1977	0.517025	0.999525
1978	0.517200	0.999500
1979	0.517175	0.999475
1980	0.517075	0.999550
1981	0.517025	0.999475
1982	0.517075	0.999375
1983	0.517050	0.999375
1984	0.517150	0.999400
1985	0.517075	0.999475
1986	0.516975	0.999450
1987	0.517075	0.999425
1988	0.517075	0.999550
1989	0.517150	0.999575
1990	0.517025	0.999575
1991	0.517100	0.999525
1992	0.517075	0.999475
1993	0.517075	0.999425
1994	0.517200	0.999425
1995	0.517125	0.999375
1996	0.517100	0.999375
1997	0.517100	0.999450
1998	0.517125	0.999500
1999	0.517050	0.999575
[truncated: 8,000 more rows]
