# Supplementary material for: Evolutionary game on mutually influenceing double-layer network
Source: PLoS One. 2025 Jan 31;20(1):e0317923. doi: 10.1371/journal.pone.0317923 (PMC11785339; doi:10.1371/journal.pone.0317923)
Supplement: S1 Data — (ZIP) [file pone.0317923.s001.zip › b=1.09_a=0.7_frequency.txt]

0	0.497900	0.411800
1	0.496275	0.361225
2	0.496225	0.329750
3	0.494475	0.310800
4	0.489900	0.296525
5	0.493775	0.284500
6	0.493850	0.276050
7	0.492975	0.268600
8	0.490225	0.258425
9	0.491000	0.252575
10	0.489100	0.244925
11	0.489775	0.241250
12	0.489250	0.238100
13	0.494475	0.234175
14	0.496600	0.231125
15	0.492850	0.227600
16	0.490625	0.227800
17	0.495650	0.225725
18	0.495100	0.225950
19	0.491975	0.224925
20	0.493575	0.221775
21	0.494450	0.220250
22	0.492525	0.218300
23	0.493450	0.217400
24	0.493425	0.218650
25	0.491600	0.215925
26	0.492050	0.215650
27	0.492800	0.214325
28	0.492925	0.214275
29	0.493450	0.214975
30	0.491525	0.216325
31	0.489775	0.216650
32	0.491100	0.215425
33	0.490250	0.215250
34	0.492475	0.215425
35	0.494300	0.215625
36	0.495250	0.217225
37	0.493625	0.218600
38	0.497825	0.220075
39	0.492225	0.219100
40	0.495800	0.218850
41	0.494000	0.219600
42	0.492450	0.217750
43	0.499725	0.217025
44	0.498925	0.216100
45	0.498450	0.218250
46	0.496650	0.217725
47	0.491375	0.217250
48	0.492625	0.216950
49	0.497675	0.217650
50	0.496650	0.217750
51	0.497525	0.217350
52	0.494925	0.217275
53	0.496650	0.217175
54	0.497225	0.217775
55	0.491875	0.218650
56	0.494900	0.221025
57	0.493900	0.222425
58	0.498350	0.223850
59	0.498350	0.225025
60	0.498800	0.225975
61	0.496150	0.226225
62	0.492925	0.226050
63	0.497625	0.224900
64	0.499075	0.222700
65	0.497175	0.224725
66	0.496950	0.224175
67	0.494650	0.225525
68	0.493000	0.227025
69	0.499400	0.227125
70	0.498075	0.225925
71	0.497375	0.227375
72	0.493850	0.228300
73	0.493200	0.229775
74	0.496325	0.228675
75	0.494725	0.227975
76	0.497375	0.228125
77	0.492875	0.229350
78	0.496400	0.231100
79	0.498850	0.232300
80	0.493250	0.233275
81	0.495025	0.234675
82	0.500600	0.235225
83	0.494275	0.235550
84	0.492150	0.234175
85	0.496200	0.232225
86	0.496725	0.232350
87	0.495000	0.233225
88	0.495225	0.233425
89	0.495675	0.235550
90	0.496725	0.238800
91	0.494625	0.238850
92	0.492375	0.241050
93	0.493550	0.241525
94	0.497200	0.240425
95	0.496675	0.243875
96	0.496775	0.243675
97	0.494125	0.243350
98	0.494925	0.243875
99	0.494875	0.247300
100	0.496100	0.246975
101	0.492350	0.247825
102	0.494250	0.248175
103	0.496800	0.250100
104	0.495825	0.251775
105	0.498850	0.252800
106	0.494525	0.255050
107	0.498850	0.256950
108	0.499600	0.255700
109	0.499050	0.256400
110	0.498975	0.257550
111	0.498950	0.259200
112	0.498525	0.259650
113	0.494050	0.261025
114	0.500400	0.263700
115	0.501950	0.264675
116	0.502375	0.264625
117	0.495600	0.266525
118	0.495725	0.266000
119	0.497275	0.265650
120	0.494600	0.267800
121	0.491450	0.267775
122	0.492850	0.269650
123	0.496300	0.270950
124	0.493975	0.270950
125	0.495975	0.272325
126	0.498300	0.273300
127	0.500425	0.274425
128	0.498750	0.272550
129	0.496725	0.274825
130	0.501500	0.275825
131	0.496200	0.277575
132	0.495800	0.279150
133	0.497275	0.281400
134	0.498750	0.281250
135	0.497600	0.283875
136	0.502750	0.286025
137	0.499050	0.287375
138	0.496925	0.288650
139	0.497450	0.289375
140	0.496275	0.290925
141	0.494450	0.291550
142	0.500375	0.292800
143	0.498575	0.294225
144	0.497950	0.293300
145	0.494150	0.294025
146	0.497975	0.295225
147	0.496225	0.296450
148	0.500775	0.295950
149	0.501350	0.297325
150	0.502850	0.297050
151	0.502650	0.296650
152	0.499525	0.297850
153	0.502025	0.298100
154	0.494900	0.299475
155	0.499750	0.301825
156	0.500625	0.303450
157	0.502625	0.306225
158	0.499525	0.308100
159	0.497425	0.309725
160	0.498500	0.310575
161	0.499150	0.309625
162	0.493850	0.310000
163	0.495525	0.312050
164	0.496650	0.312425
165	0.498875	0.311400
166	0.498825	0.311725
167	0.498825	0.313650
168	0.499675	0.314725
169	0.498125	0.314875
170	0.498525	0.316850
171	0.499700	0.320100
172	0.497950	0.321350
173	0.499875	0.320375
174	0.496250	0.324075
175	0.497600	0.323775
176	0.498225	0.324550
177	0.500850	0.326575
178	0.501525	0.327025
179	0.502400	0.329900
180	0.499700	0.330850
181	0.496175	0.331400
182	0.497050	0.332375
183	0.501250	0.335750
184	0.498050	0.335675
185	0.499950	0.336100
186	0.500600	0.335650
187	0.502300	0.337475
188	0.500075	0.336125
189	0.500275	0.336725
190	0.502825	0.340400
191	0.499850	0.343225
192	0.503375	0.346800
193	0.501525	0.350350
194	0.497950	0.352400
195	0.501575	0.355000
196	0.501925	0.356575
197	0.500275	0.355525
198	0.497750	0.355000
199	0.498925	0.358575
200	0.498400	0.359850
201	0.501475	0.360125
202	0.504275	0.360600
203	0.501550	0.365675
204	0.502675	0.363175
205	0.502600	0.362050
206	0.504725	0.363425
207	0.503325	0.361625
208	0.499300	0.362575
209	0.494775	0.364175
210	0.500325	0.365625
211	0.500675	0.369875
212	0.501475	0.370725
213	0.500425	0.372100
214	0.501500	0.373200
215	0.503925	0.371500
216	0.501075	0.372075
217	0.498375	0.374325
218	0.504000	0.375250
219	0.503800	0.374675
220	0.501350	0.375700
221	0.504900	0.377275
222	0.505875	0.378200
223	0.499875	0.380150
224	0.501050	0.381750
225	0.503575	0.380975
226	0.502925	0.381650
227	0.501925	0.382550
228	0.502550	0.381725
229	0.502400	0.383525
230	0.500375	0.384800
231	0.499325	0.387150
232	0.498825	0.387650
233	0.501600	0.390475
234	0.499825	0.390825
235	0.499125	0.389125
236	0.502625	0.388075
237	0.500925	0.389050
238	0.502675	0.389775
239	0.503475	0.391450
240	0.503825	0.393425
241	0.502425	0.395600
242	0.502375	0.400300
243	0.506075	0.400475
244	0.503000	0.401900
245	0.504525	0.403400
246	0.506450	0.404300
247	0.504150	0.406525
248	0.501150	0.407800
249	0.503750	0.408900
250	0.503550	0.408350
251	0.499250	0.408950
252	0.499025	0.409925
253	0.500100	0.411150
254	0.502700	0.411550
255	0.504750	0.411300
256	0.506650	0.412925
257	0.503050	0.414375
258	0.500850	0.415650
259	0.500500	0.414950
260	0.501075	0.417525
261	0.504300	0.417950
262	0.503550	0.416625
263	0.504375	0.418400
264	0.504050	0.420350
265	0.503200	0.420450
266	0.506750	0.420850
267	0.502875	0.421475
268	0.503600	0.421900
269	0.503575	0.421325
270	0.503950	0.420925
271	0.504050	0.422300
272	0.505325	0.420650
273	0.505475	0.422925
274	0.504350	0.422050
275	0.502650	0.424075
276	0.504025	0.425000
277	0.501050	0.426275
278	0.501625	0.428225
279	0.501575	0.430100
280	0.499875	0.430200
281	0.498475	0.427600
282	0.501450	0.428200
283	0.506975	0.429050
284	0.504700	0.429875
285	0.503900	0.432250
286	0.503850	0.434675
287	0.502450	0.435200
288	0.505125	0.438250
289	0.501750	0.439000
290	0.499525	0.440825
291	0.502575	0.443275
292	0.506475	0.445850
293	0.504300	0.446925
294	0.507500	0.448575
295	0.502675	0.451500
296	0.504375	0.452800
297	0.505950	0.455450
298	0.511350	0.455125
299	0.504850	0.454500
300	0.503525	0.454125
301	0.506350	0.456100
302	0.504200	0.455000
303	0.506400	0.459775
304	0.506050	0.459200
305	0.504850	0.462825
306	0.506300	0.461925
307	0.502625	0.464325
308	0.501100	0.465025
309	0.506450	0.465125
310	0.506625	0.464650
311	0.502975	0.465825
312	0.506475	0.464075
313	0.507350	0.467000
314	0.506450	0.470525
315	0.505800	0.472975
316	0.505575	0.474825
317	0.505625	0.477050
318	0.505975	0.478300
319	0.504850	0.478325
320	0.504350	0.478250
321	0.504725	0.480475
322	0.504050	0.482875
323	0.505125	0.485775
324	0.505800	0.487625
325	0.506300	0.488900
326	0.501075	0.488775
327	0.503550	0.491625
328	0.508325	0.489025
329	0.504550	0.489500
330	0.507525	0.489350
331	0.506625	0.490100
332	0.503800	0.490300
333	0.503700	0.492375
334	0.505600	0.492025
335	0.505775	0.492700
336	0.506825	0.493125
337	0.502150	0.491050
338	0.504700	0.490250
339	0.504200	0.494225
340	0.506550	0.493650
341	0.505675	0.493800
342	0.504500	0.494450
343	0.503600	0.497600
344	0.502800	0.497850
345	0.508425	0.499350
346	0.505325	0.498300
347	0.507950	0.498950
348	0.505750	0.499000
349	0.505925	0.498975
350	0.501200	0.497125
351	0.502850	0.498850
352	0.504125	0.501275
353	0.504600	0.503650
354	0.506225	0.506550
355	0.503250	0.506325
356	0.505825	0.507000
357	0.502100	0.506650
358	0.505625	0.508350
359	0.505550	0.507500
360	0.506850	0.508475
361	0.500400	0.508600
362	0.502525	0.506650
363	0.502025	0.505850
364	0.504025	0.505825
365	0.505600	0.505025
366	0.505650	0.507225
367	0.504300	0.505825
368	0.502925	0.506700
369	0.506150	0.507975
370	0.505625	0.508125
371	0.503000	0.509050
372	0.504675	0.509275
373	0.506625	0.510300
374	0.505325	0.511575
375	0.504500	0.512650
376	0.505150	0.512900
377	0.506500	0.512550
378	0.503550	0.515600
379	0.505675	0.517225
380	0.505750	0.519325
381	0.507800	0.518675
382	0.508150	0.519825
383	0.506025	0.520725
384	0.505475	0.521200
385	0.504575	0.525150
386	0.508325	0.524975
387	0.504425	0.523150
388	0.505300	0.525125
389	0.502175	0.525075
390	0.502750	0.523300
391	0.504425	0.526775
392	0.507075	0.525700
393	0.507075	0.525850
394	0.505900	0.527950
395	0.508375	0.525025
396	0.508500	0.526825
397	0.505700	0.526700
398	0.505725	0.525275
399	0.503725	0.526725
400	0.506025	0.524900
401	0.508350	0.526275
402	0.509475	0.526175
403	0.510600	0.526850
404	0.504975	0.524225
405	0.505825	0.522925
406	0.504825	0.524500
407	0.503550	0.524200
408	0.504650	0.521500
409	0.505775	0.523975
410	0.501925	0.524850
411	0.503825	0.524000
412	0.507350	0.526775
413	0.507825	0.529200
414	0.503375	0.527175
415	0.506550	0.529775
416	0.504550	0.531500
417	0.508250	0.531200
418	0.509600	0.532200
419	0.510150	0.532225
420	0.507525	0.532575
421	0.512800	0.534300
422	0.511425	0.537100
423	0.503175	0.537750
424	0.504725	0.539050
425	0.506575	0.539450
426	0.506600	0.539750
427	0.506700	0.540750
428	0.507050	0.542700
429	0.505675	0.545175
430	0.501350	0.545075
431	0.502000	0.545250
432	0.505275	0.548600
433	0.504700	0.549750
434	0.506275	0.549800
435	0.506475	0.550225
436	0.508025	0.549925
437	0.507600	0.549850
438	0.511675	0.550275
439	0.506925	0.551950
440	0.508750	0.552175
441	0.507625	0.551800
442	0.509375	0.553675
443	0.508200	0.551950
444	0.508850	0.553300
445	0.508925	0.553075
446	0.508575	0.553275
447	0.510250	0.555550
448	0.507575	0.557250
449	0.508200	0.557700
450	0.506450	0.557850
451	0.505475	0.558225
452	0.507325	0.560800
453	0.506800	0.561875
454	0.506275	0.562700
455	0.506700	0.563175
456	0.507750	0.564050
457	0.507125	0.564125
458	0.507950	0.563500
459	0.509550	0.564700
460	0.510875	0.565650
461	0.511225	0.568025
462	0.509050	0.570200
463	0.510000	0.571100
464	0.508500	0.571650
465	0.508025	0.570175
466	0.506075	0.572550
467	0.507700	0.571725
468	0.510375	0.571550
469	0.506525	0.569700
470	0.507100	0.568850
471	0.507350	0.570675
472	0.506800	0.570975
473	0.508675	0.571975
474	0.509525	0.572750
475	0.509300	0.573150
476	0.507825	0.573675
477	0.511425	0.574450
478	0.508900	0.575275
479	0.507100	0.578500
480	0.509000	0.575050
481	0.510600	0.578900
482	0.508975	0.579525
483	0.512675	0.580050
484	0.511300	0.579775
485	0.509450	0.579050
486	0.507025	0.578500
487	0.509325	0.576550
488	0.510025	0.578900
489	0.507925	0.579475
490	0.508650	0.581725
491	0.506950	0.579925
492	0.507575	0.581900
493	0.511600	0.583400
494	0.513900	0.582400
495	0.512275	0.583625
496	0.510700	0.581900
497	0.508325	0.582500
498	0.509400	0.582725
499	0.509475	0.584150
500	0.511125	0.585625
501	0.510275	0.587200
502	0.507875	0.587300
503	0.507700	0.588450
504	0.510525	0.587725
505	0.508350	0.588575
506	0.509150	0.589425
507	0.507300	0.590775
508	0.509675	0.590700
509	0.507400	0.591850
510	0.506425	0.591950
511	0.505975	0.591925
512	0.509125	0.593875
513	0.507475	0.594950
514	0.509450	0.597600
515	0.509100	0.595575
516	0.509625	0.596100
517	0.510925	0.593600
518	0.509500	0.593750
519	0.509025	0.594275
520	0.508950	0.594425
521	0.509600	0.594700
522	0.508700	0.594725
523	0.512325	0.594475
524	0.508125	0.593450
525	0.508850	0.593175
526	0.508575	0.595175
527	0.513150	0.599400
528	0.509575	0.599100
529	0.508150	0.600175
530	0.510675	0.602150
531	0.510800	0.603275
532	0.510850	0.606400
533	0.511025	0.606950
534	0.512450	0.609275
535	0.512450	0.608025
536	0.510125	0.609700
537	0.513525	0.609700
538	0.509600	0.609225
539	0.509250	0.610300
540	0.509250	0.608475
541	0.509250	0.610175
542	0.513400	0.611550
543	0.510775	0.612975
544	0.508600	0.614550
545	0.508300	0.613700
546	0.511400	0.613750
547	0.510050	0.614200
548	0.510500	0.615050
549	0.509975	0.615400
550	0.508700	0.615375
551	0.508550	0.613325
552	0.507825	0.616825
553	0.509550	0.615775
554	0.509525	0.613675
555	0.510150	0.614250
556	0.509225	0.616700
557	0.511675	0.618450
558	0.507875	0.618275
559	0.507050	0.620100
560	0.507325	0.620575
561	0.507350	0.618900
562	0.509200	0.620600
563	0.508700	0.622775
564	0.512000	0.622325
565	0.510200	0.622175
566	0.511200	0.623150
567	0.510425	0.622750
568	0.509550	0.624825
569	0.511550	0.624475
570	0.513525	0.624675
571	0.510925	0.627150
572	0.509475	0.628300
573	0.509700	0.627525
574	0.511575	0.630550
575	0.511975	0.629750
576	0.510800	0.627675
577	0.511000	0.627725
578	0.508425	0.626075
579	0.509650	0.628875
580	0.505600	0.627875
581	0.506450	0.628375
582	0.506500	0.626900
583	0.506725	0.630575
584	0.510675	0.630050
585	0.510575	0.630525
586	0.510350	0.632350
587	0.510000	0.635550
588	0.509725	0.634800
589	0.508100	0.634475
590	0.510600	0.634575
591	0.513725	0.636125
592	0.509825	0.637000
593	0.505850	0.635025
594	0.509300	0.635700
595	0.508325	0.636250
596	0.511175	0.637225
597	0.511250	0.638450
598	0.511925	0.641700
599	0.511925	0.641825
600	0.511400	0.641075
601	0.511375	0.641825
602	0.510825	0.644350
603	0.511375	0.642850
604	0.513450	0.643000
605	0.513425	0.641950
606	0.510025	0.643750
607	0.511075	0.645675
608	0.510675	0.644625
609	0.510650	0.646150
610	0.516175	0.646975
611	0.513625	0.647200
612	0.514350	0.647925
613	0.510750	0.649675
614	0.513275	0.651525
615	0.512125	0.650650
616	0.510975	0.651575
617	0.512075	0.650025
618	0.512675	0.648200
619	0.512000	0.649300
620	0.510425	0.649675
621	0.511850	0.649275
622	0.510925	0.647975
623	0.510075	0.647400
624	0.510075	0.648375
625	0.513500	0.650150
626	0.514275	0.650075
627	0.514725	0.652325
628	0.509925	0.654650
629	0.511500	0.653250
630	0.512125	0.654100
631	0.511600	0.652950
632	0.512725	0.653475
633	0.511900	0.655100
634	0.512800	0.655125
635	0.511375	0.655350
636	0.512825	0.655750
637	0.512050	0.657625
638	0.513500	0.659000
639	0.511850	0.662300
640	0.512200	0.664250
641	0.514175	0.662950
642	0.517525	0.659675
643	0.513575	0.661750
644	0.511800	0.662475
645	0.512025	0.664100
646	0.511375	0.663850
647	0.512425	0.663675
648	0.512950	0.665925
649	0.510575	0.666850
650	0.511750	0.668625
651	0.511000	0.667775
652	0.514825	0.666675
653	0.510500	0.665850
654	0.511475	0.668075
655	0.509750	0.668100
656	0.509175	0.670400
657	0.512550	0.670875
658	0.513450	0.669575
659	0.512475	0.666800
660	0.512675	0.664150
661	0.514525	0.667950
662	0.512000	0.669450
663	0.510775	0.668700
664	0.512650	0.668300
665	0.511375	0.671250
666	0.513750	0.670500
667	0.511825	0.668225
668	0.511500	0.667400
669	0.514525	0.668400
670	0.513275	0.670775
671	0.510975	0.669575
672	0.512200	0.671150
673	0.510350	0.675025
674	0.511975	0.677250
675	0.511700	0.677950
676	0.512550	0.679350
677	0.509075	0.679475
678	0.514450	0.679150
679	0.512850	0.681150
680	0.510650	0.681375
681	0.510400	0.681100
682	0.512400	0.679825
683	0.511600	0.678975
684	0.513125	0.677125
685	0.510675	0.678550
686	0.512150	0.678150
687	0.511350	0.678800
688	0.513075	0.681075
689	0.515525	0.682700
690	0.514975	0.684025
691	0.514150	0.684400
692	0.513275	0.684525
693	0.515675	0.683625
694	0.514100	0.684075
695	0.512475	0.683850
696	0.512750	0.681775
697	0.514550	0.680050
698	0.511725	0.680625
699	0.515025	0.681450
700	0.516050	0.682100
701	0.514400	0.684750
702	0.510850	0.682750
703	0.514450	0.682200
704	0.513375	0.681450
705	0.511825	0.682775
706	0.513325	0.683500
707	0.509875	0.681975
708	0.511925	0.682025
709	0.510300	0.681725
710	0.511000	0.683625
711	0.514500	0.683300
712	0.513975	0.683600
713	0.515350	0.682450
714	0.515225	0.682150
715	0.514400	0.684175
716	0.511100	0.683725
717	0.510875	0.683975
718	0.514175	0.683925
719	0.511875	0.684375
720	0.515625	0.683350
721	0.514675	0.684175
722	0.512300	0.683200
723	0.514725	0.683300
724	0.514125	0.682675
725	0.515050	0.683950
726	0.516450	0.685950
727	0.514225	0.685825
728	0.515300	0.688675
729	0.515050	0.689275
730	0.515375	0.690125
731	0.515850	0.691600
732	0.516325	0.691400
733	0.514775	0.691100
734	0.515425	0.689525
735	0.515050	0.690550
736	0.513250	0.692325
737	0.511725	0.695050
738	0.509525	0.694400
739	0.512175	0.694450
740	0.512475	0.692675
741	0.513200	0.694500
742	0.514375	0.692400
743	0.518175	0.690475
744	0.516525	0.689700
745	0.514900	0.689750
746	0.512850	0.688700
747	0.512975	0.688800
748	0.513000	0.690125
749	0.511850	0.691325
750	0.515200	0.691800
751	0.513825	0.690000
752	0.516075	0.691200
753	0.516725	0.692025
754	0.514550	0.694000
755	0.513275	0.693750
756	0.513225	0.693950
757	0.514275	0.691600
758	0.514175	0.691025
759	0.513725	0.689100
760	0.511750	0.688300
761	0.514275	0.688750
762	0.513850	0.688550
763	0.514250	0.689700
764	0.515575	0.688500
765	0.516675	0.689075
766	0.514250	0.689800
767	0.511925	0.689050
768	0.515275	0.687800
769	0.514700	0.688075
770	0.514300	0.687425
771	0.514000	0.686650
772	0.514875	0.688450
773	0.511625	0.689850
774	0.513375	0.692275
775	0.512600	0.692125
776	0.514725	0.690375
777	0.512350	0.691550
778	0.514175	0.691525
779	0.513550	0.688625
780	0.515875	0.690025
781	0.514450	0.693250
782	0.514200	0.692050
783	0.514925	0.692525
784	0.514475	0.693425
785	0.517525	0.695550
786	0.515450	0.697175
787	0.513400	0.695450
788	0.515250	0.693625
789	0.514375	0.692550
790	0.515575	0.695825
791	0.514250	0.692025
792	0.514525	0.694450
793	0.515250	0.693400
794	0.515350	0.693475
795	0.517225	0.692925
796	0.514525	0.694875
797	0.515975	0.695250
798	0.515625	0.695075
799	0.513500	0.695875
800	0.515975	0.694250
801	0.517225	0.693475
802	0.514800	0.695275
803	0.515250	0.695575
804	0.514475	0.694750
805	0.516100	0.696625
806	0.516750	0.696250
807	0.516375	0.697850
808	0.517325	0.696325
809	0.514100	0.697100
810	0.514150	0.698000
811	0.517400	0.698500
812	0.516900	0.699350
813	0.518200	0.698050
814	0.515925	0.699250
815	0.513875	0.699325
816	0.513850	0.699925
817	0.515625	0.702550
818	0.515575	0.703875
819	0.518200	0.703225
820	0.514275	0.705025
821	0.514600	0.706800
822	0.514575	0.707925
823	0.511650	0.708475
824	0.514750	0.710375
825	0.512875	0.710500
826	0.515850	0.712150
827	0.514550	0.712775
828	0.513050	0.714325
829	0.515275	0.713900
830	0.511650	0.717025
831	0.514425	0.716400
832	0.516050	0.716900
833	0.514475	0.717550
834	0.514000	0.718975
835	0.511850	0.717575
836	0.515275	0.714350
837	0.514225	0.715325
838	0.513550	0.714825
839	0.514600	0.715950
840	0.513900	0.715500
841	0.513775	0.714625
842	0.513425	0.715200
843	0.512425	0.716275
844	0.516675	0.718200
845	0.514450	0.717650
846	0.516675	0.717775
847	0.516375	0.717700
848	0.516025	0.716400
849	0.516500	0.715925
850	0.516050	0.717175
851	0.516300	0.716725
852	0.516900	0.715325
853	0.514300	0.715400
854	0.515150	0.714875
855	0.512525	0.714750
856	0.517225	0.716250
857	0.515200	0.715200
858	0.515225	0.717550
859	0.514625	0.717750
860	0.513775	0.717150
861	0.514425	0.717275
862	0.514950	0.718225
863	0.515850	0.718800
864	0.516250	0.717175
865	0.513875	0.715950
866	0.514250	0.716500
867	0.512950	0.717300
868	0.516850	0.719775
869	0.515675	0.721275
870	0.517075	0.721000
871	0.516150	0.719175
872	0.519050	0.716575
873	0.517325	0.715475
874	0.516500	0.714575
875	0.518700	0.714350
876	0.513450	0.714200
877	0.512750	0.716575
878	0.515725	0.718125
879	0.515750	0.719275
880	0.516750	0.716575
881	0.519275	0.715250
882	0.518025	0.714125
883	0.518900	0.714300
884	0.517250	0.712100
885	0.515975	0.710675
886	0.515300	0.712600
887	0.514975	0.714275
888	0.516625	0.712575
889	0.516550	0.711600
890	0.519225	0.711375
891	0.517325	0.711725
892	0.516875	0.710175
893	0.513825	0.713250
894	0.519425	0.713025
895	0.518225	0.715025
896	0.519825	0.714900
897	0.520950	0.714175
898	0.518975	0.715400
899	0.519100	0.713725
900	0.518900	0.714375
901	0.515175	0.716225
902	0.517525	0.714325
903	0.516525	0.714375
904	0.517725	0.717300
905	0.516875	0.718725
906	0.517050	0.718125
907	0.516325	0.718300
908	0.516725	0.717750
909	0.516375	0.715975
910	0.517875	0.716950
911	0.516750	0.716125
912	0.516300	0.718375
913	0.517300	0.718125
914	0.517225	0.719975
915	0.518475	0.721300
916	0.516800	0.720600
917	0.516550	0.719275
918	0.516425	0.721050
919	0.515350	0.718750
920	0.516375	0.722600
921	0.519000	0.723725
922	0.519675	0.723375
923	0.518025	0.724000
924	0.517225	0.722875
925	0.518600	0.722850
926	0.520075	0.724850
927	0.517575	0.726000
928	0.517175	0.724000
929	0.516275	0.724850
930	0.515100	0.726350
931	0.517175	0.726500
932	0.517450	0.728850
933	0.516425	0.727650
934	0.517325	0.727050
935	0.519200	0.727550
936	0.516775	0.727400
937	0.515225	0.727150
938	0.516000	0.727850
939	0.513650	0.725400
940	0.515975	0.725025
941	0.516875	0.726725
942	0.517750	0.726150
943	0.517725	0.724200
944	0.515875	0.724150
945	0.517575	0.724875
946	0.518100	0.725200
947	0.520175	0.726100
948	0.519175	0.725950
949	0.519275	0.727450
950	0.516350	0.727475
951	0.516950	0.727950
952	0.516950	0.730800
953	0.516600	0.730875
954	0.519950	0.729925
955	0.519875	0.729500
956	0.519050	0.729800
957	0.517550	0.727675
958	0.517675	0.727000
959	0.515925	0.728025
960	0.516750	0.727675
961	0.517125	0.728625
962	0.519950	0.726450
963	0.516200	0.727900
964	0.518875	0.727075
965	0.520650	0.728300
966	0.518325	0.730350
967	0.519775	0.729825
968	0.518700	0.730700
969	0.519550	0.729900
970	0.519375	0.731250
971	0.517950	0.730025
972	0.519925	0.728775
973	0.519525	0.730925
974	0.516800	0.730400
975	0.518850	0.732150
976	0.516075	0.732450
977	0.517575	0.732500
978	0.520925	0.731625
979	0.520850	0.733025
980	0.520350	0.733250
981	0.517975	0.732800
982	0.517100	0.736400
983	0.519350	0.737150
984	0.522450	0.740275
985	0.521050	0.738450
986	0.521775	0.737525
987	0.523375	0.737525
988	0.521875	0.737725
989	0.518850	0.737975
990	0.519050	0.741525
991	0.519650	0.741725
992	0.521575	0.741425
993	0.519450	0.744500
994	0.521350	0.743025
995	0.522325	0.744175
996	0.523950	0.744825
997	0.519475	0.746475
998	0.519225	0.746400
999	0.520025	0.746625
1000	0.520200	0.749500
1001	0.522250	0.749000
1002	0.518800	0.749500
1003	0.520475	0.747825
1004	0.519975	0.747550
1005	0.521775	0.748500
1006	0.522175	0.746250
1007	0.521550	0.745500
1008	0.520825	0.745175
1009	0.523000	0.745125
1010	0.523175	0.747650
1011	0.520550	0.746650
1012	0.519875	0.747425
1013	0.520900	0.749425
1014	0.520775	0.749625
1015	0.521200	0.748700
1016	0.519850	0.749000
1017	0.519675	0.748900
1018	0.521900	0.749475
1019	0.518825	0.749625
1020	0.519075	0.748850
1021	0.518800	0.748425
1022	0.519300	0.747500
1023	0.518225	0.748325
1024	0.520750	0.747150
1025	0.519400	0.746825
1026	0.520225	0.746275
1027	0.520325	0.746225
1028	0.521550	0.746950
1029	0.519250	0.750300
1030	0.518975	0.750500
1031	0.520500	0.751800
1032	0.520325	0.755700
1033	0.522125	0.753400
1034	0.521050	0.755225
1035	0.520700	0.756100
1036	0.522975	0.755075
1037	0.518900	0.755775
1038	0.521975	0.757075
1039	0.521450	0.757675
1040	0.519700	0.756325
1041	0.517975	0.754325
1042	0.519825	0.754275
1043	0.520725	0.754200
1044	0.520450	0.756500
1045	0.520300	0.754850
1046	0.519650	0.754975
1047	0.518600	0.754125
1048	0.521150	0.753825
1049	0.523325	0.754875
1050	0.521750	0.756150
1051	0.515500	0.755850
1052	0.520400	0.757075
1053	0.522100	0.757025
1054	0.523300	0.756550
1055	0.521575	0.754800
1056	0.520150	0.755300
1057	0.520700	0.757300
1058	0.517250	0.758625
1059	0.519175	0.757975
1060	0.515525	0.754200
1061	0.518125	0.755825
1062	0.517625	0.756725
1063	0.520250	0.754275
1064	0.519725	0.755500
1065	0.520750	0.754425
1066	0.520500	0.753900
1067	0.521125	0.754400
1068	0.521325	0.755475
1069	0.518800	0.755675
1070	0.515775	0.756775
1071	0.517225	0.756650
1072	0.517850	0.757300
1073	0.519700	0.757500
1074	0.520400	0.758725
1075	0.517925	0.760900
1076	0.519975	0.763325
1077	0.518150	0.763075
1078	0.518325	0.761425
1079	0.517675	0.760525
1080	0.517775	0.759750
1081	0.515425	0.761325
1082	0.517725	0.764250
1083	0.517550	0.761225
1084	0.517825	0.761100
1085	0.516725	0.761350
1086	0.516050	0.759875
1087	0.516625	0.759500
1088	0.518250	0.761050
1089	0.519725	0.761825
1090	0.517225	0.763325
1091	0.517850	0.762550
1092	0.519350	0.759525
1093	0.518600	0.760700
1094	0.519175	0.759325
1095	0.520675	0.759275
1096	0.518600	0.761850
1097	0.520150	0.762200
1098	0.517450	0.761975
1099	0.518100	0.762900
1100	0.520800	0.762875
1101	0.519200	0.761325
1102	0.518400	0.761150
1103	0.519375	0.759100
1104	0.519200	0.759875
1105	0.518750	0.760650
1106	0.519550	0.761150
1107	0.516975	0.760625
1108	0.518575	0.762375
1109	0.519875	0.763375
1110	0.518775	0.763600
1111	0.520175	0.764425
1112	0.518175	0.763550
1113	0.519575	0.762750
1114	0.518550	0.762725
1115	0.521100	0.762750
1116	0.519200	0.761450
1117	0.521025	0.763125
1118	0.520175	0.761875
1119	0.520950	0.764250
1120	0.518825	0.763425
1121	0.518875	0.764925
1122	0.519450	0.767025
1123	0.519050	0.764200
1124	0.519675	0.764875
1125	0.519100	0.766775
1126	0.520825	0.769025
1127	0.518475	0.766275
1128	0.518450	0.766700
1129	0.517975	0.766750
1130	0.521725	0.768125
1131	0.519850	0.767375
1132	0.520225	0.768325
1133	0.520700	0.767900
1134	0.518050	0.768725
1135	0.518350	0.770775
1136	0.520375	0.772075
1137	0.518600	0.772900
1138	0.521150	0.773875
1139	0.519900	0.773175
1140	0.519200	0.775400
1141	0.519450	0.773925
1142	0.521375	0.774950
1143	0.521125	0.774800
1144	0.517725	0.775425
1145	0.518800	0.776000
1146	0.521200	0.777400
1147	0.522300	0.776550
1148	0.519800	0.774400
1149	0.519425	0.774650
1150	0.520250	0.775600
1151	0.521400	0.775775
1152	0.521075	0.776450
1153	0.519975	0.775825
1154	0.518175	0.777350
1155	0.521800	0.777625
1156	0.520725	0.776900
1157	0.520550	0.779200
1158	0.520675	0.777925
1159	0.522875	0.779975
1160	0.522550	0.780400
1161	0.523375	0.781100
1162	0.521775	0.779150
1163	0.521375	0.780000
1164	0.521100	0.778950
1165	0.521175	0.780225
1166	0.520925	0.781100
1167	0.518925	0.777950
1168	0.518875	0.775875
1169	0.520175	0.775600
1170	0.521125	0.776575
1171	0.518800	0.776675
1172	0.520125	0.775100
1173	0.523275	0.775050
1174	0.522900	0.776675
1175	0.523475	0.777500
1176	0.518575	0.778950
1177	0.520000	0.778500
1178	0.520075	0.777600
1179	0.521800	0.778700
1180	0.519600	0.778300
1181	0.520650	0.776725
1182	0.520825	0.776725
1183	0.520250	0.775600
1184	0.519800	0.775475
1185	0.521075	0.774350
1186	0.522675	0.774925
1187	0.523375	0.774700
1188	0.520850	0.774775
1189	0.520100	0.775200
1190	0.518025	0.775200
1191	0.519825	0.773425
1192	0.521775	0.772350
1193	0.520875	0.775750
1194	0.521525	0.776800
1195	0.520275	0.778225
1196	0.520925	0.777750
1197	0.521700	0.778325
1198	0.522250	0.778650
1199	0.519925	0.776625
1200	0.522750	0.776200
1201	0.522850	0.778225
1202	0.522050	0.779275
1203	0.522475	0.778775
1204	0.522375	0.780825
1205	0.521475	0.781350
1206	0.520800	0.780800
1207	0.521275	0.780475
1208	0.520025	0.780450
1209	0.521325	0.779675
1210	0.519800	0.781825
1211	0.521125	0.782225
1212	0.522000	0.783900
1213	0.521850	0.783475
1214	0.520525	0.782350
1215	0.521650	0.780275
1216	0.523750	0.782125
1217	0.524275	0.779925
1218	0.523400	0.778100
1219	0.521175	0.777700
1220	0.522250	0.777450
1221	0.522075	0.774475
1222	0.521275	0.774900
1223	0.523225	0.773975
1224	0.523950	0.774150
1225	0.520600	0.776000
1226	0.519400	0.772950
1227	0.518825	0.774425
1228	0.516975	0.776125
1229	0.522925	0.777775
1230	0.521525	0.778750
1231	0.520600	0.777475
1232	0.520700	0.776150
1233	0.521350	0.775050
1234	0.520825	0.771275
1235	0.522750	0.770525
1236	0.524575	0.770350
1237	0.522850	0.769350
1238	0.524000	0.771900
1239	0.523350	0.773350
1240	0.522650	0.774025
1241	0.520475	0.774925
1242	0.522625	0.776725
1243	0.520100	0.777975
1244	0.520950	0.776825
1245	0.522250	0.776225
1246	0.523125	0.776800
1247	0.521050	0.778275
1248	0.521575	0.778350
1249	0.520650	0.778975
1250	0.520675	0.780325
1251	0.521400	0.781975
1252	0.522200	0.781125
1253	0.523650	0.782375
1254	0.521750	0.783750
1255	0.523750	0.781750
1256	0.518875	0.783200
1257	0.518950	0.785900
1258	0.519350	0.784725
1259	0.518750	0.785100
1260	0.520025	0.786250
1261	0.522100	0.786300
1262	0.522475	0.789000
1263	0.519950	0.789175
1264	0.520125	0.790225
1265	0.520000	0.793100
1266	0.519675	0.794525
1267	0.519000	0.793950
1268	0.518050	0.793700
1269	0.518575	0.793650
1270	0.521475	0.791475
1271	0.521100	0.792425
1272	0.520950	0.791875
1273	0.520975	0.792950
1274	0.519375	0.790750
1275	0.518850	0.791000
1276	0.522750	0.789850
1277	0.520275	0.789200
1278	0.519600	0.789600
1279	0.521875	0.791025
1280	0.521975	0.792600
1281	0.518700	0.795150
1282	0.519825	0.796500
1283	0.517225	0.798425
1284	0.520875	0.797725
1285	0.519525	0.798675
1286	0.518250	0.799475
1287	0.518550	0.801250
1288	0.519400	0.800325
1289	0.519525	0.799575
1290	0.518925	0.799425
1291	0.518450	0.798275
1292	0.519750	0.798650
1293	0.519800	0.797050
1294	0.518125	0.798650
1295	0.521050	0.798475
1296	0.521300	0.797000
1297	0.521800	0.794975
1298	0.520200	0.795525
1299	0.519700	0.793625
1300	0.519325	0.794850
1301	0.523575	0.794750
1302	0.521525	0.796275
1303	0.520925	0.795925
1304	0.522200	0.795925
1305	0.520175	0.796550
1306	0.519175	0.798550
1307	0.519425	0.798825
1308	0.520350	0.799525
1309	0.519500	0.798175
1310	0.521400	0.797025
1311	0.521325	0.797475
1312	0.522675	0.796225
1313	0.522650	0.797425
1314	0.522150	0.795775
1315	0.521875	0.795700
1316	0.523000	0.796575
1317	0.523400	0.795375
1318	0.520000	0.797075
1319	0.520950	0.794850
1320	0.522000	0.795700
1321	0.519475	0.794800
1322	0.520675	0.792250
1323	0.522400	0.792225
1324	0.520050	0.793350
1325	0.520150	0.794650
1326	0.520875	0.794575
1327	0.523450	0.796500
1328	0.522850	0.795450
1329	0.523250	0.795750
1330	0.523050	0.796450
1331	0.522525	0.796725
1332	0.522650	0.796275
1333	0.522575	0.796350
1334	0.522925	0.796200
1335	0.522725	0.794875
1336	0.522875	0.797250
1337	0.522875	0.796175
1338	0.522425	0.795975
1339	0.522475	0.795650
1340	0.523250	0.796550
1341	0.522675	0.797450
1342	0.522200	0.796075
1343	0.520100	0.797000
1344	0.520200	0.795475
1345	0.519575	0.796800
1346	0.521550	0.795150
1347	0.522800	0.795875
1348	0.519925	0.794700
1349	0.523250	0.796400
1350	0.524075	0.796700
1351	0.524475	0.797275
1352	0.524025	0.798650
1353	0.522775	0.799550
1354	0.522100	0.797250
1355	0.521325	0.797825
1356	0.524050	0.798150
1357	0.522850	0.799200
1358	0.523600	0.797400
1359	0.522800	0.796525
1360	0.520800	0.797350
1361	0.521250	0.798200
1362	0.521275	0.799225
1363	0.522350	0.799025
1364	0.520950	0.801175
1365	0.519900	0.802325
1366	0.519200	0.800450
1367	0.517725	0.799550
1368	0.520300	0.798450
1369	0.519450	0.798325
1370	0.522125	0.799800
1371	0.522150	0.799175
1372	0.522050	0.798200
1373	0.524025	0.797000
1374	0.523950	0.796000
1375	0.524325	0.796525
1376	0.525400	0.797850
1377	0.525225	0.798475
1378	0.523000	0.798675
1379	0.520325	0.798175
1380	0.520925	0.798775
1381	0.522125	0.798550
1382	0.522025	0.798875
1383	0.522050	0.797925
1384	0.523450	0.798575
1385	0.522250	0.797475
1386	0.522750	0.796900
1387	0.521500	0.796650
1388	0.523100	0.796800
1389	0.523175	0.796450
1390	0.522950	0.796200
1391	0.523775	0.796900
1392	0.524075	0.797325
1393	0.524650	0.796775
1394	0.526150	0.796100
1395	0.525325	0.796925
1396	0.522875	0.797050
1397	0.521325	0.797200
1398	0.522300	0.797625
1399	0.522900	0.798675
1400	0.523900	0.798650
1401	0.521925	0.798825
1402	0.524075	0.796525
1403	0.524025	0.798775
1404	0.522350	0.801200
1405	0.523025	0.801375
1406	0.523025	0.800925
1407	0.523425	0.798800
1408	0.522825	0.799275
1409	0.523450	0.799400
1410	0.522775	0.798975
1411	0.521475	0.799975
1412	0.524950	0.802250
1413	0.523600	0.801150
1414	0.522475	0.802100
1415	0.521925	0.803525
1416	0.523400	0.804450
1417	0.522075	0.802975
1418	0.523475	0.802775
1419	0.521475	0.802700
1420	0.521650	0.803275
1421	0.521275	0.803800
1422	0.521875	0.803225
1423	0.523200	0.800875
1424	0.523325	0.802700
1425	0.520775	0.802425
1426	0.521875	0.803675
1427	0.522000	0.804025
1428	0.523350	0.807325
1429	0.524600	0.808025
1430	0.524475	0.808800
1431	0.523575	0.808000
1432	0.522850	0.810800
1433	0.520150	0.812375
1434	0.521575	0.814300
1435	0.521850	0.814825
1436	0.523225	0.816600
1437	0.522925	0.816275
1438	0.522625	0.814475
1439	0.521075	0.812925
1440	0.522350	0.814650
1441	0.522575	0.810900
1442	0.522225	0.812000
1443	0.522125	0.812975
1444	0.520975	0.812900
1445	0.522200	0.812425
1446	0.523400	0.811675
1447	0.521350	0.813375
1448	0.521875	0.812875
1449	0.522300	0.812575
1450	0.520975	0.814225
1451	0.521900	0.811725
1452	0.520625	0.812375
1453	0.520875	0.811300
1454	0.523375	0.812625
1455	0.523375	0.812475
1456	0.522900	0.809650
1457	0.523900	0.810200
1458	0.523325	0.808575
1459	0.521450	0.808600
1460	0.520925	0.807700
1461	0.522200	0.808600
1462	0.521150	0.808150
1463	0.520575	0.809025
1464	0.522925	0.810750
1465	0.523475	0.811500
1466	0.524875	0.809350
1467	0.522350	0.809000
1468	0.521375	0.808150
1469	0.521600	0.806825
1470	0.523275	0.805275
1471	0.522400	0.805750
1472	0.523125	0.804250
1473	0.523025	0.803700
1474	0.523150	0.802000
1475	0.524275	0.805025
1476	0.523500	0.804475
1477	0.520850	0.805025
1478	0.521475	0.805100
1479	0.520425	0.805850
1480	0.521325	0.805175
1481	0.521825	0.806175
1482	0.521275	0.807950
1483	0.518800	0.808575
1484	0.520850	0.809125
1485	0.521525	0.808350
1486	0.524175	0.807075
1487	0.522175	0.806725
1488	0.523275	0.805025
1489	0.522775	0.805400
1490	0.522350	0.803950
1491	0.522675	0.804550
1492	0.523500	0.805075
1493	0.524325	0.804025
1494	0.522850	0.806775
1495	0.523175	0.805300
1496	0.524900	0.801050
1497	0.523725	0.801500
1498	0.525150	0.801450
1499	0.524950	0.801825
1500	0.525400	0.802300
1501	0.525400	0.803125
1502	0.523625	0.803600
1503	0.524775	0.804500
1504	0.522975	0.806475
1505	0.523050	0.806975
1506	0.522125	0.808325
1507	0.523100	0.806625
1508	0.523450	0.807600
1509	0.522500	0.808550
1510	0.526500	0.810750
1511	0.523475	0.808900
1512	0.522975	0.808625
1513	0.523175	0.808025
1514	0.522550	0.811125
1515	0.524875	0.809050
1516	0.523900	0.807050
1517	0.522725	0.807475
1518	0.524250	0.809475
1519	0.524675	0.807875
1520	0.523100	0.807175
1521	0.523825	0.807550
1522	0.523300	0.808475
1523	0.520750	0.808775
1524	0.521950	0.810300
1525	0.523875	0.809550
1526	0.523675	0.809075
1527	0.521725	0.809900
1528	0.523400	0.809175
1529	0.521150	0.809975
1530	0.521325	0.808625
1531	0.521300	0.807425
1532	0.522325	0.808150
1533	0.522300	0.807575
1534	0.522925	0.807575
1535	0.520900	0.807475
1536	0.522725	0.807925
1537	0.522225	0.806850
1538	0.522050	0.808675
1539	0.522375	0.807875
1540	0.524075	0.806500
1541	0.523525	0.803175
1542	0.521850	0.803050
1543	0.522225	0.802975
1544	0.523450	0.801450
1545	0.523400	0.802700
1546	0.520675	0.801900
1547	0.521925	0.803125
1548	0.520000	0.803200
1549	0.520550	0.802875
1550	0.522400	0.803775
1551	0.523725	0.802775
1552	0.522500	0.805750
1553	0.523800	0.805175
1554	0.522600	0.803150
1555	0.523525	0.805200
1556	0.524000	0.802750
1557	0.522850	0.803250
1558	0.523575	0.801275
1559	0.524425	0.801275
1560	0.523025	0.804475
1561	0.524125	0.803925
1562	0.524650	0.804800
1563	0.524950	0.804825
1564	0.524275	0.805025
1565	0.523600	0.807200
1566	0.523600	0.807350
1567	0.525275	0.808850
1568	0.523725	0.810775
1569	0.524800	0.812175
1570	0.525300	0.810425
1571	0.524375	0.812750
1572	0.524500	0.811200
1573	0.525225	0.811525
1574	0.523300	0.812125
1575	0.524500	0.812300
1576	0.523750	0.812025
1577	0.522700	0.810275
1578	0.523400	0.810650
1579	0.520250	0.810600
1580	0.521800	0.811775
1581	0.522675	0.811350
1582	0.521225	0.813050
1583	0.522075	0.813275
1584	0.522850	0.814350
1585	0.524350	0.816375
1586	0.524225	0.816025
1587	0.523875	0.815500
1588	0.522925	0.811700
1589	0.524900	0.812350
1590	0.525475	0.813625
1591	0.523975	0.815300
1592	0.524675	0.816225
1593	0.523650	0.815250
1594	0.523400	0.814225
1595	0.522750	0.814325
1596	0.524175	0.813775
1597	0.524800	0.814950
1598	0.523550	0.815275
1599	0.521825	0.813100
1600	0.524050	0.813425
1601	0.524275	0.813300
1602	0.523100	0.813500
1603	0.523875	0.813725
1604	0.523900	0.814700
1605	0.525375	0.813425
1606	0.521475	0.815175
1607	0.523525	0.815950
1608	0.522075	0.817050
1609	0.522750	0.818450
1610	0.522700	0.816950
1611	0.521800	0.816100
1612	0.521400	0.815425
1613	0.520800	0.815150
1614	0.519550	0.814975
1615	0.521350	0.816300
1616	0.523350	0.817250
1617	0.522475	0.816200
1618	0.521825	0.817075
1619	0.522500	0.816375
1620	0.522250	0.816650
1621	0.522875	0.816700
1622	0.522525	0.815825
1623	0.525200	0.817000
1624	0.522375	0.815300
1625	0.522400	0.815900
1626	0.522575	0.816000
1627	0.520625	0.817950
1628	0.520125	0.820600
1629	0.522000	0.818675
1630	0.520400	0.818125
1631	0.519625	0.819075
1632	0.520950	0.817950
1633	0.523150	0.816650
1634	0.522575	0.815600
1635	0.523350	0.815700
1636	0.523700	0.816025
1637	0.521125	0.817050
1638	0.520200	0.817775
1639	0.522125	0.817925
1640	0.520225	0.816975
1641	0.523200	0.819050
1642	0.521350	0.818950
1643	0.522550	0.816300
1644	0.521850	0.817100
1645	0.523325	0.816450
1646	0.520825	0.818775
1647	0.521350	0.820050
1648	0.521250	0.819825
1649	0.522225	0.818325
1650	0.522500	0.818675
1651	0.523425	0.818225
1652	0.523050	0.819300
1653	0.523200	0.819725
1654	0.522750	0.819800
1655	0.524325	0.818650
1656	0.522875	0.820000
1657	0.521075	0.821525
1658	0.523000	0.820575
1659	0.525475	0.820950
1660	0.524300	0.821300
1661	0.521250	0.822750
1662	0.522850	0.822700
1663	0.524975	0.822400
1664	0.524600	0.821375
1665	0.524375	0.819125
1666	0.524425	0.817900
1667	0.522625	0.818925
1668	0.521825	0.818600
1669	0.521700	0.819100
1670	0.521950	0.818650
1671	0.522700	0.817500
1672	0.524900	0.817200
1673	0.521900	0.816850
1674	0.523200	0.819175
1675	0.524100	0.818450
1676	0.525725	0.819900
1677	0.523975	0.816775
1678	0.522075	0.817600
1679	0.524525	0.818250
1680	0.523125	0.816725
1681	0.526250	0.818225
1682	0.525600	0.815875
1683	0.524500	0.818975
1684	0.525425	0.817725
1685	0.524825	0.819725
1686	0.525900	0.820450
1687	0.523525	0.819925
1688	0.523075	0.820000
1689	0.522625	0.820800
1690	0.524625	0.819525
1691	0.526450	0.821525
1692	0.525550	0.822525
1693	0.524075	0.822975
1694	0.524450	0.822575
1695	0.525300	0.822750
1696	0.525150	0.824275
1697	0.525175	0.823850
1698	0.524075	0.823275
1699	0.526300	0.823100
1700	0.525500	0.821650
1701	0.525900	0.821000
1702	0.526475	0.820700
1703	0.524950	0.820500
1704	0.523500	0.820075
1705	0.524225	0.822200
1706	0.524150	0.821600
1707	0.524525	0.823000
1708	0.523975	0.823250
1709	0.524550	0.824625
1710	0.525050	0.823725
1711	0.526325	0.825375
1712	0.526100	0.826400
1713	0.524100	0.824900
1714	0.523350	0.825375
1715	0.523500	0.826000
1716	0.526150	0.826225
1717	0.526075	0.825650
1718	0.526675	0.826775
1719	0.526600	0.826825
1720	0.528875	0.825800
1721	0.525650	0.826450
1722	0.524800	0.826500
1723	0.525850	0.827825
1724	0.524925	0.827500
1725	0.525275	0.827725
1726	0.525725	0.830075
1727	0.526875	0.828475
1728	0.523875	0.829850
1729	0.523975	0.830550
1730	0.522000	0.832050
1731	0.525525	0.830725
1732	0.526475	0.828850
1733	0.523400	0.830575
1734	0.525075	0.830575
1735	0.523725	0.830750
1736	0.523900	0.829500
1737	0.525500	0.829525
1738	0.527575	0.828725
1739	0.524200	0.827500
1740	0.525575	0.828250
1741	0.525625	0.826075
1742	0.525125	0.828375
1743	0.524650	0.828650
1744	0.523125	0.827400
1745	0.525625	0.826450
1746	0.524175	0.825900
1747	0.525600	0.827725
1748	0.525000	0.827300
1749	0.525175	0.828175
1750	0.524200	0.828375
1751	0.522775	0.828675
1752	0.523975	0.829500
1753	0.524525	0.829950
1754	0.524725	0.829550
1755	0.525025	0.830375
1756	0.524975	0.828725
1757	0.525675	0.829850
1758	0.524900	0.829875
1759	0.526075	0.831000
1760	0.525425	0.832550
1761	0.526025	0.832900
1762	0.528175	0.832525
1763	0.526000	0.835300
1764	0.526125	0.833550
1765	0.526550	0.834475
1766	0.526325	0.833200
1767	0.524750	0.833225
1768	0.525500	0.832425
1769	0.524350	0.833000
1770	0.525475	0.832825
1771	0.524500	0.831775
1772	0.527025	0.831200
1773	0.526750	0.830225
1774	0.524675	0.829275
1775	0.524800	0.831600
1776	0.524375	0.832500
1777	0.526400	0.832625
1778	0.524575	0.831050
1779	0.524125	0.830975
1780	0.523725	0.832425
1781	0.524275	0.833850
1782	0.524850	0.834100
1783	0.526875	0.834325
1784	0.527325	0.835925
1785	0.524950	0.836600
1786	0.523350	0.836375
1787	0.524900	0.836150
1788	0.526025	0.835825
1789	0.525425	0.833950
1790	0.524400	0.833075
1791	0.524800	0.831725
1792	0.522975	0.833650
1793	0.523125	0.833475
1794	0.524000	0.834075
1795	0.524800	0.834275
1796	0.524450	0.833625
1797	0.522600	0.833625
1798	0.525225	0.831725
1799	0.524225	0.832575
1800	0.523125	0.830475
1801	0.523250	0.830425
1802	0.522450	0.830425
1803	0.522375	0.829400
1804	0.523875	0.830125
1805	0.523450	0.830500
1806	0.524950	0.830550
1807	0.524575	0.830950
1808	0.524200	0.831500
1809	0.524325	0.831000
1810	0.524675	0.831300
1811	0.522050	0.829175
1812	0.522075	0.829775
1813	0.524425	0.827475
1814	0.525575	0.827700
1815	0.523450	0.828075
1816	0.525075	0.827600
1817	0.525150	0.826950
1818	0.523350	0.827200
1819	0.524725	0.827425
1820	0.525600	0.827225
1821	0.524800	0.827900
1822	0.523675	0.829550
1823	0.523550	0.828125
1824	0.523675	0.828400
1825	0.523550	0.827150
1826	0.523400	0.825975
1827	0.525475	0.826550
1828	0.523975	0.827375
1829	0.523200	0.827050
1830	0.522850	0.827200
1831	0.523175	0.828250
1832	0.524450	0.829175
1833	0.524250	0.829600
1834	0.526625	0.827750
1835	0.526425	0.825450
1836	0.525350	0.827600
1837	0.523800	0.828075
1838	0.524875	0.826925
1839	0.523425	0.827925
1840	0.522450	0.826425
1841	0.524350	0.825725
1842	0.524800	0.825800
1843	0.524600	0.824775
1844	0.525925	0.823950
1845	0.524300	0.824475
1846	0.524325	0.825325
1847	0.522400	0.824750
1848	0.523150	0.825875
1849	0.522775	0.826125
1850	0.525175	0.826925
1851	0.524625	0.826975
1852	0.523525	0.827625
1853	0.522425	0.826475
1854	0.523750	0.826850
1855	0.523025	0.827625
1856	0.521500	0.825550
1857	0.521050	0.826375
1858	0.522575	0.828025
1859	0.524250	0.827600
1860	0.524550	0.827950
1861	0.525150	0.829525
1862	0.524325	0.828875
1863	0.523550	0.828350
1864	0.523725	0.829175
1865	0.523400	0.827100
1866	0.523600	0.828050
1867	0.523650	0.827825
1868	0.521725	0.827950
1869	0.522700	0.828825
1870	0.522600	0.829825
1871	0.523000	0.830800
1872	0.523775	0.831600
1873	0.523800	0.831750
1874	0.521725	0.831175
1875	0.524100	0.831900
1876	0.521700	0.834300
1877	0.524850	0.830950
1878	0.527975	0.831575
1879	0.527250	0.829700
1880	0.525050	0.829675
1881	0.523500	0.830350
1882	0.524700	0.831750
1883	0.524575	0.831975
1884	0.523600	0.831000
1885	0.521425	0.831300
1886	0.521900	0.832850
1887	0.523875	0.833675
1888	0.524450	0.834575
1889	0.524375	0.833100
1890	0.524950	0.834575
1891	0.523925	0.834700
1892	0.523450	0.832925
1893	0.521400	0.833275
1894	0.523625	0.833000
1895	0.523225	0.833100
1896	0.524525	0.834025
1897	0.524000	0.832675
1898	0.521975	0.833175
1899	0.526600	0.832200
1900	0.524250	0.830200
1901	0.525200	0.831275
1902	0.524650	0.829475
1903	0.524525	0.828500
1904	0.525025	0.827100
1905	0.523650	0.826550
1906	0.524550	0.827475
1907	0.526500	0.827950
1908	0.527900	0.829275
1909	0.527700	0.829350
1910	0.524300	0.827650
1911	0.525350	0.827650
1912	0.527000	0.827325
1913	0.523925	0.826050
1914	0.525625	0.827625
1915	0.526475	0.828275
1916	0.523825	0.827125
1917	0.526450	0.826800
1918	0.527250	0.827350
1919	0.525300	0.827450
1920	0.524925	0.827975
1921	0.525050	0.828800
1922	0.525500	0.828200
1923	0.525325	0.828950
1924	0.524975	0.830275
1925	0.524450	0.830125
1926	0.526475	0.829725
1927	0.523300	0.830900
1928	0.524200	0.830875
1929	0.527250	0.830525
1930	0.526550	0.830275
1931	0.525150	0.831875
1932	0.525100	0.832950
1933	0.525125	0.830800
1934	0.524250	0.830650
1935	0.525775	0.832000
1936	0.527050	0.830925
1937	0.525150	0.830325
1938	0.525775	0.830525
1939	0.527750	0.828575
1940	0.526950	0.827700
1941	0.527200	0.828925
1942	0.525500	0.829775
1943	0.524450	0.828825
1944	0.526700	0.829600
1945	0.527325	0.827725
1946	0.526100	0.828475
1947	0.526900	0.828300
1948	0.524875	0.827325
1949	0.523825	0.825775
1950	0.524200	0.825625
1951	0.525125	0.826225
1952	0.525000	0.825775
1953	0.525125	0.826400
1954	0.524875	0.824450
1955	0.527075	0.825150
1956	0.526150	0.825525
1957	0.526050	0.824975
1958	0.525175	0.827000
1959	0.528325	0.827800
1960	0.528375	0.826725
1961	0.525550	0.828150
1962	0.528425	0.827600
1963	0.526800	0.827175
1964	0.527050	0.828225
1965	0.527600	0.830950
1966	0.528500	0.830975
1967	0.527650	0.827900
1968	0.529025	0.827300
1969	0.527725	0.828750
1970	0.526050	0.828300
1971	0.525700	0.828725
1972	0.525700	0.826875
1973	0.526275	0.826500
1974	0.526750	0.827400
1975	0.526175	0.828650
1976	0.526300	0.828675
1977	0.528100	0.828600
1978	0.526000	0.829075
1979	0.524275	0.828325
1980	0.524450	0.829350
1981	0.522700	0.828075
1982	0.526850	0.827950
1983	0.525150	0.829650
1984	0.524650	0.828625
1985	0.526775	0.830050
1986	0.526650	0.829050
1987	0.525975	0.827175
1988	0.523925	0.828125
1989	0.524325	0.828200
1990	0.527100	0.825975
1991	0.527325	0.824875
1992	0.527100	0.824000
1993	0.527425	0.825275
1994	0.527200	0.827125
1995	0.525050	0.827525
1996	0.524800	0.827325
1997	0.526400	0.825175
1998	0.525675	0.826725
1999	0.525475	0.825950
[truncated: 8,000 more rows]
