# Supplementary material for: Evolutionary game on mutually influenceing double-layer network
Source: PLoS One. 2025 Jan 31;20(1):e0317923. doi: 10.1371/journal.pone.0317923 (PMC11785339; doi:10.1371/journal.pone.0317923)
Supplement: S1 Data — (ZIP) [file pone.0317923.s001.zip › b=1.09_a=0.8_frequency.txt]

0	0.500350	0.435950
1	0.497200	0.397850
2	0.497750	0.376200
3	0.493900	0.361300
4	0.498350	0.350800
5	0.493375	0.340750
6	0.494950	0.334475
7	0.491400	0.327550
8	0.496475	0.322450
9	0.490700	0.318700
10	0.494125	0.316525
11	0.495975	0.312125
12	0.496025	0.305600
13	0.499025	0.305275
14	0.500450	0.301325
15	0.497400	0.299175
16	0.495150	0.295700
17	0.498725	0.291125
18	0.496100	0.290800
19	0.499000	0.289825
20	0.496625	0.289500
21	0.503750	0.287925
22	0.500025	0.289700
23	0.500925	0.289525
24	0.499600	0.289575
25	0.501850	0.291475
26	0.499550	0.293525
27	0.494875	0.289950
28	0.501475	0.290875
29	0.502550	0.291500
30	0.502850	0.292350
31	0.503775	0.294600
32	0.503025	0.296700
33	0.502625	0.297925
34	0.502225	0.298950
35	0.502800	0.298875
36	0.502350	0.300500
37	0.504900	0.302125
38	0.502550	0.304275
39	0.501800	0.308250
40	0.500675	0.310450
41	0.500800	0.309825
42	0.502800	0.311275
43	0.505475	0.312075
44	0.505675	0.313275
45	0.502750	0.317175
46	0.502375	0.320450
47	0.502325	0.322025
48	0.501200	0.324700
49	0.503350	0.325475
50	0.506150	0.328700
51	0.504925	0.331975
52	0.498625	0.334025
53	0.503350	0.338300
54	0.503275	0.341950
55	0.505200	0.341675
56	0.508475	0.343275
57	0.506450	0.348225
58	0.505600	0.348075
59	0.502250	0.350675
60	0.505175	0.352675
61	0.507900	0.353350
62	0.506125	0.357250
63	0.503425	0.358800
64	0.502900	0.365075
65	0.502875	0.368075
66	0.504875	0.369925
67	0.506575	0.372525
68	0.505175	0.375275
69	0.506150	0.376550
70	0.507175	0.376375
71	0.503700	0.378075
72	0.502500	0.379750
73	0.507775	0.382250
74	0.504075	0.383975
75	0.506525	0.383925
76	0.506850	0.386425
77	0.509500	0.389100
78	0.508925	0.392050
79	0.503675	0.394900
80	0.506325	0.397400
81	0.503700	0.398925
82	0.505325	0.403450
83	0.508475	0.402775
84	0.508750	0.406050
85	0.506125	0.409750
86	0.509150	0.411550
87	0.510425	0.413275
88	0.507075	0.415675
89	0.507100	0.418475
90	0.504325	0.421375
91	0.505150	0.423525
92	0.504625	0.426850
93	0.506100	0.430675
94	0.508000	0.429175
95	0.508050	0.432150
96	0.507125	0.433700
97	0.508275	0.435900
98	0.506675	0.437125
99	0.508450	0.439200
100	0.505700	0.442350
101	0.503350	0.447000
102	0.506775	0.452525
103	0.505875	0.458550
104	0.509225	0.465075
105	0.510425	0.466775
106	0.509575	0.468325
107	0.509225	0.471175
108	0.506950	0.473900
109	0.506750	0.474975
110	0.503800	0.477425
111	0.506775	0.479350
112	0.507100	0.481125
113	0.505100	0.484750
114	0.508325	0.486300
115	0.507625	0.489550
116	0.509975	0.494075
117	0.512200	0.494650
118	0.506875	0.496775
119	0.505750	0.499075
120	0.508850	0.498550
121	0.510725	0.501475
122	0.509675	0.504325
123	0.510125	0.505525
124	0.508000	0.507725
125	0.508825	0.506525
126	0.507025	0.511425
127	0.508975	0.512475
128	0.508600	0.515800
129	0.512125	0.519725
130	0.508725	0.525675
131	0.507850	0.528075
132	0.508950	0.529675
133	0.507750	0.531025
134	0.510150	0.534600
135	0.508500	0.536075
136	0.509250	0.538225
137	0.511825	0.541250
138	0.510700	0.543925
139	0.511850	0.549100
140	0.511925	0.550450
141	0.511350	0.553600
142	0.511525	0.555125
143	0.510100	0.557325
144	0.507500	0.560275
145	0.508625	0.561225
146	0.512300	0.564075
147	0.512025	0.565425
148	0.511150	0.568750
149	0.508675	0.572975
150	0.509950	0.575025
151	0.512775	0.578425
152	0.513925	0.580575
153	0.512675	0.586325
154	0.515400	0.588575
155	0.517025	0.589150
156	0.512750	0.591075
157	0.510300	0.592375
158	0.512975	0.595725
159	0.511375	0.596250
160	0.512025	0.597925
161	0.509700	0.601500
162	0.512425	0.605600
163	0.513200	0.608425
164	0.514100	0.612875
165	0.512950	0.612300
166	0.513050	0.614475
167	0.512475	0.616775
168	0.509850	0.619800
169	0.510550	0.621950
170	0.514150	0.624450
171	0.515075	0.627650
172	0.515625	0.630925
173	0.512700	0.633150
174	0.514000	0.636850
175	0.515925	0.637625
176	0.511175	0.638125
177	0.512075	0.642325
178	0.513300	0.646125
179	0.515950	0.649575
180	0.511550	0.652375
181	0.510450	0.654475
182	0.515475	0.656000
183	0.516550	0.656700
184	0.513975	0.659800
185	0.514025	0.662925
186	0.513275	0.665950
187	0.513550	0.669175
188	0.513350	0.668325
189	0.513200	0.672300
190	0.513275	0.675850
191	0.513300	0.679175
192	0.514375	0.682025
193	0.512375	0.684400
194	0.511625	0.688525
195	0.515100	0.691125
196	0.515025	0.692800
197	0.514975	0.692400
198	0.513850	0.693325
199	0.513925	0.695125
200	0.515700	0.696425
201	0.518225	0.698350
202	0.515175	0.699650
203	0.515675	0.702675
204	0.514225	0.706225
205	0.512925	0.707625
206	0.512050	0.710175
207	0.514125	0.711350
208	0.513925	0.714750
209	0.513625	0.716300
210	0.512075	0.719725
211	0.513450	0.722600
212	0.515700	0.725700
213	0.513050	0.725800
214	0.514550	0.728875
215	0.515200	0.731525
216	0.514925	0.734350
217	0.513550	0.736675
218	0.513925	0.737700
219	0.513925	0.737375
220	0.510600	0.739400
221	0.513000	0.741800
222	0.515575	0.743475
223	0.514850	0.745400
224	0.513175	0.748500
225	0.514725	0.747325
226	0.513075	0.748050
227	0.515800	0.746950
228	0.517300	0.747700
229	0.515900	0.751750
230	0.514600	0.751875
231	0.516800	0.753950
232	0.513025	0.756825
233	0.514025	0.755475
234	0.513925	0.758175
235	0.514225	0.758700
236	0.515875	0.760250
237	0.515225	0.761625
238	0.516275	0.763350
239	0.513475	0.765625
240	0.515475	0.768225
241	0.514950	0.768775
242	0.514125	0.768700
243	0.513950	0.771900
244	0.514625	0.772975
245	0.515275	0.774825
246	0.515825	0.777150
247	0.513950	0.778400
248	0.515450	0.779900
249	0.513375	0.781225
250	0.513875	0.786175
251	0.514225	0.788300
252	0.515550	0.789250
253	0.516725	0.790150
254	0.516600	0.791325
255	0.516950	0.793775
256	0.516425	0.797525
257	0.517525	0.800000
258	0.516750	0.800675
259	0.515050	0.799975
260	0.517400	0.800925
261	0.517650	0.802300
262	0.517875	0.802900
263	0.517800	0.803825
264	0.516700	0.807900
265	0.515525	0.808750
266	0.515225	0.809725
267	0.516975	0.809175
268	0.517950	0.810725
269	0.519150	0.812000
270	0.517350	0.813275
271	0.517250	0.815200
272	0.514400	0.817425
273	0.515775	0.817525
274	0.516000	0.819600
275	0.517325	0.819325
276	0.515850	0.820575
277	0.515400	0.820925
278	0.517025	0.822725
279	0.519350	0.824600
280	0.517200	0.826050
281	0.518975	0.828050
282	0.518025	0.830150
283	0.517550	0.831200
284	0.515650	0.832675
285	0.516350	0.832050
286	0.516475	0.834875
287	0.516550	0.836300
288	0.517800	0.834425
289	0.517050	0.835725
290	0.517325	0.839875
291	0.518350	0.841200
292	0.516750	0.843100
293	0.519200	0.843600
294	0.518875	0.845700
295	0.518500	0.848400
296	0.517650	0.851450
297	0.518675	0.851650
298	0.516775	0.853275
299	0.516275	0.854825
300	0.517025	0.855700
301	0.516950	0.858400
302	0.517275	0.858625
303	0.515750	0.859000
304	0.517050	0.859500
305	0.517975	0.861550
306	0.515400	0.862550
307	0.515350	0.861725
308	0.515950	0.861400
309	0.514225	0.861025
310	0.514100	0.862400
311	0.514600	0.863825
312	0.514900	0.864225
313	0.516725	0.865600
314	0.517950	0.865050
315	0.516425	0.865600
316	0.514450	0.864925
317	0.514800	0.865850
318	0.516300	0.868250
319	0.515700	0.869750
320	0.516625	0.870150
321	0.515600	0.871325
322	0.517925	0.871675
323	0.517775	0.873900
324	0.517150	0.876400
325	0.516250	0.878050
326	0.516400	0.879125
327	0.516675	0.879300
328	0.516150	0.879050
329	0.517675	0.879550
330	0.516475	0.881025
331	0.516850	0.882800
332	0.517250	0.884400
333	0.516075	0.886825
334	0.517700	0.886050
335	0.517025	0.887325
336	0.517725	0.888225
337	0.518100	0.888625
338	0.517100	0.889525
339	0.518775	0.890300
340	0.517150	0.890950
341	0.516850	0.890725
342	0.516575	0.893600
343	0.515975	0.893250
344	0.515375	0.894875
345	0.515875	0.896025
346	0.517125	0.895875
347	0.517200	0.895200
348	0.514900	0.896700
349	0.514325	0.896925
350	0.515425	0.897875
351	0.514475	0.898475
352	0.516800	0.898975
353	0.517225	0.900300
354	0.516850	0.900050
355	0.516275	0.901700
356	0.515650	0.903675
357	0.514550	0.905425
358	0.513500	0.905750
359	0.512775	0.907150
360	0.514050	0.907025
361	0.513800	0.907650
362	0.515875	0.909000
363	0.514975	0.910075
364	0.515100	0.910600
365	0.512725	0.909925
366	0.514425	0.910775
367	0.514575	0.911425
368	0.513700	0.911300
369	0.513775	0.911050
370	0.514025	0.912225
371	0.514850	0.912925
372	0.515175	0.913900
373	0.514225	0.913400
374	0.514725	0.913825
375	0.514700	0.914575
376	0.513800	0.914200
377	0.513800	0.913725
378	0.514850	0.915725
379	0.514550	0.915775
380	0.515925	0.916750
381	0.514275	0.916450
382	0.514800	0.917175
383	0.515250	0.917325
384	0.514725	0.918975
385	0.514050	0.920775
386	0.515175	0.921800
387	0.516350	0.922125
388	0.514900	0.922175
389	0.514625	0.923275
390	0.515675	0.923700
391	0.516075	0.923700
392	0.515675	0.924750
393	0.514950	0.925800
394	0.515600	0.926425
395	0.515950	0.927275
396	0.515275	0.927050
397	0.515650	0.927025
398	0.515000	0.927625
399	0.516850	0.928400
400	0.517075	0.929150
401	0.516350	0.930525
402	0.515375	0.931650
403	0.514700	0.931950
404	0.517025	0.932850
405	0.516050	0.932925
406	0.517050	0.934050
407	0.517125	0.932375
408	0.516200	0.932450
409	0.514525	0.934275
410	0.514600	0.933650
411	0.514950	0.934175
412	0.515825	0.936325
413	0.516875	0.935725
414	0.517300	0.935900
415	0.517325	0.935650
416	0.517125	0.935350
417	0.516250	0.935875
418	0.516175	0.938075
419	0.515675	0.938425
420	0.515700	0.938600
421	0.516850	0.940875
422	0.515100	0.941050
423	0.515675	0.942025
424	0.516075	0.941475
425	0.516625	0.942475
426	0.516950	0.944125
427	0.517800	0.943975
428	0.517150	0.944150
429	0.517050	0.943775
430	0.517525	0.944625
431	0.516575	0.944450
432	0.515550	0.944950
433	0.516050	0.944850
434	0.516100	0.946425
435	0.516075	0.947300
436	0.515750	0.947425
437	0.514900	0.948325
438	0.515200	0.948775
439	0.515950	0.948750
440	0.516450	0.949925
441	0.516800	0.951075
442	0.515950	0.951800
443	0.515375	0.952675
444	0.515825	0.953825
445	0.516050	0.953975
446	0.514925	0.954675
447	0.515050	0.954650
448	0.516725	0.955100
449	0.515900	0.954775
450	0.515450	0.955075
451	0.515200	0.956775
452	0.515500	0.956725
453	0.515075	0.956325
454	0.515250	0.956500
455	0.515125	0.956525
456	0.515775	0.957175
457	0.515450	0.956650
458	0.515725	0.957150
459	0.516425	0.957375
460	0.515575	0.957375
461	0.516025	0.957650
462	0.515425	0.957475
463	0.515225	0.957375
464	0.515750	0.957475
465	0.516200	0.958250
466	0.515575	0.957350
467	0.515075	0.958500
468	0.516100	0.959225
469	0.516300	0.959300
470	0.516475	0.958575
471	0.515025	0.958850
472	0.516325	0.958325
473	0.515500	0.957900
474	0.516125	0.957875
475	0.516300	0.958075
476	0.515800	0.958525
477	0.515875	0.958875
478	0.516675	0.959600
479	0.516875	0.960200
480	0.517125	0.960375
481	0.515775	0.961575
482	0.516325	0.961750
483	0.516675	0.962725
484	0.514750	0.963025
485	0.515875	0.963975
486	0.515950	0.964625
487	0.516700	0.964625
488	0.517425	0.964350
489	0.517250	0.964975
490	0.517375	0.965075
491	0.516350	0.964900
492	0.516675	0.966675
493	0.517225	0.967100
494	0.516675	0.967775
495	0.515700	0.968150
496	0.516625	0.968275
497	0.516450	0.969175
498	0.515375	0.969300
499	0.515425	0.969375
500	0.515950	0.969550
501	0.517225	0.969425
502	0.516400	0.969925
503	0.516425	0.970400
504	0.516650	0.970825
505	0.516975	0.970600
506	0.517600	0.970075
507	0.516925	0.970375
508	0.517400	0.971075
509	0.516975	0.971775
510	0.517900	0.971250
511	0.517625	0.970975
512	0.516775	0.970475
513	0.517400	0.970775
514	0.517400	0.971300
515	0.516700	0.970400
516	0.516750	0.969550
517	0.516675	0.969600
518	0.517625	0.970150
519	0.517625	0.970000
520	0.516225	0.970050
521	0.516225	0.970200
522	0.517000	0.970575
523	0.517050	0.971650
524	0.517025	0.971350
525	0.517125	0.971650
526	0.516700	0.972675
527	0.515850	0.972275
528	0.516375	0.972125
529	0.515775	0.972275
530	0.516500	0.972700
531	0.516525	0.973300
532	0.517075	0.973075
533	0.517000	0.973875
534	0.516625	0.973500
535	0.516350	0.974225
536	0.516650	0.974550
537	0.516575	0.973950
538	0.516975	0.974050
539	0.516550	0.973900
540	0.517450	0.974125
541	0.517475	0.974150
542	0.517200	0.974750
543	0.517575	0.975000
544	0.517375	0.975000
545	0.516775	0.976475
546	0.516900	0.976075
547	0.516725	0.976325
548	0.517675	0.977025
549	0.517375	0.976800
550	0.517075	0.977050
551	0.516775	0.976650
552	0.517125	0.976975
553	0.517400	0.977450
554	0.516975	0.977750
555	0.516775	0.977275
556	0.516900	0.977725
557	0.516700	0.977225
558	0.516850	0.977225
559	0.517075	0.977050
560	0.516600	0.976825
561	0.517275	0.978425
562	0.516800	0.978375
563	0.517350	0.979150
564	0.517700	0.979350
565	0.517075	0.979400
566	0.516650	0.980025
567	0.516675	0.979250
568	0.517075	0.979750
569	0.517050	0.979625
570	0.517050	0.979875
571	0.516775	0.979800
572	0.517375	0.979900
573	0.516625	0.980550
574	0.516475	0.981250
575	0.516300	0.981350
576	0.516225	0.981350
577	0.516825	0.981625
578	0.516775	0.982100
579	0.516825	0.981700
580	0.516900	0.981775
581	0.516500	0.981525
582	0.516550	0.981275
583	0.516450	0.981750
584	0.516025	0.981825
585	0.516175	0.982250
586	0.515875	0.982300
587	0.516125	0.982200
588	0.516600	0.982700
589	0.516300	0.982375
590	0.516325	0.982450
591	0.516900	0.982400
592	0.516175	0.982950
593	0.516000	0.983525
594	0.516275	0.983425
595	0.516575	0.983100
596	0.517100	0.983175
597	0.516900	0.983300
598	0.516625	0.983950
599	0.517025	0.984900
600	0.516500	0.984900
601	0.516700	0.985125
602	0.517050	0.984800
603	0.516800	0.985250
604	0.516825	0.985350
605	0.516750	0.985800
606	0.517200	0.986175
607	0.516800	0.986375
608	0.517125	0.986925
609	0.517300	0.986775
610	0.517375	0.986925
611	0.517475	0.986500
612	0.517375	0.986725
613	0.516925	0.986625
614	0.516600	0.986850
615	0.517125	0.986900
616	0.517400	0.986625
617	0.517050	0.986750
618	0.517250	0.986800
619	0.516825	0.986650
620	0.516575	0.987375
621	0.516850	0.987825
622	0.517100	0.987475
623	0.516775	0.988550
624	0.516425	0.988100
625	0.516825	0.988875
626	0.516525	0.988425
627	0.516425	0.988325
628	0.516300	0.988350
629	0.516725	0.988450
630	0.516750	0.988300
631	0.516550	0.988625
632	0.516175	0.988525
633	0.516400	0.989525
634	0.516525	0.989800
635	0.516750	0.989650
636	0.516600	0.989125
637	0.516600	0.988850
638	0.516825	0.988950
639	0.516900	0.988800
640	0.516700	0.989050
641	0.517100	0.989375
642	0.516875	0.989775
643	0.516550	0.990150
644	0.517000	0.989825
645	0.517525	0.990400
646	0.517400	0.990475
647	0.517400	0.990150
648	0.516900	0.990475
649	0.517025	0.990825
650	0.516900	0.990375
651	0.516750	0.990625
652	0.516600	0.990700
653	0.516875	0.991350
654	0.516900	0.991650
655	0.517050	0.991900
656	0.516450	0.991475
657	0.516650	0.991150
658	0.516625	0.991125
659	0.516675	0.991775
660	0.516325	0.991675
661	0.516625	0.991725
662	0.516600	0.992175
663	0.516800	0.992200
664	0.516575	0.992200
665	0.516400	0.992225
666	0.516925	0.992425
667	0.516800	0.992300
668	0.517025	0.992000
669	0.517300	0.992275
670	0.517000	0.992175
671	0.517025	0.992250
672	0.516925	0.992025
673	0.516750	0.991975
674	0.516950	0.992325
675	0.516725	0.991900
676	0.516675	0.992325
677	0.517050	0.992300
678	0.516800	0.992550
679	0.516875	0.992325
680	0.516950	0.992450
681	0.517075	0.991975
682	0.517000	0.992375
683	0.516975	0.992775
684	0.517100	0.992650
685	0.517100	0.992450
686	0.517175	0.992375
687	0.517025	0.992525
688	0.516850	0.993200
689	0.517175	0.993300
690	0.517075	0.993325
691	0.516700	0.993350
692	0.516525	0.993275
693	0.516575	0.993825
694	0.516550	0.993550
695	0.516825	0.993875
696	0.517075	0.993175
697	0.516750	0.993225
698	0.516500	0.993125
699	0.516925	0.993100
700	0.517275	0.993300
701	0.516900	0.993350
702	0.516925	0.993375
703	0.517100	0.993275
704	0.517200	0.993475
705	0.516700	0.993950
706	0.516600	0.993975
707	0.516800	0.993725
708	0.516850	0.993975
709	0.517025	0.994025
710	0.517150	0.994075
711	0.516925	0.994300
712	0.517125	0.994025
713	0.517050	0.994450
714	0.516925	0.995150
715	0.516725	0.994975
716	0.516550	0.994700
717	0.516725	0.994525
718	0.516825	0.994625
719	0.516575	0.994800
720	0.516975	0.994725
721	0.517050	0.994925
722	0.517000	0.994825
723	0.516825	0.994950
724	0.516800	0.994625
725	0.516750	0.994875
726	0.516800	0.995100
727	0.516450	0.995200
728	0.516625	0.995225
729	0.517000	0.994925
730	0.517000	0.994950
731	0.516800	0.994950
732	0.516700	0.995050
733	0.517000	0.994550
734	0.516700	0.994700
735	0.516575	0.994825
736	0.516900	0.995075
737	0.516575	0.995200
738	0.516750	0.995275
739	0.516900	0.995250
740	0.516950	0.995375
741	0.516775	0.995300
742	0.516850	0.995375
743	0.517000	0.995500
744	0.516875	0.995525
745	0.516875	0.995775
746	0.517275	0.995650
747	0.517175	0.995775
748	0.517025	0.995775
749	0.517025	0.995975
750	0.516925	0.996100
751	0.516900	0.996025
752	0.517025	0.995800
753	0.516950	0.995800
754	0.517175	0.995750
755	0.516950	0.995675
756	0.516775	0.995575
757	0.516775	0.995550
758	0.516875	0.995500
759	0.516825	0.995800
760	0.516900	0.995800
761	0.516850	0.995525
762	0.517075	0.995750
763	0.517050	0.995675
764	0.516825	0.995750
765	0.516800	0.995750
766	0.516625	0.995750
767	0.517125	0.996000
768	0.516775	0.995950
769	0.516825	0.995575
770	0.516725	0.995750
771	0.516800	0.995825
772	0.516925	0.995625
773	0.516800	0.995850
774	0.517000	0.995850
775	0.517175	0.995700
776	0.517100	0.996125
777	0.517100	0.996300
778	0.517200	0.995975
779	0.517150	0.996225
780	0.517000	0.996325
781	0.516925	0.996325
782	0.516575	0.996300
783	0.517125	0.996500
784	0.517200	0.996850
785	0.517100	0.996925
786	0.516950	0.996875
787	0.516775	0.996825
788	0.517000	0.996750
789	0.516950	0.996675
790	0.517000	0.996475
791	0.517025	0.996325
792	0.516900	0.996275
793	0.516900	0.996050
794	0.516750	0.996075
795	0.516900	0.996250
796	0.517125	0.996225
797	0.517200	0.996375
798	0.517100	0.996150
799	0.517275	0.996325
800	0.517200	0.996425
801	0.517225	0.996475
802	0.517175	0.996225
803	0.517150	0.996300
804	0.517150	0.996025
805	0.517100	0.996250
806	0.517000	0.996250
807	0.517350	0.996150
808	0.517250	0.996475
809	0.517750	0.996200
810	0.517725	0.996150
811	0.517425	0.996075
812	0.516950	0.996150
813	0.517175	0.996250
814	0.517150	0.996275
815	0.517100	0.996200
816	0.517150	0.996225
817	0.517525	0.996250
818	0.517500	0.996025
819	0.517350	0.996050
820	0.517350	0.996275
821	0.517250	0.996300
822	0.517200	0.996400
823	0.517250	0.996375
824	0.517625	0.996275
825	0.517350	0.996525
826	0.517200	0.996250
827	0.517425	0.996450
828	0.517225	0.996450
829	0.517075	0.996450
830	0.517125	0.996825
831	0.517175	0.997050
832	0.517200	0.997100
833	0.517300	0.997175
834	0.517375	0.996800
835	0.517150	0.996825
836	0.517300	0.996975
837	0.517025	0.997100
838	0.517000	0.997400
839	0.517125	0.997650
840	0.517075	0.997500
841	0.517100	0.997250
842	0.517175	0.997300
843	0.517425	0.997425
844	0.517250	0.997350
845	0.517175	0.997525
846	0.516900	0.997850
847	0.516950	0.997900
848	0.517250	0.997875
849	0.517150	0.997950
850	0.517500	0.997825
851	0.517250	0.997800
852	0.517225	0.997900
853	0.517125	0.997975
854	0.517050	0.998075
855	0.517250	0.998025
856	0.517150	0.998150
857	0.517125	0.998050
858	0.517125	0.998025
859	0.517125	0.998050
860	0.517200	0.998100
861	0.517500	0.998275
862	0.517350	0.998375
863	0.517225	0.998450
864	0.517250	0.998500
865	0.517350	0.998475
866	0.517325	0.998300
867	0.517275	0.998425
868	0.517125	0.998750
869	0.517300	0.998575
870	0.517075	0.998675
871	0.517100	0.998625
872	0.517150	0.998500
873	0.517050	0.998700
874	0.517025	0.998675
875	0.517125	0.998775
876	0.517075	0.998825
877	0.517200	0.998875
878	0.517075	0.998825
879	0.517100	0.998825
880	0.517150	0.998850
881	0.517300	0.998675
882	0.517225	0.998625
883	0.517150	0.998875
884	0.517100	0.998825
885	0.517150	0.998925
886	0.517000	0.998950
887	0.517075	0.998925
888	0.517025	0.998875
889	0.517100	0.998700
890	0.517250	0.998700
891	0.517225	0.998925
892	0.517200	0.998975
893	0.517275	0.999100
894	0.517325	0.999125
895	0.517175	0.999025
896	0.517150	0.998925
897	0.517275	0.999000
898	0.517225	0.998900
899	0.517300	0.998650
900	0.517275	0.998925
901	0.517375	0.999000
902	0.517225	0.999125
903	0.517275	0.999150
904	0.517175	0.999400
905	0.517275	0.999400
906	0.517050	0.999450
907	0.517100	0.999525
908	0.517100	0.999725
909	0.517175	0.999750
910	0.517100	0.999700
911	0.517150	0.999550
912	0.517200	0.999525
913	0.517175	0.999575
914	0.517225	0.999425
915	0.517250	0.999550
916	0.517250	0.999650
917	0.517175	0.999650
918	0.517275	0.999575
919	0.517250	0.999575
920	0.517225	0.999425
921	0.517225	0.999400
922	0.517175	0.999450
923	0.517225	0.999350
924	0.517225	0.999375
925	0.517200	0.999350
926	0.517200	0.999300
927	0.517125	0.999200
928	0.517150	0.999300
929	0.517100	0.999400
930	0.517125	0.999425
931	0.517150	0.999350
932	0.517150	0.999300
933	0.517150	0.999250
934	0.517175	0.999325
935	0.517125	0.999375
936	0.517125	0.999350
937	0.517125	0.999350
938	0.517175	0.999250
939	0.517175	0.999350
940	0.517300	0.999400
941	0.517225	0.999450
942	0.517150	0.999525
943	0.517100	0.999550
944	0.517275	0.999550
945	0.517225	0.999525
946	0.517075	0.999425
947	0.517050	0.999575
948	0.517150	0.999675
949	0.517100	0.999600
950	0.516975	0.999650
951	0.517000	0.999625
952	0.517125	0.999575
953	0.517075	0.999650
954	0.517000	0.999650
955	0.517125	0.999725
956	0.517075	0.999700
957	0.517100	0.999750
958	0.517100	0.999675
959	0.517150	0.999600
960	0.517025	0.999725
961	0.517025	0.999775
962	0.517050	0.999900
963	0.517075	0.999875
964	0.517100	0.999850
965	0.517050	0.999900
966	0.517075	0.999900
967	0.517050	0.999950
968	0.517075	0.999875
969	0.517100	0.999875
970	0.517050	0.999850
971	0.517075	0.999925
972	0.517075	0.999900
973	0.517100	0.999900
974	0.517125	0.999900
975	0.517075	0.999925
976	0.517100	0.999900
977	0.517075	0.999875
978	0.517075	0.999950
979	0.517100	0.999925
980	0.517050	0.999925
981	0.517025	0.999875
982	0.517050	0.999875
983	0.517100	0.999875
984	0.517075	0.999875
985	0.517125	0.999925
986	0.517125	0.999950
987	0.517075	0.999950
988	0.517050	0.999950
989	0.517100	0.999950
990	0.517075	0.999950
991	0.517075	0.999950
992	0.517050	0.999975
993	0.517125	0.999925
994	0.517125	0.999950
995	0.517075	0.999975
996	0.517075	0.999925
997	0.517075	0.999950
998	0.517100	0.999950
999	0.517125	0.999975
1000	0.517075	0.999975
1001	0.517100	0.999950
1002	0.517100	0.999950
1003	0.517050	0.999975
1004	0.517100	0.999975
1005	0.517075	0.999950
1006	0.517075	0.999975
1007	0.517075	0.999975
1008	0.517050	0.999975
1009	0.517050	1.000000
1010	0.517100	1.000000
1011	0.517100	1.000000
1012	0.517100	1.000000
1013	0.517075	1.000000
1014	0.517075	1.000000
1015	0.517075	1.000000
1016	0.517075	1.000000
1017	0.517075	1.000000
1018	0.517075	1.000000
1019	0.517075	1.000000
1020	0.517075	1.000000
1021	0.517075	1.000000
1022	0.517075	1.000000
1023	0.517075	1.000000
1024	0.517075	1.000000
1025	0.517075	1.000000
1026	0.517075	1.000000
1027	0.517075	1.000000
1028	0.517075	1.000000
1029	0.517075	1.000000
1030	0.517075	1.000000
1031	0.517075	1.000000
1032	0.517075	1.000000
1033	0.517075	1.000000
1034	0.517075	1.000000
1035	0.517075	1.000000
1036	0.517075	1.000000
1037	0.517075	1.000000
1038	0.517075	1.000000
1039	0.517075	1.000000
1040	0.517075	1.000000
1041	0.517075	1.000000
1042	0.517075	1.000000
1043	0.517075	1.000000
1044	0.517075	1.000000
1045	0.517075	1.000000
1046	0.517075	1.000000
1047	0.517075	1.000000
1048	0.517075	1.000000
1049	0.517075	1.000000
1050	0.517075	1.000000
1051	0.517075	1.000000
1052	0.517075	1.000000
1053	0.517075	1.000000
1054	0.517075	1.000000
1055	0.517075	1.000000
1056	0.517075	1.000000
1057	0.517075	1.000000
1058	0.517075	1.000000
1059	0.517075	1.000000
1060	0.517075	1.000000
1061	0.517075	1.000000
1062	0.517075	1.000000
1063	0.517075	1.000000
1064	0.517075	1.000000
1065	0.517075	1.000000
1066	0.517075	1.000000
1067	0.517075	1.000000
1068	0.517075	1.000000
1069	0.517075	1.000000
1070	0.517075	1.000000
1071	0.517075	1.000000
1072	0.517075	1.000000
1073	0.517075	1.000000
1074	0.517075	1.000000
1075	0.517075	1.000000
1076	0.517075	1.000000
1077	0.517075	1.000000
1078	0.517075	1.000000
1079	0.517075	1.000000
1080	0.517075	1.000000
1081	0.517075	1.000000
1082	0.517075	1.000000
1083	0.517075	1.000000
1084	0.517075	1.000000
1085	0.517075	1.000000
1086	0.517075	1.000000
1087	0.517075	1.000000
1088	0.517075	1.000000
1089	0.517075	1.000000
1090	0.517075	1.000000
1091	0.517075	1.000000
1092	0.517075	1.000000
1093	0.517075	1.000000
1094	0.517075	1.000000
1095	0.517075	1.000000
1096	0.517075	1.000000
1097	0.517075	1.000000
1098	0.517075	1.000000
1099	0.517075	1.000000
1100	0.517075	1.000000
1101	0.517075	1.000000
1102	0.517075	1.000000
1103	0.517075	1.000000
1104	0.517075	1.000000
1105	0.517075	1.000000
1106	0.517075	1.000000
1107	0.517075	1.000000
1108	0.517075	1.000000
1109	0.517075	1.000000
1110	0.517075	1.000000
1111	0.517075	1.000000
1112	0.517075	1.000000
1113	0.517075	1.000000
1114	0.517075	1.000000
1115	0.517075	1.000000
1116	0.517075	1.000000
1117	0.517075	1.000000
1118	0.517075	1.000000
1119	0.517075	1.000000
1120	0.517075	1.000000
1121	0.517075	1.000000
1122	0.517075	1.000000
1123	0.517075	1.000000
1124	0.517075	1.000000
1125	0.517075	1.000000
1126	0.517075	1.000000
1127	0.517075	1.000000
1128	0.517075	1.000000
1129	0.517075	1.000000
1130	0.517075	1.000000
1131	0.517075	1.000000
1132	0.517075	1.000000
1133	0.517075	1.000000
1134	0.517075	1.000000
1135	0.517075	1.000000
1136	0.517075	1.000000
1137	0.517075	1.000000
1138	0.517075	1.000000
1139	0.517075	1.000000
1140	0.517075	1.000000
1141	0.517075	1.000000
1142	0.517075	1.000000
1143	0.517075	1.000000
1144	0.517075	1.000000
1145	0.517075	1.000000
1146	0.517075	1.000000
1147	0.517075	1.000000
1148	0.517075	1.000000
1149	0.517075	1.000000
1150	0.517075	1.000000
1151	0.517075	1.000000
1152	0.517075	1.000000
1153	0.517075	1.000000
1154	0.517075	1.000000
1155	0.517075	1.000000
1156	0.517075	1.000000
1157	0.517075	1.000000
1158	0.517075	1.000000
1159	0.517075	1.000000
1160	0.517075	1.000000
1161	0.517075	1.000000
1162	0.517075	1.000000
1163	0.517075	1.000000
1164	0.517075	1.000000
1165	0.517075	1.000000
1166	0.517075	1.000000
1167	0.517075	1.000000
1168	0.517075	1.000000
1169	0.517075	1.000000
1170	0.517075	1.000000
1171	0.517075	1.000000
1172	0.517075	1.000000
1173	0.517075	1.000000
1174	0.517075	1.000000
1175	0.517075	1.000000
1176	0.517075	1.000000
1177	0.517075	1.000000
1178	0.517075	1.000000
1179	0.517075	1.000000
1180	0.517075	1.000000
1181	0.517075	1.000000
1182	0.517075	1.000000
1183	0.517075	1.000000
1184	0.517075	1.000000
1185	0.517075	1.000000
1186	0.517075	1.000000
1187	0.517075	1.000000
1188	0.517075	1.000000
1189	0.517075	1.000000
1190	0.517075	1.000000
1191	0.517075	1.000000
1192	0.517075	1.000000
1193	0.517075	1.000000
1194	0.517075	1.000000
1195	0.517075	1.000000
1196	0.517075	1.000000
1197	0.517075	1.000000
1198	0.517075	1.000000
1199	0.517075	1.000000
1200	0.517075	1.000000
1201	0.517075	1.000000
1202	0.517075	1.000000
1203	0.517075	1.000000
1204	0.517075	1.000000
1205	0.517075	1.000000
1206	0.517075	1.000000
1207	0.517075	1.000000
1208	0.517075	1.000000
1209	0.517075	1.000000
1210	0.517075	1.000000
1211	0.517075	1.000000
1212	0.517075	1.000000
1213	0.517075	1.000000
1214	0.517075	1.000000
1215	0.517075	1.000000
1216	0.517075	1.000000
1217	0.517075	1.000000
1218	0.517075	1.000000
1219	0.517075	1.000000
1220	0.517075	1.000000
1221	0.517075	1.000000
1222	0.517075	1.000000
1223	0.517075	1.000000
1224	0.517075	1.000000
1225	0.517075	1.000000
1226	0.517075	1.000000
1227	0.517075	1.000000
1228	0.517075	1.000000
1229	0.517075	1.000000
1230	0.517075	1.000000
1231	0.517075	1.000000
1232	0.517075	1.000000
1233	0.517075	1.000000
1234	0.517075	1.000000
1235	0.517075	1.000000
1236	0.517075	1.000000
1237	0.517075	1.000000
1238	0.517075	1.000000
1239	0.517075	1.000000
1240	0.517075	1.000000
1241	0.517075	1.000000
1242	0.517075	1.000000
1243	0.517075	1.000000
1244	0.517075	1.000000
1245	0.517075	1.000000
1246	0.517075	1.000000
1247	0.517075	1.000000
1248	0.517075	1.000000
1249	0.517075	1.000000
1250	0.517075	1.000000
1251	0.517075	1.000000
1252	0.517075	1.000000
1253	0.517075	1.000000
1254	0.517075	1.000000
1255	0.517075	1.000000
1256	0.517075	1.000000
1257	0.517075	1.000000
1258	0.517075	1.000000
1259	0.517075	1.000000
1260	0.517075	1.000000
1261	0.517075	1.000000
1262	0.517075	1.000000
1263	0.517075	1.000000
1264	0.517075	1.000000
1265	0.517075	1.000000
1266	0.517075	1.000000
1267	0.517075	1.000000
1268	0.517075	1.000000
1269	0.517075	1.000000
1270	0.517075	1.000000
1271	0.517075	1.000000
1272	0.517075	1.000000
1273	0.517075	1.000000
1274	0.517075	1.000000
1275	0.517075	1.000000
1276	0.517075	1.000000
1277	0.517075	1.000000
1278	0.517075	1.000000
1279	0.517075	1.000000
1280	0.517075	1.000000
1281	0.517075	1.000000
1282	0.517075	1.000000
1283	0.517075	1.000000
1284	0.517075	1.000000
1285	0.517075	1.000000
1286	0.517075	1.000000
1287	0.517075	1.000000
1288	0.517075	1.000000
1289	0.517075	1.000000
1290	0.517075	1.000000
1291	0.517075	1.000000
1292	0.517075	1.000000
1293	0.517075	1.000000
1294	0.517075	1.000000
1295	0.517075	1.000000
1296	0.517075	1.000000
1297	0.517075	1.000000
1298	0.517075	1.000000
1299	0.517075	1.000000
1300	0.517075	1.000000
1301	0.517075	1.000000
1302	0.517075	1.000000
1303	0.517075	1.000000
1304	0.517075	1.000000
1305	0.517075	1.000000
1306	0.517075	1.000000
1307	0.517075	1.000000
1308	0.517075	1.000000
1309	0.517075	1.000000
1310	0.517075	1.000000
1311	0.517075	1.000000
1312	0.517075	1.000000
1313	0.517075	1.000000
1314	0.517075	1.000000
1315	0.517075	1.000000
1316	0.517075	1.000000
1317	0.517075	1.000000
1318	0.517075	1.000000
1319	0.517075	1.000000
1320	0.517075	1.000000
1321	0.517075	1.000000
1322	0.517075	1.000000
1323	0.517075	1.000000
1324	0.517075	1.000000
1325	0.517075	1.000000
1326	0.517075	1.000000
1327	0.517075	1.000000
1328	0.517075	1.000000
1329	0.517075	1.000000
1330	0.517075	1.000000
1331	0.517075	1.000000
1332	0.517075	1.000000
1333	0.517075	1.000000
1334	0.517075	1.000000
1335	0.517075	1.000000
1336	0.517075	1.000000
1337	0.517075	1.000000
1338	0.517075	1.000000
1339	0.517075	1.000000
1340	0.517075	1.000000
1341	0.517075	1.000000
1342	0.517075	1.000000
1343	0.517075	1.000000
1344	0.517075	1.000000
1345	0.517075	1.000000
1346	0.517075	1.000000
1347	0.517075	1.000000
1348	0.517075	1.000000
1349	0.517075	1.000000
1350	0.517075	1.000000
1351	0.517075	1.000000
1352	0.517075	1.000000
1353	0.517075	1.000000
1354	0.517075	1.000000
1355	0.517075	1.000000
1356	0.517075	1.000000
1357	0.517075	1.000000
1358	0.517075	1.000000
1359	0.517075	1.000000
1360	0.517075	1.000000
1361	0.517075	1.000000
1362	0.517075	1.000000
1363	0.517075	1.000000
1364	0.517075	1.000000
1365	0.517075	1.000000
1366	0.517075	1.000000
1367	0.517075	1.000000
1368	0.517075	1.000000
1369	0.517075	1.000000
1370	0.517075	1.000000
1371	0.517075	1.000000
1372	0.517075	1.000000
1373	0.517075	1.000000
1374	0.517075	1.000000
1375	0.517075	1.000000
1376	0.517075	1.000000
1377	0.517075	1.000000
1378	0.517075	1.000000
1379	0.517075	1.000000
1380	0.517075	1.000000
1381	0.517075	1.000000
1382	0.517075	1.000000
1383	0.517075	1.000000
1384	0.517075	1.000000
1385	0.517075	1.000000
1386	0.517075	1.000000
1387	0.517075	1.000000
1388	0.517075	1.000000
1389	0.517075	1.000000
1390	0.517075	1.000000
1391	0.517075	1.000000
1392	0.517075	1.000000
1393	0.517075	1.000000
1394	0.517075	1.000000
1395	0.517075	1.000000
1396	0.517075	1.000000
1397	0.517075	1.000000
1398	0.517075	1.000000
1399	0.517075	1.000000
1400	0.517075	1.000000
1401	0.517075	1.000000
1402	0.517075	1.000000
1403	0.517075	1.000000
1404	0.517075	1.000000
1405	0.517075	1.000000
1406	0.517075	1.000000
1407	0.517075	1.000000
1408	0.517075	1.000000
1409	0.517075	1.000000
1410	0.517075	1.000000
1411	0.517075	1.000000
1412	0.517075	1.000000
1413	0.517075	1.000000
1414	0.517075	1.000000
1415	0.517075	1.000000
1416	0.517075	1.000000
1417	0.517075	1.000000
1418	0.517075	1.000000
1419	0.517075	1.000000
1420	0.517075	1.000000
1421	0.517075	1.000000
1422	0.517075	1.000000
1423	0.517075	1.000000
1424	0.517075	1.000000
1425	0.517075	1.000000
1426	0.517075	1.000000
1427	0.517075	1.000000
1428	0.517075	1.000000
1429	0.517075	1.000000
1430	0.517075	1.000000
1431	0.517075	1.000000
1432	0.517075	1.000000
1433	0.517075	1.000000
1434	0.517075	1.000000
1435	0.517075	1.000000
1436	0.517075	1.000000
1437	0.517075	1.000000
1438	0.517075	1.000000
1439	0.517075	1.000000
1440	0.517075	1.000000
1441	0.517075	1.000000
1442	0.517075	1.000000
1443	0.517075	1.000000
1444	0.517075	1.000000
1445	0.517075	1.000000
1446	0.517075	1.000000
1447	0.517075	1.000000
1448	0.517075	1.000000
1449	0.517075	1.000000
1450	0.517075	1.000000
1451	0.517075	1.000000
1452	0.517075	1.000000
1453	0.517075	1.000000
1454	0.517075	1.000000
1455	0.517075	1.000000
1456	0.517075	1.000000
1457	0.517075	1.000000
1458	0.517075	1.000000
1459	0.517075	1.000000
1460	0.517075	1.000000
1461	0.517075	1.000000
1462	0.517075	1.000000
1463	0.517075	1.000000
1464	0.517075	1.000000
1465	0.517075	1.000000
1466	0.517075	1.000000
1467	0.517075	1.000000
1468	0.517075	1.000000
1469	0.517075	1.000000
1470	0.517075	1.000000
1471	0.517075	1.000000
1472	0.517075	1.000000
1473	0.517075	1.000000
1474	0.517075	1.000000
1475	0.517075	1.000000
1476	0.517075	1.000000
1477	0.517075	1.000000
1478	0.517075	1.000000
1479	0.517075	1.000000
1480	0.517075	1.000000
1481	0.517075	1.000000
1482	0.517075	1.000000
1483	0.517075	1.000000
1484	0.517075	1.000000
1485	0.517075	1.000000
1486	0.517075	1.000000
1487	0.517075	1.000000
1488	0.517075	1.000000
1489	0.517075	1.000000
1490	0.517075	1.000000
1491	0.517075	1.000000
1492	0.517075	1.000000
1493	0.517075	1.000000
1494	0.517075	1.000000
1495	0.517075	1.000000
1496	0.517075	1.000000
1497	0.517075	1.000000
1498	0.517075	1.000000
1499	0.517075	1.000000
1500	0.517075	1.000000
1501	0.517075	1.000000
1502	0.517075	1.000000
1503	0.517075	1.000000
1504	0.517075	1.000000
1505	0.517075	1.000000
1506	0.517075	1.000000
1507	0.517075	1.000000
1508	0.517075	1.000000
1509	0.517075	1.000000
1510	0.517075	1.000000
1511	0.517075	1.000000
1512	0.517075	1.000000
1513	0.517075	1.000000
1514	0.517075	1.000000
1515	0.517075	1.000000
1516	0.517075	1.000000
1517	0.517075	1.000000
1518	0.517075	1.000000
1519	0.517075	1.000000
1520	0.517075	1.000000
1521	0.517075	1.000000
1522	0.517075	1.000000
1523	0.517075	1.000000
1524	0.517075	1.000000
1525	0.517075	1.000000
1526	0.517075	1.000000
1527	0.517075	1.000000
1528	0.517075	1.000000
1529	0.517075	1.000000
1530	0.517075	1.000000
1531	0.517075	1.000000
1532	0.517075	1.000000
1533	0.517075	1.000000
1534	0.517075	1.000000
1535	0.517075	1.000000
1536	0.517075	1.000000
1537	0.517075	1.000000
1538	0.517075	1.000000
1539	0.517075	1.000000
1540	0.517075	1.000000
1541	0.517075	1.000000
1542	0.517075	1.000000
1543	0.517075	1.000000
1544	0.517075	1.000000
1545	0.517075	1.000000
1546	0.517075	1.000000
1547	0.517075	1.000000
1548	0.517075	1.000000
1549	0.517075	1.000000
1550	0.517075	1.000000
1551	0.517075	1.000000
1552	0.517075	1.000000
1553	0.517075	1.000000
1554	0.517075	1.000000
1555	0.517075	1.000000
1556	0.517075	1.000000
1557	0.517075	1.000000
1558	0.517075	1.000000
1559	0.517075	1.000000
1560	0.517075	1.000000
1561	0.517075	1.000000
1562	0.517075	1.000000
1563	0.517075	1.000000
1564	0.517075	1.000000
1565	0.517075	1.000000
1566	0.517075	1.000000
1567	0.517075	1.000000
1568	0.517075	1.000000
1569	0.517075	1.000000
1570	0.517075	1.000000
1571	0.517075	1.000000
1572	0.517075	1.000000
1573	0.517075	1.000000
1574	0.517075	1.000000
1575	0.517075	1.000000
1576	0.517075	1.000000
1577	0.517075	1.000000
1578	0.517075	1.000000
1579	0.517075	1.000000
1580	0.517075	1.000000
1581	0.517075	1.000000
1582	0.517075	1.000000
1583	0.517075	1.000000
1584	0.517075	1.000000
1585	0.517075	1.000000
1586	0.517075	1.000000
1587	0.517075	1.000000
1588	0.517075	1.000000
1589	0.517075	1.000000
1590	0.517075	1.000000
1591	0.517075	1.000000
1592	0.517075	1.000000
1593	0.517075	1.000000
1594	0.517075	1.000000
1595	0.517075	1.000000
1596	0.517075	1.000000
1597	0.517075	1.000000
1598	0.517075	1.000000
1599	0.517075	1.000000
1600	0.517075	1.000000
1601	0.517075	1.000000
1602	0.517075	1.000000
1603	0.517075	1.000000
1604	0.517075	1.000000
1605	0.517075	1.000000
1606	0.517075	1.000000
1607	0.517075	1.000000
1608	0.517075	1.000000
1609	0.517075	1.000000
1610	0.517075	1.000000
1611	0.517075	1.000000
1612	0.517075	1.000000
1613	0.517075	1.000000
1614	0.517075	1.000000
1615	0.517075	1.000000
1616	0.517075	1.000000
1617	0.517075	1.000000
1618	0.517075	1.000000
1619	0.517075	1.000000
1620	0.517075	1.000000
1621	0.517075	1.000000
1622	0.517075	1.000000
1623	0.517075	1.000000
1624	0.517075	1.000000
1625	0.517075	1.000000
1626	0.517075	1.000000
1627	0.517075	1.000000
1628	0.517075	1.000000
1629	0.517075	1.000000
1630	0.517075	1.000000
1631	0.517075	1.000000
1632	0.517075	1.000000
1633	0.517075	1.000000
1634	0.517075	1.000000
1635	0.517075	1.000000
1636	0.517075	1.000000
1637	0.517075	1.000000
1638	0.517075	1.000000
1639	0.517075	1.000000
1640	0.517075	1.000000
1641	0.517075	1.000000
1642	0.517075	1.000000
1643	0.517075	1.000000
1644	0.517075	1.000000
1645	0.517075	1.000000
1646	0.517075	1.000000
1647	0.517075	1.000000
1648	0.517075	1.000000
1649	0.517075	1.000000
1650	0.517075	1.000000
1651	0.517075	1.000000
1652	0.517075	1.000000
1653	0.517075	1.000000
1654	0.517075	1.000000
1655	0.517075	1.000000
1656	0.517075	1.000000
1657	0.517075	1.000000
1658	0.517075	1.000000
1659	0.517075	1.000000
1660	0.517075	1.000000
1661	0.517075	1.000000
1662	0.517075	1.000000
1663	0.517075	1.000000
1664	0.517075	1.000000
1665	0.517075	1.000000
1666	0.517075	1.000000
1667	0.517075	1.000000
1668	0.517075	1.000000
1669	0.517075	1.000000
1670	0.517075	1.000000
1671	0.517075	1.000000
1672	0.517075	1.000000
1673	0.517075	1.000000
1674	0.517075	1.000000
1675	0.517075	1.000000
1676	0.517075	1.000000
1677	0.517075	1.000000
1678	0.517075	1.000000
1679	0.517075	1.000000
1680	0.517075	1.000000
1681	0.517075	1.000000
1682	0.517075	1.000000
1683	0.517075	1.000000
1684	0.517075	1.000000
1685	0.517075	1.000000
1686	0.517075	1.000000
1687	0.517075	1.000000
1688	0.517075	1.000000
1689	0.517075	1.000000
1690	0.517075	1.000000
1691	0.517075	1.000000
1692	0.517075	1.000000
1693	0.517075	1.000000
1694	0.517075	1.000000
1695	0.517075	1.000000
1696	0.517075	1.000000
1697	0.517075	1.000000
1698	0.517075	1.000000
1699	0.517075	1.000000
1700	0.517075	1.000000
1701	0.517075	1.000000
1702	0.517075	1.000000
1703	0.517075	1.000000
1704	0.517075	1.000000
1705	0.517075	1.000000
1706	0.517075	1.000000
1707	0.517075	1.000000
1708	0.517075	1.000000
1709	0.517075	1.000000
1710	0.517075	1.000000
1711	0.517075	1.000000
1712	0.517075	1.000000
1713	0.517075	1.000000
1714	0.517075	1.000000
1715	0.517075	1.000000
1716	0.517075	1.000000
1717	0.517075	1.000000
1718	0.517075	1.000000
1719	0.517075	1.000000
1720	0.517075	1.000000
1721	0.517075	1.000000
1722	0.517075	1.000000
1723	0.517075	1.000000
1724	0.517075	1.000000
1725	0.517075	1.000000
1726	0.517075	1.000000
1727	0.517075	1.000000
1728	0.517075	1.000000
1729	0.517075	1.000000
1730	0.517075	1.000000
1731	0.517075	1.000000
1732	0.517075	1.000000
1733	0.517075	1.000000
1734	0.517075	1.000000
1735	0.517075	1.000000
1736	0.517075	1.000000
1737	0.517075	1.000000
1738	0.517075	1.000000
1739	0.517075	1.000000
1740	0.517075	1.000000
1741	0.517075	1.000000
1742	0.517075	1.000000
1743	0.517075	1.000000
1744	0.517075	1.000000
1745	0.517075	1.000000
1746	0.517075	1.000000
1747	0.517075	1.000000
1748	0.517075	1.000000
1749	0.517075	1.000000
1750	0.517075	1.000000
1751	0.517075	1.000000
1752	0.517075	1.000000
1753	0.517075	1.000000
1754	0.517075	1.000000
1755	0.517075	1.000000
1756	0.517075	1.000000
1757	0.517075	1.000000
1758	0.517075	1.000000
1759	0.517075	1.000000
1760	0.517075	1.000000
1761	0.517075	1.000000
1762	0.517075	1.000000
1763	0.517075	1.000000
1764	0.517075	1.000000
1765	0.517075	1.000000
1766	0.517075	1.000000
1767	0.517075	1.000000
1768	0.517075	1.000000
1769	0.517075	1.000000
1770	0.517075	1.000000
1771	0.517075	1.000000
1772	0.517075	1.000000
1773	0.517075	1.000000
1774	0.517075	1.000000
1775	0.517075	1.000000
1776	0.517075	1.000000
1777	0.517075	1.000000
1778	0.517075	1.000000
1779	0.517075	1.000000
1780	0.517075	1.000000
1781	0.517075	1.000000
1782	0.517075	1.000000
1783	0.517075	1.000000
1784	0.517075	1.000000
1785	0.517075	1.000000
1786	0.517075	1.000000
1787	0.517075	1.000000
1788	0.517075	1.000000
1789	0.517075	1.000000
1790	0.517075	1.000000
1791	0.517075	1.000000
1792	0.517075	1.000000
1793	0.517075	1.000000
1794	0.517075	1.000000
1795	0.517075	1.000000
1796	0.517075	1.000000
1797	0.517075	1.000000
1798	0.517075	1.000000
1799	0.517075	1.000000
1800	0.517075	1.000000
1801	0.517075	1.000000
1802	0.517075	1.000000
1803	0.517075	1.000000
1804	0.517075	1.000000
1805	0.517075	1.000000
1806	0.517075	1.000000
1807	0.517075	1.000000
1808	0.517075	1.000000
1809	0.517075	1.000000
1810	0.517075	1.000000
1811	0.517075	1.000000
1812	0.517075	1.000000
1813	0.517075	1.000000
1814	0.517075	1.000000
1815	0.517075	1.000000
1816	0.517075	1.000000
1817	0.517075	1.000000
1818	0.517075	1.000000
1819	0.517075	1.000000
1820	0.517075	1.000000
1821	0.517075	1.000000
1822	0.517075	1.000000
1823	0.517075	1.000000
1824	0.517075	1.000000
1825	0.517075	1.000000
1826	0.517075	1.000000
1827	0.517075	1.000000
1828	0.517075	1.000000
1829	0.517075	1.000000
1830	0.517075	1.000000
1831	0.517075	1.000000
1832	0.517075	1.000000
1833	0.517075	1.000000
1834	0.517075	1.000000
1835	0.517075	1.000000
1836	0.517075	1.000000
1837	0.517075	1.000000
1838	0.517075	1.000000
1839	0.517075	1.000000
1840	0.517075	1.000000
1841	0.517075	1.000000
1842	0.517075	1.000000
1843	0.517075	1.000000
1844	0.517075	1.000000
1845	0.517075	1.000000
1846	0.517075	1.000000
1847	0.517075	1.000000
1848	0.517075	1.000000
1849	0.517075	1.000000
1850	0.517075	1.000000
1851	0.517075	1.000000
1852	0.517075	1.000000
1853	0.517075	1.000000
1854	0.517075	1.000000
1855	0.517075	1.000000
1856	0.517075	1.000000
1857	0.517075	1.000000
1858	0.517075	1.000000
1859	0.517075	1.000000
1860	0.517075	1.000000
1861	0.517075	1.000000
1862	0.517075	1.000000
1863	0.517075	1.000000
1864	0.517075	1.000000
1865	0.517075	1.000000
1866	0.517075	1.000000
1867	0.517075	1.000000
1868	0.517075	1.000000
1869	0.517075	1.000000
1870	0.517075	1.000000
1871	0.517075	1.000000
1872	0.517075	1.000000
1873	0.517075	1.000000
1874	0.517075	1.000000
1875	0.517075	1.000000
1876	0.517075	1.000000
1877	0.517075	1.000000
1878	0.517075	1.000000
1879	0.517075	1.000000
1880	0.517075	1.000000
1881	0.517075	1.000000
1882	0.517075	1.000000
1883	0.517075	1.000000
1884	0.517075	1.000000
1885	0.517075	1.000000
1886	0.517075	1.000000
1887	0.517075	1.000000
1888	0.517075	1.000000
1889	0.517075	1.000000
1890	0.517075	1.000000
1891	0.517075	1.000000
1892	0.517075	1.000000
1893	0.517075	1.000000
1894	0.517075	1.000000
1895	0.517075	1.000000
1896	0.517075	1.000000
1897	0.517075	1.000000
1898	0.517075	1.000000
1899	0.517075	1.000000
1900	0.517075	1.000000
1901	0.517075	1.000000
1902	0.517075	1.000000
1903	0.517075	1.000000
1904	0.517075	1.000000
1905	0.517075	1.000000
1906	0.517075	1.000000
1907	0.517075	1.000000
1908	0.517075	1.000000
1909	0.517075	1.000000
1910	0.517075	1.000000
1911	0.517075	1.000000
1912	0.517075	1.000000
1913	0.517075	1.000000
1914	0.517075	1.000000
1915	0.517075	1.000000
1916	0.517075	1.000000
1917	0.517075	1.000000
1918	0.517075	1.000000
1919	0.517075	1.000000
1920	0.517075	1.000000
1921	0.517075	1.000000
1922	0.517075	1.000000
1923	0.517075	1.000000
1924	0.517075	1.000000
1925	0.517075	1.000000
1926	0.517075	1.000000
1927	0.517075	1.000000
1928	0.517075	1.000000
1929	0.517075	1.000000
1930	0.517075	1.000000
1931	0.517075	1.000000
1932	0.517075	1.000000
1933	0.517075	1.000000
1934	0.517075	1.000000
1935	0.517075	1.000000
1936	0.517075	1.000000
1937	0.517075	1.000000
1938	0.517075	1.000000
1939	0.517075	1.000000
1940	0.517075	1.000000
1941	0.517075	1.000000
1942	0.517075	1.000000
1943	0.517075	1.000000
1944	0.517075	1.000000
1945	0.517075	1.000000
1946	0.517075	1.000000
1947	0.517075	1.000000
1948	0.517075	1.000000
1949	0.517075	1.000000
1950	0.517075	1.000000
1951	0.517075	1.000000
1952	0.517075	1.000000
1953	0.517075	1.000000
1954	0.517075	1.000000
1955	0.517075	1.000000
1956	0.517075	1.000000
1957	0.517075	1.000000
1958	0.517075	1.000000
1959	0.517075	1.000000
1960	0.517075	1.000000
1961	0.517075	1.000000
1962	0.517075	1.000000
1963	0.517075	1.000000
1964	0.517075	1.000000
1965	0.517075	1.000000
1966	0.517075	1.000000
1967	0.517075	1.000000
1968	0.517075	1.000000
1969	0.517075	1.000000
1970	0.517075	1.000000
1971	0.517075	1.000000
1972	0.517075	1.000000
1973	0.517075	1.000000
1974	0.517075	1.000000
1975	0.517075	1.000000
1976	0.517075	1.000000
1977	0.517075	1.000000
1978	0.517075	1.000000
1979	0.517075	1.000000
1980	0.517075	1.000000
1981	0.517075	1.000000
1982	0.517075	1.000000
1983	0.517075	1.000000
1984	0.517075	1.000000
1985	0.517075	1.000000
1986	0.517075	1.000000
1987	0.517075	1.000000
1988	0.517075	1.000000
1989	0.517075	1.000000
1990	0.517075	1.000000
1991	0.517075	1.000000
1992	0.517075	1.000000
1993	0.517075	1.000000
1994	0.517075	1.000000
1995	0.517075	1.000000
1996	0.517075	1.000000
1997	0.517075	1.000000
1998	0.517075	1.000000
1999	0.517075	1.000000
[truncated: 8,000 more rows]
