# Supplementary material for: Evolutionary game on mutually influenceing double-layer network
Source: PLoS One. 2025 Jan 31;20(1):e0317923. doi: 10.1371/journal.pone.0317923 (PMC11785339; doi:10.1371/journal.pone.0317923)
Supplement: S1 Data — (ZIP) [file pone.0317923.s001.zip › b=1.11_a=0.55_frequency.txt]

0	0.496725	0.386550
1	0.490775	0.323125
2	0.485775	0.284675
3	0.480950	0.258575
4	0.481350	0.239075
5	0.481025	0.225400
6	0.477575	0.210750
7	0.479900	0.201175
8	0.476225	0.193100
9	0.477925	0.183700
10	0.477075	0.178400
11	0.482000	0.170500
12	0.477325	0.166000
13	0.473950	0.161525
14	0.480250	0.155900
15	0.476500	0.152650
16	0.475825	0.149700
17	0.477325	0.143650
18	0.477050	0.142750
19	0.480675	0.139550
20	0.477050	0.136900
21	0.479050	0.133050
22	0.478175	0.132625
23	0.480525	0.129325
24	0.477375	0.126650
25	0.479825	0.126075
26	0.478725	0.125950
27	0.475875	0.124400
28	0.477475	0.123200
29	0.478400	0.119350
30	0.478925	0.115900
31	0.480550	0.114900
32	0.484500	0.110925
33	0.480000	0.109950
34	0.482725	0.108375
35	0.478925	0.105450
36	0.480850	0.104450
37	0.479200	0.102200
38	0.478850	0.100600
39	0.479500	0.100050
40	0.478075	0.099175
41	0.480750	0.098750
42	0.474075	0.097075
43	0.474775	0.096675
44	0.476600	0.096150
45	0.475700	0.093150
46	0.477600	0.091700
47	0.478550	0.090825
48	0.480000	0.090825
49	0.482200	0.089350
50	0.479175	0.087150
51	0.477975	0.087350
52	0.481250	0.085475
53	0.482225	0.083375
54	0.480625	0.083300
55	0.479350	0.083200
56	0.480000	0.081250
57	0.476925	0.080825
58	0.484000	0.079825
59	0.481175	0.079575
60	0.478950	0.079025
61	0.481875	0.077450
62	0.483875	0.076500
63	0.476075	0.075300
64	0.476925	0.074950
65	0.477175	0.073775
66	0.478300	0.073200
67	0.477325	0.071800
68	0.480025	0.071400
69	0.482250	0.069650
70	0.484075	0.068150
71	0.481125	0.067600
72	0.482400	0.066275
73	0.481225	0.065500
74	0.481225	0.065400
75	0.484575	0.065050
76	0.482225	0.063825
77	0.481925	0.063475
78	0.482425	0.061850
79	0.480975	0.061775
80	0.480525	0.060625
81	0.480525	0.060400
82	0.480725	0.061550
83	0.483300	0.060050
84	0.481000	0.060475
85	0.482475	0.059225
86	0.480525	0.058150
87	0.484975	0.056950
88	0.480475	0.056550
89	0.482450	0.057250
90	0.476675	0.056550
91	0.483750	0.056175
92	0.485775	0.056200
93	0.483900	0.056350
94	0.484450	0.054525
95	0.483100	0.054075
96	0.483350	0.053525
97	0.482625	0.053175
98	0.481775	0.052425
99	0.481400	0.052650
100	0.486050	0.053150
101	0.484075	0.052725
102	0.481800	0.052025
103	0.486225	0.051625
104	0.487250	0.051225
105	0.483600	0.051400
106	0.485050	0.052000
107	0.483375	0.051775
108	0.481325	0.050350
109	0.487600	0.050900
110	0.485825	0.050125
111	0.487950	0.050375
112	0.483250	0.049900
113	0.489475	0.048675
114	0.486975	0.048475
115	0.486000	0.048450
116	0.487550	0.047025
117	0.486525	0.046925
118	0.484650	0.045900
119	0.483050	0.045650
120	0.488350	0.045025
121	0.486950	0.044175
122	0.483600	0.044150
123	0.482850	0.044425
124	0.488225	0.045550
125	0.484625	0.046650
126	0.485425	0.047350
127	0.483450	0.046625
128	0.484850	0.045750
129	0.485225	0.046125
130	0.485875	0.046050
131	0.484925	0.045625
132	0.490750	0.045700
133	0.485275	0.045725
134	0.485975	0.046775
135	0.481000	0.046725
136	0.480675	0.045800
137	0.482750	0.045600
138	0.481825	0.045800
139	0.481525	0.045025
140	0.485350	0.044500
141	0.485350	0.044225
142	0.482400	0.043875
143	0.483725	0.043175
144	0.485600	0.043575
145	0.481325	0.044350
146	0.484775	0.043975
147	0.482475	0.044325
148	0.485475	0.045850
149	0.485950	0.045725
150	0.483425	0.044400
151	0.483625	0.044750
152	0.485775	0.044825
153	0.486950	0.044600
154	0.485300	0.043975
155	0.482150	0.044150
156	0.482725	0.043800
157	0.480525	0.044100
158	0.483300	0.043825
159	0.484450	0.043325
160	0.484675	0.042550
161	0.482225	0.042325
162	0.484150	0.041850
163	0.487975	0.041525
164	0.485375	0.041450
165	0.483925	0.042275
166	0.483175	0.042100
167	0.479050	0.041550
168	0.480925	0.041425
169	0.480050	0.040875
170	0.482950	0.040825
171	0.485600	0.039725
172	0.484400	0.039225
173	0.484875	0.037900
174	0.484025	0.038600
175	0.481850	0.037075
176	0.481450	0.036975
177	0.482600	0.036300
178	0.486000	0.036950
179	0.486125	0.036625
180	0.485300	0.036525
181	0.484050	0.037475
182	0.487125	0.037200
183	0.485350	0.036725
184	0.485900	0.035925
185	0.480900	0.034850
186	0.486050	0.034550
187	0.482625	0.035075
188	0.480500	0.034800
189	0.483175	0.034575
190	0.487550	0.034450
191	0.488475	0.035300
192	0.487700	0.034675
193	0.484025	0.034350
194	0.483050	0.034625
195	0.484275	0.034125
196	0.485700	0.035775
197	0.486025	0.036400
198	0.486350	0.036500
199	0.485750	0.036100
200	0.486800	0.035950
201	0.483875	0.034675
202	0.483125	0.034275
203	0.482275	0.032600
204	0.489875	0.033050
205	0.484875	0.032350
206	0.479725	0.032675
207	0.481350	0.032950
208	0.487275	0.032475
209	0.484525	0.032600
210	0.487750	0.032475
211	0.484525	0.032375
212	0.484275	0.032350
213	0.485200	0.032500
214	0.486550	0.031150
215	0.484550	0.030900
216	0.483850	0.031325
217	0.483250	0.031700
218	0.486475	0.031050
219	0.480950	0.030450
220	0.484675	0.030125
221	0.484650	0.028900
222	0.482625	0.028725
223	0.480000	0.028425
224	0.477575	0.028300
225	0.483650	0.027375
226	0.488225	0.027125
227	0.484375	0.027350
228	0.485100	0.026125
229	0.480700	0.025925
230	0.480550	0.024950
231	0.487000	0.024725
232	0.482175	0.024525
233	0.487400	0.024875
234	0.484850	0.025225
235	0.485750	0.025525
236	0.485225	0.025075
237	0.487650	0.024775
238	0.484950	0.024925
239	0.482600	0.024925
240	0.483825	0.025175
241	0.481875	0.025400
242	0.481700	0.025325
243	0.479875	0.025400
244	0.480625	0.024775
245	0.483450	0.023600
246	0.481775	0.023450
247	0.484825	0.023725
248	0.487575	0.024750
249	0.484775	0.025300
250	0.482675	0.025275
251	0.486200	0.025275
252	0.485175	0.025150
253	0.486325	0.025250
254	0.486075	0.025650
255	0.485300	0.025125
256	0.485350	0.025775
257	0.483975	0.025825
258	0.483475	0.025750
259	0.485450	0.025875
260	0.479150	0.025800
261	0.483025	0.025475
262	0.481800	0.025000
263	0.482175	0.024700
264	0.486275	0.024375
265	0.484125	0.024250
266	0.482575	0.024325
267	0.483950	0.024075
268	0.482250	0.023500
269	0.485250	0.022775
270	0.483475	0.022400
271	0.484150	0.022300
272	0.486750	0.022450
273	0.482825	0.022550
274	0.487950	0.022675
275	0.485600	0.022975
276	0.483650	0.023425
277	0.484475	0.023425
278	0.486050	0.023700
279	0.484625	0.023225
280	0.484575	0.023450
281	0.482550	0.023550
282	0.488700	0.023350
283	0.486275	0.023550
284	0.487675	0.023275
285	0.484900	0.022375
286	0.485875	0.022500
287	0.485075	0.022075
288	0.484125	0.021250
289	0.486850	0.021325
290	0.485925	0.020525
291	0.484275	0.020500
292	0.485975	0.019900
293	0.483150	0.018975
294	0.484900	0.018725
295	0.487350	0.018925
296	0.488350	0.019075
297	0.485875	0.018725
298	0.481025	0.018350
299	0.485375	0.017950
300	0.487525	0.018225
301	0.489250	0.017700
302	0.486450	0.017600
303	0.484775	0.017625
304	0.485250	0.017350
305	0.485600	0.016900
306	0.483800	0.016925
307	0.484075	0.017100
308	0.484300	0.016750
309	0.485250	0.016425
310	0.487850	0.016800
311	0.484900	0.016475
312	0.485800	0.016550
313	0.485850	0.016575
314	0.484400	0.016500
315	0.486050	0.016775
316	0.483700	0.016800
317	0.486125	0.016250
318	0.488150	0.016050
319	0.490200	0.015925
320	0.483250	0.016150
321	0.483875	0.015850
322	0.487350	0.016100
323	0.487100	0.015775
324	0.486050	0.016225
325	0.486000	0.016500
326	0.487700	0.016800
327	0.489400	0.017000
328	0.487000	0.017025
329	0.488750	0.016825
330	0.487700	0.016300
331	0.483625	0.015925
332	0.480300	0.015850
333	0.487375	0.015600
334	0.481275	0.015975
335	0.485050	0.015300
336	0.482450	0.016200
337	0.484800	0.016425
338	0.487900	0.015750
339	0.485775	0.015450
340	0.487075	0.015625
341	0.487725	0.014600
342	0.489100	0.013875
343	0.486850	0.013150
344	0.486525	0.013325
345	0.483750	0.012725
346	0.484400	0.012675
347	0.484025	0.013000
348	0.485450	0.013025
349	0.483575	0.012425
350	0.487150	0.011650
351	0.482950	0.011400
352	0.491025	0.011225
353	0.489375	0.011250
354	0.483850	0.011725
355	0.483775	0.011650
356	0.486075	0.011750
357	0.483700	0.011025
358	0.486000	0.011000
359	0.490600	0.010450
360	0.484550	0.010250
361	0.489525	0.010500
362	0.487050	0.010250
363	0.487675	0.010375
364	0.488175	0.010150
365	0.487300	0.009975
366	0.488350	0.010025
367	0.484925	0.010225
368	0.487550	0.010350
369	0.480475	0.010575
370	0.482475	0.010425
371	0.486975	0.010100
372	0.487300	0.009875
373	0.484950	0.010275
374	0.485675	0.010475
375	0.483200	0.010825
376	0.485900	0.010575
377	0.483400	0.010675
378	0.485150	0.010175
379	0.483050	0.009800
380	0.486975	0.009775
381	0.487150	0.009950
382	0.488350	0.010100
383	0.484925	0.009750
384	0.484600	0.009125
385	0.479425	0.009525
386	0.482800	0.010050
387	0.485200	0.010075
388	0.481925	0.010475
389	0.483825	0.010975
390	0.488150	0.011150
391	0.482500	0.010950
392	0.487825	0.011600
393	0.489600	0.011825
394	0.487000	0.012450
395	0.486175	0.012325
396	0.484175	0.011450
397	0.482125	0.011725
398	0.484925	0.012000
399	0.482300	0.011600
400	0.488800	0.011850
401	0.487275	0.012100
402	0.484350	0.011800
403	0.483850	0.012175
404	0.485225	0.012175
405	0.481300	0.012225
406	0.488550	0.012375
407	0.482850	0.012475
408	0.484500	0.012475
409	0.484525	0.011900
410	0.485500	0.012200
411	0.483800	0.011550
412	0.485175	0.010925
413	0.482750	0.011375
414	0.486150	0.011400
415	0.485075	0.011650
416	0.485425	0.011925
417	0.486525	0.011950
418	0.487100	0.011975
419	0.485675	0.012050
420	0.487775	0.011350
421	0.486850	0.011475
422	0.486925	0.011500
423	0.487550	0.011575
424	0.480700	0.011650
425	0.482650	0.011550
426	0.484650	0.011300
427	0.484850	0.011175
428	0.487400	0.011625
429	0.485625	0.011450
430	0.484075	0.011450
431	0.483775	0.010650
432	0.485525	0.010500
433	0.484550	0.010625
434	0.484100	0.010525
435	0.484325	0.010350
436	0.482825	0.010175
437	0.484250	0.010175
438	0.485125	0.010100
439	0.484600	0.009875
440	0.486400	0.010050
441	0.486725	0.009400
442	0.484650	0.009475
443	0.486325	0.009875
444	0.478825	0.009550
445	0.481700	0.009875
446	0.487975	0.009700
447	0.486700	0.009575
448	0.485825	0.009300
449	0.482900	0.009275
450	0.488350	0.009275
451	0.487050	0.009050
452	0.483325	0.009400
453	0.478500	0.009700
454	0.484025	0.009425
455	0.486500	0.009200
456	0.485425	0.008450
457	0.489825	0.008500
458	0.487675	0.008350
459	0.487400	0.008200
460	0.486675	0.008200
461	0.486600	0.008050
462	0.486975	0.008500
463	0.485500	0.008300
464	0.482100	0.008500
465	0.484525	0.008150
466	0.486650	0.008600
467	0.487225	0.009200
468	0.486025	0.008950
469	0.484600	0.008950
470	0.482775	0.008950
471	0.484550	0.009225
472	0.481000	0.009250
473	0.483500	0.009300
474	0.485200	0.009075
475	0.486450	0.009150
476	0.487500	0.009400
477	0.485175	0.009450
478	0.488250	0.009425
479	0.485475	0.009175
480	0.486625	0.008900
481	0.483150	0.009075
482	0.487275	0.009250
483	0.489575	0.009325
484	0.487150	0.010000
485	0.483925	0.010125
486	0.489050	0.010050
487	0.484175	0.010500
488	0.487675	0.010625
489	0.488300	0.010050
490	0.489675	0.010300
491	0.488275	0.010100
492	0.485600	0.009875
493	0.484275	0.009875
494	0.481350	0.009925
495	0.485600	0.010450
496	0.485000	0.009750
497	0.485125	0.009775
498	0.484275	0.009675
499	0.482350	0.009600
500	0.480000	0.009925
501	0.483375	0.009775
502	0.487700	0.009475
503	0.485075	0.009650
504	0.480850	0.010025
505	0.485575	0.009925
506	0.486025	0.010300
507	0.488075	0.010375
508	0.485950	0.010200
509	0.486000	0.010000
510	0.484525	0.009900
511	0.487825	0.010100
512	0.485100	0.010825
513	0.489775	0.011200
514	0.482525	0.011300
515	0.486025	0.010975
516	0.487200	0.010775
517	0.490950	0.010225
518	0.486100	0.009875
519	0.481600	0.009875
520	0.485800	0.009900
521	0.481050	0.010100
522	0.480050	0.009900
523	0.482475	0.009725
524	0.483775	0.009550
525	0.483225	0.009500
526	0.486125	0.009525
527	0.488375	0.009700
528	0.487975	0.009550
529	0.488825	0.009175
530	0.484450	0.008850
531	0.488775	0.008850
532	0.484175	0.008275
533	0.480725	0.008475
534	0.485150	0.008175
535	0.482050	0.007500
536	0.483275	0.006950
537	0.482700	0.007175
538	0.484600	0.007475
539	0.480925	0.007450
540	0.481925	0.007375
541	0.485850	0.007475
542	0.484875	0.007400
543	0.485575	0.007650
544	0.483875	0.007700
545	0.484700	0.007600
546	0.485225	0.007725
547	0.486575	0.007800
548	0.485675	0.007750
549	0.485600	0.007800
550	0.483500	0.008175
551	0.484575	0.008500
552	0.479800	0.008600
553	0.487625	0.008875
554	0.482475	0.008400
555	0.485925	0.008250
556	0.489675	0.007950
557	0.487975	0.007975
558	0.486525	0.007850
559	0.486800	0.007400
560	0.482625	0.007400
561	0.481475	0.007325
562	0.488925	0.007200
563	0.484450	0.007700
564	0.487175	0.007425
565	0.484575	0.007075
566	0.487100	0.007250
567	0.482725	0.007925
568	0.486825	0.008300
569	0.484300	0.008425
570	0.484775	0.007850
571	0.486200	0.007700
572	0.489850	0.007900
573	0.485875	0.007975
574	0.485900	0.007650
575	0.485550	0.008000
576	0.484525	0.007850
577	0.486375	0.007875
578	0.487850	0.008250
579	0.483575	0.008375
580	0.482850	0.007950
581	0.485975	0.008000
582	0.486125	0.007850
583	0.490175	0.008000
584	0.483750	0.007650
585	0.483900	0.007300
586	0.485550	0.007100
587	0.488350	0.007450
588	0.488325	0.007525
589	0.484500	0.007375
590	0.488625	0.007200
591	0.485150	0.007325
592	0.483450	0.007250
593	0.483825	0.007225
594	0.486975	0.007450
595	0.484450	0.007675
596	0.484125	0.008375
597	0.484950	0.008300
598	0.485825	0.008475
599	0.483550	0.008575
600	0.487625	0.008925
601	0.484275	0.009175
602	0.481325	0.009075
603	0.483975	0.009525
604	0.484775	0.009650
605	0.483925	0.009575
606	0.484300	0.009375
607	0.483425	0.009375
608	0.484600	0.009675
609	0.484975	0.009275
610	0.486875	0.008700
611	0.488750	0.008425
612	0.486750	0.008225
613	0.485850	0.008450
614	0.485500	0.008475
615	0.485375	0.008575
616	0.485725	0.008400
617	0.482200	0.008825
618	0.482125	0.008650
619	0.482900	0.008650
620	0.483425	0.008750
621	0.482725	0.008875
622	0.485900	0.008925
623	0.479725	0.008575
624	0.484975	0.008375
625	0.482900	0.008450
626	0.485575	0.008225
627	0.487025	0.008225
628	0.489975	0.008575
629	0.487950	0.008600
630	0.485250	0.009000
631	0.487825	0.009250
632	0.485375	0.009350
633	0.486925	0.008975
634	0.484975	0.009000
635	0.483325	0.009050
636	0.485275	0.009250
637	0.485125	0.009000
638	0.485250	0.008800
639	0.484400	0.008900
640	0.487725	0.008975
641	0.485125	0.009200
642	0.486375	0.009325
643	0.485150	0.008825
644	0.488550	0.008625
645	0.483525	0.008750
646	0.490550	0.008500
647	0.487025	0.008600
648	0.479975	0.008575
649	0.487650	0.008525
650	0.483775	0.008350
651	0.485525	0.008425
652	0.485000	0.008550
653	0.482575	0.008525
654	0.484175	0.008375
655	0.487475	0.008550
656	0.484400	0.008750
657	0.484625	0.008575
658	0.486900	0.008275
659	0.480825	0.008300
660	0.484825	0.008525
661	0.482600	0.008450
662	0.484750	0.008325
663	0.481975	0.008350
664	0.479950	0.007850
665	0.481575	0.007900
666	0.485000	0.008225
667	0.485725	0.007575
668	0.484575	0.007500
669	0.482300	0.007625
670	0.485250	0.007450
671	0.482950	0.007525
672	0.484650	0.007275
673	0.484450	0.007250
674	0.487325	0.007075
675	0.485200	0.007200
676	0.484550	0.007000
677	0.486275	0.006775
678	0.483725	0.006850
679	0.485275	0.006775
680	0.484150	0.006900
681	0.483300	0.007350
682	0.483150	0.007525
683	0.480050	0.007525
684	0.486000	0.007600
685	0.486400	0.007850
686	0.481475	0.007775
687	0.487100	0.007775
688	0.488450	0.007850
689	0.487275	0.007575
690	0.483075	0.007375
691	0.485125	0.007325
692	0.480650	0.007125
693	0.477775	0.007400
694	0.486575	0.007875
695	0.487325	0.007700
696	0.485800	0.007850
697	0.484225	0.008000
698	0.486125	0.007625
699	0.485225	0.007725
700	0.483150	0.007775
701	0.479650	0.008100
702	0.481675	0.008200
703	0.483625	0.008275
704	0.486375	0.008400
705	0.488450	0.008100
706	0.484625	0.008050
707	0.485225	0.007900
708	0.482300	0.007975
709	0.484975	0.007750
710	0.487375	0.007275
711	0.482450	0.007800
712	0.479925	0.008150
713	0.484600	0.008175
714	0.480325	0.008100
715	0.486375	0.008150
716	0.481875	0.007950
717	0.487000	0.008325
718	0.484000	0.008100
719	0.485175	0.008025
720	0.486150	0.007750
721	0.488625	0.007350
722	0.484900	0.007400
723	0.485800	0.007175
724	0.487475	0.007275
725	0.487825	0.007775
726	0.481675	0.007350
727	0.487050	0.007375
728	0.484375	0.007175
729	0.479000	0.007225
730	0.484125	0.007000
731	0.485425	0.006750
732	0.485700	0.006450
733	0.483775	0.006450
734	0.486500	0.006275
735	0.488300	0.006050
736	0.487075	0.006350
737	0.484900	0.006275
738	0.483125	0.006400
739	0.486150	0.006800
740	0.487300	0.006775
741	0.486100	0.007050
742	0.480050	0.006850
743	0.482350	0.007075
744	0.480550	0.007125
745	0.482950	0.007300
746	0.486250	0.007375
747	0.484550	0.007300
748	0.487250	0.007500
749	0.486425	0.007625
750	0.483075	0.007300
751	0.486400	0.007700
752	0.486450	0.007725
753	0.482750	0.007950
754	0.485550	0.007600
755	0.481875	0.007425
756	0.489725	0.007475
757	0.482775	0.007525
758	0.480225	0.007175
759	0.482650	0.006875
760	0.485625	0.006775
761	0.482400	0.006800
762	0.483425	0.006500
763	0.482675	0.006150
764	0.488225	0.006400
765	0.484625	0.006350
766	0.483875	0.006525
767	0.483575	0.006550
768	0.485250	0.006925
769	0.485450	0.007075
770	0.487225	0.007100
771	0.481650	0.006900
772	0.481300	0.007100
773	0.486525	0.007175
774	0.486450	0.007025
775	0.480875	0.006875
776	0.478450	0.006775
777	0.483100	0.006525
778	0.485850	0.006450
779	0.485375	0.006525
780	0.483025	0.006625
781	0.491750	0.006675
782	0.487475	0.006625
783	0.486150	0.006625
784	0.485350	0.006550
785	0.486525	0.006550
786	0.485625	0.006250
787	0.481750	0.006475
788	0.484425	0.006400
789	0.481300	0.006525
790	0.485350	0.006250
791	0.489025	0.006175
792	0.488250	0.006100
793	0.486825	0.006075
794	0.489425	0.006125
795	0.488375	0.005750
796	0.488525	0.005625
797	0.484975	0.005650
798	0.489050	0.005675
799	0.486225	0.005600
800	0.488050	0.005650
801	0.485925	0.005775
802	0.485325	0.005625
803	0.483725	0.005650
804	0.483925	0.005925
805	0.484100	0.005625
806	0.486125	0.005675
807	0.484675	0.005700
808	0.485300	0.005700
809	0.485775	0.005275
810	0.491875	0.005475
811	0.487075	0.005600
812	0.485700	0.005350
813	0.484775	0.005275
814	0.483425	0.005175
815	0.481750	0.005050
816	0.484225	0.005225
817	0.484800	0.005075
818	0.485525	0.004900
819	0.482825	0.004525
820	0.485975	0.004200
821	0.484500	0.004600
822	0.487725	0.004375
823	0.489050	0.004300
824	0.487700	0.004275
825	0.486750	0.004075
826	0.484875	0.003975
827	0.482400	0.003900
828	0.483475	0.003600
829	0.485850	0.003750
830	0.482700	0.003400
831	0.484100	0.003500
832	0.488250	0.002925
833	0.491250	0.003075
834	0.480900	0.002975
835	0.483875	0.002600
836	0.484225	0.002800
837	0.485525	0.003000
838	0.484175	0.003200
839	0.484125	0.003275
840	0.484450	0.003050
841	0.486075	0.003075
842	0.483425	0.003075
843	0.488350	0.003100
844	0.489975	0.003175
845	0.487425	0.003075
846	0.486225	0.002875
847	0.487675	0.002725
848	0.486975	0.002825
849	0.485100	0.002900
850	0.480800	0.003025
851	0.484225	0.003050
852	0.486900	0.002900
853	0.482825	0.003050
854	0.485600	0.003075
855	0.485625	0.002725
856	0.481300	0.002850
857	0.482225	0.002850
858	0.486750	0.002800
859	0.480700	0.002675
860	0.492075	0.002600
861	0.489000	0.002625
862	0.488425	0.002775
863	0.488300	0.002675
864	0.487275	0.002925
865	0.482600	0.003025
866	0.482400	0.002675
867	0.486475	0.002750
868	0.489125	0.002850
869	0.487825	0.002750
870	0.486600	0.002825
871	0.488975	0.002900
872	0.483450	0.002750
873	0.484250	0.002900
874	0.485200	0.002725
875	0.482750	0.002775
876	0.486500	0.002800
877	0.482125	0.002775
878	0.485925	0.002725
879	0.487175	0.002675
880	0.489100	0.002550
881	0.492175	0.002575
882	0.485675	0.002725
883	0.484100	0.002600
884	0.483050	0.002350
885	0.485525	0.002550
886	0.485800	0.002675
887	0.485275	0.002625
888	0.484500	0.002450
889	0.489250	0.002350
890	0.488775	0.002400
891	0.482200	0.002375
892	0.483625	0.002200
893	0.484550	0.002025
894	0.482125	0.002125
895	0.482450	0.002100
896	0.483950	0.002125
897	0.483725	0.001950
898	0.484700	0.001750
899	0.485925	0.001700
900	0.485225	0.001350
901	0.487475	0.001150
902	0.486975	0.001100
903	0.486900	0.001100
904	0.486275	0.001075
905	0.486225	0.001100
906	0.485650	0.001125
907	0.483725	0.001300
908	0.484375	0.001325
909	0.486075	0.001400
910	0.486050	0.001250
911	0.486850	0.001350
912	0.483775	0.001325
913	0.484800	0.001350
914	0.484050	0.001450
915	0.486175	0.001375
916	0.488150	0.001350
917	0.486950	0.001225
918	0.488500	0.001300
919	0.485675	0.001350
920	0.486225	0.001150
921	0.484825	0.000925
922	0.478550	0.001050
923	0.483125	0.000975
924	0.489050	0.000975
925	0.484750	0.001175
926	0.488650	0.001125
927	0.487300	0.001125
928	0.486925	0.001200
929	0.482450	0.001100
930	0.483650	0.001075
931	0.486575	0.001000
932	0.486100	0.001050
933	0.488475	0.001175
934	0.486425	0.000950
935	0.488450	0.001050
936	0.488675	0.001050
937	0.486475	0.001100
938	0.490250	0.001050
939	0.488350	0.001025
940	0.483100	0.001125
941	0.484025	0.001225
942	0.483150	0.001175
943	0.484975	0.001100
944	0.484600	0.001050
945	0.485875	0.000900
946	0.481300	0.000875
947	0.487300	0.000975
948	0.487225	0.000975
949	0.480850	0.000975
950	0.482850	0.000900
951	0.489800	0.000875
952	0.485050	0.000950
953	0.487500	0.000975
954	0.488675	0.001025
955	0.482450	0.001000
956	0.481600	0.001075
957	0.484950	0.001100
958	0.483800	0.001025
959	0.487375	0.001200
960	0.492550	0.001200
961	0.491800	0.001175
962	0.485300	0.001175
963	0.484550	0.001250
964	0.487100	0.001325
965	0.486375	0.001350
966	0.486450	0.001475
967	0.485600	0.001725
968	0.486950	0.001775
969	0.481925	0.001725
970	0.486450	0.001750
971	0.485350	0.001775
972	0.483850	0.001800
973	0.486550	0.001925
974	0.485325	0.001700
975	0.485600	0.001700
976	0.488100	0.001575
977	0.485750	0.001625
978	0.483425	0.001800
979	0.484900	0.001825
980	0.484200	0.001725
981	0.486225	0.001650
982	0.482000	0.001750
983	0.487125	0.001850
984	0.488000	0.001675
985	0.486325	0.001550
986	0.483600	0.001550
987	0.484025	0.001375
988	0.488250	0.001325
989	0.489150	0.001325
990	0.490475	0.001400
991	0.485400	0.001325
992	0.486325	0.001300
993	0.484150	0.001325
994	0.486150	0.001525
995	0.484125	0.001500
996	0.489650	0.001475
997	0.492000	0.001375
998	0.485150	0.001225
999	0.484125	0.001200
1000	0.491175	0.001275
1001	0.490700	0.001250
1002	0.487150	0.001300
1003	0.485825	0.001600
1004	0.485025	0.001775
1005	0.483625	0.001750
1006	0.487400	0.001825
1007	0.486175	0.001800
1008	0.485750	0.001825
1009	0.484950	0.001900
1010	0.487275	0.001925
1011	0.487525	0.001925
1012	0.486650	0.001850
1013	0.485300	0.001875
1014	0.484975	0.001775
1015	0.485450	0.001775
1016	0.484575	0.002000
1017	0.480425	0.001800
1018	0.484525	0.001500
1019	0.481125	0.001500
1020	0.485825	0.001400
1021	0.487700	0.001475
1022	0.486700	0.001150
1023	0.487650	0.001150
1024	0.484075	0.001075
1025	0.485150	0.001000
1026	0.487475	0.001025
1027	0.483475	0.001175
1028	0.486050	0.001300
1029	0.482075	0.001200
1030	0.481550	0.001100
1031	0.482250	0.001200
1032	0.486475	0.001400
1033	0.486375	0.001325
1034	0.481600	0.001325
1035	0.485350	0.001200
1036	0.484375	0.001275
1037	0.488875	0.001375
1038	0.490000	0.001400
1039	0.486400	0.001475
1040	0.491625	0.001400
1041	0.488100	0.001550
1042	0.487900	0.001425
1043	0.490425	0.001675
1044	0.482700	0.001725
1045	0.486575	0.001925
1046	0.487600	0.001925
1047	0.482800	0.001900
1048	0.482700	0.001900
1049	0.488100	0.001875
1050	0.486250	0.001950
1051	0.484025	0.001900
1052	0.490475	0.001800
1053	0.485400	0.001725
1054	0.485125	0.001675
1055	0.486100	0.001775
1056	0.488150	0.001875
1057	0.485725	0.001900
1058	0.484400	0.002000
1059	0.485600	0.002300
1060	0.483775	0.002300
1061	0.490225	0.002175
1062	0.485000	0.002200
1063	0.486175	0.002075
1064	0.486225	0.002100
1065	0.484775	0.002000
1066	0.483600	0.001975
1067	0.483875	0.001700
1068	0.486775	0.001525
1069	0.484600	0.001575
1070	0.485600	0.001375
1071	0.486475	0.001400
1072	0.486700	0.001475
1073	0.480800	0.001475
1074	0.488500	0.001400
1075	0.484350	0.001600
1076	0.486100	0.001325
1077	0.485500	0.001350
1078	0.484700	0.001400
1079	0.488325	0.001400
1080	0.486825	0.001250
1081	0.485700	0.001375
1082	0.485025	0.001375
1083	0.485525	0.001450
1084	0.487325	0.001525
1085	0.489325	0.001400
1086	0.486250	0.001325
1087	0.486200	0.001325
1088	0.482875	0.001500
1089	0.483175	0.001550
1090	0.481550	0.001550
1091	0.486350	0.001450
1092	0.488925	0.001375
1093	0.481225	0.001450
1094	0.484325	0.001475
1095	0.487050	0.001225
1096	0.484925	0.001100
1097	0.488100	0.000800
1098	0.486050	0.000750
1099	0.485900	0.000725
1100	0.484850	0.000475
1101	0.484025	0.000475
1102	0.477675	0.000300
1103	0.482475	0.000225
1104	0.486600	0.000250
1105	0.487825	0.000300
1106	0.485675	0.000375
1107	0.484675	0.000350
1108	0.486575	0.000425
1109	0.481650	0.000400
1110	0.484800	0.000525
1111	0.484550	0.000625
1112	0.486775	0.000600
1113	0.487325	0.000600
1114	0.488525	0.000550
1115	0.487325	0.000525
1116	0.485050	0.000675
1117	0.484050	0.000800
1118	0.488725	0.000725
1119	0.486200	0.000750
1120	0.488175	0.000750
1121	0.484875	0.000875
1122	0.488225	0.000800
1123	0.486475	0.000825
1124	0.489550	0.000925
1125	0.489225	0.001100
1126	0.486600	0.001175
1127	0.482550	0.001150
1128	0.484200	0.001300
1129	0.481700	0.001300
1130	0.487925	0.001375
1131	0.482600	0.001275
1132	0.487300	0.001225
1133	0.487625	0.001325
1134	0.481225	0.001325
1135	0.486675	0.001300
1136	0.484400	0.001275
1137	0.485700	0.001350
1138	0.488800	0.001275
1139	0.486550	0.001225
1140	0.486675	0.001250
1141	0.487175	0.001325
1142	0.484450	0.001450
1143	0.482025	0.001275
1144	0.486775	0.001575
1145	0.487525	0.001525
1146	0.484175	0.001425
1147	0.483300	0.001375
1148	0.481975	0.001425
1149	0.487675	0.001425
1150	0.485650	0.001475
1151	0.486875	0.001600
1152	0.486825	0.001625
1153	0.482325	0.001875
1154	0.487625	0.001775
1155	0.486925	0.001775
1156	0.485925	0.001775
1157	0.488825	0.002050
1158	0.485375	0.002100
1159	0.488050	0.002075
1160	0.485450	0.002075
1161	0.482775	0.002150
1162	0.490575	0.002075
1163	0.482725	0.001925
1164	0.484225	0.001850
1165	0.484725	0.002025
1166	0.484025	0.002025
1167	0.485150	0.001825
1168	0.481575	0.001925
1169	0.483825	0.002000
1170	0.484825	0.001925
1171	0.486850	0.001800
1172	0.483775	0.001825
1173	0.484525	0.001800
1174	0.486050	0.001825
1175	0.482100	0.001725
1176	0.484725	0.001800
1177	0.485225	0.001925
1178	0.485350	0.001800
1179	0.487450	0.001750
1180	0.483025	0.001775
1181	0.487650	0.001700
1182	0.487100	0.001850
1183	0.486625	0.001900
1184	0.482275	0.001925
1185	0.483625	0.001825
1186	0.487400	0.001825
1187	0.487150	0.001550
1188	0.488200	0.001525
1189	0.486775	0.001525
1190	0.481975	0.001500
1191	0.484500	0.001625
1192	0.489275	0.001675
1193	0.490325	0.001650
1194	0.484500	0.001775
1195	0.480425	0.001750
1196	0.485125	0.001550
1197	0.484925	0.001650
1198	0.486750	0.001475
1199	0.485175	0.001600
1200	0.482325	0.001525
1201	0.480300	0.001525
1202	0.485275	0.001450
1203	0.482650	0.001475
1204	0.486200	0.001425
1205	0.485300	0.001400
1206	0.483325	0.001425
1207	0.487900	0.001575
1208	0.487725	0.001550
1209	0.484700	0.001475
1210	0.484600	0.001425
1211	0.482800	0.001500
1212	0.482025	0.001625
1213	0.485275	0.001725
1214	0.486125	0.001550
1215	0.482350	0.001700
1216	0.486075	0.001625
1217	0.489875	0.001825
1218	0.484325	0.001975
1219	0.485425	0.002100
1220	0.485600	0.002175
1221	0.486750	0.002125
1222	0.485225	0.002150
1223	0.484425	0.002200
1224	0.482000	0.002200
1225	0.487525	0.002075
1226	0.484650	0.002075
1227	0.481050	0.002050
1228	0.485075	0.002125
1229	0.485900	0.002050
1230	0.486850	0.002125
1231	0.488825	0.002225
1232	0.486925	0.002475
1233	0.484525	0.002450
1234	0.491050	0.002600
1235	0.483700	0.002775
1236	0.484425	0.002775
1237	0.483550	0.002500
1238	0.483625	0.002525
1239	0.483475	0.002550
1240	0.483775	0.002650
1241	0.484500	0.002625
1242	0.488325	0.002375
1243	0.485325	0.002575
1244	0.482875	0.002775
1245	0.487175	0.002900
1246	0.489300	0.002900
1247	0.487425	0.002875
1248	0.486300	0.002700
1249	0.485725	0.002825
1250	0.485325	0.002825
1251	0.484600	0.002975
1252	0.487125	0.003175
1253	0.485075	0.003200
1254	0.487950	0.003250
1255	0.485900	0.003125
1256	0.488400	0.003025
1257	0.494250	0.002800
1258	0.489175	0.002650
1259	0.483925	0.002500
1260	0.480125	0.002525
1261	0.485950	0.002475
1262	0.483700	0.002350
1263	0.490175	0.002150
1264	0.483875	0.002100
1265	0.488900	0.002025
1266	0.485975	0.002150
1267	0.485725	0.002050
1268	0.488100	0.002125
1269	0.483450	0.002175
1270	0.485000	0.002125
1271	0.488050	0.002000
1272	0.488125	0.002175
1273	0.488275	0.002250
1274	0.487650	0.002175
1275	0.488900	0.002075
1276	0.483100	0.002225
1277	0.482250	0.002375
1278	0.490750	0.002150
1279	0.491575	0.002275
1280	0.488475	0.002175
1281	0.484650	0.002250
1282	0.482250	0.002200
1283	0.487550	0.002125
1284	0.487850	0.002075
1285	0.482900	0.002075
1286	0.480775	0.001975
1287	0.482150	0.002000
1288	0.485525	0.001975
1289	0.487450	0.001800
1290	0.485125	0.001900
1291	0.486325	0.001775
1292	0.485000	0.001650
1293	0.487425	0.001650
1294	0.487150	0.001675
1295	0.486050	0.001600
1296	0.483125	0.001700
1297	0.485000	0.001750
1298	0.485375	0.001775
1299	0.488300	0.001875
1300	0.486000	0.002000
1301	0.486325	0.002125
1302	0.488550	0.002150
1303	0.487875	0.002175
1304	0.486675	0.002400
1305	0.483950	0.002500
1306	0.487200	0.002575
1307	0.485200	0.002450
1308	0.487500	0.002600
1309	0.490500	0.002700
1310	0.487150	0.002950
1311	0.486500	0.003150
1312	0.483200	0.003400
1313	0.489800	0.003000
1314	0.484825	0.002825
1315	0.486025	0.002875
1316	0.484025	0.002800
1317	0.486525	0.002650
1318	0.486050	0.002725
1319	0.485700	0.002875
1320	0.484400	0.002625
1321	0.486625	0.002600
1322	0.485100	0.002300
1323	0.485200	0.002325
1324	0.489150	0.002325
1325	0.486800	0.002325
1326	0.486175	0.002200
1327	0.486925	0.002100
1328	0.483325	0.002000
1329	0.485500	0.001950
1330	0.483625	0.002100
1331	0.487700	0.002075
1332	0.490600	0.002050
1333	0.482975	0.001950
1334	0.484475	0.001875
1335	0.484325	0.001950
1336	0.483800	0.001850
1337	0.484850	0.001800
1338	0.484825	0.001650
1339	0.479450	0.001675
1340	0.485350	0.001575
1341	0.489350	0.001675
1342	0.484225	0.001600
1343	0.488275	0.001475
1344	0.486650	0.001400
1345	0.483925	0.001325
1346	0.488725	0.001375
1347	0.490775	0.001475
1348	0.491850	0.001525
1349	0.488750	0.001325
1350	0.485725	0.001150
1351	0.488050	0.001150
1352	0.480625	0.001200
1353	0.484275	0.001325
1354	0.484900	0.001350
1355	0.480975	0.001150
1356	0.483600	0.000975
1357	0.485775	0.000950
1358	0.484150	0.000850
1359	0.482825	0.000950
1360	0.486075	0.000850
1361	0.481650	0.000825
1362	0.483450	0.000625
1363	0.486775	0.000775
1364	0.486250	0.000800
1365	0.483925	0.000875
1366	0.483150	0.000750
1367	0.489300	0.000775
1368	0.490900	0.001075
1369	0.490050	0.001150
1370	0.483625	0.001250
1371	0.485175	0.001300
1372	0.485800	0.001225
1373	0.487775	0.001375
1374	0.485775	0.001225
1375	0.484125	0.001200
1376	0.483825	0.001275
1377	0.481975	0.001150
1378	0.483300	0.001175
1379	0.485600	0.001075
1380	0.485450	0.001225
1381	0.482625	0.001175
1382	0.489800	0.001125
1383	0.488650	0.001150
1384	0.488325	0.001525
1385	0.484550	0.001425
1386	0.485000	0.001375
1387	0.481250	0.001125
1388	0.484325	0.001075
1389	0.487750	0.001050
1390	0.489025	0.001150
1391	0.488425	0.001100
1392	0.488275	0.000975
1393	0.487525	0.001050
1394	0.485450	0.000975
1395	0.489700	0.000975
1396	0.490600	0.001050
1397	0.484025	0.000875
1398	0.488475	0.000800
1399	0.486375	0.000775
1400	0.483725	0.000775
1401	0.482475	0.000675
1402	0.484125	0.000600
1403	0.487200	0.000575
1404	0.489500	0.000600
1405	0.487175	0.000625
1406	0.485425	0.000725
1407	0.488775	0.000700
1408	0.485325	0.000675
1409	0.481000	0.000650
1410	0.486075	0.000575
1411	0.482975	0.000600
1412	0.485075	0.000650
1413	0.488250	0.000550
1414	0.486250	0.000475
1415	0.484850	0.000475
1416	0.483175	0.000500
1417	0.485125	0.000450
1418	0.485600	0.000475
1419	0.488500	0.000475
1420	0.486500	0.000575
1421	0.486400	0.000500
1422	0.484550	0.000550
1423	0.487775	0.000475
1424	0.485000	0.000400
1425	0.487275	0.000350
1426	0.486600	0.000400
1427	0.482300	0.000400
1428	0.486700	0.000450
1429	0.483850	0.000475
1430	0.486225	0.000450
1431	0.486850	0.000525
1432	0.484600	0.000500
1433	0.488625	0.000525
1434	0.486175	0.000525
1435	0.487850	0.000400
1436	0.484125	0.000350
1437	0.486075	0.000350
1438	0.486825	0.000250
1439	0.484075	0.000250
1440	0.484825	0.000250
1441	0.484125	0.000150
1442	0.487125	0.000200
1443	0.484500	0.000200
1444	0.486150	0.000200
1445	0.488600	0.000150
1446	0.489450	0.000100
1447	0.487800	0.000075
1448	0.487700	0.000000
1449	0.484950	0.000000
1450	0.482575	0.000000
1451	0.481900	0.000000
1452	0.483825	0.000000
1453	0.487150	0.000000
1454	0.486000	0.000000
1455	0.483925	0.000000
1456	0.483500	0.000000
1457	0.484150	0.000000
1458	0.485025	0.000000
1459	0.490450	0.000000
1460	0.485975	0.000000
1461	0.484350	0.000000
1462	0.485650	0.000000
1463	0.484425	0.000000
1464	0.490150	0.000000
1465	0.487200	0.000000
1466	0.486350	0.000000
1467	0.487225	0.000000
1468	0.488975	0.000000
1469	0.488075	0.000000
1470	0.484825	0.000000
1471	0.481450	0.000000
1472	0.482725	0.000000
1473	0.489375	0.000000
1474	0.490825	0.000000
1475	0.490925	0.000000
1476	0.487175	0.000000
1477	0.485525	0.000000
1478	0.484725	0.000000
1479	0.484075	0.000000
1480	0.483875	0.000000
1481	0.484900	0.000000
1482	0.486400	0.000000
1483	0.483725	0.000000
1484	0.485700	0.000000
1485	0.482525	0.000000
1486	0.485900	0.000000
1487	0.482975	0.000000
1488	0.485275	0.000000
1489	0.483525	0.000000
1490	0.484525	0.000000
1491	0.486675	0.000000
1492	0.487650	0.000000
1493	0.489650	0.000000
1494	0.485425	0.000000
1495	0.481150	0.000000
1496	0.481125	0.000000
1497	0.483200	0.000000
1498	0.484475	0.000000
1499	0.487850	0.000000
1500	0.487850	0.000000
1501	0.481750	0.000000
1502	0.483625	0.000000
1503	0.484875	0.000000
1504	0.488125	0.000000
1505	0.484625	0.000000
1506	0.486175	0.000000
1507	0.480600	0.000000
1508	0.487225	0.000000
1509	0.485500	0.000000
1510	0.485075	0.000000
1511	0.485500	0.000000
1512	0.490250	0.000000
1513	0.485875	0.000000
1514	0.489225	0.000000
1515	0.484525	0.000000
1516	0.481400	0.000000
1517	0.480675	0.000000
1518	0.487575	0.000000
1519	0.484400	0.000000
1520	0.485500	0.000000
1521	0.486250	0.000000
1522	0.487350	0.000000
1523	0.485575	0.000000
1524	0.482500	0.000000
1525	0.487325	0.000000
1526	0.480825	0.000000
1527	0.487900	0.000000
1528	0.486475	0.000000
1529	0.488675	0.000000
1530	0.486275	0.000000
1531	0.485075	0.000000
1532	0.484375	0.000000
1533	0.482575	0.000000
1534	0.485400	0.000000
1535	0.485325	0.000000
1536	0.486525	0.000000
1537	0.485450	0.000000
1538	0.487000	0.000000
1539	0.485625	0.000000
1540	0.487825	0.000000
1541	0.486650	0.000000
1542	0.485700	0.000000
1543	0.484650	0.000000
1544	0.487225	0.000000
1545	0.488325	0.000000
1546	0.489300	0.000000
1547	0.484075	0.000000
1548	0.481825	0.000000
1549	0.486375	0.000000
1550	0.486850	0.000000
1551	0.487825	0.000000
1552	0.491450	0.000000
1553	0.489475	0.000000
1554	0.490425	0.000000
1555	0.491950	0.000000
1556	0.486350	0.000000
1557	0.486350	0.000000
1558	0.484875	0.000000
1559	0.484375	0.000000
1560	0.481525	0.000000
1561	0.484725	0.000000
1562	0.486050	0.000000
1563	0.488900	0.000000
1564	0.486725	0.000000
1565	0.484425	0.000000
1566	0.483625	0.000000
1567	0.487975	0.000000
1568	0.488825	0.000000
1569	0.493025	0.000000
1570	0.486150	0.000000
1571	0.487225	0.000000
1572	0.484775	0.000000
1573	0.484100	0.000000
1574	0.487175	0.000000
1575	0.484650	0.000000
1576	0.486300	0.000000
1577	0.487875	0.000000
1578	0.482600	0.000000
1579	0.484700	0.000000
1580	0.486675	0.000000
1581	0.487675	0.000000
1582	0.487750	0.000000
1583	0.489025	0.000000
1584	0.482750	0.000000
1585	0.480925	0.000000
1586	0.484025	0.000000
1587	0.489200	0.000000
1588	0.488025	0.000000
1589	0.485100	0.000000
1590	0.483925	0.000000
1591	0.487450	0.000000
1592	0.488600	0.000000
1593	0.487650	0.000000
1594	0.481075	0.000000
1595	0.483975	0.000000
1596	0.482975	0.000000
1597	0.483850	0.000000
1598	0.484175	0.000000
1599	0.486900	0.000000
1600	0.482900	0.000000
1601	0.488100	0.000000
1602	0.488175	0.000000
1603	0.484500	0.000000
1604	0.485175	0.000000
1605	0.484000	0.000000
1606	0.485050	0.000000
1607	0.489675	0.000000
1608	0.488575	0.000000
1609	0.487550	0.000000
1610	0.488025	0.000000
1611	0.483975	0.000000
1612	0.486150	0.000000
1613	0.483900	0.000000
1614	0.482825	0.000000
1615	0.483350	0.000000
1616	0.483575	0.000000
1617	0.485350	0.000000
1618	0.484150	0.000000
1619	0.488775	0.000000
1620	0.491175	0.000000
1621	0.485050	0.000000
1622	0.485500	0.000000
1623	0.483575	0.000000
1624	0.485875	0.000000
1625	0.484700	0.000000
1626	0.485475	0.000000
1627	0.481175	0.000000
1628	0.481625	0.000000
1629	0.480675	0.000000
1630	0.485825	0.000000
1631	0.484825	0.000000
1632	0.485550	0.000000
1633	0.487150	0.000000
1634	0.486875	0.000000
1635	0.486225	0.000000
1636	0.485850	0.000000
1637	0.485300	0.000000
1638	0.482675	0.000000
1639	0.484325	0.000000
1640	0.484375	0.000000
1641	0.483275	0.000000
1642	0.486225	0.000000
1643	0.485375	0.000000
1644	0.485950	0.000000
1645	0.489125	0.000000
1646	0.487775	0.000000
1647	0.482975	0.000000
1648	0.484275	0.000000
1649	0.484775	0.000000
1650	0.487450	0.000000
1651	0.485825	0.000000
1652	0.488625	0.000000
1653	0.485650	0.000000
1654	0.487025	0.000000
1655	0.484600	0.000000
1656	0.483200	0.000000
1657	0.483700	0.000000
1658	0.482175	0.000000
1659	0.485400	0.000000
1660	0.488175	0.000000
1661	0.490850	0.000000
1662	0.492300	0.000000
1663	0.484375	0.000000
1664	0.485575	0.000000
1665	0.485500	0.000000
1666	0.490150	0.000000
1667	0.489125	0.000000
1668	0.484250	0.000000
1669	0.485400	0.000000
1670	0.484850	0.000000
1671	0.490850	0.000000
1672	0.487075	0.000000
1673	0.483600	0.000000
1674	0.486175	0.000000
1675	0.484750	0.000000
1676	0.486725	0.000000
1677	0.489350	0.000000
1678	0.483875	0.000000
1679	0.489475	0.000000
1680	0.483675	0.000000
1681	0.483550	0.000000
1682	0.487450	0.000000
1683	0.483275	0.000000
1684	0.485025	0.000000
1685	0.485575	0.000000
1686	0.484400	0.000000
1687	0.485850	0.000000
1688	0.490300	0.000000
1689	0.486775	0.000000
1690	0.489275	0.000000
1691	0.486475	0.000000
1692	0.482725	0.000000
1693	0.483750	0.000000
1694	0.491400	0.000000
1695	0.482950	0.000000
1696	0.489575	0.000000
1697	0.488250	0.000000
1698	0.485200	0.000000
1699	0.480825	0.000000
1700	0.484525	0.000000
1701	0.486125	0.000000
1702	0.481800	0.000000
1703	0.488325	0.000000
1704	0.480325	0.000000
1705	0.485300	0.000000
1706	0.481825	0.000000
1707	0.484250	0.000000
1708	0.484625	0.000000
1709	0.485925	0.000000
1710	0.486100	0.000000
1711	0.485525	0.000000
1712	0.485150	0.000000
1713	0.483725	0.000000
1714	0.485025	0.000000
1715	0.489400	0.000000
1716	0.481225	0.000000
1717	0.485875	0.000000
1718	0.485675	0.000000
1719	0.486800	0.000000
1720	0.486500	0.000000
1721	0.487150	0.000000
1722	0.490600	0.000000
1723	0.487125	0.000000
1724	0.483525	0.000000
1725	0.484225	0.000000
1726	0.486450	0.000000
1727	0.484800	0.000000
1728	0.480250	0.000000
1729	0.482450	0.000000
1730	0.484900	0.000000
1731	0.487275	0.000000
1732	0.483525	0.000000
1733	0.488200	0.000000
1734	0.486150	0.000000
1735	0.487225	0.000000
1736	0.479950	0.000000
1737	0.487525	0.000000
1738	0.488925	0.000000
1739	0.489550	0.000000
1740	0.489175	0.000000
1741	0.488800	0.000000
1742	0.484825	0.000000
1743	0.481650	0.000000
1744	0.482225	0.000000
1745	0.482925	0.000000
1746	0.486725	0.000000
1747	0.485625	0.000000
1748	0.483450	0.000000
1749	0.484050	0.000000
1750	0.485375	0.000000
1751	0.486450	0.000000
1752	0.488125	0.000000
1753	0.486300	0.000000
1754	0.484075	0.000000
1755	0.485750	0.000000
1756	0.484950	0.000000
1757	0.488825	0.000000
1758	0.481650	0.000000
1759	0.490525	0.000000
1760	0.488625	0.000000
1761	0.488875	0.000000
1762	0.490525	0.000000
1763	0.484275	0.000000
1764	0.480700	0.000000
1765	0.485000	0.000000
1766	0.482025	0.000000
1767	0.485475	0.000000
1768	0.486600	0.000000
1769	0.487225	0.000000
1770	0.488350	0.000000
1771	0.485200	0.000000
1772	0.486225	0.000000
1773	0.485550	0.000000
1774	0.487025	0.000000
1775	0.486625	0.000000
1776	0.486800	0.000000
1777	0.490450	0.000000
1778	0.484725	0.000000
1779	0.485575	0.000000
1780	0.487325	0.000000
1781	0.485600	0.000000
1782	0.483425	0.000000
1783	0.485125	0.000000
1784	0.488300	0.000000
1785	0.488825	0.000000
1786	0.484550	0.000000
1787	0.489150	0.000000
1788	0.484125	0.000000
1789	0.483650	0.000000
1790	0.485125	0.000000
1791	0.482125	0.000000
1792	0.480525	0.000000
1793	0.482325	0.000000
1794	0.484150	0.000000
1795	0.487100	0.000000
1796	0.484625	0.000000
1797	0.484575	0.000000
1798	0.485325	0.000000
1799	0.484125	0.000000
1800	0.486400	0.000000
1801	0.483000	0.000000
1802	0.488150	0.000000
1803	0.481800	0.000000
1804	0.485475	0.000000
1805	0.487250	0.000000
1806	0.490050	0.000000
1807	0.481025	0.000000
1808	0.484350	0.000000
1809	0.482775	0.000000
1810	0.485325	0.000000
1811	0.483250	0.000000
1812	0.487050	0.000000
1813	0.487050	0.000000
1814	0.487550	0.000000
1815	0.485275	0.000000
1816	0.483300	0.000000
1817	0.482525	0.000000
1818	0.478325	0.000000
1819	0.481675	0.000000
1820	0.482675	0.000000
1821	0.483375	0.000000
1822	0.489350	0.000000
1823	0.489825	0.000000
1824	0.488500	0.000000
1825	0.484400	0.000000
1826	0.486125	0.000000
1827	0.484050	0.000000
1828	0.485275	0.000000
1829	0.487100	0.000000
1830	0.485950	0.000000
1831	0.484075	0.000000
1832	0.488175	0.000000
1833	0.481125	0.000000
1834	0.480625	0.000000
1835	0.484475	0.000000
1836	0.483725	0.000000
1837	0.486950	0.000000
1838	0.490375	0.000000
1839	0.489150	0.000000
1840	0.482900	0.000000
1841	0.485950	0.000000
1842	0.486800	0.000000
1843	0.487425	0.000000
1844	0.484050	0.000000
1845	0.484650	0.000000
1846	0.482050	0.000000
1847	0.485875	0.000000
1848	0.483100	0.000000
1849	0.482900	0.000000
1850	0.483450	0.000000
1851	0.482225	0.000000
1852	0.484100	0.000000
1853	0.482075	0.000000
1854	0.479700	0.000000
1855	0.484625	0.000000
1856	0.486300	0.000000
1857	0.486325	0.000000
1858	0.488325	0.000000
1859	0.483750	0.000000
1860	0.485800	0.000000
1861	0.485850	0.000000
1862	0.487100	0.000000
1863	0.482850	0.000000
1864	0.483675	0.000000
1865	0.484850	0.000000
1866	0.489300	0.000000
1867	0.486525	0.000000
1868	0.484800	0.000000
1869	0.487200	0.000000
1870	0.483775	0.000000
1871	0.482825	0.000000
1872	0.484425	0.000000
1873	0.487800	0.000000
1874	0.489975	0.000000
1875	0.482950	0.000000
1876	0.484200	0.000000
1877	0.487500	0.000000
1878	0.487550	0.000000
1879	0.487925	0.000000
1880	0.484950	0.000000
1881	0.483875	0.000000
1882	0.481075	0.000000
1883	0.485850	0.000000
1884	0.486400	0.000000
1885	0.487425	0.000000
1886	0.484225	0.000000
1887	0.483575	0.000000
1888	0.487075	0.000000
1889	0.488375	0.000000
1890	0.491150	0.000000
1891	0.482675	0.000000
1892	0.485450	0.000000
1893	0.482525	0.000000
1894	0.485750	0.000000
1895	0.489350	0.000000
1896	0.481900	0.000000
1897	0.482100	0.000000
1898	0.482500	0.000000
1899	0.482525	0.000000
1900	0.485750	0.000000
1901	0.489775	0.000000
1902	0.484725	0.000000
1903	0.488075	0.000000
1904	0.485750	0.000000
1905	0.484275	0.000000
1906	0.482600	0.000000
1907	0.488350	0.000000
1908	0.483450	0.000000
1909	0.483200	0.000000
1910	0.483875	0.000000
1911	0.485400	0.000000
1912	0.487075	0.000000
1913	0.482725	0.000000
1914	0.484200	0.000000
1915	0.480900	0.000000
1916	0.483100	0.000000
1917	0.486750	0.000000
1918	0.480700	0.000000
1919	0.482750	0.000000
1920	0.485400	0.000000
1921	0.487225	0.000000
1922	0.488425	0.000000
1923	0.485900	0.000000
1924	0.484500	0.000000
1925	0.484450	0.000000
1926	0.486325	0.000000
1927	0.482775	0.000000
1928	0.486625	0.000000
1929	0.487450	0.000000
1930	0.485675	0.000000
1931	0.486625	0.000000
1932	0.483300	0.000000
1933	0.485325	0.000000
1934	0.486450	0.000000
1935	0.481550	0.000000
1936	0.486350	0.000000
1937	0.486600	0.000000
1938	0.484725	0.000000
1939	0.489000	0.000000
1940	0.485950	0.000000
1941	0.488525	0.000000
1942	0.485725	0.000000
1943	0.482025	0.000000
1944	0.482225	0.000000
1945	0.485325	0.000000
1946	0.485100	0.000000
1947	0.482075	0.000000
1948	0.481300	0.000000
1949	0.484225	0.000000
1950	0.484300	0.000000
1951	0.483975	0.000000
1952	0.487025	0.000000
1953	0.485600	0.000000
1954	0.481925	0.000000
1955	0.482350	0.000000
1956	0.484175	0.000000
1957	0.486750	0.000000
1958	0.486350	0.000000
1959	0.486050	0.000000
1960	0.483775	0.000000
1961	0.485475	0.000000
1962	0.486075	0.000000
1963	0.484475	0.000000
1964	0.486075	0.000000
1965	0.484900	0.000000
1966	0.488200	0.000000
1967	0.488600	0.000000
1968	0.487500	0.000000
1969	0.491200	0.000000
1970	0.485400	0.000000
1971	0.485700	0.000000
1972	0.483925	0.000000
1973	0.487450	0.000000
1974	0.482775	0.000000
1975	0.484850	0.000000
1976	0.486725	0.000000
1977	0.484550	0.000000
1978	0.487150	0.000000
1979	0.484575	0.000000
1980	0.483750	0.000000
1981	0.486400	0.000000
1982	0.483775	0.000000
1983	0.482575	0.000000
1984	0.487100	0.000000
1985	0.486150	0.000000
1986	0.485325	0.000000
1987	0.487325	0.000000
1988	0.491650	0.000000
1989	0.485475	0.000000
1990	0.485700	0.000000
1991	0.486075	0.000000
1992	0.487600	0.000000
1993	0.490125	0.000000
1994	0.484225	0.000000
1995	0.487325	0.000000
1996	0.490425	0.000000
1997	0.485225	0.000000
1998	0.486350	0.000000
1999	0.484200	0.000000
[truncated: 8,000 more rows]
